# Supplementary material for: Data showing the lipid conformations and membrane binding behaviors of beta-amyloid fibrils in phase-separated cholesterol-enriched lipid domains with and without glycolipid and oxidized cholesterol from coarse-grained molecular dynamics simulations
Source: Data Brief. 2020 Apr 19;30:105496. doi: 10.1016/j.dib.2020.105496 (PMC7186522; doi:10.1016/j.dib.2020.105496)
Supplement: Supplementary file 1 [file mmc1.zip › Supplementary-Data/S08-12/C1-ABC-3.pdb]

TITLE     C1-ABC system t= 19798200.00000
REMARK    THIS IS A SIMULATION BOX
CRYST1  222.327  224.053  130.138  90.00  90.00  90.00 P 1           1
MODEL        1
ATOM      1  BB  LEU     1     100.633 121.855  60.488  1.00  0.00           B
ATOM      2  SC1 LEU     1      99.633 121.105  62.788  1.00  0.00           S
ATOM      3  BB  VAL     2     101.533 118.805  58.388  1.00  0.00           B
ATOM      4  SC1 VAL     2     101.233 117.605  56.788  1.00  0.00           S
ATOM      5  BB  PHE     3     104.533 117.305  60.288  1.00  0.00           B
ATOM      6  SC1 PHE     3     103.583 116.955  63.488  1.00  0.00           S
ATOM      7  SC2 PHE     3     102.183 115.505  62.238  1.00  0.00           S
ATOM      8  SC3 PHE     3     102.383 115.205  64.588  1.00  0.00           S
ATOM      9  BB  PHE     4     107.083 114.655  60.688  1.00  0.00           B
ATOM     10  SC1 PHE     4     107.383 112.205  58.238  1.00  0.00           S
ATOM     11  SC2 PHE     4     107.383 114.405  57.288  1.00  0.00           S
ATOM     12  SC3 PHE     4     108.983 112.805  56.588  1.00  0.00           S
ATOM     13  BB  ALA     5     107.133 113.905  64.338  1.00  0.00           B
ATOM     14  BB  GLU     6     108.633 110.455  65.088  1.00  0.00           B
ATOM     15  SC1 GLU     6     106.033 109.105  66.038  1.00  0.00           S
ATOM     16  BB  ASP     7     110.983 107.505  65.038  1.00  0.00           B
ATOM     17  SC1 ASP     7     110.433 105.905  66.988  1.00  0.00           S
ATOM     18  BB  VAL     8     113.283 106.005  62.438  1.00  0.00           B
ATOM     19  SC1 VAL     8     113.683 105.655  60.488  1.00  0.00           S
ATOM     20  BB  GLY     9     115.383 104.205  64.938  1.00  0.00           B
ATOM     21  BB  SER    10     116.533 101.205  62.938  1.00  0.00           B
ATOM     22  SC1 SER    10     116.533 101.305  60.988  1.00  0.00           S
ATOM     23  BB  ASN    11     116.683  98.755  65.838  1.00  0.00           B
ATOM     24  SC1 ASN    11     117.083  96.705  64.438  1.00  0.00           S
ATOM     25  BB  LYS    12     118.083  99.155  69.388  1.00  0.00           B
ATOM     26  SC1 LYS    12     118.383  96.805  69.888  1.00  0.00           S
ATOM     27  SC2 LYS    12     118.683  94.105  68.238  1.00  0.00           S
ATOM     28  BB  GLY    13     115.433 100.555  71.738  1.00  0.00           B
ATOM     29  BB  ALA    14     117.133  98.505  74.338  1.00  0.00           B
ATOM     30  BB  ILE    15     117.083  99.405  77.938  1.00  0.00           B
ATOM     31  SC1 ILE    15     118.133  98.305  79.688  1.00  0.00           S
ATOM     32  BB  ILE    16     114.933 102.505  77.138  1.00  0.00           B
ATOM     33  SC1 ILE    16     113.133 102.555  78.538  1.00  0.00           S
ATOM     34  BB  GLY    17     113.783 104.855  74.438  1.00  0.00           B
ATOM     35  BB  LEU    18     110.983 107.505  74.938  1.00  0.00           B
ATOM     36  SC1 LEU    18     110.533 108.905  77.138  1.00  0.00           S
ATOM     37  BB  MET    19     109.883 108.155  71.388  1.00  0.00           B
ATOM     38  SC1 MET    19     112.133 109.455  69.688  1.00  0.00           S
ATOM     39  BB  VAL    20     107.183 110.755  71.738  1.00  0.00           B
ATOM     40  SC1 VAL    20     106.983 111.555  73.538  1.00  0.00           S
ATOM     41  BB  GLY    21     104.883 112.805  69.638  1.00  0.00           B
ATOM     42  BB  GLY    22     101.933 115.105  70.038  1.00  0.00           B
ATOM     43  BB  VAL    23     100.083 118.255  69.338  1.00  0.00           B
ATOM     44  SC1 VAL    23      99.183 118.105  67.538  1.00  0.00           S
ATOM     45  BB  VAL    24      98.783 120.605  71.938  1.00  0.00           B
ATOM     46  SC1 VAL    24      98.733 120.705  73.938  1.00  0.00           S
ATOM     47  BB  ILE    25      96.583 123.305  70.488  1.00  0.00           B
ATOM     48  SC1 ILE    25      96.183 122.355  68.638  1.00  0.00           S
ATOM     49  BB  ALA    26      96.583 126.555  72.488  1.00  0.00           B
ATOM     50  BB  LEU    27     103.633 124.155  57.888  1.00  0.00           B
ATOM     51  SC1 LEU    27     102.383 125.355  55.888  1.00  0.00           S
ATOM     52  BB  VAL    28     105.633 121.055  56.988  1.00  0.00           B
ATOM     53  SC1 VAL    28     106.233 119.605  55.738  1.00  0.00           S
ATOM     54  BB  PHE    29     106.983 120.205  60.388  1.00  0.00           B
ATOM     55  SC1 PHE    29     106.583 120.205  63.538  1.00  0.00           S
ATOM     56  SC2 PHE    29     105.083 121.855  62.638  1.00  0.00           S
ATOM     57  SC3 PHE    29     105.183 121.505  65.038  1.00  0.00           S
ATOM     58  BB  PHE    30     109.933 117.905  60.188  1.00  0.00           B
ATOM     59  SC1 PHE    30     110.533 118.155  56.788  1.00  0.00           S
ATOM     60  SC2 PHE    30     111.833 116.455  57.888  1.00  0.00           S
ATOM     61  SC3 PHE    30     112.033 116.705  55.538  1.00  0.00           S
ATOM     62  BB  ALA    31     110.683 116.305  63.588  1.00  0.00           B
ATOM     63  BB  GLU    32     112.083 112.755  63.938  1.00  0.00           B
ATOM     64  SC1 GLU    32     111.333 111.905  61.338  1.00  0.00           S
ATOM     65  BB  ASP    33     115.333 110.855  64.538  1.00  0.00           B
ATOM     66  SC1 ASP    33     115.433 109.055  66.338  1.00  0.00           S
ATOM     67  BB  VAL    34     117.083 109.355  61.538  1.00  0.00           B
ATOM     68  SC1 VAL    34     116.533 109.605  59.588  1.00  0.00           S
ATOM     69  BB  GLY    35     118.433 106.505  63.688  1.00  0.00           B
ATOM     70  BB  SER    36     120.533 103.355  63.138  1.00  0.00           B
ATOM     71  SC1 SER    36     121.733 102.355  61.988  1.00  0.00           S
ATOM     72  BB  ASN    37     120.333 101.005  66.088  1.00  0.00           B
ATOM     73  SC1 ASN    37     121.733  99.055  65.438  1.00  0.00           S
ATOM     74  BB  LYS    38     119.933 103.505  68.888  1.00  0.00           B
ATOM     75  SC1 LYS    38     117.633 104.655  69.338  1.00  0.00           S
ATOM     76  SC2 LYS    38     114.533 105.155  69.388  1.00  0.00           S
ATOM     77  BB  GLY    39     119.533 101.105  71.838  1.00  0.00           B
ATOM     78  BB  ALA    40     121.933 101.055  74.738  1.00  0.00           B
ATOM     79  BB  ILE    41     120.483 102.605  77.888  1.00  0.00           B
ATOM     80  SC1 ILE    41     121.783 101.805  79.588  1.00  0.00           S
ATOM     81  BB  ILE    42     119.033 105.705  76.238  1.00  0.00           B
ATOM     82  SC1 ILE    42     118.983 105.555  74.188  1.00  0.00           S
ATOM     83  BB  GLY    43     116.133 107.805  77.238  1.00  0.00           B
ATOM     84  BB  LEU    44     114.533 109.855  74.438  1.00  0.00           B
ATOM     85  SC1 LEU    44     116.633 109.955  72.888  1.00  0.00           S
ATOM     86  BB  MET    45     112.083 112.555  73.638  1.00  0.00           B
ATOM     87  SC1 MET    45     110.533 114.155  76.088  1.00  0.00           S
ATOM     88  BB  VAL    46     110.783 114.205  70.488  1.00  0.00           B
ATOM     89  SC1 VAL    46     110.633 113.805  68.538  1.00  0.00           S
ATOM     90  BB  GLY    47     107.933 116.605  71.188  1.00  0.00           B
ATOM     91  BB  GLY    48     105.233 117.155  68.638  1.00  0.00           B
ATOM     92  BB  VAL    49     103.383 119.855  70.638  1.00  0.00           B
ATOM     93  SC1 VAL    49     103.433 118.905  72.438  1.00  0.00           S
ATOM     94  BB  VAL    50     102.683 123.205  69.188  1.00  0.00           B
ATOM     95  SC1 VAL    50     101.133 123.205  67.838  1.00  0.00           S
ATOM     96  BB  ILE    51     101.733 125.505  71.988  1.00  0.00           B
ATOM     97  SC1 ILE    51     102.783 124.405  73.738  1.00  0.00           S
ATOM     98  BB  ALA    52      99.783 128.355  70.388  1.00  0.00           B
ATOM     99  BB  LEU    53     106.633 126.455  59.988  1.00  0.00           B
ATOM    100  SC1 LEU    53     107.933 128.055  61.638  1.00  0.00           S
ATOM    101  BB  VAL    54     108.633 124.405  57.488  1.00  0.00           B
ATOM    102  SC1 VAL    54     109.833 123.805  55.988  1.00  0.00           S
ATOM    103  BB  PHE    55     110.233 122.405  60.238  1.00  0.00           B
ATOM    104  SC1 PHE    55     110.783 121.705  63.488  1.00  0.00           S
ATOM    105  SC2 PHE    55     109.383 123.655  63.338  1.00  0.00           S
ATOM    106  SC3 PHE    55     109.883 122.705  65.488  1.00  0.00           S
ATOM    107  BB  PHE    56     113.433 120.405  60.038  1.00  0.00           B
ATOM    108  SC1 PHE    56     115.083 119.605  57.338  1.00  0.00           S
ATOM    109  SC2 PHE    56     113.783 121.455  56.638  1.00  0.00           S
ATOM    110  SC3 PHE    56     114.983 120.105  54.988  1.00  0.00           S
ATOM    111  BB  ALA    57     113.833 118.055  62.938  1.00  0.00           B
ATOM    112  BB  GLU    58     116.033 116.005  65.138  1.00  0.00           B
ATOM    113  SC1 GLU    58     116.833 117.705  67.088  1.00  0.00           S
ATOM    114  BB  ASP    59     119.283 114.205  64.338  1.00  0.00           B
ATOM    115  SC1 ASP    59     120.233 113.655  66.688  1.00  0.00           S
ATOM    116  BB  VAL    60     120.583 111.855  61.638  1.00  0.00           B
ATOM    117  SC1 VAL    60     120.783 112.055  59.688  1.00  0.00           S
ATOM    118  BB  GLY    61     122.133 109.355  63.988  1.00  0.00           B
ATOM    119  BB  SER    62     124.083 106.155  63.488  1.00  0.00           B
ATOM    120  SC1 SER    62     125.533 106.005  62.238  1.00  0.00           S
ATOM    121  BB  ASN    63     124.083 103.655  66.388  1.00  0.00           B
ATOM    122  SC1 ASN    63     126.133 102.205  66.238  1.00  0.00           S
ATOM    123  BB  LYS    64     124.183 106.505  68.888  1.00  0.00           B
ATOM    124  SC1 LYS    64     124.633 108.755  68.138  1.00  0.00           S
ATOM    125  SC2 LYS    64     124.533 111.705  67.338  1.00  0.00           S
ATOM    126  BB  GLY    65     123.533 104.555  72.038  1.00  0.00           B
ATOM    127  BB  ALA    66     125.233 103.755  75.288  1.00  0.00           B
ATOM    128  BB  ILE    67     123.733 106.855  76.738  1.00  0.00           B
ATOM    129  SC1 ILE    67     123.083 107.105  78.738  1.00  0.00           S
ATOM    130  BB  ILE    68     121.783 109.605  75.038  1.00  0.00           B
ATOM    131  SC1 ILE    68     121.583 109.605  72.938  1.00  0.00           S
ATOM    132  BB  GLY    69     119.033 111.105  77.088  1.00  0.00           B
ATOM    133  BB  LEU    70     116.783 113.955  75.538  1.00  0.00           B
ATOM    134  SC1 LEU    70     115.983 114.605  77.988  1.00  0.00           S
ATOM    135  BB  MET    71     115.933 115.105  71.988  1.00  0.00           B
ATOM    136  SC1 MET    71     115.783 113.555  69.638  1.00  0.00           S
ATOM    137  BB  VAL    72     113.333 117.855  71.838  1.00  0.00           B
ATOM    138  SC1 VAL    72     112.333 117.705  73.588  1.00  0.00           S
ATOM    139  BB  GLY    73     112.233 119.055  68.438  1.00  0.00           B
ATOM    140  BB  GLY    74     108.433 118.805  67.838  1.00  0.00           B
ATOM    141  BB  VAL    75     107.483 121.705  69.938  1.00  0.00           B
ATOM    142  SC1 VAL    75     107.833 121.505  71.888  1.00  0.00           S
ATOM    143  BB  VAL    76     105.933 124.805  68.288  1.00  0.00           B
ATOM    144  SC1 VAL    76     106.283 126.105  66.838  1.00  0.00           S
ATOM    145  BB  ILE    77     105.783 127.155  71.238  1.00  0.00           B
ATOM    146  SC1 ILE    77     107.383 126.105  72.738  1.00  0.00           S
ATOM    147  BB  ALA    78     103.183 129.855  70.638  1.00  0.00           B
ATOM    148  ROH CHO    79      19.783 202.605  45.738  1.00  0.00            
ATOM    149  R1  CHO    79      17.083 203.455  45.588  1.00  0.00            
ATOM    150  R2  CHO    79      16.333 206.105  45.588  1.00  0.00            
ATOM    151  R3  CHO    79      15.033 205.405  43.288  1.00  0.00            
ATOM    152  R4  CHO    79      13.783 207.905  44.088  1.00  0.00            
ATOM    153  R5  CHO    79      12.733 206.055  43.688  1.00  0.00            
ATOM    154  C1  CHO    79      11.083 208.305  41.088  1.00  0.00           C
ATOM    155  C2  CHO    79      11.133 208.755  37.688  1.00  0.00           C
ATOM    156  ROH CHO    80      25.083 185.605  48.088  1.00  0.00            
ATOM    157  R1  CHO    80      26.783 183.655  46.938  1.00  0.00            
ATOM    158  R2  CHO    80      27.183 183.455  44.188  1.00  0.00            
ATOM    159  R3  CHO    80      29.783 183.655  44.888  1.00  0.00            
ATOM    160  R4  CHO    80      29.783 181.755  42.638  1.00  0.00            
ATOM    161  R5  CHO    80      30.683 181.405  44.588  1.00  0.00            
ATOM    162  C1  CHO    80      33.733 180.955  42.388  1.00  0.00           C
ATOM    163  C2  CHO    80      35.333 177.655  43.338  1.00  0.00           C
ATOM    164  ROH CHO    81       1.033 116.055  34.288  1.00  0.00            
ATOM    165  R1  CHO    81       2.533 113.805  33.488  1.00  0.00            
ATOM    166  R2  CHO    81       1.483 111.855  31.788  1.00  0.00            
ATOM    167  R3  CHO    81       3.683 112.405  30.338  1.00  0.00            
ATOM    168  R4  CHO    81       2.633 109.955  29.188  1.00  0.00            
ATOM    169  R5  CHO    81       4.683 110.255  29.888  1.00  0.00            
ATOM    170  C1  CHO    81       5.383 109.305  26.238  1.00  0.00           C
ATOM    171  C2  CHO    81       8.933 110.105  24.588  1.00  0.00           C
ATOM    172  ROH CHO    82     188.083 186.255  26.838  1.00  0.00            
ATOM    173  R1  CHO    82     189.233 185.005  29.088  1.00  0.00            
ATOM    174  R2  CHO    82     191.483 186.055  30.388  1.00  0.00            
ATOM    175  R3  CHO    82     189.883 185.905  32.588  1.00  0.00            
ATOM    176  R4  CHO    82     192.583 185.955  33.638  1.00  0.00            
ATOM    177  R5  CHO    82     191.033 184.455  34.088  1.00  0.00            
ATOM    178  C1  CHO    82     191.733 185.755  37.588  1.00  0.00           C
ATOM    179  C2  CHO    82     192.033 185.905  42.088  1.00  0.00           C
ATOM    180  ROH CHO    83      63.983  40.705  24.988  1.00  0.00            
ATOM    181  R1  CHO    83      66.133  41.705  26.588  1.00  0.00            
ATOM    182  R2  CHO    83      66.833  40.505  28.988  1.00  0.00            
ATOM    183  R3  CHO    83      69.333  40.455  27.838  1.00  0.00            
ATOM    184  R4  CHO    83      69.833  41.355  30.588  1.00  0.00            
ATOM    185  R5  CHO    83      70.483  42.305  28.738  1.00  0.00            
ATOM    186  C1  CHO    83      73.833  41.705  30.388  1.00  0.00           C
ATOM    187  C2  CHO    83      75.233  40.355  33.788  1.00  0.00           C
ATOM    188  ROH CHO    84     198.733  96.005  30.738  1.00  0.00            
ATOM    189  R1  CHO    84     201.483  96.705  31.288  1.00  0.00            
ATOM    190  R2  CHO    84     202.383  97.155  33.838  1.00  0.00            
ATOM    191  R3  CHO    84     204.233  95.255  33.138  1.00  0.00            
ATOM    192  R4  CHO    84     205.233  96.355  35.688  1.00  0.00            
ATOM    193  R5  CHO    84     206.333  96.155  33.788  1.00  0.00            
ATOM    194  C1  CHO    84     208.533  94.105  36.088  1.00  0.00           C
ATOM    195  C2  CHO    84     209.183  94.955  39.988  1.00  0.00           C
ATOM    196  ROH CHO    85      84.333  14.805  31.988  1.00  0.00            
ATOM    197  R1  CHO    85      85.633  16.055  29.838  1.00  0.00            
ATOM    198  R2  CHO    85      84.233  17.505  27.888  1.00  0.00            
ATOM    199  R3  CHO    85      85.983  19.455  28.588  1.00  0.00            
ATOM    200  R4  CHO    85      84.883  20.255  25.938  1.00  0.00            
ATOM    201  R5  CHO    85      87.033  20.055  26.488  1.00  0.00            
ATOM    202  C1  CHO    85      86.933  23.755  25.438  1.00  0.00           C
ATOM    203  C2  CHO    85      85.933  25.855  23.138  1.00  0.00           C
ATOM    204  ROH CHO    86      58.733 121.905  32.838  1.00  0.00            
ATOM    205  R1  CHO    86      57.933 121.505  35.538  1.00  0.00            
ATOM    206  R2  CHO    86      59.733 120.855  37.538  1.00  0.00            
ATOM    207  R3  CHO    86      58.683 123.005  38.788  1.00  0.00            
ATOM    208  R4  CHO    86      58.833 121.005  40.888  1.00  0.00            
ATOM    209  R5  CHO    86      57.033 122.105  40.288  1.00  0.00            
ATOM    210  C1  CHO    86      57.283 123.105  43.938  1.00  0.00           C
ATOM    211  C2  CHO    86      54.533 124.055  46.838  1.00  0.00           C
ATOM    212  ROH CHO    87     142.233 120.255  34.988  1.00  0.00            
ATOM    213  R1  CHO    87     144.183 118.605  33.838  1.00  0.00            
ATOM    214  R2  CHO    87     145.983 117.105  35.288  1.00  0.00            
ATOM    215  R3  CHO    87     144.983 115.055  33.788  1.00  0.00            
ATOM    216  R4  CHO    87     147.483 114.005  34.938  1.00  0.00            
ATOM    217  R5  CHO    87     146.933 114.055  32.838  1.00  0.00            
ATOM    218  C1  CHO    87     147.433 110.305  33.288  1.00  0.00           C
ATOM    219  C2  CHO    87     146.633 107.505  33.438  1.00  0.00           C
ATOM    220  ROH CHO    88      88.983 137.255  45.438  1.00  0.00            
ATOM    221  R1  CHO    88      89.083 139.905  44.438  1.00  0.00            
ATOM    222  R2  CHO    88      91.183 141.605  44.988  1.00  0.00            
ATOM    223  R3  CHO    88      91.283 141.805  42.288  1.00  0.00            
ATOM    224  R4  CHO    88      93.233 143.805  43.288  1.00  0.00            
ATOM    225  R5  CHO    88      91.583 144.155  41.888  1.00  0.00            
ATOM    226  C1  CHO    88      94.483 145.305  39.738  1.00  0.00           C
ATOM    227  C2  CHO    88      94.933 144.605  36.938  1.00  0.00           C
ATOM    228  ROH CHO    89     165.733 147.855  34.888  1.00  0.00            
ATOM    229  R1  CHO    89     165.933 150.705  35.088  1.00  0.00            
ATOM    230  R2  CHO    89     164.083 152.405  33.988  1.00  0.00            
ATOM    231  R3  CHO    89     163.883 153.355  36.488  1.00  0.00            
ATOM    232  R4  CHO    89     163.733 155.755  34.788  1.00  0.00            
ATOM    233  R5  CHO    89     165.133 155.405  36.438  1.00  0.00            
ATOM    234  C1  CHO    89     163.383 158.605  37.638  1.00  0.00           C
ATOM    235  C2  CHO    89     163.083 162.155  39.388  1.00  0.00           C
ATOM    236  ROH CHO    90     161.933  15.105  36.738  1.00  0.00            
ATOM    237  R1  CHO    90     164.733  15.205  36.688  1.00  0.00            
ATOM    238  R2  CHO    90     166.333  14.055  38.638  1.00  0.00            
ATOM    239  R3  CHO    90     167.483  12.755  36.538  1.00  0.00            
ATOM    240  R4  CHO    90     169.433  12.405  38.788  1.00  0.00            
ATOM    241  R5  CHO    90     169.883  13.205  36.788  1.00  0.00            
ATOM    242  C1  CHO    90     172.183  10.255  36.888  1.00  0.00           C
ATOM    243  C2  CHO    90     176.383   9.605  38.588  1.00  0.00           C
ATOM    244  ROH CHO    91     154.483  47.855  24.088  1.00  0.00            
ATOM    245  R1  CHO    91     155.833  46.905  26.388  1.00  0.00            
ATOM    246  R2  CHO    91     154.733  47.105  28.938  1.00  0.00            
ATOM    247  R3  CHO    91     155.233  44.405  28.988  1.00  0.00            
ATOM    248  R4  CHO    91     154.233  45.055  31.688  1.00  0.00            
ATOM    249  R5  CHO    91     156.133  44.005  31.188  1.00  0.00            
ATOM    250  C1  CHO    91     154.333  41.305  33.288  1.00  0.00           C
ATOM    251  C2  CHO    91     153.733  40.755  36.988  1.00  0.00           C
ATOM    252  ROH CHO    92     182.583 131.755  31.288  1.00  0.00            
ATOM    253  R1  CHO    92     183.283 129.055  31.738  1.00  0.00            
ATOM    254  R2  CHO    92     184.583 128.205  33.988  1.00  0.00            
ATOM    255  R3  CHO    92     182.483 126.455  34.188  1.00  0.00            
ATOM    256  R4  CHO    92     184.883 124.855  34.788  1.00  0.00            
ATOM    257  R5  CHO    92     183.383 124.405  33.288  1.00  0.00            
ATOM    258  C1  CHO    92     183.083 121.255  35.388  1.00  0.00           C
ATOM    259  C2  CHO    92     185.633 117.905  34.388  1.00  0.00           C
ATOM    260  ROH CHO    93     208.183 203.855  37.038  1.00  0.00            
ATOM    261  R1  CHO    93     209.333 201.705  35.688  1.00  0.00            
ATOM    262  R2  CHO    93     209.083 199.055  36.588  1.00  0.00            
ATOM    263  R3  CHO    93     208.133 198.655  34.088  1.00  0.00            
ATOM    264  R4  CHO    93     208.683 195.955  35.138  1.00  0.00            
ATOM    265  R5  CHO    93     209.433 196.805  33.288  1.00  0.00            
ATOM    266  C1  CHO    93     207.583 193.755  31.988  1.00  0.00           C
ATOM    267  C2  CHO    93     204.783 192.155  29.338  1.00  0.00           C
ATOM    268  ROH CHO    94      43.583  72.255  33.838  1.00  0.00            
ATOM    269  R1  CHO    94      44.733  74.855  33.638  1.00  0.00            
ATOM    270  R2  CHO    94      44.733  76.305  31.288  1.00  0.00            
ATOM    271  R3  CHO    94      43.583  78.205  32.788  1.00  0.00            
ATOM    272  R4  CHO    94      45.183  79.705  30.888  1.00  0.00            
ATOM    273  R5  CHO    94      45.233  79.905  33.038  1.00  0.00            
ATOM    274  C1  CHO    94      44.383  83.455  32.088  1.00  0.00           C
ATOM    275  C2  CHO    94      46.333  86.505  32.338  1.00  0.00           C
ATOM    276  ROH CHO    95     180.433 129.255  27.288  1.00  0.00            
ATOM    277  R1  CHO    95     178.483 130.105  25.338  1.00  0.00            
ATOM    278  R2  CHO    95     178.633 132.605  24.138  1.00  0.00            
ATOM    279  R3  CHO    95     178.533 131.105  21.838  1.00  0.00            
ATOM    280  R4  CHO    95     177.733 133.805  20.988  1.00  0.00            
ATOM    281  R5  CHO    95     176.683 131.955  20.688  1.00  0.00            
ATOM    282  C1  CHO    95     177.083 133.105  17.088  1.00  0.00           C
ATOM    283  C2  CHO    95     173.633 135.055  17.038  1.00  0.00           C
ATOM    284  ROH CHO    96      20.783  -0.995  42.838  1.00  0.00            
ATOM    285  R1  CHO    96      19.933  -0.395  40.188  1.00  0.00            
ATOM    286  R2  CHO    96      18.183   1.655  39.638  1.00  0.00            
ATOM    287  R3  CHO    96      20.133   2.405  37.938  1.00  0.00            
ATOM    288  R4  CHO    96      18.033   4.405  37.588  1.00  0.00            
ATOM    289  R5  CHO    96      18.983   3.255  35.988  1.00  0.00            
ATOM    290  C1  CHO    96      19.783   6.755  34.738  1.00  0.00           C
ATOM    291  C2  CHO    96      20.783  10.505  33.638  1.00  0.00           C
ATOM    292  ROH CHO    97     113.333  37.655  37.088  1.00  0.00            
ATOM    293  R1  CHO    97     114.433  37.305  34.538  1.00  0.00            
ATOM    294  R2  CHO    97     117.083  37.805  33.988  1.00  0.00            
ATOM    295  R3  CHO    97     117.083  35.305  32.988  1.00  0.00            
ATOM    296  R4  CHO    97     119.733  36.255  32.338  1.00  0.00            
ATOM    297  R5  CHO    97     118.283  35.405  30.938  1.00  0.00            
ATOM    298  C1  CHO    97     121.183  32.955  30.488  1.00  0.00           C
ATOM    299  C2  CHO    97     120.983  31.855  27.288  1.00  0.00           C
ATOM    300  ROH CHO    98      98.283 170.905  39.438  1.00  0.00            
ATOM    301  R1  CHO    98      98.683 169.555  36.988  1.00  0.00            
ATOM    302  R2  CHO    98      96.783 167.855  35.838  1.00  0.00            
ATOM    303  R3  CHO    98      97.183 169.455  33.688  1.00  0.00            
ATOM    304  R4  CHO    98      95.683 167.155  32.638  1.00  0.00            
ATOM    305  R5  CHO    98      97.583 167.955  31.888  1.00  0.00            
ATOM    306  C1  CHO    98      95.383 168.205  28.738  1.00  0.00           C
ATOM    307  C2  CHO    98      95.433 165.605  25.588  1.00  0.00           C
ATOM    308  ROH CHO    99     126.933 184.555  25.738  1.00  0.00            
ATOM    309  R1  CHO    99     127.283 182.455  27.588  1.00  0.00            
ATOM    310  R2  CHO    99     129.433 180.655  27.388  1.00  0.00            
ATOM    311  R3  CHO    99     129.883 181.405  29.988  1.00  0.00            
ATOM    312  R4  CHO    99     131.583 179.105  29.588  1.00  0.00            
ATOM    313  R5  CHO    99     130.083 179.355  31.138  1.00  0.00            
ATOM    314  C1  CHO    99     133.283 178.905  33.238  1.00  0.00           C
ATOM    315  C2  CHO    99     134.133 175.555  34.838  1.00  0.00           C
ATOM    316  ROH CHO   100     175.933 160.605  24.988  1.00  0.00            
ATOM    317  R1  CHO   100     178.283 161.055  26.538  1.00  0.00            
ATOM    318  R2  CHO   100     178.283 162.255  29.038  1.00  0.00            
ATOM    319  R3  CHO   100     179.533 160.005  29.788  1.00  0.00            
ATOM    320  R4  CHO   100     180.083 161.905  31.938  1.00  0.00            
ATOM    321  R5  CHO   100     181.533 160.805  30.838  1.00  0.00            
ATOM    322  C1  CHO   100     182.383 159.605  34.338  1.00  0.00           C
ATOM    323  C2  CHO   100     185.433 160.505  36.638  1.00  0.00           C
ATOM    324  ROH CHO   101     142.083 165.005  37.188  1.00  0.00            
ATOM    325  R1  CHO   101     143.683 162.705  37.438  1.00  0.00            
ATOM    326  R2  CHO   101     145.083 161.605  35.288  1.00  0.00            
ATOM    327  R3  CHO   101     147.183 161.855  36.988  1.00  0.00            
ATOM    328  R4  CHO   101     148.283 160.555  34.588  1.00  0.00            
ATOM    329  R5  CHO   101     148.483 159.855  36.638  1.00  0.00            
ATOM    330  C1  CHO   101     152.183 160.205  35.738  1.00  0.00           C
ATOM    331  C2  CHO   101     154.583 160.105  34.888  1.00  0.00           C
ATOM    332  ROH CHO   102      14.283 142.255  27.488  1.00  0.00            
ATOM    333  R1  CHO   102      14.733 142.605  30.238  1.00  0.00            
ATOM    334  R2  CHO   102      14.633 140.505  32.088  1.00  0.00            
ATOM    335  R3  CHO   102      17.133 141.405  32.738  1.00  0.00            
ATOM    336  R4  CHO   102      16.033 140.355  35.238  1.00  0.00            
ATOM    337  R5  CHO   102      16.883 142.355  34.888  1.00  0.00            
ATOM    338  C1  CHO   102      19.183 141.105  37.638  1.00  0.00           C
ATOM    339  C2  CHO   102      23.133 140.805  38.288  1.00  0.00           C
ATOM    340  ROH CHO   103     124.333  15.555  42.738  1.00  0.00            
ATOM    341  R1  CHO   103     123.883  15.205  39.938  1.00  0.00            
ATOM    342  R2  CHO   103     125.833  14.305  38.238  1.00  0.00            
ATOM    343  R3  CHO   103     124.033  12.405  37.588  1.00  0.00            
ATOM    344  R4  CHO   103     125.433  12.905  35.088  1.00  0.00            
ATOM    345  R5  CHO   103     123.333  13.005  35.388  1.00  0.00            
ATOM    346  C1  CHO   103     123.383  10.355  32.688  1.00  0.00           C
ATOM    347  C2  CHO   103     125.833   9.155  30.188  1.00  0.00           C
ATOM    348  ROH CHO   104     182.983 106.155  34.688  1.00  0.00            
ATOM    349  R1  CHO   104     180.283 106.255  33.738  1.00  0.00            
ATOM    350  R2  CHO   104     179.083 104.005  32.638  1.00  0.00            
ATOM    351  R3  CHO   104     177.183 104.555  34.538  1.00  0.00            
ATOM    352  R4  CHO   104     175.783 102.905  32.538  1.00  0.00            
ATOM    353  R5  CHO   104     175.133 104.855  33.288  1.00  0.00            
ATOM    354  C1  CHO   104     172.133 102.755  34.238  1.00  0.00           C
ATOM    355  C2  CHO   104     169.433 104.455  33.188  1.00  0.00           C
ATOM    356  ROH CHO   105       6.933  93.405  22.388  1.00  0.00            
ATOM    357  R1  CHO   105       8.683  92.405  24.338  1.00  0.00            
ATOM    358  R2  CHO   105      10.833  93.855  25.338  1.00  0.00            
ATOM    359  R3  CHO   105       9.633  93.305  27.738  1.00  0.00            
ATOM    360  R4  CHO   105      12.283  94.305  28.438  1.00  0.00            
ATOM    361  R5  CHO   105      11.433  92.405  29.088  1.00  0.00            
ATOM    362  C1  CHO   105      12.083  94.005  32.488  1.00  0.00           C
ATOM    363  C2  CHO   105      15.183  92.605  32.338  1.00  0.00           C
ATOM    364  ROH CHO   106     188.083 164.055  48.638  1.00  0.00            
ATOM    365  R1  CHO   106     187.383 161.955  46.838  1.00  0.00            
ATOM    366  R2  CHO   106     184.983 160.555  47.038  1.00  0.00            
ATOM    367  R3  CHO   106     184.733 161.255  44.438  1.00  0.00            
ATOM    368  R4  CHO   106     183.833 158.455  44.538  1.00  0.00            
ATOM    369  R5  CHO   106     185.333 159.255  43.188  1.00  0.00            
ATOM    370  C1  CHO   106     182.833 157.955  40.638  1.00  0.00           C
ATOM    371  C2  CHO   106     182.233 154.055  40.338  1.00  0.00           C
ATOM    372  ROH CHO   107      67.383 217.005  50.888  1.00  0.00            
ATOM    373  R1  CHO   107      68.033 217.555  48.188  1.00  0.00            
ATOM    374  R2  CHO   107      66.233 217.255  46.138  1.00  0.00            
ATOM    375  R3  CHO   107      66.933 219.855  45.588  1.00  0.00            
ATOM    376  R4  CHO   107      66.333 218.655  42.988  1.00  0.00            
ATOM    377  R5  CHO   107      68.183 219.705  43.538  1.00  0.00            
ATOM    378  C1  CHO   107      67.083 221.905  40.638  1.00  0.00           C
ATOM    379  C2  CHO   107      66.383 223.205  36.938  1.00  0.00           C
ATOM    380  ROH CHO   108     166.233  45.655  25.938  1.00  0.00            
ATOM    381  R1  CHO   108     166.283  43.605  27.888  1.00  0.00            
ATOM    382  R2  CHO   108     164.133  42.955  29.488  1.00  0.00            
ATOM    383  R3  CHO   108     164.533  40.455  28.488  1.00  0.00            
ATOM    384  R4  CHO   108     162.483  40.105  30.588  1.00  0.00            
ATOM    385  R5  CHO   108     164.433  39.055  30.438  1.00  0.00            
ATOM    386  C1  CHO   108     161.933  36.105  30.288  1.00  0.00           C
ATOM    387  C2  CHO   108     160.233  33.855  32.038  1.00  0.00           C
ATOM    388  ROH CHO   109     110.283 149.155  25.388  1.00  0.00            
ATOM    389  R1  CHO   109     112.833 148.705  26.538  1.00  0.00            
ATOM    390  R2  CHO   109     113.483 149.505  29.138  1.00  0.00            
ATOM    391  R3  CHO   109     114.183 146.855  29.388  1.00  0.00            
ATOM    392  R4  CHO   109     115.683 148.255  31.488  1.00  0.00            
ATOM    393  R5  CHO   109     116.533 146.955  29.988  1.00  0.00            
ATOM    394  C1  CHO   109     117.633 145.105  33.138  1.00  0.00           C
ATOM    395  C2  CHO   109     118.583 145.505  36.988  1.00  0.00           C
ATOM    396  ROH CHO   110     150.133  91.155  18.888  1.00  0.00            
ATOM    397  R1  CHO   110     150.233  90.905  21.738  1.00  0.00            
ATOM    398  R2  CHO   110     150.983  88.605  23.038  1.00  0.00            
ATOM    399  R3  CHO   110     152.733  90.305  24.288  1.00  0.00            
ATOM    400  R4  CHO   110     153.183  87.705  25.538  1.00  0.00            
ATOM    401  R5  CHO   110     152.733  89.555  26.588  1.00  0.00            
ATOM    402  C1  CHO   110     156.033  88.755  28.188  1.00  0.00           C
ATOM    403  C2  CHO   110     156.233  87.605  31.688  1.00  0.00           C
ATOM    404  ROH CHO   111      60.383  63.455  32.438  1.00  0.00            
ATOM    405  R1  CHO   111      60.283  60.605  32.588  1.00  0.00            
ATOM    406  R2  CHO   111      60.333  59.005  30.338  1.00  0.00            
ATOM    407  R3  CHO   111      62.433  57.855  31.638  1.00  0.00            
ATOM    408  R4  CHO   111      61.683  55.905  29.538  1.00  0.00            
ATOM    409  R5  CHO   111      61.883  55.505  31.688  1.00  0.00            
ATOM    410  C1  CHO   111      64.383  53.005  30.288  1.00  0.00           C
ATOM    411  C2  CHO   111      64.883  49.155  30.938  1.00  0.00           C
ATOM    412  ROH CHO   112     208.983 168.205  34.488  1.00  0.00            
ATOM    413  R1  CHO   112     207.183 168.955  36.588  1.00  0.00            
ATOM    414  R2  CHO   112     204.933 170.505  36.138  1.00  0.00            
ATOM    415  R3  CHO   112     203.633 168.405  37.388  1.00  0.00            
ATOM    416  R4  CHO   112     201.683 170.555  37.238  1.00  0.00            
ATOM    417  R5  CHO   112     202.233 169.455  39.038  1.00  0.00            
ATOM    418  C1  CHO   112     198.533 168.605  38.988  1.00  0.00           C
ATOM    419  C2  CHO   112     195.633 169.355  37.538  1.00  0.00           C
ATOM    420  ROH CHO   113      41.483  39.705  32.788  1.00  0.00            
ATOM    421  R1  CHO   113      42.433  40.355  30.188  1.00  0.00            
ATOM    422  R2  CHO   113      44.733  39.305  29.138  1.00  0.00            
ATOM    423  R3  CHO   113      43.083  38.505  27.138  1.00  0.00            
ATOM    424  R4  CHO   113      45.783  38.405  25.938  1.00  0.00            
ATOM    425  R5  CHO   113      44.083  39.455  25.138  1.00  0.00            
ATOM    426  C1  CHO   113      44.833  37.155  22.238  1.00  0.00           C
ATOM    427  C2  CHO   113      47.783  34.955  19.738  1.00  0.00           C
ATOM    428  ROH CHO   114     132.933 155.755  35.538  1.00  0.00            
ATOM    429  R1  CHO   114     135.383 154.355  35.888  1.00  0.00            
ATOM    430  R2  CHO   114     136.783 153.355  33.738  1.00  0.00            
ATOM    431  R3  CHO   114     138.833 154.755  34.838  1.00  0.00            
ATOM    432  R4  CHO   114     140.133 152.405  33.638  1.00  0.00            
ATOM    433  R5  CHO   114     140.333 153.105  35.688  1.00  0.00            
ATOM    434  C1  CHO   114     143.983 153.255  34.588  1.00  0.00           C
ATOM    435  C2  CHO   114     145.533 149.505  32.738  1.00  0.00           C
ATOM    436  ROH CHO   115      44.883 135.955  42.888  1.00  0.00            
ATOM    437  R1  CHO   115      45.683 137.305  40.538  1.00  0.00            
ATOM    438  R2  CHO   115      45.333 140.005  40.138  1.00  0.00            
ATOM    439  R3  CHO   115      47.983 139.955  39.638  1.00  0.00            
ATOM    440  R4  CHO   115      46.933 141.905  37.738  1.00  0.00            
ATOM    441  R5  CHO   115      48.133 140.205  37.238  1.00  0.00            
ATOM    442  C1  CHO   115      50.333 143.005  35.838  1.00  0.00           C
ATOM    443  C2  CHO   115      50.633 143.705  32.238  1.00  0.00           C
ATOM    444  ROH CHO   116      31.883   4.555  34.638  1.00  0.00            
ATOM    445  R1  CHO   116      29.433   3.405  33.788  1.00  0.00            
ATOM    446  R2  CHO   116      27.733   4.655  32.038  1.00  0.00            
ATOM    447  R3  CHO   116      27.933   2.355  30.688  1.00  0.00            
ATOM    448  R4  CHO   116      26.783   4.205  28.738  1.00  0.00            
ATOM    449  R5  CHO   116      25.983   2.255  29.288  1.00  0.00            
ATOM    450  C1  CHO   116      26.383   1.755  25.538  1.00  0.00           C
ATOM    451  C2  CHO   116      27.033   2.205  22.138  1.00  0.00           C
ATOM    452  ROH CHO   117     109.783  70.905  32.638  1.00  0.00            
ATOM    453  R1  CHO   117     110.283  69.605  30.138  1.00  0.00            
ATOM    454  R2  CHO   117     108.533  67.655  29.138  1.00  0.00            
ATOM    455  R3  CHO   117     108.483  69.305  26.988  1.00  0.00            
ATOM    456  R4  CHO   117     107.833  66.655  25.888  1.00  0.00            
ATOM    457  R5  CHO   117     109.433  68.005  25.188  1.00  0.00            
ATOM    458  C1  CHO   117     107.383  67.605  21.988  1.00  0.00           C
ATOM    459  C2  CHO   117     107.933  67.505  18.838  1.00  0.00           C
ATOM    460  ROH CHO   118     200.083  68.505  22.738  1.00  0.00            
ATOM    461  R1  CHO   118     199.033  71.055  23.338  1.00  0.00            
ATOM    462  R2  CHO   118     198.683  72.005  25.888  1.00  0.00            
ATOM    463  R3  CHO   118     200.233  74.105  24.988  1.00  0.00            
ATOM    464  R4  CHO   118     198.833  75.155  27.338  1.00  0.00            
ATOM    465  R5  CHO   118     198.833  76.005  25.338  1.00  0.00            
ATOM    466  C1  CHO   118     200.233  78.905  27.388  1.00  0.00           C
ATOM    467  C2  CHO   118     199.883  82.255  28.138  1.00  0.00           C
ATOM    468  ROH CHO   119      86.933  61.605  29.238  1.00  0.00            
ATOM    469  R1  CHO   119      88.733  61.955  27.088  1.00  0.00            
ATOM    470  R2  CHO   119      90.383  64.155  26.838  1.00  0.00            
ATOM    471  R3  CHO   119      92.333  62.255  26.638  1.00  0.00            
ATOM    472  R4  CHO   119      93.483  64.605  25.338  1.00  0.00            
ATOM    473  R5  CHO   119      93.333  62.655  24.438  1.00  0.00            
ATOM    474  C1  CHO   119      97.083  63.105  24.238  1.00  0.00           C
ATOM    475  C2  CHO   119      98.883  65.305  24.638  1.00  0.00           C
ATOM    476  ROH CHO   120      24.283  28.255  42.038  1.00  0.00            
ATOM    477  R1  CHO   120      24.033  27.955  39.238  1.00  0.00            
ATOM    478  R2  CHO   120      21.633  28.305  37.888  1.00  0.00            
ATOM    479  R3  CHO   120      23.083  30.005  36.388  1.00  0.00            
ATOM    480  R4  CHO   120      20.733  29.455  34.738  1.00  0.00            
ATOM    481  R5  CHO   120      22.783  29.255  34.138  1.00  0.00            
ATOM    482  C1  CHO   120      21.583  31.705  31.538  1.00  0.00           C
ATOM    483  C2  CHO   120      19.783  30.955  28.988  1.00  0.00           C
ATOM    484  ROH CHO   121     150.033 156.155  28.288  1.00  0.00            
ATOM    485  R1  CHO   121     150.683 158.105  30.288  1.00  0.00            
ATOM    486  R2  CHO   121     152.433 160.155  29.788  1.00  0.00            
ATOM    487  R3  CHO   121     150.333 161.705  30.688  1.00  0.00            
ATOM    488  R4  CHO   121     152.733 163.405  31.038  1.00  0.00            
ATOM    489  R5  CHO   121     151.233 162.855  32.588  1.00  0.00            
ATOM    490  C1  CHO   121     150.933 166.655  32.588  1.00  0.00           C
ATOM    491  C2  CHO   121     151.783 168.855  35.538  1.00  0.00           C
ATOM    492  ROH CHO   122     208.483  36.505  43.188  1.00  0.00            
ATOM    493  R1  CHO   122     207.833  33.805  43.838  1.00  0.00            
ATOM    494  R2  CHO   122     205.233  32.855  43.788  1.00  0.00            
ATOM    495  R3  CHO   122     206.333  31.005  42.138  1.00  0.00            
ATOM    496  R4  CHO   122     203.633  30.055  42.688  1.00  0.00            
ATOM    497  R5  CHO   122     205.433  28.905  42.938  1.00  0.00            
ATOM    498  C1  CHO   122     203.633  26.605  40.538  1.00  0.00           C
ATOM    499  C2  CHO   122     204.983  24.905  38.038  1.00  0.00           C
ATOM    500  ROH CHO   123     133.983  52.755  27.438  1.00  0.00            
ATOM    501  R1  CHO   123     133.283  55.355  28.188  1.00  0.00            
ATOM    502  R2  CHO   123     134.883  57.555  27.688  1.00  0.00            
ATOM    503  R3  CHO   123     132.733  58.555  26.438  1.00  0.00            
ATOM    504  R4  CHO   123     134.233  60.905  27.238  1.00  0.00            
ATOM    505  R5  CHO   123     132.133  60.505  27.738  1.00  0.00            
ATOM    506  C1  CHO   123     131.733  63.805  25.788  1.00  0.00           C
ATOM    507  C2  CHO   123     130.833  67.205  27.088  1.00  0.00           C
ATOM    508  ROH CHO   124     189.783 199.405  41.888  1.00  0.00            
ATOM    509  R1  CHO   124     187.283 199.755  40.638  1.00  0.00            
ATOM    510  R2  CHO   124     185.283 197.905  40.788  1.00  0.00            
ATOM    511  R3  CHO   124     183.833 200.055  41.638  1.00  0.00            
ATOM    512  R4  CHO   124     181.933 198.455  40.038  1.00  0.00            
ATOM    513  R5  CHO   124     182.383 200.605  39.788  1.00  0.00            
ATOM    514  C1  CHO   124     178.633 200.805  40.438  1.00  0.00           C
ATOM    515  C2  CHO   124     174.633 201.005  37.938  1.00  0.00           C
ATOM    516  ROH CHO   125      65.083  20.405  31.188  1.00  0.00            
ATOM    517  R1  CHO   125      66.033  22.605  32.688  1.00  0.00            
ATOM    518  R2  CHO   125      67.883  22.305  34.738  1.00  0.00            
ATOM    519  R3  CHO   125      69.283  24.105  33.288  1.00  0.00            
ATOM    520  R4  CHO   125      70.033  24.655  36.088  1.00  0.00            
ATOM    521  R5  CHO   125      69.233  26.105  34.688  1.00  0.00            
ATOM    522  C1  CHO   125      72.583  27.705  35.538  1.00  0.00           C
ATOM    523  C2  CHO   125      72.533  31.205  35.988  1.00  0.00           C
ATOM    524  ROH CHO   126      86.333  66.255  25.338  1.00  0.00            
ATOM    525  R1  CHO   126      84.933  63.805  25.638  1.00  0.00            
ATOM    526  R2  CHO   126      83.933  62.355  23.488  1.00  0.00            
ATOM    527  R3  CHO   126      85.333  60.355  24.638  1.00  0.00            
ATOM    528  R4  CHO   126      83.333  59.005  22.938  1.00  0.00            
ATOM    529  R5  CHO   126      83.683  58.655  25.038  1.00  0.00            
ATOM    530  C1  CHO   126      84.333  55.155  23.638  1.00  0.00           C
ATOM    531  C2  CHO   126      82.133  52.405  23.688  1.00  0.00           C
ATOM    532  ROH CHO   127      27.933 183.855  38.788  1.00  0.00            
ATOM    533  R1  CHO   127      27.233 186.255  40.188  1.00  0.00            
ATOM    534  R2  CHO   127      24.633 187.205  40.238  1.00  0.00            
ATOM    535  R3  CHO   127      24.983 187.105  42.938  1.00  0.00            
ATOM    536  R4  CHO   127      22.433 188.455  42.588  1.00  0.00            
ATOM    537  R5  CHO   127      24.133 189.205  43.738  1.00  0.00            
ATOM    538  C1  CHO   127      21.483 189.055  46.488  1.00  0.00           C
ATOM    539  C2  CHO   127      20.883 189.805  50.688  1.00  0.00           C
ATOM    540  ROH CHO   128       3.233 193.255  46.038  1.00  0.00            
ATOM    541  R1  CHO   128       3.083 194.555  43.538  1.00  0.00            
ATOM    542  R2  CHO   128       3.983 193.405  41.188  1.00  0.00            
ATOM    543  R3  CHO   128       1.483 193.955  40.338  1.00  0.00            
ATOM    544  R4  CHO   128       2.933 193.155  37.938  1.00  0.00            
ATOM    545  R5  CHO   128       1.733 194.955  38.188  1.00  0.00            
ATOM    546  C1  CHO   128      -0.067 193.455  35.188  1.00  0.00           C
ATOM    547  C2  CHO   128      -1.217 196.105  32.838  1.00  0.00           C
ATOM    548  ROH CHO   129     162.083  46.855  32.188  1.00  0.00            
ATOM    549  R1  CHO   129     159.433  47.555  31.738  1.00  0.00            
ATOM    550  R2  CHO   129     157.533  47.805  33.738  1.00  0.00            
ATOM    551  R3  CHO   129     157.133  50.305  32.688  1.00  0.00            
ATOM    552  R4  CHO   129     154.583  49.655  34.038  1.00  0.00            
ATOM    553  R5  CHO   129     154.883  50.255  31.938  1.00  0.00            
ATOM    554  C1  CHO   129     152.583  53.055  33.188  1.00  0.00           C
ATOM    555  C2  CHO   129     150.033  54.655  31.038  1.00  0.00           C
ATOM    556  ROH CHO   130      68.183 212.555  47.288  1.00  0.00            
ATOM    557  R1  CHO   130      65.433 212.005  47.188  1.00  0.00            
ATOM    558  R2  CHO   130      63.533 213.805  48.088  1.00  0.00            
ATOM    559  R3  CHO   130      62.483 213.455  45.588  1.00  0.00            
ATOM    560  R4  CHO   130      60.233 214.455  47.238  1.00  0.00            
ATOM    561  R5  CHO   130      60.283 212.655  45.988  1.00  0.00            
ATOM    562  C1  CHO   130      57.333 214.505  44.388  1.00  0.00           C
ATOM    563  C2  CHO   130      55.283 214.305  41.788  1.00  0.00           C
ATOM    564  ROH CHO   131     191.833 205.355  43.388  1.00  0.00            
ATOM    565  R1  CHO   131     190.933 207.005  41.288  1.00  0.00            
ATOM    566  R2  CHO   131     189.583 205.955  39.088  1.00  0.00            
ATOM    567  R3  CHO   131     187.733 207.855  39.738  1.00  0.00            
ATOM    568  R4  CHO   131     187.283 207.405  36.888  1.00  0.00            
ATOM    569  R5  CHO   131     187.633 209.305  37.838  1.00  0.00            
ATOM    570  C1  CHO   131     184.233 210.005  36.238  1.00  0.00           C
ATOM    571  C2  CHO   131     182.633 210.855  34.038  1.00  0.00           C
ATOM    572  ROH CHO   132     143.183  71.355  32.038  1.00  0.00            
ATOM    573  R1  CHO   132     142.833  73.955  33.138  1.00  0.00            
ATOM    574  R2  CHO   132     141.183  74.455  35.238  1.00  0.00            
ATOM    575  R3  CHO   132     143.433  75.605  36.338  1.00  0.00            
ATOM    576  R4  CHO   132     141.383  75.905  38.388  1.00  0.00            
ATOM    577  R5  CHO   132     142.633  77.455  37.538  1.00  0.00            
ATOM    578  C1  CHO   132     143.633  77.755  41.238  1.00  0.00           C
ATOM    579  C2  CHO   132     140.083  79.105  43.488  1.00  0.00           C
ATOM    580  ROH CHO   133     113.583  76.455  41.088  1.00  0.00            
ATOM    581  R1  CHO   133     114.433  78.705  42.588  1.00  0.00            
ATOM    582  R2  CHO   133     115.433  78.455  45.188  1.00  0.00            
ATOM    583  R3  CHO   133     117.533  79.805  44.138  1.00  0.00            
ATOM    584  R4  CHO   133     117.633  80.455  46.988  1.00  0.00            
ATOM    585  R5  CHO   133     117.633  81.855  45.338  1.00  0.00            
ATOM    586  C1  CHO   133     120.833  82.855  47.088  1.00  0.00           C
ATOM    587  C2  CHO   133     124.183  85.755  47.638  1.00  0.00           C
ATOM    588  ROH CHO   134     191.483  99.805  40.088  1.00  0.00            
ATOM    589  R1  CHO   134     192.033 101.555  37.938  1.00  0.00            
ATOM    590  R2  CHO   134     194.033 101.105  36.138  1.00  0.00            
ATOM    591  R3  CHO   134     192.033 101.255  34.288  1.00  0.00            
ATOM    592  R4  CHO   134     194.533 101.255  32.738  1.00  0.00            
ATOM    593  R5  CHO   134     192.933 102.755  32.638  1.00  0.00            
ATOM    594  C1  CHO   134     192.933 101.555  28.988  1.00  0.00           C
ATOM    595  C2  CHO   134     192.133 100.555  24.238  1.00  0.00           C
ATOM    596  ROH CHO   135     180.433  45.005  31.188  1.00  0.00            
ATOM    597  R1  CHO   135     180.933  42.755  29.538  1.00  0.00            
ATOM    598  R2  CHO   135     181.583  43.005  26.838  1.00  0.00            
ATOM    599  R3  CHO   135     183.733  41.505  27.588  1.00  0.00            
ATOM    600  R4  CHO   135     183.083  40.605  24.838  1.00  0.00            
ATOM    601  R5  CHO   135     183.283  39.355  26.638  1.00  0.00            
ATOM    602  C1  CHO   135     185.933  37.805  24.338  1.00  0.00           C
ATOM    603  C2  CHO   135     189.333  35.255  23.938  1.00  0.00           C
ATOM    604  ROH CHO   136     158.733 179.755  46.988  1.00  0.00            
ATOM    605  R1  CHO   136     160.683 180.405  45.038  1.00  0.00            
ATOM    606  R2  CHO   136     163.383 180.555  45.588  1.00  0.00            
ATOM    607  R3  CHO   136     163.633 178.805  43.588  1.00  0.00            
ATOM    608  R4  CHO   136     166.183 180.155  43.638  1.00  0.00            
ATOM    609  R5  CHO   136     164.883 179.955  41.888  1.00  0.00            
ATOM    610  C1  CHO   136     167.983 178.255  40.538  1.00  0.00           C
ATOM    611  C2  CHO   136     170.333 177.005  42.688  1.00  0.00           C
ATOM    612  ROH CHO   137     108.683   5.805  31.838  1.00  0.00            
ATOM    613  R1  CHO   137     111.283   5.355  30.788  1.00  0.00            
ATOM    614  R2  CHO   137     111.733   4.805  28.138  1.00  0.00            
ATOM    615  R3  CHO   137     113.483   6.905  28.288  1.00  0.00            
ATOM    616  R4  CHO   137     114.033   5.655  25.688  1.00  0.00            
ATOM    617  R5  CHO   137     115.433   6.105  27.288  1.00  0.00            
ATOM    618  C1  CHO   137     116.933   8.155  24.438  1.00  0.00           C
ATOM    619  C2  CHO   137     117.233  11.955  23.988  1.00  0.00           C
ATOM    620  ROH CHO   138     177.483 103.105  27.838  1.00  0.00            
ATOM    621  R1  CHO   138     177.733 103.155  24.988  1.00  0.00            
ATOM    622  R2  CHO   138     175.633 104.005  23.388  1.00  0.00            
ATOM    623  R3  CHO   138     177.583 105.705  22.388  1.00  0.00            
ATOM    624  R4  CHO   138     175.933 105.005  20.088  1.00  0.00            
ATOM    625  R5  CHO   138     178.083 104.805  20.238  1.00  0.00            
ATOM    626  C1  CHO   138     177.933 107.155  17.238  1.00  0.00           C
ATOM    627  C2  CHO   138     175.983 110.505  15.988  1.00  0.00           C
ATOM    628  ROH CHO   139     101.083 105.505  35.288  1.00  0.00            
ATOM    629  R1  CHO   139      98.333 106.155  35.088  1.00  0.00            
ATOM    630  R2  CHO   139      97.433 108.355  33.738  1.00  0.00            
ATOM    631  R3  CHO   139      95.933 106.555  32.438  1.00  0.00            
ATOM    632  R4  CHO   139      94.983 109.155  31.438  1.00  0.00            
ATOM    633  R5  CHO   139      93.733 107.555  32.288  1.00  0.00            
ATOM    634  C1  CHO   139      92.133 107.855  28.838  1.00  0.00           C
ATOM    635  C2  CHO   139      91.683 110.905  26.638  1.00  0.00           C
ATOM    636  ROH CHO   140      33.533  94.205  38.538  1.00  0.00            
ATOM    637  R1  CHO   140      34.083  91.605  37.638  1.00  0.00            
ATOM    638  R2  CHO   140      35.783  91.055  35.538  1.00  0.00            
ATOM    639  R3  CHO   140      37.033  89.455  37.388  1.00  0.00            
ATOM    640  R4  CHO   140      37.533  88.155  34.788  1.00  0.00            
ATOM    641  R5  CHO   140      36.683  87.255  36.538  1.00  0.00            
ATOM    642  C1  CHO   140      39.733  85.005  36.038  1.00  0.00           C
ATOM    643  C2  CHO   140      39.833  81.455  33.538  1.00  0.00           C
ATOM    644  ROH CHO   141      72.933  61.955  20.638  1.00  0.00            
ATOM    645  R1  CHO   141      72.483  60.855  23.188  1.00  0.00            
ATOM    646  R2  CHO   141      74.283  59.155  24.438  1.00  0.00            
ATOM    647  R3  CHO   141      74.033  60.955  26.438  1.00  0.00            
ATOM    648  R4  CHO   141      75.283  58.605  27.688  1.00  0.00            
ATOM    649  R5  CHO   141      73.483  59.605  28.388  1.00  0.00            
ATOM    650  C1  CHO   141      75.633  59.955  31.488  1.00  0.00           C
ATOM    651  C2  CHO   141      78.733  61.255  33.188  1.00  0.00           C
ATOM    652  ROH CHO   142      19.983 193.455  43.138  1.00  0.00            
ATOM    653  R1  CHO   142      17.783 192.105  41.988  1.00  0.00            
ATOM    654  R2  CHO   142      18.133 190.255  39.938  1.00  0.00            
ATOM    655  R3  CHO   142      16.733 188.655  41.638  1.00  0.00            
ATOM    656  R4  CHO   142      16.583 187.305  39.038  1.00  0.00            
ATOM    657  R5  CHO   142      14.883 187.805  40.288  1.00  0.00            
ATOM    658  C1  CHO   142      14.383 184.055  40.088  1.00  0.00           C
ATOM    659  C2  CHO   142      13.183 182.505  37.338  1.00  0.00           C
ATOM    660  ROH CHO   143      90.633  53.255  27.838  1.00  0.00            
ATOM    661  R1  CHO   143      92.583  53.455  29.838  1.00  0.00            
ATOM    662  R2  CHO   143      91.983  54.105  32.438  1.00  0.00            
ATOM    663  R3  CHO   143      93.283  51.805  32.988  1.00  0.00            
ATOM    664  R4  CHO   143      93.283  53.255  35.538  1.00  0.00            
ATOM    665  R5  CHO   143      95.033  52.405  34.538  1.00  0.00            
ATOM    666  C1  CHO   143      95.283  50.555  37.838  1.00  0.00           C
ATOM    667  C2  CHO   143      97.733  51.255  41.088  1.00  0.00           C
ATOM    668  ROH CHO   144      12.633  59.205  35.488  1.00  0.00            
ATOM    669  R1  CHO   144      10.833  61.105  36.488  1.00  0.00            
ATOM    670  R2  CHO   144       9.733  63.105  34.938  1.00  0.00            
ATOM    671  R3  CHO   144       7.383  62.105  35.788  1.00  0.00            
ATOM    672  R4  CHO   144       6.633  64.205  33.888  1.00  0.00            
ATOM    673  R5  CHO   144       5.933  64.005  35.988  1.00  0.00            
ATOM    674  C1  CHO   144       2.583  63.905  34.138  1.00  0.00           C
ATOM    675  C2  CHO   144      -0.667  65.905  34.138  1.00  0.00           C
ATOM    676  ROH CHO   145      56.983   5.755  21.038  1.00  0.00            
ATOM    677  R1  CHO   145      58.633   4.655  23.088  1.00  0.00            
ATOM    678  R2  CHO   145      61.383   4.855  23.088  1.00  0.00            
ATOM    679  R3  CHO   145      60.983   5.905  25.538  1.00  0.00            
ATOM    680  R4  CHO   145      63.483   4.455  25.788  1.00  0.00            
ATOM    681  R5  CHO   145      61.733   4.205  27.038  1.00  0.00            
ATOM    682  C1  CHO   145      64.333   5.155  29.688  1.00  0.00           C
ATOM    683  C2  CHO   145      66.783   4.905  32.138  1.00  0.00           C
ATOM    684  ROH CHO   146     108.883 145.105  37.088  1.00  0.00            
ATOM    685  R1  CHO   146     107.833 147.555  38.088  1.00  0.00            
ATOM    686  R2  CHO   146     105.883 149.005  36.788  1.00  0.00            
ATOM    687  R3  CHO   146     104.583 148.855  39.188  1.00  0.00            
ATOM    688  R4  CHO   146     103.833 151.455  38.088  1.00  0.00            
ATOM    689  R5  CHO   146     104.733 151.055  40.088  1.00  0.00            
ATOM    690  C1  CHO   146     101.433 152.755  41.138  1.00  0.00           C
ATOM    691  C2  CHO   146     100.183 156.055  39.338  1.00  0.00           C
ATOM    692  ROH CHO   147     213.483  30.155  38.188  1.00  0.00            
ATOM    693  R1  CHO   147     215.783  31.405  37.088  1.00  0.00            
ATOM    694  R2  CHO   147     216.683  33.855  37.938  1.00  0.00            
ATOM    695  R3  CHO   147     219.033  32.505  38.288  1.00  0.00            
ATOM    696  R4  CHO   147     219.883  35.155  37.338  1.00  0.00            
ATOM    697  R5  CHO   147     220.433  33.255  36.538  1.00  0.00            
ATOM    698  C1  CHO   147     223.883  34.655  37.388  1.00  0.00           C
ATOM    699  C2  CHO   147     226.683  38.305  36.588  1.00  0.00           C
ATOM    700  ROH CHO   148     127.633 133.855  36.838  1.00  0.00            
ATOM    701  R1  CHO   148     128.633 136.555  36.688  1.00  0.00            
ATOM    702  R2  CHO   148     128.883 137.905  34.338  1.00  0.00            
ATOM    703  R3  CHO   148     127.383 139.755  35.538  1.00  0.00            
ATOM    704  R4  CHO   148     129.083 141.305  33.788  1.00  0.00            
ATOM    705  R5  CHO   148     128.783 141.605  35.888  1.00  0.00            
ATOM    706  C1  CHO   148     127.733 145.055  34.588  1.00  0.00           C
ATOM    707  C2  CHO   148     126.583 149.355  33.688  1.00  0.00           C
ATOM    708  ROH CHO   149      73.283 106.105  40.138  1.00  0.00            
ATOM    709  R1  CHO   149      71.333 107.605  38.788  1.00  0.00            
ATOM    710  R2  CHO   149      68.633 106.855  38.788  1.00  0.00            
ATOM    711  R3  CHO   149      68.283 109.405  39.638  1.00  0.00            
ATOM    712  R4  CHO   149      65.633 108.555  38.788  1.00  0.00            
ATOM    713  R5  CHO   149      66.683 110.355  38.088  1.00  0.00            
ATOM    714  C1  CHO   149      63.533 111.955  39.588  1.00  0.00           C
ATOM    715  C2  CHO   149      60.733 112.805  41.438  1.00  0.00           C
ATOM    716  ROH CHO   150     137.583  87.005  32.788  1.00  0.00            
ATOM    717  R1  CHO   150     140.083  88.305  32.438  1.00  0.00            
ATOM    718  R2  CHO   150     140.333  90.855  31.388  1.00  0.00            
ATOM    719  R3  CHO   150     141.683  91.355  33.688  1.00  0.00            
ATOM    720  R4  CHO   150     142.833  93.255  31.738  1.00  0.00            
ATOM    721  R5  CHO   150     143.983  91.855  32.938  1.00  0.00            
ATOM    722  C1  CHO   150     145.533  95.105  34.088  1.00  0.00           C
ATOM    723  C2  CHO   150     149.683  96.355  34.238  1.00  0.00           C
ATOM    724  ROH CHO   151      33.183 138.755  21.138  1.00  0.00            
ATOM    725  R1  CHO   151      32.233 139.905  23.538  1.00  0.00            
ATOM    726  R2  CHO   151      32.583 142.555  24.188  1.00  0.00            
ATOM    727  R3  CHO   151      29.883 142.505  24.488  1.00  0.00            
ATOM    728  R4  CHO   151      30.833 144.155  26.688  1.00  0.00            
ATOM    729  R5  CHO   151      29.533 142.405  26.888  1.00  0.00            
ATOM    730  C1  CHO   151      27.283 145.055  28.438  1.00  0.00           C
ATOM    731  C2  CHO   151      25.883 146.505  31.138  1.00  0.00           C
ATOM    732  ROH CHO   152      72.083  18.005  16.538  1.00  0.00            
ATOM    733  R1  CHO   152      73.583  17.755  18.938  1.00  0.00            
ATOM    734  R2  CHO   152      75.183  19.755  19.938  1.00  0.00            
ATOM    735  R3  CHO   152      73.683  19.355  22.188  1.00  0.00            
ATOM    736  R4  CHO   152      76.183  20.555  23.138  1.00  0.00            
ATOM    737  R5  CHO   152      75.283  18.705  23.838  1.00  0.00            
ATOM    738  C1  CHO   152      75.383  20.655  27.138  1.00  0.00           C
ATOM    739  C2  CHO   152      77.333  24.155  26.988  1.00  0.00           C
ATOM    740  ROH CHO   153     148.883  48.155  31.138  1.00  0.00            
ATOM    741  R1  CHO   153     147.483  50.255  29.838  1.00  0.00            
ATOM    742  R2  CHO   153     144.733  50.505  29.888  1.00  0.00            
ATOM    743  R3  CHO   153     145.333  53.005  30.788  1.00  0.00            
ATOM    744  R4  CHO   153     142.983  53.405  29.038  1.00  0.00            
ATOM    745  R5  CHO   153     144.883  54.455  28.938  1.00  0.00            
ATOM    746  C1  CHO   153     142.533  57.405  29.438  1.00  0.00           C
ATOM    747  C2  CHO   153     142.533  60.705  31.338  1.00  0.00           C
ATOM    748  ROH CHO   154     153.633  65.205  28.138  1.00  0.00            
ATOM    749  R1  CHO   154     156.283  64.205  28.238  1.00  0.00            
ATOM    750  R2  CHO   154     157.933  64.155  26.038  1.00  0.00            
ATOM    751  R3  CHO   154     159.633  65.555  27.738  1.00  0.00            
ATOM    752  R4  CHO   154     161.383  63.655  26.238  1.00  0.00            
ATOM    753  R5  CHO   154     161.233  63.905  28.438  1.00  0.00            
ATOM    754  C1  CHO   154     164.933  64.655  27.938  1.00  0.00           C
ATOM    755  C2  CHO   154     166.283  66.355  23.288  1.00  0.00           C
ATOM    756  ROH CHO   155      -3.417  29.755  28.838  1.00  0.00            
ATOM    757  R1  CHO   155      -1.167  30.955  27.588  1.00  0.00            
ATOM    758  R2  CHO   155      -1.067  33.605  26.938  1.00  0.00            
ATOM    759  R3  CHO   155       1.233  33.555  28.388  1.00  0.00            
ATOM    760  R4  CHO   155       1.183  36.205  27.188  1.00  0.00            
ATOM    761  R5  CHO   155       2.833  34.755  27.088  1.00  0.00            
ATOM    762  C1  CHO   155       4.683  37.655  28.688  1.00  0.00           C
ATOM    763  C2  CHO   155       7.233  38.905  31.738  1.00  0.00           C
ATOM    764  ROH CHO   156     191.533 152.505  30.888  1.00  0.00            
ATOM    765  R1  CHO   156     191.133 153.005  33.688  1.00  0.00            
ATOM    766  R2  CHO   156     191.333 151.055  35.588  1.00  0.00            
ATOM    767  R3  CHO   156     193.083 152.705  36.738  1.00  0.00            
ATOM    768  R4  CHO   156     191.233 152.055  38.888  1.00  0.00            
ATOM    769  R5  CHO   156     191.833 154.055  38.238  1.00  0.00            
ATOM    770  C1  CHO   156     192.933 154.255  41.888  1.00  0.00           C
ATOM    771  C2  CHO   156     192.233 153.305  45.388  1.00  0.00           C
ATOM    772  ROH CHO   157     162.483  67.555  32.438  1.00  0.00            
ATOM    773  R1  CHO   157     159.633  67.355  32.688  1.00  0.00            
ATOM    774  R2  CHO   157     158.033  69.405  33.588  1.00  0.00            
ATOM    775  R3  CHO   157     156.733  69.005  31.238  1.00  0.00            
ATOM    776  R4  CHO   157     154.633  69.605  33.188  1.00  0.00            
ATOM    777  R5  CHO   157     154.733  67.855  31.888  1.00  0.00            
ATOM    778  C1  CHO   157     151.383  69.355  30.738  1.00  0.00           C
ATOM    779  C2  CHO   157     149.633  66.855  30.488  1.00  0.00           C
ATOM    780  ROH CHO   158      94.683  84.955  40.488  1.00  0.00            
ATOM    781  R1  CHO   158      93.283  85.455  38.138  1.00  0.00            
ATOM    782  R2  CHO   158      90.533  85.005  37.888  1.00  0.00            
ATOM    783  R3  CHO   158      90.533  87.605  37.088  1.00  0.00            
ATOM    784  R4  CHO   158      88.583  86.305  35.338  1.00  0.00            
ATOM    785  R5  CHO   158      90.283  87.505  34.738  1.00  0.00            
ATOM    786  C1  CHO   158      87.433  89.455  33.088  1.00  0.00           C
ATOM    787  C2  CHO   158      87.033  90.455  28.538  1.00  0.00           C
ATOM    788  ROH CHO   159      87.833 219.155  30.138  1.00  0.00            
ATOM    789  R1  CHO   159      88.183 220.205  32.738  1.00  0.00            
ATOM    790  R2  CHO   159      88.883 222.855  33.188  1.00  0.00            
ATOM    791  R3  CHO   159      86.683 222.755  34.788  1.00  0.00            
ATOM    792  R4  CHO   159      88.733 224.055  36.438  1.00  0.00            
ATOM    793  R5  CHO   159      87.533 222.355  36.988  1.00  0.00            
ATOM    794  C1  CHO   159      86.583 224.755  39.788  1.00  0.00           C
ATOM    795  C2  CHO   159      85.033 225.055  43.238  1.00  0.00           C
ATOM    796  ROH CHO   160     180.783  27.705  39.638  1.00  0.00            
ATOM    797  R1  CHO   160     182.033  25.305  38.838  1.00  0.00            
ATOM    798  R2  CHO   160     180.783  23.455  37.188  1.00  0.00            
ATOM    799  R3  CHO   160     182.983  23.755  35.688  1.00  0.00            
ATOM    800  R4  CHO   160     182.233  20.905  35.388  1.00  0.00            
ATOM    801  R5  CHO   160     184.183  21.705  35.988  1.00  0.00            
ATOM    802  C1  CHO   160     185.233  19.705  32.888  1.00  0.00           C
ATOM    803  C2  CHO   160     184.633  16.855  30.088  1.00  0.00           C
ATOM    804  ROH CHO   161     135.333  64.755  22.788  1.00  0.00            
ATOM    805  R1  CHO   161     136.483  67.305  22.238  1.00  0.00            
ATOM    806  R2  CHO   161     135.783  69.555  23.588  1.00  0.00            
ATOM    807  R3  CHO   161     138.383  69.805  24.038  1.00  0.00            
ATOM    808  R4  CHO   161     137.283  72.405  24.888  1.00  0.00            
ATOM    809  R5  CHO   161     138.983  72.055  23.438  1.00  0.00            
ATOM    810  C1  CHO   161     140.683  74.205  26.038  1.00  0.00           C
ATOM    811  C2  CHO   161     143.483  74.905  28.088  1.00  0.00           C
ATOM    812  ROH CHO   162     126.933 162.305  28.888  1.00  0.00            
ATOM    813  R1  CHO   162     124.283 163.355  28.688  1.00  0.00            
ATOM    814  R2  CHO   162     122.383 162.905  30.588  1.00  0.00            
ATOM    815  R3  CHO   162     122.233 165.605  30.638  1.00  0.00            
ATOM    816  R4  CHO   162     119.533 164.705  31.338  1.00  0.00            
ATOM    817  R5  CHO   162     119.983 166.105  29.738  1.00  0.00            
ATOM    818  C1  CHO   162     117.683 168.305  31.838  1.00  0.00           C
ATOM    819  C2  CHO   162     114.333 170.455  31.788  1.00  0.00           C
ATOM    820  ROH CHO   163      55.033 103.805  40.188  1.00  0.00            
ATOM    821  R1  CHO   163      57.383 103.655  38.588  1.00  0.00            
ATOM    822  R2  CHO   163      57.633 101.805  36.538  1.00  0.00            
ATOM    823  R3  CHO   163      58.083 103.955  35.038  1.00  0.00            
ATOM    824  R4  CHO   163      59.583 101.805  33.688  1.00  0.00            
ATOM    825  R5  CHO   163      60.383 103.755  34.288  1.00  0.00            
ATOM    826  C1  CHO   163      61.133 103.855  30.588  1.00  0.00           C
ATOM    827  C2  CHO   163      61.383 105.505  26.938  1.00  0.00           C
ATOM    828  ROH CHO   164      52.233 172.205  38.888  1.00  0.00            
ATOM    829  R1  CHO   164      50.033 171.205  37.338  1.00  0.00            
ATOM    830  R2  CHO   164      48.433 172.855  35.838  1.00  0.00            
ATOM    831  R3  CHO   164      49.083 171.155  33.838  1.00  0.00            
ATOM    832  R4  CHO   164      46.983 172.855  32.688  1.00  0.00            
ATOM    833  R5  CHO   164      47.033 170.705  32.738  1.00  0.00            
ATOM    834  C1  CHO   164      46.783 171.305  28.988  1.00  0.00           C
ATOM    835  C2  CHO   164      43.583 171.105  26.038  1.00  0.00           C
ATOM    836  ROH CHO   165     116.033  54.755  28.338  1.00  0.00            
ATOM    837  R1  CHO   165     117.233  57.305  27.788  1.00  0.00            
ATOM    838  R2  CHO   165     118.483  58.805  29.738  1.00  0.00            
ATOM    839  R3  CHO   165     120.483  58.805  27.938  1.00  0.00            
ATOM    840  R4  CHO   165     120.983  61.155  29.638  1.00  0.00            
ATOM    841  R5  CHO   165     120.833  61.155  27.488  1.00  0.00            
ATOM    842  C1  CHO   165     124.433  62.505  27.938  1.00  0.00           C
ATOM    843  C2  CHO   165     127.083  63.905  27.138  1.00  0.00           C
ATOM    844  ROH CHO   166      75.033 211.305  27.638  1.00  0.00            
ATOM    845  R1  CHO   166      75.333 211.105  30.438  1.00  0.00            
ATOM    846  R2  CHO   166      77.733 211.405  31.738  1.00  0.00            
ATOM    847  R3  CHO   166      76.383 213.255  33.138  1.00  0.00            
ATOM    848  R4  CHO   166      79.033 213.155  34.388  1.00  0.00            
ATOM    849  R5  CHO   166      77.133 212.955  35.438  1.00  0.00            
ATOM    850  C1  CHO   166      78.533 215.955  37.288  1.00  0.00           C
ATOM    851  C2  CHO   166      80.983 217.505  39.938  1.00  0.00           C
ATOM    852  ROH CHO   167     172.833   6.355  26.438  1.00  0.00            
ATOM    853  R1  CHO   167     173.333   5.855  29.188  1.00  0.00            
ATOM    854  R2  CHO   167     173.333   7.805  31.138  1.00  0.00            
ATOM    855  R3  CHO   167     171.483   6.205  32.338  1.00  0.00            
ATOM    856  R4  CHO   167     173.383   6.905  34.438  1.00  0.00            
ATOM    857  R5  CHO   167     172.783   4.905  33.838  1.00  0.00            
ATOM    858  C1  CHO   167     171.733   4.855  37.538  1.00  0.00           C
ATOM    859  C2  CHO   167     172.233   2.355  40.188  1.00  0.00           C
ATOM    860  ROH CHO   168     116.233  51.955  38.138  1.00  0.00            
ATOM    861  R1  CHO   168     117.533  53.905  36.538  1.00  0.00            
ATOM    862  R2  CHO   168     120.233  53.605  35.738  1.00  0.00            
ATOM    863  R3  CHO   168     119.083  53.955  33.288  1.00  0.00            
ATOM    864  R4  CHO   168     122.033  54.155  32.888  1.00  0.00            
ATOM    865  R5  CHO   168     120.533  55.605  32.238  1.00  0.00            
ATOM    866  C1  CHO   168     122.083  54.755  28.888  1.00  0.00           C
ATOM    867  C2  CHO   168     124.433  55.555  25.838  1.00  0.00           C
ATOM    868  ROH CHO   169     158.333  93.855  29.088  1.00  0.00            
ATOM    869  R1  CHO   169     159.233  91.605  30.438  1.00  0.00            
ATOM    870  R2  CHO   169     161.933  90.955  30.638  1.00  0.00            
ATOM    871  R3  CHO   169     161.483  90.955  33.288  1.00  0.00            
ATOM    872  R4  CHO   169     163.733  89.205  32.988  1.00  0.00            
ATOM    873  R5  CHO   169     161.933  88.705  33.988  1.00  0.00            
ATOM    874  C1  CHO   169     164.333  88.155  36.888  1.00  0.00           C
ATOM    875  C2  CHO   169     167.383  88.355  38.738  1.00  0.00           C
ATOM    876  ROH CHO   170     137.233 185.905  44.088  1.00  0.00            
ATOM    877  R1  CHO   170     138.833 187.055  42.038  1.00  0.00            
ATOM    878  R2  CHO   170     137.933 189.055  40.338  1.00  0.00            
ATOM    879  R3  CHO   170     140.233 190.355  41.238  1.00  0.00            
ATOM    880  R4  CHO   170     139.183 191.955  38.988  1.00  0.00            
ATOM    881  R5  CHO   170     141.183 191.205  39.238  1.00  0.00            
ATOM    882  C1  CHO   170     142.033 194.905  39.038  1.00  0.00           C
ATOM    883  C2  CHO   170     143.183 197.755  39.138  1.00  0.00           C
ATOM    884  ROH CHO   171      66.633  31.655  24.838  1.00  0.00            
ATOM    885  R1  CHO   171      67.133  30.355  27.338  1.00  0.00            
ATOM    886  R2  CHO   171      66.133  31.355  29.738  1.00  0.00            
ATOM    887  R3  CHO   171      65.133  28.805  29.938  1.00  0.00            
ATOM    888  R4  CHO   171      65.533  29.705  32.688  1.00  0.00            
ATOM    889  R5  CHO   171      66.333  27.855  31.788  1.00  0.00            
ATOM    890  C1  CHO   171      64.283  26.355  34.638  1.00  0.00           C
ATOM    891  C2  CHO   171      65.583  25.505  38.638  1.00  0.00           C
ATOM    892  ROH CHO   172     106.833  11.805  21.288  1.00  0.00            
ATOM    893  R1  CHO   172     107.633  12.955  23.738  1.00  0.00            
ATOM    894  R2  CHO   172     105.933  14.505  25.288  1.00  0.00            
ATOM    895  R3  CHO   172     106.633  12.705  27.238  1.00  0.00            
ATOM    896  R4  CHO   172     105.133  14.805  28.638  1.00  0.00            
ATOM    897  R5  CHO   172     107.133  14.105  29.138  1.00  0.00            
ATOM    898  C1  CHO   172     105.333  13.355  32.388  1.00  0.00           C
ATOM    899  C2  CHO   172     105.783  13.955  36.188  1.00  0.00           C
ATOM    900  ROH CHO   173      81.883  40.005  40.638  1.00  0.00            
ATOM    901  R1  CHO   173      81.933  39.655  37.838  1.00  0.00            
ATOM    902  R2  CHO   173      80.783  37.455  36.588  1.00  0.00            
ATOM    903  R3  CHO   173      79.483  39.355  35.188  1.00  0.00            
ATOM    904  R4  CHO   173      79.483  37.005  33.438  1.00  0.00            
ATOM    905  R5  CHO   173      80.183  39.005  32.938  1.00  0.00            
ATOM    906  C1  CHO   173      77.483  38.555  30.238  1.00  0.00           C
ATOM    907  C2  CHO   173      74.183  37.155  28.738  1.00  0.00           C
ATOM    908  ROH CHO   174      36.833 190.255  33.388  1.00  0.00            
ATOM    909  R1  CHO   174      36.833 187.655  34.538  1.00  0.00            
ATOM    910  R2  CHO   174      35.583 185.555  33.338  1.00  0.00            
ATOM    911  R3  CHO   174      37.983 184.355  33.538  1.00  0.00            
ATOM    912  R4  CHO   174      36.183 182.155  32.988  1.00  0.00            
ATOM    913  R5  CHO   174      37.583 182.255  34.638  1.00  0.00            
ATOM    914  C1  CHO   174      38.783 179.055  32.988  1.00  0.00           C
ATOM    915  C2  CHO   174      38.083 176.955  30.088  1.00  0.00           C
ATOM    916  ROH CHO   175     192.833 128.555  28.388  1.00  0.00            
ATOM    917  R1  CHO   175     190.433 128.305  26.888  1.00  0.00            
ATOM    918  R2  CHO   175     190.083 129.555  24.488  1.00  0.00            
ATOM    919  R3  CHO   175     189.533 127.055  23.588  1.00  0.00            
ATOM    920  R4  CHO   175     188.283 128.855  21.588  1.00  0.00            
ATOM    921  R5  CHO   175     187.283 127.255  22.688  1.00  0.00            
ATOM    922  C1  CHO   175     186.733 126.055  19.088  1.00  0.00           C
ATOM    923  C2  CHO   175     185.783 126.005  15.488  1.00  0.00           C
ATOM    924  ROH CHO   176      81.333  92.055  38.188  1.00  0.00            
ATOM    925  R1  CHO   176      80.283  94.355  36.988  1.00  0.00            
ATOM    926  R2  CHO   176      77.883  94.405  35.638  1.00  0.00            
ATOM    927  R3  CHO   176      77.283  96.405  37.388  1.00  0.00            
ATOM    928  R4  CHO   176      75.483  96.855  35.088  1.00  0.00            
ATOM    929  R5  CHO   176      76.883  98.305  35.988  1.00  0.00            
ATOM    930  C1  CHO   176      73.583 100.205  36.438  1.00  0.00           C
ATOM    931  C2  CHO   176      68.883 102.955  36.238  1.00  0.00           C
ATOM    932  ROH CHO   177     116.683 110.955  42.138  1.00  0.00            
ATOM    933  R1  CHO   177     116.933 108.205  42.738  1.00  0.00            
ATOM    934  R2  CHO   177     118.183 106.455  40.988  1.00  0.00            
ATOM    935  R3  CHO   177     119.733 105.855  43.238  1.00  0.00            
ATOM    936  R4  CHO   177     119.833 103.455  41.538  1.00  0.00            
ATOM    937  R5  CHO   177     119.183 103.505  43.638  1.00  0.00            
ATOM    938  C1  CHO   177     122.133 101.105  43.938  1.00  0.00           C
ATOM    939  C2  CHO   177     123.883  99.405  47.338  1.00  0.00           C
ATOM    940  ROH CHO   178     225.583  82.855  33.838  1.00  0.00            
ATOM    941  R1  CHO   178     223.983  82.305  36.038  1.00  0.00            
ATOM    942  R2  CHO   178     224.533  83.105  38.588  1.00  0.00            
ATOM    943  R3  CHO   178     222.033  84.205  38.488  1.00  0.00            
ATOM    944  R4  CHO   178     222.383  83.455  41.288  1.00  0.00            
ATOM    945  R5  CHO   178     220.783  82.905  40.038  1.00  0.00            
ATOM    946  C1  CHO   178     218.833  84.755  42.738  1.00  0.00           C
ATOM    947  C2  CHO   178     216.933  81.705  45.488  1.00  0.00           C
ATOM    948  ROH CHO   179      73.883 120.055  46.838  1.00  0.00            
ATOM    949  R1  CHO   179      76.533 120.305  45.838  1.00  0.00            
ATOM    950  R2  CHO   179      78.433 118.305  46.038  1.00  0.00            
ATOM    951  R3  CHO   179      78.633 118.655  43.388  1.00  0.00            
ATOM    952  R4  CHO   179      80.983 117.105  44.088  1.00  0.00            
ATOM    953  R5  CHO   179      80.983 118.955  42.988  1.00  0.00            
ATOM    954  C1  CHO   179      82.683 116.705  40.438  1.00  0.00           C
ATOM    955  C2  CHO   179      83.283 113.405  38.088  1.00  0.00           C
ATOM    956  ROH CHO   180      10.683 139.155  29.888  1.00  0.00            
ATOM    957  R1  CHO   180       9.183 137.055  28.738  1.00  0.00            
ATOM    958  R2  CHO   180       6.983 137.555  27.138  1.00  0.00            
ATOM    959  R3  CHO   180       8.333 135.955  25.388  1.00  0.00            
ATOM    960  R4  CHO   180       5.733 136.455  24.088  1.00  0.00            
ATOM    961  R5  CHO   180       6.633 134.505  24.488  1.00  0.00            
ATOM    962  C1  CHO   180       6.283 134.255  20.738  1.00  0.00           C
ATOM    963  C2  CHO   180       2.883 134.755  18.088  1.00  0.00           C
ATOM    964  ROH CHO   181     149.433  83.555  21.088  1.00  0.00            
ATOM    965  R1  CHO   181     150.433  83.855  23.738  1.00  0.00            
ATOM    966  R2  CHO   181     151.233  81.705  25.288  1.00  0.00            
ATOM    967  R3  CHO   181     153.533  83.155  25.488  1.00  0.00            
ATOM    968  R4  CHO   181     153.533  81.305  27.838  1.00  0.00            
ATOM    969  R5  CHO   181     153.733  83.505  27.888  1.00  0.00            
ATOM    970  C1  CHO   181     157.033  82.455  29.538  1.00  0.00           C
ATOM    971  C2  CHO   181     160.933  81.705  28.488  1.00  0.00           C
ATOM    972  ROH CHO   182       8.383  20.005  25.338  1.00  0.00            
ATOM    973  R1  CHO   182       7.783  19.555  28.088  1.00  0.00            
ATOM    974  R2  CHO   182       9.133  20.905  30.138  1.00  0.00            
ATOM    975  R3  CHO   182       6.583  21.555  30.888  1.00  0.00            
ATOM    976  R4  CHO   182       8.133  21.505  33.388  1.00  0.00            
ATOM    977  R5  CHO   182       6.283  20.455  32.988  1.00  0.00            
ATOM    978  C1  CHO   182       5.183  22.505  35.988  1.00  0.00           C
ATOM    979  C2  CHO   182       5.183  25.105  39.588  1.00  0.00           C
ATOM    980  ROH CHO   183     127.083 132.105  43.038  1.00  0.00            
ATOM    981  R1  CHO   183     127.733 134.455  41.538  1.00  0.00            
ATOM    982  R2  CHO   183     125.783 136.255  40.788  1.00  0.00            
ATOM    983  R3  CHO   183     127.383 138.055  42.038  1.00  0.00            
ATOM    984  R4  CHO   183     125.983 139.605  39.938  1.00  0.00            
ATOM    985  R5  CHO   183     128.183 139.455  40.288  1.00  0.00            
ATOM    986  C1  CHO   183     127.733 143.255  40.688  1.00  0.00           C
ATOM    987  C2  CHO   183     127.983 147.555  40.088  1.00  0.00           C
ATOM    988  ROH CHO   184     139.333 124.055  28.438  1.00  0.00            
ATOM    989  R1  CHO   184     137.233 122.305  29.138  1.00  0.00            
ATOM    990  R2  CHO   184     134.883 122.055  27.688  1.00  0.00            
ATOM    991  R3  CHO   184     135.533 119.455  27.638  1.00  0.00            
ATOM    992  R4  CHO   184     132.733 119.455  28.238  1.00  0.00            
ATOM    993  R5  CHO   184     134.283 118.455  29.388  1.00  0.00            
ATOM    994  C1  CHO   184     132.033 115.505  28.538  1.00  0.00           C
ATOM    995  C2  CHO   184     133.983 111.455  29.538  1.00  0.00           C
ATOM    996  ROH CHO   185     115.433 124.905  42.788  1.00  0.00            
ATOM    997  R1  CHO   185     113.483 122.855  43.238  1.00  0.00            
ATOM    998  R2  CHO   185     112.533 121.255  41.188  1.00  0.00            
ATOM    999  R3  CHO   185     113.333 119.255  42.788  1.00  0.00            
ATOM   1000  R4  CHO   185     111.933 117.905  40.638  1.00  0.00            
ATOM   1001  R5  CHO   185     111.533 117.655  42.738  1.00  0.00            
ATOM   1002  C1  CHO   185     112.333 114.055  41.788  1.00  0.00           C
ATOM   1003  C2  CHO   185     112.083 110.105  42.288  1.00  0.00           C
ATOM   1004  ROH CHO   186     176.483  66.755  38.138  1.00  0.00            
ATOM   1005  R1  CHO   186     176.483  68.355  35.788  1.00  0.00            
ATOM   1006  R2  CHO   186     178.733  69.355  34.638  1.00  0.00            
ATOM   1007  R3  CHO   186     177.833  68.105  32.438  1.00  0.00            
ATOM   1008  R4  CHO   186     180.233  69.555  31.488  1.00  0.00            
ATOM   1009  R5  CHO   186     178.183  69.655  30.638  1.00  0.00            
ATOM   1010  C1  CHO   186     180.133  68.455  27.588  1.00  0.00           C
ATOM   1011  C2  CHO   186     181.483  65.255  27.038  1.00  0.00           C
ATOM   1012  ROH CHO   187      79.833 137.105  30.888  1.00  0.00            
ATOM   1013  R1  CHO   187      80.733 139.505  32.188  1.00  0.00            
ATOM   1014  R2  CHO   187      80.183 142.005  31.188  1.00  0.00            
ATOM   1015  R3  CHO   187      79.183 142.405  33.688  1.00  0.00            
ATOM   1016  R4  CHO   187      80.483 144.955  32.988  1.00  0.00            
ATOM   1017  R5  CHO   187      80.883 143.755  34.738  1.00  0.00            
ATOM   1018  C1  CHO   187      79.783 147.055  36.338  1.00  0.00           C
ATOM   1019  C2  CHO   187      81.683 151.055  37.488  1.00  0.00           C
ATOM   1020  ROH CHO   188      57.633  66.905  29.188  1.00  0.00            
ATOM   1021  R1  CHO   188      55.583  66.255  30.988  1.00  0.00            
ATOM   1022  R2  CHO   188      55.483  63.905  32.388  1.00  0.00            
ATOM   1023  R3  CHO   188      55.283  65.555  34.538  1.00  0.00            
ATOM   1024  R4  CHO   188      54.483  62.905  35.588  1.00  0.00            
ATOM   1025  R5  CHO   188      53.333  64.755  35.688  1.00  0.00            
ATOM   1026  C1  CHO   188      53.683  63.955  39.438  1.00  0.00           C
ATOM   1027  C2  CHO   188      52.733  63.205  43.088  1.00  0.00           C
ATOM   1028  ROH CHO   189     170.233  46.255  29.038  1.00  0.00            
ATOM   1029  R1  CHO   189     169.733  44.655  31.338  1.00  0.00            
ATOM   1030  R2  CHO   189     167.383  44.755  32.688  1.00  0.00            
ATOM   1031  R3  CHO   189     167.383  42.055  32.238  1.00  0.00            
ATOM   1032  R4  CHO   189     165.433  42.455  34.438  1.00  0.00            
ATOM   1033  R5  CHO   189     167.133  41.105  34.438  1.00  0.00            
ATOM   1034  C1  CHO   189     164.333  38.605  35.088  1.00  0.00           C
ATOM   1035  C2  CHO   189     163.033  35.055  36.138  1.00  0.00           C
ATOM   1036  ROH CHO   190      71.933  88.505  33.888  1.00  0.00            
ATOM   1037  R1  CHO   190      69.933  86.655  34.638  1.00  0.00            
ATOM   1038  R2  CHO   190      68.333  85.355  32.838  1.00  0.00            
ATOM   1039  R3  CHO   190      69.283  83.155  34.088  1.00  0.00            
ATOM   1040  R4  CHO   190      66.833  82.255  32.638  1.00  0.00            
ATOM   1041  R5  CHO   190      67.283  81.955  34.788  1.00  0.00            
ATOM   1042  C1  CHO   190      66.883  78.305  33.738  1.00  0.00           C
ATOM   1043  C2  CHO   190      64.183  76.155  31.288  1.00  0.00           C
ATOM   1044  ROH CHO   191      65.233 201.905  45.238  1.00  0.00            
ATOM   1045  R1  CHO   191      66.683 203.905  43.938  1.00  0.00            
ATOM   1046  R2  CHO   191      69.083 204.955  44.938  1.00  0.00            
ATOM   1047  R3  CHO   191      70.033 204.205  42.488  1.00  0.00            
ATOM   1048  R4  CHO   191      71.733 206.455  43.338  1.00  0.00            
ATOM   1049  R5  CHO   191      70.633 206.305  41.438  1.00  0.00            
ATOM   1050  C1  CHO   191      74.183 206.705  40.088  1.00  0.00           C
ATOM   1051  C2  CHO   191      75.933 207.955  36.338  1.00  0.00           C
ATOM   1052  ROH CHO   192     101.283 165.555  38.388  1.00  0.00            
ATOM   1053  R1  CHO   192     102.883 167.855  38.588  1.00  0.00            
ATOM   1054  R2  CHO   192     104.583 168.705  36.538  1.00  0.00            
ATOM   1055  R3  CHO   192     103.183 171.055  36.888  1.00  0.00            
ATOM   1056  R4  CHO   192     105.633 171.805  35.388  1.00  0.00            
ATOM   1057  R5  CHO   192     104.933 172.705  37.238  1.00  0.00            
ATOM   1058  C1  CHO   192     104.983 175.755  34.988  1.00  0.00           C
ATOM   1059  C2  CHO   192     103.783 178.555  37.088  1.00  0.00           C
ATOM   1060  ROH CHO   193      77.233  89.955  36.838  1.00  0.00            
ATOM   1061  R1  CHO   193      77.683  90.355  34.038  1.00  0.00            
ATOM   1062  R2  CHO   193      77.483  88.305  32.188  1.00  0.00            
ATOM   1063  R3  CHO   193      75.733  90.005  30.988  1.00  0.00            
ATOM   1064  R4  CHO   193      76.433  88.005  28.938  1.00  0.00            
ATOM   1065  R5  CHO   193      76.583  90.155  28.738  1.00  0.00            
ATOM   1066  C1  CHO   193      74.133  89.405  25.888  1.00  0.00           C
ATOM   1067  C2  CHO   193      74.483  88.255  21.588  1.00  0.00           C
ATOM   1068  ROH CHO   194     209.883  53.755  44.288  1.00  0.00            
ATOM   1069  R1  CHO   194     210.783  55.255  42.088  1.00  0.00            
ATOM   1070  R2  CHO   194     211.583  54.055  39.688  1.00  0.00            
ATOM   1071  R3  CHO   194     209.733  55.755  38.638  1.00  0.00            
ATOM   1072  R4  CHO   194     211.683  55.255  36.438  1.00  0.00            
ATOM   1073  R5  CHO   194     211.033  57.205  37.238  1.00  0.00            
ATOM   1074  C1  CHO   194     210.083  57.555  33.538  1.00  0.00           C
ATOM   1075  C2  CHO   194     212.833  60.205  31.338  1.00  0.00           C
ATOM   1076  ROH CHO   195     155.133 123.205  33.388  1.00  0.00            
ATOM   1077  R1  CHO   195     155.233 122.155  36.038  1.00  0.00            
ATOM   1078  R2  CHO   195     157.283 120.605  36.938  1.00  0.00            
ATOM   1079  R3  CHO   195     157.383 122.455  38.938  1.00  0.00            
ATOM   1080  R4  CHO   195     158.183 119.955  40.238  1.00  0.00            
ATOM   1081  R5  CHO   195     156.633 121.305  40.888  1.00  0.00            
ATOM   1082  C1  CHO   195     158.833 121.355  43.988  1.00  0.00           C
ATOM   1083  C2  CHO   195     160.083 118.005  45.638  1.00  0.00           C
ATOM   1084  ROH CHO   196      34.183 129.455  20.438  1.00  0.00            
ATOM   1085  R1  CHO   196      35.283 130.705  22.738  1.00  0.00            
ATOM   1086  R2  CHO   196      37.883 130.205  23.588  1.00  0.00            
ATOM   1087  R3  CHO   196      38.083 132.905  23.438  1.00  0.00            
ATOM   1088  R4  CHO   196      40.483 132.055  24.838  1.00  0.00            
ATOM   1089  R5  CHO   196      39.083 133.555  25.538  1.00  0.00            
ATOM   1090  C1  CHO   196      42.233 135.705  25.488  1.00  0.00           C
ATOM   1091  C2  CHO   196      45.933 136.755  26.138  1.00  0.00           C
ATOM   1092  ROH CHO   197      92.583  35.155  25.788  1.00  0.00            
ATOM   1093  R1  CHO   197      94.533  37.205  25.988  1.00  0.00            
ATOM   1094  R2  CHO   197      95.583  38.505  23.788  1.00  0.00            
ATOM   1095  R3  CHO   197      94.833  40.705  25.138  1.00  0.00            
ATOM   1096  R4  CHO   197      96.133  41.755  22.738  1.00  0.00            
ATOM   1097  R5  CHO   197      96.633  42.255  24.788  1.00  0.00            
ATOM   1098  C1  CHO   197      95.733  45.705  23.438  1.00  0.00           C
ATOM   1099  C2  CHO   197      97.633  48.405  25.338  1.00  0.00           C
ATOM   1100  ROH CHO   198     188.983 123.105  31.588  1.00  0.00            
ATOM   1101  R1  CHO   198     189.883 125.755  31.188  1.00  0.00            
ATOM   1102  R2  CHO   198     188.083 127.905  31.138  1.00  0.00            
ATOM   1103  R3  CHO   198     189.733 128.905  33.038  1.00  0.00            
ATOM   1104  R4  CHO   198     188.383 131.255  31.988  1.00  0.00            
ATOM   1105  R5  CHO   198     190.583 130.955  32.138  1.00  0.00            
ATOM   1106  C1  CHO   198     190.133 134.105  34.238  1.00  0.00           C
ATOM   1107  C2  CHO   198     191.133 136.605  32.538  1.00  0.00           C
ATOM   1108  ROH CHO   199     109.033  86.555  30.838  1.00  0.00            
ATOM   1109  R1  CHO   199     106.533  87.405  31.938  1.00  0.00            
ATOM   1110  R2  CHO   199     105.383  86.105  34.088  1.00  0.00            
ATOM   1111  R3  CHO   199     105.333  88.605  35.138  1.00  0.00            
ATOM   1112  R4  CHO   199     103.883  86.955  37.088  1.00  0.00            
ATOM   1113  R5  CHO   199     103.183  88.805  36.138  1.00  0.00            
ATOM   1114  C1  CHO   199     102.983  89.805  39.838  1.00  0.00           C
ATOM   1115  C2  CHO   199     101.633  89.555  42.138  1.00  0.00           C
ATOM   1116  ROH CHO   200     213.433 169.655  44.788  1.00  0.00            
ATOM   1117  R1  CHO   200     212.083 169.055  42.388  1.00  0.00            
ATOM   1118  R2  CHO   200     213.283 167.505  40.388  1.00  0.00            
ATOM   1119  R3  CHO   200     210.983 166.005  40.688  1.00  0.00            
ATOM   1120  R4  CHO   200     212.033 165.205  38.088  1.00  0.00            
ATOM   1121  R5  CHO   200     210.083 165.905  38.488  1.00  0.00            
ATOM   1122  C1  CHO   200     209.233 162.455  37.038  1.00  0.00           C
ATOM   1123  C2  CHO   200     209.233 158.405  36.588  1.00  0.00           C
ATOM   1124  ROH CHO   201     102.683  72.655  35.388  1.00  0.00            
ATOM   1125  R1  CHO   201      99.883  72.855  35.938  1.00  0.00            
ATOM   1126  R2  CHO   201      98.033  73.205  33.938  1.00  0.00            
ATOM   1127  R3  CHO   201      96.883  71.005  35.038  1.00  0.00            
ATOM   1128  R4  CHO   201      94.733  72.255  33.488  1.00  0.00            
ATOM   1129  R5  CHO   201      94.633  71.705  35.588  1.00  0.00            
ATOM   1130  C1  CHO   201      91.783  69.605  34.238  1.00  0.00           C
ATOM   1131  C2  CHO   201      88.133  68.855  35.488  1.00  0.00           C
ATOM   1132  ROH CHO   202     134.583 105.655  30.888  1.00  0.00            
ATOM   1133  R1  CHO   202     135.433 107.455  32.888  1.00  0.00            
ATOM   1134  R2  CHO   202     138.083 107.705  33.638  1.00  0.00            
ATOM   1135  R3  CHO   202     137.733 110.355  33.038  1.00  0.00            
ATOM   1136  R4  CHO   202     140.133 110.305  34.638  1.00  0.00            
ATOM   1137  R5  CHO   202     138.333 111.505  35.038  1.00  0.00            
ATOM   1138  C1  CHO   202     140.933 114.305  34.688  1.00  0.00           C
ATOM   1139  C2  CHO   202     141.933 116.655  37.988  1.00  0.00           C
ATOM   1140  ROH CHO   203     150.383 112.905  29.838  1.00  0.00            
ATOM   1141  R1  CHO   203     151.033 110.155  29.638  1.00  0.00            
ATOM   1142  R2  CHO   203     153.183 109.005  31.088  1.00  0.00            
ATOM   1143  R3  CHO   203     151.183 107.305  31.888  1.00  0.00            
ATOM   1144  R4  CHO   203     153.733 105.905  32.438  1.00  0.00            
ATOM   1145  R5  CHO   203     152.033 105.155  31.288  1.00  0.00            
ATOM   1146  C1  CHO   203     152.283 102.455  33.988  1.00  0.00           C
ATOM   1147  C2  CHO   203     154.083  99.205  35.738  1.00  0.00           C
ATOM   1148  ROH CHO   204      61.583 178.305  26.788  1.00  0.00            
ATOM   1149  R1  CHO   204      62.433 176.205  25.088  1.00  0.00            
ATOM   1150  R2  CHO   204      62.783 173.605  25.988  1.00  0.00            
ATOM   1151  R3  CHO   204      61.083 173.055  23.938  1.00  0.00            
ATOM   1152  R4  CHO   204      62.083 170.455  24.838  1.00  0.00            
ATOM   1153  R5  CHO   204      62.133 171.205  22.788  1.00  0.00            
ATOM   1154  C1  CHO   204      60.083 168.055  22.288  1.00  0.00           C
ATOM   1155  C2  CHO   204      62.483 164.905  22.988  1.00  0.00           C
ATOM   1156  ROH CHO   205       9.583 107.205  28.688  1.00  0.00            
ATOM   1157  R1  CHO   205      10.333 109.605  29.938  1.00  0.00            
ATOM   1158  R2  CHO   205       8.783 110.805  31.888  1.00  0.00            
ATOM   1159  R3  CHO   205      11.083 110.705  33.338  1.00  0.00            
ATOM   1160  R4  CHO   205       9.733 113.155  34.238  1.00  0.00            
ATOM   1161  R5  CHO   205      11.783 112.955  33.488  1.00  0.00            
ATOM   1162  C1  CHO   205      12.483 114.455  36.938  1.00  0.00           C
ATOM   1163  C2  CHO   205      10.683 116.955  39.388  1.00  0.00           C
ATOM   1164  ROH CHO   206      61.233  33.905  40.638  1.00  0.00            
ATOM   1165  R1  CHO   206      59.983  33.755  38.088  1.00  0.00            
ATOM   1166  R2  CHO   206      58.633  31.505  37.238  1.00  0.00            
ATOM   1167  R3  CHO   206      56.583  33.255  36.788  1.00  0.00            
ATOM   1168  R4  CHO   206      56.433  31.355  34.588  1.00  0.00            
ATOM   1169  R5  CHO   206      56.533  33.555  34.438  1.00  0.00            
ATOM   1170  C1  CHO   206      53.233  32.955  32.638  1.00  0.00           C
ATOM   1171  C2  CHO   206      51.633  33.605  29.338  1.00  0.00           C
ATOM   1172  ROH CHO   207     204.783 227.905  40.188  1.00  0.00            
ATOM   1173  R1  CHO   207     205.483 226.305  42.438  1.00  0.00            
ATOM   1174  R2  CHO   207     203.533 225.155  44.088  1.00  0.00            
ATOM   1175  R3  CHO   207     204.933 222.905  43.488  1.00  0.00            
ATOM   1176  R4  CHO   207     203.083 222.155  45.688  1.00  0.00            
ATOM   1177  R5  CHO   207     205.233 221.855  45.638  1.00  0.00            
ATOM   1178  C1  CHO   207     204.083 218.255  46.038  1.00  0.00           C
ATOM   1179  C2  CHO   207     203.733 217.705  49.738  1.00  0.00           C
ATOM   1180  ROH CHO   208     151.583 137.805  36.538  1.00  0.00            
ATOM   1181  R1  CHO   208     153.983 139.305  36.788  1.00  0.00            
ATOM   1182  R2  CHO   208     155.733 138.855  38.788  1.00  0.00            
ATOM   1183  R3  CHO   208     157.483 138.605  36.738  1.00  0.00            
ATOM   1184  R4  CHO   208     159.083 139.955  38.838  1.00  0.00            
ATOM   1185  R5  CHO   208     158.783 140.655  36.788  1.00  0.00            
ATOM   1186  C1  CHO   208     162.583 140.405  36.938  1.00  0.00           C
ATOM   1187  C2  CHO   208     165.683 141.055  36.088  1.00  0.00           C
ATOM   1188  ROH CHO   209     123.383 191.155  46.738  1.00  0.00            
ATOM   1189  R1  CHO   209     123.183 191.205  43.938  1.00  0.00            
ATOM   1190  R2  CHO   209     122.733 193.505  42.488  1.00  0.00            
ATOM   1191  R3  CHO   209     124.983 192.805  41.188  1.00  0.00            
ATOM   1192  R4  CHO   209     123.683 194.805  39.438  1.00  0.00            
ATOM   1193  R5  CHO   209     124.333 192.805  38.838  1.00  0.00            
ATOM   1194  C1  CHO   209     126.483 194.905  36.438  1.00  0.00           C
ATOM   1195  C2  CHO   209     129.583 196.755  35.988  1.00  0.00           C
ATOM   1196  ROH CHO   210     184.533  48.505  34.238  1.00  0.00            
ATOM   1197  R1  CHO   210     186.233  50.205  32.738  1.00  0.00            
ATOM   1198  R2  CHO   210     188.683  51.005  33.638  1.00  0.00            
ATOM   1199  R3  CHO   210     189.583  49.955  31.288  1.00  0.00            
ATOM   1200  R4  CHO   210     191.233  52.305  31.688  1.00  0.00            
ATOM   1201  R5  CHO   210     190.083  51.905  29.938  1.00  0.00            
ATOM   1202  C1  CHO   210     193.533  52.105  28.338  1.00  0.00           C
ATOM   1203  C2  CHO   210     197.183  54.605  30.288  1.00  0.00           C
ATOM   1204  ROH CHO   211      81.033 105.455  33.788  1.00  0.00            
ATOM   1205  R1  CHO   211      81.583 103.005  35.088  1.00  0.00            
ATOM   1206  R2  CHO   211      82.083 102.855  37.838  1.00  0.00            
ATOM   1207  R3  CHO   211      80.133 101.005  37.738  1.00  0.00            
ATOM   1208  R4  CHO   211      81.833 100.155  39.988  1.00  0.00            
ATOM   1209  R5  CHO   211      81.183  98.905  38.288  1.00  0.00            
ATOM   1210  C1  CHO   211      79.783  96.805  41.138  1.00  0.00           C
ATOM   1211  C2  CHO   211      81.133  93.605  43.438  1.00  0.00           C
ATOM   1212  ROH CHO   212     124.033  44.855  24.638  1.00  0.00            
ATOM   1213  R1  CHO   212     121.483  43.755  25.188  1.00  0.00            
ATOM   1214  R2  CHO   212     119.183  44.555  23.838  1.00  0.00            
ATOM   1215  R3  CHO   212     118.883  41.855  23.438  1.00  0.00            
ATOM   1216  R4  CHO   212     116.133  42.805  23.638  1.00  0.00            
ATOM   1217  R5  CHO   212     117.083  41.205  24.788  1.00  0.00            
ATOM   1218  C1  CHO   212     114.183  39.305  23.088  1.00  0.00           C
ATOM   1219  C2  CHO   212     113.033  35.555  22.238  1.00  0.00           C
ATOM   1220  ROH CHO   213     161.683 220.405  40.738  1.00  0.00            
ATOM   1221  R1  CHO   213     158.983 221.055  40.288  1.00  0.00            
ATOM   1222  R2  CHO   213     157.533 220.105  38.138  1.00  0.00            
ATOM   1223  R3  CHO   213     155.833 219.205  40.038  1.00  0.00            
ATOM   1224  R4  CHO   213     154.083 220.255  37.888  1.00  0.00            
ATOM   1225  R5  CHO   213     154.083 220.805  40.038  1.00  0.00            
ATOM   1226  C1  CHO   213     150.483 219.505  39.588  1.00  0.00           C
ATOM   1227  C2  CHO   213     147.133 221.455  40.288  1.00  0.00           C
ATOM   1228  ROH CHO   214     107.233  95.855  48.738  1.00  0.00            
ATOM   1229  R1  CHO   214     106.733  97.305  46.338  1.00  0.00            
ATOM   1230  R2  CHO   214     105.783  99.905  46.338  1.00  0.00            
ATOM   1231  R3  CHO   214     107.983 100.355  44.788  1.00  0.00            
ATOM   1232  R4  CHO   214     106.133 102.555  44.138  1.00  0.00            
ATOM   1233  R5  CHO   214     107.133 101.205  42.738  1.00  0.00            
ATOM   1234  C1  CHO   214     108.383 104.505  41.388  1.00  0.00           C
ATOM   1235  C2  CHO   214     109.433 106.305  39.538  1.00  0.00           C
ATOM   1236  ROH CHO   215      39.033  78.755  28.838  1.00  0.00            
ATOM   1237  R1  CHO   215      41.283  80.355  28.488  1.00  0.00            
ATOM   1238  R2  CHO   215      41.483  82.205  26.388  1.00  0.00            
ATOM   1239  R3  CHO   215      41.983  83.955  28.438  1.00  0.00            
ATOM   1240  R4  CHO   215      42.733  85.405  25.988  1.00  0.00            
ATOM   1241  R5  CHO   215      43.983  85.105  27.788  1.00  0.00            
ATOM   1242  C1  CHO   215      43.933  88.905  27.688  1.00  0.00           C
ATOM   1243  C2  CHO   215      42.133  92.405  27.888  1.00  0.00           C
ATOM   1244  ROH CHO   216      99.683 176.255  27.538  1.00  0.00            
ATOM   1245  R1  CHO   216     101.083 178.505  28.488  1.00  0.00            
ATOM   1246  R2  CHO   216     100.533 179.705  30.888  1.00  0.00            
ATOM   1247  R3  CHO   216     103.183 179.255  31.338  1.00  0.00            
ATOM   1248  R4  CHO   216     102.583 181.755  32.788  1.00  0.00            
ATOM   1249  R5  CHO   216     104.183 181.455  31.338  1.00  0.00            
ATOM   1250  C1  CHO   216     106.283 182.505  34.338  1.00  0.00           C
ATOM   1251  C2  CHO   216     108.083 185.055  35.088  1.00  0.00           C
ATOM   1252  ROH CHO   217     209.533 132.255  27.338  1.00  0.00            
ATOM   1253  R1  CHO   217     210.083 129.805  28.638  1.00  0.00            
ATOM   1254  R2  CHO   217     209.083 127.405  27.688  1.00  0.00            
ATOM   1255  R3  CHO   217     211.683 126.655  27.788  1.00  0.00            
ATOM   1256  R4  CHO   217     210.233 124.155  28.138  1.00  0.00            
ATOM   1257  R5  CHO   217     211.833 124.955  29.438  1.00  0.00            
ATOM   1258  C1  CHO   217     213.333 121.605  28.488  1.00  0.00           C
ATOM   1259  C2  CHO   217     213.483 118.955  30.288  1.00  0.00           C
ATOM   1260  ROH CHO   218      48.833 145.605  28.188  1.00  0.00            
ATOM   1261  R1  CHO   218      47.233 147.555  29.538  1.00  0.00            
ATOM   1262  R2  CHO   218      44.533 147.305  29.788  1.00  0.00            
ATOM   1263  R3  CHO   218      45.083 147.605  32.438  1.00  0.00            
ATOM   1264  R4  CHO   218      42.633 149.205  32.038  1.00  0.00            
ATOM   1265  R5  CHO   218      44.533 149.905  32.938  1.00  0.00            
ATOM   1266  C1  CHO   218      42.083 150.605  35.788  1.00  0.00           C
ATOM   1267  C2  CHO   218      40.683 154.155  36.088  1.00  0.00           C
ATOM   1268  ROH CHO   219     214.333  11.805  26.438  1.00  0.00            
ATOM   1269  R1  CHO   219     214.733  12.505  29.188  1.00  0.00            
ATOM   1270  R2  CHO   219     216.483  11.055  30.788  1.00  0.00            
ATOM   1271  R3  CHO   219     217.583  13.455  31.238  1.00  0.00            
ATOM   1272  R4  CHO   219     217.483  12.255  33.888  1.00  0.00            
ATOM   1273  R5  CHO   219     216.683  14.205  33.338  1.00  0.00            
ATOM   1274  C1  CHO   219     219.183  15.205  36.038  1.00  0.00           C
ATOM   1275  C2  CHO   219     217.733  18.855  37.438  1.00  0.00           C
ATOM   1276  ROH CHO   220     100.683  51.505  27.788  1.00  0.00            
ATOM   1277  R1  CHO   220     102.183  50.655  25.488  1.00  0.00            
ATOM   1278  R2  CHO   220     104.733  49.605  25.638  1.00  0.00            
ATOM   1279  R3  CHO   220     103.583  47.555  24.238  1.00  0.00            
ATOM   1280  R4  CHO   220     106.483  47.105  24.038  1.00  0.00            
ATOM   1281  R5  CHO   220     105.033  47.255  22.388  1.00  0.00            
ATOM   1282  C1  CHO   220     106.483  43.755  21.738  1.00  0.00           C
ATOM   1283  C2  CHO   220     107.633  43.305  18.038  1.00  0.00           C
ATOM   1284  ROH CHO   221      21.833  81.805  27.188  1.00  0.00            
ATOM   1285  R1  CHO   221      19.733  82.955  28.738  1.00  0.00            
ATOM   1286  R2  CHO   221      17.733  81.455  29.888  1.00  0.00            
ATOM   1287  R3  CHO   221      18.533  82.655  32.138  1.00  0.00            
ATOM   1288  R4  CHO   221      16.533  80.655  33.038  1.00  0.00            
ATOM   1289  R5  CHO   221      16.533  82.755  33.488  1.00  0.00            
ATOM   1290  C1  CHO   221      16.633  81.305  37.038  1.00  0.00           C
ATOM   1291  C2  CHO   221      16.683  78.955  39.988  1.00  0.00           C
ATOM   1292  ROH CHO   222      93.783  36.505  35.738  1.00  0.00            
ATOM   1293  R1  CHO   222      95.833  35.955  33.838  1.00  0.00            
ATOM   1294  R2  CHO   222      95.833  33.655  32.288  1.00  0.00            
ATOM   1295  R3  CHO   222      95.983  35.405  30.238  1.00  0.00            
ATOM   1296  R4  CHO   222      97.033  32.855  29.138  1.00  0.00            
ATOM   1297  R5  CHO   222      98.033  34.805  29.088  1.00  0.00            
ATOM   1298  C1  CHO   222      97.883  34.055  25.338  1.00  0.00           C
ATOM   1299  C2  CHO   222      98.333  31.405  22.838  1.00  0.00           C
ATOM   1300  ROH CHO   223     205.633  15.855  34.338  1.00  0.00            
ATOM   1301  R1  CHO   223     207.433  15.405  36.488  1.00  0.00            
ATOM   1302  R2  CHO   223     206.883  13.705  38.588  1.00  0.00            
ATOM   1303  R3  CHO   223     209.233  12.605  37.888  1.00  0.00            
ATOM   1304  R4  CHO   223     208.533  11.305  40.438  1.00  0.00            
ATOM   1305  R5  CHO   223     210.433  12.305  39.988  1.00  0.00            
ATOM   1306  C1  CHO   223     211.683   8.855  40.888  1.00  0.00           C
ATOM   1307  C2  CHO   223     213.183   7.305  43.488  1.00  0.00           C
ATOM   1308  ROH CHO   224     218.833  61.705  33.388  1.00  0.00            
ATOM   1309  R1  CHO   224     220.833  59.705  33.388  1.00  0.00            
ATOM   1310  R2  CHO   224     220.783  57.555  35.088  1.00  0.00            
ATOM   1311  R3  CHO   224     220.983  56.105  32.738  1.00  0.00            
ATOM   1312  R4  CHO   224     220.283  54.105  34.788  1.00  0.00            
ATOM   1313  R5  CHO   224     222.033  54.055  33.438  1.00  0.00            
ATOM   1314  C1  CHO   224     220.233  50.805  32.438  1.00  0.00           C
ATOM   1315  C2  CHO   224     224.083  49.755  33.838  1.00  0.00           C
ATOM   1316  ROH CHO   225      39.533 126.955  43.688  1.00  0.00            
ATOM   1317  R1  CHO   225      40.433 128.055  41.288  1.00  0.00            
ATOM   1318  R2  CHO   225      39.583 127.155  38.788  1.00  0.00            
ATOM   1319  R3  CHO   225      38.983 129.755  38.438  1.00  0.00            
ATOM   1320  R4  CHO   225      38.433 128.505  35.838  1.00  0.00            
ATOM   1321  R5  CHO   225      39.733 130.255  36.188  1.00  0.00            
ATOM   1322  C1  CHO   225      37.283 131.805  33.738  1.00  0.00           C
ATOM   1323  C2  CHO   225      35.083 134.305  32.538  1.00  0.00           C
ATOM   1324  ROH CHO   226     120.033 225.255  29.638  1.00  0.00            
ATOM   1325  R1  CHO   226     119.933 222.405  29.688  1.00  0.00            
ATOM   1326  R2  CHO   226     117.633 221.005  30.238  1.00  0.00            
ATOM   1327  R3  CHO   226     118.183 219.755  27.888  1.00  0.00            
ATOM   1328  R4  CHO   226     116.533 217.855  29.338  1.00  0.00            
ATOM   1329  R5  CHO   226     118.483 217.455  28.488  1.00  0.00            
ATOM   1330  C1  CHO   226     116.383 214.855  26.638  1.00  0.00           C
ATOM   1331  C2  CHO   226     117.483 211.305  26.938  1.00  0.00           C
ATOM   1332  ROH CHO   227     142.833 171.455  44.588  1.00  0.00            
ATOM   1333  R1  CHO   227     145.383 171.855  43.338  1.00  0.00            
ATOM   1334  R2  CHO   227     145.683 173.305  40.988  1.00  0.00            
ATOM   1335  R3  CHO   227     147.533 174.655  42.488  1.00  0.00            
ATOM   1336  R4  CHO   227     148.533 174.705  39.738  1.00  0.00            
ATOM   1337  R5  CHO   227     149.633 174.055  41.538  1.00  0.00            
ATOM   1338  C1  CHO   227     151.933 176.855  40.388  1.00  0.00           C
ATOM   1339  C2  CHO   227     155.533 176.405  38.738  1.00  0.00           C
ATOM   1340  ROH CHO   228      90.233  24.005  29.638  1.00  0.00            
ATOM   1341  R1  CHO   228      89.783  26.705  28.938  1.00  0.00            
ATOM   1342  R2  CHO   228      89.533  27.555  26.338  1.00  0.00            
ATOM   1343  R3  CHO   228      87.183  28.605  27.238  1.00  0.00            
ATOM   1344  R4  CHO   228      88.233  30.605  25.388  1.00  0.00            
ATOM   1345  R5  CHO   228      87.633  30.955  27.438  1.00  0.00            
ATOM   1346  C1  CHO   228      85.333  33.405  25.688  1.00  0.00           C
ATOM   1347  C2  CHO   228      87.733  36.205  25.188  1.00  0.00           C
ATOM   1348  ROH CHO   229     169.683 183.155  45.038  1.00  0.00            
ATOM   1349  R1  CHO   229     171.333 185.055  43.588  1.00  0.00            
ATOM   1350  R2  CHO   229     170.233 186.855  41.838  1.00  0.00            
ATOM   1351  R3  CHO   229     171.483 188.655  43.388  1.00  0.00            
ATOM   1352  R4  CHO   229     171.033 190.055  40.838  1.00  0.00            
ATOM   1353  R5  CHO   229     172.983 189.805  41.838  1.00  0.00            
ATOM   1354  C1  CHO   229     172.833 193.605  41.688  1.00  0.00           C
ATOM   1355  C2  CHO   229     175.233 195.755  39.188  1.00  0.00           C
ATOM   1356  ROH CHO   230     100.183  73.855  43.338  1.00  0.00            
ATOM   1357  R1  CHO   230     102.033  74.005  41.188  1.00  0.00            
ATOM   1358  R2  CHO   230     101.933  75.955  39.238  1.00  0.00            
ATOM   1359  R3  CHO   230     104.483  76.405  39.988  1.00  0.00            
ATOM   1360  R4  CHO   230     104.333  77.455  37.288  1.00  0.00            
ATOM   1361  R5  CHO   230     105.783  76.055  37.988  1.00  0.00            
ATOM   1362  C1  CHO   230     108.133  78.805  36.838  1.00  0.00           C
ATOM   1363  C2  CHO   230     111.733  80.205  38.838  1.00  0.00           C
ATOM   1364  ROH CHO   231     137.583 158.155  50.988  1.00  0.00            
ATOM   1365  R1  CHO   231     136.183 157.105  48.738  1.00  0.00            
ATOM   1366  R2  CHO   231     133.733 155.905  48.988  1.00  0.00            
ATOM   1367  R3  CHO   231     133.033 157.705  47.138  1.00  0.00            
ATOM   1368  R4  CHO   231     131.683 155.255  46.288  1.00  0.00            
ATOM   1369  R5  CHO   231     132.983 156.505  45.088  1.00  0.00            
ATOM   1370  C1  CHO   231     129.783 156.655  42.988  1.00  0.00           C
ATOM   1371  C2  CHO   231     129.883 155.705  39.288  1.00  0.00           C
ATOM   1372  ROH CHO   232     150.683  55.105  21.638  1.00  0.00            
ATOM   1373  R1  CHO   232     151.483  56.755  19.488  1.00  0.00            
ATOM   1374  R2  CHO   232     151.733  59.505  19.688  1.00  0.00            
ATOM   1375  R3  CHO   232     154.233  59.005  18.688  1.00  0.00            
ATOM   1376  R4  CHO   232     154.233  61.855  19.188  1.00  0.00            
ATOM   1377  R5  CHO   232     154.733  60.855  17.288  1.00  0.00            
ATOM   1378  C1  CHO   232     157.983  62.755  17.938  1.00  0.00           C
ATOM   1379  C2  CHO   232     159.633  65.255  21.038  1.00  0.00           C
ATOM   1380  ROH CHO   233      71.183  28.305  30.488  1.00  0.00            
ATOM   1381  R1  CHO   233      72.933  30.405  31.138  1.00  0.00            
ATOM   1382  R2  CHO   233      75.683  30.105  31.038  1.00  0.00            
ATOM   1383  R3  CHO   233      75.533  32.305  29.438  1.00  0.00            
ATOM   1384  R4  CHO   233      78.383  31.755  29.638  1.00  0.00            
ATOM   1385  R5  CHO   233      77.433  33.655  30.088  1.00  0.00            
ATOM   1386  C1  CHO   233      79.833  34.705  27.338  1.00  0.00           C
ATOM   1387  C2  CHO   233      82.483  37.355  27.588  1.00  0.00           C
ATOM   1388  ROH CHO   234      42.533 223.355  28.688  1.00  0.00            
ATOM   1389  R1  CHO   234      39.983 222.355  29.388  1.00  0.00            
ATOM   1390  R2  CHO   234      38.883 220.105  28.188  1.00  0.00            
ATOM   1391  R3  CHO   234      38.633 219.305  30.788  1.00  0.00            
ATOM   1392  R4  CHO   234      38.833 216.805  29.238  1.00  0.00            
ATOM   1393  R5  CHO   234      37.233 217.305  30.638  1.00  0.00            
ATOM   1394  C1  CHO   234      38.533 214.155  32.288  1.00  0.00           C
ATOM   1395  C2  CHO   234      39.883 210.305  32.888  1.00  0.00           C
ATOM   1396  ROH CHO   235      37.283 116.505  28.288  1.00  0.00            
ATOM   1397  R1  CHO   235      34.933 118.005  27.738  1.00  0.00            
ATOM   1398  R2  CHO   235      33.833 118.205  25.188  1.00  0.00            
ATOM   1399  R3  CHO   235      31.583 117.305  26.438  1.00  0.00            
ATOM   1400  R4  CHO   235      30.683 119.505  24.688  1.00  0.00            
ATOM   1401  R5  CHO   235      30.283 119.305  26.888  1.00  0.00            
ATOM   1402  C1  CHO   235      26.683 119.405  25.588  1.00  0.00           C
ATOM   1403  C2  CHO   235      23.983 119.955  23.888  1.00  0.00           C
ATOM   1404  ROH CHO   236      58.233 105.055  44.588  1.00  0.00            
ATOM   1405  R1  CHO   236      60.733 104.605  43.288  1.00  0.00            
ATOM   1406  R2  CHO   236      60.933 103.205  40.938  1.00  0.00            
ATOM   1407  R3  CHO   236      62.233 105.455  40.088  1.00  0.00            
ATOM   1408  R4  CHO   236      62.633 103.505  37.938  1.00  0.00            
ATOM   1409  R5  CHO   236      64.183 104.605  38.938  1.00  0.00            
ATOM   1410  C1  CHO   236      64.783 105.755  35.388  1.00  0.00           C
ATOM   1411  C2  CHO   236      68.383 108.555  34.088  1.00  0.00           C
ATOM   1412  ROH CHO   237     183.333 193.555  40.088  1.00  0.00            
ATOM   1413  R1  CHO   237     183.633 193.905  42.888  1.00  0.00            
ATOM   1414  R2  CHO   237     185.783 195.205  44.038  1.00  0.00            
ATOM   1415  R3  CHO   237     183.833 196.705  45.188  1.00  0.00            
ATOM   1416  R4  CHO   237     185.983 196.705  47.138  1.00  0.00            
ATOM   1417  R5  CHO   237     183.883 196.155  47.488  1.00  0.00            
ATOM   1418  C1  CHO   237     184.333 199.055  49.988  1.00  0.00           C
ATOM   1419  C2  CHO   237     182.933 200.555  52.488  1.00  0.00           C
ATOM   1420  ROH CHO   238      91.533 180.205  30.438  1.00  0.00            
ATOM   1421  R1  CHO   238      90.533 180.855  27.888  1.00  0.00            
ATOM   1422  R2  CHO   238      89.483 183.355  27.338  1.00  0.00            
ATOM   1423  R3  CHO   238      91.283 183.305  25.288  1.00  0.00            
ATOM   1424  R4  CHO   238      89.733 185.755  24.838  1.00  0.00            
ATOM   1425  R5  CHO   238      90.083 184.155  23.388  1.00  0.00            
ATOM   1426  C1  CHO   238      91.583 187.105  21.488  1.00  0.00           C
ATOM   1427  C2  CHO   238      92.533 189.505  20.088  1.00  0.00           C
ATOM   1428  ROH CHO   239     151.133  67.705  36.038  1.00  0.00            
ATOM   1429  R1  CHO   239     149.933  70.305  36.238  1.00  0.00            
ATOM   1430  R2  CHO   239     150.733  72.405  34.638  1.00  0.00            
ATOM   1431  R3  CHO   239     148.083  72.555  34.038  1.00  0.00            
ATOM   1432  R4  CHO   239     149.233  75.105  33.138  1.00  0.00            
ATOM   1433  R5  CHO   239     147.533  74.855  34.488  1.00  0.00            
ATOM   1434  C1  CHO   239     145.833  76.805  31.688  1.00  0.00           C
ATOM   1435  C2  CHO   239     143.233  79.705  31.838  1.00  0.00           C
ATOM   1436  ROH CHO   240      88.183 136.555  35.888  1.00  0.00            
ATOM   1437  R1  CHO   240      87.733 134.555  37.888  1.00  0.00            
ATOM   1438  R2  CHO   240      89.783 133.505  39.438  1.00  0.00            
ATOM   1439  R3  CHO   240      88.183 134.255  41.488  1.00  0.00            
ATOM   1440  R4  CHO   240      89.833 132.105  42.538  1.00  0.00            
ATOM   1441  R5  CHO   240      87.633 132.205  42.588  1.00  0.00            
ATOM   1442  C1  CHO   240      88.333 131.955  46.338  1.00  0.00           C
ATOM   1443  C2  CHO   240      88.233 128.455  46.988  1.00  0.00           C
ATOM   1444  ROH CHO   241     202.433 152.905  39.988  1.00  0.00            
ATOM   1445  R1  CHO   241     202.033 150.655  38.388  1.00  0.00            
ATOM   1446  R2  CHO   241     203.633 150.105  36.188  1.00  0.00            
ATOM   1447  R3  CHO   241     203.983 147.705  37.438  1.00  0.00            
ATOM   1448  R4  CHO   241     203.733 147.055  34.588  1.00  0.00            
ATOM   1449  R5  CHO   241     202.583 146.155  36.188  1.00  0.00            
ATOM   1450  C1  CHO   241     204.183 143.005  34.788  1.00  0.00           C
ATOM   1451  C2  CHO   241     206.383 140.155  35.788  1.00  0.00           C
ATOM   1452  ROH CHO   242      79.233   5.405  18.438  1.00  0.00            
ATOM   1453  R1  CHO   242      78.533   6.205  21.038  1.00  0.00            
ATOM   1454  R2  CHO   242      79.183   4.755  23.288  1.00  0.00            
ATOM   1455  R3  CHO   242      80.283   7.105  24.138  1.00  0.00            
ATOM   1456  R4  CHO   242      79.033   6.005  26.538  1.00  0.00            
ATOM   1457  R5  CHO   242      78.733   7.955  25.688  1.00  0.00            
ATOM   1458  C1  CHO   242      79.983   8.905  29.188  1.00  0.00           C
ATOM   1459  C2  CHO   242      80.633  10.605  32.938  1.00  0.00           C
ATOM   1460  ROH CHO   243      51.983 156.005  33.138  1.00  0.00            
ATOM   1461  R1  CHO   243      53.783 153.955  32.438  1.00  0.00            
ATOM   1462  R2  CHO   243      54.433 153.355  29.838  1.00  0.00            
ATOM   1463  R3  CHO   243      56.983 153.655  30.738  1.00  0.00            
ATOM   1464  R4  CHO   243      57.283 152.505  28.088  1.00  0.00            
ATOM   1465  R5  CHO   243      58.133 151.755  29.938  1.00  0.00            
ATOM   1466  C1  CHO   243      61.333 152.305  27.938  1.00  0.00           C
ATOM   1467  C2  CHO   243      64.133 149.905  27.688  1.00  0.00           C
ATOM   1468  ROH CHO   244       7.683 175.255  52.588  1.00  0.00            
ATOM   1469  R1  CHO   244       8.483 176.155  49.988  1.00  0.00            
ATOM   1470  R2  CHO   244       9.333 174.455  48.038  1.00  0.00            
ATOM   1471  R3  CHO   244       7.383 175.655  46.588  1.00  0.00            
ATOM   1472  R4  CHO   244       9.283 174.555  44.588  1.00  0.00            
ATOM   1473  R5  CHO   244       8.533 176.605  44.738  1.00  0.00            
ATOM   1474  C1  CHO   244       7.333 175.705  41.188  1.00  0.00           C
ATOM   1475  C2  CHO   244       6.433 173.005  38.488  1.00  0.00           C
ATOM   1476  ROH CHO   245      24.733 152.055  39.088  1.00  0.00            
ATOM   1477  R1  CHO   245      26.733 150.055  39.088  1.00  0.00            
ATOM   1478  R2  CHO   245      28.233 149.405  36.838  1.00  0.00            
ATOM   1479  R3  CHO   245      30.333 149.855  38.538  1.00  0.00            
ATOM   1480  R4  CHO   245      31.333 147.905  36.538  1.00  0.00            
ATOM   1481  R5  CHO   245      31.383 147.705  38.738  1.00  0.00            
ATOM   1482  C1  CHO   245      35.083 147.455  37.938  1.00  0.00           C
ATOM   1483  C2  CHO   245      39.383 147.455  38.688  1.00  0.00           C
ATOM   1484  ROH CHO   246     150.333 161.555  42.688  1.00  0.00            
ATOM   1485  R1  CHO   246     151.483 160.155  40.538  1.00  0.00            
ATOM   1486  R2  CHO   246     152.983 157.855  40.938  1.00  0.00            
ATOM   1487  R3  CHO   246     151.283 156.805  39.088  1.00  0.00            
ATOM   1488  R4  CHO   246     153.433 154.855  39.288  1.00  0.00            
ATOM   1489  R5  CHO   246     152.733 155.805  37.488  1.00  0.00            
ATOM   1490  C1  CHO   246     152.083 152.105  36.638  1.00  0.00           C
ATOM   1491  C2  CHO   246     149.733 149.105  36.088  1.00  0.00           C
ATOM   1492  ROH CHO   247      16.033 102.005  35.888  1.00  0.00            
ATOM   1493  R1  CHO   247      16.283  99.305  36.638  1.00  0.00            
ATOM   1494  R2  CHO   247      14.383  97.955  38.088  1.00  0.00            
ATOM   1495  R3  CHO   247      14.483  96.205  35.988  1.00  0.00            
ATOM   1496  R4  CHO   247      13.533  94.605  38.238  1.00  0.00            
ATOM   1497  R5  CHO   247      15.283  94.155  36.988  1.00  0.00            
ATOM   1498  C1  CHO   247      13.183  91.005  36.438  1.00  0.00           C
ATOM   1499  C2  CHO   247      11.183  88.005  38.688  1.00  0.00           C
ATOM   1500  ROH CHO   248     180.683 130.555  36.388  1.00  0.00            
ATOM   1501  R1  CHO   248     179.083 128.355  37.188  1.00  0.00            
ATOM   1502  R2  CHO   248     176.733 128.655  38.588  1.00  0.00            
ATOM   1503  R3  CHO   248     175.783 127.205  36.538  1.00  0.00            
ATOM   1504  R4  CHO   248     173.983 126.605  38.838  1.00  0.00            
ATOM   1505  R5  CHO   248     174.983 125.155  37.588  1.00  0.00            
ATOM   1506  C1  CHO   248     171.383 124.055  37.088  1.00  0.00           C
ATOM   1507  C2  CHO   248     169.433 121.305  35.038  1.00  0.00           C
ATOM   1508  ROH CHO   249     130.833   9.355  28.638  1.00  0.00            
ATOM   1509  R1  CHO   249     131.033  11.205  30.788  1.00  0.00            
ATOM   1510  R2  CHO   249     130.533  13.905  30.438  1.00  0.00            
ATOM   1511  R3  CHO   249     128.833  13.505  32.488  1.00  0.00            
ATOM   1512  R4  CHO   249     129.183  16.405  32.338  1.00  0.00            
ATOM   1513  R5  CHO   249     129.433  15.155  34.138  1.00  0.00            
ATOM   1514  C1  CHO   249     126.733  17.555  35.388  1.00  0.00           C
ATOM   1515  C2  CHO   249     125.583  20.855  32.438  1.00  0.00           C
ATOM   1516  ROH CHO   250     190.983  19.005  29.588  1.00  0.00            
ATOM   1517  R1  CHO   250     189.733  17.805  31.838  1.00  0.00            
ATOM   1518  R2  CHO   250     188.633  15.305  31.788  1.00  0.00            
ATOM   1519  R3  CHO   250     190.233  14.905  33.938  1.00  0.00            
ATOM   1520  R4  CHO   250     189.383  12.205  33.138  1.00  0.00            
ATOM   1521  R5  CHO   250     189.183  13.105  35.138  1.00  0.00            
ATOM   1522  C1  CHO   250     191.333  10.055  35.988  1.00  0.00           C
ATOM   1523  C2  CHO   250     188.683   7.305  37.738  1.00  0.00           C
ATOM   1524  ROH CHO   251      38.683 187.605  48.538  1.00  0.00            
ATOM   1525  R1  CHO   251      40.183 185.255  47.888  1.00  0.00            
ATOM   1526  R2  CHO   251      39.033 183.055  46.688  1.00  0.00            
ATOM   1527  R3  CHO   251      40.983 183.455  44.838  1.00  0.00            
ATOM   1528  R4  CHO   251      39.583 181.005  43.988  1.00  0.00            
ATOM   1529  R5  CHO   251      41.733 181.205  44.338  1.00  0.00            
ATOM   1530  C1  CHO   251      41.733 180.155  40.638  1.00  0.00           C
ATOM   1531  C2  CHO   251      41.933 180.655  37.038  1.00  0.00           C
ATOM   1532  ROH CHO   252     138.783  91.255  26.888  1.00  0.00            
ATOM   1533  R1  CHO   252     137.233  89.255  28.088  1.00  0.00            
ATOM   1534  R2  CHO   252     134.583  89.605  28.788  1.00  0.00            
ATOM   1535  R3  CHO   252     134.233  87.355  27.288  1.00  0.00            
ATOM   1536  R4  CHO   252     132.383  87.055  29.488  1.00  0.00            
ATOM   1537  R5  CHO   252     133.883  85.605  28.888  1.00  0.00            
ATOM   1538  C1  CHO   252     130.783  83.455  28.538  1.00  0.00           C
ATOM   1539  C2  CHO   252     127.283  82.755  27.638  1.00  0.00           C
ATOM   1540  ROH CHO   253       8.083 205.655  46.888  1.00  0.00            
ATOM   1541  R1  CHO   253       8.283 207.655  44.888  1.00  0.00            
ATOM   1542  R2  CHO   253       6.283 208.055  42.988  1.00  0.00            
ATOM   1543  R3  CHO   253       6.333 210.605  43.938  1.00  0.00            
ATOM   1544  R4  CHO   253       4.783 210.755  41.438  1.00  0.00            
ATOM   1545  R5  CHO   253       6.533 211.955  41.938  1.00  0.00            
ATOM   1546  C1  CHO   253       3.983 214.755  41.438  1.00  0.00           C
ATOM   1547  C2  CHO   253       4.833 216.355  37.888  1.00  0.00           C
ATOM   1548  ROH CHO   254     109.033 140.205  32.488  1.00  0.00            
ATOM   1549  R1  CHO   254     109.183 140.005  35.288  1.00  0.00            
ATOM   1550  R2  CHO   254     107.033 140.455  36.938  1.00  0.00            
ATOM   1551  R3  CHO   254     107.633 138.005  37.888  1.00  0.00            
ATOM   1552  R4  CHO   254     106.933 139.555  40.288  1.00  0.00            
ATOM   1553  R5  CHO   254     108.733 138.405  39.938  1.00  0.00            
ATOM   1554  C1  CHO   254     107.483 136.705  43.088  1.00  0.00           C
ATOM   1555  C2  CHO   254     107.733 139.805  45.138  1.00  0.00           C
ATOM   1556  ROH CHO   255      51.483  68.105  32.638  1.00  0.00            
ATOM   1557  R1  CHO   255      50.183  69.305  34.838  1.00  0.00            
ATOM   1558  R2  CHO   255      50.983  71.705  35.938  1.00  0.00            
ATOM   1559  R3  CHO   255      48.383  72.405  35.488  1.00  0.00            
ATOM   1560  R4  CHO   255      49.483  74.605  37.038  1.00  0.00            
ATOM   1561  R5  CHO   255      47.733  73.455  37.538  1.00  0.00            
ATOM   1562  C1  CHO   255      46.233  76.955  37.288  1.00  0.00           C
ATOM   1563  C2  CHO   255      43.133  79.005  37.638  1.00  0.00           C
ATOM   1564  ROH CHO   256     216.483  51.955  38.888  1.00  0.00            
ATOM   1565  R1  CHO   256     217.733  49.455  38.838  1.00  0.00            
ATOM   1566  R2  CHO   256     219.883  48.905  37.238  1.00  0.00            
ATOM   1567  R3  CHO   256     221.033  48.155  39.588  1.00  0.00            
ATOM   1568  R4  CHO   256     222.383  46.505  37.538  1.00  0.00            
ATOM   1569  R5  CHO   256     221.333  45.805  39.338  1.00  0.00            
ATOM   1570  C1  CHO   256     224.883  44.405  39.888  1.00  0.00           C
ATOM   1571  C2  CHO   256     227.783  43.305  39.388  1.00  0.00           C
ATOM   1572  ROH CHO   257      -2.867  60.505  28.438  1.00  0.00            
ATOM   1573  R1  CHO   257      -0.467  61.955  28.388  1.00  0.00            
ATOM   1574  R2  CHO   257       1.483  61.705  30.388  1.00  0.00            
ATOM   1575  R3  CHO   257       3.133  61.255  28.238  1.00  0.00            
ATOM   1576  R4  CHO   257       4.933  62.105  30.388  1.00  0.00            
ATOM   1577  R5  CHO   257       4.783  62.955  28.388  1.00  0.00            
ATOM   1578  C1  CHO   257       8.433  61.905  28.388  1.00  0.00           C
ATOM   1579  C2  CHO   257      10.833  63.505  30.188  1.00  0.00           C
ATOM   1580  ROH CHO   258     178.533 173.855  48.738  1.00  0.00            
ATOM   1581  R1  CHO   258     176.933 173.055  46.538  1.00  0.00            
ATOM   1582  R2  CHO   258     174.783 171.305  46.838  1.00  0.00            
ATOM   1583  R3  CHO   258     173.383 173.255  45.638  1.00  0.00            
ATOM   1584  R4  CHO   258     171.533 171.005  45.738  1.00  0.00            
ATOM   1585  R5  CHO   258     172.133 172.155  43.988  1.00  0.00            
ATOM   1586  C1  CHO   258     168.333 172.655  43.938  1.00  0.00           C
ATOM   1587  C2  CHO   258     165.333 173.955  42.388  1.00  0.00           C
ATOM   1588  ROH CHO   259     180.583  60.955  29.938  1.00  0.00            
ATOM   1589  R1  CHO   259     179.233  58.605  29.088  1.00  0.00            
ATOM   1590  R2  CHO   259     180.583  56.155  28.888  1.00  0.00            
ATOM   1591  R3  CHO   259     178.533  55.305  30.488  1.00  0.00            
ATOM   1592  R4  CHO   259     178.983  53.105  28.638  1.00  0.00            
ATOM   1593  R5  CHO   259     177.083  54.105  29.038  1.00  0.00            
ATOM   1594  C1  CHO   259     176.183  50.505  29.988  1.00  0.00           C
ATOM   1595  C2  CHO   259     175.233  46.805  31.388  1.00  0.00           C
ATOM   1596  ROH CHO   260      76.383 191.905  29.838  1.00  0.00            
ATOM   1597  R1  CHO   260      78.783 191.605  28.388  1.00  0.00            
ATOM   1598  R2  CHO   260      79.583 193.355  26.388  1.00  0.00            
ATOM   1599  R3  CHO   260      81.883 193.505  27.938  1.00  0.00            
ATOM   1600  R4  CHO   260      82.683 194.455  25.238  1.00  0.00            
ATOM   1601  R5  CHO   260      83.633 192.855  26.388  1.00  0.00            
ATOM   1602  C1  CHO   260      86.583 195.255  25.988  1.00  0.00           C
ATOM   1603  C2  CHO   260      89.583 196.655  27.988  1.00  0.00           C
ATOM   1604  ROH CHO   261     219.383 119.705  20.938  1.00  0.00            
ATOM   1605  R1  CHO   261     221.133 121.655  22.038  1.00  0.00            
ATOM   1606  R2  CHO   261     222.183 123.755  20.588  1.00  0.00            
ATOM   1607  R3  CHO   261     221.133 125.255  22.638  1.00  0.00            
ATOM   1608  R4  CHO   261     222.833 127.105  21.188  1.00  0.00            
ATOM   1609  R5  CHO   261     222.933 126.655  23.338  1.00  0.00            
ATOM   1610  C1  CHO   261     222.233 130.455  23.438  1.00  0.00           C
ATOM   1611  C2  CHO   261     221.183 131.705  20.938  1.00  0.00           C
ATOM   1612  ROH CHO   262     146.133  87.505  33.388  1.00  0.00            
ATOM   1613  R1  CHO   262     146.333  84.705  33.088  1.00  0.00            
ATOM   1614  R2  CHO   262     148.483  83.305  34.088  1.00  0.00            
ATOM   1615  R3  CHO   262     146.583  81.855  35.338  1.00  0.00            
ATOM   1616  R4  CHO   262     149.083  80.455  36.038  1.00  0.00            
ATOM   1617  R5  CHO   262     147.233  79.555  35.138  1.00  0.00            
ATOM   1618  C1  CHO   262     147.483  77.505  38.338  1.00  0.00           C
ATOM   1619  C2  CHO   262     149.433  74.455  38.988  1.00  0.00           C
ATOM   1620  ROH CHO   263     176.233  34.105  24.938  1.00  0.00            
ATOM   1621  R1  CHO   263     176.183  34.855  27.688  1.00  0.00            
ATOM   1622  R2  CHO   263     174.733  37.055  28.538  1.00  0.00            
ATOM   1623  R3  CHO   263     173.633  35.255  30.238  1.00  0.00            
ATOM   1624  R4  CHO   263     174.033  37.655  31.888  1.00  0.00            
ATOM   1625  R5  CHO   263     174.733  35.605  32.338  1.00  0.00            
ATOM   1626  C1  CHO   263     172.583  36.305  35.438  1.00  0.00           C
ATOM   1627  C2  CHO   263     174.183  39.055  38.488  1.00  0.00           C
ATOM   1628  ROH CHO   264      51.033 189.305  28.688  1.00  0.00            
ATOM   1629  R1  CHO   264      53.533 188.605  29.888  1.00  0.00            
ATOM   1630  R2  CHO   264      55.783 190.105  29.488  1.00  0.00            
ATOM   1631  R3  CHO   264      55.833 190.155  32.188  1.00  0.00            
ATOM   1632  R4  CHO   264      58.583 190.855  31.388  1.00  0.00            
ATOM   1633  R5  CHO   264      57.983 189.255  32.738  1.00  0.00            
ATOM   1634  C1  CHO   264      60.283 191.305  35.038  1.00  0.00           C
ATOM   1635  C2  CHO   264      63.783 190.605  35.988  1.00  0.00           C
ATOM   1636  ROH CHO   265      68.483 152.855  28.338  1.00  0.00            
ATOM   1637  R1  CHO   265      69.133 150.255  27.388  1.00  0.00            
ATOM   1638  R2  CHO   265      68.483 149.405  24.838  1.00  0.00            
ATOM   1639  R3  CHO   265      71.133 148.855  24.638  1.00  0.00            
ATOM   1640  R4  CHO   265      69.933 147.605  22.288  1.00  0.00            
ATOM   1641  R5  CHO   265      71.233 146.655  23.788  1.00  0.00            
ATOM   1642  C1  CHO   265      73.283 146.055  20.638  1.00  0.00           C
ATOM   1643  C2  CHO   265      75.733 146.005  18.688  1.00  0.00           C
ATOM   1644  ROH CHO   266      33.183  61.255  34.038  1.00  0.00            
ATOM   1645  R1  CHO   266      31.683  63.155  35.488  1.00  0.00            
ATOM   1646  R2  CHO   266      28.933  63.005  35.688  1.00  0.00            
ATOM   1647  R3  CHO   266      29.433  63.055  38.338  1.00  0.00            
ATOM   1648  R4  CHO   266      27.433  65.155  37.938  1.00  0.00            
ATOM   1649  R5  CHO   266      29.333  65.355  38.988  1.00  0.00            
ATOM   1650  C1  CHO   266      26.983  66.405  41.788  1.00  0.00           C
ATOM   1651  C2  CHO   266      22.933  66.105  43.388  1.00  0.00           C
ATOM   1652  ROH CHO   267      50.333  43.255  30.538  1.00  0.00            
ATOM   1653  R1  CHO   267      52.933  42.255  30.088  1.00  0.00            
ATOM   1654  R2  CHO   267      54.083  42.105  27.588  1.00  0.00            
ATOM   1655  R3  CHO   267      56.083  43.505  28.788  1.00  0.00            
ATOM   1656  R4  CHO   267      57.133  42.805  26.138  1.00  0.00            
ATOM   1657  R5  CHO   267      58.083  42.355  28.088  1.00  0.00            
ATOM   1658  C1  CHO   267      60.833  44.455  26.438  1.00  0.00           C
ATOM   1659  C2  CHO   267      63.283  46.155  27.588  1.00  0.00           C
ATOM   1660  ROH CHO   268      44.383  83.505  36.638  1.00  0.00            
ATOM   1661  R1  CHO   268      45.933  85.555  37.838  1.00  0.00            
ATOM   1662  R2  CHO   268      45.583  86.355  40.438  1.00  0.00            
ATOM   1663  R3  CHO   268      48.233  85.855  40.588  1.00  0.00            
ATOM   1664  R4  CHO   268      47.783  87.955  42.588  1.00  0.00            
ATOM   1665  R5  CHO   268      49.233  88.005  40.988  1.00  0.00            
ATOM   1666  C1  CHO   268      51.583  88.455  43.938  1.00  0.00           C
ATOM   1667  C2  CHO   268      53.433  89.855  45.888  1.00  0.00           C
ATOM   1668  ROH CHO   269       4.183  75.355  22.788  1.00  0.00            
ATOM   1669  R1  CHO   269       4.033  74.305  25.438  1.00  0.00            
ATOM   1670  R2  CHO   269       2.983  75.755  27.538  1.00  0.00            
ATOM   1671  R3  CHO   269       1.383  73.555  27.838  1.00  0.00            
ATOM   1672  R4  CHO   269       2.033  74.405  30.588  1.00  0.00            
ATOM   1673  R5  CHO   269       2.283  72.405  29.688  1.00  0.00            
ATOM   1674  C1  CHO   269      -0.017  71.555  32.588  1.00  0.00           C
ATOM   1675  C2  CHO   269      -3.567  69.905  33.088  1.00  0.00           C
ATOM   1676  ROH CHO   270     212.483 142.105  28.388  1.00  0.00            
ATOM   1677  R1  CHO   270     214.083 139.755  28.188  1.00  0.00            
ATOM   1678  R2  CHO   270     214.333 137.905  30.238  1.00  0.00            
ATOM   1679  R3  CHO   270     213.533 136.155  28.288  1.00  0.00            
ATOM   1680  R4  CHO   270     214.683 134.505  30.388  1.00  0.00            
ATOM   1681  R5  CHO   270     215.233 134.505  28.288  1.00  0.00            
ATOM   1682  C1  CHO   270     214.183 130.855  28.688  1.00  0.00           C
ATOM   1683  C2  CHO   270     215.933 128.755  28.388  1.00  0.00           C
ATOM   1684  ROH CHO   271     140.533 173.655  40.238  1.00  0.00            
ATOM   1685  R1  CHO   271     140.233 174.055  37.488  1.00  0.00            
ATOM   1686  R2  CHO   271     140.983 172.255  35.538  1.00  0.00            
ATOM   1687  R3  CHO   271     138.383 172.505  34.738  1.00  0.00            
ATOM   1688  R4  CHO   271     139.333 170.005  33.488  1.00  0.00            
ATOM   1689  R5  CHO   271     138.433 171.705  32.438  1.00  0.00            
ATOM   1690  C1  CHO   271     135.983 168.955  31.488  1.00  0.00           C
ATOM   1691  C2  CHO   271     135.583 164.455  30.688  1.00  0.00           C
ATOM   1692  ROH CHO   272     178.283 213.005  36.438  1.00  0.00            
ATOM   1693  R1  CHO   272     179.333 212.555  39.038  1.00  0.00            
ATOM   1694  R2  CHO   272     180.683 210.205  39.688  1.00  0.00            
ATOM   1695  R3  CHO   272     182.583 211.955  40.538  1.00  0.00            
ATOM   1696  R4  CHO   272     183.333 209.405  41.688  1.00  0.00            
ATOM   1697  R5  CHO   272     183.083 211.255  42.788  1.00  0.00            
ATOM   1698  C1  CHO   272     186.683 210.555  43.688  1.00  0.00           C
ATOM   1699  C2  CHO   272     189.633 212.155  46.638  1.00  0.00           C
ATOM   1700  ROH CHO   273     142.483  73.505  20.388  1.00  0.00            
ATOM   1701  R1  CHO   273     139.883  74.505  20.488  1.00  0.00            
ATOM   1702  R2  CHO   273     138.983  76.305  22.388  1.00  0.00            
ATOM   1703  R3  CHO   273     138.283  77.755  20.238  1.00  0.00            
ATOM   1704  R4  CHO   273     136.583  78.755  22.388  1.00  0.00            
ATOM   1705  R5  CHO   273     135.833  78.005  20.488  1.00  0.00            
ATOM   1706  C1  CHO   273     134.433  81.505  20.388  1.00  0.00           C
ATOM   1707  C2  CHO   273     131.483  83.605  23.638  1.00  0.00           C
ATOM   1708  ROH CHO   274      55.933 178.505  46.088  1.00  0.00            
ATOM   1709  R1  CHO   274      56.133 176.755  43.888  1.00  0.00            
ATOM   1710  R2  CHO   274      54.383 176.855  41.738  1.00  0.00            
ATOM   1711  R3  CHO   274      56.683 177.105  40.288  1.00  0.00            
ATOM   1712  R4  CHO   274      54.683 176.405  38.288  1.00  0.00            
ATOM   1713  R5  CHO   274      56.583 175.355  38.638  1.00  0.00            
ATOM   1714  C1  CHO   274      56.983 176.355  34.988  1.00  0.00           C
ATOM   1715  C2  CHO   274      55.783 177.805  31.588  1.00  0.00           C
ATOM   1716  ROH CHO   275      74.483 201.605  34.938  1.00  0.00            
ATOM   1717  R1  CHO   275      73.783 201.305  32.188  1.00  0.00            
ATOM   1718  R2  CHO   275      75.683 201.155  30.188  1.00  0.00            
ATOM   1719  R3  CHO   275      74.383 198.855  29.588  1.00  0.00            
ATOM   1720  R4  CHO   275      75.833 199.555  27.138  1.00  0.00            
ATOM   1721  R5  CHO   275      73.733 199.155  27.288  1.00  0.00            
ATOM   1722  C1  CHO   275      74.733 196.455  24.788  1.00  0.00           C
ATOM   1723  C2  CHO   275      77.583 198.255  22.538  1.00  0.00           C
ATOM   1724  ROH CHO   276      99.683  22.855  28.988  1.00  0.00            
ATOM   1725  R1  CHO   276     102.333  22.105  29.588  1.00  0.00            
ATOM   1726  R2  CHO   276     104.533  23.705  28.988  1.00  0.00            
ATOM   1727  R3  CHO   276     105.033  23.355  31.638  1.00  0.00            
ATOM   1728  R4  CHO   276     107.383  24.805  30.588  1.00  0.00            
ATOM   1729  R5  CHO   276     107.433  22.955  31.738  1.00  0.00            
ATOM   1730  C1  CHO   276     109.533  25.155  34.038  1.00  0.00           C
ATOM   1731  C2  CHO   276     110.833  27.405  36.688  1.00  0.00           C
ATOM   1732  ROH CHO   277     172.833 210.055  45.088  1.00  0.00            
ATOM   1733  R1  CHO   277     169.983 210.005  45.188  1.00  0.00            
ATOM   1734  R2  CHO   277     168.533 211.005  47.288  1.00  0.00            
ATOM   1735  R3  CHO   277     167.283 212.455  45.388  1.00  0.00            
ATOM   1736  R4  CHO   277     165.583 212.705  47.738  1.00  0.00            
ATOM   1737  R5  CHO   277     164.983 212.055  45.788  1.00  0.00            
ATOM   1738  C1  CHO   277     162.733 215.105  46.188  1.00  0.00           C
ATOM   1739  C2  CHO   277     161.183 215.305  50.188  1.00  0.00           C
ATOM   1740  ROH CHO   278     174.933  14.105  39.388  1.00  0.00            
ATOM   1741  R1  CHO   278     176.683  16.355  39.538  1.00  0.00            
ATOM   1742  R2  CHO   278     178.333  16.805  41.738  1.00  0.00            
ATOM   1743  R3  CHO   278     180.283  16.905  39.838  1.00  0.00            
ATOM   1744  R4  CHO   278     181.583  17.855  42.288  1.00  0.00            
ATOM   1745  R5  CHO   278     181.533  18.905  40.388  1.00  0.00            
ATOM   1746  C1  CHO   278     185.283  18.555  40.838  1.00  0.00           C
ATOM   1747  C2  CHO   278     184.883  20.905  44.238  1.00  0.00           C
ATOM   1748  ROH CHO   279     164.333 221.355  37.138  1.00  0.00            
ATOM   1749  R1  CHO   279     165.483 218.755  37.238  1.00  0.00            
ATOM   1750  R2  CHO   279     165.133 216.855  35.238  1.00  0.00            
ATOM   1751  R3  CHO   279     167.833 216.805  35.238  1.00  0.00            
ATOM   1752  R4  CHO   279     167.033 214.205  34.138  1.00  0.00            
ATOM   1753  R5  CHO   279     168.383 214.555  35.788  1.00  0.00            
ATOM   1754  C1  CHO   279     170.683 212.605  33.438  1.00  0.00           C
ATOM   1755  C2  CHO   279     169.433 210.505  31.388  1.00  0.00           C
ATOM   1756  ROH CHO   280      69.933 166.755  41.138  1.00  0.00            
ATOM   1757  R1  CHO   280      67.983 164.855  40.388  1.00  0.00            
ATOM   1758  R2  CHO   280      67.733 163.855  37.838  1.00  0.00            
ATOM   1759  R3  CHO   280      67.933 161.455  39.038  1.00  0.00            
ATOM   1760  R4  CHO   280      67.183 160.805  36.288  1.00  0.00            
ATOM   1761  R5  CHO   280      66.183 160.155  38.138  1.00  0.00            
ATOM   1762  C1  CHO   280      67.033 156.755  36.588  1.00  0.00           C
ATOM   1763  C2  CHO   280      67.333 155.255  33.488  1.00  0.00           C
ATOM   1764  ROH CHO   281     175.833 190.605  34.038  1.00  0.00            
ATOM   1765  R1  CHO   281     176.733 191.505  36.538  1.00  0.00            
ATOM   1766  R2  CHO   281     175.583 190.705  38.938  1.00  0.00            
ATOM   1767  R3  CHO   281     178.083 190.005  39.538  1.00  0.00            
ATOM   1768  R4  CHO   281     177.033 191.255  41.988  1.00  0.00            
ATOM   1769  R5  CHO   281     178.883 191.805  40.938  1.00  0.00            
ATOM   1770  C1  CHO   281     180.283 190.905  44.388  1.00  0.00           C
ATOM   1771  C2  CHO   281     180.233 192.355  46.738  1.00  0.00           C
ATOM   1772  ROH CHO   282     223.633  36.955  32.438  1.00  0.00            
ATOM   1773  R1  CHO   282     220.833  36.855  32.588  1.00  0.00            
ATOM   1774  R2  CHO   282     219.333  35.655  30.638  1.00  0.00            
ATOM   1775  R3  CHO   282     218.283  34.255  32.738  1.00  0.00            
ATOM   1776  R4  CHO   282     216.133  34.305  30.838  1.00  0.00            
ATOM   1777  R5  CHO   282     215.983  34.905  32.938  1.00  0.00            
ATOM   1778  C1  CHO   282     213.333  32.205  32.888  1.00  0.00           C
ATOM   1779  C2  CHO   282     211.733  29.105  33.488  1.00  0.00           C
ATOM   1780  ROH CHO   283     169.633  77.305  30.588  1.00  0.00            
ATOM   1781  R1  CHO   283     171.333  75.505  31.988  1.00  0.00            
ATOM   1782  R2  CHO   283     171.133  75.105  34.738  1.00  0.00            
ATOM   1783  R3  CHO   283     170.783  72.505  33.988  1.00  0.00            
ATOM   1784  R4  CHO   283     171.683  72.405  36.788  1.00  0.00            
ATOM   1785  R5  CHO   283     172.583  71.355  35.138  1.00  0.00            
ATOM   1786  C1  CHO   283     171.683  68.355  37.338  1.00  0.00           C
ATOM   1787  C2  CHO   283     169.733  64.955  36.238  1.00  0.00           C
ATOM   1788  ROH CHO   284     145.383  44.505  28.688  1.00  0.00            
ATOM   1789  R1  CHO   284     144.133  45.405  26.288  1.00  0.00            
ATOM   1790  R2  CHO   284     145.233  47.405  24.688  1.00  0.00            
ATOM   1791  R3  CHO   284     144.933  45.505  22.738  1.00  0.00            
ATOM   1792  R4  CHO   284     145.233  48.005  21.288  1.00  0.00            
ATOM   1793  R5  CHO   284     143.633  46.605  21.038  1.00  0.00            
ATOM   1794  C1  CHO   284     144.983  46.655  17.488  1.00  0.00           C
ATOM   1795  C2  CHO   284     142.583  45.405  13.688  1.00  0.00           C
ATOM   1796  ROH CHO   285     200.783  65.605  37.038  1.00  0.00            
ATOM   1797  R1  CHO   285     203.333  65.555  35.888  1.00  0.00            
ATOM   1798  R2  CHO   285     204.883  67.855  35.638  1.00  0.00            
ATOM   1799  R3  CHO   285     206.733  66.305  36.938  1.00  0.00            
ATOM   1800  R4  CHO   285     208.283  68.505  35.788  1.00  0.00            
ATOM   1801  R5  CHO   285     208.683  66.405  35.488  1.00  0.00            
ATOM   1802  C1  CHO   285     212.033  67.505  37.038  1.00  0.00           C
ATOM   1803  C2  CHO   285     214.683  65.005  34.838  1.00  0.00           C
ATOM   1804  ROH CHO   286     119.183 175.555  24.488  1.00  0.00            
ATOM   1805  R1  CHO   286     120.133 176.555  26.938  1.00  0.00            
ATOM   1806  R2  CHO   286     119.333 179.005  27.938  1.00  0.00            
ATOM   1807  R3  CHO   286     118.633 177.605  30.138  1.00  0.00            
ATOM   1808  R4  CHO   286     119.783 180.055  31.188  1.00  0.00            
ATOM   1809  R5  CHO   286     120.333 178.005  31.738  1.00  0.00            
ATOM   1810  C1  CHO   286     119.333 179.305  35.188  1.00  0.00           C
ATOM   1811  C2  CHO   286     116.533 180.105  37.738  1.00  0.00           C
ATOM   1812  ROH CHO   287      18.483 196.405  39.388  1.00  0.00            
ATOM   1813  R1  CHO   287      20.583 198.005  40.438  1.00  0.00            
ATOM   1814  R2  CHO   287      23.183 197.805  39.538  1.00  0.00            
ATOM   1815  R3  CHO   287      22.933 200.505  39.138  1.00  0.00            
ATOM   1816  R4  CHO   287      25.783 199.955  38.688  1.00  0.00            
ATOM   1817  R5  CHO   287      24.933 201.455  40.088  1.00  0.00            
ATOM   1818  C1  CHO   287      27.033 203.755  37.888  1.00  0.00           C
ATOM   1819  C2  CHO   287      29.283 203.355  35.688  1.00  0.00           C
ATOM   1820  ROH CHO   288      12.783  34.605  34.688  1.00  0.00            
ATOM   1821  R1  CHO   288      13.283  36.655  32.738  1.00  0.00            
ATOM   1822  R2  CHO   288      11.833  39.005  32.738  1.00  0.00            
ATOM   1823  R3  CHO   288      14.283  40.155  32.838  1.00  0.00            
ATOM   1824  R4  CHO   288      12.583  42.155  31.588  1.00  0.00            
ATOM   1825  R5  CHO   288      14.483  41.355  30.788  1.00  0.00            
ATOM   1826  C1  CHO   288      15.383  45.055  30.988  1.00  0.00           C
ATOM   1827  C2  CHO   288      16.383  48.855  28.738  1.00  0.00           C
ATOM   1828  ROH CHO   289      20.983 118.905  41.188  1.00  0.00            
ATOM   1829  R1  CHO   289      20.583 117.855  38.588  1.00  0.00            
ATOM   1830  R2  CHO   289      21.933 118.805  36.388  1.00  0.00            
ATOM   1831  R3  CHO   289      22.633 116.155  36.088  1.00  0.00            
ATOM   1832  R4  CHO   289      23.883 117.555  33.838  1.00  0.00            
ATOM   1833  R5  CHO   289      22.583 115.805  33.738  1.00  0.00            
ATOM   1834  C1  CHO   289      25.733 114.355  32.088  1.00  0.00           C
ATOM   1835  C2  CHO   289      27.183 115.905  29.688  1.00  0.00           C
ATOM   1836  ROH CHO   290     109.533 168.605  33.238  1.00  0.00            
ATOM   1837  R1  CHO   290     107.933 166.355  33.888  1.00  0.00            
ATOM   1838  R2  CHO   290     108.883 164.105  35.138  1.00  0.00            
ATOM   1839  R3  CHO   290     106.833 164.605  36.888  1.00  0.00            
ATOM   1840  R4  CHO   290     107.633 161.855  37.438  1.00  0.00            
ATOM   1841  R5  CHO   290     105.633 162.555  36.988  1.00  0.00            
ATOM   1842  C1  CHO   290     104.983 161.005  40.388  1.00  0.00           C
ATOM   1843  C2  CHO   290     102.133 158.055  43.638  1.00  0.00           C
ATOM   1844  ROH CHO   291     190.783 181.005  38.288  1.00  0.00            
ATOM   1845  R1  CHO   291     189.633 178.605  37.388  1.00  0.00            
ATOM   1846  R2  CHO   291     187.783 178.505  35.338  1.00  0.00            
ATOM   1847  R3  CHO   291     189.533 176.755  34.238  1.00  0.00            
ATOM   1848  R4  CHO   291     186.883 175.455  34.038  1.00  0.00            
ATOM   1849  R5  CHO   291     188.733 174.605  34.938  1.00  0.00            
ATOM   1850  C1  CHO   291     188.083 172.005  32.238  1.00  0.00           C
ATOM   1851  C2  CHO   291     188.133 169.405  31.888  1.00  0.00           C
ATOM   1852  ROH CHO   292     188.633  84.205  37.738  1.00  0.00            
ATOM   1853  R1  CHO   292     189.983  83.105  35.488  1.00  0.00            
ATOM   1854  R2  CHO   292     190.783  80.455  35.338  1.00  0.00            
ATOM   1855  R3  CHO   292     189.333  80.555  32.988  1.00  0.00            
ATOM   1856  R4  CHO   292     190.983  78.155  32.788  1.00  0.00            
ATOM   1857  R5  CHO   292     190.883  79.755  31.338  1.00  0.00            
ATOM   1858  C1  CHO   292     189.883  76.855  29.138  1.00  0.00           C
ATOM   1859  C2  CHO   292     189.333  75.855  25.588  1.00  0.00           C
ATOM   1860  ROH CHO   293     120.033   4.805  42.388  1.00  0.00            
ATOM   1861  R1  CHO   293     122.383   4.005  41.088  1.00  0.00            
ATOM   1862  R2  CHO   293     123.383   1.405  41.188  1.00  0.00            
ATOM   1863  R3  CHO   293     123.333   1.605  38.488  1.00  0.00            
ATOM   1864  R4  CHO   293     125.383  -0.345  39.038  1.00  0.00            
ATOM   1865  R5  CHO   293     125.583   1.455  37.788  1.00  0.00            
ATOM   1866  C1  CHO   293     126.483  -1.245  35.188  1.00  0.00           C
ATOM   1867  C2  CHO   293     128.183  -3.795  32.788  1.00  0.00           C
ATOM   1868  ROH CHO   294     172.483 193.755  35.638  1.00  0.00            
ATOM   1869  R1  CHO   294     171.233 191.355  36.438  1.00  0.00            
ATOM   1870  R2  CHO   294     170.983 189.155  34.738  1.00  0.00            
ATOM   1871  R3  CHO   294     172.133 187.855  36.788  1.00  0.00            
ATOM   1872  R4  CHO   294     170.533 185.805  35.438  1.00  0.00            
ATOM   1873  R5  CHO   294     170.483 186.305  37.538  1.00  0.00            
ATOM   1874  C1  CHO   294     171.483 182.605  37.738  1.00  0.00           C
ATOM   1875  C2  CHO   294     172.233 181.405  40.288  1.00  0.00           C
ATOM   1876  ROH CHO   295      26.433 214.655  36.188  1.00  0.00            
ATOM   1877  R1  CHO   295      28.833 213.355  36.888  1.00  0.00            
ATOM   1878  R2  CHO   295      30.783 212.705  35.038  1.00  0.00            
ATOM   1879  R3  CHO   295      32.383 214.055  36.738  1.00  0.00            
ATOM   1880  R4  CHO   295      34.233 212.455  35.138  1.00  0.00            
ATOM   1881  R5  CHO   295      34.133 212.505  37.288  1.00  0.00            
ATOM   1882  C1  CHO   295      37.733 213.555  36.738  1.00  0.00           C
ATOM   1883  C2  CHO   295      40.933 212.105  38.238  1.00  0.00           C
ATOM   1884  ROH CHO   296     128.433  81.505  41.138  1.00  0.00            
ATOM   1885  R1  CHO   296     127.183  81.055  38.638  1.00  0.00            
ATOM   1886  R2  CHO   296     128.283  82.005  36.288  1.00  0.00            
ATOM   1887  R3  CHO   296     128.083  79.355  35.538  1.00  0.00            
ATOM   1888  R4  CHO   296     128.633  80.805  33.038  1.00  0.00            
ATOM   1889  R5  CHO   296     127.033  79.405  33.388  1.00  0.00            
ATOM   1890  C1  CHO   296     128.683  77.705  30.488  1.00  0.00           C
ATOM   1891  C2  CHO   296     126.483  77.705  26.988  1.00  0.00           C
ATOM   1892  ROH CHO   297     194.933 110.705  31.938  1.00  0.00            
ATOM   1893  R1  CHO   297     196.333 113.205  31.638  1.00  0.00            
ATOM   1894  R2  CHO   297     197.933 114.255  33.538  1.00  0.00            
ATOM   1895  R3  CHO   297     199.683 114.355  31.488  1.00  0.00            
ATOM   1896  R4  CHO   297     200.783 116.255  33.488  1.00  0.00            
ATOM   1897  R5  CHO   297     200.333 116.655  31.388  1.00  0.00            
ATOM   1898  C1  CHO   297     204.083 117.505  31.538  1.00  0.00           C
ATOM   1899  C2  CHO   297     204.083 120.205  31.938  1.00  0.00           C
ATOM   1900  ROH CHO   298      15.883  38.605  26.638  1.00  0.00            
ATOM   1901  R1  CHO   298      14.083  37.605  28.588  1.00  0.00            
ATOM   1902  R2  CHO   298      11.383  37.505  28.188  1.00  0.00            
ATOM   1903  R3  CHO   298      11.683  34.855  28.788  1.00  0.00            
ATOM   1904  R4  CHO   298       8.783  35.205  28.538  1.00  0.00            
ATOM   1905  R5  CHO   298       9.833  34.355  30.238  1.00  0.00            
ATOM   1906  C1  CHO   298       7.583  31.405  29.288  1.00  0.00           C
ATOM   1907  C2  CHO   298       5.983  28.705  28.038  1.00  0.00           C
ATOM   1908  ROH CHO   299      56.383 158.855  31.288  1.00  0.00            
ATOM   1909  R1  CHO   299      58.883 157.555  31.438  1.00  0.00            
ATOM   1910  R2  CHO   299      60.183 156.605  29.188  1.00  0.00            
ATOM   1911  R3  CHO   299      62.233 158.105  30.138  1.00  0.00            
ATOM   1912  R4  CHO   299      63.433 156.455  27.988  1.00  0.00            
ATOM   1913  R5  CHO   299      64.133 156.605  30.038  1.00  0.00            
ATOM   1914  C1  CHO   299      67.283 157.755  28.188  1.00  0.00           C
ATOM   1915  C2  CHO   299      71.383 158.255  27.738  1.00  0.00           C
ATOM   1916  ROH CHO   300      90.483 123.355  32.088  1.00  0.00            
ATOM   1917  R1  CHO   300      90.483 120.505  31.938  1.00  0.00            
ATOM   1918  R2  CHO   300      92.183 118.955  33.438  1.00  0.00            
ATOM   1919  R3  CHO   300      89.883 117.755  34.238  1.00  0.00            
ATOM   1920  R4  CHO   300      91.983 116.305  35.688  1.00  0.00            
ATOM   1921  R5  CHO   300      90.433 115.405  34.388  1.00  0.00            
ATOM   1922  C1  CHO   300      89.683 113.655  37.688  1.00  0.00           C
ATOM   1923  C2  CHO   300      91.083 110.255  40.138  1.00  0.00           C
ATOM   1924  ROH CHO   301      10.383  52.605  34.288  1.00  0.00            
ATOM   1925  R1  CHO   301       9.583  50.005  35.138  1.00  0.00            
ATOM   1926  R2  CHO   301       7.133  49.555  36.388  1.00  0.00            
ATOM   1927  R3  CHO   301       6.833  47.755  34.388  1.00  0.00            
ATOM   1928  R4  CHO   301       4.933  46.955  36.438  1.00  0.00            
ATOM   1929  R5  CHO   301       6.433  45.655  35.538  1.00  0.00            
ATOM   1930  C1  CHO   301       3.333  43.705  34.638  1.00  0.00           C
ATOM   1931  C2  CHO   301       2.833  41.555  31.338  1.00  0.00           C
ATOM   1932  ROH CHO   302     198.433 201.105  39.988  1.00  0.00            
ATOM   1933  R1  CHO   302     199.783 203.005  38.388  1.00  0.00            
ATOM   1934  R2  CHO   302     199.533 203.155  35.638  1.00  0.00            
ATOM   1935  R3  CHO   302     198.833 205.755  36.138  1.00  0.00            
ATOM   1936  R4  CHO   302     200.433 205.805  33.688  1.00  0.00            
ATOM   1937  R5  CHO   302     200.783 206.955  35.488  1.00  0.00            
ATOM   1938  C1  CHO   302     200.333 209.805  32.988  1.00  0.00           C
ATOM   1939  C2  CHO   302     203.133 211.405  30.488  1.00  0.00           C
ATOM   1940  ROH CHO   303      74.733  15.805  35.088  1.00  0.00            
ATOM   1941  R1  CHO   303      76.283  17.105  37.088  1.00  0.00            
ATOM   1942  R2  CHO   303      75.483  17.205  39.738  1.00  0.00            
ATOM   1943  R3  CHO   303      77.983  16.155  40.138  1.00  0.00            
ATOM   1944  R4  CHO   303      76.733  16.255  42.838  1.00  0.00            
ATOM   1945  R5  CHO   303      78.683  17.105  42.238  1.00  0.00            
ATOM   1946  C1  CHO   303      79.783  14.705  44.988  1.00  0.00           C
ATOM   1947  C2  CHO   303      79.183  11.305  46.788  1.00  0.00           C
ATOM   1948  ROH CHO   304      37.883 163.405  29.988  1.00  0.00            
ATOM   1949  R1  CHO   304      37.533 165.155  32.188  1.00  0.00            
ATOM   1950  R2  CHO   304      39.633 166.455  33.438  1.00  0.00            
ATOM   1951  R3  CHO   304      38.133 168.705  32.888  1.00  0.00            
ATOM   1952  R4  CHO   304      40.483 169.655  34.388  1.00  0.00            
ATOM   1953  R5  CHO   304      38.383 170.055  34.838  1.00  0.00            
ATOM   1954  C1  CHO   304      39.633 173.605  34.388  1.00  0.00           C
ATOM   1955  C2  CHO   304      40.383 175.155  36.638  1.00  0.00           C
ATOM   1956  ROH CHO   305      80.683 208.405  43.138  1.00  0.00            
ATOM   1957  R1  CHO   305      80.733 205.805  41.988  1.00  0.00            
ATOM   1958  R2  CHO   305      78.533 204.755  40.688  1.00  0.00            
ATOM   1959  R3  CHO   305      80.283 204.405  38.688  1.00  0.00            
ATOM   1960  R4  CHO   305      78.033 202.755  37.938  1.00  0.00            
ATOM   1961  R5  CHO   305      80.083 202.105  38.088  1.00  0.00            
ATOM   1962  C1  CHO   305      79.383 201.255  34.438  1.00  0.00           C
ATOM   1963  C2  CHO   305      81.733 201.805  30.438  1.00  0.00           C
ATOM   1964  ROH CHO   306     122.233 123.605  43.088  1.00  0.00            
ATOM   1965  R1  CHO   306     120.283 125.605  42.538  1.00  0.00            
ATOM   1966  R2  CHO   306     120.883 128.055  41.538  1.00  0.00            
ATOM   1967  R3  CHO   306     119.033 127.405  39.638  1.00  0.00            
ATOM   1968  R4  CHO   306     118.383 130.155  40.338  1.00  0.00            
ATOM   1969  R5  CHO   306     117.083 128.505  40.338  1.00  0.00            
ATOM   1970  C1  CHO   306     115.283 130.755  37.838  1.00  0.00           C
ATOM   1971  C2  CHO   306     117.083 134.505  36.788  1.00  0.00           C
ATOM   1972  ROH CHO   307      50.983 216.855  36.288  1.00  0.00            
ATOM   1973  R1  CHO   307      48.333 215.855  36.388  1.00  0.00            
ATOM   1974  R2  CHO   307      46.333 217.055  37.838  1.00  0.00            
ATOM   1975  R3  CHO   307      44.983 217.055  35.488  1.00  0.00            
ATOM   1976  R4  CHO   307      42.933 217.605  37.488  1.00  0.00            
ATOM   1977  R5  CHO   307      42.883 216.005  35.988  1.00  0.00            
ATOM   1978  C1  CHO   307      39.733 217.905  35.038  1.00  0.00           C
ATOM   1979  C2  CHO   307      35.983 217.905  37.288  1.00  0.00           C
ATOM   1980  ROH CHO   308      58.833 166.855  38.188  1.00  0.00            
ATOM   1981  R1  CHO   308      57.833 165.355  36.038  1.00  0.00            
ATOM   1982  R2  CHO   308      55.183 165.305  35.338  1.00  0.00            
ATOM   1983  R3  CHO   308      56.133 166.005  32.888  1.00  0.00            
ATOM   1984  R4  CHO   308      53.583 164.655  32.338  1.00  0.00            
ATOM   1985  R5  CHO   308      55.533 164.205  31.438  1.00  0.00            
ATOM   1986  C1  CHO   308      53.533 164.955  28.288  1.00  0.00           C
ATOM   1987  C2  CHO   308      52.433 166.105  23.938  1.00  0.00           C
ATOM   1988  ROH CHO   309      68.233 113.705  33.488  1.00  0.00            
ATOM   1989  R1  CHO   309      70.633 113.605  34.988  1.00  0.00            
ATOM   1990  R2  CHO   309      71.583 111.255  36.038  1.00  0.00            
ATOM   1991  R3  CHO   309      73.833 111.905  34.688  1.00  0.00            
ATOM   1992  R4  CHO   309      74.733 110.055  36.788  1.00  0.00            
ATOM   1993  R5  CHO   309      75.533 112.055  36.388  1.00  0.00            
ATOM   1994  C1  CHO   309      78.683 110.005  35.888  1.00  0.00           C
ATOM   1995  C2  CHO   309      81.783 107.855  38.188  1.00  0.00           C
ATOM   1996  ROH CHO   310     183.683 215.005  36.288  1.00  0.00            
ATOM   1997  R1  CHO   310     182.133 216.905  37.738  1.00  0.00            
ATOM   1998  R2  CHO   310     182.933 217.805  40.238  1.00  0.00            
ATOM   1999  R3  CHO   310     182.583 220.255  39.088  1.00  0.00            
ATOM   2000  R4  CHO   310     182.033 220.705  41.938  1.00  0.00            
ATOM   2001  R5  CHO   310     180.783 221.255  40.238  1.00  0.00            
ATOM   2002  C1  CHO   310     181.333 224.705  41.788  1.00  0.00           C
ATOM   2003  C2  CHO   310     180.883 226.755  44.438  1.00  0.00           C
ATOM   2004  ROH CHO   311     175.883 225.355  44.388  1.00  0.00            
ATOM   2005  R1  CHO   311     174.333 223.155  45.438  1.00  0.00            
ATOM   2006  R2  CHO   311     171.683 222.805  44.838  1.00  0.00            
ATOM   2007  R3  CHO   311     172.483 220.355  44.038  1.00  0.00            
ATOM   2008  R4  CHO   311     170.083 219.855  45.588  1.00  0.00            
ATOM   2009  R5  CHO   311     172.033 218.905  45.888  1.00  0.00            
ATOM   2010  C1  CHO   311     169.933 215.805  45.238  1.00  0.00           C
ATOM   2011  C2  CHO   311     172.433 213.705  48.088  1.00  0.00           C
ATOM   2012  ROH CHO   312      63.783 191.505  30.088  1.00  0.00            
ATOM   2013  R1  CHO   312      62.783 193.455  31.838  1.00  0.00            
ATOM   2014  R2  CHO   312      64.383 195.455  32.838  1.00  0.00            
ATOM   2015  R3  CHO   312      62.383 197.055  31.838  1.00  0.00            
ATOM   2016  R4  CHO   312      63.933 198.805  33.638  1.00  0.00            
ATOM   2017  R5  CHO   312      61.783 198.505  33.688  1.00  0.00            
ATOM   2018  C1  CHO   312      61.833 202.255  33.138  1.00  0.00           C
ATOM   2019  C2  CHO   312      62.533 205.455  33.988  1.00  0.00           C
ATOM   2020  ROH CHO   313     142.833  -1.845  42.838  1.00  0.00            
ATOM   2021  R1  CHO   313     145.033  -1.095  44.388  1.00  0.00            
ATOM   2022  R2  CHO   313     146.633   1.105  43.738  1.00  0.00            
ATOM   2023  R3  CHO   313     146.033   1.855  46.288  1.00  0.00            
ATOM   2024  R4  CHO   313     148.883   2.505  45.938  1.00  0.00            
ATOM   2025  R5  CHO   313     147.983   1.305  47.538  1.00  0.00            
ATOM   2026  C1  CHO   313     149.633   4.055  49.638  1.00  0.00           C
ATOM   2027  C2  CHO   313     151.933   7.605  49.338  1.00  0.00           C
ATOM   2028  ROH CHO   314     131.583 223.605  34.138  1.00  0.00            
ATOM   2029  R1  CHO   314     131.583 221.955  36.438  1.00  0.00            
ATOM   2030  R2  CHO   314     130.333 222.655  38.738  1.00  0.00            
ATOM   2031  R3  CHO   314     129.083 220.255  38.438  1.00  0.00            
ATOM   2032  R4  CHO   314     128.783 220.855  41.288  1.00  0.00            
ATOM   2033  R5  CHO   314     129.633 219.055  40.388  1.00  0.00            
ATOM   2034  C1  CHO   314     126.783 217.505  42.438  1.00  0.00           C
ATOM   2035  C2  CHO   314     125.833 214.805  46.288  1.00  0.00           C
ATOM   2036  ROH CHO   315     153.983  35.505  31.138  1.00  0.00            
ATOM   2037  R1  CHO   315     152.733  37.155  33.088  1.00  0.00            
ATOM   2038  R2  CHO   315     150.083  37.905  32.888  1.00  0.00            
ATOM   2039  R3  CHO   315     149.933  36.855  35.388  1.00  0.00            
ATOM   2040  R4  CHO   315     147.733  38.755  35.288  1.00  0.00            
ATOM   2041  R5  CHO   315     149.283  38.655  36.788  1.00  0.00            
ATOM   2042  C1  CHO   315     146.233  38.205  38.988  1.00  0.00           C
ATOM   2043  C2  CHO   315     144.083  35.805  41.238  1.00  0.00           C
ATOM   2044  ROH CHO   316     121.283  45.755  29.788  1.00  0.00            
ATOM   2045  R1  CHO   316     118.933  45.655  28.188  1.00  0.00            
ATOM   2046  R2  CHO   316     117.233  43.555  28.238  1.00  0.00            
ATOM   2047  R3  CHO   316     115.333  45.505  28.738  1.00  0.00            
ATOM   2048  R4  CHO   316     113.883  43.455  27.288  1.00  0.00            
ATOM   2049  R5  CHO   316     114.033  45.555  26.788  1.00  0.00            
ATOM   2050  C1  CHO   316     110.183  45.205  27.188  1.00  0.00           C
ATOM   2051  C2  CHO   316     108.083  42.505  26.688  1.00  0.00           C
ATOM   2052  ROH CHO   317     154.433  57.055  24.188  1.00  0.00            
ATOM   2053  R1  CHO   317     153.883  57.255  26.988  1.00  0.00            
ATOM   2054  R2  CHO   317     154.583  59.505  28.438  1.00  0.00            
ATOM   2055  R3  CHO   317     151.933  59.455  29.138  1.00  0.00            
ATOM   2056  R4  CHO   317     153.183  61.205  31.138  1.00  0.00            
ATOM   2057  R5  CHO   317     151.983  59.455  31.538  1.00  0.00            
ATOM   2058  C1  CHO   317     149.933  62.155  33.388  1.00  0.00           C
ATOM   2059  C2  CHO   317     146.283  62.855  33.788  1.00  0.00           C
ATOM   2060  ROH CHO   318     177.283  95.955  38.238  1.00  0.00            
ATOM   2061  R1  CHO   318     176.133  93.655  37.138  1.00  0.00            
ATOM   2062  R2  CHO   318     173.483  92.905  37.638  1.00  0.00            
ATOM   2063  R3  CHO   318     173.333  92.855  34.938  1.00  0.00            
ATOM   2064  R4  CHO   318     171.033  91.255  35.838  1.00  0.00            
ATOM   2065  R5  CHO   318     172.583  90.655  34.388  1.00  0.00            
ATOM   2066  C1  CHO   318     169.533  90.255  32.188  1.00  0.00           C
ATOM   2067  C2  CHO   318     167.233  87.705  29.788  1.00  0.00           C
ATOM   2068  ROH CHO   319     146.833 150.555  45.288  1.00  0.00            
ATOM   2069  R1  CHO   319     146.133 151.055  42.638  1.00  0.00            
ATOM   2070  R2  CHO   319     146.683 149.305  40.538  1.00  0.00            
ATOM   2071  R3  CHO   319     143.983 149.505  40.088  1.00  0.00            
ATOM   2072  R4  CHO   319     145.083 148.405  37.638  1.00  0.00            
ATOM   2073  R5  CHO   319     143.833 150.155  37.788  1.00  0.00            
ATOM   2074  C1  CHO   319     141.683 148.055  35.488  1.00  0.00           C
ATOM   2075  C2  CHO   319     140.233 144.655  33.088  1.00  0.00           C
ATOM   2076  ROH CHO   320     113.483 211.355  36.388  1.00  0.00            
ATOM   2077  R1  CHO   320     112.033 208.955  36.638  1.00  0.00            
ATOM   2078  R2  CHO   320     109.233 208.905  36.988  1.00  0.00            
ATOM   2079  R3  CHO   320     109.333 207.255  34.788  1.00  0.00            
ATOM   2080  R4  CHO   320     106.783 206.705  36.088  1.00  0.00            
ATOM   2081  R5  CHO   320     108.333 205.255  35.538  1.00  0.00            
ATOM   2082  C1  CHO   320     105.383 203.905  33.488  1.00  0.00           C
ATOM   2083  C2  CHO   320     102.933 202.555  35.938  1.00  0.00           C
ATOM   2084  ROH CHO   321      85.533 178.855  28.038  1.00  0.00            
ATOM   2085  R1  CHO   321      82.883 179.755  27.538  1.00  0.00            
ATOM   2086  R2  CHO   321      81.633 179.305  25.138  1.00  0.00            
ATOM   2087  R3  CHO   321      79.683 178.205  26.738  1.00  0.00            
ATOM   2088  R4  CHO   321      78.233 179.255  24.438  1.00  0.00            
ATOM   2089  R5  CHO   321      77.833 179.655  26.538  1.00  0.00            
ATOM   2090  C1  CHO   321      74.483 178.205  25.488  1.00  0.00           C
ATOM   2091  C2  CHO   321      70.583 178.755  27.588  1.00  0.00           C
ATOM   2092  ROH CHO   322      17.433  59.905  37.138  1.00  0.00            
ATOM   2093  R1  CHO   322      19.883  61.255  37.438  1.00  0.00            
ATOM   2094  R2  CHO   322      20.633  63.405  35.888  1.00  0.00            
ATOM   2095  R3  CHO   322      20.933  64.655  38.288  1.00  0.00            
ATOM   2096  R4  CHO   322      22.383  66.355  36.388  1.00  0.00            
ATOM   2097  R5  CHO   322      23.183  65.505  38.238  1.00  0.00            
ATOM   2098  C1  CHO   322      23.683  69.205  38.938  1.00  0.00           C
ATOM   2099  C2  CHO   322      24.133  72.705  41.188  1.00  0.00           C
ATOM   2100  ROH CHO   323      34.983 195.155  34.738  1.00  0.00            
ATOM   2101  R1  CHO   323      37.483 196.355  34.388  1.00  0.00            
ATOM   2102  R2  CHO   323      37.883 198.405  32.588  1.00  0.00            
ATOM   2103  R3  CHO   323      38.883 199.705  34.738  1.00  0.00            
ATOM   2104  R4  CHO   323      39.333 201.555  32.538  1.00  0.00            
ATOM   2105  R5  CHO   323      40.833 200.855  33.938  1.00  0.00            
ATOM   2106  C1  CHO   323      41.133 204.605  34.538  1.00  0.00           C
ATOM   2107  C2  CHO   323      42.583 207.405  37.438  1.00  0.00           C
ATOM   2108  ROH CHO   324     196.533 206.005  41.138  1.00  0.00            
ATOM   2109  R1  CHO   324     199.183 207.005  41.438  1.00  0.00            
ATOM   2110  R2  CHO   324     200.133 209.055  39.888  1.00  0.00            
ATOM   2111  R3  CHO   324     200.683 210.205  42.288  1.00  0.00            
ATOM   2112  R4  CHO   324     202.783 211.205  40.488  1.00  0.00            
ATOM   2113  R5  CHO   324     203.083 210.205  42.438  1.00  0.00            
ATOM   2114  C1  CHO   324     204.883 213.555  43.138  1.00  0.00           C
ATOM   2115  C2  CHO   324     207.933 214.705  44.538  1.00  0.00           C
ATOM   2116  ROH CHO   325      10.983 117.705  33.388  1.00  0.00            
ATOM   2117  R1  CHO   325      12.583 116.705  31.288  1.00  0.00            
ATOM   2118  R2  CHO   325      12.783 117.955  28.838  1.00  0.00            
ATOM   2119  R3  CHO   325      15.433 117.855  29.388  1.00  0.00            
ATOM   2120  R4  CHO   325      15.233 118.605  26.538  1.00  0.00            
ATOM   2121  R5  CHO   325      16.383 116.955  27.388  1.00  0.00            
ATOM   2122  C1  CHO   325      19.183 118.905  25.688  1.00  0.00           C
ATOM   2123  C2  CHO   325      21.533 115.805  23.188  1.00  0.00           C
ATOM   2124  ROH CHO   326     150.233  13.255  36.888  1.00  0.00            
ATOM   2125  R1  CHO   326     152.933  13.405  37.588  1.00  0.00            
ATOM   2126  R2  CHO   326     154.533  15.555  36.988  1.00  0.00            
ATOM   2127  R3  CHO   326     155.033  15.555  39.638  1.00  0.00            
ATOM   2128  R4  CHO   326     157.083  17.305  38.488  1.00  0.00            
ATOM   2129  R5  CHO   326     157.433  15.555  39.788  1.00  0.00            
ATOM   2130  C1  CHO   326     159.083  18.255  41.888  1.00  0.00           C
ATOM   2131  C2  CHO   326     161.583  20.555  39.438  1.00  0.00           C
ATOM   2132  ROH CHO   327     204.633  85.755  32.788  1.00  0.00            
ATOM   2133  R1  CHO   327     206.233  85.655  35.138  1.00  0.00            
ATOM   2134  R2  CHO   327     205.133  85.455  37.688  1.00  0.00            
ATOM   2135  R3  CHO   327     206.833  83.305  37.838  1.00  0.00            
ATOM   2136  R4  CHO   327     206.333  84.105  40.638  1.00  0.00            
ATOM   2137  R5  CHO   327     208.283  83.855  39.688  1.00  0.00            
ATOM   2138  C1  CHO   327     208.483  81.305  42.538  1.00  0.00           C
ATOM   2139  C2  CHO   327     209.533  82.605  45.038  1.00  0.00           C
ATOM   2140  ROH CHO   328      59.533  20.805  31.838  1.00  0.00            
ATOM   2141  R1  CHO   328      60.033  23.155  33.288  1.00  0.00            
ATOM   2142  R2  CHO   328      58.033  24.805  34.238  1.00  0.00            
ATOM   2143  R3  CHO   328      59.283  24.455  36.588  1.00  0.00            
ATOM   2144  R4  CHO   328      58.083  27.155  36.788  1.00  0.00            
ATOM   2145  R5  CHO   328      60.183  26.605  37.138  1.00  0.00            
ATOM   2146  C1  CHO   328      59.333  28.155  40.488  1.00  0.00           C
ATOM   2147  C2  CHO   328      56.983  30.405  41.588  1.00  0.00           C
ATOM   2148  ROH CHO   329      83.883 176.655  32.388  1.00  0.00            
ATOM   2149  R1  CHO   329      81.483 176.855  30.838  1.00  0.00            
ATOM   2150  R2  CHO   329      79.533 174.905  30.938  1.00  0.00            
ATOM   2151  R3  CHO   329      77.933 177.005  31.538  1.00  0.00            
ATOM   2152  R4  CHO   329      76.083 174.855  30.938  1.00  0.00            
ATOM   2153  R5  CHO   329      76.083 176.855  30.038  1.00  0.00            
ATOM   2154  C1  CHO   329      72.533 176.805  31.538  1.00  0.00           C
ATOM   2155  C2  CHO   329      70.283 179.305  32.588  1.00  0.00           C
ATOM   2156  ROH CHO   330     119.533   3.755  25.288  1.00  0.00            
ATOM   2157  R1  CHO   330     120.283   5.655  27.288  1.00  0.00            
ATOM   2158  R2  CHO   330     122.133   7.605  26.788  1.00  0.00            
ATOM   2159  R3  CHO   330     120.233   9.255  27.688  1.00  0.00            
ATOM   2160  R4  CHO   330     122.383  11.055  26.888  1.00  0.00            
ATOM   2161  R5  CHO   330     121.383  11.005  28.788  1.00  0.00            
ATOM   2162  C1  CHO   330     120.683  14.605  27.738  1.00  0.00           C
ATOM   2163  C2  CHO   330     123.783  16.955  25.438  1.00  0.00           C
ATOM   2164  ROH CHO   331     145.533  28.905  29.438  1.00  0.00            
ATOM   2165  R1  CHO   331     147.083  30.905  30.788  1.00  0.00            
ATOM   2166  R2  CHO   331     147.583  30.755  33.538  1.00  0.00            
ATOM   2167  R3  CHO   331     150.233  31.005  32.688  1.00  0.00            
ATOM   2168  R4  CHO   331     150.233  32.055  35.438  1.00  0.00            
ATOM   2169  R5  CHO   331     150.933  33.055  33.688  1.00  0.00            
ATOM   2170  C1  CHO   331     154.083  32.955  35.788  1.00  0.00           C
ATOM   2171  C2  CHO   331     154.433  36.205  37.488  1.00  0.00           C
ATOM   2172  ROH CHO   332      99.933 133.405  48.238  1.00  0.00            
ATOM   2173  R1  CHO   332      98.483 133.255  45.788  1.00  0.00            
ATOM   2174  R2  CHO   332      98.333 135.305  43.988  1.00  0.00            
ATOM   2175  R3  CHO   332      99.283 133.455  42.238  1.00  0.00            
ATOM   2176  R4  CHO   332      98.533 135.755  40.588  1.00  0.00            
ATOM   2177  R5  CHO   332      97.833 133.705  40.338  1.00  0.00            
ATOM   2178  C1  CHO   332      99.483 134.255  36.938  1.00  0.00           C
ATOM   2179  C2  CHO   332     100.233 136.105  33.588  1.00  0.00           C
ATOM   2180  ROH CHO   333      81.083 138.405  38.138  1.00  0.00            
ATOM   2181  R1  CHO   333      82.333 140.205  36.338  1.00  0.00            
ATOM   2182  R2  CHO   333      84.983 140.955  36.638  1.00  0.00            
ATOM   2183  R3  CHO   333      85.183 140.105  34.088  1.00  0.00            
ATOM   2184  R4  CHO   333      87.033 142.355  34.238  1.00  0.00            
ATOM   2185  R5  CHO   333      85.433 142.105  32.788  1.00  0.00            
ATOM   2186  C1  CHO   333      88.433 142.355  30.438  1.00  0.00           C
ATOM   2187  C2  CHO   333      89.933 142.655  26.238  1.00  0.00           C
ATOM   2188  ROH CHO   334     118.933  82.605  34.188  1.00  0.00            
ATOM   2189  R1  CHO   334     117.483  80.155  34.088  1.00  0.00            
ATOM   2190  R2  CHO   334     114.733  80.055  34.388  1.00  0.00            
ATOM   2191  R3  CHO   334     114.883  78.705  31.988  1.00  0.00            
ATOM   2192  R4  CHO   334     112.633  77.555  33.388  1.00  0.00            
ATOM   2193  R5  CHO   334     114.283  76.455  32.588  1.00  0.00            
ATOM   2194  C1  CHO   334     111.433  74.805  30.638  1.00  0.00           C
ATOM   2195  C2  CHO   334     109.833  73.905  27.438  1.00  0.00           C
ATOM   2196  ROH CHO   335     101.383  43.555  17.938  1.00  0.00            
ATOM   2197  R1  CHO   335     102.083  44.005  20.638  1.00  0.00            
ATOM   2198  R2  CHO   335     100.183  44.605  22.538  1.00  0.00            
ATOM   2199  R3  CHO   335     101.283  42.505  23.838  1.00  0.00            
ATOM   2200  R4  CHO   335     100.883  44.505  25.938  1.00  0.00            
ATOM   2201  R5  CHO   335     102.733  43.455  25.488  1.00  0.00            
ATOM   2202  C1  CHO   335     102.333  42.405  29.138  1.00  0.00           C
ATOM   2203  C2  CHO   335     104.583  42.855  33.938  1.00  0.00           C
ATOM   2204  ROH CHO   336       3.733 187.755  40.338  1.00  0.00            
ATOM   2205  R1  CHO   336       3.133 185.655  42.138  1.00  0.00            
ATOM   2206  R2  CHO   336       0.533 184.905  42.688  1.00  0.00            
ATOM   2207  R3  CHO   336       1.433 182.455  41.938  1.00  0.00            
ATOM   2208  R4  CHO   336      -1.317 182.005  42.838  1.00  0.00            
ATOM   2209  R5  CHO   336       0.433 180.955  43.488  1.00  0.00            
ATOM   2210  C1  CHO   336      -1.567 178.005  42.188  1.00  0.00           C
ATOM   2211  C2  CHO   336      -2.367 174.505  43.838  1.00  0.00           C
ATOM   2212  ROH CHO   337      36.983 144.255  25.788  1.00  0.00            
ATOM   2213  R1  CHO   337      36.283 142.255  27.688  1.00  0.00            
ATOM   2214  R2  CHO   337      34.283 142.655  29.538  1.00  0.00            
ATOM   2215  R3  CHO   337      33.333 140.355  28.488  1.00  0.00            
ATOM   2216  R4  CHO   337      32.733 140.155  31.338  1.00  0.00            
ATOM   2217  R5  CHO   337      33.833 138.655  30.138  1.00  0.00            
ATOM   2218  C1  CHO   337      30.983 136.505  31.438  1.00  0.00           C
ATOM   2219  C2  CHO   337      29.533 133.355  30.288  1.00  0.00           C
ATOM   2220  ROH CHO   338      21.783  76.305  26.788  1.00  0.00            
ATOM   2221  R1  CHO   338      23.083  74.205  28.188  1.00  0.00            
ATOM   2222  R2  CHO   338      25.683  73.455  27.638  1.00  0.00            
ATOM   2223  R3  CHO   338      26.033  73.905  30.288  1.00  0.00            
ATOM   2224  R4  CHO   338      28.483  72.555  29.438  1.00  0.00            
ATOM   2225  R5  CHO   338      27.183  71.955  31.088  1.00  0.00            
ATOM   2226  C1  CHO   338      30.433  72.405  32.988  1.00  0.00           C
ATOM   2227  C2  CHO   338      33.833  72.855  35.188  1.00  0.00           C
ATOM   2228  ROH CHO   339     144.533  65.255  29.738  1.00  0.00            
ATOM   2229  R1  CHO   339     143.333  65.855  32.238  1.00  0.00            
ATOM   2230  R2  CHO   339     140.783  66.855  32.438  1.00  0.00            
ATOM   2231  R3  CHO   339     140.433  64.755  34.138  1.00  0.00            
ATOM   2232  R4  CHO   339     138.833  66.905  35.288  1.00  0.00            
ATOM   2233  R5  CHO   339     140.383  65.755  36.288  1.00  0.00            
ATOM   2234  C1  CHO   339     137.433  64.955  38.538  1.00  0.00           C
ATOM   2235  C2  CHO   339     137.233  65.355  41.438  1.00  0.00           C
ATOM   2236  ROH CHO   340     186.833 103.655  18.938  1.00  0.00            
ATOM   2237  R1  CHO   340     188.533 103.805  21.238  1.00  0.00            
ATOM   2238  R2  CHO   340     187.983 105.455  23.388  1.00  0.00            
ATOM   2239  R3  CHO   340     188.183 103.155  24.788  1.00  0.00            
ATOM   2240  R4  CHO   340     188.133 105.305  26.838  1.00  0.00            
ATOM   2241  R5  CHO   340     189.633 103.705  26.638  1.00  0.00            
ATOM   2242  C1  CHO   340     188.333 103.055  30.188  1.00  0.00           C
ATOM   2243  C2  CHO   340     187.783 103.755  33.688  1.00  0.00           C
ATOM   2244  ROH CHO   341     158.433  17.205  33.638  1.00  0.00            
ATOM   2245  R1  CHO   341     158.183  18.805  31.338  1.00  0.00            
ATOM   2246  R2  CHO   341     159.633  21.055  30.888  1.00  0.00            
ATOM   2247  R3  CHO   341     160.233  19.855  28.538  1.00  0.00            
ATOM   2248  R4  CHO   341     161.633  22.405  28.388  1.00  0.00            
ATOM   2249  R5  CHO   341     160.233  21.605  26.938  1.00  0.00            
ATOM   2250  C1  CHO   341     163.383  21.955  24.738  1.00  0.00           C
ATOM   2251  C2  CHO   341     161.733  22.355  21.088  1.00  0.00           C
ATOM   2252  ROH CHO   342      45.183 101.255  32.738  1.00  0.00            
ATOM   2253  R1  CHO   342      45.083  98.805  34.188  1.00  0.00            
ATOM   2254  R2  CHO   342      43.883  98.605  36.638  1.00  0.00            
ATOM   2255  R3  CHO   342      42.483  96.605  35.438  1.00  0.00            
ATOM   2256  R4  CHO   342      42.583  95.805  38.288  1.00  0.00            
ATOM   2257  R5  CHO   342      43.233  94.605  36.588  1.00  0.00            
ATOM   2258  C1  CHO   342      40.533  92.305  38.038  1.00  0.00           C
ATOM   2259  C2  CHO   342      41.233  89.355  40.688  1.00  0.00           C
ATOM   2260  ROH CHO   343     125.783  53.355  35.788  1.00  0.00            
ATOM   2261  R1  CHO   343     126.133  52.505  33.088  1.00  0.00            
ATOM   2262  R2  CHO   343     125.533  49.905  32.288  1.00  0.00            
ATOM   2263  R3  CHO   343     123.983  51.105  30.488  1.00  0.00            
ATOM   2264  R4  CHO   343     124.933  48.755  29.088  1.00  0.00            
ATOM   2265  R5  CHO   343     125.033  50.805  28.388  1.00  0.00            
ATOM   2266  C1  CHO   343     123.083  49.255  25.488  1.00  0.00           C
ATOM   2267  C2  CHO   343     121.833  48.955  21.438  1.00  0.00           C
ATOM   2268  ROH CHO   344     178.733 210.905  45.888  1.00  0.00            
ATOM   2269  R1  CHO   344     177.083 213.055  46.838  1.00  0.00            
ATOM   2270  R2  CHO   344     177.433 214.205  49.338  1.00  0.00            
ATOM   2271  R3  CHO   344     177.633 216.505  47.888  1.00  0.00            
ATOM   2272  R4  CHO   344     176.333 217.305  50.388  1.00  0.00            
ATOM   2273  R5  CHO   344     175.583 217.655  48.338  1.00  0.00            
ATOM   2274  C1  CHO   344     175.833 221.255  49.638  1.00  0.00           C
ATOM   2275  C2  CHO   344     173.083 222.655  50.688  1.00  0.00           C
ATOM   2276  ROH CHO   345     201.133  19.555  30.238  1.00  0.00            
ATOM   2277  R1  CHO   345     203.483  19.305  31.738  1.00  0.00            
ATOM   2278  R2  CHO   345     205.783  20.855  31.188  1.00  0.00            
ATOM   2279  R3  CHO   345     205.583  21.405  33.838  1.00  0.00            
ATOM   2280  R4  CHO   345     208.383  21.655  33.288  1.00  0.00            
ATOM   2281  R5  CHO   345     207.483  20.455  34.838  1.00  0.00            
ATOM   2282  C1  CHO   345     209.783  22.705  36.938  1.00  0.00           C
ATOM   2283  C2  CHO   345     212.233  19.755  36.138  1.00  0.00           C
ATOM   2284  ROH CHO   346      92.783  10.805  19.038  1.00  0.00            
ATOM   2285  R1  CHO   346      92.683   9.055  21.238  1.00  0.00            
ATOM   2286  R2  CHO   346      94.633   7.205  21.738  1.00  0.00            
ATOM   2287  R3  CHO   346      94.733   8.405  24.188  1.00  0.00            
ATOM   2288  R4  CHO   346      94.833   5.555  24.788  1.00  0.00            
ATOM   2289  R5  CHO   346      93.383   7.005  25.588  1.00  0.00            
ATOM   2290  C1  CHO   346      94.983   5.705  28.838  1.00  0.00           C
ATOM   2291  C2  CHO   346      95.533   5.205  32.088  1.00  0.00           C
ATOM   2292  ROH CHO   347     120.833  63.355  22.438  1.00  0.00            
ATOM   2293  R1  CHO   347     121.033  65.655  24.038  1.00  0.00            
ATOM   2294  R2  CHO   347     118.883  66.855  25.288  1.00  0.00            
ATOM   2295  R3  CHO   347     120.433  66.555  27.538  1.00  0.00            
ATOM   2296  R4  CHO   347     118.533  68.755  28.138  1.00  0.00            
ATOM   2297  R5  CHO   347     120.683  68.805  28.288  1.00  0.00            
ATOM   2298  C1  CHO   347     119.733  69.605  31.888  1.00  0.00           C
ATOM   2299  C2  CHO   347     119.233  73.855  32.538  1.00  0.00           C
ATOM   2300  ROH CHO   348     218.883 140.205  29.438  1.00  0.00            
ATOM   2301  R1  CHO   348     220.233 137.905  30.338  1.00  0.00            
ATOM   2302  R2  CHO   348     218.983 135.555  30.938  1.00  0.00            
ATOM   2303  R3  CHO   348     220.783 134.505  29.188  1.00  0.00            
ATOM   2304  R4  CHO   348     219.183 132.205  30.088  1.00  0.00            
ATOM   2305  R5  CHO   348     221.333 132.405  30.138  1.00  0.00            
ATOM   2306  C1  CHO   348     220.983 129.255  27.988  1.00  0.00           C
ATOM   2307  C2  CHO   348     220.233 126.055  27.538  1.00  0.00           C
ATOM   2308  ROH CHO   349     175.883  17.705  27.238  1.00  0.00            
ATOM   2309  R1  CHO   349     176.733  15.055  27.538  1.00  0.00            
ATOM   2310  R2  CHO   349     178.883  14.305  29.188  1.00  0.00            
ATOM   2311  R3  CHO   349     177.033  12.655  30.288  1.00  0.00            
ATOM   2312  R4  CHO   349     179.583  11.755  31.338  1.00  0.00            
ATOM   2313  R5  CHO   349     178.133  10.505  30.338  1.00  0.00            
ATOM   2314  C1  CHO   349     178.333   8.655  33.638  1.00  0.00           C
ATOM   2315  C2  CHO   349     180.683   7.555  35.338  1.00  0.00           C
ATOM   2316  ROH CHO   350      41.883 119.555  34.538  1.00  0.00            
ATOM   2317  R1  CHO   350      44.633 119.055  34.988  1.00  0.00            
ATOM   2318  R2  CHO   350      46.133 117.255  33.588  1.00  0.00            
ATOM   2319  R3  CHO   350      47.783 119.355  33.138  1.00  0.00            
ATOM   2320  R4  CHO   350      49.183 117.055  31.938  1.00  0.00            
ATOM   2321  R5  CHO   350      49.983 118.505  33.438  1.00  0.00            
ATOM   2322  C1  CHO   350      52.483 119.005  30.588  1.00  0.00           C
ATOM   2323  C2  CHO   350      52.983 117.305  28.188  1.00  0.00           C
ATOM   2324  ROH CHO   351     217.583 188.955  24.288  1.00  0.00            
ATOM   2325  R1  CHO   351     217.033 188.205  26.988  1.00  0.00            
ATOM   2326  R2  CHO   351     214.933 189.255  28.438  1.00  0.00            
ATOM   2327  R3  CHO   351     214.333 186.605  28.838  1.00  0.00            
ATOM   2328  R4  CHO   351     212.633 188.055  30.788  1.00  0.00            
ATOM   2329  R5  CHO   351     214.033 186.405  31.188  1.00  0.00            
ATOM   2330  C1  CHO   351     210.783 184.905  32.438  1.00  0.00           C
ATOM   2331  C2  CHO   351     208.083 184.105  34.188  1.00  0.00           C
ATOM   2332  ROH CHO   352      57.583  89.055  28.538  1.00  0.00            
ATOM   2333  R1  CHO   352      59.033  90.855  30.188  1.00  0.00            
ATOM   2334  R2  CHO   352      61.683  91.455  29.788  1.00  0.00            
ATOM   2335  R3  CHO   352      60.783  94.055  29.788  1.00  0.00            
ATOM   2336  R4  CHO   352      63.433  94.205  31.038  1.00  0.00            
ATOM   2337  R5  CHO   352      61.533  94.905  31.888  1.00  0.00            
ATOM   2338  C1  CHO   352      63.583  98.155  31.788  1.00  0.00           C
ATOM   2339  C2  CHO   352      64.783  99.755  35.188  1.00  0.00           C
ATOM   2340  ROH CHO   353     112.283 121.955  51.488  1.00  0.00            
ATOM   2341  R1  CHO   353     110.533 119.905  52.438  1.00  0.00            
ATOM   2342  R2  CHO   353     108.683 118.655  50.838  1.00  0.00            
ATOM   2343  R3  CHO   353     109.883 116.405  51.738  1.00  0.00            
ATOM   2344  R4  CHO   353     107.233 115.505  50.938  1.00  0.00            
ATOM   2345  R5  CHO   353     108.183 115.205  52.838  1.00  0.00            
ATOM   2346  C1  CHO   353     107.583 111.605  51.838  1.00  0.00           C
ATOM   2347  C2  CHO   353     104.783 109.005  51.138  1.00  0.00           C
ATOM   2348  ROH CHO   354      41.483 196.855  37.938  1.00  0.00            
ATOM   2349  R1  CHO   354      40.533 194.205  38.288  1.00  0.00            
ATOM   2350  R2  CHO   354      38.633 193.505  40.188  1.00  0.00            
ATOM   2351  R3  CHO   354      37.383 192.455  38.038  1.00  0.00            
ATOM   2352  R4  CHO   354      36.433 190.855  40.288  1.00  0.00            
ATOM   2353  R5  CHO   354      37.333 190.105  38.488  1.00  0.00            
ATOM   2354  C1  CHO   354      33.983 188.305  38.388  1.00  0.00           C
ATOM   2355  C2  CHO   354      32.083 185.855  41.138  1.00  0.00           C
ATOM   2356  ROH CHO   355     192.383  90.855  24.288  1.00  0.00            
ATOM   2357  R1  CHO   355     191.733  92.455  26.538  1.00  0.00            
ATOM   2358  R2  CHO   355     189.533  92.055  28.088  1.00  0.00            
ATOM   2359  R3  CHO   355     191.233  91.905  30.138  1.00  0.00            
ATOM   2360  R4  CHO   355     188.633  92.105  31.438  1.00  0.00            
ATOM   2361  R5  CHO   355     190.333  93.355  31.788  1.00  0.00            
ATOM   2362  C1  CHO   355     189.883  91.955  35.288  1.00  0.00           C
ATOM   2363  C2  CHO   355     186.333  93.605  36.088  1.00  0.00           C
ATOM   2364  ROH CHO   356     208.333 223.055  33.188  1.00  0.00            
ATOM   2365  R1  CHO   356     205.933 222.405  34.588  1.00  0.00            
ATOM   2366  R2  CHO   356     204.333 220.255  33.788  1.00  0.00            
ATOM   2367  R3  CHO   356     204.683 219.505  36.388  1.00  0.00            
ATOM   2368  R4  CHO   356     202.583 217.705  35.338  1.00  0.00            
ATOM   2369  R5  CHO   356     202.483 218.955  37.138  1.00  0.00            
ATOM   2370  C1  CHO   356     201.883 215.505  38.688  1.00  0.00           C
ATOM   2371  C2  CHO   356     198.483 214.205  38.738  1.00  0.00           C
ATOM   2372  ROH CHO   357      24.583 154.355  28.788  1.00  0.00            
ATOM   2373  R1  CHO   357      23.433 151.905  27.988  1.00  0.00            
ATOM   2374  R2  CHO   357      23.933 150.855  25.488  1.00  0.00            
ATOM   2375  R3  CHO   357      24.633 148.655  26.938  1.00  0.00            
ATOM   2376  R4  CHO   357      24.483 147.705  24.138  1.00  0.00            
ATOM   2377  R5  CHO   357      23.483 146.855  25.838  1.00  0.00            
ATOM   2378  C1  CHO   357      25.533 143.805  24.688  1.00  0.00           C
ATOM   2379  C2  CHO   357      26.033 142.905  20.738  1.00  0.00           C
ATOM   2380  ROH CHO   358      99.533 207.105  31.738  1.00  0.00            
ATOM   2381  R1  CHO   358     101.383 205.005  31.788  1.00  0.00            
ATOM   2382  R2  CHO   358     100.633 202.355  31.738  1.00  0.00            
ATOM   2383  R3  CHO   358     102.283 202.205  29.588  1.00  0.00            
ATOM   2384  R4  CHO   358     102.233 199.505  30.638  1.00  0.00            
ATOM   2385  R5  CHO   358     103.983 200.705  30.238  1.00  0.00            
ATOM   2386  C1  CHO   358     104.733 197.705  27.988  1.00  0.00           C
ATOM   2387  C2  CHO   358     104.933 196.205  24.588  1.00  0.00           C
ATOM   2388  ROH CHO   359     188.983 217.405  26.088  1.00  0.00            
ATOM   2389  R1  CHO   359     187.483 219.555  27.238  1.00  0.00            
ATOM   2390  R2  CHO   359     185.233 220.555  26.088  1.00  0.00            
ATOM   2391  R3  CHO   359     184.183 220.105  28.638  1.00  0.00            
ATOM   2392  R4  CHO   359     182.083 221.605  27.238  1.00  0.00            
ATOM   2393  R5  CHO   359     182.983 222.105  29.138  1.00  0.00            
ATOM   2394  C1  CHO   359     179.333 221.805  30.238  1.00  0.00           C
ATOM   2395  C2  CHO   359     176.683 223.105  32.588  1.00  0.00           C
ATOM   2396  ROH CHO   360     107.083  72.955  23.288  1.00  0.00            
ATOM   2397  R1  CHO   360     104.983  73.355  25.138  1.00  0.00            
ATOM   2398  R2  CHO   360     104.883  72.155  27.638  1.00  0.00            
ATOM   2399  R3  CHO   360     104.633  74.755  28.488  1.00  0.00            
ATOM   2400  R4  CHO   360     102.583  73.255  29.988  1.00  0.00            
ATOM   2401  R5  CHO   360     102.283  75.005  28.788  1.00  0.00            
ATOM   2402  C1  CHO   360     100.983  76.255  32.138  1.00  0.00           C
ATOM   2403  C2  CHO   360      99.883  78.605  34.888  1.00  0.00           C
ATOM   2404  ROH CHO   361      56.433 139.505  29.638  1.00  0.00            
ATOM   2405  R1  CHO   361      54.283 140.905  28.488  1.00  0.00            
ATOM   2406  R2  CHO   361      54.583 143.305  27.188  1.00  0.00            
ATOM   2407  R3  CHO   361      53.333 142.055  25.138  1.00  0.00            
ATOM   2408  R4  CHO   361      53.133 144.855  24.438  1.00  0.00            
ATOM   2409  R5  CHO   361      51.483 143.455  24.588  1.00  0.00            
ATOM   2410  C1  CHO   361      51.083 144.555  20.938  1.00  0.00           C
ATOM   2411  C2  CHO   361      48.983 144.305  18.088  1.00  0.00           C
ATOM   2412  ROH CHO   362     216.733 151.605  28.238  1.00  0.00            
ATOM   2413  R1  CHO   362     214.883 149.555  28.388  1.00  0.00            
ATOM   2414  R2  CHO   362     214.783 147.705  30.488  1.00  0.00            
ATOM   2415  R3  CHO   362     212.183 148.605  30.738  1.00  0.00            
ATOM   2416  R4  CHO   362     212.183 145.755  31.438  1.00  0.00            
ATOM   2417  R5  CHO   362     210.933 146.755  29.988  1.00  0.00            
ATOM   2418  C1  CHO   362     208.183 145.355  32.288  1.00  0.00           C
ATOM   2419  C2  CHO   362     207.583 141.805  30.588  1.00  0.00           C
ATOM   2420  ROH CHO   363       3.433 100.455  43.488  1.00  0.00            
ATOM   2421  R1  CHO   363       5.583 101.555  41.988  1.00  0.00            
ATOM   2422  R2  CHO   363       7.933 100.205  41.588  1.00  0.00            
ATOM   2423  R3  CHO   363       7.383 100.705  38.988  1.00  0.00            
ATOM   2424  R4  CHO   363      10.283 100.205  39.038  1.00  0.00            
ATOM   2425  R5  CHO   363       9.283 101.955  38.188  1.00  0.00            
ATOM   2426  C1  CHO   363      11.133 100.655  35.138  1.00  0.00           C
ATOM   2427  C2  CHO   363      11.983  98.755  31.888  1.00  0.00           C
ATOM   2428  ROH CHO   364     131.683  32.405  22.188  1.00  0.00            
ATOM   2429  R1  CHO   364     133.983  32.405  23.888  1.00  0.00            
ATOM   2430  R2  CHO   364     136.383  31.455  23.088  1.00  0.00            
ATOM   2431  R3  CHO   364     137.233  33.905  23.888  1.00  0.00            
ATOM   2432  R4  CHO   364     139.683  32.255  23.888  1.00  0.00            
ATOM   2433  R5  CHO   364     138.983  33.455  25.538  1.00  0.00            
ATOM   2434  C1  CHO   364     142.383  35.055  25.088  1.00  0.00           C
ATOM   2435  C2  CHO   364     145.333  35.405  26.938  1.00  0.00           C
ATOM   2436  ROH CHO   365      82.783  19.855  32.988  1.00  0.00            
ATOM   2437  R1  CHO   365      85.133  19.705  34.538  1.00  0.00            
ATOM   2438  R2  CHO   365      85.483  21.155  36.888  1.00  0.00            
ATOM   2439  R3  CHO   365      86.083  18.705  37.888  1.00  0.00            
ATOM   2440  R4  CHO   365      87.183  20.605  39.838  1.00  0.00            
ATOM   2441  R5  CHO   365      88.283  18.955  38.838  1.00  0.00            
ATOM   2442  C1  CHO   365      88.733  17.955  42.488  1.00  0.00           C
ATOM   2443  C2  CHO   365      89.383  19.705  45.888  1.00  0.00           C
ATOM   2444  ROH CHO   366      94.783 114.505  39.388  1.00  0.00            
ATOM   2445  R1  CHO   366      96.583 112.555  40.438  1.00  0.00            
ATOM   2446  R2  CHO   366      96.533 109.955  39.638  1.00  0.00            
ATOM   2447  R3  CHO   366      99.183 110.405  39.188  1.00  0.00            
ATOM   2448  R4  CHO   366      99.033 107.505  39.838  1.00  0.00            
ATOM   2449  R5  CHO   366     100.333 109.005  40.788  1.00  0.00            
ATOM   2450  C1  CHO   366     102.933 106.555  39.488  1.00  0.00           C
ATOM   2451  C2  CHO   366     103.633 103.955  40.188  1.00  0.00           C
ATOM   2452  ROH CHO   367     199.433  39.205  29.638  1.00  0.00            
ATOM   2453  R1  CHO   367     202.183  38.855  28.988  1.00  0.00            
ATOM   2454  R2  CHO   367     203.633  40.805  27.688  1.00  0.00            
ATOM   2455  R3  CHO   367     205.283  40.555  29.838  1.00  0.00            
ATOM   2456  R4  CHO   367     207.033  41.655  27.738  1.00  0.00            
ATOM   2457  R5  CHO   367     207.383  39.855  28.888  1.00  0.00            
ATOM   2458  C1  CHO   367     210.483  41.955  29.738  1.00  0.00           C
ATOM   2459  C2  CHO   367     213.433  44.705  31.238  1.00  0.00           C
ATOM   2460  ROH CHO   368     191.133 178.755  44.088  1.00  0.00            
ATOM   2461  R1  CHO   368     192.033 177.205  41.888  1.00  0.00            
ATOM   2462  R2  CHO   368     192.083 174.455  41.938  1.00  0.00            
ATOM   2463  R3  CHO   368     190.583 174.655  39.738  1.00  0.00            
ATOM   2464  R4  CHO   368     191.133 171.805  39.988  1.00  0.00            
ATOM   2465  R5  CHO   368     191.483 173.055  38.238  1.00  0.00            
ATOM   2466  C1  CHO   368     189.183 170.455  36.688  1.00  0.00           C
ATOM   2467  C2  CHO   368     186.883 167.505  36.138  1.00  0.00           C
ATOM   2468  ROH CHO   369      32.633  39.155  42.838  1.00  0.00            
ATOM   2469  R1  CHO   369      31.883  40.655  40.588  1.00  0.00            
ATOM   2470  R2  CHO   369      33.733  41.555  38.738  1.00  0.00            
ATOM   2471  R3  CHO   369      32.083  40.255  36.938  1.00  0.00            
ATOM   2472  R4  CHO   369      33.333  42.405  35.388  1.00  0.00            
ATOM   2473  R5  CHO   369      31.183  42.005  35.588  1.00  0.00            
ATOM   2474  C1  CHO   369      31.583  41.655  31.788  1.00  0.00           C
ATOM   2475  C2  CHO   369      29.083  43.105  27.638  1.00  0.00           C
ATOM   2476  ROH CHO   370      76.283 215.305  15.438  1.00  0.00            
ATOM   2477  R1  CHO   370      78.033 216.455  17.388  1.00  0.00            
ATOM   2478  R2  CHO   370      77.633 218.955  18.438  1.00  0.00            
ATOM   2479  R3  CHO   370      77.783 217.605  20.788  1.00  0.00            
ATOM   2480  R4  CHO   370      78.533 220.355  21.488  1.00  0.00            
ATOM   2481  R5  CHO   370      79.683 218.555  21.938  1.00  0.00            
ATOM   2482  C1  CHO   370      79.183 219.905  25.438  1.00  0.00           C
ATOM   2483  C2  CHO   370      77.533 221.155  28.438  1.00  0.00           C
ATOM   2484  ROH CHO   371     173.083 146.455  38.138  1.00  0.00            
ATOM   2485  R1  CHO   371     172.233 144.755  35.988  1.00  0.00            
ATOM   2486  R2  CHO   371     169.683 144.805  34.888  1.00  0.00            
ATOM   2487  R3  CHO   371     171.033 145.205  32.588  1.00  0.00            
ATOM   2488  R4  CHO   371     168.233 144.805  31.738  1.00  0.00            
ATOM   2489  R5  CHO   371     169.983 143.705  31.038  1.00  0.00            
ATOM   2490  C1  CHO   371     168.683 145.155  27.738  1.00  0.00           C
ATOM   2491  C2  CHO   371     166.133 147.255  25.388  1.00  0.00           C
ATOM   2492  ROH CHO   372     104.733  59.455  18.138  1.00  0.00            
ATOM   2493  R1  CHO   372     105.783  58.705  20.638  1.00  0.00            
ATOM   2494  R2  CHO   372     107.933  57.005  20.888  1.00  0.00            
ATOM   2495  R3  CHO   372     108.933  59.055  22.388  1.00  0.00            
ATOM   2496  R4  CHO   372     110.933  56.905  22.638  1.00  0.00            
ATOM   2497  R5  CHO   372     109.933  58.005  24.288  1.00  0.00            
ATOM   2498  C1  CHO   372     113.583  58.755  25.038  1.00  0.00           C
ATOM   2499  C2  CHO   372     116.183  62.455  25.588  1.00  0.00           C
ATOM   2500  ROH CHO   373      48.933   1.305  41.688  1.00  0.00            
ATOM   2501  R1  CHO   373      48.533   3.655  40.188  1.00  0.00            
ATOM   2502  R2  CHO   373      46.933   3.705  37.938  1.00  0.00            
ATOM   2503  R3  CHO   373      45.733   5.755  39.238  1.00  0.00            
ATOM   2504  R4  CHO   373      44.733   6.005  36.538  1.00  0.00            
ATOM   2505  R5  CHO   373      45.683   7.555  37.688  1.00  0.00            
ATOM   2506  C1  CHO   373      42.333   9.205  36.938  1.00  0.00           C
ATOM   2507  C2  CHO   373      38.833  11.505  36.188  1.00  0.00           C
ATOM   2508  ROH CHO   374     159.433 197.305  30.588  1.00  0.00            
ATOM   2509  R1  CHO   374     161.183 199.255  31.738  1.00  0.00            
ATOM   2510  R2  CHO   374     162.183 201.355  30.288  1.00  0.00            
ATOM   2511  R3  CHO   374     161.133 202.805  32.338  1.00  0.00            
ATOM   2512  R4  CHO   374     162.933 204.655  30.938  1.00  0.00            
ATOM   2513  R5  CHO   374     162.983 204.155  33.038  1.00  0.00            
ATOM   2514  C1  CHO   374     162.433 207.955  33.238  1.00  0.00           C
ATOM   2515  C2  CHO   374     164.433 210.455  32.788  1.00  0.00           C
ATOM   2516  ROH CHO   375     133.183 109.505  38.538  1.00  0.00            
ATOM   2517  R1  CHO   375     135.233 108.155  37.188  1.00  0.00            
ATOM   2518  R2  CHO   375     137.383 107.005  38.538  1.00  0.00            
ATOM   2519  R3  CHO   375     136.633 104.805  37.088  1.00  0.00            
ATOM   2520  R4  CHO   375     139.433 104.305  37.888  1.00  0.00            
ATOM   2521  R5  CHO   375     138.633 104.255  35.838  1.00  0.00            
ATOM   2522  C1  CHO   375     139.883 100.655  36.138  1.00  0.00           C
ATOM   2523  C2  CHO   375     142.183  98.605  32.588  1.00  0.00           C
ATOM   2524  ROH CHO   376      89.933 169.505  30.438  1.00  0.00            
ATOM   2525  R1  CHO   376      91.633 170.305  32.538  1.00  0.00            
ATOM   2526  R2  CHO   376      93.783 171.955  32.188  1.00  0.00            
ATOM   2527  R3  CHO   376      92.583 173.455  34.138  1.00  0.00            
ATOM   2528  R4  CHO   376      95.433 174.055  34.338  1.00  0.00            
ATOM   2529  R5  CHO   376      94.133 173.355  35.988  1.00  0.00            
ATOM   2530  C1  CHO   376      95.283 176.705  37.438  1.00  0.00           C
ATOM   2531  C2  CHO   376      94.433 179.855  38.038  1.00  0.00           C
ATOM   2532  ROH CHO   377      17.333  18.355  35.038  1.00  0.00            
ATOM   2533  R1  CHO   377      18.833  20.205  33.538  1.00  0.00            
ATOM   2534  R2  CHO   377      21.433  19.655  32.688  1.00  0.00            
ATOM   2535  R3  CHO   377      20.383  20.355  30.238  1.00  0.00            
ATOM   2536  R4  CHO   377      23.283  20.405  29.888  1.00  0.00            
ATOM   2537  R5  CHO   377      21.883  22.055  29.438  1.00  0.00            
ATOM   2538  C1  CHO   377      23.383  21.505  25.938  1.00  0.00           C
ATOM   2539  C2  CHO   377      26.133  23.705  24.938  1.00  0.00           C
ATOM   2540  ROH CHO   378      66.133  56.905  27.238  1.00  0.00            
ATOM   2541  R1  CHO   378      66.833  57.305  29.888  1.00  0.00            
ATOM   2542  R2  CHO   378      69.133  56.255  30.988  1.00  0.00            
ATOM   2543  R3  CHO   378      69.633  58.855  31.688  1.00  0.00            
ATOM   2544  R4  CHO   378      71.483  57.305  33.338  1.00  0.00            
ATOM   2545  R5  CHO   378      70.033  58.805  34.038  1.00  0.00            
ATOM   2546  C1  CHO   378      73.283  60.305  35.338  1.00  0.00           C
ATOM   2547  C2  CHO   378      76.183  59.705  37.188  1.00  0.00           C
ATOM   2548  ROH CHO   379     216.483  80.505  39.338  1.00  0.00            
ATOM   2549  R1  CHO   379     218.183  78.605  40.538  1.00  0.00            
ATOM   2550  R2  CHO   379     217.283  76.555  42.138  1.00  0.00            
ATOM   2551  R3  CHO   379     218.633  74.955  40.388  1.00  0.00            
ATOM   2552  R4  CHO   379     218.083  73.255  42.688  1.00  0.00            
ATOM   2553  R5  CHO   379     219.983  73.605  41.788  1.00  0.00            
ATOM   2554  C1  CHO   379     219.783  69.805  41.388  1.00  0.00           C
ATOM   2555  C2  CHO   379     220.033  68.055  37.788  1.00  0.00           C
ATOM   2556  ROH CHO   380      38.983 159.905  22.888  1.00  0.00            
ATOM   2557  R1  CHO   380      37.783 160.105  25.438  1.00  0.00            
ATOM   2558  R2  CHO   380      35.083 159.655  25.838  1.00  0.00            
ATOM   2559  R3  CHO   380      36.033 157.905  27.738  1.00  0.00            
ATOM   2560  R4  CHO   380      33.083 157.705  27.888  1.00  0.00            
ATOM   2561  R5  CHO   380      34.483 158.105  29.538  1.00  0.00            
ATOM   2562  C1  CHO   380      32.783 154.955  30.838  1.00  0.00           C
ATOM   2563  C2  CHO   380      31.233 152.805  34.438  1.00  0.00           C
ATOM   2564  ROH CHO   381      58.783  27.205  44.988  1.00  0.00            
ATOM   2565  R1  CHO   381      57.383  25.355  43.338  1.00  0.00            
ATOM   2566  R2  CHO   381      58.633  23.705  41.488  1.00  0.00            
ATOM   2567  R3  CHO   381      57.283  21.755  42.838  1.00  0.00            
ATOM   2568  R4  CHO   381      57.183  20.955  40.038  1.00  0.00            
ATOM   2569  R5  CHO   381      55.483  21.155  41.388  1.00  0.00            
ATOM   2570  C1  CHO   381      55.083  17.505  40.438  1.00  0.00           C
ATOM   2571  C2  CHO   381      56.733  13.905  37.738  1.00  0.00           C
ATOM   2572  ROH CHO   382     161.133 141.355  22.488  1.00  0.00            
ATOM   2573  R1  CHO   382     159.333 140.305  24.438  1.00  0.00            
ATOM   2574  R2  CHO   382     159.783 137.805  25.638  1.00  0.00            
ATOM   2575  R3  CHO   382     159.533 139.255  27.938  1.00  0.00            
ATOM   2576  R4  CHO   382     158.983 136.505  28.738  1.00  0.00            
ATOM   2577  R5  CHO   382     157.733 138.255  29.088  1.00  0.00            
ATOM   2578  C1  CHO   382     158.333 137.055  32.688  1.00  0.00           C
ATOM   2579  C2  CHO   382     154.483 136.355  32.438  1.00  0.00           C
ATOM   2580  ROH CHO   383      34.183  44.805  18.938  1.00  0.00            
ATOM   2581  R1  CHO   383      33.083  42.655  20.388  1.00  0.00            
ATOM   2582  R2  CHO   383      34.633  40.805  21.688  1.00  0.00            
ATOM   2583  R3  CHO   383      33.083  41.505  23.838  1.00  0.00            
ATOM   2584  R4  CHO   383      34.433  39.055  24.638  1.00  0.00            
ATOM   2585  R5  CHO   383      32.333  39.405  24.688  1.00  0.00            
ATOM   2586  C1  CHO   383      32.933  38.655  28.388  1.00  0.00           C
ATOM   2587  C2  CHO   383      33.983  37.605  33.038  1.00  0.00           C
ATOM   2588  ROH CHO   384      86.083 164.005  20.688  1.00  0.00            
ATOM   2589  R1  CHO   384      85.433 166.055  22.538  1.00  0.00            
ATOM   2590  R2  CHO   384      83.633 165.655  24.638  1.00  0.00            
ATOM   2591  R3  CHO   384      85.683 166.605  26.138  1.00  0.00            
ATOM   2592  R4  CHO   384      83.533 166.105  28.038  1.00  0.00            
ATOM   2593  R5  CHO   384      84.633 167.955  27.788  1.00  0.00            
ATOM   2594  C1  CHO   384      85.433 167.205  31.488  1.00  0.00           C
ATOM   2595  C2  CHO   384      88.133 167.055  34.638  1.00  0.00           C
ATOM   2596  ROH CHO   385     166.633  96.205  30.688  1.00  0.00            
ATOM   2597  R1  CHO   385     166.983  93.755  29.338  1.00  0.00            
ATOM   2598  R2  CHO   385     165.033  92.605  27.738  1.00  0.00            
ATOM   2599  R3  CHO   385     167.033  92.605  25.888  1.00  0.00            
ATOM   2600  R4  CHO   385     165.433  90.205  25.338  1.00  0.00            
ATOM   2601  R5  CHO   385     167.583  90.255  25.688  1.00  0.00            
ATOM   2602  C1  CHO   385     167.583  88.755  22.188  1.00  0.00           C
ATOM   2603  C2  CHO   385     165.233  88.055  18.938  1.00  0.00           C
ATOM   2604  ROH CHO   386      95.883  88.705  43.338  1.00  0.00            
ATOM   2605  R1  CHO   386      94.333  90.155  41.488  1.00  0.00            
ATOM   2606  R2  CHO   386      95.433  91.705  39.488  1.00  0.00            
ATOM   2607  R3  CHO   386      93.783  90.205  37.888  1.00  0.00            
ATOM   2608  R4  CHO   386      93.183  92.955  37.188  1.00  0.00            
ATOM   2609  R5  CHO   386      91.733  91.455  37.838  1.00  0.00            
ATOM   2610  C1  CHO   386      90.333  92.355  34.388  1.00  0.00           C
ATOM   2611  C2  CHO   386      89.433  94.605  32.088  1.00  0.00           C
ATOM   2612  ROH CHO   387      14.733  54.655  30.638  1.00  0.00            
ATOM   2613  R1  CHO   387      16.383  56.855  31.288  1.00  0.00            
ATOM   2614  R2  CHO   387      18.433  56.705  33.138  1.00  0.00            
ATOM   2615  R3  CHO   387      19.883  57.705  31.088  1.00  0.00            
ATOM   2616  R4  CHO   387      21.283  58.605  33.538  1.00  0.00            
ATOM   2617  R5  CHO   387      20.633  59.855  31.888  1.00  0.00            
ATOM   2618  C1  CHO   387      24.333  60.655  31.838  1.00  0.00           C
ATOM   2619  C2  CHO   387      24.683  64.705  32.838  1.00  0.00           C
ATOM   2620  ROH CHO   388      19.983 108.905  42.788  1.00  0.00            
ATOM   2621  R1  CHO   388      20.333 107.855  40.188  1.00  0.00            
ATOM   2622  R2  CHO   388      20.283 105.155  39.638  1.00  0.00            
ATOM   2623  R3  CHO   388      18.383 105.855  37.838  1.00  0.00            
ATOM   2624  R4  CHO   388      20.333 104.305  36.288  1.00  0.00            
ATOM   2625  R5  CHO   388      19.583 106.305  35.838  1.00  0.00            
ATOM   2626  C1  CHO   388      18.583 104.505  32.638  1.00  0.00           C
ATOM   2627  C2  CHO   388      17.533 102.355  29.588  1.00  0.00           C
ATOM   2628  ROH CHO   389      42.133  65.055  34.438  1.00  0.00            
ATOM   2629  R1  CHO   389      40.933  62.505  34.888  1.00  0.00            
ATOM   2630  R2  CHO   389      41.133  60.455  33.038  1.00  0.00            
ATOM   2631  R3  CHO   389      42.083  59.105  35.138  1.00  0.00            
ATOM   2632  R4  CHO   389      41.533  57.055  33.138  1.00  0.00            
ATOM   2633  R5  CHO   389      40.833  57.055  35.188  1.00  0.00            
ATOM   2634  C1  CHO   389      42.683  53.755  35.188  1.00  0.00           C
ATOM   2635  C2  CHO   389      40.583  50.505  36.538  1.00  0.00           C
ATOM   2636  ROH CHO   390     206.733 187.405  40.438  1.00  0.00            
ATOM   2637  R1  CHO   390     209.333 186.705  39.538  1.00  0.00            
ATOM   2638  R2  CHO   390     210.233 187.405  36.988  1.00  0.00            
ATOM   2639  R3  CHO   390     212.233 188.555  38.338  1.00  0.00            
ATOM   2640  R4  CHO   390     213.433 187.655  35.838  1.00  0.00            
ATOM   2641  R5  CHO   390     214.183 187.205  37.838  1.00  0.00            
ATOM   2642  C1  CHO   390     217.283 188.905  36.438  1.00  0.00           C
ATOM   2643  C2  CHO   390     217.383 191.655  32.838  1.00  0.00           C
ATOM   2644  ROH CHO   391     138.033 121.105  33.488  1.00  0.00            
ATOM   2645  R1  CHO   391     138.633 123.855  33.838  1.00  0.00            
ATOM   2646  R2  CHO   391     141.133 124.755  34.488  1.00  0.00            
ATOM   2647  R3  CHO   391     140.783 126.305  32.288  1.00  0.00            
ATOM   2648  R4  CHO   391     142.233 128.005  34.188  1.00  0.00            
ATOM   2649  R5  CHO   391     140.383 128.505  33.188  1.00  0.00            
ATOM   2650  C1  CHO   391     142.583 131.355  31.938  1.00  0.00           C
ATOM   2651  C2  CHO   391     143.833 133.305  33.038  1.00  0.00           C
ATOM   2652  ROH CHO   392      44.533 200.855  50.188  1.00  0.00            
ATOM   2653  R1  CHO   392      42.833 202.305  48.438  1.00  0.00            
ATOM   2654  R2  CHO   392      43.333 202.505  45.738  1.00  0.00            
ATOM   2655  R3  CHO   392      40.783 201.555  45.538  1.00  0.00            
ATOM   2656  R4  CHO   392      40.933 203.805  43.638  1.00  0.00            
ATOM   2657  R5  CHO   392      39.483 203.505  45.238  1.00  0.00            
ATOM   2658  C1  CHO   392      37.133 203.655  42.238  1.00  0.00           C
ATOM   2659  C2  CHO   392      35.783 203.155  38.738  1.00  0.00           C
ATOM   2660  ROH CHO   393      62.333  64.005  43.188  1.00  0.00            
ATOM   2661  R1  CHO   393      63.433  65.555  41.088  1.00  0.00            
ATOM   2662  R2  CHO   393      65.233  64.555  39.238  1.00  0.00            
ATOM   2663  R3  CHO   393      63.433  65.505  37.438  1.00  0.00            
ATOM   2664  R4  CHO   393      65.883  65.105  35.888  1.00  0.00            
ATOM   2665  R5  CHO   393      64.733  66.955  36.038  1.00  0.00            
ATOM   2666  C1  CHO   393      64.633  66.355  32.288  1.00  0.00           C
ATOM   2667  C2  CHO   393      67.283  65.855  29.188  1.00  0.00           C
ATOM   2668  ROH CHO   394      42.733 191.005  29.688  1.00  0.00            
ATOM   2669  R1  CHO   394      40.583 192.605  28.788  1.00  0.00            
ATOM   2670  R2  CHO   394      37.933 191.855  29.138  1.00  0.00            
ATOM   2671  R3  CHO   394      37.733 194.305  30.338  1.00  0.00            
ATOM   2672  R4  CHO   394      34.983 193.605  29.538  1.00  0.00            
ATOM   2673  R5  CHO   394      36.033 195.455  29.088  1.00  0.00            
ATOM   2674  C1  CHO   394      33.033 196.855  30.938  1.00  0.00           C
ATOM   2675  C2  CHO   394      28.533 198.205  32.838  1.00  0.00           C
ATOM   2676  ROH CHO   395     168.733 109.105  38.038  1.00  0.00            
ATOM   2677  R1  CHO   395     166.933 107.705  36.338  1.00  0.00            
ATOM   2678  R2  CHO   395     164.633 108.855  35.288  1.00  0.00            
ATOM   2679  R3  CHO   395     165.733 108.005  32.938  1.00  0.00            
ATOM   2680  R4  CHO   395     162.833 108.055  32.438  1.00  0.00            
ATOM   2681  R5  CHO   395     164.133 106.355  32.138  1.00  0.00            
ATOM   2682  C1  CHO   395     162.733 106.805  28.638  1.00  0.00           C
ATOM   2683  C2  CHO   395     162.933 107.355  25.238  1.00  0.00           C
ATOM   2684  ROH CHO   396     125.483  72.705  26.538  1.00  0.00            
ATOM   2685  R1  CHO   396     128.283  72.755  26.338  1.00  0.00            
ATOM   2686  R2  CHO   396     129.883  74.355  27.938  1.00  0.00            
ATOM   2687  R3  CHO   396     131.133  72.005  28.488  1.00  0.00            
ATOM   2688  R4  CHO   396     133.283  74.055  28.688  1.00  0.00            
ATOM   2689  R5  CHO   396     133.283  72.255  27.438  1.00  0.00            
ATOM   2690  C1  CHO   396     136.383  71.705  29.638  1.00  0.00           C
ATOM   2691  C2  CHO   396     137.933  71.355  32.738  1.00  0.00           C
ATOM   2692  ROH CHO   397      83.233  57.955  29.788  1.00  0.00            
ATOM   2693  R1  CHO   397      83.633  55.405  28.588  1.00  0.00            
ATOM   2694  R2  CHO   397      84.283  53.155  30.038  1.00  0.00            
ATOM   2695  R3  CHO   397      82.083  52.105  28.788  1.00  0.00            
ATOM   2696  R4  CHO   397      83.233  49.855  30.288  1.00  0.00            
ATOM   2697  R5  CHO   397      82.733  49.905  28.138  1.00  0.00            
ATOM   2698  C1  CHO   397      80.583  46.955  29.238  1.00  0.00           C
ATOM   2699  C2  CHO   397      78.883  44.055  30.588  1.00  0.00           C
ATOM   2700  ROH CHO   398      44.833  14.805  35.588  1.00  0.00            
ATOM   2701  R1  CHO   398      44.583  12.905  33.438  1.00  0.00            
ATOM   2702  R2  CHO   398      44.733  10.205  33.838  1.00  0.00            
ATOM   2703  R3  CHO   398      42.283  10.205  32.588  1.00  0.00            
ATOM   2704  R4  CHO   398      43.083   7.405  32.638  1.00  0.00            
ATOM   2705  R5  CHO   398      42.483   8.555  30.888  1.00  0.00            
ATOM   2706  C1  CHO   398      39.883   5.805  30.738  1.00  0.00           C
ATOM   2707  C2  CHO   398      37.283   3.205  32.288  1.00  0.00           C
ATOM   2708  ROH CHO   399     147.533 136.455  43.438  1.00  0.00            
ATOM   2709  R1  CHO   399     148.733 138.555  41.938  1.00  0.00            
ATOM   2710  R2  CHO   399     149.933 140.705  43.188  1.00  0.00            
ATOM   2711  R3  CHO   399     152.033 139.955  41.638  1.00  0.00            
ATOM   2712  R4  CHO   399     152.383 142.855  41.988  1.00  0.00            
ATOM   2713  R5  CHO   399     152.383 141.805  40.088  1.00  0.00            
ATOM   2714  C1  CHO   399     155.783 143.405  39.888  1.00  0.00           C
ATOM   2715  C2  CHO   399     158.483 144.955  39.488  1.00  0.00           C
ATOM   2716  ROH CHO   400      40.583  34.655  31.988  1.00  0.00            
ATOM   2717  R1  CHO   400      39.933  34.055  34.688  1.00  0.00            
ATOM   2718  R2  CHO   400      39.683  31.505  35.638  1.00  0.00            
ATOM   2719  R3  CHO   400      41.483  32.355  37.488  1.00  0.00            
ATOM   2720  R4  CHO   400      39.533  30.805  39.038  1.00  0.00            
ATOM   2721  R5  CHO   400      40.183  32.855  39.438  1.00  0.00            
ATOM   2722  C1  CHO   400      41.183  31.205  42.738  1.00  0.00           C
ATOM   2723  C2  CHO   400      42.333  28.655  44.288  1.00  0.00           C
ATOM   2724  ROH CHO   401     189.883  13.305  40.538  1.00  0.00            
ATOM   2725  R1  CHO   401     189.083  15.905  39.688  1.00  0.00            
ATOM   2726  R2  CHO   401     190.933  17.855  39.138  1.00  0.00            
ATOM   2727  R3  CHO   401     189.633  17.955  36.738  1.00  0.00            
ATOM   2728  R4  CHO   401     190.083  20.755  37.538  1.00  0.00            
ATOM   2729  R5  CHO   401     188.133  19.805  36.988  1.00  0.00            
ATOM   2730  C1  CHO   401     188.283  22.555  34.338  1.00  0.00           C
ATOM   2731  C2  CHO   401     187.933  25.355  33.138  1.00  0.00           C
ATOM   2732  ROH CHO   402      45.783  36.055  39.238  1.00  0.00            
ATOM   2733  R1  CHO   402      46.983  37.905  37.538  1.00  0.00            
ATOM   2734  R2  CHO   402      45.583  39.155  35.488  1.00  0.00            
ATOM   2735  R3  CHO   402      46.433  41.405  36.638  1.00  0.00            
ATOM   2736  R4  CHO   402      45.883  42.205  33.888  1.00  0.00            
ATOM   2737  R5  CHO   402      47.733  42.505  34.988  1.00  0.00            
ATOM   2738  C1  CHO   402      46.883  46.105  34.088  1.00  0.00           C
ATOM   2739  C2  CHO   402      45.633  50.205  32.938  1.00  0.00           C
ATOM   2740  ROH CHO   403     134.733  48.905  37.388  1.00  0.00            
ATOM   2741  R1  CHO   403     134.733  48.855  34.538  1.00  0.00            
ATOM   2742  R2  CHO   403     137.033  48.105  33.088  1.00  0.00            
ATOM   2743  R3  CHO   403     135.233  46.405  31.938  1.00  0.00            
ATOM   2744  R4  CHO   403     136.483  47.855  29.688  1.00  0.00            
ATOM   2745  R5  CHO   403     134.283  47.655  30.088  1.00  0.00            
ATOM   2746  C1  CHO   403     134.433  46.105  26.638  1.00  0.00           C
ATOM   2747  C2  CHO   403     132.833  47.055  23.438  1.00  0.00           C
ATOM   2748  ROH CHO   404     211.483 171.005  37.788  1.00  0.00            
ATOM   2749  R1  CHO   404     213.983 170.055  36.938  1.00  0.00            
ATOM   2750  R2  CHO   404     214.583 169.605  34.288  1.00  0.00            
ATOM   2751  R3  CHO   404     216.683 171.205  34.838  1.00  0.00            
ATOM   2752  R4  CHO   404     217.733 169.305  32.838  1.00  0.00            
ATOM   2753  R5  CHO   404     218.633 169.755  34.788  1.00  0.00            
ATOM   2754  C1  CHO   404     221.533 170.655  32.538  1.00  0.00           C
ATOM   2755  C2  CHO   404     224.433 169.105  31.038  1.00  0.00           C
ATOM   2756  ROH CHO   405     156.383 207.355  34.288  1.00  0.00            
ATOM   2757  R1  CHO   405     158.633 206.205  35.688  1.00  0.00            
ATOM   2758  R2  CHO   405     159.933 207.605  37.638  1.00  0.00            
ATOM   2759  R3  CHO   405     159.433 205.405  39.138  1.00  0.00            
ATOM   2760  R4  CHO   405     161.933 206.405  40.238  1.00  0.00            
ATOM   2761  R5  CHO   405     161.483 204.355  39.538  1.00  0.00            
ATOM   2762  C1  CHO   405     162.483 203.655  43.138  1.00  0.00           C
ATOM   2763  C2  CHO   405     160.733 204.355  46.988  1.00  0.00           C
ATOM   2764  ROH CHO   406      16.683 156.605  22.138  1.00  0.00            
ATOM   2765  R1  CHO   406      14.833 155.305  23.888  1.00  0.00            
ATOM   2766  R2  CHO   406      14.183 156.355  26.388  1.00  0.00            
ATOM   2767  R3  CHO   406      11.633 156.105  25.438  1.00  0.00            
ATOM   2768  R4  CHO   406      11.333 156.205  28.338  1.00  0.00            
ATOM   2769  R5  CHO   406      10.583 154.655  27.038  1.00  0.00            
ATOM   2770  C1  CHO   406       7.283 155.855  28.588  1.00  0.00           C
ATOM   2771  C2  CHO   406       4.383 155.205  30.388  1.00  0.00           C
ATOM   2772  ROH CHO   407     194.433  96.055  26.388  1.00  0.00            
ATOM   2773  R1  CHO   407     195.833  94.055  24.938  1.00  0.00            
ATOM   2774  R2  CHO   407     198.283  93.055  25.738  1.00  0.00            
ATOM   2775  R3  CHO   407     197.033  90.655  25.638  1.00  0.00            
ATOM   2776  R4  CHO   407     199.883  90.055  25.138  1.00  0.00            
ATOM   2777  R5  CHO   407     198.133  89.455  23.888  1.00  0.00            
ATOM   2778  C1  CHO   407     199.533  86.005  24.688  1.00  0.00           C
ATOM   2779  C2  CHO   407     203.083  83.655  23.788  1.00  0.00           C
ATOM   2780  ROH CHO   408      84.233   3.005  35.788  1.00  0.00            
ATOM   2781  R1  CHO   408      83.983   5.505  34.488  1.00  0.00            
ATOM   2782  R2  CHO   408      85.683   7.605  34.988  1.00  0.00            
ATOM   2783  R3  CHO   408      86.033   7.555  32.288  1.00  0.00            
ATOM   2784  R4  CHO   408      86.983  10.255  33.088  1.00  0.00            
ATOM   2785  R5  CHO   408      85.483   9.805  31.588  1.00  0.00            
ATOM   2786  C1  CHO   408      88.033  11.705  29.488  1.00  0.00           C
ATOM   2787  C2  CHO   408      90.083  14.155  31.988  1.00  0.00           C
ATOM   2788  ROH CHO   409      18.233  42.005  34.188  1.00  0.00            
ATOM   2789  R1  CHO   409      19.133  39.505  33.288  1.00  0.00            
ATOM   2790  R2  CHO   409      18.533  38.455  30.838  1.00  0.00            
ATOM   2791  R3  CHO   409      21.233  38.205  30.588  1.00  0.00            
ATOM   2792  R4  CHO   409      20.133  35.905  29.088  1.00  0.00            
ATOM   2793  R5  CHO   409      21.633  35.855  30.688  1.00  0.00            
ATOM   2794  C1  CHO   409      23.633  34.255  27.888  1.00  0.00           C
ATOM   2795  C2  CHO   409      26.083  31.905  28.288  1.00  0.00           C
ATOM   2796  ROH CHO   410     167.533 200.105  33.088  1.00  0.00            
ATOM   2797  R1  CHO   410     168.633 198.005  34.688  1.00  0.00            
ATOM   2798  R2  CHO   410     169.183 198.355  37.388  1.00  0.00            
ATOM   2799  R3  CHO   410     167.533 196.155  37.638  1.00  0.00            
ATOM   2800  R4  CHO   410     169.133 196.255  40.138  1.00  0.00            
ATOM   2801  R5  CHO   410     168.983 194.555  38.788  1.00  0.00            
ATOM   2802  C1  CHO   410     167.583 193.005  41.988  1.00  0.00           C
ATOM   2803  C2  CHO   410     166.683 191.005  45.238  1.00  0.00           C
ATOM   2804  ROH CHO   411     115.583 102.655  36.288  1.00  0.00            
ATOM   2805  R1  CHO   411     116.083 103.755  38.838  1.00  0.00            
ATOM   2806  R2  CHO   411     114.183 105.155  40.288  1.00  0.00            
ATOM   2807  R3  CHO   411     114.783 103.305  42.238  1.00  0.00            
ATOM   2808  R4  CHO   411     112.783 105.055  43.438  1.00  0.00            
ATOM   2809  R5  CHO   411     114.733 104.555  44.288  1.00  0.00            
ATOM   2810  C1  CHO   411     112.483 103.305  47.088  1.00  0.00           C
ATOM   2811  C2  CHO   411     111.833 104.705  51.388  1.00  0.00           C
ATOM   2812  ROH CHO   412      19.333 203.855  40.738  1.00  0.00            
ATOM   2813  R1  CHO   412      17.833 201.505  41.138  1.00  0.00            
ATOM   2814  R2  CHO   412      15.083 201.555  41.538  1.00  0.00            
ATOM   2815  R3  CHO   412      15.083 199.855  39.388  1.00  0.00            
ATOM   2816  R4  CHO   412      12.533 199.355  40.788  1.00  0.00            
ATOM   2817  R5  CHO   412      14.033 197.855  40.238  1.00  0.00            
ATOM   2818  C1  CHO   412      10.983 196.505  38.338  1.00  0.00           C
ATOM   2819  C2  CHO   412       8.333 193.805  37.938  1.00  0.00           C
ATOM   2820  ROH CHO   413     213.833  25.655  36.738  1.00  0.00            
ATOM   2821  R1  CHO   413     216.333  25.455  37.938  1.00  0.00            
ATOM   2822  R2  CHO   413     218.333  23.805  36.838  1.00  0.00            
ATOM   2823  R3  CHO   413     219.783  26.105  36.888  1.00  0.00            
ATOM   2824  R4  CHO   413     221.583  24.105  35.788  1.00  0.00            
ATOM   2825  R5  CHO   413     222.033  25.405  37.488  1.00  0.00            
ATOM   2826  C1  CHO   413     224.883  26.455  35.238  1.00  0.00           C
ATOM   2827  C2  CHO   413     226.833  25.855  32.538  1.00  0.00           C
ATOM   2828  ROH CHO   414      30.783  34.405  30.488  1.00  0.00            
ATOM   2829  R1  CHO   414      30.633  31.605  30.338  1.00  0.00            
ATOM   2830  R2  CHO   414      32.333  30.105  28.738  1.00  0.00            
ATOM   2831  R3  CHO   414      32.883  28.805  31.038  1.00  0.00            
ATOM   2832  R4  CHO   414      33.583  26.905  28.938  1.00  0.00            
ATOM   2833  R5  CHO   414      32.233  26.505  30.588  1.00  0.00            
ATOM   2834  C1  CHO   414      34.783  23.755  31.188  1.00  0.00           C
ATOM   2835  C2  CHO   414      33.033  21.105  30.238  1.00  0.00           C
ATOM   2836  ROH CHO   415     137.383 196.405  35.738  1.00  0.00            
ATOM   2837  R1  CHO   415     135.333 198.355  35.738  1.00  0.00            
ATOM   2838  R2  CHO   415     133.633 198.755  37.888  1.00  0.00            
ATOM   2839  R3  CHO   415     134.533 201.305  37.588  1.00  0.00            
ATOM   2840  R4  CHO   415     132.133 201.505  39.338  1.00  0.00            
ATOM   2841  R5  CHO   415     132.483 202.605  37.488  1.00  0.00            
ATOM   2842  C1  CHO   415     132.033 205.505  39.988  1.00  0.00           C
ATOM   2843  C2  CHO   415     130.133 209.205  40.938  1.00  0.00           C
ATOM   2844  ROH CHO   416     184.183  99.955  32.388  1.00  0.00            
ATOM   2845  R1  CHO   416     182.933 102.455  31.738  1.00  0.00            
ATOM   2846  R2  CHO   416     184.233 104.355  30.188  1.00  0.00            
ATOM   2847  R3  CHO   416     182.033 104.205  28.688  1.00  0.00            
ATOM   2848  R4  CHO   416     182.933 106.955  28.388  1.00  0.00            
ATOM   2849  R5  CHO   416     180.883 106.305  29.038  1.00  0.00            
ATOM   2850  C1  CHO   416     179.933 108.305  25.938  1.00  0.00           C
ATOM   2851  C2  CHO   416     180.783 111.055  26.038  1.00  0.00           C
ATOM   2852  ROH CHO   417      17.333 181.505  47.838  1.00  0.00            
ATOM   2853  R1  CHO   417      17.483 181.555  44.988  1.00  0.00            
ATOM   2854  R2  CHO   417      19.333 180.055  43.588  1.00  0.00            
ATOM   2855  R3  CHO   417      17.133 179.105  42.338  1.00  0.00            
ATOM   2856  R4  CHO   417      19.233 179.055  40.288  1.00  0.00            
ATOM   2857  R5  CHO   417      17.283 180.005  40.088  1.00  0.00            
ATOM   2858  C1  CHO   417      17.133 177.555  37.188  1.00  0.00           C
ATOM   2859  C2  CHO   417      19.583 175.105  32.838  1.00  0.00           C
ATOM   2860  ROH CHO   418     120.833  26.155  32.788  1.00  0.00            
ATOM   2861  R1  CHO   418     119.233  26.305  30.438  1.00  0.00            
ATOM   2862  R2  CHO   418     120.333  26.855  27.938  1.00  0.00            
ATOM   2863  R3  CHO   418     119.033  24.555  27.288  1.00  0.00            
ATOM   2864  R4  CHO   418     118.883  26.255  24.888  1.00  0.00            
ATOM   2865  R5  CHO   418     117.233  25.305  25.938  1.00  0.00            
ATOM   2866  C1  CHO   418     116.783  23.755  22.438  1.00  0.00           C
ATOM   2867  C2  CHO   418     116.933  25.355  18.738  1.00  0.00           C
ATOM   2868  ROH CHO   419      71.233   7.055  33.488  1.00  0.00            
ATOM   2869  R1  CHO   419      73.533   6.405  34.938  1.00  0.00            
ATOM   2870  R2  CHO   419      75.983   5.805  33.738  1.00  0.00            
ATOM   2871  R3  CHO   419      76.883   7.755  35.388  1.00  0.00            
ATOM   2872  R4  CHO   419      79.183   6.005  34.988  1.00  0.00            
ATOM   2873  R5  CHO   419      78.383   6.655  36.888  1.00  0.00            
ATOM   2874  C1  CHO   419      81.933   8.005  37.238  1.00  0.00           C
ATOM   2875  C2  CHO   419      83.633  11.155  37.938  1.00  0.00           C
ATOM   2876  ROH CHO   420      85.433  95.055  35.338  1.00  0.00            
ATOM   2877  R1  CHO   420      84.233  92.605  34.538  1.00  0.00            
ATOM   2878  R2  CHO   420      81.833  92.505  33.238  1.00  0.00            
ATOM   2879  R3  CHO   420      83.233  91.055  31.388  1.00  0.00            
ATOM   2880  R4  CHO   420      80.433  91.005  30.438  1.00  0.00            
ATOM   2881  R5  CHO   420      81.733  89.255  30.788  1.00  0.00            
ATOM   2882  C1  CHO   420      80.933  88.805  27.088  1.00  0.00           C
ATOM   2883  C2  CHO   420      78.933  87.905  23.988  1.00  0.00           C
ATOM   2884  ROH CHO   421     160.933   1.405  37.488  1.00  0.00            
ATOM   2885  R1  CHO   421     162.183   2.055  34.988  1.00  0.00            
ATOM   2886  R2  CHO   421     163.683   0.205  33.588  1.00  0.00            
ATOM   2887  R3  CHO   421     161.983   0.855  31.588  1.00  0.00            
ATOM   2888  R4  CHO   421     164.483   0.055  30.238  1.00  0.00            
ATOM   2889  R5  CHO   421     163.383   1.905  29.938  1.00  0.00            
ATOM   2890  C1  CHO   421     163.383   0.555  26.388  1.00  0.00           C
ATOM   2891  C2  CHO   421     166.133   1.155  23.038  1.00  0.00           C
ATOM   2892  ROH CHO   422      27.583  50.205  25.588  1.00  0.00            
ATOM   2893  R1  CHO   422      25.383  48.805  26.788  1.00  0.00            
ATOM   2894  R2  CHO   422      25.483  47.755  29.338  1.00  0.00            
ATOM   2895  R3  CHO   422      23.233  49.255  29.688  1.00  0.00            
ATOM   2896  R4  CHO   422      22.833  46.905  31.388  1.00  0.00            
ATOM   2897  R5  CHO   422      21.483  47.655  29.888  1.00  0.00            
ATOM   2898  C1  CHO   422      19.183  47.755  32.938  1.00  0.00           C
ATOM   2899  C2  CHO   422      15.483  50.855  33.388  1.00  0.00           C
ATOM   2900  ROH CHO   423      73.333 186.255  36.388  1.00  0.00            
ATOM   2901  R1  CHO   423      74.833 184.005  35.638  1.00  0.00            
ATOM   2902  R2  CHO   423      75.333 181.905  37.388  1.00  0.00            
ATOM   2903  R3  CHO   423      74.283 180.405  35.388  1.00  0.00            
ATOM   2904  R4  CHO   423      75.783 178.505  37.038  1.00  0.00            
ATOM   2905  R5  CHO   423      75.983 178.805  34.888  1.00  0.00            
ATOM   2906  C1  CHO   423      75.033 175.105  34.988  1.00  0.00           C
ATOM   2907  C2  CHO   423      74.133 171.705  34.188  1.00  0.00           C
ATOM   2908  ROH CHO   424      89.233  98.455  27.838  1.00  0.00            
ATOM   2909  R1  CHO   424      88.583 100.055  30.038  1.00  0.00            
ATOM   2910  R2  CHO   424      86.133  99.955  31.338  1.00  0.00            
ATOM   2911  R3  CHO   424      87.633  99.555  33.538  1.00  0.00            
ATOM   2912  R4  CHO   424      85.033 100.255  34.588  1.00  0.00            
ATOM   2913  R5  CHO   424      86.883 101.205  35.088  1.00  0.00            
ATOM   2914  C1  CHO   424      85.783 100.055  38.538  1.00  0.00           C
ATOM   2915  C2  CHO   424      85.883 102.305  41.788  1.00  0.00           C
ATOM   2916  ROH CHO   425     104.533 123.105  44.388  1.00  0.00            
ATOM   2917  R1  CHO   425     102.883 123.555  42.138  1.00  0.00            
ATOM   2918  R2  CHO   425     103.833 124.555  39.738  1.00  0.00            
ATOM   2919  R3  CHO   425     102.683 122.305  38.688  1.00  0.00            
ATOM   2920  R4  CHO   425     102.383 124.305  36.588  1.00  0.00            
ATOM   2921  R5  CHO   425     100.783 123.055  37.488  1.00  0.00            
ATOM   2922  C1  CHO   425     100.433 122.055  33.838  1.00  0.00           C
ATOM   2923  C2  CHO   425     100.583 120.055  30.138  1.00  0.00           C
ATOM   2924  ROH CHO   426      28.333  94.055  22.088  1.00  0.00            
ATOM   2925  R1  CHO   426      27.683  94.505  24.838  1.00  0.00            
ATOM   2926  R2  CHO   426      27.383  97.055  25.888  1.00  0.00            
ATOM   2927  R3  CHO   426      24.983  96.055  26.738  1.00  0.00            
ATOM   2928  R4  CHO   426      25.333  98.505  28.288  1.00  0.00            
ATOM   2929  R5  CHO   426      24.933  96.555  29.088  1.00  0.00            
ATOM   2930  C1  CHO   426      21.883  98.455  30.388  1.00  0.00           C
ATOM   2931  C2  CHO   426      21.083 100.155  33.288  1.00  0.00           C
ATOM   2932  ROH CHO   427      10.783  65.155  45.138  1.00  0.00            
ATOM   2933  R1  CHO   427      11.233  67.705  43.988  1.00  0.00            
ATOM   2934  R2  CHO   427      13.333  69.305  44.838  1.00  0.00            
ATOM   2935  R3  CHO   427      13.883  69.355  42.188  1.00  0.00            
ATOM   2936  R4  CHO   427      14.083  72.155  42.988  1.00  0.00            
ATOM   2937  R5  CHO   427      12.883  71.355  41.338  1.00  0.00            
ATOM   2938  C1  CHO   427      15.083  73.805  39.388  1.00  0.00           C
ATOM   2939  C2  CHO   427      16.533  76.005  34.988  1.00  0.00           C
ATOM   2940  ROH CHO   428     169.433 101.205  44.288  1.00  0.00            
ATOM   2941  R1  CHO   428     167.933  99.255  42.838  1.00  0.00            
ATOM   2942  R2  CHO   428     165.333  99.705  42.038  1.00  0.00            
ATOM   2943  R3  CHO   428     166.283  99.105  39.588  1.00  0.00            
ATOM   2944  R4  CHO   428     163.383  98.805  39.288  1.00  0.00            
ATOM   2945  R5  CHO   428     164.883  97.305  38.788  1.00  0.00            
ATOM   2946  C1  CHO   428     163.233  97.755  35.388  1.00  0.00           C
ATOM   2947  C2  CHO   428     162.033  95.655  31.638  1.00  0.00           C
ATOM   2948  ROH CHO   429     107.933  97.755  38.988  1.00  0.00            
ATOM   2949  R1  CHO   429     105.333  98.905  39.238  1.00  0.00            
ATOM   2950  R2  CHO   429     103.533  99.055  37.138  1.00  0.00            
ATOM   2951  R3  CHO   429     101.883  97.755  38.888  1.00  0.00            
ATOM   2952  R4  CHO   429     100.083  98.955  36.938  1.00  0.00            
ATOM   2953  R5  CHO   429      99.983  99.205  39.088  1.00  0.00            
ATOM   2954  C1  CHO   429      96.533  97.705  38.488  1.00  0.00           C
ATOM   2955  C2  CHO   429      94.283  96.555  40.588  1.00  0.00           C
ATOM   2956  ROH CHO   430     174.583 167.505  36.738  1.00  0.00            
ATOM   2957  R1  CHO   430     176.683 169.155  37.638  1.00  0.00            
ATOM   2958  R2  CHO   430     179.083 168.205  38.588  1.00  0.00            
ATOM   2959  R3  CHO   430     180.133 169.805  36.688  1.00  0.00            
ATOM   2960  R4  CHO   430     182.283 169.505  38.688  1.00  0.00            
ATOM   2961  R5  CHO   430     181.483 171.405  37.938  1.00  0.00            
ATOM   2962  C1  CHO   430     185.133 171.805  36.938  1.00  0.00           C
ATOM   2963  C2  CHO   430     185.933 173.905  39.188  1.00  0.00           C
ATOM   2964  ROH CHO   431       8.883 173.955  31.038  1.00  0.00            
ATOM   2965  R1  CHO   431      11.533 174.955  31.488  1.00  0.00            
ATOM   2966  R2  CHO   431      12.383 177.355  30.438  1.00  0.00            
ATOM   2967  R3  CHO   431      13.033 177.855  33.038  1.00  0.00            
ATOM   2968  R4  CHO   431      14.983 179.405  31.488  1.00  0.00            
ATOM   2969  R5  CHO   431      15.433 177.955  33.038  1.00  0.00            
ATOM   2970  C1  CHO   431      17.083 181.055  34.538  1.00  0.00           C
ATOM   2971  C2  CHO   431      18.783 182.955  36.738  1.00  0.00           C
ATOM   2972  ROH CHO   432     203.283 129.705  14.138  1.00  0.00            
ATOM   2973  R1  CHO   432     202.933 129.155  16.888  1.00  0.00            
ATOM   2974  R2  CHO   432     200.583 129.755  18.238  1.00  0.00            
ATOM   2975  R3  CHO   432     200.583 127.105  18.888  1.00  0.00            
ATOM   2976  R4  CHO   432     199.383 128.405  21.188  1.00  0.00            
ATOM   2977  R5  CHO   432     201.133 127.055  21.238  1.00  0.00            
ATOM   2978  C1  CHO   432     198.683 125.155  23.488  1.00  0.00           C
ATOM   2979  C2  CHO   432     198.283 126.955  26.488  1.00  0.00           C
ATOM   2980  ROH CHO   433     223.283  26.705  29.688  1.00  0.00            
ATOM   2981  R1  CHO   433     220.933  25.855  31.188  1.00  0.00            
ATOM   2982  R2  CHO   433     218.733  24.655  30.038  1.00  0.00            
ATOM   2983  R3  CHO   433     219.233  22.755  31.888  1.00  0.00            
ATOM   2984  R4  CHO   433     216.683  22.055  30.788  1.00  0.00            
ATOM   2985  R5  CHO   433     217.083  22.305  32.888  1.00  0.00            
ATOM   2986  C1  CHO   433     215.833  18.705  32.938  1.00  0.00           C
ATOM   2987  C2  CHO   433     212.433  16.155  32.538  1.00  0.00           C
ATOM   2988  ROH CHO   434     176.233 204.105  34.438  1.00  0.00            
ATOM   2989  R1  CHO   434     175.333 205.655  36.638  1.00  0.00            
ATOM   2990  R2  CHO   434     176.833 206.105  38.888  1.00  0.00            
ATOM   2991  R3  CHO   434     176.333 208.705  38.338  1.00  0.00            
ATOM   2992  R4  CHO   434     176.833 208.705  41.238  1.00  0.00            
ATOM   2993  R5  CHO   434     175.083 209.505  40.238  1.00  0.00            
ATOM   2994  C1  CHO   434     176.333 212.605  42.038  1.00  0.00           C
ATOM   2995  C2  CHO   434     174.533 215.555  42.738  1.00  0.00           C
ATOM   2996  ROH CHO   435      75.683  70.555  34.788  1.00  0.00            
ATOM   2997  R1  CHO   435      77.733  70.355  36.738  1.00  0.00            
ATOM   2998  R2  CHO   435      77.233  70.705  39.438  1.00  0.00            
ATOM   2999  R3  CHO   435      78.383  68.255  39.638  1.00  0.00            
ATOM   3000  R4  CHO   435      78.383  69.355  42.388  1.00  0.00            
ATOM   3001  R5  CHO   435      80.133  68.555  41.288  1.00  0.00            
ATOM   3002  C1  CHO   435      80.133  66.255  44.288  1.00  0.00           C
ATOM   3003  C2  CHO   435      80.033  65.555  47.738  1.00  0.00           C
ATOM   3004  ROH CHO   436      77.583 119.955  38.688  1.00  0.00            
ATOM   3005  R1  CHO   436      75.233 121.355  39.388  1.00  0.00            
ATOM   3006  R2  CHO   436      73.833 120.805  41.688  1.00  0.00            
ATOM   3007  R3  CHO   436      74.183 123.455  42.138  1.00  0.00            
ATOM   3008  R4  CHO   436      71.633 122.755  43.488  1.00  0.00            
ATOM   3009  R5  CHO   436      71.933 124.355  42.038  1.00  0.00            
ATOM   3010  C1  CHO   436      70.733 126.405  45.038  1.00  0.00           C
ATOM   3011  C2  CHO   436      69.083 129.955  45.188  1.00  0.00           C
ATOM   3012  ROH CHO   437      21.483 209.505  38.538  1.00  0.00            
ATOM   3013  R1  CHO   437      23.333 208.755  40.538  1.00  0.00            
ATOM   3014  R2  CHO   437      22.733 206.855  42.438  1.00  0.00            
ATOM   3015  R3  CHO   437      25.083 205.705  41.538  1.00  0.00            
ATOM   3016  R4  CHO   437      24.333 204.105  43.888  1.00  0.00            
ATOM   3017  R5  CHO   437      26.233 205.105  43.538  1.00  0.00            
ATOM   3018  C1  CHO   437      27.433 201.505  43.888  1.00  0.00           C
ATOM   3019  C2  CHO   437      27.583 198.655  43.588  1.00  0.00           C
ATOM   3020  ROH CHO   438     125.033 209.455  38.288  1.00  0.00            
ATOM   3021  R1  CHO   438     123.283 211.055  36.738  1.00  0.00            
ATOM   3022  R2  CHO   438     124.083 213.155  35.188  1.00  0.00            
ATOM   3023  R3  CHO   438     122.783 211.805  33.238  1.00  0.00            
ATOM   3024  R4  CHO   438     123.083 214.555  32.188  1.00  0.00            
ATOM   3025  R5  CHO   438     121.233 213.455  32.338  1.00  0.00            
ATOM   3026  C1  CHO   438     121.283 214.105  28.588  1.00  0.00           C
ATOM   3027  C2  CHO   438     121.383 214.405  24.788  1.00  0.00           C
ATOM   3028  ROH CHO   439      46.683 108.305  42.538  1.00  0.00            
ATOM   3029  R1  CHO   439      47.733 106.655  40.488  1.00  0.00            
ATOM   3030  R2  CHO   439      47.783 107.455  37.838  1.00  0.00            
ATOM   3031  R3  CHO   439      50.433 106.905  38.038  1.00  0.00            
ATOM   3032  R4  CHO   439      49.933 106.955  35.188  1.00  0.00            
ATOM   3033  R5  CHO   439      50.883 105.355  36.288  1.00  0.00            
ATOM   3034  C1  CHO   439      53.683 106.205  33.838  1.00  0.00           C
ATOM   3035  C2  CHO   439      55.783 104.605  30.588  1.00  0.00           C
ATOM   3036  ROH CHO   440      51.583 138.555  31.588  1.00  0.00            
ATOM   3037  R1  CHO   440      49.183 138.455  33.138  1.00  0.00            
ATOM   3038  R2  CHO   440      46.983 136.905  32.338  1.00  0.00            
ATOM   3039  R3  CHO   440      47.233 135.905  34.838  1.00  0.00            
ATOM   3040  R4  CHO   440      44.683 134.855  33.888  1.00  0.00            
ATOM   3041  R5  CHO   440      45.033 135.955  35.738  1.00  0.00            
ATOM   3042  C1  CHO   440      43.583 132.705  37.138  1.00  0.00           C
ATOM   3043  C2  CHO   440      42.633 132.905  39.888  1.00  0.00           C
ATOM   3044  ROH CHO   441      29.483   9.355  35.188  1.00  0.00            
ATOM   3045  R1  CHO   441      31.183   8.955  37.438  1.00  0.00            
ATOM   3046  R2  CHO   441      32.883  10.905  38.388  1.00  0.00            
ATOM   3047  R3  CHO   441      31.533  10.455  40.738  1.00  0.00            
ATOM   3048  R4  CHO   441      33.983  11.905  41.538  1.00  0.00            
ATOM   3049  R5  CHO   441      33.283  10.005  42.338  1.00  0.00            
ATOM   3050  C1  CHO   441      33.383  12.055  45.538  1.00  0.00           C
ATOM   3051  C2  CHO   441      37.483  11.755  46.438  1.00  0.00           C
ATOM   3052  ROH CHO   442       6.633 207.805  38.188  1.00  0.00            
ATOM   3053  R1  CHO   442       6.633 210.255  36.738  1.00  0.00            
ATOM   3054  R2  CHO   442       8.133 212.405  37.538  1.00  0.00            
ATOM   3055  R3  CHO   442       9.083 212.255  35.038  1.00  0.00            
ATOM   3056  R4  CHO   442      10.133 214.805  36.038  1.00  0.00            
ATOM   3057  R5  CHO   442       8.983 214.505  34.238  1.00  0.00            
ATOM   3058  C1  CHO   442      12.183 216.055  32.788  1.00  0.00           C
ATOM   3059  C2  CHO   442      13.883 219.355  33.488  1.00  0.00           C
ATOM   3060  ROH CHO   443     152.033 207.405  35.888  1.00  0.00            
ATOM   3061  R1  CHO   443     150.983 206.155  38.188  1.00  0.00            
ATOM   3062  R2  CHO   443     150.333 207.605  40.438  1.00  0.00            
ATOM   3063  R3  CHO   443     147.933 206.355  40.138  1.00  0.00            
ATOM   3064  R4  CHO   443     147.633 207.855  42.638  1.00  0.00            
ATOM   3065  R5  CHO   443     147.283 205.705  42.338  1.00  0.00            
ATOM   3066  C1  CHO   443     143.833 206.855  43.638  1.00  0.00           C
ATOM   3067  C2  CHO   443     143.983 208.855  47.388  1.00  0.00           C
ATOM   3068  ROH CHO   444      60.383 116.005  37.838  1.00  0.00            
ATOM   3069  R1  CHO   444      60.983 116.255  35.088  1.00  0.00            
ATOM   3070  R2  CHO   444      62.533 118.355  34.088  1.00  0.00            
ATOM   3071  R3  CHO   444      63.983 116.305  32.988  1.00  0.00            
ATOM   3072  R4  CHO   444      65.233 118.755  31.988  1.00  0.00            
ATOM   3073  R5  CHO   444      64.533 117.055  30.788  1.00  0.00            
ATOM   3074  C1  CHO   444      68.183 117.055  29.788  1.00  0.00           C
ATOM   3075  C2  CHO   444      70.383 120.455  30.138  1.00  0.00           C
ATOM   3076  ROH CHO   445     171.683  34.455  40.738  1.00  0.00            
ATOM   3077  R1  CHO   445     172.633  31.905  39.838  1.00  0.00            
ATOM   3078  R2  CHO   445     172.183  29.555  41.238  1.00  0.00            
ATOM   3079  R3  CHO   445     171.133  28.755  38.888  1.00  0.00            
ATOM   3080  R4  CHO   445     171.383  26.305  40.488  1.00  0.00            
ATOM   3081  R5  CHO   445     172.183  26.605  38.488  1.00  0.00            
ATOM   3082  C1  CHO   445     169.933  23.605  37.838  1.00  0.00           C
ATOM   3083  C2  CHO   445     166.133  22.255  36.838  1.00  0.00           C
ATOM   3084  ROH CHO   446      85.533  63.755  35.038  1.00  0.00            
ATOM   3085  R1  CHO   446      83.033  63.105  36.188  1.00  0.00            
ATOM   3086  R2  CHO   446      82.583  63.055  38.938  1.00  0.00            
ATOM   3087  R3  CHO   446      80.583  64.755  38.288  1.00  0.00            
ATOM   3088  R4  CHO   446      79.433  62.955  40.288  1.00  0.00            
ATOM   3089  R5  CHO   446      78.633  63.405  38.338  1.00  0.00            
ATOM   3090  C1  CHO   446      75.683  64.505  40.538  1.00  0.00           C
ATOM   3091  C2  CHO   446      73.483  67.055  37.588  1.00  0.00           C
ATOM   3092  ROH CHO   447     159.883  37.055  45.488  1.00  0.00            
ATOM   3093  R1  CHO   447     158.033  35.805  43.788  1.00  0.00            
ATOM   3094  R2  CHO   447     158.383  35.605  41.088  1.00  0.00            
ATOM   3095  R3  CHO   447     157.983  32.955  41.538  1.00  0.00            
ATOM   3096  R4  CHO   447     158.533  33.155  38.638  1.00  0.00            
ATOM   3097  R5  CHO   447     156.783  32.205  39.588  1.00  0.00            
ATOM   3098  C1  CHO   447     158.183  29.205  37.638  1.00  0.00           C
ATOM   3099  C2  CHO   447     158.633  26.855  34.638  1.00  0.00           C
ATOM   3100  ROH CHO   448      81.783  49.105  46.688  1.00  0.00            
ATOM   3101  R1  CHO   448      81.533  50.955  44.538  1.00  0.00            
ATOM   3102  R2  CHO   448      81.333  50.155  41.938  1.00  0.00            
ATOM   3103  R3  CHO   448      79.083  51.655  41.938  1.00  0.00            
ATOM   3104  R4  CHO   448      79.883  51.555  39.138  1.00  0.00            
ATOM   3105  R5  CHO   448      79.483  53.355  40.338  1.00  0.00            
ATOM   3106  C1  CHO   448      76.883  53.805  37.538  1.00  0.00           C
ATOM   3107  C2  CHO   448      75.033  54.255  34.288  1.00  0.00           C
ATOM   3108  ROH CHO   449     203.483 102.755  19.788  1.00  0.00            
ATOM   3109  R1  CHO   449     205.783 102.105  21.338  1.00  0.00            
ATOM   3110  R2  CHO   449     208.333 102.405  20.438  1.00  0.00            
ATOM   3111  R3  CHO   449     208.633 103.855  22.688  1.00  0.00            
ATOM   3112  R4  CHO   449     211.333 103.605  21.638  1.00  0.00            
ATOM   3113  R5  CHO   449     210.683 103.055  23.638  1.00  0.00            
ATOM   3114  C1  CHO   449     213.433 105.655  24.488  1.00  0.00           C
ATOM   3115  C2  CHO   449     215.783 102.405  25.388  1.00  0.00           C
ATOM   3116  ROH CHO   450     190.433 161.255  24.888  1.00  0.00            
ATOM   3117  R1  CHO   450     189.733 160.955  27.638  1.00  0.00            
ATOM   3118  R2  CHO   450     187.083 160.805  28.438  1.00  0.00            
ATOM   3119  R3  CHO   450     187.933 158.505  29.638  1.00  0.00            
ATOM   3120  R4  CHO   450     185.233 158.905  30.588  1.00  0.00            
ATOM   3121  R5  CHO   450     186.933 158.555  31.838  1.00  0.00            
ATOM   3122  C1  CHO   450     184.883 155.605  32.938  1.00  0.00           C
ATOM   3123  C2  CHO   450     181.833 154.555  35.288  1.00  0.00           C
ATOM   3124  ROH CHO   451      17.883  32.155  38.138  1.00  0.00            
ATOM   3125  R1  CHO   451      16.383  34.455  38.788  1.00  0.00            
ATOM   3126  R2  CHO   451      17.533  36.955  39.138  1.00  0.00            
ATOM   3127  R3  CHO   451      15.683  37.705  37.288  1.00  0.00            
ATOM   3128  R4  CHO   451      16.433  40.205  38.638  1.00  0.00            
ATOM   3129  R5  CHO   451      14.433  39.405  38.388  1.00  0.00            
ATOM   3130  C1  CHO   451      14.083  42.755  36.638  1.00  0.00           C
ATOM   3131  C2  CHO   451      12.533  46.455  35.238  1.00  0.00           C
ATOM   3132  ROH CHO   452      19.283  66.105  26.138  1.00  0.00            
ATOM   3133  R1  CHO   452      17.833  67.455  28.188  1.00  0.00            
ATOM   3134  R2  CHO   452      15.133  68.055  27.888  1.00  0.00            
ATOM   3135  R3  CHO   452      14.933  66.705  30.238  1.00  0.00            
ATOM   3136  R4  CHO   452      12.733  68.655  30.288  1.00  0.00            
ATOM   3137  R5  CHO   452      14.283  68.355  31.838  1.00  0.00            
ATOM   3138  C1  CHO   452      11.133  67.755  33.938  1.00  0.00           C
ATOM   3139  C2  CHO   452       8.883  68.955  35.238  1.00  0.00           C
ATOM   3140  ROH CHO   453     182.133  57.705  24.038  1.00  0.00            
ATOM   3141  R1  CHO   453     183.283  59.055  26.288  1.00  0.00            
ATOM   3142  R2  CHO   453     185.983  59.155  26.788  1.00  0.00            
ATOM   3143  R3  CHO   453     185.583  61.855  26.838  1.00  0.00            
ATOM   3144  R4  CHO   453     187.233  61.355  29.138  1.00  0.00            
ATOM   3145  R5  CHO   453     185.333  62.355  29.138  1.00  0.00            
ATOM   3146  C1  CHO   453     187.583  65.105  30.588  1.00  0.00           C
ATOM   3147  C2  CHO   453     189.533  67.455  32.738  1.00  0.00           C
ATOM   3148  ROH CHO   454      81.983 205.705  33.588  1.00  0.00            
ATOM   3149  R1  CHO   454      79.383 206.555  33.038  1.00  0.00            
ATOM   3150  R2  CHO   454      78.433 206.755  30.438  1.00  0.00            
ATOM   3151  R3  CHO   454      76.433 205.155  31.388  1.00  0.00            
ATOM   3152  R4  CHO   454      75.283 206.455  29.038  1.00  0.00            
ATOM   3153  R5  CHO   454      74.433 206.455  31.038  1.00  0.00            
ATOM   3154  C1  CHO   454      71.583 204.805  29.088  1.00  0.00           C
ATOM   3155  C2  CHO   454      69.633 202.605  29.238  1.00  0.00           C
ATOM   3156  ROH CHO   455     113.333 198.055  31.938  1.00  0.00            
ATOM   3157  R1  CHO   455     113.083 196.555  34.338  1.00  0.00            
ATOM   3158  R2  CHO   455     114.033 197.505  36.738  1.00  0.00            
ATOM   3159  R3  CHO   455     111.533 197.005  37.588  1.00  0.00            
ATOM   3160  R4  CHO   455     113.033 197.455  40.038  1.00  0.00            
ATOM   3161  R5  CHO   455     111.783 195.705  39.588  1.00  0.00            
ATOM   3162  C1  CHO   455     110.133 196.955  42.788  1.00  0.00           C
ATOM   3163  C2  CHO   455     107.583 195.505  45.088  1.00  0.00           C
ATOM   3164  ROH CHO   456      10.733 161.305  27.338  1.00  0.00            
ATOM   3165  R1  CHO   456      13.533 160.855  27.638  1.00  0.00            
ATOM   3166  R2  CHO   456      15.383 162.905  27.538  1.00  0.00            
ATOM   3167  R3  CHO   456      16.133 161.855  29.938  1.00  0.00            
ATOM   3168  R4  CHO   456      18.083 164.005  29.388  1.00  0.00            
ATOM   3169  R5  CHO   456      18.533 161.905  29.888  1.00  0.00            
ATOM   3170  C1  CHO   456      20.383 163.655  32.688  1.00  0.00           C
ATOM   3171  C2  CHO   456      23.233 163.855  35.688  1.00  0.00           C
ATOM   3172  ROH CHO   457     207.733  34.805  38.238  1.00  0.00            
ATOM   3173  R1  CHO   457     205.083  33.805  38.588  1.00  0.00            
ATOM   3174  R2  CHO   457     203.433  33.155  36.488  1.00  0.00            
ATOM   3175  R3  CHO   457     203.283  30.755  37.788  1.00  0.00            
ATOM   3176  R4  CHO   457     201.333  30.505  35.588  1.00  0.00            
ATOM   3177  R5  CHO   457     200.933  30.205  37.688  1.00  0.00            
ATOM   3178  C1  CHO   457     199.983  26.755  36.288  1.00  0.00           C
ATOM   3179  C2  CHO   457     197.033  24.955  37.638  1.00  0.00           C
ATOM   3180  ROH CHO   458      26.383  99.605  33.988  1.00  0.00            
ATOM   3181  R1  CHO   458      26.883  96.855  33.488  1.00  0.00            
ATOM   3182  R2  CHO   458      26.033  94.905  35.238  1.00  0.00            
ATOM   3183  R3  CHO   458      24.883  93.855  32.988  1.00  0.00            
ATOM   3184  R4  CHO   458      24.433  91.805  34.988  1.00  0.00            
ATOM   3185  R5  CHO   458      25.383  91.555  33.038  1.00  0.00            
ATOM   3186  C1  CHO   458      22.433  89.105  32.788  1.00  0.00           C
ATOM   3187  C2  CHO   458      23.183  85.055  32.088  1.00  0.00           C
ATOM   3188  ROH CHO   459     210.933 103.405  37.588  1.00  0.00            
ATOM   3189  R1  CHO   459     213.483 103.055  36.338  1.00  0.00            
ATOM   3190  R2  CHO   459     215.783 104.405  37.288  1.00  0.00            
ATOM   3191  R3  CHO   459     216.833 101.905  37.388  1.00  0.00            
ATOM   3192  R4  CHO   459     218.833 103.455  35.938  1.00  0.00            
ATOM   3193  R5  CHO   459     217.833 101.605  35.288  1.00  0.00            
ATOM   3194  C1  CHO   459     221.533 100.555  35.238  1.00  0.00           C
ATOM   3195  C2  CHO   459     223.283  97.355  33.788  1.00  0.00           C
ATOM   3196  ROH CHO   460     214.383 180.955  34.338  1.00  0.00            
ATOM   3197  R1  CHO   460     213.833 182.855  36.338  1.00  0.00            
ATOM   3198  R2  CHO   460     211.583 182.705  37.938  1.00  0.00            
ATOM   3199  R3  CHO   460     213.433 182.805  39.938  1.00  0.00            
ATOM   3200  R4  CHO   460     210.783 182.855  41.288  1.00  0.00            
ATOM   3201  R5  CHO   460     212.433 184.255  41.538  1.00  0.00            
ATOM   3202  C1  CHO   460     212.033 183.055  45.138  1.00  0.00           C
ATOM   3203  C2  CHO   460     209.533 183.555  48.488  1.00  0.00           C
ATOM   3204  ROH CHO   461     221.683  45.605  30.888  1.00  0.00            
ATOM   3205  R1  CHO   461     220.433  46.155  33.388  1.00  0.00            
ATOM   3206  R2  CHO   461     217.733  46.705  33.588  1.00  0.00            
ATOM   3207  R3  CHO   461     217.733  44.655  35.338  1.00  0.00            
ATOM   3208  R4  CHO   461     215.233  46.005  35.838  1.00  0.00            
ATOM   3209  R5  CHO   461     216.733  45.555  37.338  1.00  0.00            
ATOM   3210  C1  CHO   461     213.733  43.655  38.788  1.00  0.00           C
ATOM   3211  C2  CHO   461     211.333  44.755  41.138  1.00  0.00           C
ATOM   3212  ROH CHO   462     112.083 182.505  37.338  1.00  0.00            
ATOM   3213  R1  CHO   462     113.583 183.855  35.338  1.00  0.00            
ATOM   3214  R2  CHO   462     112.983 186.455  34.588  1.00  0.00            
ATOM   3215  R3  CHO   462     115.683 186.855  35.138  1.00  0.00            
ATOM   3216  R4  CHO   462     114.933 189.005  33.238  1.00  0.00            
ATOM   3217  R5  CHO   462     116.583 187.555  33.088  1.00  0.00            
ATOM   3218  C1  CHO   462     118.533 190.855  32.988  1.00  0.00           C
ATOM   3219  C2  CHO   462     119.033 192.655  29.788  1.00  0.00           C
ATOM   3220  ROH CHO   463     133.433 185.405  32.538  1.00  0.00            
ATOM   3221  R1  CHO   463     136.033 186.155  31.688  1.00  0.00            
ATOM   3222  R2  CHO   463     136.683 186.405  29.038  1.00  0.00            
ATOM   3223  R3  CHO   463     137.483 188.905  29.788  1.00  0.00            
ATOM   3224  R4  CHO   463     139.433 188.105  27.688  1.00  0.00            
ATOM   3225  R5  CHO   463     139.883 188.805  29.688  1.00  0.00            
ATOM   3226  C1  CHO   463     141.733 191.455  27.638  1.00  0.00           C
ATOM   3227  C2  CHO   463     142.133 194.805  29.088  1.00  0.00           C
ATOM   3228  ROH CHO   464      41.683 116.405  30.838  1.00  0.00            
ATOM   3229  R1  CHO   464      43.333 118.455  29.888  1.00  0.00            
ATOM   3230  R2  CHO   464      42.483 121.005  29.438  1.00  0.00            
ATOM   3231  R3  CHO   464      44.533 121.655  31.088  1.00  0.00            
ATOM   3232  R4  CHO   464      43.783 124.205  29.838  1.00  0.00            
ATOM   3233  R5  CHO   464      45.733 123.305  29.838  1.00  0.00            
ATOM   3234  C1  CHO   464      46.483 126.655  31.588  1.00  0.00           C
ATOM   3235  C2  CHO   464      49.833 129.305  30.388  1.00  0.00           C
ATOM   3236  ROH CHO   465      83.583 135.455  35.488  1.00  0.00            
ATOM   3237  R1  CHO   465      81.133 134.205  35.038  1.00  0.00            
ATOM   3238  R2  CHO   465      80.833 132.105  33.238  1.00  0.00            
ATOM   3239  R3  CHO   465      79.783 130.855  35.388  1.00  0.00            
ATOM   3240  R4  CHO   465      78.933 129.205  33.138  1.00  0.00            
ATOM   3241  R5  CHO   465      77.633 130.055  34.638  1.00  0.00            
ATOM   3242  C1  CHO   465      76.833 126.355  35.088  1.00  0.00           C
ATOM   3243  C2  CHO   465      74.233 125.905  37.838  1.00  0.00           C
ATOM   3244  ROH CHO   466     187.133 116.055  29.688  1.00  0.00            
ATOM   3245  R1  CHO   466     185.783 113.955  30.988  1.00  0.00            
ATOM   3246  R2  CHO   466     183.283 114.205  32.038  1.00  0.00            
ATOM   3247  R3  CHO   466     182.733 112.005  30.488  1.00  0.00            
ATOM   3248  R4  CHO   466     180.433 112.255  32.238  1.00  0.00            
ATOM   3249  R5  CHO   466     181.683 110.455  31.988  1.00  0.00            
ATOM   3250  C1  CHO   466     178.283 109.005  30.888  1.00  0.00           C
ATOM   3251  C2  CHO   466     175.783 107.755  29.438  1.00  0.00           C
ATOM   3252  ROH CHO   467     203.383 136.305  37.538  1.00  0.00            
ATOM   3253  R1  CHO   467     203.833 135.905  34.788  1.00  0.00            
ATOM   3254  R2  CHO   467     205.783 134.155  33.838  1.00  0.00            
ATOM   3255  R3  CHO   467     203.633 133.155  32.438  1.00  0.00            
ATOM   3256  R4  CHO   467     205.983 132.405  30.888  1.00  0.00            
ATOM   3257  R5  CHO   467     204.233 133.455  30.138  1.00  0.00            
ATOM   3258  C1  CHO   467     204.183 130.405  27.838  1.00  0.00           C
ATOM   3259  C2  CHO   467     202.933 128.105  25.488  1.00  0.00           C
ATOM   3260  ROH CHO   468      -5.817  28.205  33.188  1.00  0.00            
ATOM   3261  R1  CHO   468      -3.717  30.005  33.738  1.00  0.00            
ATOM   3262  R2  CHO   468      -1.117  29.205  34.188  1.00  0.00            
ATOM   3263  R3  CHO   468      -0.517  30.955  32.238  1.00  0.00            
ATOM   3264  R4  CHO   468       1.933  30.705  33.738  1.00  0.00            
ATOM   3265  R5  CHO   468       0.933  32.555  33.238  1.00  0.00            
ATOM   3266  C1  CHO   468       4.283  33.255  31.638  1.00  0.00           C
ATOM   3267  C2  CHO   468       6.933  35.005  34.138  1.00  0.00           C
ATOM   3268  ROH CHO   469      17.733  14.655  26.388  1.00  0.00            
ATOM   3269  R1  CHO   469      18.333  17.205  27.438  1.00  0.00            
ATOM   3270  R2  CHO   469      19.533  19.205  25.938  1.00  0.00            
ATOM   3271  R3  CHO   469      17.383  20.655  26.738  1.00  0.00            
ATOM   3272  R4  CHO   469      19.083  22.555  25.388  1.00  0.00            
ATOM   3273  R5  CHO   469      18.283  22.755  27.438  1.00  0.00            
ATOM   3274  C1  CHO   469      16.833  25.905  25.838  1.00  0.00           C
ATOM   3275  C2  CHO   469      16.283  28.155  24.638  1.00  0.00           C
ATOM   3276  ROH CHO   470     138.983  44.505  41.588  1.00  0.00            
ATOM   3277  R1  CHO   470     139.083  46.905  40.088  1.00  0.00            
ATOM   3278  R2  CHO   470     141.383  47.705  38.838  1.00  0.00            
ATOM   3279  R3  CHO   470     139.883  47.755  36.638  1.00  0.00            
ATOM   3280  R4  CHO   470     142.033  49.655  36.038  1.00  0.00            
ATOM   3281  R5  CHO   470     139.883  50.055  35.938  1.00  0.00            
ATOM   3282  C1  CHO   470     140.833  50.855  32.338  1.00  0.00           C
ATOM   3283  C2  CHO   470     138.433  52.605  29.238  1.00  0.00           C
ATOM   3284  ROH CHO   471     197.983 191.405  35.138  1.00  0.00            
ATOM   3285  R1  CHO   471     200.783 191.805  35.688  1.00  0.00            
ATOM   3286  R2  CHO   471     202.483 189.705  36.138  1.00  0.00            
ATOM   3287  R3  CHO   471     203.883 190.905  34.138  1.00  0.00            
ATOM   3288  R4  CHO   471     205.783 189.055  35.438  1.00  0.00            
ATOM   3289  R5  CHO   471     206.133 191.205  35.088  1.00  0.00            
ATOM   3290  C1  CHO   471     209.083 189.855  33.238  1.00  0.00           C
ATOM   3291  C2  CHO   471     211.883 191.905  34.188  1.00  0.00           C
ATOM   3292  ROH CHO   472      74.333 146.505  28.338  1.00  0.00            
ATOM   3293  R1  CHO   472      73.383 149.155  28.688  1.00  0.00            
ATOM   3294  R2  CHO   472      71.933 149.955  30.888  1.00  0.00            
ATOM   3295  R3  CHO   472      73.883 151.805  31.088  1.00  0.00            
ATOM   3296  R4  CHO   472      72.033 152.405  33.338  1.00  0.00            
ATOM   3297  R5  CHO   472      72.733 153.805  31.788  1.00  0.00            
ATOM   3298  C1  CHO   472      73.933 155.605  34.938  1.00  0.00           C
ATOM   3299  C2  CHO   472      71.583 158.105  37.088  1.00  0.00           C
ATOM   3300  ROH CHO   473      25.183  87.105  36.538  1.00  0.00            
ATOM   3301  R1  CHO   473      26.733  84.705  36.688  1.00  0.00            
ATOM   3302  R2  CHO   473      28.183  84.005  38.938  1.00  0.00            
ATOM   3303  R3  CHO   473      26.783  81.705  38.688  1.00  0.00            
ATOM   3304  R4  CHO   473      29.083  80.955  40.338  1.00  0.00            
ATOM   3305  R5  CHO   473      28.433  80.005  38.538  1.00  0.00            
ATOM   3306  C1  CHO   473      28.283  77.055  40.938  1.00  0.00           C
ATOM   3307  C2  CHO   473      30.683  75.055  42.188  1.00  0.00           C
ATOM   3308  ROH CHO   474      56.133 230.255  35.988  1.00  0.00            
ATOM   3309  R1  CHO   474      57.983 228.155  36.388  1.00  0.00            
ATOM   3310  R2  CHO   474      57.333 225.905  37.788  1.00  0.00            
ATOM   3311  R3  CHO   474      58.183 224.655  35.538  1.00  0.00            
ATOM   3312  R4  CHO   474      58.283 222.555  37.588  1.00  0.00            
ATOM   3313  R5  CHO   474      59.933 223.205  36.288  1.00  0.00            
ATOM   3314  C1  CHO   474      59.683 219.505  35.388  1.00  0.00           C
ATOM   3315  C2  CHO   474      59.033 216.905  38.488  1.00  0.00           C
ATOM   3316  ROH CHO   475     180.833  34.755  39.988  1.00  0.00            
ATOM   3317  R1  CHO   475     181.583  33.255  37.738  1.00  0.00            
ATOM   3318  R2  CHO   475     182.633  34.355  35.438  1.00  0.00            
ATOM   3319  R3  CHO   475     184.633  32.555  35.888  1.00  0.00            
ATOM   3320  R4  CHO   475     184.883  33.255  33.038  1.00  0.00            
ATOM   3321  R5  CHO   475     184.683  31.255  33.888  1.00  0.00            
ATOM   3322  C1  CHO   475     187.983  30.855  31.988  1.00  0.00           C
ATOM   3323  C2  CHO   475     189.383  32.255  29.338  1.00  0.00           C
ATOM   3324  ROH CHO   476     165.733  77.405  33.588  1.00  0.00            
ATOM   3325  R1  CHO   476     163.983  77.405  31.388  1.00  0.00            
ATOM   3326  R2  CHO   476     164.683  78.505  28.938  1.00  0.00            
ATOM   3327  R3  CHO   476     164.083  76.005  27.988  1.00  0.00            
ATOM   3328  R4  CHO   476     164.083  77.755  25.638  1.00  0.00            
ATOM   3329  R5  CHO   476     162.383  76.455  26.288  1.00  0.00            
ATOM   3330  C1  CHO   476     163.033  75.005  22.788  1.00  0.00           C
ATOM   3331  C2  CHO   476     162.733  78.705  19.988  1.00  0.00           C
ATOM   3332  ROH CHO   477     143.483 213.455  34.088  1.00  0.00            
ATOM   3333  R1  CHO   477     142.033 214.605  36.138  1.00  0.00            
ATOM   3334  R2  CHO   477     139.333 213.905  36.688  1.00  0.00            
ATOM   3335  R3  CHO   477     140.333 213.455  39.188  1.00  0.00            
ATOM   3336  R4  CHO   477     137.433 213.805  39.588  1.00  0.00            
ATOM   3337  R5  CHO   477     138.983 214.905  40.588  1.00  0.00            
ATOM   3338  C1  CHO   477     137.233 213.305  43.588  1.00  0.00           C
ATOM   3339  C2  CHO   477     134.683 213.755  45.338  1.00  0.00           C
ATOM   3340  ROH CHO   478     162.233  49.505  27.738  1.00  0.00            
ATOM   3341  R1  CHO   478     160.333  47.555  26.988  1.00  0.00            
ATOM   3342  R2  CHO   478     161.033  45.105  25.938  1.00  0.00            
ATOM   3343  R3  CHO   478     159.533  44.105  27.988  1.00  0.00            
ATOM   3344  R4  CHO   478     160.383  41.755  26.488  1.00  0.00            
ATOM   3345  R5  CHO   478     158.333  42.305  26.988  1.00  0.00            
ATOM   3346  C1  CHO   478     158.633  38.905  28.738  1.00  0.00           C
ATOM   3347  C2  CHO   478     157.483  34.505  27.838  1.00  0.00           C
ATOM   3348  ROH CHO   479      89.883 173.255  39.338  1.00  0.00            
ATOM   3349  R1  CHO   479      88.783 172.155  36.988  1.00  0.00            
ATOM   3350  R2  CHO   479      86.233 171.055  36.888  1.00  0.00            
ATOM   3351  R3  CHO   479      85.883 172.855  34.888  1.00  0.00            
ATOM   3352  R4  CHO   479      84.183 170.555  34.188  1.00  0.00            
ATOM   3353  R5  CHO   479      85.683 171.505  32.888  1.00  0.00            
ATOM   3354  C1  CHO   479      82.633 171.955  30.688  1.00  0.00           C
ATOM   3355  C2  CHO   479      80.483 170.705  28.488  1.00  0.00           C
ATOM   3356  ROH CHO   480     100.133  85.255  34.388  1.00  0.00            
ATOM   3357  R1  CHO   480     100.383  87.255  32.388  1.00  0.00            
ATOM   3358  R2  CHO   480     100.183  89.955  32.938  1.00  0.00            
ATOM   3359  R3  CHO   480     102.583  90.055  31.688  1.00  0.00            
ATOM   3360  R4  CHO   480     101.333  92.605  31.088  1.00  0.00            
ATOM   3361  R5  CHO   480     102.183  91.205  29.638  1.00  0.00            
ATOM   3362  C1  CHO   480     104.333  94.255  28.838  1.00  0.00           C
ATOM   3363  C2  CHO   480     107.183  95.805  29.088  1.00  0.00           C
ATOM   3364  ROH CHO   481      13.933 151.205  26.338  1.00  0.00            
ATOM   3365  R1  CHO   481      15.283 151.605  28.788  1.00  0.00            
ATOM   3366  R2  CHO   481      14.633 153.605  30.538  1.00  0.00            
ATOM   3367  R3  CHO   481      14.383 151.605  32.338  1.00  0.00            
ATOM   3368  R4  CHO   481      15.383 153.855  33.888  1.00  0.00            
ATOM   3369  R5  CHO   481      16.283 151.855  33.788  1.00  0.00            
ATOM   3370  C1  CHO   481      15.583 152.055  37.538  1.00  0.00           C
ATOM   3371  C2  CHO   481      17.283 153.705  40.988  1.00  0.00           C
ATOM   3372  ROH CHO   482      62.383  90.455  45.388  1.00  0.00            
ATOM   3373  R1  CHO   482      62.133  92.055  43.038  1.00  0.00            
ATOM   3374  R2  CHO   482      62.733  91.105  40.538  1.00  0.00            
ATOM   3375  R3  CHO   482      60.183  91.955  39.988  1.00  0.00            
ATOM   3376  R4  CHO   482      61.383  91.405  37.338  1.00  0.00            
ATOM   3377  R5  CHO   482      60.433  93.255  37.988  1.00  0.00            
ATOM   3378  C1  CHO   482      58.233  92.405  34.988  1.00  0.00           C
ATOM   3379  C2  CHO   482      56.133  94.605  31.138  1.00  0.00           C
ATOM   3380  ROH CHO   483     202.383  14.155  38.688  1.00  0.00            
ATOM   3381  R1  CHO   483     199.933  13.055  37.788  1.00  0.00            
ATOM   3382  R2  CHO   483     199.733  11.605  35.438  1.00  0.00            
ATOM   3383  R3  CHO   483     198.633   9.755  37.088  1.00  0.00            
ATOM   3384  R4  CHO   483     197.633   9.005  34.438  1.00  0.00            
ATOM   3385  R5  CHO   483     196.483   9.355  36.188  1.00  0.00            
ATOM   3386  C1  CHO   483     195.433   5.805  35.338  1.00  0.00           C
ATOM   3387  C2  CHO   483     197.283   3.355  33.538  1.00  0.00           C
ATOM   3388  ROH CHO   484      32.633  27.855  23.788  1.00  0.00            
ATOM   3389  R1  CHO   484      32.383  30.655  23.888  1.00  0.00            
ATOM   3390  R2  CHO   484      29.933  31.905  23.888  1.00  0.00            
ATOM   3391  R3  CHO   484      30.933  33.105  26.138  1.00  0.00            
ATOM   3392  R4  CHO   484      28.733  34.905  25.238  1.00  0.00            
ATOM   3393  R5  CHO   484      30.833  35.455  25.638  1.00  0.00            
ATOM   3394  C1  CHO   484      28.983  37.755  28.088  1.00  0.00           C
ATOM   3395  C2  CHO   484      26.533  38.105  30.888  1.00  0.00           C
ATOM   3396  ROH CHO   485     195.283 135.805  35.838  1.00  0.00            
ATOM   3397  R1  CHO   485     195.433 138.505  34.988  1.00  0.00            
ATOM   3398  R2  CHO   485     195.833 139.205  32.338  1.00  0.00            
ATOM   3399  R3  CHO   485     193.483 140.555  32.638  1.00  0.00            
ATOM   3400  R4  CHO   485     194.333 141.155  29.888  1.00  0.00            
ATOM   3401  R5  CHO   485     193.833 142.605  31.438  1.00  0.00            
ATOM   3402  C1  CHO   485     191.333 143.605  28.788  1.00  0.00           C
ATOM   3403  C2  CHO   485     191.833 143.205  25.488  1.00  0.00           C
ATOM   3404  ROH CHO   486     216.833  90.155  36.588  1.00  0.00            
ATOM   3405  R1  CHO   486     215.133  89.405  34.388  1.00  0.00            
ATOM   3406  R2  CHO   486     215.633  90.205  31.788  1.00  0.00            
ATOM   3407  R3  CHO   486     215.583  87.555  31.288  1.00  0.00            
ATOM   3408  R4  CHO   486     214.883  88.855  28.738  1.00  0.00            
ATOM   3409  R5  CHO   486     213.683  87.305  29.738  1.00  0.00            
ATOM   3410  C1  CHO   486     214.333  85.505  26.438  1.00  0.00           C
ATOM   3411  C2  CHO   486     210.683  85.055  24.138  1.00  0.00           C
ATOM   3412  ROH CHO   487      77.333  29.205  36.138  1.00  0.00            
ATOM   3413  R1  CHO   487      78.233  31.355  34.538  1.00  0.00            
ATOM   3414  R2  CHO   487      80.383  32.955  35.288  1.00  0.00            
ATOM   3415  R3  CHO   487      81.333  32.205  32.838  1.00  0.00            
ATOM   3416  R4  CHO   487      83.083  34.405  33.688  1.00  0.00            
ATOM   3417  R5  CHO   487      81.983  34.305  31.788  1.00  0.00            
ATOM   3418  C1  CHO   487      85.533  34.605  30.438  1.00  0.00           C
ATOM   3419  C2  CHO   487      87.233  37.855  29.988  1.00  0.00           C
ATOM   3420  ROH CHO   488     187.583 200.155  31.438  1.00  0.00            
ATOM   3421  R1  CHO   488     187.083 202.805  30.538  1.00  0.00            
ATOM   3422  R2  CHO   488     185.783 204.655  32.038  1.00  0.00            
ATOM   3423  R3  CHO   488     187.983 206.155  31.588  1.00  0.00            
ATOM   3424  R4  CHO   488     186.133 208.005  32.838  1.00  0.00            
ATOM   3425  R5  CHO   488     187.133 208.305  30.988  1.00  0.00            
ATOM   3426  C1  CHO   488     188.383 211.355  32.888  1.00  0.00           C
ATOM   3427  C2  CHO   488     188.283 214.055  35.638  1.00  0.00           C
ATOM   3428  ROH CHO   489     168.733 209.755  37.288  1.00  0.00            
ATOM   3429  R1  CHO   489     171.483 209.205  36.888  1.00  0.00            
ATOM   3430  R2  CHO   489     172.433 208.005  34.588  1.00  0.00            
ATOM   3431  R3  CHO   489     174.033 210.155  34.488  1.00  0.00            
ATOM   3432  R4  CHO   489     174.883 208.505  32.238  1.00  0.00            
ATOM   3433  R5  CHO   489     176.183 209.305  33.838  1.00  0.00            
ATOM   3434  C1  CHO   489     177.933 210.805  30.788  1.00  0.00           C
ATOM   3435  C2  CHO   489     178.983 210.605  26.038  1.00  0.00           C
ATOM   3436  ROH CHO   490      60.933 168.655  33.538  1.00  0.00            
ATOM   3437  R1  CHO   490      62.833 168.405  31.488  1.00  0.00            
ATOM   3438  R2  CHO   490      63.033 170.205  29.388  1.00  0.00            
ATOM   3439  R3  CHO   490      65.633 170.305  30.188  1.00  0.00            
ATOM   3440  R4  CHO   490      65.733 170.555  27.288  1.00  0.00            
ATOM   3441  R5  CHO   490      66.833 169.105  28.538  1.00  0.00            
ATOM   3442  C1  CHO   490      69.783 170.855  26.788  1.00  0.00           C
ATOM   3443  C2  CHO   490      72.733 173.605  26.938  1.00  0.00           C
ATOM   3444  ROH CHO   491     114.183 143.755  44.638  1.00  0.00            
ATOM   3445  R1  CHO   491     115.983 145.905  44.238  1.00  0.00            
ATOM   3446  R2  CHO   491     118.033 145.755  42.488  1.00  0.00            
ATOM   3447  R3  CHO   491     116.933 148.005  41.438  1.00  0.00            
ATOM   3448  R4  CHO   491     119.783 148.655  41.688  1.00  0.00            
ATOM   3449  R5  CHO   491     118.083 149.805  42.488  1.00  0.00            
ATOM   3450  C1  CHO   491     119.733 152.455  40.238  1.00  0.00           C
ATOM   3451  C2  CHO   491     119.983 155.655  41.788  1.00  0.00           C
ATOM   3452  ROH CHO   492      58.733 206.005  36.938  1.00  0.00            
ATOM   3453  R1  CHO   492      57.183 203.855  35.988  1.00  0.00            
ATOM   3454  R2  CHO   492      55.733 202.205  37.688  1.00  0.00            
ATOM   3455  R3  CHO   492      53.683 202.905  36.088  1.00  0.00            
ATOM   3456  R4  CHO   492      53.083 200.155  36.888  1.00  0.00            
ATOM   3457  R5  CHO   492      53.183 200.905  34.838  1.00  0.00            
ATOM   3458  C1  CHO   492      49.583 199.605  34.938  1.00  0.00           C
ATOM   3459  C2  CHO   492      45.133 198.355  34.788  1.00  0.00           C
ATOM   3460  ROH CHO   493      84.883  81.405  27.538  1.00  0.00            
ATOM   3461  R1  CHO   493      84.233  79.605  29.638  1.00  0.00            
ATOM   3462  R2  CHO   493      81.683  79.455  30.738  1.00  0.00            
ATOM   3463  R3  CHO   493      81.933  76.805  30.088  1.00  0.00            
ATOM   3464  R4  CHO   493      80.133  76.855  32.388  1.00  0.00            
ATOM   3465  R5  CHO   493      81.983  75.705  32.188  1.00  0.00            
ATOM   3466  C1  CHO   493      79.483  72.855  32.788  1.00  0.00           C
ATOM   3467  C2  CHO   493      77.783  69.805  30.388  1.00  0.00           C
ATOM   3468  ROH CHO   494      43.833 166.555  19.138  1.00  0.00            
ATOM   3469  R1  CHO   494      44.733 168.105  21.288  1.00  0.00            
ATOM   3470  R2  CHO   494      45.583 167.005  23.688  1.00  0.00            
ATOM   3471  R3  CHO   494      47.783 168.505  23.188  1.00  0.00            
ATOM   3472  R4  CHO   494      47.933 167.905  26.038  1.00  0.00            
ATOM   3473  R5  CHO   494      48.033 169.855  25.138  1.00  0.00            
ATOM   3474  C1  CHO   494      51.383 169.855  26.988  1.00  0.00           C
ATOM   3475  C2  CHO   494      52.983 169.405  30.238  1.00  0.00           C
ATOM   3476  ROH CHO   495      53.533  69.305  27.538  1.00  0.00            
ATOM   3477  R1  CHO   495      51.683  67.205  27.838  1.00  0.00            
ATOM   3478  R2  CHO   495      48.983  67.555  27.738  1.00  0.00            
ATOM   3479  R3  CHO   495      49.083  65.655  25.838  1.00  0.00            
ATOM   3480  R4  CHO   495      46.783  64.905  27.438  1.00  0.00            
ATOM   3481  R5  CHO   495      48.433  63.655  26.938  1.00  0.00            
ATOM   3482  C1  CHO   495      45.583  61.605  25.438  1.00  0.00           C
ATOM   3483  C2  CHO   495      44.733  58.905  23.738  1.00  0.00           C
ATOM   3484  ROH CHO   496      17.533 125.955  37.288  1.00  0.00            
ATOM   3485  R1  CHO   496      15.683 126.955  35.338  1.00  0.00            
ATOM   3486  R2  CHO   496      16.383 128.755  33.388  1.00  0.00            
ATOM   3487  R3  CHO   496      15.333 126.855  31.738  1.00  0.00            
ATOM   3488  R4  CHO   496      15.483 129.305  30.088  1.00  0.00            
ATOM   3489  R5  CHO   496      13.733 128.055  30.438  1.00  0.00            
ATOM   3490  C1  CHO   496      13.983 127.855  26.638  1.00  0.00           C
ATOM   3491  C2  CHO   496      14.183 129.405  23.038  1.00  0.00           C
ATOM   3492  ROH CHO   497      82.633 145.705  40.738  1.00  0.00            
ATOM   3493  R1  CHO   497      81.233 143.605  39.488  1.00  0.00            
ATOM   3494  R2  CHO   497      78.933 142.505  40.588  1.00  0.00            
ATOM   3495  R3  CHO   497      77.883 143.105  38.138  1.00  0.00            
ATOM   3496  R4  CHO   497      76.083 141.105  39.288  1.00  0.00            
ATOM   3497  R5  CHO   497      77.033 141.005  37.338  1.00  0.00            
ATOM   3498  C1  CHO   497      73.383 140.855  36.238  1.00  0.00           C
ATOM   3499  C2  CHO   497      69.633 142.405  35.388  1.00  0.00           C
ATOM   3500  ROH CHO   498     147.733 190.555  36.088  1.00  0.00            
ATOM   3501  R1  CHO   498     150.233 191.655  36.688  1.00  0.00            
ATOM   3502  R2  CHO   498     152.583 190.155  36.388  1.00  0.00            
ATOM   3503  R3  CHO   498     153.333 192.255  34.838  1.00  0.00            
ATOM   3504  R4  CHO   498     155.833 191.055  35.688  1.00  0.00            
ATOM   3505  R5  CHO   498     155.333 193.155  35.888  1.00  0.00            
ATOM   3506  C1  CHO   498     158.483 193.505  33.788  1.00  0.00           C
ATOM   3507  C2  CHO   498     161.033 192.605  31.088  1.00  0.00           C
ATOM   3508  ROH CHO   499     176.683  94.005  31.688  1.00  0.00            
ATOM   3509  R1  CHO   499     177.083  94.705  28.988  1.00  0.00            
ATOM   3510  R2  CHO   499     175.783  93.455  26.888  1.00  0.00            
ATOM   3511  R3  CHO   499     175.083  96.005  26.238  1.00  0.00            
ATOM   3512  R4  CHO   499     174.533  94.455  23.838  1.00  0.00            
ATOM   3513  R5  CHO   499     175.783  96.255  23.938  1.00  0.00            
ATOM   3514  C1  CHO   499     173.083  97.405  21.438  1.00  0.00           C
ATOM   3515  C2  CHO   499     173.633  95.455  18.188  1.00  0.00           C
ATOM   3516  ROH CHO   500      85.683  29.655  31.638  1.00  0.00            
ATOM   3517  R1  CHO   500      83.383  29.205  29.988  1.00  0.00            
ATOM   3518  R2  CHO   500      82.633  30.955  27.988  1.00  0.00            
ATOM   3519  R3  CHO   500      82.683  28.705  26.438  1.00  0.00            
ATOM   3520  R4  CHO   500      80.433  30.305  25.388  1.00  0.00            
ATOM   3521  R5  CHO   500      80.383  28.205  26.088  1.00  0.00            
ATOM   3522  C1  CHO   500      79.233  27.805  22.438  1.00  0.00           C
ATOM   3523  C2  CHO   500      77.433  25.355  21.588  1.00  0.00           C
ATOM   3524  ROH CHO   501      76.583 156.305  29.388  1.00  0.00            
ATOM   3525  R1  CHO   501      76.933 159.005  30.038  1.00  0.00            
ATOM   3526  R2  CHO   501      74.983 160.905  29.638  1.00  0.00            
ATOM   3527  R3  CHO   501      75.333 161.405  32.288  1.00  0.00            
ATOM   3528  R4  CHO   501      75.083 164.055  31.088  1.00  0.00            
ATOM   3529  R5  CHO   501      76.683 163.355  32.338  1.00  0.00            
ATOM   3530  C1  CHO   501      75.483 166.355  34.388  1.00  0.00           C
ATOM   3531  C2  CHO   501      78.433 169.605  33.538  1.00  0.00           C
ATOM   3532  ROH CHO   502     112.033 184.305  29.638  1.00  0.00            
ATOM   3533  R1  CHO   502     110.683 182.705  31.488  1.00  0.00            
ATOM   3534  R2  CHO   502     108.933 180.655  30.788  1.00  0.00            
ATOM   3535  R3  CHO   502     110.533 179.155  32.388  1.00  0.00            
ATOM   3536  R4  CHO   502     108.183 177.505  31.938  1.00  0.00            
ATOM   3537  R5  CHO   502     109.033 178.055  33.838  1.00  0.00            
ATOM   3538  C1  CHO   502     109.233 174.255  34.088  1.00  0.00           C
ATOM   3539  C2  CHO   502     109.783 171.955  37.238  1.00  0.00           C
ATOM   3540  ROH CHO   503       8.983  96.205  36.488  1.00  0.00            
ATOM   3541  R1  CHO   503       9.533  93.455  36.238  1.00  0.00            
ATOM   3542  R2  CHO   503       7.583  91.505  36.538  1.00  0.00            
ATOM   3543  R3  CHO   503       8.533  90.755  34.088  1.00  0.00            
ATOM   3544  R4  CHO   503       7.433  88.305  35.288  1.00  0.00            
ATOM   3545  R5  CHO   503       9.433  88.555  34.438  1.00  0.00            
ATOM   3546  C1  CHO   503       8.183  85.705  32.238  1.00  0.00           C
ATOM   3547  C2  CHO   503       5.883  83.305  29.688  1.00  0.00           C
ATOM   3548  ROH CHO   504      22.833 124.105  18.788  1.00  0.00            
ATOM   3549  R1  CHO   504      24.033 125.655  20.788  1.00  0.00            
ATOM   3550  R2  CHO   504      23.883 125.005  23.488  1.00  0.00            
ATOM   3551  R3  CHO   504      26.583 125.205  23.338  1.00  0.00            
ATOM   3552  R4  CHO   504      26.033 124.155  26.038  1.00  0.00            
ATOM   3553  R5  CHO   504      27.233 125.905  25.538  1.00  0.00            
ATOM   3554  C1  CHO   504      29.833 123.805  27.438  1.00  0.00           C
ATOM   3555  C2  CHO   504      33.783 122.605  28.688  1.00  0.00           C
ATOM   3556  ROH CHO   505      67.233  10.905  19.188  1.00  0.00            
ATOM   3557  R1  CHO   505      67.233  13.405  20.538  1.00  0.00            
ATOM   3558  R2  CHO   505      65.233  14.155  22.338  1.00  0.00            
ATOM   3559  R3  CHO   505      67.333  14.555  23.988  1.00  0.00            
ATOM   3560  R4  CHO   505      64.983  14.855  25.688  1.00  0.00            
ATOM   3561  R5  CHO   505      66.583  16.255  25.488  1.00  0.00            
ATOM   3562  C1  CHO   505      66.783  15.655  29.238  1.00  0.00           C
ATOM   3563  C2  CHO   505      63.633  15.005  30.588  1.00  0.00           C
ATOM   3564  ROH CHO   506      99.333   1.405  31.438  1.00  0.00            
ATOM   3565  R1  CHO   506     100.433   2.305  33.888  1.00  0.00            
ATOM   3566  R2  CHO   506     100.233   4.955  34.688  1.00  0.00            
ATOM   3567  R3  CHO   506      99.133   3.855  36.888  1.00  0.00            
ATOM   3568  R4  CHO   506      99.183   6.755  37.438  1.00  0.00            
ATOM   3569  R5  CHO   506     100.033   5.205  38.688  1.00  0.00            
ATOM   3570  C1  CHO   506      97.533   6.755  41.138  1.00  0.00           C
ATOM   3571  C2  CHO   506      94.433   8.555  43.438  1.00  0.00           C
ATOM   3572  ROH CHO   507      39.183   9.955  42.138  1.00  0.00            
ATOM   3573  R1  CHO   507      41.783  11.105  42.488  1.00  0.00            
ATOM   3574  R2  CHO   507      43.933  10.355  40.938  1.00  0.00            
ATOM   3575  R3  CHO   507      44.083  13.005  40.438  1.00  0.00            
ATOM   3576  R4  CHO   507      46.783  12.005  39.938  1.00  0.00            
ATOM   3577  R5  CHO   507      46.283  13.655  41.238  1.00  0.00            
ATOM   3578  C1  CHO   507      48.633  15.505  38.888  1.00  0.00           C
ATOM   3579  C2  CHO   507      50.933  17.305  36.238  1.00  0.00           C
ATOM   3580  ROH CHO   508     211.233 200.255  30.188  1.00  0.00            
ATOM   3581  R1  CHO   508     212.033 202.855  31.038  1.00  0.00            
ATOM   3582  R2  CHO   508     210.633 205.155  30.388  1.00  0.00            
ATOM   3583  R3  CHO   508     210.583 205.505  33.088  1.00  0.00            
ATOM   3584  R4  CHO   508     209.783 208.105  31.938  1.00  0.00            
ATOM   3585  R5  CHO   508     211.383 207.705  33.388  1.00  0.00            
ATOM   3586  C1  CHO   508     209.333 210.155  35.388  1.00  0.00           C
ATOM   3587  C2  CHO   508     207.833 210.605  38.238  1.00  0.00           C
ATOM   3588  ROH CHO   509      99.283  27.855  26.638  1.00  0.00            
ATOM   3589  R1  CHO   509     100.583  26.505  24.538  1.00  0.00            
ATOM   3590  R2  CHO   509     103.083  25.305  24.838  1.00  0.00            
ATOM   3591  R3  CHO   509     101.833  23.105  23.938  1.00  0.00            
ATOM   3592  R4  CHO   509     104.633  22.355  24.038  1.00  0.00            
ATOM   3593  R5  CHO   509     103.333  22.155  22.288  1.00  0.00            
ATOM   3594  C1  CHO   509     104.333  18.505  22.688  1.00  0.00           C
ATOM   3595  C2  CHO   509     105.633  16.155  19.738  1.00  0.00           C
ATOM   3596  ROH CHO   510     185.083 127.655  39.238  1.00  0.00            
ATOM   3597  R1  CHO   510     182.233 127.155  39.588  1.00  0.00            
ATOM   3598  R2  CHO   510     181.183 124.605  39.538  1.00  0.00            
ATOM   3599  R3  CHO   510     180.233 125.305  41.938  1.00  0.00            
ATOM   3600  R4  CHO   510     178.183 123.455  40.788  1.00  0.00            
ATOM   3601  R5  CHO   510     177.783 125.505  41.538  1.00  0.00            
ATOM   3602  C1  CHO   510     175.483 123.505  43.788  1.00  0.00           C
ATOM   3603  C2  CHO   510     172.033 123.405  42.338  1.00  0.00           C
ATOM   3604  ROH CHO   511      59.933 186.605  37.538  1.00  0.00            
ATOM   3605  R1  CHO   511      61.883 186.305  35.488  1.00  0.00            
ATOM   3606  R2  CHO   511      61.333 184.955  33.088  1.00  0.00            
ATOM   3607  R3  CHO   511      62.233 187.305  31.988  1.00  0.00            
ATOM   3608  R4  CHO   511      63.333 185.205  30.288  1.00  0.00            
ATOM   3609  R5  CHO   511      64.433 186.805  31.238  1.00  0.00            
ATOM   3610  C1  CHO   511      65.283 187.505  27.588  1.00  0.00           C
ATOM   3611  C2  CHO   511      68.083 186.605  24.688  1.00  0.00           C
ATOM   3612  ROH CHO   512      84.833 162.705  34.588  1.00  0.00            
ATOM   3613  R1  CHO   512      85.733 160.055  34.488  1.00  0.00            
ATOM   3614  R2  CHO   512      88.433 159.355  34.338  1.00  0.00            
ATOM   3615  R3  CHO   512      87.833 157.855  36.488  1.00  0.00            
ATOM   3616  R4  CHO   512      90.683 157.455  36.088  1.00  0.00            
ATOM   3617  R5  CHO   512      89.183 155.905  36.288  1.00  0.00            
ATOM   3618  C1  CHO   512      91.433 154.905  39.188  1.00  0.00           C
ATOM   3619  C2  CHO   512      91.233 151.055  38.338  1.00  0.00           C
ATOM   3620  ROH CHO   513     200.433 150.655  19.838  1.00  0.00            
ATOM   3621  R1  CHO   513     201.133 151.555  22.438  1.00  0.00            
ATOM   3622  R2  CHO   513     199.633 150.905  24.688  1.00  0.00            
ATOM   3623  R3  CHO   513     202.033 150.055  25.588  1.00  0.00            
ATOM   3624  R4  CHO   513     200.583 150.955  27.988  1.00  0.00            
ATOM   3625  R5  CHO   513     202.583 151.605  27.338  1.00  0.00            
ATOM   3626  C1  CHO   513     203.433 150.255  30.788  1.00  0.00           C
ATOM   3627  C2  CHO   513     202.983 153.355  32.088  1.00  0.00           C
ATOM   3628  ROH CHO   514     214.183 219.555  38.288  1.00  0.00            
ATOM   3629  R1  CHO   514     211.883 220.855  39.338  1.00  0.00            
ATOM   3630  R2  CHO   514     210.683 223.005  38.088  1.00  0.00            
ATOM   3631  R3  CHO   514     208.433 221.505  38.338  1.00  0.00            
ATOM   3632  R4  CHO   514     207.433 224.255  38.038  1.00  0.00            
ATOM   3633  R5  CHO   514     206.933 222.805  39.638  1.00  0.00            
ATOM   3634  C1  CHO   514     203.433 223.505  38.238  1.00  0.00           C
ATOM   3635  C2  CHO   514     200.433 223.955  39.988  1.00  0.00           C
ATOM   3636  ROH CHO   515     163.633 212.105  37.138  1.00  0.00            
ATOM   3637  R1  CHO   515     164.883 214.105  38.688  1.00  0.00            
ATOM   3638  R2  CHO   515     163.483 215.855  40.338  1.00  0.00            
ATOM   3639  R3  CHO   515     165.233 214.905  42.188  1.00  0.00            
ATOM   3640  R4  CHO   515     164.333 217.555  43.188  1.00  0.00            
ATOM   3641  R5  CHO   515     166.383 216.855  42.938  1.00  0.00            
ATOM   3642  C1  CHO   515     166.483 217.655  46.688  1.00  0.00           C
ATOM   3643  C2  CHO   515     165.883 217.405  49.038  1.00  0.00           C
ATOM   3644  ROH CHO   516     136.133 128.305  37.138  1.00  0.00            
ATOM   3645  R1  CHO   516     134.583 126.005  36.688  1.00  0.00            
ATOM   3646  R2  CHO   516     135.333 123.505  37.588  1.00  0.00            
ATOM   3647  R3  CHO   516     132.833 123.505  38.738  1.00  0.00            
ATOM   3648  R4  CHO   516     133.433 120.655  38.338  1.00  0.00            
ATOM   3649  R5  CHO   516     131.683 121.705  37.638  1.00  0.00            
ATOM   3650  C1  CHO   516     130.033 119.055  39.838  1.00  0.00           C
ATOM   3651  C2  CHO   516     129.083 116.055  41.488  1.00  0.00           C
ATOM   3652  ROH CHO   517     169.183 167.455  27.688  1.00  0.00            
ATOM   3653  R1  CHO   517     169.083 167.155  30.488  1.00  0.00            
ATOM   3654  R2  CHO   517     168.633 164.705  31.738  1.00  0.00            
ATOM   3655  R3  CHO   517     170.883 165.355  33.088  1.00  0.00            
ATOM   3656  R4  CHO   517     169.733 163.155  34.588  1.00  0.00            
ATOM   3657  R5  CHO   517     170.333 165.105  35.388  1.00  0.00            
ATOM   3658  C1  CHO   517     172.483 162.855  37.538  1.00  0.00           C
ATOM   3659  C2  CHO   517     171.733 162.655  41.288  1.00  0.00           C
ATOM   3660  ROH CHO   518     160.983 134.455  36.688  1.00  0.00            
ATOM   3661  R1  CHO   518     161.033 132.605  34.538  1.00  0.00            
ATOM   3662  R2  CHO   518     158.833 132.055  32.988  1.00  0.00            
ATOM   3663  R3  CHO   518     160.533 132.655  30.938  1.00  0.00            
ATOM   3664  R4  CHO   518     157.933 132.255  29.638  1.00  0.00            
ATOM   3665  R5  CHO   518     159.883 131.255  29.138  1.00  0.00            
ATOM   3666  C1  CHO   518     159.083 132.955  25.788  1.00  0.00           C
ATOM   3667  C2  CHO   518     156.633 134.405  22.788  1.00  0.00           C
ATOM   3668  ROH CHO   519      93.583  81.505  43.588  1.00  0.00            
ATOM   3669  R1  CHO   519      91.283  81.405  41.888  1.00  0.00            
ATOM   3670  R2  CHO   519      90.833  79.305  40.188  1.00  0.00            
ATOM   3671  R3  CHO   519      88.433  79.205  41.438  1.00  0.00            
ATOM   3672  R4  CHO   519      87.883  78.055  38.838  1.00  0.00            
ATOM   3673  R5  CHO   519      86.833  79.705  39.738  1.00  0.00            
ATOM   3674  C1  CHO   519      83.933  77.205  39.238  1.00  0.00           C
ATOM   3675  C2  CHO   519      81.983  79.405  36.838  1.00  0.00           C
ATOM   3676  ROH CHO   520     108.533 224.105  42.438  1.00  0.00            
ATOM   3677  R1  CHO   520     106.433 225.105  40.838  1.00  0.00            
ATOM   3678  R2  CHO   520     105.733 224.005  38.388  1.00  0.00            
ATOM   3679  R3  CHO   520     103.283 223.855  39.538  1.00  0.00            
ATOM   3680  R4  CHO   520     102.783 223.555  36.688  1.00  0.00            
ATOM   3681  R5  CHO   520     101.833 225.005  37.988  1.00  0.00            
ATOM   3682  C1  CHO   520      98.733 223.155  36.738  1.00  0.00           C
ATOM   3683  C2  CHO   520      96.833 222.155  34.538  1.00  0.00           C
ATOM   3684  ROH CHO   521     184.933  88.305  29.838  1.00  0.00            
ATOM   3685  R1  CHO   521     186.033  88.805  27.288  1.00  0.00            
ATOM   3686  R2  CHO   521     188.483  87.755  26.488  1.00  0.00            
ATOM   3687  R3  CHO   521     187.033  86.855  24.388  1.00  0.00            
ATOM   3688  R4  CHO   521     189.883  86.555  23.538  1.00  0.00            
ATOM   3689  R5  CHO   521     188.283  87.555  22.438  1.00  0.00            
ATOM   3690  C1  CHO   521     189.233  84.955  19.888  1.00  0.00           C
ATOM   3691  C2  CHO   521     191.833  85.755  17.188  1.00  0.00           C
ATOM   3692  ROH CHO   522      70.183  76.905  47.488  1.00  0.00            
ATOM   3693  R1  CHO   522      71.533  76.355  45.088  1.00  0.00            
ATOM   3694  R2  CHO   522      71.183  77.905  42.788  1.00  0.00            
ATOM   3695  R3  CHO   522      73.883  78.005  42.888  1.00  0.00            
ATOM   3696  R4  CHO   522      73.283  78.355  40.088  1.00  0.00            
ATOM   3697  R5  CHO   522      74.633  76.905  40.938  1.00  0.00            
ATOM   3698  C1  CHO   522      76.983  78.755  38.588  1.00  0.00           C
ATOM   3699  C2  CHO   522      77.183  75.505  36.788  1.00  0.00           C
ATOM   3700  ROH CHO   523     164.683   2.655  41.588  1.00  0.00            
ATOM   3701  R1  CHO   523     164.283   4.055  44.038  1.00  0.00            
ATOM   3702  R2  CHO   523     161.833   5.105  44.738  1.00  0.00            
ATOM   3703  R3  CHO   523     162.183   3.605  46.988  1.00  0.00            
ATOM   3704  R4  CHO   523     159.533   4.805  47.288  1.00  0.00            
ATOM   3705  R5  CHO   523     161.183   4.905  48.738  1.00  0.00            
ATOM   3706  C1  CHO   523     158.533   3.205  50.888  1.00  0.00           C
ATOM   3707  C2  CHO   523     155.333   4.755  50.888  1.00  0.00           C
ATOM   3708  ROH CHO   524     117.933 165.105  36.438  1.00  0.00            
ATOM   3709  R1  CHO   524     120.583 165.855  35.788  1.00  0.00            
ATOM   3710  R2  CHO   524     121.183 168.255  34.538  1.00  0.00            
ATOM   3711  R3  CHO   524     122.833 168.555  36.638  1.00  0.00            
ATOM   3712  R4  CHO   524     123.383 170.905  34.988  1.00  0.00            
ATOM   3713  R5  CHO   524     124.883 169.455  35.688  1.00  0.00            
ATOM   3714  C1  CHO   524     126.233 172.655  37.188  1.00  0.00           C
ATOM   3715  C2  CHO   524     129.233 173.855  34.438  1.00  0.00           C
ATOM   3716  ROH CHO   525      52.983 225.955  35.538  1.00  0.00            
ATOM   3717  R1  CHO   525      53.233 223.855  33.638  1.00  0.00            
ATOM   3718  R2  CHO   525      55.233 221.955  33.788  1.00  0.00            
ATOM   3719  R3  CHO   525      53.133 220.255  33.638  1.00  0.00            
ATOM   3720  R4  CHO   525      55.533 218.555  33.388  1.00  0.00            
ATOM   3721  R5  CHO   525      53.833 218.605  32.038  1.00  0.00            
ATOM   3722  C1  CHO   525      53.733 214.905  33.088  1.00  0.00           C
ATOM   3723  C2  CHO   525      56.033 212.805  34.538  1.00  0.00           C
ATOM   3724  ROH CHO   526     131.333 105.155  46.088  1.00  0.00            
ATOM   3725  R1  CHO   526     129.683 105.755  43.838  1.00  0.00            
ATOM   3726  R2  CHO   526     128.083 108.005  43.688  1.00  0.00            
ATOM   3727  R3  CHO   526     129.433 108.355  41.388  1.00  0.00            
ATOM   3728  R4  CHO   526     127.383 110.455  41.388  1.00  0.00            
ATOM   3729  R5  CHO   526     127.733 109.005  39.788  1.00  0.00            
ATOM   3730  C1  CHO   526     128.183 112.255  37.838  1.00  0.00           C
ATOM   3731  C2  CHO   526     127.133 116.255  36.088  1.00  0.00           C
ATOM   3732  ROH CHO   527     178.533   7.005  42.788  1.00  0.00            
ATOM   3733  R1  CHO   527     180.433   6.905  40.688  1.00  0.00            
ATOM   3734  R2  CHO   527     183.083   6.005  41.038  1.00  0.00            
ATOM   3735  R3  CHO   527     182.383   4.255  39.038  1.00  0.00            
ATOM   3736  R4  CHO   527     185.283   4.105  39.288  1.00  0.00            
ATOM   3737  R5  CHO   527     184.183   4.505  37.488  1.00  0.00            
ATOM   3738  C1  CHO   527     186.033   1.355  36.388  1.00  0.00           C
ATOM   3739  C2  CHO   527     188.133  -0.595  35.238  1.00  0.00           C
ATOM   3740  ROH CHO   528      52.333   7.205  30.138  1.00  0.00            
ATOM   3741  R1  CHO   528      54.533   5.955  31.438  1.00  0.00            
ATOM   3742  R2  CHO   528      55.133   3.255  31.038  1.00  0.00            
ATOM   3743  R3  CHO   528      57.583   4.255  30.388  1.00  0.00            
ATOM   3744  R4  CHO   528      58.083   1.555  31.388  1.00  0.00            
ATOM   3745  R5  CHO   528      59.033   3.405  32.088  1.00  0.00            
ATOM   3746  C1  CHO   528      62.133   1.505  30.938  1.00  0.00           C
ATOM   3747  C2  CHO   528      63.733  -2.195  33.088  1.00  0.00           C
ATOM   3748  ROH CHO   529      74.133 181.255  30.538  1.00  0.00            
ATOM   3749  R1  CHO   529      76.483 182.805  30.688  1.00  0.00            
ATOM   3750  R2  CHO   529      78.833 181.805  31.688  1.00  0.00            
ATOM   3751  R3  CHO   529      79.833 182.605  29.288  1.00  0.00            
ATOM   3752  R4  CHO   529      82.033 183.055  31.188  1.00  0.00            
ATOM   3753  R5  CHO   529      81.183 184.555  29.838  1.00  0.00            
ATOM   3754  C1  CHO   529      84.783 184.605  28.638  1.00  0.00           C
ATOM   3755  C2  CHO   529      86.483 187.855  28.988  1.00  0.00           C
ATOM   3756  ROH CHO   530     133.433 193.905  38.988  1.00  0.00            
ATOM   3757  R1  CHO   530     131.133 193.505  40.538  1.00  0.00            
ATOM   3758  R2  CHO   530     129.433 191.355  40.138  1.00  0.00            
ATOM   3759  R3  CHO   530     129.883 190.955  42.788  1.00  0.00            
ATOM   3760  R4  CHO   530     127.533 189.255  42.138  1.00  0.00            
ATOM   3761  R5  CHO   530     127.633 190.755  43.738  1.00  0.00            
ATOM   3762  C1  CHO   530     126.783 187.705  45.838  1.00  0.00           C
ATOM   3763  C2  CHO   530     124.983 183.455  47.288  1.00  0.00           C
ATOM   3764  ROH CHO   531      93.583 159.605  32.438  1.00  0.00            
ATOM   3765  R1  CHO   531      96.283 158.955  31.988  1.00  0.00            
ATOM   3766  R2  CHO   531      98.033 158.255  34.038  1.00  0.00            
ATOM   3767  R3  CHO   531      98.433 156.055  32.538  1.00  0.00            
ATOM   3768  R4  CHO   531     100.783 156.205  34.288  1.00  0.00            
ATOM   3769  R5  CHO   531     100.783 156.005  32.138  1.00  0.00            
ATOM   3770  C1  CHO   531     102.733 152.855  33.038  1.00  0.00           C
ATOM   3771  C2  CHO   531     106.583 152.855  33.988  1.00  0.00           C
ATOM   3772  ROH CHO   532      55.933  27.755  31.188  1.00  0.00            
ATOM   3773  R1  CHO   532      53.733  29.005  29.888  1.00  0.00            
ATOM   3774  R2  CHO   532      52.483  27.955  27.688  1.00  0.00            
ATOM   3775  R3  CHO   532      50.233  28.205  29.238  1.00  0.00            
ATOM   3776  R4  CHO   532      49.233  28.255  26.488  1.00  0.00            
ATOM   3777  R5  CHO   532      48.883  29.755  28.038  1.00  0.00            
ATOM   3778  C1  CHO   532      45.283  28.705  27.238  1.00  0.00           C
ATOM   3779  C2  CHO   532      41.733  28.705  25.638  1.00  0.00           C
ATOM   3780  ROH CHO   533     121.683 158.055  45.388  1.00  0.00            
ATOM   3781  R1  CHO   533     122.383 160.455  44.088  1.00  0.00            
ATOM   3782  R2  CHO   533     121.533 161.055  41.538  1.00  0.00            
ATOM   3783  R3  CHO   533     120.683 163.355  42.738  1.00  0.00            
ATOM   3784  R4  CHO   533     121.383 164.155  39.988  1.00  0.00            
ATOM   3785  R5  CHO   533     122.083 165.055  41.838  1.00  0.00            
ATOM   3786  C1  CHO   533     120.533 168.155  40.238  1.00  0.00           C
ATOM   3787  C2  CHO   533     121.383 171.705  40.238  1.00  0.00           C
ATOM   3788  ROH CHO   534      28.983  70.705  39.088  1.00  0.00            
ATOM   3789  R1  CHO   534      31.133  69.655  37.488  1.00  0.00            
ATOM   3790  R2  CHO   534      33.633  69.205  38.488  1.00  0.00            
ATOM   3791  R3  CHO   534      33.233  66.705  37.538  1.00  0.00            
ATOM   3792  R4  CHO   534      35.983  67.355  36.788  1.00  0.00            
ATOM   3793  R5  CHO   534      34.433  66.705  35.438  1.00  0.00            
ATOM   3794  C1  CHO   534      36.983  63.955  34.838  1.00  0.00           C
ATOM   3795  C2  CHO   534      38.133  64.155  31.138  1.00  0.00           C
ATOM   3796  ROH CHO   535     165.783 190.155  50.238  1.00  0.00            
ATOM   3797  R1  CHO   535     166.333 192.905  49.838  1.00  0.00            
ATOM   3798  R2  CHO   535     166.483 194.755  51.888  1.00  0.00            
ATOM   3799  R3  CHO   535     168.883 195.305  50.888  1.00  0.00            
ATOM   3800  R4  CHO   535     168.183 197.655  52.438  1.00  0.00            
ATOM   3801  R5  CHO   535     168.833 197.605  50.338  1.00  0.00            
ATOM   3802  C1  CHO   535     171.533 199.855  51.838  1.00  0.00           C
ATOM   3803  C2  CHO   535     174.533 202.255  49.838  1.00  0.00           C
ATOM   3804  ROH CHO   536      27.383 111.055  44.538  1.00  0.00            
ATOM   3805  R1  CHO   536      27.933 113.455  43.138  1.00  0.00            
ATOM   3806  R2  CHO   536      29.183 115.605  44.288  1.00  0.00            
ATOM   3807  R3  CHO   536      30.933 115.355  42.238  1.00  0.00            
ATOM   3808  R4  CHO   536      30.183 118.205  42.188  1.00  0.00            
ATOM   3809  R5  CHO   536      30.083 116.805  40.538  1.00  0.00            
ATOM   3810  C1  CHO   536      32.433 119.405  39.088  1.00  0.00           C
ATOM   3811  C2  CHO   536      33.933 119.405  35.988  1.00  0.00           C
ATOM   3812  ROH CHO   537     107.783 127.955  49.088  1.00  0.00            
ATOM   3813  R1  CHO   537     108.033 125.755  47.338  1.00  0.00            
ATOM   3814  R2  CHO   537     110.283 124.205  47.238  1.00  0.00            
ATOM   3815  R3  CHO   537     108.533 122.155  47.638  1.00  0.00            
ATOM   3816  R4  CHO   537     110.983 120.855  46.688  1.00  0.00            
ATOM   3817  R5  CHO   537     108.983 120.605  45.838  1.00  0.00            
ATOM   3818  C1  CHO   537     109.733 117.005  46.788  1.00  0.00           C
ATOM   3819  C2  CHO   537     110.283 112.405  47.088  1.00  0.00           C
ATOM   3820  ROH CHO   538     151.333 121.105  39.438  1.00  0.00            
ATOM   3821  R1  CHO   538     150.483 123.805  39.338  1.00  0.00            
ATOM   3822  R2  CHO   538     148.633 124.855  41.088  1.00  0.00            
ATOM   3823  R3  CHO   538     150.583 126.705  41.538  1.00  0.00            
ATOM   3824  R4  CHO   538     148.083 128.255  41.488  1.00  0.00            
ATOM   3825  R5  CHO   538     149.883 128.605  40.288  1.00  0.00            
ATOM   3826  C1  CHO   538     149.583 131.955  42.138  1.00  0.00           C
ATOM   3827  C2  CHO   538     152.283 135.205  40.938  1.00  0.00           C
ATOM   3828  ROH CHO   539     121.583  74.655  28.688  1.00  0.00            
ATOM   3829  R1  CHO   539     120.433  77.055  27.788  1.00  0.00            
ATOM   3830  R2  CHO   539     118.183  78.105  28.938  1.00  0.00            
ATOM   3831  R3  CHO   539     119.733  80.305  29.288  1.00  0.00            
ATOM   3832  R4  CHO   539     116.933  81.355  29.388  1.00  0.00            
ATOM   3833  R5  CHO   539     118.533  82.055  28.088  1.00  0.00            
ATOM   3834  C1  CHO   539     117.683  85.255  29.988  1.00  0.00           C
ATOM   3835  C2  CHO   539     118.883  87.705  29.788  1.00  0.00           C
ATOM   3836  ROH CHO   540     163.733 118.905  35.938  1.00  0.00            
ATOM   3837  R1  CHO   540     161.283 119.155  34.538  1.00  0.00            
ATOM   3838  R2  CHO   540     160.583 121.505  33.188  1.00  0.00            
ATOM   3839  R3  CHO   540     160.333 119.805  31.088  1.00  0.00            
ATOM   3840  R4  CHO   540     158.983 122.255  30.238  1.00  0.00            
ATOM   3841  R5  CHO   540     158.083 120.305  30.238  1.00  0.00            
ATOM   3842  C1  CHO   540     157.733 121.155  26.538  1.00  0.00           C
ATOM   3843  C2  CHO   540     155.233 121.505  23.888  1.00  0.00           C
ATOM   3844  ROH CHO   541     132.183  84.655  40.088  1.00  0.00            
ATOM   3845  R1  CHO   541     130.233  85.255  38.138  1.00  0.00            
ATOM   3846  R2  CHO   541     127.733  86.255  38.738  1.00  0.00            
ATOM   3847  R3  CHO   541     128.483  88.255  37.038  1.00  0.00            
ATOM   3848  R4  CHO   541     125.683  88.755  37.588  1.00  0.00            
ATOM   3849  R5  CHO   541     126.583  88.555  35.638  1.00  0.00            
ATOM   3850  C1  CHO   541     125.083  92.055  35.338  1.00  0.00           C
ATOM   3851  C2  CHO   541     121.383  93.555  35.588  1.00  0.00           C
ATOM   3852  ROH CHO   542      42.533 207.505  26.538  1.00  0.00            
ATOM   3853  R1  CHO   542      40.883 207.705  28.838  1.00  0.00            
ATOM   3854  R2  CHO   542      38.133 207.205  28.738  1.00  0.00            
ATOM   3855  R3  CHO   542      38.733 205.455  30.688  1.00  0.00            
ATOM   3856  R4  CHO   542      35.883 206.055  31.038  1.00  0.00            
ATOM   3857  R5  CHO   542      37.383 206.205  32.588  1.00  0.00            
ATOM   3858  C1  CHO   542      35.083 203.705  34.238  1.00  0.00           C
ATOM   3859  C2  CHO   542      33.383 200.305  35.438  1.00  0.00           C
ATOM   3860  ROH CHO   543     154.583 117.805  32.638  1.00  0.00            
ATOM   3861  R1  CHO   543     157.083 117.055  33.738  1.00  0.00            
ATOM   3862  R2  CHO   543     157.833 114.455  34.138  1.00  0.00            
ATOM   3863  R3  CHO   543     159.983 115.155  32.688  1.00  0.00            
ATOM   3864  R4  CHO   543     160.883 112.855  34.288  1.00  0.00            
ATOM   3865  R5  CHO   543     161.833 114.805  34.138  1.00  0.00            
ATOM   3866  C1  CHO   543     164.683 112.605  32.938  1.00  0.00           C
ATOM   3867  C2  CHO   543     168.333 112.305  31.888  1.00  0.00           C
ATOM   3868  ROH CHO   544      31.483 129.555  26.388  1.00  0.00            
ATOM   3869  R1  CHO   544      31.033 128.805  29.138  1.00  0.00            
ATOM   3870  R2  CHO   544      32.933 127.605  30.638  1.00  0.00            
ATOM   3871  R3  CHO   544      32.483 129.655  32.338  1.00  0.00            
ATOM   3872  R4  CHO   544      34.083 127.755  33.888  1.00  0.00            
ATOM   3873  R5  CHO   544      32.183 128.605  34.488  1.00  0.00            
ATOM   3874  C1  CHO   544      34.333 129.805  37.388  1.00  0.00           C
ATOM   3875  C2  CHO   544      34.133 128.355  40.388  1.00  0.00           C
ATOM   3876  ROH CHO   545     202.383  44.205  32.238  1.00  0.00            
ATOM   3877  R1  CHO   545     204.883  44.305  33.688  1.00  0.00            
ATOM   3878  R2  CHO   545     205.883  42.055  34.988  1.00  0.00            
ATOM   3879  R3  CHO   545     208.083  42.655  33.488  1.00  0.00            
ATOM   3880  R4  CHO   545     209.183  41.155  35.738  1.00  0.00            
ATOM   3881  R5  CHO   545     209.783  43.105  35.038  1.00  0.00            
ATOM   3882  C1  CHO   545     213.083  41.155  34.738  1.00  0.00           C
ATOM   3883  C2  CHO   545     215.583  39.955  36.038  1.00  0.00           C
ATOM   3884  ROH CHO   546     211.333 121.355  23.738  1.00  0.00            
ATOM   3885  R1  CHO   546     209.533 119.655  25.138  1.00  0.00            
ATOM   3886  R2  CHO   546     209.883 116.905  25.188  1.00  0.00            
ATOM   3887  R3  CHO   546     209.783 117.255  27.888  1.00  0.00            
ATOM   3888  R4  CHO   546     208.633 114.605  27.488  1.00  0.00            
ATOM   3889  R5  CHO   546     207.733 116.255  28.588  1.00  0.00            
ATOM   3890  C1  CHO   546     207.933 113.655  31.338  1.00  0.00           C
ATOM   3891  C2  CHO   546     208.083 109.455  31.838  1.00  0.00           C
ATOM   3892  ROH CHO   547     164.083 101.305  31.138  1.00  0.00            
ATOM   3893  R1  CHO   547     162.433 100.655  28.938  1.00  0.00            
ATOM   3894  R2  CHO   547     161.133 102.555  27.438  1.00  0.00            
ATOM   3895  R3  CHO   547     162.383 101.355  25.388  1.00  0.00            
ATOM   3896  R4  CHO   547     160.083 102.705  24.138  1.00  0.00            
ATOM   3897  R5  CHO   547     160.533 100.605  23.938  1.00  0.00            
ATOM   3898  C1  CHO   547     160.683 101.655  20.288  1.00  0.00           C
ATOM   3899  C2  CHO   547     156.133 102.755  19.638  1.00  0.00           C
ATOM   3900  ROH CHO   548     153.433  74.555  20.888  1.00  0.00            
ATOM   3901  R1  CHO   548     153.033  72.105  22.288  1.00  0.00            
ATOM   3902  R2  CHO   548     151.783  72.005  24.788  1.00  0.00            
ATOM   3903  R3  CHO   548     150.233  70.205  23.538  1.00  0.00            
ATOM   3904  R4  CHO   548     150.383  69.255  26.288  1.00  0.00            
ATOM   3905  R5  CHO   548     150.783  68.105  24.488  1.00  0.00            
ATOM   3906  C1  CHO   548     147.983  65.955  25.988  1.00  0.00           C
ATOM   3907  C2  CHO   548     147.633  61.955  28.588  1.00  0.00           C
ATOM   3908  ROH CHO   549     100.333 187.355  30.838  1.00  0.00            
ATOM   3909  R1  CHO   549     101.683 185.805  32.738  1.00  0.00            
ATOM   3910  R2  CHO   549     103.033 186.905  34.888  1.00  0.00            
ATOM   3911  R3  CHO   549     101.433 185.255  36.338  1.00  0.00            
ATOM   3912  R4  CHO   549     104.033 185.155  37.738  1.00  0.00            
ATOM   3913  R5  CHO   549     102.883 183.455  36.988  1.00  0.00            
ATOM   3914  C1  CHO   549     103.083 182.555  40.688  1.00  0.00           C
ATOM   3915  C2  CHO   549     104.933 182.655  43.588  1.00  0.00           C
ATOM   3916  ROH CHO   550     166.133  49.305  30.838  1.00  0.00            
ATOM   3917  R1  CHO   550     167.533  50.605  28.738  1.00  0.00            
ATOM   3918  R2  CHO   550     166.233  52.105  26.788  1.00  0.00            
ATOM   3919  R3  CHO   550     168.033  54.005  27.588  1.00  0.00            
ATOM   3920  R4  CHO   550     166.833  55.055  25.088  1.00  0.00            
ATOM   3921  R5  CHO   550     168.983  54.805  25.538  1.00  0.00            
ATOM   3922  C1  CHO   550     168.833  58.555  24.838  1.00  0.00           C
ATOM   3923  C2  CHO   550     167.383  61.855  23.988  1.00  0.00           C
ATOM   3924  ROH CHO   551      61.183  89.555  25.388  1.00  0.00            
ATOM   3925  R1  CHO   551      60.383  92.255  25.088  1.00  0.00            
ATOM   3926  R2  CHO   551      57.933  93.005  24.088  1.00  0.00            
ATOM   3927  R3  CHO   551      57.733  94.405  26.438  1.00  0.00            
ATOM   3928  R4  CHO   551      55.733  95.605  24.638  1.00  0.00            
ATOM   3929  R5  CHO   551      57.333  96.655  25.738  1.00  0.00            
ATOM   3930  C1  CHO   551      54.283  98.455  27.188  1.00  0.00           C
ATOM   3931  C2  CHO   551      52.333 101.205  28.238  1.00  0.00           C
ATOM   3932  ROH CHO   552     205.833 166.205  41.038  1.00  0.00            
ATOM   3933  R1  CHO   552     205.883 168.955  41.738  1.00  0.00            
ATOM   3934  R2  CHO   552     207.833 170.705  40.888  1.00  0.00            
ATOM   3935  R3  CHO   552     205.683 172.155  39.988  1.00  0.00            
ATOM   3936  R4  CHO   552     207.983 173.955  39.688  1.00  0.00            
ATOM   3937  R5  CHO   552     206.133 174.405  40.738  1.00  0.00            
ATOM   3938  C1  CHO   552     206.033 177.205  38.138  1.00  0.00           C
ATOM   3939  C2  CHO   552     204.533 179.705  34.538  1.00  0.00           C
ATOM   3940  ROH CHO   553     157.633 203.055  42.988  1.00  0.00            
ATOM   3941  R1  CHO   553     156.033 205.355  42.588  1.00  0.00            
ATOM   3942  R2  CHO   553     157.083 207.855  41.988  1.00  0.00            
ATOM   3943  R3  CHO   553     155.383 207.705  39.888  1.00  0.00            
ATOM   3944  R4  CHO   553     156.333 210.505  39.888  1.00  0.00            
ATOM   3945  R5  CHO   553     154.283 209.855  39.888  1.00  0.00            
ATOM   3946  C1  CHO   553     154.333 211.905  36.688  1.00  0.00           C
ATOM   3947  C2  CHO   553     155.233 216.105  35.938  1.00  0.00           C
ATOM   3948  ROH CHO   554     216.533 104.105  31.338  1.00  0.00            
ATOM   3949  R1  CHO   554     217.933 101.755  30.538  1.00  0.00            
ATOM   3950  R2  CHO   554     219.383 101.605  28.238  1.00  0.00            
ATOM   3951  R3  CHO   554     221.333 100.805  29.938  1.00  0.00            
ATOM   3952  R4  CHO   554     222.183  99.705  27.288  1.00  0.00            
ATOM   3953  R5  CHO   554     221.883  98.555  29.188  1.00  0.00            
ATOM   3954  C1  CHO   554     225.583  97.805  28.388  1.00  0.00           C
ATOM   3955  C2  CHO   554     227.183  94.605  27.138  1.00  0.00           C
ATOM   3956  ROH CHO   555     157.383  51.505  27.638  1.00  0.00            
ATOM   3957  R1  CHO   555     157.433  54.055  28.838  1.00  0.00            
ATOM   3958  R2  CHO   555     155.533  54.905  30.638  1.00  0.00            
ATOM   3959  R3  CHO   555     157.733  55.455  32.188  1.00  0.00            
ATOM   3960  R4  CHO   555     155.683  57.205  33.188  1.00  0.00            
ATOM   3961  R5  CHO   555     157.583  57.805  32.538  1.00  0.00            
ATOM   3962  C1  CHO   555     157.733  59.055  36.138  1.00  0.00           C
ATOM   3963  C2  CHO   555     157.433  58.855  40.338  1.00  0.00           C
ATOM   3964  ROH CHO   556      16.083  48.555  37.438  1.00  0.00            
ATOM   3965  R1  CHO   556      18.483  50.005  37.688  1.00  0.00            
ATOM   3966  R2  CHO   556      20.083  49.955  39.938  1.00  0.00            
ATOM   3967  R3  CHO   556      22.033  49.305  38.138  1.00  0.00            
ATOM   3968  R4  CHO   556      23.483  50.105  40.538  1.00  0.00            
ATOM   3969  R5  CHO   556      23.733  50.905  38.538  1.00  0.00            
ATOM   3970  C1  CHO   556      27.283  49.555  39.188  1.00  0.00           C
ATOM   3971  C2  CHO   556      30.633  50.655  40.988  1.00  0.00           C
ATOM   3972  ROH CHO   557      27.533  22.905  29.688  1.00  0.00            
ATOM   3973  R1  CHO   557      27.983  20.205  30.388  1.00  0.00            
ATOM   3974  R2  CHO   557      27.683  18.105  28.538  1.00  0.00            
ATOM   3975  R3  CHO   557      30.233  17.555  29.288  1.00  0.00            
ATOM   3976  R4  CHO   557      29.033  14.955  28.588  1.00  0.00            
ATOM   3977  R5  CHO   557      30.033  15.455  30.438  1.00  0.00            
ATOM   3978  C1  CHO   557      32.233  12.555  29.288  1.00  0.00           C
ATOM   3979  C2  CHO   557      34.533  12.205  26.738  1.00  0.00           C
ATOM   3980  ROH CHO   558      67.433  91.055  31.388  1.00  0.00            
ATOM   3981  R1  CHO   558      65.733  89.255  32.688  1.00  0.00            
ATOM   3982  R2  CHO   558      63.233  90.005  33.688  1.00  0.00            
ATOM   3983  R3  CHO   558      62.383  87.905  32.188  1.00  0.00            
ATOM   3984  R4  CHO   558      60.083  88.555  33.938  1.00  0.00            
ATOM   3985  R5  CHO   558      61.033  86.605  33.688  1.00  0.00            
ATOM   3986  C1  CHO   558      57.483  85.755  32.688  1.00  0.00           C
ATOM   3987  C2  CHO   558      54.533  83.805  34.238  1.00  0.00           C
ATOM   3988  ROH CHO   559     201.683 103.205  26.638  1.00  0.00            
ATOM   3989  R1  CHO   559     203.483 101.655  25.188  1.00  0.00            
ATOM   3990  R2  CHO   559     206.233 101.855  25.588  1.00  0.00            
ATOM   3991  R3  CHO   559     206.033  99.155  25.988  1.00  0.00            
ATOM   3992  R4  CHO   559     208.683  99.555  24.738  1.00  0.00            
ATOM   3993  R5  CHO   559     207.133  98.205  24.038  1.00  0.00            
ATOM   3994  C1  CHO   559     209.933  95.705  24.638  1.00  0.00           C
ATOM   3995  C2  CHO   559     211.483  93.805  20.738  1.00  0.00           C
ATOM   3996  ROH CHO   560     185.083  95.605  29.838  1.00  0.00            
ATOM   3997  R1  CHO   560     182.633  94.555  28.838  1.00  0.00            
ATOM   3998  R2  CHO   560     182.583  92.255  27.338  1.00  0.00            
ATOM   3999  R3  CHO   560     180.783  91.455  29.238  1.00  0.00            
ATOM   4000  R4  CHO   560     180.783  89.305  27.238  1.00  0.00            
ATOM   4001  R5  CHO   560     178.983  90.355  27.988  1.00  0.00            
ATOM   4002  C1  CHO   560     178.083  86.805  28.938  1.00  0.00           C
ATOM   4003  C2  CHO   560     176.483  84.555  32.488  1.00  0.00           C
ATOM   4004  ROH CHO   561      97.483 199.005  29.338  1.00  0.00            
ATOM   4005  R1  CHO   561      98.533 196.355  29.438  1.00  0.00            
ATOM   4006  R2  CHO   561     100.883 195.605  28.188  1.00  0.00            
ATOM   4007  R3  CHO   561     101.583 194.805  30.638  1.00  0.00            
ATOM   4008  R4  CHO   561     103.483 193.455  28.838  1.00  0.00            
ATOM   4009  R5  CHO   561     102.233 192.505  30.338  1.00  0.00            
ATOM   4010  C1  CHO   561     105.683 191.405  31.588  1.00  0.00           C
ATOM   4011  C2  CHO   561     106.083 187.605  30.738  1.00  0.00           C
ATOM   4012  ROH CHO   562      53.733 127.505  27.138  1.00  0.00            
ATOM   4013  R1  CHO   562      55.333 129.705  27.888  1.00  0.00            
ATOM   4014  R2  CHO   562      54.283 132.255  28.388  1.00  0.00            
ATOM   4015  R3  CHO   562      55.583 131.955  30.738  1.00  0.00            
ATOM   4016  R4  CHO   562      54.983 134.805  30.538  1.00  0.00            
ATOM   4017  R5  CHO   562      56.933 133.905  30.938  1.00  0.00            
ATOM   4018  C1  CHO   562      56.583 136.055  34.088  1.00  0.00           C
ATOM   4019  C2  CHO   562      57.833 136.355  37.988  1.00  0.00           C
ATOM   4020  ROH CHO   563      40.283  20.705  28.938  1.00  0.00            
ATOM   4021  R1  CHO   563      38.183  20.905  30.888  1.00  0.00            
ATOM   4022  R2  CHO   563      38.383  19.805  33.388  1.00  0.00            
ATOM   4023  R3  CHO   563      37.783  22.305  34.188  1.00  0.00            
ATOM   4024  R4  CHO   563      36.683  20.555  36.288  1.00  0.00            
ATOM   4025  R5  CHO   563      35.583  22.105  35.188  1.00  0.00            
ATOM   4026  C1  CHO   563      35.133  23.355  38.788  1.00  0.00           C
ATOM   4027  C2  CHO   563      32.733  25.455  42.188  1.00  0.00           C
ATOM   4028  ROH CHO   564      23.783 141.655  28.788  1.00  0.00            
ATOM   4029  R1  CHO   564      24.033 139.705  26.788  1.00  0.00            
ATOM   4030  R2  CHO   564      23.083 137.155  27.038  1.00  0.00            
ATOM   4031  R3  CHO   564      21.733 137.705  24.738  1.00  0.00            
ATOM   4032  R4  CHO   564      20.833 135.055  25.438  1.00  0.00            
ATOM   4033  R5  CHO   564      21.683 135.655  23.538  1.00  0.00            
ATOM   4034  C1  CHO   564      18.283 134.355  22.338  1.00  0.00           C
ATOM   4035  C2  CHO   564      17.383 132.305  19.138  1.00  0.00           C
ATOM   4036  ROH CHO   565      68.933 210.805  38.438  1.00  0.00            
ATOM   4037  R1  CHO   565      66.133 210.355  38.388  1.00  0.00            
ATOM   4038  R2  CHO   565      64.383 212.005  37.038  1.00  0.00            
ATOM   4039  R3  CHO   565      63.633 209.705  35.838  1.00  0.00            
ATOM   4040  R4  CHO   565      61.633 211.705  34.988  1.00  0.00            
ATOM   4041  R5  CHO   565      61.233 209.755  35.938  1.00  0.00            
ATOM   4042  C1  CHO   565      59.283 209.305  32.638  1.00  0.00           C
ATOM   4043  C2  CHO   565      56.733 211.455  29.238  1.00  0.00           C
ATOM   4044  ROH CHO   566     182.583  59.255  35.838  1.00  0.00            
ATOM   4045  R1  CHO   566     180.483  58.105  34.238  1.00  0.00            
ATOM   4046  R2  CHO   566     177.933  57.605  35.238  1.00  0.00            
ATOM   4047  R3  CHO   566     177.183  59.105  33.088  1.00  0.00            
ATOM   4048  R4  CHO   566     174.683  58.355  34.388  1.00  0.00            
ATOM   4049  R5  CHO   566     175.133  58.005  32.288  1.00  0.00            
ATOM   4050  C1  CHO   566     172.033  60.155  31.938  1.00  0.00           C
ATOM   4051  C2  CHO   566     168.483  58.405  30.288  1.00  0.00           C
ATOM   4052  ROH CHO   567     144.883  34.005  36.438  1.00  0.00            
ATOM   4053  R1  CHO   567     143.833  31.405  35.988  1.00  0.00            
ATOM   4054  R2  CHO   567     141.133  30.955  35.488  1.00  0.00            
ATOM   4055  R3  CHO   567     142.083  29.705  33.238  1.00  0.00            
ATOM   4056  R4  CHO   567     139.633  28.255  33.938  1.00  0.00            
ATOM   4057  R5  CHO   567     141.583  27.405  33.588  1.00  0.00            
ATOM   4058  C1  CHO   567     139.583  25.555  30.938  1.00  0.00           C
ATOM   4059  C2  CHO   567     139.733  23.305  27.788  1.00  0.00           C
ATOM   4060  ROH CHO   568      21.483 106.455  20.988  1.00  0.00            
ATOM   4061  R1  CHO   568      22.833 106.155  23.488  1.00  0.00            
ATOM   4062  R2  CHO   568      25.583 105.955  23.688  1.00  0.00            
ATOM   4063  R3  CHO   568      25.233 108.055  25.438  1.00  0.00            
ATOM   4064  R4  CHO   568      27.933 107.055  25.988  1.00  0.00            
ATOM   4065  R5  CHO   568      26.333 107.305  27.438  1.00  0.00            
ATOM   4066  C1  CHO   568      28.983 109.605  28.938  1.00  0.00           C
ATOM   4067  C2  CHO   568      32.133 113.355  29.988  1.00  0.00           C
ATOM   4068  ROH CHO   569      98.233  49.005  33.888  1.00  0.00            
ATOM   4069  R1  CHO   569      95.683  47.805  33.788  1.00  0.00            
ATOM   4070  R2  CHO   569      94.533  46.655  35.988  1.00  0.00            
ATOM   4071  R3  CHO   569      92.483  48.305  35.388  1.00  0.00            
ATOM   4072  R4  CHO   569      91.233  46.155  36.938  1.00  0.00            
ATOM   4073  R5  CHO   569      90.633  46.805  34.938  1.00  0.00            
ATOM   4074  C1  CHO   569      87.383  47.405  36.888  1.00  0.00           C
ATOM   4075  C2  CHO   569      84.233  48.905  35.538  1.00  0.00           C
ATOM   4076  ROH CHO   570      17.283  40.605  22.538  1.00  0.00            
ATOM   4077  R1  CHO   570      19.033  41.905  24.338  1.00  0.00            
ATOM   4078  R2  CHO   570      18.233  42.755  26.888  1.00  0.00            
ATOM   4079  R3  CHO   570      20.383  41.305  27.688  1.00  0.00            
ATOM   4080  R4  CHO   570      19.983  43.255  29.788  1.00  0.00            
ATOM   4081  R5  CHO   570      21.833  42.905  28.688  1.00  0.00            
ATOM   4082  C1  CHO   570      23.033  42.205  32.238  1.00  0.00           C
ATOM   4083  C2  CHO   570      26.533  43.055  31.638  1.00  0.00           C
ATOM   4084  ROH CHO   571      55.183 210.455  48.738  1.00  0.00            
ATOM   4085  R1  CHO   571      54.733 210.655  45.938  1.00  0.00            
ATOM   4086  R2  CHO   571      56.483 209.655  44.088  1.00  0.00            
ATOM   4087  R3  CHO   571      54.333 208.355  43.188  1.00  0.00            
ATOM   4088  R4  CHO   571      56.083 208.605  40.838  1.00  0.00            
ATOM   4089  R5  CHO   571      53.983 209.205  40.988  1.00  0.00            
ATOM   4090  C1  CHO   571      53.733 206.755  38.088  1.00  0.00           C
ATOM   4091  C2  CHO   571      54.783 207.505  34.188  1.00  0.00           C
ATOM   4092  ROH CHO   572      52.933  53.055  43.688  1.00  0.00            
ATOM   4093  R1  CHO   572      53.683  53.455  40.988  1.00  0.00            
ATOM   4094  R2  CHO   572      56.133  52.555  39.988  1.00  0.00            
ATOM   4095  R3  CHO   572      54.533  51.355  38.138  1.00  0.00            
ATOM   4096  R4  CHO   572      56.783  52.405  36.588  1.00  0.00            
ATOM   4097  R5  CHO   572      54.683  52.805  36.188  1.00  0.00            
ATOM   4098  C1  CHO   572      55.683  51.205  32.888  1.00  0.00           C
ATOM   4099  C2  CHO   572      57.733  52.005  30.738  1.00  0.00           C
ATOM   4100  ROH CHO   573     112.633  24.205  29.838  1.00  0.00            
ATOM   4101  R1  CHO   573     115.433  24.055  30.388  1.00  0.00            
ATOM   4102  R2  CHO   573     116.533  22.155  32.038  1.00  0.00            
ATOM   4103  R3  CHO   573     118.083  21.655  29.888  1.00  0.00            
ATOM   4104  R4  CHO   573     119.233  20.005  31.988  1.00  0.00            
ATOM   4105  R5  CHO   573     120.283  21.455  30.738  1.00  0.00            
ATOM   4106  C1  CHO   573     122.283  18.305  29.938  1.00  0.00           C
ATOM   4107  C2  CHO   573     124.583  15.055  30.438  1.00  0.00           C
ATOM   4108  ROH CHO   574      39.133  76.905  41.138  1.00  0.00            
ATOM   4109  R1  CHO   574      38.233  75.655  38.738  1.00  0.00            
ATOM   4110  R2  CHO   574      38.033  77.005  36.338  1.00  0.00            
ATOM   4111  R3  CHO   574      39.583  75.005  35.438  1.00  0.00            
ATOM   4112  R4  CHO   574      38.783  76.455  33.038  1.00  0.00            
ATOM   4113  R5  CHO   574      38.533  74.305  33.388  1.00  0.00            
ATOM   4114  C1  CHO   574      40.733  74.205  30.238  1.00  0.00           C
ATOM   4115  C2  CHO   574      40.333  71.255  28.388  1.00  0.00           C
ATOM   4116  ROH CHO   575      42.633 194.205  42.788  1.00  0.00            
ATOM   4117  R1  CHO   575      44.983 194.205  41.188  1.00  0.00            
ATOM   4118  R2  CHO   575      45.283 192.455  39.088  1.00  0.00            
ATOM   4119  R3  CHO   575      45.683 194.705  37.638  1.00  0.00            
ATOM   4120  R4  CHO   575      46.333 192.555  35.788  1.00  0.00            
ATOM   4121  R5  CHO   575      47.633 194.205  36.288  1.00  0.00            
ATOM   4122  C1  CHO   575      47.333 194.755  32.538  1.00  0.00           C
ATOM   4123  C2  CHO   575      48.483 193.905  29.138  1.00  0.00           C
ATOM   4124  ROH CHO   576     144.883   6.755  37.988  1.00  0.00            
ATOM   4125  R1  CHO   576     142.383   5.855  36.788  1.00  0.00            
ATOM   4126  R2  CHO   576     142.383   4.405  34.438  1.00  0.00            
ATOM   4127  R3  CHO   576     140.883   2.655  35.988  1.00  0.00            
ATOM   4128  R4  CHO   576     139.983   2.205  33.238  1.00  0.00            
ATOM   4129  R5  CHO   576     138.733   2.655  34.938  1.00  0.00            
ATOM   4130  C1  CHO   576     137.233  -0.695  33.938  1.00  0.00           C
ATOM   4131  C2  CHO   576     137.233  -2.495  30.338  1.00  0.00           C
ATOM   4132  ROH CHO   577     125.533  44.855  32.988  1.00  0.00            
ATOM   4133  R1  CHO   577     124.733  42.355  31.988  1.00  0.00            
ATOM   4134  R2  CHO   577     126.483  40.555  30.888  1.00  0.00            
ATOM   4135  R3  CHO   577     125.433  38.855  32.738  1.00  0.00            
ATOM   4136  R4  CHO   577     126.483  37.105  30.588  1.00  0.00            
ATOM   4137  R5  CHO   577     124.433  37.105  31.438  1.00  0.00            
ATOM   4138  C1  CHO   577     125.483  33.505  32.188  1.00  0.00           C
ATOM   4139  C2  CHO   577     124.883  30.055  31.588  1.00  0.00           C
ATOM   4140  ROH CHO   578      41.783 190.105  35.738  1.00  0.00            
ATOM   4141  R1  CHO   578      41.383 187.755  34.188  1.00  0.00            
ATOM   4142  R2  CHO   578      43.283 186.805  32.438  1.00  0.00            
ATOM   4143  R3  CHO   578      42.983 184.505  33.838  1.00  0.00            
ATOM   4144  R4  CHO   578      43.733 183.605  31.188  1.00  0.00            
ATOM   4145  R5  CHO   578      42.033 182.955  32.338  1.00  0.00            
ATOM   4146  C1  CHO   578      43.733 179.605  31.788  1.00  0.00           C
ATOM   4147  C2  CHO   578      43.383 175.655  31.488  1.00  0.00           C
ATOM   4148  ROH CHO   579     118.183  73.405  24.388  1.00  0.00            
ATOM   4149  R1  CHO   579     118.883  76.105  23.888  1.00  0.00            
ATOM   4150  R2  CHO   579     117.233  77.805  22.388  1.00  0.00            
ATOM   4151  R3  CHO   579     117.483  79.405  24.588  1.00  0.00            
ATOM   4152  R4  CHO   579     116.283  81.105  22.538  1.00  0.00            
ATOM   4153  R5  CHO   579     118.083  81.555  23.738  1.00  0.00            
ATOM   4154  C1  CHO   579     115.983  84.555  24.688  1.00  0.00           C
ATOM   4155  C2  CHO   579     112.833  86.405  27.188  1.00  0.00           C
ATOM   4156  ROH CHO   580      16.983  56.505  26.488  1.00  0.00            
ATOM   4157  R1  CHO   580      19.783  56.355  26.838  1.00  0.00            
ATOM   4158  R2  CHO   580      21.533  57.505  25.038  1.00  0.00            
ATOM   4159  R3  CHO   580      22.533  58.755  27.288  1.00  0.00            
ATOM   4160  R4  CHO   580      24.683  59.005  25.288  1.00  0.00            
ATOM   4161  R5  CHO   580      24.833  58.155  27.338  1.00  0.00            
ATOM   4162  C1  CHO   580      27.383  60.955  27.588  1.00  0.00           C
ATOM   4163  C2  CHO   580      29.533  63.255  30.488  1.00  0.00           C
ATOM   4164  ROH CHO   581      14.133 105.255  23.488  1.00  0.00            
ATOM   4165  R1  CHO   581      11.383 105.405  24.188  1.00  0.00            
ATOM   4166  R2  CHO   581       9.383 104.855  22.388  1.00  0.00            
ATOM   4167  R3  CHO   581       8.583 103.105  24.288  1.00  0.00            
ATOM   4168  R4  CHO   581       6.083 104.355  23.338  1.00  0.00            
ATOM   4169  R5  CHO   581       6.783 104.205  25.438  1.00  0.00            
ATOM   4170  C1  CHO   581       3.433 102.355  25.688  1.00  0.00           C
ATOM   4171  C2  CHO   581       1.083 102.555  23.638  1.00  0.00           C
ATOM   4172  ROH CHO   582     211.133 207.005  39.238  1.00  0.00            
ATOM   4173  R1  CHO   582     212.633 208.805  37.688  1.00  0.00            
ATOM   4174  R2  CHO   582     215.233 209.455  38.288  1.00  0.00            
ATOM   4175  R3  CHO   582     215.683 208.705  35.738  1.00  0.00            
ATOM   4176  R4  CHO   582     217.983 210.405  36.438  1.00  0.00            
ATOM   4177  R5  CHO   582     216.683 210.655  34.688  1.00  0.00            
ATOM   4178  C1  CHO   582     219.983 210.255  32.888  1.00  0.00           C
ATOM   4179  C2  CHO   582     221.483 212.105  30.738  1.00  0.00           C
ATOM   4180  ROH CHO   583     175.583 140.555  35.238  1.00  0.00            
ATOM   4181  R1  CHO   583     177.583 138.555  34.738  1.00  0.00            
ATOM   4182  R2  CHO   583     178.833 138.305  32.288  1.00  0.00            
ATOM   4183  R3  CHO   583     181.033 138.455  33.788  1.00  0.00            
ATOM   4184  R4  CHO   583     181.833 136.905  31.438  1.00  0.00            
ATOM   4185  R5  CHO   583     182.083 136.305  33.538  1.00  0.00            
ATOM   4186  C1  CHO   583     185.783 136.255  32.388  1.00  0.00           C
ATOM   4187  C2  CHO   583     186.733 135.455  29.338  1.00  0.00           C
ATOM   4188  ROH CHO   584     192.633 190.555  36.838  1.00  0.00            
ATOM   4189  R1  CHO   584     193.833 192.755  38.188  1.00  0.00            
ATOM   4190  R2  CHO   584     194.733 195.005  36.888  1.00  0.00            
ATOM   4191  R3  CHO   584     193.083 196.305  38.588  1.00  0.00            
ATOM   4192  R4  CHO   584     194.933 198.355  37.638  1.00  0.00            
ATOM   4193  R5  CHO   584     194.533 197.855  39.688  1.00  0.00            
ATOM   4194  C1  CHO   584     193.483 201.555  39.688  1.00  0.00           C
ATOM   4195  C2  CHO   584     194.033 203.905  37.138  1.00  0.00           C
ATOM   4196  ROH CHO   585     165.333   7.105  31.438  1.00  0.00            
ATOM   4197  R1  CHO   585     162.633   7.405  32.288  1.00  0.00            
ATOM   4198  R2  CHO   585     160.833   5.305  32.238  1.00  0.00            
ATOM   4199  R3  CHO   585     160.533   5.905  34.838  1.00  0.00            
ATOM   4200  R4  CHO   585     158.183   4.355  34.188  1.00  0.00            
ATOM   4201  R5  CHO   585     158.183   6.305  35.088  1.00  0.00            
ATOM   4202  C1  CHO   585     156.283   4.405  37.788  1.00  0.00           C
ATOM   4203  C2  CHO   585     155.583   1.055  38.738  1.00  0.00           C
ATOM   4204  ROH CHO   586      49.933   6.755  34.588  1.00  0.00            
ATOM   4205  R1  CHO   586      48.683   4.555  33.338  1.00  0.00            
ATOM   4206  R2  CHO   586      50.083   2.705  31.888  1.00  0.00            
ATOM   4207  R3  CHO   586      48.933   0.955  33.588  1.00  0.00            
ATOM   4208  R4  CHO   586      49.883  -0.695  31.338  1.00  0.00            
ATOM   4209  R5  CHO   586      47.833  -0.645  32.138  1.00  0.00            
ATOM   4210  C1  CHO   586      48.633  -4.345  32.638  1.00  0.00           C
ATOM   4211  C2  CHO   586      49.433  -7.295  31.638  1.00  0.00           C
ATOM   4212  ROH CHO   587     172.233 116.905  34.438  1.00  0.00            
ATOM   4213  R1  CHO   587     170.133 116.355  36.288  1.00  0.00            
ATOM   4214  R2  CHO   587     167.533 115.855  35.438  1.00  0.00            
ATOM   4215  R3  CHO   587     167.833 113.605  36.938  1.00  0.00            
ATOM   4216  R4  CHO   587     164.983 114.305  37.188  1.00  0.00            
ATOM   4217  R5  CHO   587     166.483 113.955  38.838  1.00  0.00            
ATOM   4218  C1  CHO   587     163.833 111.305  39.638  1.00  0.00           C
ATOM   4219  C2  CHO   587     162.833 108.755  41.738  1.00  0.00           C
ATOM   4220  ROH CHO   588     156.133 199.205  40.588  1.00  0.00            
ATOM   4221  R1  CHO   588     156.333 196.455  39.938  1.00  0.00            
ATOM   4222  R2  CHO   588     158.633 195.355  38.788  1.00  0.00            
ATOM   4223  R3  CHO   588     158.483 193.655  40.888  1.00  0.00            
ATOM   4224  R4  CHO   588     159.183 191.955  38.588  1.00  0.00            
ATOM   4225  R5  CHO   588     157.533 191.655  39.988  1.00  0.00            
ATOM   4226  C1  CHO   588     159.433 188.405  40.488  1.00  0.00           C
ATOM   4227  C2  CHO   588     162.133 186.755  37.638  1.00  0.00           C
ATOM   4228  ROH CHO   589     151.383 164.705  38.738  1.00  0.00            
ATOM   4229  R1  CHO   589     152.883 166.555  40.238  1.00  0.00            
ATOM   4230  R2  CHO   589     154.683 168.305  39.138  1.00  0.00            
ATOM   4231  R3  CHO   589     153.233 170.205  40.388  1.00  0.00            
ATOM   4232  R4  CHO   589     156.033 171.055  40.738  1.00  0.00            
ATOM   4233  R5  CHO   589     154.533 170.755  42.338  1.00  0.00            
ATOM   4234  C1  CHO   589     155.433 174.405  42.888  1.00  0.00           C
ATOM   4235  C2  CHO   589     159.233 175.705  43.388  1.00  0.00           C
ATOM   4236  ROH CHO   590     129.733 160.855  37.688  1.00  0.00            
ATOM   4237  R1  CHO   590     128.433 159.205  35.738  1.00  0.00            
ATOM   4238  R2  CHO   590     125.683 159.105  35.488  1.00  0.00            
ATOM   4239  R3  CHO   590     126.233 159.705  32.938  1.00  0.00            
ATOM   4240  R4  CHO   590     123.633 158.505  32.838  1.00  0.00            
ATOM   4241  R5  CHO   590     125.333 157.905  31.638  1.00  0.00            
ATOM   4242  C1  CHO   590     122.833 158.755  28.888  1.00  0.00           C
ATOM   4243  C2  CHO   590     120.283 161.705  26.338  1.00  0.00           C
ATOM   4244  ROH CHO   591     147.633  51.855  35.588  1.00  0.00            
ATOM   4245  R1  CHO   591     148.333  54.505  36.238  1.00  0.00            
ATOM   4246  R2  CHO   591     150.683  55.155  37.588  1.00  0.00            
ATOM   4247  R3  CHO   591     151.133  56.755  35.438  1.00  0.00            
ATOM   4248  R4  CHO   591     152.433  58.105  37.638  1.00  0.00            
ATOM   4249  R5  CHO   591     150.933  59.005  36.338  1.00  0.00            
ATOM   4250  C1  CHO   591     153.833  61.355  35.688  1.00  0.00           C
ATOM   4251  C2  CHO   591     154.433  64.255  35.038  1.00  0.00           C
ATOM   4252  ROH CHO   592     120.283 100.005  27.388  1.00  0.00            
ATOM   4253  R1  CHO   592     123.033  99.655  27.838  1.00  0.00            
ATOM   4254  R2  CHO   592     124.933 101.405  26.788  1.00  0.00            
ATOM   4255  R3  CHO   592     125.783 101.555  29.388  1.00  0.00            
ATOM   4256  R4  CHO   592     128.183 102.105  27.888  1.00  0.00            
ATOM   4257  R5  CHO   592     127.933 100.605  29.438  1.00  0.00            
ATOM   4258  C1  CHO   592     130.783 102.655  30.938  1.00  0.00           C
ATOM   4259  C2  CHO   592     132.383 102.705  34.438  1.00  0.00           C
ATOM   4260  ROH CHO   593      71.083 205.455  34.488  1.00  0.00            
ATOM   4261  R1  CHO   593      69.483 206.455  36.588  1.00  0.00            
ATOM   4262  R2  CHO   593      66.733 206.605  36.438  1.00  0.00            
ATOM   4263  R3  CHO   593      66.833 205.205  38.788  1.00  0.00            
ATOM   4264  R4  CHO   593      63.983 205.755  38.388  1.00  0.00            
ATOM   4265  R5  CHO   593      65.183 206.205  40.138  1.00  0.00            
ATOM   4266  C1  CHO   593      62.483 203.955  41.688  1.00  0.00           C
ATOM   4267  C2  CHO   593      58.483 204.655  42.138  1.00  0.00           C
ATOM   4268  ROH CHO   594      47.583  95.955  38.738  1.00  0.00            
ATOM   4269  R1  CHO   594      48.733  97.305  36.538  1.00  0.00            
ATOM   4270  R2  CHO   594      50.683  96.105  34.938  1.00  0.00            
ATOM   4271  R3  CHO   594      48.933  96.755  32.938  1.00  0.00            
ATOM   4272  R4  CHO   594      51.383  95.955  31.538  1.00  0.00            
ATOM   4273  R5  CHO   594      50.283  97.855  31.288  1.00  0.00            
ATOM   4274  C1  CHO   594      50.133  96.505  27.688  1.00  0.00           C
ATOM   4275  C2  CHO   594      50.883  95.805  23.288  1.00  0.00           C
ATOM   4276  ROH CHO   595     201.683  88.805  38.988  1.00  0.00            
ATOM   4277  R1  CHO   595     200.333  87.205  37.088  1.00  0.00            
ATOM   4278  R2  CHO   595     197.983  87.905  35.838  1.00  0.00            
ATOM   4279  R3  CHO   595     199.433  87.455  33.538  1.00  0.00            
ATOM   4280  R4  CHO   595     196.683  87.855  32.638  1.00  0.00            
ATOM   4281  R5  CHO   595     197.933  86.155  32.188  1.00  0.00            
ATOM   4282  C1  CHO   595     197.233  87.455  28.638  1.00  0.00           C
ATOM   4283  C2  CHO   595     193.883  87.655  28.338  1.00  0.00           C
ATOM   4284  ROH CHO   596     129.533 199.355  23.838  1.00  0.00            
ATOM   4285  R1  CHO   596     128.633 201.105  25.838  1.00  0.00            
ATOM   4286  R2  CHO   596     127.833 200.205  28.338  1.00  0.00            
ATOM   4287  R3  CHO   596     129.583 202.055  29.238  1.00  0.00            
ATOM   4288  R4  CHO   596     127.283 202.305  31.038  1.00  0.00            
ATOM   4289  R5  CHO   596     128.283 203.905  29.888  1.00  0.00            
ATOM   4290  C1  CHO   596     128.633 205.255  33.438  1.00  0.00           C
ATOM   4291  C2  CHO   596     128.083 205.555  36.388  1.00  0.00           C
ATOM   4292  ROH CHO   597     117.033 173.305  40.338  1.00  0.00            
ATOM   4293  R1  CHO   597     115.833 175.055  38.388  1.00  0.00            
ATOM   4294  R2  CHO   597     116.683 174.955  35.688  1.00  0.00            
ATOM   4295  R3  CHO   597     113.933 174.655  35.288  1.00  0.00            
ATOM   4296  R4  CHO   597     115.133 175.155  32.638  1.00  0.00            
ATOM   4297  R5  CHO   597     113.483 176.255  33.588  1.00  0.00            
ATOM   4298  C1  CHO   597     111.683 174.955  30.438  1.00  0.00           C
ATOM   4299  C2  CHO   597     110.533 176.105  26.288  1.00  0.00           C
ATOM   4300  ROH CHO   598     169.733 213.255  40.938  1.00  0.00            
ATOM   4301  R1  CHO   598     169.333 215.755  39.688  1.00  0.00            
ATOM   4302  R2  CHO   598     170.283 218.105  40.688  1.00  0.00            
ATOM   4303  R3  CHO   598     171.483 218.355  38.288  1.00  0.00            
ATOM   4304  R4  CHO   598     170.833 221.105  39.088  1.00  0.00            
ATOM   4305  R5  CHO   598     170.283 220.155  37.238  1.00  0.00            
ATOM   4306  C1  CHO   598     172.283 223.105  35.838  1.00  0.00           C
ATOM   4307  C2  CHO   598     174.333 224.405  36.138  1.00  0.00           C
ATOM   4308  ROH CHO   599     178.283  36.855  35.938  1.00  0.00            
ATOM   4309  R1  CHO   599     176.933  34.755  37.238  1.00  0.00            
ATOM   4310  R2  CHO   599     175.633  32.705  35.888  1.00  0.00            
ATOM   4311  R3  CHO   599     177.233  31.155  37.388  1.00  0.00            
ATOM   4312  R4  CHO   599     175.633  29.255  35.788  1.00  0.00            
ATOM   4313  R5  CHO   599     175.833  29.255  37.988  1.00  0.00            
ATOM   4314  C1  CHO   599     177.083  25.755  37.188  1.00  0.00           C
ATOM   4315  C2  CHO   599     174.683  24.205  34.888  1.00  0.00           C
ATOM   4316  ROH CHO   600     166.983  74.955  37.538  1.00  0.00            
ATOM   4317  R1  CHO   600     164.233  75.455  38.138  1.00  0.00            
ATOM   4318  R2  CHO   600     163.183  78.005  38.488  1.00  0.00            
ATOM   4319  R3  CHO   600     161.483  77.205  36.538  1.00  0.00            
ATOM   4320  R4  CHO   600     160.383  79.705  37.538  1.00  0.00            
ATOM   4321  R5  CHO   600     159.333  77.805  37.388  1.00  0.00            
ATOM   4322  C1  CHO   600     157.083  80.005  35.188  1.00  0.00           C
ATOM   4323  C2  CHO   600     153.983  82.505  34.138  1.00  0.00           C
ATOM   4324  ROH CHO   601      29.833 221.905  46.588  1.00  0.00            
ATOM   4325  R1  CHO   601      30.883 220.705  44.288  1.00  0.00            
ATOM   4326  R2  CHO   601      29.733 218.455  43.088  1.00  0.00            
ATOM   4327  R3  CHO   601      29.783 220.005  40.888  1.00  0.00            
ATOM   4328  R4  CHO   601      29.733 217.255  39.838  1.00  0.00            
ATOM   4329  R5  CHO   601      31.183 218.805  39.338  1.00  0.00            
ATOM   4330  C1  CHO   601      29.733 218.055  35.888  1.00  0.00           C
ATOM   4331  C2  CHO   601      32.633 217.155  33.238  1.00  0.00           C
ATOM   4332  ROH CHO   602     138.983  95.105  24.488  1.00  0.00            
ATOM   4333  R1  CHO   602     140.783  96.555  26.138  1.00  0.00            
ATOM   4334  R2  CHO   602     142.283  95.405  28.088  1.00  0.00            
ATOM   4335  R3  CHO   602     144.333  96.655  26.788  1.00  0.00            
ATOM   4336  R4  CHO   602     145.533  95.605  29.238  1.00  0.00            
ATOM   4337  R5  CHO   602     145.683  97.655  28.538  1.00  0.00            
ATOM   4338  C1  CHO   602     149.333  96.905  28.638  1.00  0.00           C
ATOM   4339  C2  CHO   602     152.133  98.505  30.638  1.00  0.00           C
ATOM   4340  ROH CHO   603     154.433   8.005  45.238  1.00  0.00            
ATOM   4341  R1  CHO   603     152.533   6.305  43.988  1.00  0.00            
ATOM   4342  R2  CHO   603     152.133   6.305  41.288  1.00  0.00            
ATOM   4343  R3  CHO   603     152.583   3.655  41.538  1.00  0.00            
ATOM   4344  R4  CHO   603     150.983   3.905  39.088  1.00  0.00            
ATOM   4345  R5  CHO   603     150.583   2.605  40.788  1.00  0.00            
ATOM   4346  C1  CHO   603     150.783   0.005  38.038  1.00  0.00           C
ATOM   4347  C2  CHO   603     151.833  -0.895  34.738  1.00  0.00           C
ATOM   4348  ROH CHO   604     113.883   9.355  32.138  1.00  0.00            
ATOM   4349  R1  CHO   604     113.333  11.905  33.188  1.00  0.00            
ATOM   4350  R2  CHO   604     112.783  14.105  31.588  1.00  0.00            
ATOM   4351  R3  CHO   604     110.533  14.205  33.188  1.00  0.00            
ATOM   4352  R4  CHO   604     110.483  16.705  31.688  1.00  0.00            
ATOM   4353  R5  CHO   604     110.433  16.505  33.838  1.00  0.00            
ATOM   4354  C1  CHO   604     107.133  18.355  33.188  1.00  0.00           C
ATOM   4355  C2  CHO   604     103.983  18.105  32.238  1.00  0.00           C
ATOM   4356  ROH CHO   605      88.083 117.955  40.488  1.00  0.00            
ATOM   4357  R1  CHO   605      88.683 119.705  42.688  1.00  0.00            
ATOM   4358  R2  CHO   605      89.383 118.755  45.188  1.00  0.00            
ATOM   4359  R3  CHO   605      91.583 120.305  44.788  1.00  0.00            
ATOM   4360  R4  CHO   605      91.533 119.805  47.688  1.00  0.00            
ATOM   4361  R5  CHO   605      91.633 121.755  46.738  1.00  0.00            
ATOM   4362  C1  CHO   605      94.833 121.855  48.788  1.00  0.00           C
ATOM   4363  C2  CHO   605      94.533 120.605  51.438  1.00  0.00           C
ATOM   4364  ROH CHO   606     199.183 120.955  26.638  1.00  0.00            
ATOM   4365  R1  CHO   606     200.233 121.455  29.188  1.00  0.00            
ATOM   4366  R2  CHO   606     199.933 123.905  30.488  1.00  0.00            
ATOM   4367  R3  CHO   606     198.833 122.355  32.438  1.00  0.00            
ATOM   4368  R4  CHO   606     199.933 124.705  33.838  1.00  0.00            
ATOM   4369  R5  CHO   606     200.333 122.655  34.288  1.00  0.00            
ATOM   4370  C1  CHO   606     198.883 123.755  37.638  1.00  0.00           C
ATOM   4371  C2  CHO   606     195.583 126.105  40.538  1.00  0.00           C
ATOM   4372  ROH CHO   607     113.783  85.105  34.088  1.00  0.00            
ATOM   4373  R1  CHO   607     115.683  86.705  35.488  1.00  0.00            
ATOM   4374  R2  CHO   607     115.833  89.455  35.188  1.00  0.00            
ATOM   4375  R3  CHO   607     115.533  89.455  37.888  1.00  0.00            
ATOM   4376  R4  CHO   607     116.233  92.255  37.188  1.00  0.00            
ATOM   4377  R5  CHO   607     117.233  90.955  38.638  1.00  0.00            
ATOM   4378  C1  CHO   607     116.183  93.855  40.888  1.00  0.00           C
ATOM   4379  C2  CHO   607     114.033  94.855  42.938  1.00  0.00           C
ATOM   4380  ROH CHO   608      69.783 162.805  28.738  1.00  0.00            
ATOM   4381  R1  CHO   608      68.783 165.155  27.488  1.00  0.00            
ATOM   4382  R2  CHO   608      70.033 166.355  25.338  1.00  0.00            
ATOM   4383  R3  CHO   608      67.583 166.155  24.188  1.00  0.00            
ATOM   4384  R4  CHO   608      68.933 168.305  22.738  1.00  0.00            
ATOM   4385  R5  CHO   608      66.983 168.405  23.688  1.00  0.00            
ATOM   4386  C1  CHO   608      65.933 169.255  20.138  1.00  0.00           C
ATOM   4387  C2  CHO   608      64.983 170.705  16.488  1.00  0.00           C
ATOM   4388  ROH CHO   609     156.283 171.855  34.938  1.00  0.00            
ATOM   4389  R1  CHO   609     157.983 170.255  36.538  1.00  0.00            
ATOM   4390  R2  CHO   609     158.983 167.805  35.688  1.00  0.00            
ATOM   4391  R3  CHO   609     161.333 168.905  36.288  1.00  0.00            
ATOM   4392  R4  CHO   609     161.933 166.055  35.788  1.00  0.00            
ATOM   4393  R5  CHO   609     162.483 167.205  37.538  1.00  0.00            
ATOM   4394  C1  CHO   609     165.933 166.055  36.388  1.00  0.00           C
ATOM   4395  C2  CHO   609     167.033 164.455  39.388  1.00  0.00           C
ATOM   4396  ROH CHO   610      88.283 197.005  44.638  1.00  0.00            
ATOM   4397  R1  CHO   610      89.183 197.105  41.938  1.00  0.00            
ATOM   4398  R2  CHO   610      87.933 198.655  40.038  1.00  0.00            
ATOM   4399  R3  CHO   610      90.433 199.655  39.688  1.00  0.00            
ATOM   4400  R4  CHO   610      88.883 200.755  37.438  1.00  0.00            
ATOM   4401  R5  CHO   610      90.783 199.605  37.338  1.00  0.00            
ATOM   4402  C1  CHO   610      91.833 202.855  35.638  1.00  0.00           C
ATOM   4403  C2  CHO   610      95.333 202.805  32.688  1.00  0.00           C
ATOM   4404  ROH CHO   611      69.583  70.155  35.988  1.00  0.00            
ATOM   4405  R1  CHO   611      70.733  68.705  33.838  1.00  0.00            
ATOM   4406  R2  CHO   611      69.833  69.005  31.238  1.00  0.00            
ATOM   4407  R3  CHO   611      72.433  69.555  30.738  1.00  0.00            
ATOM   4408  R4  CHO   611      71.183  69.455  28.088  1.00  0.00            
ATOM   4409  R5  CHO   611      72.933  68.305  28.738  1.00  0.00            
ATOM   4410  C1  CHO   611      74.433  70.255  25.788  1.00  0.00           C
ATOM   4411  C2  CHO   611      76.783  69.705  23.138  1.00  0.00           C
ATOM   4412  ROH CHO   612      34.783  49.655  26.688  1.00  0.00            
ATOM   4413  R1  CHO   612      36.383  49.355  28.988  1.00  0.00            
ATOM   4414  R2  CHO   612      35.333  49.655  31.538  1.00  0.00            
ATOM   4415  R3  CHO   612      36.383  47.205  31.938  1.00  0.00            
ATOM   4416  R4  CHO   612      35.733  48.155  34.638  1.00  0.00            
ATOM   4417  R5  CHO   612      37.683  47.405  33.938  1.00  0.00            
ATOM   4418  C1  CHO   612      36.983  44.905  36.738  1.00  0.00           C
ATOM   4419  C2  CHO   612      38.783  43.155  40.288  1.00  0.00           C
ATOM   4420  ROH CHO   613     118.883 190.255  45.738  1.00  0.00            
ATOM   4421  R1  CHO   613     118.483 189.655  42.988  1.00  0.00            
ATOM   4422  R2  CHO   613     119.433 191.355  40.988  1.00  0.00            
ATOM   4423  R3  CHO   613     120.533 189.055  40.038  1.00  0.00            
ATOM   4424  R4  CHO   613     120.683 190.955  37.788  1.00  0.00            
ATOM   4425  R5  CHO   613     119.833 188.905  37.788  1.00  0.00            
ATOM   4426  C1  CHO   613     122.533 188.555  35.088  1.00  0.00           C
ATOM   4427  C2  CHO   613     123.983 187.705  31.538  1.00  0.00           C
ATOM   4428  ROH CHO   614      74.783  10.855  25.288  1.00  0.00            
ATOM   4429  R1  CHO   614      75.933  12.605  27.188  1.00  0.00            
ATOM   4430  R2  CHO   614      78.533  13.405  27.088  1.00  0.00            
ATOM   4431  R3  CHO   614      77.433  15.905  27.188  1.00  0.00            
ATOM   4432  R4  CHO   614      80.183  16.255  28.138  1.00  0.00            
ATOM   4433  R5  CHO   614      78.383  16.905  29.138  1.00  0.00            
ATOM   4434  C1  CHO   614      80.133  20.255  28.838  1.00  0.00           C
ATOM   4435  C2  CHO   614      82.533  23.355  29.438  1.00  0.00           C
ATOM   4436  ROH CHO   615     122.483 198.405  35.588  1.00  0.00            
ATOM   4437  R1  CHO   615     122.383 200.705  33.938  1.00  0.00            
ATOM   4438  R2  CHO   615     121.833 203.255  34.988  1.00  0.00            
ATOM   4439  R3  CHO   615     124.183 203.855  33.638  1.00  0.00            
ATOM   4440  R4  CHO   615     123.283 206.405  34.788  1.00  0.00            
ATOM   4441  R5  CHO   615     123.683 206.005  32.688  1.00  0.00            
ATOM   4442  C1  CHO   615     126.183 208.805  33.438  1.00  0.00           C
ATOM   4443  C2  CHO   615     128.883 210.855  35.138  1.00  0.00           C
ATOM   4444  ROH CHO   616       9.183   3.605  40.588  1.00  0.00            
ATOM   4445  R1  CHO   616       8.633   3.605  37.838  1.00  0.00            
ATOM   4446  R2  CHO   616       6.083   3.205  36.788  1.00  0.00            
ATOM   4447  R3  CHO   616       6.583   5.555  35.538  1.00  0.00            
ATOM   4448  R4  CHO   616       4.483   4.305  33.938  1.00  0.00            
ATOM   4449  R5  CHO   616       6.433   5.055  33.188  1.00  0.00            
ATOM   4450  C1  CHO   616       4.033   7.105  31.038  1.00  0.00           C
ATOM   4451  C2  CHO   616       4.083   3.005  28.988  1.00  0.00           C
ATOM   4452  ROH CHO   617     107.683 220.055  30.738  1.00  0.00            
ATOM   4453  R1  CHO   617     106.233 218.105  29.188  1.00  0.00            
ATOM   4454  R2  CHO   617     104.683 216.155  30.388  1.00  0.00            
ATOM   4455  R3  CHO   617     102.733 217.205  28.738  1.00  0.00            
ATOM   4456  R4  CHO   617     101.483 214.855  30.038  1.00  0.00            
ATOM   4457  R5  CHO   617     101.583 215.255  27.888  1.00  0.00            
ATOM   4458  C1  CHO   617      97.833 215.055  28.338  1.00  0.00           C
ATOM   4459  C2  CHO   617      97.283 211.155  30.588  1.00  0.00           C
ATOM   4460  ROH CHO   618      74.683 196.555  43.488  1.00  0.00            
ATOM   4461  R1  CHO   618      73.033 195.705  41.338  1.00  0.00            
ATOM   4462  R2  CHO   618      72.383 197.405  39.238  1.00  0.00            
ATOM   4463  R3  CHO   618      73.383 195.355  37.738  1.00  0.00            
ATOM   4464  R4  CHO   618      72.383 197.305  35.788  1.00  0.00            
ATOM   4465  R5  CHO   618      71.883 195.155  35.888  1.00  0.00            
ATOM   4466  C1  CHO   618      73.283 195.305  32.388  1.00  0.00           C
ATOM   4467  C2  CHO   618      71.783 194.255  29.788  1.00  0.00           C
ATOM   4468  ROH CHO   619       4.883 159.355  32.888  1.00  0.00            
ATOM   4469  R1  CHO   619       5.833 161.955  32.338  1.00  0.00            
ATOM   4470  R2  CHO   619       4.833 164.205  33.588  1.00  0.00            
ATOM   4471  R3  CHO   619       7.483 164.655  34.188  1.00  0.00            
ATOM   4472  R4  CHO   619       6.283 167.305  34.188  1.00  0.00            
ATOM   4473  R5  CHO   619       8.033 166.655  33.038  1.00  0.00            
ATOM   4474  C1  CHO   619       9.533 169.505  35.088  1.00  0.00           C
ATOM   4475  C2  CHO   619      12.733 173.105  36.288  1.00  0.00           C
ATOM   4476  ROH CHO   620      18.783 184.005  31.338  1.00  0.00            
ATOM   4477  R1  CHO   620      20.283 186.205  32.288  1.00  0.00            
ATOM   4478  R2  CHO   620      22.583 187.155  31.038  1.00  0.00            
ATOM   4479  R3  CHO   620      21.233 189.505  31.038  1.00  0.00            
ATOM   4480  R4  CHO   620      23.983 190.205  30.288  1.00  0.00            
ATOM   4481  R5  CHO   620      22.833 191.105  31.888  1.00  0.00            
ATOM   4482  C1  CHO   620      23.583 194.205  29.838  1.00  0.00           C
ATOM   4483  C2  CHO   620      24.433 197.455  27.538  1.00  0.00           C
ATOM   4484  ROH CHO   621     216.033 109.955  33.038  1.00  0.00            
ATOM   4485  R1  CHO   621     217.433 109.505  30.638  1.00  0.00            
ATOM   4486  R2  CHO   621     217.733 111.455  28.688  1.00  0.00            
ATOM   4487  R3  CHO   621     220.433 110.905  28.988  1.00  0.00            
ATOM   4488  R4  CHO   621     220.233 112.205  26.338  1.00  0.00            
ATOM   4489  R5  CHO   621     221.133 110.305  26.788  1.00  0.00            
ATOM   4490  C1  CHO   621     224.083 112.155  25.288  1.00  0.00           C
ATOM   4491  C2  CHO   621     227.383 114.305  24.838  1.00  0.00           C
ATOM   4492  ROH CHO   622     105.383  61.955  39.488  1.00  0.00            
ATOM   4493  R1  CHO   622     104.683  61.105  36.838  1.00  0.00            
ATOM   4494  R2  CHO   622     103.583  62.805  34.988  1.00  0.00            
ATOM   4495  R3  CHO   622     105.683  61.955  33.438  1.00  0.00            
ATOM   4496  R4  CHO   622     103.933  63.405  31.588  1.00  0.00            
ATOM   4497  R5  CHO   622     104.683  61.355  31.388  1.00  0.00            
ATOM   4498  C1  CHO   622     106.083  62.955  28.188  1.00  0.00           C
ATOM   4499  C2  CHO   622     105.683  62.905  23.988  1.00  0.00           C
ATOM   4500  ROH CHO   623      81.233  73.105  38.188  1.00  0.00            
ATOM   4501  R1  CHO   623      81.233  74.005  40.838  1.00  0.00            
ATOM   4502  R2  CHO   623      79.083  75.405  41.938  1.00  0.00            
ATOM   4503  R3  CHO   623      79.183  73.455  43.838  1.00  0.00            
ATOM   4504  R4  CHO   623      77.183  75.355  44.838  1.00  0.00            
ATOM   4505  R5  CHO   623      78.933  74.605  45.888  1.00  0.00            
ATOM   4506  C1  CHO   623      76.183  73.505  48.288  1.00  0.00           C
ATOM   4507  C2  CHO   623      72.733  73.305  50.038  1.00  0.00           C
ATOM   4508  ROH CHO   624      83.983  62.005  18.588  1.00  0.00            
ATOM   4509  R1  CHO   624      82.733  64.405  19.388  1.00  0.00            
ATOM   4510  R2  CHO   624      80.983  64.555  21.488  1.00  0.00            
ATOM   4511  R3  CHO   624      82.683  66.505  22.338  1.00  0.00            
ATOM   4512  R4  CHO   624      81.083  65.805  24.738  1.00  0.00            
ATOM   4513  R5  CHO   624      81.383  67.805  23.888  1.00  0.00            
ATOM   4514  C1  CHO   624      82.733  68.355  27.438  1.00  0.00           C
ATOM   4515  C2  CHO   624      82.583  69.655  30.288  1.00  0.00           C
ATOM   4516  ROH CHO   625      15.483 216.405  37.838  1.00  0.00            
ATOM   4517  R1  CHO   625      17.933 217.805  37.438  1.00  0.00            
ATOM   4518  R2  CHO   625      19.333 218.955  39.538  1.00  0.00            
ATOM   4519  R3  CHO   625      21.383 217.505  38.538  1.00  0.00            
ATOM   4520  R4  CHO   625      22.533 220.105  39.188  1.00  0.00            
ATOM   4521  R5  CHO   625      22.633 219.055  37.238  1.00  0.00            
ATOM   4522  C1  CHO   625      26.383 219.355  37.988  1.00  0.00           C
ATOM   4523  C2  CHO   625      27.933 222.305  35.688  1.00  0.00           C
ATOM   4524  ROH CHO   626     104.383 167.205  21.138  1.00  0.00            
ATOM   4525  R1  CHO   626     103.233 169.355  22.538  1.00  0.00            
ATOM   4526  R2  CHO   626     104.683 170.905  24.288  1.00  0.00            
ATOM   4527  R3  CHO   626     103.833 172.955  22.738  1.00  0.00            
ATOM   4528  R4  CHO   626     104.433 174.205  25.338  1.00  0.00            
ATOM   4529  R5  CHO   626     102.533 174.355  24.238  1.00  0.00            
ATOM   4530  C1  CHO   626     103.433 178.055  24.438  1.00  0.00           C
ATOM   4531  C2  CHO   626     105.583 179.405  27.088  1.00  0.00           C
ATOM   4532  ROH CHO   627      99.933   5.805  29.838  1.00  0.00            
ATOM   4533  R1  CHO   627      98.733   4.955  27.438  1.00  0.00            
ATOM   4534  R2  CHO   627      99.983   3.205  25.688  1.00  0.00            
ATOM   4535  R3  CHO   627      97.633   1.805  25.988  1.00  0.00            
ATOM   4536  R4  CHO   627      98.883   0.755  23.538  1.00  0.00            
ATOM   4537  R5  CHO   627      96.833   1.555  23.738  1.00  0.00            
ATOM   4538  C1  CHO   627      96.033  -1.995  22.538  1.00  0.00           C
ATOM   4539  C2  CHO   627      96.083  -5.595  22.988  1.00  0.00           C
ATOM   4540  ROH CHO   628      58.783  79.005  38.588  1.00  0.00            
ATOM   4541  R1  CHO   628      56.633  78.105  37.038  1.00  0.00            
ATOM   4542  R2  CHO   628      56.683  78.205  34.238  1.00  0.00            
ATOM   4543  R3  CHO   628      56.033  75.555  34.488  1.00  0.00            
ATOM   4544  R4  CHO   628      54.433  76.505  32.238  1.00  0.00            
ATOM   4545  R5  CHO   628      53.683  75.455  33.988  1.00  0.00            
ATOM   4546  C1  CHO   628      52.583  73.005  31.238  1.00  0.00           C
ATOM   4547  C2  CHO   628      48.433  71.555  30.238  1.00  0.00           C
ATOM   4548  ROH CHO   629      53.483 160.505  36.188  1.00  0.00            
ATOM   4549  R1  CHO   629      52.883 158.505  38.138  1.00  0.00            
ATOM   4550  R2  CHO   629      50.833 156.705  37.838  1.00  0.00            
ATOM   4551  R3  CHO   629      52.783 154.905  38.288  1.00  0.00            
ATOM   4552  R4  CHO   629      50.333 153.555  39.138  1.00  0.00            
ATOM   4553  R5  CHO   629      52.133 153.805  40.338  1.00  0.00            
ATOM   4554  C1  CHO   629      51.883 150.005  40.338  1.00  0.00           C
ATOM   4555  C2  CHO   629      52.833 146.305  39.038  1.00  0.00           C
ATOM   4556  ROH CHO   630     178.833 165.755  45.588  1.00  0.00            
ATOM   4557  R1  CHO   630     178.083 168.405  44.988  1.00  0.00            
ATOM   4558  R2  CHO   630     179.233 169.855  42.988  1.00  0.00            
ATOM   4559  R3  CHO   630     176.683 170.155  42.088  1.00  0.00            
ATOM   4560  R4  CHO   630     178.183 172.305  40.788  1.00  0.00            
ATOM   4561  R5  CHO   630     176.383 172.505  41.938  1.00  0.00            
ATOM   4562  C1  CHO   630     175.233 173.955  38.588  1.00  0.00           C
ATOM   4563  C2  CHO   630     173.083 177.355  37.538  1.00  0.00           C
ATOM   4564  ROH CHO   631     166.583 131.805  21.638  1.00  0.00            
ATOM   4565  R1  CHO   631     168.433 132.705  23.538  1.00  0.00            
ATOM   4566  R2  CHO   631     167.883 134.655  25.388  1.00  0.00            
ATOM   4567  R3  CHO   631     168.683 132.755  27.188  1.00  0.00            
ATOM   4568  R4  CHO   631     168.483 135.255  28.738  1.00  0.00            
ATOM   4569  R5  CHO   631     170.233 133.955  28.638  1.00  0.00            
ATOM   4570  C1  CHO   631     169.583 133.805  32.388  1.00  0.00           C
ATOM   4571  C2  CHO   631     170.233 135.205  36.138  1.00  0.00           C
ATOM   4572  ROH CHO   632      67.183 148.105  31.838  1.00  0.00            
ATOM   4573  R1  CHO   632      66.383 150.605  32.888  1.00  0.00            
ATOM   4574  R2  CHO   632      64.433 152.155  31.588  1.00  0.00            
ATOM   4575  R3  CHO   632      63.233 152.055  34.038  1.00  0.00            
ATOM   4576  R4  CHO   632      61.433 153.655  32.388  1.00  0.00            
ATOM   4577  R5  CHO   632      62.283 154.205  34.288  1.00  0.00            
ATOM   4578  C1  CHO   632      58.533 154.405  35.088  1.00  0.00           C
ATOM   4579  C2  CHO   632      56.733 156.305  35.738  1.00  0.00           C
ATOM   4580  ROH CHO   633     193.283  35.355  20.838  1.00  0.00            
ATOM   4581  R1  CHO   633     194.783  35.605  23.188  1.00  0.00            
ATOM   4582  R2  CHO   633     193.983  37.105  25.388  1.00  0.00            
ATOM   4583  R3  CHO   633     194.533  34.755  26.738  1.00  0.00            
ATOM   4584  R4  CHO   633     193.283  36.555  28.738  1.00  0.00            
ATOM   4585  R5  CHO   633     195.233  35.455  28.888  1.00  0.00            
ATOM   4586  C1  CHO   633     193.283  34.055  31.938  1.00  0.00           C
ATOM   4587  C2  CHO   633     192.083  33.555  35.788  1.00  0.00           C
ATOM   4588  ROH CHO   634     122.933 143.405  48.238  1.00  0.00            
ATOM   4589  R1  CHO   634     121.833 143.255  45.638  1.00  0.00            
ATOM   4590  R2  CHO   634     122.433 145.055  43.688  1.00  0.00            
ATOM   4591  R3  CHO   634     123.033 142.805  42.238  1.00  0.00            
ATOM   4592  R4  CHO   634     123.183 145.005  40.288  1.00  0.00            
ATOM   4593  R5  CHO   634     121.933 143.155  40.138  1.00  0.00            
ATOM   4594  C1  CHO   634     124.083 142.855  36.988  1.00  0.00           C
ATOM   4595  C2  CHO   634     122.633 143.755  34.588  1.00  0.00           C
ATOM   4596  ROH CHO   635      39.083 107.455  31.488  1.00  0.00            
ATOM   4597  R1  CHO   635      40.283 104.855  31.538  1.00  0.00            
ATOM   4598  R2  CHO   635      39.533 103.005  33.438  1.00  0.00            
ATOM   4599  R3  CHO   635      39.083 101.455  31.238  1.00  0.00            
ATOM   4600  R4  CHO   635      40.183  99.605  33.238  1.00  0.00            
ATOM   4601  R5  CHO   635      40.933  99.905  31.238  1.00  0.00            
ATOM   4602  C1  CHO   635      40.133  96.155  31.088  1.00  0.00           C
ATOM   4603  C2  CHO   635      40.833  92.255  32.638  1.00  0.00           C
ATOM   4604  ROH CHO   636      56.433 108.355  18.738  1.00  0.00            
ATOM   4605  R1  CHO   636      55.783 107.405  21.338  1.00  0.00            
ATOM   4606  R2  CHO   636      55.033 104.755  21.838  1.00  0.00            
ATOM   4607  R3  CHO   636      57.083 104.855  23.638  1.00  0.00            
ATOM   4608  R4  CHO   636      55.633 102.405  24.238  1.00  0.00            
ATOM   4609  R5  CHO   636      56.133 104.005  25.638  1.00  0.00            
ATOM   4610  C1  CHO   636      57.883 101.105  27.388  1.00  0.00           C
ATOM   4611  C2  CHO   636      58.983  98.755  30.038  1.00  0.00           C
ATOM   4612  ROH CHO   637     169.783  85.855  26.138  1.00  0.00            
ATOM   4613  R1  CHO   637     172.133  84.255  26.138  1.00  0.00            
ATOM   4614  R2  CHO   637     174.333  84.855  27.738  1.00  0.00            
ATOM   4615  R3  CHO   637     173.983  82.255  28.538  1.00  0.00            
ATOM   4616  R4  CHO   637     176.833  82.405  27.738  1.00  0.00            
ATOM   4617  R5  CHO   637     175.283  80.955  27.038  1.00  0.00            
ATOM   4618  C1  CHO   637     177.933  78.555  28.538  1.00  0.00           C
ATOM   4619  C2  CHO   637     176.883  75.305  30.038  1.00  0.00           C
ATOM   4620  ROH CHO   638      28.183 153.655  24.988  1.00  0.00            
ATOM   4621  R1  CHO   638      29.333 155.555  26.738  1.00  0.00            
ATOM   4622  R2  CHO   638      28.733 158.255  26.588  1.00  0.00            
ATOM   4623  R3  CHO   638      28.133 157.955  29.238  1.00  0.00            
ATOM   4624  R4  CHO   638      28.833 160.755  28.938  1.00  0.00            
ATOM   4625  R5  CHO   638      29.733 159.355  30.338  1.00  0.00            
ATOM   4626  C1  CHO   638      28.333 161.955  32.788  1.00  0.00           C
ATOM   4627  C2  CHO   638      28.583 164.705  32.238  1.00  0.00           C
ATOM   4628  ROH CHO   639      95.983 209.305  35.938  1.00  0.00            
ATOM   4629  R1  CHO   639      94.133 207.705  34.488  1.00  0.00            
ATOM   4630  R2  CHO   639      91.483 207.555  35.188  1.00  0.00            
ATOM   4631  R3  CHO   639      91.083 208.255  32.588  1.00  0.00            
ATOM   4632  R4  CHO   639      88.583 207.005  33.338  1.00  0.00            
ATOM   4633  R5  CHO   639      89.783 206.505  31.638  1.00  0.00            
ATOM   4634  C1  CHO   639      86.533 207.355  29.888  1.00  0.00           C
ATOM   4635  C2  CHO   639      83.083 207.055  28.488  1.00  0.00           C
ATOM   4636  ROH CHO   640     193.433 114.905  25.838  1.00  0.00            
ATOM   4637  R1  CHO   640     195.483 113.505  27.188  1.00  0.00            
ATOM   4638  R2  CHO   640     195.783 110.755  26.888  1.00  0.00            
ATOM   4639  R3  CHO   640     198.333 111.455  26.188  1.00  0.00            
ATOM   4640  R4  CHO   640     198.633 109.005  27.738  1.00  0.00            
ATOM   4641  R5  CHO   640     199.633 110.905  28.088  1.00  0.00            
ATOM   4642  C1  CHO   640     202.733 108.655  27.638  1.00  0.00           C
ATOM   4643  C2  CHO   640     208.083 108.555  26.538  1.00  0.00           C
ATOM   4644  ROH CHO   641      28.483 173.805  29.688  1.00  0.00            
ATOM   4645  R1  CHO   641      29.133 172.505  32.138  1.00  0.00            
ATOM   4646  R2  CHO   641      27.183 171.655  33.888  1.00  0.00            
ATOM   4647  R3  CHO   641      28.433 169.255  33.638  1.00  0.00            
ATOM   4648  R4  CHO   641      26.883 169.005  36.138  1.00  0.00            
ATOM   4649  R5  CHO   641      28.983 168.605  35.888  1.00  0.00            
ATOM   4650  C1  CHO   641      27.883 165.205  37.138  1.00  0.00           C
ATOM   4651  C2  CHO   641      27.483 161.405  38.688  1.00  0.00           C
ATOM   4652  ROH CHO   642      -1.667 205.305  34.088  1.00  0.00            
ATOM   4653  R1  CHO   642       0.133 203.505  35.288  1.00  0.00            
ATOM   4654  R2  CHO   642       0.133 200.805  34.688  1.00  0.00            
ATOM   4655  R3  CHO   642       2.783 201.255  34.188  1.00  0.00            
ATOM   4656  R4  CHO   642       2.683 198.505  35.238  1.00  0.00            
ATOM   4657  R5  CHO   642       3.933 200.105  35.988  1.00  0.00            
ATOM   4658  C1  CHO   642       6.633 197.605  35.038  1.00  0.00           C
ATOM   4659  C2  CHO   642       5.933 194.055  33.738  1.00  0.00           C
ATOM   4660  ROH CHO   643     144.083 176.005  26.288  1.00  0.00            
ATOM   4661  R1  CHO   643     145.233 177.505  28.388  1.00  0.00            
ATOM   4662  R2  CHO   643     144.983 180.255  28.538  1.00  0.00            
ATOM   4663  R3  CHO   643     143.983 179.755  31.038  1.00  0.00            
ATOM   4664  R4  CHO   643     145.333 182.355  31.288  1.00  0.00            
ATOM   4665  R5  CHO   643     145.683 180.555  32.538  1.00  0.00            
ATOM   4666  C1  CHO   643     144.633 183.055  35.238  1.00  0.00           C
ATOM   4667  C2  CHO   643     146.583 184.105  38.788  1.00  0.00           C
ATOM   4668  ROH CHO   644     145.533  36.105  31.738  1.00  0.00            
ATOM   4669  R1  CHO   644     143.983  33.755  31.388  1.00  0.00            
ATOM   4670  R2  CHO   644     141.233  33.805  31.338  1.00  0.00            
ATOM   4671  R3  CHO   644     141.583  32.455  28.988  1.00  0.00            
ATOM   4672  R4  CHO   644     138.983  31.605  29.888  1.00  0.00            
ATOM   4673  R5  CHO   644     140.683  30.305  29.338  1.00  0.00            
ATOM   4674  C1  CHO   644     137.983  29.055  26.888  1.00  0.00           C
ATOM   4675  C2  CHO   644     134.883  25.805  27.288  1.00  0.00           C
ATOM   4676  ROH CHO   645     109.183  85.655  47.588  1.00  0.00            
ATOM   4677  R1  CHO   645     109.783  87.155  45.238  1.00  0.00            
ATOM   4678  R2  CHO   645     108.483  86.705  42.838  1.00  0.00            
ATOM   4679  R3  CHO   645     107.933  89.355  42.988  1.00  0.00            
ATOM   4680  R4  CHO   645     107.683  88.655  40.138  1.00  0.00            
ATOM   4681  R5  CHO   645     108.883  90.255  40.988  1.00  0.00            
ATOM   4682  C1  CHO   645     106.633  92.355  38.738  1.00  0.00           C
ATOM   4683  C2  CHO   645     104.433  93.605  35.888  1.00  0.00           C
ATOM   4684  ROH CHO   646      80.983  -0.345  33.138  1.00  0.00            
ATOM   4685  R1  CHO   646      79.733   1.505  34.888  1.00  0.00            
ATOM   4686  R2  CHO   646      76.983   1.505  35.338  1.00  0.00            
ATOM   4687  R3  CHO   646      77.733   1.305  37.938  1.00  0.00            
ATOM   4688  R4  CHO   646      74.883   2.105  37.988  1.00  0.00            
ATOM   4689  R5  CHO   646      76.583   3.105  38.988  1.00  0.00            
ATOM   4690  C1  CHO   646      74.383   2.255  42.038  1.00  0.00           C
ATOM   4691  C2  CHO   646      74.833   1.205  44.988  1.00  0.00           C
ATOM   4692  ROH CHO   647      18.783 209.555  33.038  1.00  0.00            
ATOM   4693  R1  CHO   647      17.983 207.305  34.538  1.00  0.00            
ATOM   4694  R2  CHO   647      17.183 207.455  37.188  1.00  0.00            
ATOM   4695  R3  CHO   647      14.933 206.205  36.288  1.00  0.00            
ATOM   4696  R4  CHO   647      14.833 205.855  39.188  1.00  0.00            
ATOM   4697  R5  CHO   647      14.733 204.305  37.688  1.00  0.00            
ATOM   4698  C1  CHO   647      11.383 203.755  39.488  1.00  0.00           C
ATOM   4699  C2  CHO   647       8.633 203.105  41.738  1.00  0.00           C
ATOM   4700  ROH CHO   648      64.833  10.205  35.788  1.00  0.00            
ATOM   4701  R1  CHO   648      66.883  10.955  37.588  1.00  0.00            
ATOM   4702  R2  CHO   648      66.383  12.055  40.038  1.00  0.00            
ATOM   4703  R3  CHO   648      67.883  10.005  40.938  1.00  0.00            
ATOM   4704  R4  CHO   648      68.183  12.105  42.988  1.00  0.00            
ATOM   4705  R5  CHO   648      69.783  11.055  41.938  1.00  0.00            
ATOM   4706  C1  CHO   648      70.683  10.155  45.538  1.00  0.00           C
ATOM   4707  C2  CHO   648      74.533   9.155  48.238  1.00  0.00           C
ATOM   4708  ROH CHO   649      72.733 116.455  31.588  1.00  0.00            
ATOM   4709  R1  CHO   649      71.833 114.105  30.288  1.00  0.00            
ATOM   4710  R2  CHO   649      73.433 111.905  29.888  1.00  0.00            
ATOM   4711  R3  CHO   649      71.383 110.605  31.088  1.00  0.00            
ATOM   4712  R4  CHO   649      72.483 108.655  29.238  1.00  0.00            
ATOM   4713  R5  CHO   649      70.383 109.305  29.388  1.00  0.00            
ATOM   4714  C1  CHO   649      69.983 105.555  29.988  1.00  0.00           C
ATOM   4715  C2  CHO   649      67.883 102.705  31.538  1.00  0.00           C
ATOM   4716  ROH CHO   650      96.533  15.855  28.188  1.00  0.00            
ATOM   4717  R1  CHO   650      94.733  15.705  30.388  1.00  0.00            
ATOM   4718  R2  CHO   650      95.433  14.705  32.888  1.00  0.00            
ATOM   4719  R3  CHO   650      94.483  17.105  33.738  1.00  0.00            
ATOM   4720  R4  CHO   650      94.283  15.355  36.038  1.00  0.00            
ATOM   4721  R5  CHO   650      92.633  16.555  35.188  1.00  0.00            
ATOM   4722  C1  CHO   650      92.683  17.955  38.738  1.00  0.00           C
ATOM   4723  C2  CHO   650      93.683  17.705  42.088  1.00  0.00           C
ATOM   4724  ROH CHO   651      51.083  20.205  22.888  1.00  0.00            
ATOM   4725  R1  CHO   651      52.183  18.355  24.688  1.00  0.00            
ATOM   4726  R2  CHO   651      54.583  18.805  26.038  1.00  0.00            
ATOM   4727  R3  CHO   651      53.083  18.305  28.238  1.00  0.00            
ATOM   4728  R4  CHO   651      55.783  18.705  29.288  1.00  0.00            
ATOM   4729  R5  CHO   651      54.483  17.005  29.638  1.00  0.00            
ATOM   4730  C1  CHO   651      55.033  18.205  33.238  1.00  0.00           C
ATOM   4731  C2  CHO   651      57.383  18.955  35.738  1.00  0.00           C
ATOM   4732  ROH CHO   652     184.783 223.355  45.588  1.00  0.00            
ATOM   4733  R1  CHO   652     186.333 220.955  45.288  1.00  0.00            
ATOM   4734  R2  CHO   652     185.083 218.455  45.188  1.00  0.00            
ATOM   4735  R3  CHO   652     186.483 218.255  42.888  1.00  0.00            
ATOM   4736  R4  CHO   652     186.383 215.505  43.938  1.00  0.00            
ATOM   4737  R5  CHO   652     188.183 216.605  43.388  1.00  0.00            
ATOM   4738  C1  CHO   652     188.483 213.605  41.088  1.00  0.00           C
ATOM   4739  C2  CHO   652     191.483 212.755  41.038  1.00  0.00           C
ATOM   4740  ROH CHO   653      92.083  39.255  29.388  1.00  0.00            
ATOM   4741  R1  CHO   653      90.983  40.955  27.388  1.00  0.00            
ATOM   4742  R2  CHO   653      90.333  43.605  27.838  1.00  0.00            
ATOM   4743  R3  CHO   653      91.933  44.005  25.638  1.00  0.00            
ATOM   4744  R4  CHO   653      89.633  45.755  25.238  1.00  0.00            
ATOM   4745  R5  CHO   653      90.383  44.255  23.838  1.00  0.00            
ATOM   4746  C1  CHO   653      90.683  47.405  21.688  1.00  0.00           C
ATOM   4747  C2  CHO   653      90.733  50.855  19.088  1.00  0.00           C
ATOM   4748  ROH CHO   654     193.083  -1.995  36.788  1.00  0.00            
ATOM   4749  R1  CHO   654     193.733  -0.245  34.738  1.00  0.00            
ATOM   4750  R2  CHO   654     193.383  -0.845  32.038  1.00  0.00            
ATOM   4751  R3  CHO   654     192.033   1.455  32.038  1.00  0.00            
ATOM   4752  R4  CHO   654     193.083   1.255  29.338  1.00  0.00            
ATOM   4753  R5  CHO   654     193.283   2.955  30.688  1.00  0.00            
ATOM   4754  C1  CHO   654     191.683   4.705  27.738  1.00  0.00           C
ATOM   4755  C2  CHO   654     192.183   8.855  26.638  1.00  0.00           C
ATOM   4756  NC3 DPP   655      95.933  22.455  51.538  1.00  0.00           N
ATOM   4757  PO4 DPP   655      91.233  22.255  51.988  1.00  0.00           P
ATOM   4758  GL1 DPP   655      88.583  24.055  48.088  1.00  0.00            
ATOM   4759  GL2 DPP   655      85.883  25.305  47.638  1.00  0.00            
ATOM   4760  C1A DPP   655      88.533  24.205  43.388  1.00  0.00           C
ATOM   4761  C2A DPP   655      86.183  25.855  39.038  1.00  0.00           C
ATOM   4762  C3A DPP   655      88.833  26.905  35.688  1.00  0.00           C
ATOM   4763  C4A DPP   655      92.533  26.205  33.238  1.00  0.00           C
ATOM   4764  C1B DPP   655      83.733  25.305  43.888  1.00  0.00           C
ATOM   4765  C2B DPP   655      80.533  25.005  40.288  1.00  0.00           C
ATOM   4766  C3B DPP   655      75.933  26.555  39.788  1.00  0.00           C
ATOM   4767  C4B DPP   655      73.983  25.005  44.288  1.00  0.00           C
ATOM   4768  NC3 DPP   656      67.133  76.405  55.138  1.00  0.00           N
ATOM   4769  PO4 DPP   656      65.333  72.355  54.038  1.00  0.00           P
ATOM   4770  GL1 DPP   656      67.733  72.755  50.138  1.00  0.00            
ATOM   4771  GL2 DPP   656      65.883  75.255  49.438  1.00  0.00            
ATOM   4772  C1A DPP   656      68.883  71.705  45.438  1.00  0.00           C
ATOM   4773  C2A DPP   656      68.083  74.055  41.888  1.00  0.00           C
ATOM   4774  C3A DPP   656      67.883  75.155  37.238  1.00  0.00           C
ATOM   4775  C4A DPP   656      69.683  74.055  32.238  1.00  0.00           C
ATOM   4776  C1B DPP   656      65.283  75.355  45.338  1.00  0.00           C
ATOM   4777  C2B DPP   656      62.283  76.055  41.388  1.00  0.00           C
ATOM   4778  C3B DPP   656      58.033  74.305  40.988  1.00  0.00           C
ATOM   4779  C4B DPP   656      54.433  74.055  39.338  1.00  0.00           C
ATOM   4780  NC3 DPP   657     210.233 107.155  48.788  1.00  0.00           N
ATOM   4781  PO4 DPP   657     213.633 107.105  47.238  1.00  0.00           P
ATOM   4782  GL1 DPP   657     215.933 104.955  43.588  1.00  0.00            
ATOM   4783  GL2 DPP   657     215.433 107.205  41.688  1.00  0.00            
ATOM   4784  C1A DPP   657     219.683 103.355  41.588  1.00  0.00           C
ATOM   4785  C2A DPP   657     220.783  99.505  39.988  1.00  0.00           C
ATOM   4786  C3A DPP   657     221.833  95.755  38.538  1.00  0.00           C
ATOM   4787  C4A DPP   657     225.483  92.555  37.838  1.00  0.00           C
ATOM   4788  C1B DPP   657     218.683 108.105  38.088  1.00  0.00           C
ATOM   4789  C2B DPP   657     221.333 107.805  34.088  1.00  0.00           C
ATOM   4790  C3B DPP   657     220.933 105.755  30.888  1.00  0.00           C
ATOM   4791  C4B DPP   657     222.733 105.455  27.488  1.00  0.00           C
ATOM   4792  NC3 DPP   658      42.383 205.655  56.688  1.00  0.00           N
ATOM   4793  PO4 DPP   658      44.033 201.005  57.788  1.00  0.00           P
ATOM   4794  GL1 DPP   658      40.033 200.105  55.538  1.00  0.00            
ATOM   4795  GL2 DPP   658      39.733 202.355  53.838  1.00  0.00            
ATOM   4796  C1A DPP   658      36.133 199.155  53.388  1.00  0.00           C
ATOM   4797  C2A DPP   658      32.783 198.805  53.038  1.00  0.00           C
ATOM   4798  C3A DPP   658      28.983 202.005  52.488  1.00  0.00           C
ATOM   4799  C4A DPP   658      27.133 203.705  48.338  1.00  0.00           C
ATOM   4800  C1B DPP   658      37.883 202.005  49.988  1.00  0.00           C
ATOM   4801  C2B DPP   658      35.433 199.905  46.688  1.00  0.00           C
ATOM   4802  C3B DPP   658      32.783 199.505  43.388  1.00  0.00           C
ATOM   4803  C4B DPP   658      30.733 199.305  39.638  1.00  0.00           C
ATOM   4804  NC3 DPP   659     195.583 141.605  54.388  1.00  0.00           N
ATOM   4805  PO4 DPP   659     191.933 144.005  54.888  1.00  0.00           P
ATOM   4806  GL1 DPP   659     192.633 146.755  51.438  1.00  0.00            
ATOM   4807  GL2 DPP   659     196.483 146.255  50.538  1.00  0.00            
ATOM   4808  C1A DPP   659     190.783 147.255  46.738  1.00  0.00           C
ATOM   4809  C2A DPP   659     190.233 149.355  42.938  1.00  0.00           C
ATOM   4810  C3A DPP   659     189.783 147.555  39.488  1.00  0.00           C
ATOM   4811  C4A DPP   659     187.383 147.105  36.038  1.00  0.00           C
ATOM   4812  C1B DPP   659     195.833 144.655  45.338  1.00  0.00           C
ATOM   4813  C2B DPP   659     193.433 145.355  41.838  1.00  0.00           C
ATOM   4814  C3B DPP   659     193.883 146.805  37.488  1.00  0.00           C
ATOM   4815  C4B DPP   659     196.483 144.805  34.838  1.00  0.00           C
ATOM   4816  NC3 DPP   660      70.883 208.205  53.138  1.00  0.00           N
ATOM   4817  PO4 DPP   660      73.333 210.955  51.888  1.00  0.00           P
ATOM   4818  GL1 DPP   660      73.783 213.355  47.938  1.00  0.00            
ATOM   4819  GL2 DPP   660      76.683 212.505  47.938  1.00  0.00            
ATOM   4820  C1A DPP   660      71.483 216.355  44.538  1.00  0.00           C
ATOM   4821  C2A DPP   660      69.833 216.655  40.188  1.00  0.00           C
ATOM   4822  C3A DPP   660      68.933 216.005  36.188  1.00  0.00           C
ATOM   4823  C4A DPP   660      68.683 214.655  32.338  1.00  0.00           C
ATOM   4824  C1B DPP   660      75.833 214.855  43.438  1.00  0.00           C
ATOM   4825  C2B DPP   660      74.633 217.455  39.538  1.00  0.00           C
ATOM   4826  C3B DPP   660      73.533 217.405  35.238  1.00  0.00           C
ATOM   4827  C4B DPP   660      74.083 220.655  32.588  1.00  0.00           C
ATOM   4828  NC3 DPP   661     122.433  69.405  52.988  1.00  0.00           N
ATOM   4829  PO4 DPP   661     125.983  68.955  51.438  1.00  0.00           P
ATOM   4830  GL1 DPP   661     123.083  72.305  49.088  1.00  0.00            
ATOM   4831  GL2 DPP   661     126.183  74.705  49.338  1.00  0.00            
ATOM   4832  C1A DPP   661     121.933  71.305  45.338  1.00  0.00           C
ATOM   4833  C2A DPP   661     120.533  71.255  41.688  1.00  0.00           C
ATOM   4834  C3A DPP   661     120.333  73.805  37.938  1.00  0.00           C
ATOM   4835  C4A DPP   661     115.683  74.155  36.588  1.00  0.00           C
ATOM   4836  C1B DPP   661     126.483  74.455  44.738  1.00  0.00           C
ATOM   4837  C2B DPP   661     125.233  73.455  40.788  1.00  0.00           C
ATOM   4838  C3B DPP   661     126.483  74.455  36.688  1.00  0.00           C
ATOM   4839  C4B DPP   661     124.883  73.355  32.388  1.00  0.00           C
ATOM   4840  NC3 DPP   662      20.283  24.155  54.138  1.00  0.00           N
ATOM   4841  PO4 DPP   662      19.183  21.455  58.238  1.00  0.00           P
ATOM   4842  GL1 DPP   662      20.433  19.105  53.538  1.00  0.00            
ATOM   4843  GL2 DPP   662      18.133  21.355  50.688  1.00  0.00            
ATOM   4844  C1A DPP   662      18.183  15.805  50.538  1.00  0.00           C
ATOM   4845  C2A DPP   662      19.233  15.255  46.088  1.00  0.00           C
ATOM   4846  C3A DPP   662      18.133  15.205  41.638  1.00  0.00           C
ATOM   4847  C4A DPP   662      16.233  16.005  38.938  1.00  0.00           C
ATOM   4848  C1B DPP   662      18.933  21.005  46.688  1.00  0.00           C
ATOM   4849  C2B DPP   662      19.183  20.055  42.438  1.00  0.00           C
ATOM   4850  C3B DPP   662      20.583  19.155  38.638  1.00  0.00           C
ATOM   4851  C4B DPP   662      21.733  15.005  36.138  1.00  0.00           C
ATOM   4852  NC3 DPP   663      80.033  -0.795  52.738  1.00  0.00           N
ATOM   4853  PO4 DPP   663      82.383   2.605  53.788  1.00  0.00           P
ATOM   4854  GL1 DPP   663      83.933   2.155  49.588  1.00  0.00            
ATOM   4855  GL2 DPP   663      81.533   2.205  47.538  1.00  0.00            
ATOM   4856  C1A DPP   663      86.833   4.305  47.638  1.00  0.00           C
ATOM   4857  C2A DPP   663      88.133   5.105  43.688  1.00  0.00           C
ATOM   4858  C3A DPP   663      91.883   4.305  41.538  1.00  0.00           C
ATOM   4859  C4A DPP   663      93.933   6.155  37.738  1.00  0.00           C
ATOM   4860  C1B DPP   663      83.033   5.105  44.738  1.00  0.00           C
ATOM   4861  C2B DPP   663      81.183   8.055  42.588  1.00  0.00           C
ATOM   4862  C3B DPP   663      79.533  11.055  41.188  1.00  0.00           C
ATOM   4863  C4B DPP   663      78.683  11.955  37.538  1.00  0.00           C
ATOM   4864  NC3 DPP   664     179.883  91.155  54.988  1.00  0.00           N
ATOM   4865  PO4 DPP   664     177.933  94.355  51.138  1.00  0.00           P
ATOM   4866  GL1 DPP   664     176.133  96.105  46.988  1.00  0.00            
ATOM   4867  GL2 DPP   664     178.133  98.805  45.488  1.00  0.00            
ATOM   4868  C1A DPP   664     172.833  96.705  43.988  1.00  0.00           C
ATOM   4869  C2A DPP   664     172.183  97.405  39.738  1.00  0.00           C
ATOM   4870  C3A DPP   664     169.583  97.455  36.538  1.00  0.00           C
ATOM   4871  C4A DPP   664     167.483 100.355  34.588  1.00  0.00           C
ATOM   4872  C1B DPP   664     180.783  96.105  42.288  1.00  0.00           C
ATOM   4873  C2B DPP   664     182.183  96.205  38.288  1.00  0.00           C
ATOM   4874  C3B DPP   664     180.633  96.305  34.188  1.00  0.00           C
ATOM   4875  C4B DPP   664     178.833  99.305  30.788  1.00  0.00           C
ATOM   4876  NC3 DPP   665      24.233 168.805  53.738  1.00  0.00           N
ATOM   4877  PO4 DPP   665      25.083 172.455  54.088  1.00  0.00           P
ATOM   4878  GL1 DPP   665      24.583 172.155  50.038  1.00  0.00            
ATOM   4879  GL2 DPP   665      26.083 169.255  48.738  1.00  0.00            
ATOM   4880  C1A DPP   665      25.383 173.355  45.238  1.00  0.00           C
ATOM   4881  C2A DPP   665      25.933 174.055  41.688  1.00  0.00           C
ATOM   4882  C3A DPP   665      28.483 173.005  38.638  1.00  0.00           C
ATOM   4883  C4A DPP   665      29.383 176.905  34.688  1.00  0.00           C
ATOM   4884  C1B DPP   665      29.233 170.555  45.588  1.00  0.00           C
ATOM   4885  C2B DPP   665      31.833 171.755  42.838  1.00  0.00           C
ATOM   4886  C3B DPP   665      34.633 173.705  40.238  1.00  0.00           C
ATOM   4887  C4B DPP   665      36.983 178.455  38.838  1.00  0.00           C
ATOM   4888  NC3 DPP   666      27.433  12.455  53.488  1.00  0.00           N
ATOM   4889  PO4 DPP   666      30.833  14.855  50.938  1.00  0.00           P
ATOM   4890  GL1 DPP   666      29.133  14.655  46.538  1.00  0.00            
ATOM   4891  GL2 DPP   666      28.633  17.305  47.038  1.00  0.00            
ATOM   4892  C1A DPP   666      30.633  15.555  42.188  1.00  0.00           C
ATOM   4893  C2A DPP   666      30.033  14.855  37.638  1.00  0.00           C
ATOM   4894  C3A DPP   666      26.933  13.905  34.288  1.00  0.00           C
ATOM   4895  C4A DPP   666      24.733  15.555  31.788  1.00  0.00           C
ATOM   4896  C1B DPP   666      27.483  21.905  46.038  1.00  0.00           C
ATOM   4897  C2B DPP   666      27.633  24.255  42.288  1.00  0.00           C
ATOM   4898  C3B DPP   666      28.083  23.755  38.188  1.00  0.00           C
ATOM   4899  C4B DPP   666      26.283  19.205  35.788  1.00  0.00           C
ATOM   4900  NC3 DPP   667       4.583 113.655  45.038  1.00  0.00           N
ATOM   4901  PO4 DPP   667       7.383 109.755  46.938  1.00  0.00           P
ATOM   4902  GL1 DPP   667       8.083 111.405  42.138  1.00  0.00            
ATOM   4903  GL2 DPP   667      10.583 112.605  41.388  1.00  0.00            
ATOM   4904  C1A DPP   667       5.983 111.405  38.838  1.00  0.00           C
ATOM   4905  C2A DPP   667       4.033 108.655  35.138  1.00  0.00           C
ATOM   4906  C3A DPP   667       4.883 105.755  31.738  1.00  0.00           C
ATOM   4907  C4A DPP   667       3.833 102.255  30.538  1.00  0.00           C
ATOM   4908  C1B DPP   667      10.933 109.355  37.938  1.00  0.00           C
ATOM   4909  C2B DPP   667      13.983 106.455  35.088  1.00  0.00           C
ATOM   4910  C3B DPP   667      12.183 104.255  31.988  1.00  0.00           C
ATOM   4911  C4B DPP   667       8.483 102.455  30.438  1.00  0.00           C
ATOM   4912  NC3 DPP   668     197.483  37.905  53.088  1.00  0.00           N
ATOM   4913  PO4 DPP   668     197.183  33.605  53.688  1.00  0.00           P
ATOM   4914  GL1 DPP   668     195.833  34.155  49.188  1.00  0.00            
ATOM   4915  GL2 DPP   668     195.583  38.055  47.888  1.00  0.00            
ATOM   4916  C1A DPP   668     194.983  32.555  44.638  1.00  0.00           C
ATOM   4917  C2A DPP   668     192.383  31.555  40.838  1.00  0.00           C
ATOM   4918  C3A DPP   668     189.233  30.405  38.038  1.00  0.00           C
ATOM   4919  C4A DPP   668     185.783  27.855  38.138  1.00  0.00           C
ATOM   4920  C1B DPP   668     194.183  38.155  44.538  1.00  0.00           C
ATOM   4921  C2B DPP   668     192.933  40.805  40.038  1.00  0.00           C
ATOM   4922  C3B DPP   668     193.183  38.605  35.438  1.00  0.00           C
ATOM   4923  C4B DPP   668     195.783  38.255  32.888  1.00  0.00           C
ATOM   4924  NC3 DPP   669     198.183 151.405  54.538  1.00  0.00           N
ATOM   4925  PO4 DPP   669     203.283 151.405  54.838  1.00  0.00           P
ATOM   4926  GL1 DPP   669     200.633 154.355  51.788  1.00  0.00            
ATOM   4927  GL2 DPP   669     200.483 151.105  50.288  1.00  0.00            
ATOM   4928  C1A DPP   669     199.033 157.805  48.438  1.00  0.00           C
ATOM   4929  C2A DPP   669     201.933 160.405  47.288  1.00  0.00           C
ATOM   4930  C3A DPP   669     203.083 163.905  44.288  1.00  0.00           C
ATOM   4931  C4A DPP   669     201.483 164.655  39.738  1.00  0.00           C
ATOM   4932  C1B DPP   669     198.733 153.405  47.038  1.00  0.00           C
ATOM   4933  C2B DPP   669     198.083 154.105  43.338  1.00  0.00           C
ATOM   4934  C3B DPP   669     197.583 154.355  39.638  1.00  0.00           C
ATOM   4935  C4B DPP   669     200.083 155.355  36.438  1.00  0.00           C
ATOM   4936  NC3 DPP   670     203.283 219.005  59.238  1.00  0.00           N
ATOM   4937  PO4 DPP   670     204.033 214.455  57.388  1.00  0.00           P
ATOM   4938  GL1 DPP   670     204.633 218.105  54.838  1.00  0.00            
ATOM   4939  GL2 DPP   670     207.383 218.555  53.988  1.00  0.00            
ATOM   4940  C1A DPP   670     203.883 222.255  51.938  1.00  0.00           C
ATOM   4941  C2A DPP   670     204.783 225.405  48.688  1.00  0.00           C
ATOM   4942  C3A DPP   670     204.533 230.505  47.788  1.00  0.00           C
ATOM   4943  C4A DPP   670     202.233 230.255  43.638  1.00  0.00           C
ATOM   4944  C1B DPP   670     207.833 220.655  49.588  1.00  0.00           C
ATOM   4945  C2B DPP   670     209.733 219.905  44.238  1.00  0.00           C
ATOM   4946  C3B DPP   670     205.883 218.255  41.488  1.00  0.00           C
ATOM   4947  C4B DPP   670     207.583 215.205  38.438  1.00  0.00           C
ATOM   4948  NC3 DPP   671     218.183 191.355  62.488  1.00  0.00           N
ATOM   4949  PO4 DPP   671     219.383 191.155  58.138  1.00  0.00           P
ATOM   4950  GL1 DPP   671     221.833 191.505  54.538  1.00  0.00            
ATOM   4951  GL2 DPP   671     222.983 194.505  53.088  1.00  0.00            
ATOM   4952  C1A DPP   671     222.583 187.955  51.538  1.00  0.00           C
ATOM   4953  C2A DPP   671     223.333 188.455  46.638  1.00  0.00           C
ATOM   4954  C3A DPP   671     222.433 189.955  42.538  1.00  0.00           C
ATOM   4955  C4A DPP   671     219.683 192.155  39.388  1.00  0.00           C
ATOM   4956  C1B DPP   671     220.683 192.855  48.888  1.00  0.00           C
ATOM   4957  C2B DPP   671     219.783 193.455  44.738  1.00  0.00           C
ATOM   4958  C3B DPP   671     219.783 197.005  41.438  1.00  0.00           C
ATOM   4959  C4B DPP   671     217.833 196.305  36.788  1.00  0.00           C
ATOM   4960  NC3 DPP   672      63.233 214.655  63.288  1.00  0.00           N
ATOM   4961  PO4 DPP   672      59.783 215.455  60.438  1.00  0.00           P
ATOM   4962  GL1 DPP   672      60.533 216.555  56.238  1.00  0.00            
ATOM   4963  GL2 DPP   672      63.183 217.055  53.838  1.00  0.00            
ATOM   4964  C1A DPP   672      58.383 216.805  51.838  1.00  0.00           C
ATOM   4965  C2A DPP   672      55.433 215.155  49.388  1.00  0.00           C
ATOM   4966  C3A DPP   672      52.083 214.555  45.838  1.00  0.00           C
ATOM   4967  C4A DPP   672      50.333 213.605  41.788  1.00  0.00           C
ATOM   4968  C1B DPP   672      62.583 218.655  49.288  1.00  0.00           C
ATOM   4969  C2B DPP   672      61.233 218.955  44.538  1.00  0.00           C
ATOM   4970  C3B DPP   672      62.233 220.605  39.938  1.00  0.00           C
ATOM   4971  C4B DPP   672      64.533 218.505  36.838  1.00  0.00           C
ATOM   4972  NC3 DPP   673     190.433 154.405  54.388  1.00  0.00           N
ATOM   4973  PO4 DPP   673     192.933 150.755  55.088  1.00  0.00           P
ATOM   4974  GL1 DPP   673     195.083 151.005  50.688  1.00  0.00            
ATOM   4975  GL2 DPP   673     195.233 154.205  50.488  1.00  0.00            
ATOM   4976  C1A DPP   673     195.433 149.205  45.838  1.00  0.00           C
ATOM   4977  C2A DPP   673     196.333 149.705  40.838  1.00  0.00           C
ATOM   4978  C3A DPP   673     197.383 150.005  37.288  1.00  0.00           C
ATOM   4979  C4A DPP   673     199.533 148.505  33.238  1.00  0.00           C
ATOM   4980  C1B DPP   673     194.583 156.705  48.088  1.00  0.00           C
ATOM   4981  C2B DPP   673     195.583 158.105  43.388  1.00  0.00           C
ATOM   4982  C3B DPP   673     194.633 158.155  39.838  1.00  0.00           C
ATOM   4983  C4B DPP   673     194.983 157.755  35.938  1.00  0.00           C
ATOM   4984  NC3 DPP   674     141.283 215.055  59.638  1.00  0.00           N
ATOM   4985  PO4 DPP   674     137.533 215.405  57.788  1.00  0.00           P
ATOM   4986  GL1 DPP   674     139.183 215.705  53.988  1.00  0.00            
ATOM   4987  GL2 DPP   674     142.183 213.755  54.238  1.00  0.00            
ATOM   4988  C1A DPP   674     140.083 219.105  51.338  1.00  0.00           C
ATOM   4989  C2A DPP   674     142.083 220.555  48.188  1.00  0.00           C
ATOM   4990  C3A DPP   674     143.733 218.105  46.438  1.00  0.00           C
ATOM   4991  C4A DPP   674     146.933 217.205  44.288  1.00  0.00           C
ATOM   4992  C1B DPP   674     142.583 214.955  49.988  1.00  0.00           C
ATOM   4993  C2B DPP   674     141.733 213.555  45.188  1.00  0.00           C
ATOM   4994  C3B DPP   674     143.433 211.405  42.338  1.00  0.00           C
ATOM   4995  C4B DPP   674     144.783 210.005  38.488  1.00  0.00           C
ATOM   4996  NC3 DPP   675     212.583 116.005  46.288  1.00  0.00           N
ATOM   4997  PO4 DPP   675     216.933 116.905  44.838  1.00  0.00           P
ATOM   4998  GL1 DPP   675     215.783 116.255  40.238  1.00  0.00            
ATOM   4999  GL2 DPP   675     212.383 115.905  39.238  1.00  0.00            
ATOM   5000  C1A DPP   675     215.833 115.305  35.538  1.00  0.00           C
ATOM   5001  C2A DPP   675     214.533 115.055  32.888  1.00  0.00           C
ATOM   5002  C3A DPP   675     212.583 112.455  30.188  1.00  0.00           C
ATOM   5003  C4A DPP   675     213.283 109.305  27.888  1.00  0.00           C
ATOM   5004  C1B DPP   675     214.183 111.455  38.488  1.00  0.00           C
ATOM   5005  C2B DPP   675     212.233 108.105  35.688  1.00  0.00           C
ATOM   5006  C3B DPP   675     212.483 106.805  31.988  1.00  0.00           C
ATOM   5007  C4B DPP   675     210.783 103.355  28.638  1.00  0.00           C
ATOM   5008  NC3 DPP   676     191.933 218.755  60.588  1.00  0.00           N
ATOM   5009  PO4 DPP   676     194.733 220.955  58.488  1.00  0.00           P
ATOM   5010  GL1 DPP   676     196.033 220.505  53.238  1.00  0.00            
ATOM   5011  GL2 DPP   676     198.383 218.205  51.438  1.00  0.00            
ATOM   5012  C1A DPP   676     194.333 220.305  48.588  1.00  0.00           C
ATOM   5013  C2A DPP   676     192.133 220.255  44.288  1.00  0.00           C
ATOM   5014  C3A DPP   676     190.883 218.905  40.438  1.00  0.00           C
ATOM   5015  C4A DPP   676     187.583 218.205  37.838  1.00  0.00           C
ATOM   5016  C1B DPP   676     198.633 219.205  46.788  1.00  0.00           C
ATOM   5017  C2B DPP   676     196.333 222.605  44.238  1.00  0.00           C
ATOM   5018  C3B DPP   676     194.983 223.805  41.088  1.00  0.00           C
ATOM   5019  C4B DPP   676     194.333 228.405  40.188  1.00  0.00           C
ATOM   5020  NC3 DPP   677     207.783 118.555  51.938  1.00  0.00           N
ATOM   5021  PO4 DPP   677     209.183 119.205  47.038  1.00  0.00           P
ATOM   5022  GL1 DPP   677     208.433 119.655  42.638  1.00  0.00            
ATOM   5023  GL2 DPP   677     205.433 118.505  41.988  1.00  0.00            
ATOM   5024  C1A DPP   677     209.433 119.655  38.438  1.00  0.00           C
ATOM   5025  C2A DPP   677     213.983 119.855  36.538  1.00  0.00           C
ATOM   5026  C3A DPP   677     215.083 122.155  33.938  1.00  0.00           C
ATOM   5027  C4A DPP   677     216.533 124.655  31.088  1.00  0.00           C
ATOM   5028  C1B DPP   677     202.833 115.955  40.488  1.00  0.00           C
ATOM   5029  C2B DPP   677     199.533 118.705  38.938  1.00  0.00           C
ATOM   5030  C3B DPP   677     196.933 118.905  35.588  1.00  0.00           C
ATOM   5031  C4B DPP   677     193.283 121.405  33.238  1.00  0.00           C
ATOM   5032  NC3 DPP   678       2.983 106.905  49.238  1.00  0.00           N
ATOM   5033  PO4 DPP   678       1.183 109.955  46.188  1.00  0.00           P
ATOM   5034  GL1 DPP   678       2.383 110.405  42.088  1.00  0.00            
ATOM   5035  GL2 DPP   678      -0.167 108.605  41.538  1.00  0.00            
ATOM   5036  C1A DPP   678       1.033 112.205  38.188  1.00  0.00           C
ATOM   5037  C2A DPP   678      -2.467 112.405  35.738  1.00  0.00           C
ATOM   5038  C3A DPP   678      -2.767 114.405  32.188  1.00  0.00           C
ATOM   5039  C4A DPP   678      -0.217 115.855  28.988  1.00  0.00           C
ATOM   5040  C1B DPP   678       0.483 105.405  38.188  1.00  0.00           C
ATOM   5041  C2B DPP   678       3.833 103.105  35.538  1.00  0.00           C
ATOM   5042  C3B DPP   678       5.583  99.105  33.438  1.00  0.00           C
ATOM   5043  C4B DPP   678       7.283  94.905  31.288  1.00  0.00           C
ATOM   5044  NC3 DPP   679      27.283 204.505  64.138  1.00  0.00           N
ATOM   5045  PO4 DPP   679      27.133 205.805  60.638  1.00  0.00           P
ATOM   5046  GL1 DPP   679      29.983 206.955  57.538  1.00  0.00            
ATOM   5047  GL2 DPP   679      31.233 204.205  56.288  1.00  0.00            
ATOM   5048  C1A DPP   679      28.583 207.205  53.238  1.00  0.00           C
ATOM   5049  C2A DPP   679      26.633 208.805  49.288  1.00  0.00           C
ATOM   5050  C3A DPP   679      24.733 210.255  44.788  1.00  0.00           C
ATOM   5051  C4A DPP   679      25.233 213.505  41.788  1.00  0.00           C
ATOM   5052  C1B DPP   679      33.983 204.505  52.288  1.00  0.00           C
ATOM   5053  C2B DPP   679      32.183 203.405  48.838  1.00  0.00           C
ATOM   5054  C3B DPP   679      32.233 204.055  45.138  1.00  0.00           C
ATOM   5055  C4B DPP   679      30.983 204.405  41.188  1.00  0.00           C
ATOM   5056  NC3 DPP   680     199.383 132.805  53.688  1.00  0.00           N
ATOM   5057  PO4 DPP   680     195.433 131.955  52.938  1.00  0.00           P
ATOM   5058  GL1 DPP   680     197.933 131.405  49.138  1.00  0.00            
ATOM   5059  GL2 DPP   680     201.583 128.105  48.238  1.00  0.00            
ATOM   5060  C1A DPP   680     199.583 131.955  44.138  1.00  0.00           C
ATOM   5061  C2A DPP   680     198.083 132.455  39.038  1.00  0.00           C
[truncated: 4,168,684 more chars]
