# Supplementary material for: Data showing the lipid conformations and membrane binding behaviors of beta-amyloid fibrils in phase-separated cholesterol-enriched lipid domains with and without glycolipid and oxidized cholesterol from coarse-grained molecular dynamics simulations
Source: Data Brief. 2020 Apr 19;30:105496. doi: 10.1016/j.dib.2020.105496 (PMC7186522; doi:10.1016/j.dib.2020.105496)
Supplement: Supplementary file 1 [file mmc1.zip › Supplementary-Data/S08-12/P1-ABC-1.pdb]

TITLE     P1-ABC system t= 20000000.00000
REMARK    THIS IS A SIMULATION BOX
CRYST1  226.424  228.184  125.294  90.00  90.00  90.00 P 1           1
MODEL        1
ATOM      1  BB  LEU     1     119.166 102.052  65.765  1.00  0.00           B
ATOM      2  SC1 LEU     1     118.066  99.952  64.615  1.00  0.00           S
ATOM      3  BB  VAL     2     118.216 104.752  68.265  1.00  0.00           B
ATOM      4  SC1 VAL     2     118.466 105.002  70.265  1.00  0.00           S
ATOM      5  BB  PHE     3     115.466 106.802  66.565  1.00  0.00           B
ATOM      6  SC1 PHE     3     113.316 105.902  64.765  1.00  0.00           S
ATOM      7  SC2 PHE     3     115.366 104.952  63.915  1.00  0.00           S
ATOM      8  SC3 PHE     3     113.416 105.052  62.515  1.00  0.00           S
ATOM      9  BB  PHE     4     114.116 109.752  68.465  1.00  0.00           B
ATOM     10  SC1 PHE     4     114.666 109.652  71.765  1.00  0.00           S
ATOM     11  SC2 PHE     4     116.666 110.002  70.565  1.00  0.00           S
ATOM     12  SC3 PHE     4     116.666 110.202  72.915  1.00  0.00           S
ATOM     13  BB  ALA     5     111.766 112.652  67.715  1.00  0.00           B
ATOM     14  BB  GLU     6     110.166 115.252  69.965  1.00  0.00           B
ATOM     15  SC1 GLU     6     109.066 113.452  72.065  1.00  0.00           S
ATOM     16  BB  ASP     7     108.816 118.802  69.765  1.00  0.00           B
ATOM     17  SC1 ASP     7     106.616 118.902  68.515  1.00  0.00           S
ATOM     18  BB  VAL     8     108.416 120.752  73.015  1.00  0.00           B
ATOM     19  SC1 VAL     8     107.966 120.002  74.815  1.00  0.00           S
ATOM     20  BB  GLY     9     107.016 124.102  71.665  1.00  0.00           B
ATOM     21  BB  SER    10     106.266 127.452  73.315  1.00  0.00           B
ATOM     22  SC1 SER    10     105.916 128.452  74.915  1.00  0.00           S
ATOM     23  BB  ASN    11     104.216 127.752  70.115  1.00  0.00           B
ATOM     24  SC1 ASN    11     102.216 126.302  69.765  1.00  0.00           S
ATOM     25  BB  LYS    12     104.716 129.702  66.865  1.00  0.00           B
ATOM     26  SC1 LYS    12     102.766 130.852  66.315  1.00  0.00           S
ATOM     27  SC2 LYS    12      99.916 131.352  64.715  1.00  0.00           S
ATOM     28  BB  GLY    13     104.316 126.952  64.415  1.00  0.00           B
ATOM     29  BB  ALA    14     103.266 129.002  61.465  1.00  0.00           B
ATOM     30  BB  ILE    15     104.466 127.952  57.965  1.00  0.00           B
ATOM     31  SC1 ILE    15     103.866 128.702  56.065  1.00  0.00           S
ATOM     32  BB  ILE    16     105.366 124.452  58.965  1.00  0.00           B
ATOM     33  SC1 ILE    16     104.266 122.752  58.115  1.00  0.00           S
ATOM     34  BB  GLY    17     107.166 123.152  62.015  1.00  0.00           B
ATOM     35  BB  LEU    18     106.216 119.452  62.015  1.00  0.00           B
ATOM     36  SC1 LEU    18     104.166 118.502  60.715  1.00  0.00           S
ATOM     37  BB  MET    19     108.066 116.952  64.115  1.00  0.00           B
ATOM     38  SC1 MET    19     110.616 117.952  65.565  1.00  0.00           S
ATOM     39  BB  VAL    20     106.366 113.702  63.115  1.00  0.00           B
ATOM     40  SC1 VAL    20     105.066 114.002  61.565  1.00  0.00           S
ATOM     41  BB  GLY    21     108.566 110.852  64.015  1.00  0.00           B
ATOM     42  BB  GLY    22     108.366 107.152  64.815  1.00  0.00           B
ATOM     43  BB  VAL    23     105.466 104.952  63.715  1.00  0.00           B
ATOM     44  SC1 VAL    23     103.466 104.802  63.415  1.00  0.00           S
ATOM     45  BB  VAL    24     105.766 103.052  67.065  1.00  0.00           B
ATOM     46  SC1 VAL    24     106.316 103.802  68.815  1.00  0.00           S
ATOM     47  BB  ILE    25     105.516  99.402  65.815  1.00  0.00           B
ATOM     48  SC1 ILE    25     104.016  99.702  63.765  1.00  0.00           S
ATOM     49  BB  ALA    26     106.166  96.602  68.315  1.00  0.00           B
ATOM     50  BB  LEU    27     119.566 105.852  61.715  1.00  0.00           B
ATOM     51  SC1 LEU    27     117.816 105.152  59.865  1.00  0.00           S
ATOM     52  BB  VAL    28     120.416 107.352  65.065  1.00  0.00           B
ATOM     53  SC1 VAL    28     121.066 108.202  66.765  1.00  0.00           S
ATOM     54  BB  PHE    29     117.566 109.802  64.565  1.00  0.00           B
ATOM     55  SC1 PHE    29     115.766 109.302  61.765  1.00  0.00           S
ATOM     56  SC2 PHE    29     114.766 110.652  63.465  1.00  0.00           S
ATOM     57  SC3 PHE    29     113.416 109.752  61.715  1.00  0.00           S
ATOM     58  BB  PHE    30     117.816 112.952  66.615  1.00  0.00           B
ATOM     59  SC1 PHE    30     120.116 112.602  69.365  1.00  0.00           S
ATOM     60  SC2 PHE    30     121.166 112.652  67.215  1.00  0.00           S
ATOM     61  SC3 PHE    30     122.466 112.702  69.215  1.00  0.00           S
ATOM     62  BB  ALA    31     114.816 115.102  65.815  1.00  0.00           B
ATOM     63  BB  GLU    32     114.166 116.652  69.215  1.00  0.00           B
ATOM     64  SC1 GLU    32     115.066 114.652  71.065  1.00  0.00           S
ATOM     65  BB  ASP    33     113.316 120.302  70.065  1.00  0.00           B
ATOM     66  SC1 ASP    33     113.566 122.302  68.515  1.00  0.00           S
ATOM     67  BB  VAL    34     112.316 122.102  73.265  1.00  0.00           B
ATOM     68  SC1 VAL    34     113.316 121.752  74.915  1.00  0.00           S
ATOM     69  BB  GLY    35     111.516 125.252  71.265  1.00  0.00           B
ATOM     70  BB  SER    36     110.116 128.702  72.115  1.00  0.00           B
ATOM     71  SC1 SER    36     110.666 129.252  73.915  1.00  0.00           S
ATOM     72  BB  ASN    37     107.366 130.052  69.865  1.00  0.00           B
ATOM     73  SC1 ASN    37     106.466 132.152  70.915  1.00  0.00           S
ATOM     74  BB  LYS    38     108.966 128.502  66.815  1.00  0.00           B
ATOM     75  SC1 LYS    38     108.816 125.952  66.715  1.00  0.00           S
ATOM     76  SC2 LYS    38     109.116 122.802  66.865  1.00  0.00           S
ATOM     77  BB  GLY    39     106.966 129.702  63.865  1.00  0.00           B
ATOM     78  BB  ALA    40     108.016 131.652  60.815  1.00  0.00           B
ATOM     79  BB  ILE    41     109.116 129.402  58.015  1.00  0.00           B
ATOM     80  SC1 ILE    41     108.966 129.452  55.665  1.00  0.00           S
ATOM     81  BB  ILE    42     110.266 126.052  59.515  1.00  0.00           B
ATOM     82  SC1 ILE    42     109.716 126.752  61.615  1.00  0.00           S
ATOM     83  BB  GLY    43     109.966 122.552  58.265  1.00  0.00           B
ATOM     84  BB  LEU    44     110.666 119.602  60.665  1.00  0.00           B
ATOM     85  SC1 LEU    44     112.916 118.302  61.315  1.00  0.00           S
ATOM     86  BB  MET    45     109.066 117.002  58.315  1.00  0.00           B
ATOM     87  SC1 MET    45     107.666 118.602  56.815  1.00  0.00           S
ATOM     88  BB  VAL    46     110.516 113.752  59.815  1.00  0.00           B
ATOM     89  SC1 VAL    46     111.516 113.852  61.515  1.00  0.00           S
ATOM     90  BB  GLY    47     109.066 110.402  58.915  1.00  0.00           B
ATOM     91  BB  GLY    48     109.466 107.302  61.065  1.00  0.00           B
ATOM     92  BB  VAL    49     108.866 103.502  60.615  1.00  0.00           B
ATOM     93  SC1 VAL    49     107.666 102.902  59.115  1.00  0.00           S
ATOM     94  BB  VAL    50     110.416 101.252  63.165  1.00  0.00           B
ATOM     95  SC1 VAL    50     109.966 101.752  65.065  1.00  0.00           S
ATOM     96  BB  ILE    51     108.466  98.052  62.665  1.00  0.00           B
ATOM     97  SC1 ILE    51     107.466  98.702  60.615  1.00  0.00           S
ATOM     98  BB  ALA    52     109.366  95.202  65.015  1.00  0.00           B
ATOM     99  BB  LEU    53     123.966 106.902  60.265  1.00  0.00           B
ATOM    100  SC1 LEU    53     125.916 107.952  58.765  1.00  0.00           S
ATOM    101  BB  VAL    54     123.566 109.752  62.715  1.00  0.00           B
ATOM    102  SC1 VAL    54     124.416 110.802  64.215  1.00  0.00           S
ATOM    103  BB  PHE    55     120.466 111.852  61.715  1.00  0.00           B
ATOM    104  SC1 PHE    55     121.366 110.752  58.515  1.00  0.00           S
ATOM    105  SC2 PHE    55     119.266 110.102  59.515  1.00  0.00           S
ATOM    106  SC3 PHE    55     119.566 109.902  57.165  1.00  0.00           S
ATOM    107  BB  PHE    56     120.366 115.302  63.365  1.00  0.00           B
ATOM    108  SC1 PHE    56     123.416 115.952  62.515  1.00  0.00           S
ATOM    109  SC2 PHE    56     123.616 115.502  64.865  1.00  0.00           S
ATOM    110  SC3 PHE    56     125.516 115.352  63.415  1.00  0.00           S
ATOM    111  BB  ALA    57     117.516 117.602  64.415  1.00  0.00           B
ATOM    112  BB  GLU    58     117.366 119.102  67.865  1.00  0.00           B
ATOM    113  SC1 GLU    58     119.366 117.452  68.915  1.00  0.00           S
ATOM    114  BB  ASP    59     118.316 122.202  69.865  1.00  0.00           B
ATOM    115  SC1 ASP    59     120.416 123.402  69.015  1.00  0.00           S
ATOM    116  BB  VAL    60     117.616 124.052  73.065  1.00  0.00           B
ATOM    117  SC1 VAL    60     118.566 123.552  74.715  1.00  0.00           S
ATOM    118  BB  GLY    61     114.566 126.102  72.015  1.00  0.00           B
ATOM    119  BB  SER    62     115.166 129.752  71.415  1.00  0.00           B
ATOM    120  SC1 SER    62     116.166 130.952  72.565  1.00  0.00           S
ATOM    121  BB  ASN    63     112.616 131.602  69.265  1.00  0.00           B
ATOM    122  SC1 ASN    63     111.816 133.552  70.615  1.00  0.00           S
ATOM    123  BB  LYS    64     112.966 128.752  66.815  1.00  0.00           B
ATOM    124  SC1 LYS    64     113.966 126.852  66.965  1.00  0.00           S
ATOM    125  SC2 LYS    64     117.116 126.402  67.665  1.00  0.00           S
ATOM    126  BB  GLY    65     111.666 130.802  63.815  1.00  0.00           B
ATOM    127  BB  ALA    66     112.966 132.502  60.715  1.00  0.00           B
ATOM    128  BB  ILE    67     112.866 129.702  58.115  1.00  0.00           B
ATOM    129  SC1 ILE    67     113.866 130.452  56.165  1.00  0.00           S
ATOM    130  BB  ILE    68     114.166 126.402  59.515  1.00  0.00           B
ATOM    131  SC1 ILE    68     115.216 126.502  61.415  1.00  0.00           S
ATOM    132  BB  GLY    69     114.966 123.152  57.565  1.00  0.00           B
ATOM    133  BB  LEU    70     112.966 120.352  56.065  1.00  0.00           B
ATOM    134  SC1 LEU    70     112.416 120.702  53.515  1.00  0.00           S
ATOM    135  BB  MET    71     113.566 116.552  56.265  1.00  0.00           B
ATOM    136  SC1 MET    71     113.466 115.052  53.615  1.00  0.00           S
ATOM    137  BB  VAL    72     115.066 113.702  58.315  1.00  0.00           B
ATOM    138  SC1 VAL    72     116.316 114.252  59.815  1.00  0.00           S
ATOM    139  BB  GLY    73     114.116 110.252  57.065  1.00  0.00           B
ATOM    140  BB  GLY    74     113.266 106.652  57.915  1.00  0.00           B
ATOM    141  BB  VAL    75     112.416 103.002  57.715  1.00  0.00           B
ATOM    142  SC1 VAL    75     111.316 102.102  56.265  1.00  0.00           S
ATOM    143  BB  VAL    76     113.266 100.302  60.265  1.00  0.00           B
ATOM    144  SC1 VAL    76     115.166 100.552  60.815  1.00  0.00           S
ATOM    145  BB  ILE    77     112.566  96.602  60.565  1.00  0.00           B
ATOM    146  SC1 ILE    77     111.766  96.502  58.315  1.00  0.00           S
ATOM    147  BB  ALA    78     113.016  95.252  63.965  1.00  0.00           B
ATOM    148  ROH CHO    79     167.666  35.102  39.115  1.00  0.00            
ATOM    149  R1  CHO    79     168.466  36.352  36.715  1.00  0.00            
ATOM    150  R2  CHO    79     170.966  35.952  35.565  1.00  0.00            
ATOM    151  R3  CHO    79     169.466  35.302  33.415  1.00  0.00            
ATOM    152  R4  CHO    79     172.116  36.002  32.365  1.00  0.00            
ATOM    153  R5  CHO    79     170.216  36.852  31.715  1.00  0.00            
ATOM    154  C1  CHO    79     171.466  35.402  28.415  1.00  0.00           C
ATOM    155  C2  CHO    79     172.316  36.352  24.165  1.00  0.00           C
ATOM    156  ROH CHO    80     175.216  36.352  57.115  1.00  0.00            
ATOM    157  R1  CHO    80     176.866  34.102  56.515  1.00  0.00            
ATOM    158  R2  CHO    80     178.866  34.202  54.665  1.00  0.00            
ATOM    159  R3  CHO    80     180.366  33.252  56.715  1.00  0.00            
ATOM    160  R4  CHO    80     181.166  31.602  54.415  1.00  0.00            
ATOM    161  R5  CHO    80     180.466  30.852  56.365  1.00  0.00            
ATOM    162  C1  CHO    80     183.866  29.152  56.215  1.00  0.00           C
ATOM    163  C2  CHO    80     185.816  25.702  58.615  1.00  0.00           C
ATOM    164  ROH CHO    81     145.566 102.102  59.265  1.00  0.00            
ATOM    165  R1  CHO    81     146.216 102.202  56.515  1.00  0.00            
ATOM    166  R2  CHO    81     144.866 100.752  54.615  1.00  0.00            
ATOM    167  R3  CHO    81     144.566 103.202  53.415  1.00  0.00            
ATOM    168  R4  CHO    81     143.716 101.302  51.365  1.00  0.00            
ATOM    169  R5  CHO    81     145.216 102.802  51.165  1.00  0.00            
ATOM    170  C1  CHO    81     142.816 103.852  48.415  1.00  0.00           C
ATOM    171  C2  CHO    81     142.216 103.002  44.665  1.00  0.00           C
ATOM    172  ROH CHO    82      10.866 115.652  53.115  1.00  0.00            
ATOM    173  R1  CHO    82      10.916 118.002  51.515  1.00  0.00            
ATOM    174  R2  CHO    82       9.616 118.102  49.065  1.00  0.00            
ATOM    175  R3  CHO    82       8.416 120.302  50.165  1.00  0.00            
ATOM    176  R4  CHO    82       8.016 120.602  47.265  1.00  0.00            
ATOM    177  R5  CHO    82       8.916 122.052  48.615  1.00  0.00            
ATOM    178  C1  CHO    82       6.016 124.102  47.265  1.00  0.00           C
ATOM    179  C2  CHO    82       5.116 124.902  43.515  1.00  0.00           C
ATOM    180  ROH CHO    83     119.766  40.502  26.115  1.00  0.00            
ATOM    181  R1  CHO    83     118.616  39.852  28.665  1.00  0.00            
ATOM    182  R2  CHO    83     120.166  39.552  30.915  1.00  0.00            
ATOM    183  R3  CHO    83     118.466  41.352  31.965  1.00  0.00            
ATOM    184  R4  CHO    83     119.566  40.002  34.315  1.00  0.00            
ATOM    185  R5  CHO    83     117.416  40.252  33.815  1.00  0.00            
ATOM    186  C1  CHO    83     117.566  42.002  37.215  1.00  0.00           C
ATOM    187  C2  CHO    83     118.466  40.752  41.015  1.00  0.00           C
ATOM    188  ROH CHO    84      46.016  50.102  24.415  1.00  0.00            
ATOM    189  R1  CHO    84      46.216  49.302  27.115  1.00  0.00            
ATOM    190  R2  CHO    84      48.566  49.452  28.565  1.00  0.00            
ATOM    191  R3  CHO    84      47.066  50.902  30.315  1.00  0.00            
ATOM    192  R4  CHO    84      48.616  49.052  32.015  1.00  0.00            
ATOM    193  R5  CHO    84      46.416  49.302  32.015  1.00  0.00            
ATOM    194  C1  CHO    84      47.216  50.152  35.615  1.00  0.00           C
ATOM    195  C2  CHO    84      46.316  47.202  39.915  1.00  0.00           C
ATOM    196  ROH CHO    85      31.316 128.152  36.615  1.00  0.00            
ATOM    197  R1  CHO    85      28.816 127.052  35.715  1.00  0.00            
ATOM    198  R2  CHO    85      26.516 128.552  35.665  1.00  0.00            
ATOM    199  R3  CHO    85      26.466 127.752  33.065  1.00  0.00            
ATOM    200  R4  CHO    85      23.716 128.702  33.565  1.00  0.00            
ATOM    201  R5  CHO    85      24.266 126.752  32.765  1.00  0.00            
ATOM    202  C1  CHO    85      22.066 128.052  29.965  1.00  0.00           C
ATOM    203  C2  CHO    85      22.116 127.652  26.315  1.00  0.00           C
ATOM    204  ROH CHO    86      44.516  96.852  34.065  1.00  0.00            
ATOM    205  R1  CHO    86      45.416  98.402  31.865  1.00  0.00            
ATOM    206  R2  CHO    86      44.716  97.802  29.265  1.00  0.00            
ATOM    207  R3  CHO    86      43.866 100.402  29.265  1.00  0.00            
ATOM    208  R4  CHO    86      45.416 100.102  26.765  1.00  0.00            
ATOM    209  R5  CHO    86      45.716 101.602  28.315  1.00  0.00            
ATOM    210  C1  CHO    86      45.066 103.852  25.315  1.00  0.00           C
ATOM    211  C2  CHO    86      46.016 106.002  22.265  1.00  0.00           C
ATOM    212  ROH CHO    87      76.566 110.502  26.265  1.00  0.00            
ATOM    213  R1  CHO    87      77.816 110.852  28.815  1.00  0.00            
ATOM    214  R2  CHO    87      76.366 110.952  31.165  1.00  0.00            
ATOM    215  R3  CHO    87      78.066 108.952  31.915  1.00  0.00            
ATOM    216  R4  CHO    87      77.816 110.652  34.265  1.00  0.00            
ATOM    217  R5  CHO    87      79.666 110.052  33.315  1.00  0.00            
ATOM    218  C1  CHO    87      80.266 108.602  36.815  1.00  0.00           C
ATOM    219  C2  CHO    87      81.366 111.302  39.265  1.00  0.00           C
ATOM    220  ROH CHO    88     158.016 134.602  28.615  1.00  0.00            
ATOM    221  R1  CHO    88     159.066 136.552  30.415  1.00  0.00            
ATOM    222  R2  CHO    88     157.866 139.002  30.865  1.00  0.00            
ATOM    223  R3  CHO    88     157.966 138.202  33.465  1.00  0.00            
ATOM    224  R4  CHO    88     157.766 141.102  33.565  1.00  0.00            
ATOM    225  R5  CHO    88     159.316 139.852  34.515  1.00  0.00            
ATOM    226  C1  CHO    88     157.866 141.602  37.615  1.00  0.00           C
ATOM    227  C2  CHO    88     158.416 142.752  41.815  1.00  0.00           C
ATOM    228  ROH CHO    89      67.816  62.452  34.615  1.00  0.00            
ATOM    229  R1  CHO    89      68.266  60.552  32.565  1.00  0.00            
ATOM    230  R2  CHO    89      67.416  60.952  29.965  1.00  0.00            
ATOM    231  R3  CHO    89      70.016  60.502  29.365  1.00  0.00            
ATOM    232  R4  CHO    89      68.666  60.402  26.815  1.00  0.00            
ATOM    233  R5  CHO    89      69.966  58.852  27.615  1.00  0.00            
ATOM    234  C1  CHO    89      71.866  59.652  24.415  1.00  0.00           C
ATOM    235  C2  CHO    89      72.616  57.702  21.615  1.00  0.00           C
ATOM    236  ROH CHO    90      41.116   5.602  35.865  1.00  0.00            
ATOM    237  R1  CHO    90      41.516   4.652  33.215  1.00  0.00            
ATOM    238  R2  CHO    90      39.566   3.202  31.865  1.00  0.00            
ATOM    239  R3  CHO    90      39.966   5.102  29.965  1.00  0.00            
ATOM    240  R4  CHO    90      38.766   2.852  28.515  1.00  0.00            
ATOM    241  R5  CHO    90      40.616   3.902  28.015  1.00  0.00            
ATOM    242  C1  CHO    90      38.666   4.502  24.815  1.00  0.00           C
ATOM    243  C2  CHO    90      37.966   5.352  21.265  1.00  0.00           C
ATOM    244  ROH CHO    91      16.816 116.452  24.315  1.00  0.00            
ATOM    245  R1  CHO    91      15.216 116.102  26.615  1.00  0.00            
ATOM    246  R2  CHO    91      16.066 114.602  28.765  1.00  0.00            
ATOM    247  R3  CHO    91      15.466 116.852  30.165  1.00  0.00            
ATOM    248  R4  CHO    91      16.116 114.852  32.215  1.00  0.00            
ATOM    249  R5  CHO    91      14.316 116.052  32.115  1.00  0.00            
ATOM    250  C1  CHO    91      15.616 117.152  35.515  1.00  0.00           C
ATOM    251  C2  CHO    91      17.916 116.552  39.065  1.00  0.00           C
ATOM    252  ROH CHO    92     158.866 224.452  29.615  1.00  0.00            
ATOM    253  R1  CHO    92     160.166 223.302  31.865  1.00  0.00            
ATOM    254  R2  CHO    92     159.016 223.202  34.365  1.00  0.00            
ATOM    255  R3  CHO    92     159.466 220.552  34.165  1.00  0.00            
ATOM    256  R4  CHO    92     158.766 220.952  36.965  1.00  0.00            
ATOM    257  R5  CHO    92     160.516 219.952  36.215  1.00  0.00            
ATOM    258  C1  CHO    92     159.066 217.102  38.265  1.00  0.00           C
ATOM    259  C2  CHO    92     156.516 217.752  40.365  1.00  0.00           C
ATOM    260  ROH CHO    93      85.666  30.302  42.365  1.00  0.00            
ATOM    261  R1  CHO    93      84.216  31.352  44.615  1.00  0.00            
ATOM    262  R2  CHO    93      83.266  29.702  46.665  1.00  0.00            
ATOM    263  R3  CHO    93      84.666  31.402  48.215  1.00  0.00            
ATOM    264  R4  CHO    93      82.816  30.052  50.065  1.00  0.00            
ATOM    265  R5  CHO    93      83.066  32.202  49.815  1.00  0.00            
ATOM    266  C1  CHO    93      83.916  31.902  53.515  1.00  0.00           C
ATOM    267  C2  CHO    93      86.266  30.552  57.365  1.00  0.00           C
ATOM    268  ROH CHO    94     210.466  98.852  19.865  1.00  0.00            
ATOM    269  R1  CHO    94     212.016  99.952  21.965  1.00  0.00            
ATOM    270  R2  CHO    94     211.216  99.952  24.565  1.00  0.00            
ATOM    271  R3  CHO    94     213.566  98.702  25.015  1.00  0.00            
ATOM    272  R4  CHO    94     212.816  99.702  27.665  1.00  0.00            
ATOM    273  R5  CHO    94     214.716 100.052  26.615  1.00  0.00            
ATOM    274  C1  CHO    94     215.966  98.352  29.815  1.00  0.00           C
ATOM    275  C2  CHO    94     215.666  97.252  33.565  1.00  0.00           C
ATOM    276  ROH CHO    95     140.066 122.202  31.765  1.00  0.00            
ATOM    277  R1  CHO    95     140.616 121.652  34.465  1.00  0.00            
ATOM    278  R2  CHO    95     141.416 123.552  36.265  1.00  0.00            
ATOM    279  R3  CHO    95     139.366 122.652  37.715  1.00  0.00            
ATOM    280  R4  CHO    95     140.866 124.302  39.615  1.00  0.00            
ATOM    281  R5  CHO    95     140.266 122.202  39.915  1.00  0.00            
ATOM    282  C1  CHO    95     138.616 123.852  42.915  1.00  0.00           C
ATOM    283  C2  CHO    95     139.316 123.402  46.215  1.00  0.00           C
ATOM    284  ROH CHO    96     110.816  53.352  35.965  1.00  0.00            
ATOM    285  R1  CHO    96     111.866  52.202  33.615  1.00  0.00            
ATOM    286  R2  CHO    96     110.416  52.102  31.265  1.00  0.00            
ATOM    287  R3  CHO    96     112.616  53.302  30.215  1.00  0.00            
ATOM    288  R4  CHO    96     111.266  52.202  27.915  1.00  0.00            
ATOM    289  R5  CHO    96     113.316  51.852  28.465  1.00  0.00            
ATOM    290  C1  CHO    96     113.816  53.352  25.015  1.00  0.00           C
ATOM    291  C2  CHO    96     112.216  53.302  20.665  1.00  0.00           C
ATOM    292  ROH CHO    97     179.566 127.902  37.115  1.00  0.00            
ATOM    293  R1  CHO    97     177.416 128.152  35.365  1.00  0.00            
ATOM    294  R2  CHO    97     177.716 128.752  32.665  1.00  0.00            
ATOM    295  R3  CHO    97     176.216 126.502  32.315  1.00  0.00            
ATOM    296  R4  CHO    97     175.916 128.002  29.865  1.00  0.00            
ATOM    297  R5  CHO    97     174.316 127.252  31.115  1.00  0.00            
ATOM    298  C1  CHO    97     173.416 125.452  27.865  1.00  0.00           C
ATOM    299  C2  CHO    97     171.666 125.002  24.165  1.00  0.00           C
ATOM    300  ROH CHO    98      78.166 170.902  30.015  1.00  0.00            
ATOM    301  R1  CHO    98      78.616 169.352  32.315  1.00  0.00            
ATOM    302  R2  CHO    98      80.016 170.302  34.515  1.00  0.00            
ATOM    303  R3  CHO    98      77.766 169.502  35.815  1.00  0.00            
ATOM    304  R4  CHO    98      79.716 170.052  37.965  1.00  0.00            
ATOM    305  R5  CHO    98      78.616 168.202  37.665  1.00  0.00            
ATOM    306  C1  CHO    98      77.516 169.152  41.215  1.00  0.00           C
ATOM    307  C2  CHO    98      77.716 166.952  43.365  1.00  0.00           C
ATOM    308  ROH CHO    99     110.966 149.952  28.965  1.00  0.00            
ATOM    309  R1  CHO    99     109.766 149.202  31.365  1.00  0.00            
ATOM    310  R2  CHO    99     110.516 150.302  33.815  1.00  0.00            
ATOM    311  R3  CHO    99     107.866 150.852  34.015  1.00  0.00            
ATOM    312  R4  CHO    99     108.966 151.652  36.615  1.00  0.00            
ATOM    313  R5  CHO    99     107.316 150.302  36.265  1.00  0.00            
ATOM    314  C1  CHO    99     105.616 153.002  38.415  1.00  0.00           C
ATOM    315  C2  CHO    99     103.766 154.902  40.765  1.00  0.00           C
ATOM    316  ROH CHO   100     110.916  18.552  52.265  1.00  0.00            
ATOM    317  R1  CHO   100     111.766  19.452  54.815  1.00  0.00            
ATOM    318  R2  CHO   100     112.216  22.102  55.415  1.00  0.00            
ATOM    319  R3  CHO   100     110.416  21.602  57.415  1.00  0.00            
ATOM    320  R4  CHO   100     112.116  23.752  58.415  1.00  0.00            
ATOM    321  R5  CHO   100     111.716  21.852  59.415  1.00  0.00            
ATOM    322  C1  CHO   100     110.416  24.302  62.065  1.00  0.00           C
ATOM    323  C2  CHO   100     110.166  27.002  64.415  1.00  0.00           C
ATOM    324  ROH CHO   101     163.466 195.402  44.615  1.00  0.00            
ATOM    325  R1  CHO   101     165.716 194.352  46.015  1.00  0.00            
ATOM    326  R2  CHO   101     167.466 195.952  47.415  1.00  0.00            
ATOM    327  R3  CHO   101     166.816 194.252  49.465  1.00  0.00            
ATOM    328  R4  CHO   101     168.716 196.202  50.615  1.00  0.00            
ATOM    329  R5  CHO   101     168.916 194.002  50.665  1.00  0.00            
ATOM    330  C1  CHO   101     168.916 194.752  54.415  1.00  0.00           C
ATOM    331  C2  CHO   101     169.916 197.152  57.815  1.00  0.00           C
ATOM    332  ROH CHO   102     140.016  15.152  48.615  1.00  0.00            
ATOM    333  R1  CHO   102     141.116  16.302  50.965  1.00  0.00            
ATOM    334  R2  CHO   102     140.466  18.802  51.865  1.00  0.00            
ATOM    335  R3  CHO   102     139.866  17.502  54.165  1.00  0.00            
ATOM    336  R4  CHO   102     140.616  20.152  55.015  1.00  0.00            
ATOM    337  R5  CHO   102     141.466  18.352  55.765  1.00  0.00            
ATOM    338  C1  CHO   102     140.166  19.752  59.015  1.00  0.00           C
ATOM    339  C2  CHO   102     142.416  21.152  62.565  1.00  0.00           C
ATOM    340  ROH CHO   103     211.166 191.002  39.765  1.00  0.00            
ATOM    341  R1  CHO   103     210.216 191.152  42.465  1.00  0.00            
ATOM    342  R2  CHO   103     208.466 189.302  43.515  1.00  0.00            
ATOM    343  R3  CHO   103     210.366 189.052  45.415  1.00  0.00            
ATOM    344  R4  CHO   103     207.866 188.552  46.815  1.00  0.00            
ATOM    345  R5  CHO   103     209.416 190.002  47.365  1.00  0.00            
ATOM    346  C1  CHO   103     209.316 187.852  50.565  1.00  0.00           C
ATOM    347  C2  CHO   103     208.866 187.502  53.865  1.00  0.00           C
ATOM    348  ROH CHO   104      81.316  51.302  51.615  1.00  0.00            
ATOM    349  R1  CHO   104      82.716  50.202  49.365  1.00  0.00            
ATOM    350  R2  CHO   104      82.066  50.802  46.765  1.00  0.00            
ATOM    351  R3  CHO   104      84.666  51.502  46.565  1.00  0.00            
ATOM    352  R4  CHO   104      83.766  51.202  43.815  1.00  0.00            
ATOM    353  R5  CHO   104      85.516  50.202  44.715  1.00  0.00            
ATOM    354  C1  CHO   104      87.266  52.052  41.915  1.00  0.00           C
ATOM    355  C2  CHO   104      88.316  55.002  38.665  1.00  0.00           C
ATOM    356  ROH CHO   105     171.916 169.502  27.515  1.00  0.00            
ATOM    357  R1  CHO   105     171.766 168.352  30.115  1.00  0.00            
ATOM    358  R2  CHO   105     173.916 167.352  31.465  1.00  0.00            
ATOM    359  R3  CHO   105     173.166 169.052  33.415  1.00  0.00            
ATOM    360  R4  CHO   105     175.016 167.252  34.765  1.00  0.00            
ATOM    361  R5  CHO   105     173.016 167.702  35.365  1.00  0.00            
ATOM    362  C1  CHO   105     174.916 168.852  38.465  1.00  0.00           C
ATOM    363  C2  CHO   105     177.416 170.702  41.115  1.00  0.00           C
ATOM    364  ROH CHO   106      80.916 128.452  55.315  1.00  0.00            
ATOM    365  R1  CHO   106      79.716 128.152  52.765  1.00  0.00            
ATOM    366  R2  CHO   106      80.716 129.402  50.515  1.00  0.00            
ATOM    367  R3  CHO   106      80.666 126.902  49.515  1.00  0.00            
ATOM    368  R4  CHO   106      81.316 128.602  47.215  1.00  0.00            
ATOM    369  R5  CHO   106      79.716 127.102  47.365  1.00  0.00            
ATOM    370  C1  CHO   106      81.666 125.752  44.365  1.00  0.00           C
ATOM    371  C2  CHO   106      82.116 125.202  40.915  1.00  0.00           C
ATOM    372  ROH CHO   107     165.416 226.952  41.965  1.00  0.00            
ATOM    373  R1  CHO   107     165.216 225.152  39.765  1.00  0.00            
ATOM    374  R2  CHO   107     163.216 225.352  37.915  1.00  0.00            
ATOM    375  R3  CHO   107     165.266 225.402  36.165  1.00  0.00            
ATOM    376  R4  CHO   107     162.866 225.252  34.465  1.00  0.00            
ATOM    377  R5  CHO   107     164.616 223.902  34.415  1.00  0.00            
ATOM    378  C1  CHO   107     164.666 225.252  30.815  1.00  0.00           C
ATOM    379  C2  CHO   107     162.666 223.802  26.765  1.00  0.00           C
ATOM    380  ROH CHO   108     177.116  66.152  23.565  1.00  0.00            
ATOM    381  R1  CHO   108     178.766  66.002  25.815  1.00  0.00            
ATOM    382  R2  CHO   108     178.666  67.752  27.915  1.00  0.00            
ATOM    383  R3  CHO   108     178.366  65.502  29.415  1.00  0.00            
ATOM    384  R4  CHO   108     179.516  67.452  31.265  1.00  0.00            
ATOM    385  R5  CHO   108     180.266  65.452  30.815  1.00  0.00            
ATOM    386  C1  CHO   108     179.716  65.152  34.615  1.00  0.00           C
ATOM    387  C2  CHO   108     181.766  63.202  36.615  1.00  0.00           C
ATOM    388  ROH CHO   109     120.216  98.802  45.665  1.00  0.00            
ATOM    389  R1  CHO   109     121.666  98.102  43.315  1.00  0.00            
ATOM    390  R2  CHO   109     120.766  96.202  41.515  1.00  0.00            
ATOM    391  R3  CHO   109     121.066  98.202  39.715  1.00  0.00            
ATOM    392  R4  CHO   109     121.916  95.802  38.265  1.00  0.00            
ATOM    393  R5  CHO   109     123.066  97.602  38.515  1.00  0.00            
ATOM    394  C1  CHO   109     122.866  97.452  34.715  1.00  0.00           C
ATOM    395  C2  CHO   109     122.716  99.602  31.315  1.00  0.00           C
ATOM    396  ROH CHO   110     125.466 192.552  48.665  1.00  0.00            
ATOM    397  R1  CHO   110     125.716 190.502  50.565  1.00  0.00            
ATOM    398  R2  CHO   110     127.266 190.752  52.815  1.00  0.00            
ATOM    399  R3  CHO   110     124.966 190.152  54.115  1.00  0.00            
ATOM    400  R4  CHO   110     127.116 189.102  55.865  1.00  0.00            
ATOM    401  R5  CHO   110     125.366 188.002  55.115  1.00  0.00            
ATOM    402  C1  CHO   110     124.816 187.552  58.865  1.00  0.00           C
ATOM    403  C2  CHO   110     125.116 185.002  63.015  1.00  0.00           C
ATOM    404  ROH CHO   111     171.166 131.302  59.865  1.00  0.00            
ATOM    405  R1  CHO   111     171.116 131.052  57.065  1.00  0.00            
ATOM    406  R2  CHO   111     170.366 133.102  55.365  1.00  0.00            
ATOM    407  R3  CHO   111     172.816 132.602  54.215  1.00  0.00            
ATOM    408  R4  CHO   111     171.216 133.852  52.115  1.00  0.00            
ATOM    409  R5  CHO   111     172.316 131.952  51.965  1.00  0.00            
ATOM    410  C1  CHO   111     174.016 133.852  49.165  1.00  0.00           C
ATOM    411  C2  CHO   111     177.666 133.452  47.315  1.00  0.00           C
ATOM    412  ROH CHO   112      25.416 137.552  32.215  1.00  0.00            
ATOM    413  R1  CHO   112      24.866 137.752  29.415  1.00  0.00            
ATOM    414  R2  CHO   112      22.416 138.552  28.415  1.00  0.00            
ATOM    415  R3  CHO   112      23.916 140.452  27.115  1.00  0.00            
ATOM    416  R4  CHO   112      21.366 140.302  25.665  1.00  0.00            
ATOM    417  R5  CHO   112      23.416 140.102  24.815  1.00  0.00            
ATOM    418  C1  CHO   112      22.166 143.102  22.765  1.00  0.00           C
ATOM    419  C2  CHO   112      18.766 145.102  19.965  1.00  0.00           C
ATOM    420  ROH CHO   113       4.966  14.252  21.065  1.00  0.00            
ATOM    421  R1  CHO   113       6.916  15.352  22.815  1.00  0.00            
ATOM    422  R2  CHO   113       6.266  17.052  24.915  1.00  0.00            
ATOM    423  R3  CHO   113       7.666  15.202  26.365  1.00  0.00            
ATOM    424  R4  CHO   113       7.466  17.552  28.115  1.00  0.00            
ATOM    425  R5  CHO   113       9.266  16.502  27.565  1.00  0.00            
ATOM    426  C1  CHO   113       9.416  16.152  31.365  1.00  0.00           C
ATOM    427  C2  CHO   113      10.916  17.602  34.015  1.00  0.00           C
ATOM    428  ROH CHO   114     215.116 165.202  33.765  1.00  0.00            
ATOM    429  R1  CHO   114     215.016 167.002  31.565  1.00  0.00            
ATOM    430  R2  CHO   114     214.266 166.202  29.015  1.00  0.00            
ATOM    431  R3  CHO   114     212.466 168.202  29.265  1.00  0.00            
ATOM    432  R4  CHO   114     212.966 168.002  26.365  1.00  0.00            
ATOM    433  R5  CHO   114     213.166 169.802  27.615  1.00  0.00            
ATOM    434  C1  CHO   114     210.566 171.002  25.065  1.00  0.00           C
ATOM    435  C2  CHO   114     209.416 173.352  21.365  1.00  0.00           C
ATOM    436  ROH CHO   115     152.416  64.952  59.765  1.00  0.00            
ATOM    437  R1  CHO   115     153.016  67.352  58.315  1.00  0.00            
ATOM    438  R2  CHO   115     155.066  67.502  56.465  1.00  0.00            
ATOM    439  R3  CHO   115     153.066  68.352  54.815  1.00  0.00            
ATOM    440  R4  CHO   115     155.416  70.002  54.115  1.00  0.00            
ATOM    441  R5  CHO   115     153.416  70.752  54.665  1.00  0.00            
ATOM    442  C1  CHO   115     153.766  72.302  51.215  1.00  0.00           C
ATOM    443  C2  CHO   115     153.566  73.602  47.765  1.00  0.00           C
ATOM    444  ROH CHO   116     201.416 137.252  57.015  1.00  0.00            
ATOM    445  R1  CHO   116     201.266 138.502  54.515  1.00  0.00            
ATOM    446  R2  CHO   116     202.566 137.502  52.265  1.00  0.00            
ATOM    447  R3  CHO   116     200.066 137.652  51.165  1.00  0.00            
ATOM    448  R4  CHO   116     201.816 137.152  48.915  1.00  0.00            
ATOM    449  R5  CHO   116     200.366 138.752  49.115  1.00  0.00            
ATOM    450  C1  CHO   116     199.016 137.052  45.965  1.00  0.00           C
ATOM    451  C2  CHO   116     198.366 137.552  43.715  1.00  0.00           C
ATOM    452  ROH CHO   117     219.566 120.302  39.215  1.00  0.00            
ATOM    453  R1  CHO   117     219.466 122.302  37.215  1.00  0.00            
ATOM    454  R2  CHO   117     221.616 122.902  35.565  1.00  0.00            
ATOM    455  R3  CHO   117     219.816 122.452  33.615  1.00  0.00            
ATOM    456  R4  CHO   117     221.966 124.002  32.315  1.00  0.00            
ATOM    457  R5  CHO   117     219.866 124.502  32.315  1.00  0.00            
ATOM    458  C1  CHO   117     220.516 124.252  28.565  1.00  0.00           C
ATOM    459  C2  CHO   117     219.866 125.002  24.865  1.00  0.00           C
ATOM    460  ROH CHO   118      17.166 104.652  36.465  1.00  0.00            
ATOM    461  R1  CHO   118      17.366 106.602  34.465  1.00  0.00            
ATOM    462  R2  CHO   118      18.966 106.252  32.215  1.00  0.00            
ATOM    463  R3  CHO   118      16.666 106.802  30.865  1.00  0.00            
ATOM    464  R4  CHO   118      18.816 107.302  28.915  1.00  0.00            
ATOM    465  R5  CHO   118      17.216 108.702  29.515  1.00  0.00            
ATOM    466  C1  CHO   118      16.566 108.402  25.765  1.00  0.00           C
ATOM    467  C2  CHO   118      15.516 108.702  21.615  1.00  0.00           C
ATOM    468  ROH CHO   119     156.516   4.552  42.565  1.00  0.00            
ATOM    469  R1  CHO   119     156.266   4.352  39.715  1.00  0.00            
ATOM    470  R2  CHO   119     154.966   2.252  38.515  1.00  0.00            
ATOM    471  R3  CHO   119     153.616   4.252  37.265  1.00  0.00            
ATOM    472  R4  CHO   119     153.616   2.052  35.315  1.00  0.00            
ATOM    473  R5  CHO   119     154.266   4.102  34.965  1.00  0.00            
ATOM    474  C1  CHO   119     151.516   3.802  32.315  1.00  0.00           C
ATOM    475  C2  CHO   119     151.016   0.352  30.115  1.00  0.00           C
ATOM    476  ROH CHO   120      16.266 144.302  36.415  1.00  0.00            
ATOM    477  R1  CHO   120      15.316 141.802  37.215  1.00  0.00            
ATOM    478  R2  CHO   120      16.966 139.602  37.565  1.00  0.00            
ATOM    479  R3  CHO   120      15.866 139.502  40.015  1.00  0.00            
ATOM    480  R4  CHO   120      17.516 137.102  39.915  1.00  0.00            
ATOM    481  R5  CHO   120      15.416 137.202  40.415  1.00  0.00            
ATOM    482  C1  CHO   120      16.816 135.652  43.615  1.00  0.00           C
ATOM    483  C2  CHO   120      16.466 135.452  47.365  1.00  0.00           C
ATOM    484  ROH CHO   121      41.816  75.452  36.265  1.00  0.00            
ATOM    485  R1  CHO   121      40.366  77.802  36.815  1.00  0.00            
ATOM    486  R2  CHO   121      39.716  78.602  39.365  1.00  0.00            
ATOM    487  R3  CHO   121      40.916  80.902  38.565  1.00  0.00            
ATOM    488  R4  CHO   121      38.816  81.752  40.465  1.00  0.00            
ATOM    489  R5  CHO   121      39.116  82.452  38.415  1.00  0.00            
ATOM    490  C1  CHO   121      39.366  85.752  40.315  1.00  0.00           C
ATOM    491  C2  CHO   121      38.066  86.802  44.565  1.00  0.00           C
ATOM    492  ROH CHO   122      91.016 116.052  44.365  1.00  0.00            
ATOM    493  R1  CHO   122      91.116 115.702  47.165  1.00  0.00            
ATOM    494  R2  CHO   122      90.516 117.752  48.965  1.00  0.00            
ATOM    495  R3  CHO   122      88.766 115.952  49.965  1.00  0.00            
ATOM    496  R4  CHO   122      89.716 117.402  52.315  1.00  0.00            
ATOM    497  R5  CHO   122      89.716 115.252  52.015  1.00  0.00            
ATOM    498  C1  CHO   122      87.616 115.502  55.165  1.00  0.00           C
ATOM    499  C2  CHO   122      90.266 114.352  57.915  1.00  0.00           C
ATOM    500  ROH CHO   123     171.266 143.752  36.565  1.00  0.00            
ATOM    501  R1  CHO   123     171.966 144.552  33.915  1.00  0.00            
ATOM    502  R2  CHO   123     170.616 143.602  31.665  1.00  0.00            
ATOM    503  R3  CHO   123     170.266 146.252  31.165  1.00  0.00            
ATOM    504  R4  CHO   123     170.216 144.952  28.515  1.00  0.00            
ATOM    505  R5  CHO   123     171.466 146.602  29.115  1.00  0.00            
ATOM    506  C1  CHO   123     169.616 148.252  26.215  1.00  0.00           C
ATOM    507  C2  CHO   123     169.616 148.152  22.565  1.00  0.00           C
ATOM    508  ROH CHO   124     179.866 110.852  55.465  1.00  0.00            
ATOM    509  R1  CHO   124     178.616 110.902  52.965  1.00  0.00            
ATOM    510  R2  CHO   124     177.666 113.252  51.815  1.00  0.00            
ATOM    511  R3  CHO   124     179.216 112.552  49.765  1.00  0.00            
ATOM    512  R4  CHO   124     177.016 114.052  48.515  1.00  0.00            
ATOM    513  R5  CHO   124     177.666 112.052  47.965  1.00  0.00            
ATOM    514  C1  CHO   124     178.166 113.852  44.615  1.00  0.00           C
ATOM    515  C2  CHO   124     178.916 114.602  41.115  1.00  0.00           C
ATOM    516  ROH CHO   125     170.466 160.002  40.615  1.00  0.00            
ATOM    517  R1  CHO   125     171.466 158.752  38.265  1.00  0.00            
ATOM    518  R2  CHO   125     170.266 156.552  37.115  1.00  0.00            
ATOM    519  R3  CHO   125     170.266 158.102  34.865  1.00  0.00            
ATOM    520  R4  CHO   125     170.116 155.302  33.915  1.00  0.00            
ATOM    521  R5  CHO   125     171.566 156.852  33.315  1.00  0.00            
ATOM    522  C1  CHO   125     170.016 156.052  29.915  1.00  0.00           C
ATOM    523  C2  CHO   125     170.466 158.052  26.915  1.00  0.00           C
ATOM    524  ROH CHO   126      96.266  48.202  58.415  1.00  0.00            
ATOM    525  R1  CHO   126      96.016  47.402  55.715  1.00  0.00            
ATOM    526  R2  CHO   126      97.816  48.252  53.765  1.00  0.00            
ATOM    527  R3  CHO   126      98.066  45.602  53.315  1.00  0.00            
ATOM    528  R4  CHO   126      99.316  46.902  50.965  1.00  0.00            
ATOM    529  R5  CHO   126      97.716  45.402  50.915  1.00  0.00            
ATOM    530  C1  CHO   126     100.416  43.602  48.915  1.00  0.00           C
ATOM    531  C2  CHO   126      99.516  39.652  46.565  1.00  0.00           C
ATOM    532  ROH CHO   127      86.416 224.602  50.965  1.00  0.00            
ATOM    533  R1  CHO   127      85.266 225.252  53.465  1.00  0.00            
ATOM    534  R2  CHO   127      84.366 227.802  54.115  1.00  0.00            
ATOM    535  R3  CHO   127      82.066 226.502  54.715  1.00  0.00            
ATOM    536  R4  CHO   127      81.966 228.952  56.315  1.00  0.00            
ATOM    537  R5  CHO   127      81.716 226.902  57.015  1.00  0.00            
ATOM    538  C1  CHO   127      78.366 228.402  58.115  1.00  0.00           C
ATOM    539  C2  CHO   127      76.166 229.502  61.315  1.00  0.00           C
ATOM    540  ROH CHO   128     153.666 110.402  45.765  1.00  0.00            
ATOM    541  R1  CHO   128     155.066 110.952  48.165  1.00  0.00            
ATOM    542  R2  CHO   128     156.266 113.352  48.665  1.00  0.00            
ATOM    543  R3  CHO   128     154.766 113.302  50.965  1.00  0.00            
ATOM    544  R4  CHO   128     157.266 114.602  51.765  1.00  0.00            
ATOM    545  R5  CHO   128     156.316 112.852  52.715  1.00  0.00            
ATOM    546  C1  CHO   128     156.416 115.252  55.665  1.00  0.00           C
ATOM    547  C2  CHO   128     158.166 116.102  59.565  1.00  0.00           C
ATOM    548  ROH CHO   129     101.566   8.602  32.415  1.00  0.00            
ATOM    549  R1  CHO   129     100.866   8.302  35.165  1.00  0.00            
ATOM    550  R2  CHO   129     102.566   9.102  37.215  1.00  0.00            
ATOM    551  R3  CHO   129     100.366  10.502  38.015  1.00  0.00            
ATOM    552  R4  CHO   129     101.866   9.952  40.515  1.00  0.00            
ATOM    553  R5  CHO   129      99.766   9.502  40.115  1.00  0.00            
ATOM    554  C1  CHO   129      99.416  11.802  43.165  1.00  0.00           C
ATOM    555  C2  CHO   129      98.766  11.052  47.215  1.00  0.00           C
ATOM    556  ROH CHO   130     161.966  10.452  41.215  1.00  0.00            
ATOM    557  R1  CHO   130     160.466  11.602  39.115  1.00  0.00            
ATOM    558  R2  CHO   130     161.466  13.402  37.315  1.00  0.00            
ATOM    559  R3  CHO   130     160.566  11.652  35.515  1.00  0.00            
ATOM    560  R4  CHO   130     160.066  14.302  34.315  1.00  0.00            
ATOM    561  R5  CHO   130     158.566  12.702  34.615  1.00  0.00            
ATOM    562  C1  CHO   130     158.366  13.152  30.815  1.00  0.00           C
ATOM    563  C2  CHO   130     158.566  14.152  27.265  1.00  0.00           C
ATOM    564  ROH CHO   131      14.266  32.752  36.565  1.00  0.00            
ATOM    565  R1  CHO   131      13.516  31.802  33.965  1.00  0.00            
ATOM    566  R2  CHO   131      10.916  31.052  33.365  1.00  0.00            
ATOM    567  R3  CHO   131      11.216  32.852  31.365  1.00  0.00            
ATOM    568  R4  CHO   131       9.566  30.702  30.215  1.00  0.00            
ATOM    569  R5  CHO   131      11.416  31.502  29.415  1.00  0.00            
ATOM    570  C1  CHO   131       9.016  32.202  26.515  1.00  0.00           C
ATOM    571  C2  CHO   131       7.116  32.402  22.715  1.00  0.00           C
ATOM    572  ROH CHO   132     106.016  99.702  42.165  1.00  0.00            
ATOM    573  R1  CHO   132     106.916  98.702  39.665  1.00  0.00            
ATOM    574  R2  CHO   132     105.316  98.552  37.415  1.00  0.00            
ATOM    575  R3  CHO   132     107.316 100.002  36.315  1.00  0.00            
ATOM    576  R4  CHO   132     105.316  99.702  34.165  1.00  0.00            
ATOM    577  R5  CHO   132     107.466  99.152  34.065  1.00  0.00            
ATOM    578  C1  CHO   132     107.216 101.652  31.215  1.00  0.00           C
ATOM    579  C2  CHO   132     106.766  99.602  27.765  1.00  0.00           C
ATOM    580  ROH CHO   133     214.966  94.902  51.165  1.00  0.00            
ATOM    581  R1  CHO   133     213.866  94.202  48.615  1.00  0.00            
ATOM    582  R2  CHO   133     213.566  96.002  46.615  1.00  0.00            
ATOM    583  R3  CHO   133     214.966  94.202  45.165  1.00  0.00            
ATOM    584  R4  CHO   133     213.966  96.102  43.165  1.00  0.00            
ATOM    585  R5  CHO   133     213.766  93.952  43.115  1.00  0.00            
ATOM    586  C1  CHO   133     215.616  94.452  39.815  1.00  0.00           C
ATOM    587  C2  CHO   133     214.816  92.652  36.165  1.00  0.00           C
ATOM    588  ROH CHO   134     167.766  28.302  40.915  1.00  0.00            
ATOM    589  R1  CHO   134     169.116  28.052  38.465  1.00  0.00            
ATOM    590  R2  CHO   134     170.216  25.652  37.565  1.00  0.00            
ATOM    591  R3  CHO   134     168.666  26.152  35.365  1.00  0.00            
ATOM    592  R4  CHO   134     170.516  24.052  34.565  1.00  0.00            
ATOM    593  R5  CHO   134     170.166  25.902  33.515  1.00  0.00            
ATOM    594  C1  CHO   134     169.266  23.502  30.715  1.00  0.00           C
ATOM    595  C2  CHO   134     168.966  23.052  26.165  1.00  0.00           C
ATOM    596  ROH CHO   135      98.216 193.002  42.765  1.00  0.00            
ATOM    597  R1  CHO   135      97.516 193.602  45.415  1.00  0.00            
ATOM    598  R2  CHO   135      99.216 193.152  47.565  1.00  0.00            
ATOM    599  R3  CHO   135      98.766 195.752  48.065  1.00  0.00            
ATOM    600  R4  CHO   135      99.166 194.552  50.715  1.00  0.00            
ATOM    601  R5  CHO   135      97.466 195.752  50.065  1.00  0.00            
ATOM    602  C1  CHO   135      98.716 197.852  53.015  1.00  0.00           C
ATOM    603  C2  CHO   135      99.166 198.052  56.165  1.00  0.00           C
ATOM    604  ROH CHO   136     114.216  20.002  43.015  1.00  0.00            
ATOM    605  R1  CHO   136     115.066  21.452  40.765  1.00  0.00            
ATOM    606  R2  CHO   136     116.666  20.402  38.765  1.00  0.00            
ATOM    607  R3  CHO   136     114.666  21.252  37.165  1.00  0.00            
ATOM    608  R4  CHO   136     116.816  20.502  35.315  1.00  0.00            
ATOM    609  R5  CHO   136     115.766  22.402  35.365  1.00  0.00            
ATOM    610  C1  CHO   136     115.016  21.352  31.815  1.00  0.00           C
ATOM    611  C2  CHO   136     115.316  22.402  28.815  1.00  0.00           C
ATOM    612  ROH CHO   137      17.466   2.902  55.615  1.00  0.00            
ATOM    613  R1  CHO   137      16.166   2.552  53.115  1.00  0.00            
ATOM    614  R2  CHO   137      17.316   3.302  50.715  1.00  0.00            
ATOM    615  R3  CHO   137      16.766   0.752  50.015  1.00  0.00            
ATOM    616  R4  CHO   137      16.616   2.252  47.515  1.00  0.00            
ATOM    617  R5  CHO   137      15.116   0.952  48.315  1.00  0.00            
ATOM    618  C1  CHO   137      15.716  -0.748  44.965  1.00  0.00           C
ATOM    619  C2  CHO   137      16.116  -3.848  42.465  1.00  0.00           C
ATOM    620  ROH CHO   138      72.066 197.652  32.215  1.00  0.00            
ATOM    621  R1  CHO   138      71.116 195.952  34.265  1.00  0.00            
ATOM    622  R2  CHO   138      72.466 195.552  36.665  1.00  0.00            
ATOM    623  R3  CHO   138      70.066 196.302  37.715  1.00  0.00            
ATOM    624  R4  CHO   138      71.416 194.902  39.865  1.00  0.00            
ATOM    625  R5  CHO   138      69.416 194.452  39.115  1.00  0.00            
ATOM    626  C1  CHO   138      68.616 195.202  42.765  1.00  0.00           C
ATOM    627  C2  CHO   138      65.116 193.052  43.815  1.00  0.00           C
ATOM    628  ROH CHO   139     196.066 106.602  22.665  1.00  0.00            
ATOM    629  R1  CHO   139     198.316 107.102  24.365  1.00  0.00            
ATOM    630  R2  CHO   139     198.116 108.702  26.615  1.00  0.00            
ATOM    631  R3  CHO   139     199.166 106.502  27.815  1.00  0.00            
ATOM    632  R4  CHO   139     199.366 108.652  29.815  1.00  0.00            
ATOM    633  R5  CHO   139     201.016 107.352  29.115  1.00  0.00            
ATOM    634  C1  CHO   139     201.116 106.552  32.865  1.00  0.00           C
ATOM    635  C2  CHO   139     199.866 107.102  35.515  1.00  0.00           C
ATOM    636  ROH CHO   140     143.216 199.402  48.515  1.00  0.00            
ATOM    637  R1  CHO   140     142.366 199.452  51.215  1.00  0.00            
ATOM    638  R2  CHO   140     143.066 197.452  53.015  1.00  0.00            
ATOM    639  R3  CHO   140     144.016 199.552  54.465  1.00  0.00            
ATOM    640  R4  CHO   140     143.216 197.552  56.465  1.00  0.00            
ATOM    641  R5  CHO   140     142.566 199.602  56.415  1.00  0.00            
ATOM    642  C1  CHO   140     144.216 199.552  59.865  1.00  0.00           C
ATOM    643  C2  CHO   140     143.666 200.452  63.915  1.00  0.00           C
ATOM    644  ROH CHO   141      56.216  97.102  49.565  1.00  0.00            
ATOM    645  R1  CHO   141      57.366  98.702  47.565  1.00  0.00            
ATOM    646  R2  CHO   141      56.416  98.752  44.965  1.00  0.00            
ATOM    647  R3  CHO   141      56.266 101.402  45.365  1.00  0.00            
ATOM    648  R4  CHO   141      56.616 101.152  42.465  1.00  0.00            
ATOM    649  R5  CHO   141      57.866 102.352  43.815  1.00  0.00            
ATOM    650  C1  CHO   141      56.616 105.052  41.415  1.00  0.00           C
ATOM    651  C2  CHO   141      56.516 107.902  38.915  1.00  0.00           C
ATOM    652  ROH CHO   142     113.266  91.952  56.015  1.00  0.00            
ATOM    653  R1  CHO   142     113.266  94.002  54.065  1.00  0.00            
ATOM    654  R2  CHO   142     110.916  95.052  53.015  1.00  0.00            
ATOM    655  R3  CHO   142     112.016  97.402  53.815  1.00  0.00            
ATOM    656  R4  CHO   142     110.366  98.102  51.515  1.00  0.00            
ATOM    657  R5  CHO   142     112.466  98.602  51.815  1.00  0.00            
ATOM    658  C1  CHO   142     111.016 102.102  51.415  1.00  0.00           C
ATOM    659  C2  CHO   142     109.666 105.802  50.615  1.00  0.00           C
ATOM    660  ROH CHO   143      64.516  15.002  39.665  1.00  0.00            
ATOM    661  R1  CHO   143      64.916  14.802  36.865  1.00  0.00            
ATOM    662  R2  CHO   143      64.166  16.802  35.115  1.00  0.00            
ATOM    663  R3  CHO   143      66.766  16.602  34.315  1.00  0.00            
ATOM    664  R4  CHO   143      65.416  17.802  32.015  1.00  0.00            
ATOM    665  R5  CHO   143      66.666  16.052  32.015  1.00  0.00            
ATOM    666  C1  CHO   143      68.566  18.252  29.515  1.00  0.00           C
ATOM    667  C2  CHO   143      68.216  16.902  26.565  1.00  0.00           C
ATOM    668  ROH CHO   144      32.716 103.052  51.415  1.00  0.00            
ATOM    669  R1  CHO   144      31.816 104.652  49.315  1.00  0.00            
ATOM    670  R2  CHO   144      33.016 107.052  48.615  1.00  0.00            
ATOM    671  R3  CHO   144      33.166 105.902  46.165  1.00  0.00            
ATOM    672  R4  CHO   144      34.766 108.352  45.915  1.00  0.00            
ATOM    673  R5  CHO   144      33.116 107.802  44.615  1.00  0.00            
ATOM    674  C1  CHO   144      35.866 108.052  42.015  1.00  0.00           C
ATOM    675  C2  CHO   144      36.316 111.852  39.265  1.00  0.00           C
ATOM    676  ROH CHO   145     213.816 121.452  42.015  1.00  0.00            
ATOM    677  R1  CHO   145     215.466 122.652  40.115  1.00  0.00            
ATOM    678  R2  CHO   145     214.766 122.902  37.415  1.00  0.00            
ATOM    679  R3  CHO   145     215.266 125.552  37.865  1.00  0.00            
ATOM    680  R4  CHO   145     216.066 125.102  35.065  1.00  0.00            
ATOM    681  R5  CHO   145     217.266 126.002  36.665  1.00  0.00            
ATOM    682  C1  CHO   145     217.266 128.852  34.115  1.00  0.00           C
ATOM    683  C2  CHO   145     218.316 128.502  30.165  1.00  0.00           C
ATOM    684  ROH CHO   146     116.966 207.902  47.615  1.00  0.00            
ATOM    685  R1  CHO   146     117.866 208.752  45.065  1.00  0.00            
ATOM    686  R2  CHO   146     119.116 207.002  43.265  1.00  0.00            
ATOM    687  R3  CHO   146     117.166 207.902  41.565  1.00  0.00            
ATOM    688  R4  CHO   146     119.216 206.802  39.815  1.00  0.00            
ATOM    689  R5  CHO   146     118.366 208.752  39.715  1.00  0.00            
ATOM    690  C1  CHO   146     117.466 207.452  36.215  1.00  0.00           C
ATOM    691  C2  CHO   146     118.216 206.502  32.715  1.00  0.00           C
ATOM    692  ROH CHO   147     145.216  89.952  27.515  1.00  0.00            
ATOM    693  R1  CHO   147     145.816  91.752  29.615  1.00  0.00            
ATOM    694  R2  CHO   147     143.866  93.402  30.765  1.00  0.00            
ATOM    695  R3  CHO   147     144.666  92.252  33.065  1.00  0.00            
ATOM    696  R4  CHO   147     142.666  94.252  33.865  1.00  0.00            
ATOM    697  R5  CHO   147     144.716  94.052  34.665  1.00  0.00            
ATOM    698  C1  CHO   147     142.766  93.602  37.915  1.00  0.00           C
ATOM    699  C2  CHO   147     144.166  93.652  42.215  1.00  0.00           C
ATOM    700  ROH CHO   148     138.716  42.952  29.015  1.00  0.00            
ATOM    701  R1  CHO   148     137.116  44.202  30.965  1.00  0.00            
ATOM    702  R2  CHO   148     136.316  42.902  33.315  1.00  0.00            
ATOM    703  R3  CHO   148     137.466  45.052  34.515  1.00  0.00            
ATOM    704  R4  CHO   148     136.416  43.402  36.715  1.00  0.00            
ATOM    705  R5  CHO   148     136.016  45.502  36.315  1.00  0.00            
ATOM    706  C1  CHO   148     137.516  45.752  39.815  1.00  0.00           C
ATOM    707  C2  CHO   148     137.916  48.602  42.915  1.00  0.00           C
ATOM    708  ROH CHO   149     151.416  81.802  46.615  1.00  0.00            
ATOM    709  R1  CHO   149     150.866  83.252  48.965  1.00  0.00            
ATOM    710  R2  CHO   149     149.516  82.202  51.115  1.00  0.00            
ATOM    711  R3  CHO   149     151.666  83.052  52.465  1.00  0.00            
ATOM    712  R4  CHO   149     149.516  83.002  54.465  1.00  0.00            
ATOM    713  R5  CHO   149     150.816  84.702  54.015  1.00  0.00            
ATOM    714  C1  CHO   149     151.566  84.302  57.715  1.00  0.00           C
ATOM    715  C2  CHO   149     152.866  86.002  61.715  1.00  0.00           C
ATOM    716  ROH CHO   150     198.266 173.852  36.015  1.00  0.00            
ATOM    717  R1  CHO   150     197.216 174.202  33.365  1.00  0.00            
ATOM    718  R2  CHO   150     198.416 175.802  31.515  1.00  0.00            
ATOM    719  R3  CHO   150     198.316 173.552  29.965  1.00  0.00            
ATOM    720  R4  CHO   150     198.016 175.802  28.065  1.00  0.00            
ATOM    721  R5  CHO   150     196.666 174.102  28.315  1.00  0.00            
ATOM    722  C1  CHO   150     197.666 173.652  24.665  1.00  0.00           C
ATOM    723  C2  CHO   150     197.616 175.652  22.315  1.00  0.00           C
ATOM    724  ROH CHO   151      39.716  88.802  19.165  1.00  0.00            
ATOM    725  R1  CHO   151      41.566  87.002  20.365  1.00  0.00            
ATOM    726  R2  CHO   151      40.966  85.502  22.615  1.00  0.00            
ATOM    727  R3  CHO   151      41.816  83.452  21.015  1.00  0.00            
ATOM    728  R4  CHO   151      41.516  82.252  23.665  1.00  0.00            
ATOM    729  R5  CHO   151      43.266  82.152  22.415  1.00  0.00            
ATOM    730  C1  CHO   151      42.566  78.452  22.815  1.00  0.00           C
ATOM    731  C2  CHO   151      45.916  76.752  20.515  1.00  0.00           C
ATOM    732  ROH CHO   152     109.566  73.852  56.215  1.00  0.00            
ATOM    733  R1  CHO   152     107.516  75.002  54.565  1.00  0.00            
ATOM    734  R2  CHO   152     108.066  76.302  52.215  1.00  0.00            
ATOM    735  R3  CHO   152     106.316  74.502  51.165  1.00  0.00            
ATOM    736  R4  CHO   152     106.666  76.552  49.065  1.00  0.00            
ATOM    737  R5  CHO   152     104.766  75.852  49.915  1.00  0.00            
ATOM    738  C1  CHO   152     104.166  75.002  46.265  1.00  0.00           C
ATOM    739  C2  CHO   152     104.116  75.702  42.315  1.00  0.00           C
ATOM    740  ROH CHO   153     207.716 114.152  54.265  1.00  0.00            
ATOM    741  R1  CHO   153     206.266 113.702  51.865  1.00  0.00            
ATOM    742  R2  CHO   153     205.666 115.702  50.065  1.00  0.00            
ATOM    743  R3  CHO   153     206.866 114.052  48.315  1.00  0.00            
ATOM    744  R4  CHO   153     204.216 114.602  47.115  1.00  0.00            
ATOM    745  R5  CHO   153     205.116 112.602  47.515  1.00  0.00            
ATOM    746  C1  CHO   153     204.566 112.402  43.715  1.00  0.00           C
ATOM    747  C2  CHO   153     206.366 112.102  39.965  1.00  0.00           C
ATOM    748  ROH CHO   154      99.816   4.502  33.315  1.00  0.00            
ATOM    749  R1  CHO   154      99.666   3.752  36.065  1.00  0.00            
ATOM    750  R2  CHO   154     101.866   3.952  37.765  1.00  0.00            
ATOM    751  R3  CHO   154     100.116   5.402  39.265  1.00  0.00            
ATOM    752  R4  CHO   154     102.466   5.052  40.965  1.00  0.00            
ATOM    753  R5  CHO   154     100.416   4.552  41.465  1.00  0.00            
ATOM    754  C1  CHO   154     101.166   7.052  44.265  1.00  0.00           C
ATOM    755  C2  CHO   154     102.966   8.502  46.565  1.00  0.00           C
ATOM    756  ROH CHO   155      80.066  63.902  53.365  1.00  0.00            
ATOM    757  R1  CHO   155      80.666  65.102  50.865  1.00  0.00            
ATOM    758  R2  CHO   155      83.266  65.502  49.965  1.00  0.00            
ATOM    759  R3  CHO   155      82.366  64.152  47.815  1.00  0.00            
ATOM    760  R4  CHO   155      85.166  64.802  47.165  1.00  0.00            
ATOM    761  R5  CHO   155      83.416  65.252  45.965  1.00  0.00            
ATOM    762  C1  CHO   155      85.416  63.152  43.515  1.00  0.00           C
ATOM    763  C2  CHO   155      88.266  65.002  39.865  1.00  0.00           C
ATOM    764  ROH CHO   156      57.816 162.902  43.165  1.00  0.00            
ATOM    765  R1  CHO   156      56.316 164.802  41.665  1.00  0.00            
ATOM    766  R2  CHO   156      57.466 166.152  39.515  1.00  0.00            
ATOM    767  R3  CHO   156      55.316 165.152  38.165  1.00  0.00            
ATOM    768  R4  CHO   156      56.766 166.702  36.165  1.00  0.00            
ATOM    769  R5  CHO   156      54.666 166.902  36.665  1.00  0.00            
ATOM    770  C1  CHO   156      54.366 166.102  32.965  1.00  0.00           C
ATOM    771  C2  CHO   156      51.416 164.552  30.415  1.00  0.00           C
ATOM    772  ROH CHO   157     149.266  19.102  61.915  1.00  0.00            
ATOM    773  R1  CHO   157     151.516  20.002  60.515  1.00  0.00            
ATOM    774  R2  CHO   157     152.866  18.502  58.615  1.00  0.00            
ATOM    775  R3  CHO   157     152.416  20.652  57.015  1.00  0.00            
ATOM    776  R4  CHO   157     153.666  18.702  55.265  1.00  0.00            
ATOM    777  R5  CHO   157     154.316  20.702  55.615  1.00  0.00            
ATOM    778  C1  CHO   157     153.716  20.802  51.815  1.00  0.00           C
ATOM    779  C2  CHO   157     154.616  19.652  47.665  1.00  0.00           C
ATOM    780  ROH CHO   158     107.516 208.002  44.715  1.00  0.00            
ATOM    781  R1  CHO   158     108.266 207.802  42.015  1.00  0.00            
ATOM    782  R2  CHO   158     109.666 205.652  41.015  1.00  0.00            
ATOM    783  R3  CHO   158     107.666 205.552  39.215  1.00  0.00            
ATOM    784  R4  CHO   158     109.916 204.352  37.815  1.00  0.00            
ATOM    785  R5  CHO   158     108.666 206.002  37.065  1.00  0.00            
ATOM    786  C1  CHO   158     108.116 203.502  34.265  1.00  0.00           C
ATOM    787  C2  CHO   158     104.566 201.552  31.715  1.00  0.00           C
ATOM    788  ROH CHO   159     209.966  33.952  33.315  1.00  0.00            
ATOM    789  R1  CHO   159     210.766  32.652  35.715  1.00  0.00            
ATOM    790  R2  CHO   159     212.916  33.502  37.165  1.00  0.00            
ATOM    791  R3  CHO   159     211.116  33.602  39.215  1.00  0.00            
ATOM    792  R4  CHO   159     213.716  33.202  40.565  1.00  0.00            
ATOM    793  R5  CHO   159     211.916  32.002  40.765  1.00  0.00            
ATOM    794  C1  CHO   159     212.416  33.102  44.365  1.00  0.00           C
ATOM    795  C2  CHO   159     212.916  33.502  49.015  1.00  0.00           C
ATOM    796  ROH CHO   160     209.816 131.002  25.365  1.00  0.00            
ATOM    797  R1  CHO   160     207.766 130.852  27.265  1.00  0.00            
ATOM    798  R2  CHO   160     208.116 129.852  29.815  1.00  0.00            
ATOM    799  R3  CHO   160     207.066 132.252  30.565  1.00  0.00            
ATOM    800  R4  CHO   160     206.866 130.552  32.965  1.00  0.00            
ATOM    801  R5  CHO   160     205.266 131.702  32.015  1.00  0.00            
ATOM    802  C1  CHO   160     205.166 133.252  35.465  1.00  0.00           C
ATOM    803  C2  CHO   160     205.966 135.752  38.565  1.00  0.00           C
ATOM    804  ROH CHO   161     211.766  23.802  36.265  1.00  0.00            
ATOM    805  R1  CHO   161     210.366  23.702  33.765  1.00  0.00            
ATOM    806  R2  CHO   161     209.316  25.952  32.565  1.00  0.00            
ATOM    807  R3  CHO   161     210.766  25.102  30.465  1.00  0.00            
ATOM    808  R4  CHO   161     208.166  25.752  29.315  1.00  0.00            
ATOM    809  R5  CHO   161     209.266  23.852  29.115  1.00  0.00            
ATOM    810  C1  CHO   161     208.866  24.852  25.465  1.00  0.00           C
ATOM    811  C2  CHO   161     208.066  22.502  22.365  1.00  0.00           C
ATOM    812  ROH CHO   162     114.366 187.052  44.165  1.00  0.00            
ATOM    813  R1  CHO   162     114.616 187.052  46.965  1.00  0.00            
ATOM    814  R2  CHO   162     116.116 189.002  48.315  1.00  0.00            
ATOM    815  R3  CHO   162     113.766 189.352  49.665  1.00  0.00            
ATOM    816  R4  CHO   162     115.816 189.002  51.765  1.00  0.00            
ATOM    817  R5  CHO   162     113.966 187.902  51.565  1.00  0.00            
ATOM    818  C1  CHO   162     113.466 189.402  55.015  1.00  0.00           C
ATOM    819  C2  CHO   162     111.216 189.002  58.315  1.00  0.00           C
ATOM    820  ROH CHO   163     215.016 213.102  24.565  1.00  0.00            
ATOM    821  R1  CHO   163     213.966 211.452  26.615  1.00  0.00            
ATOM    822  R2  CHO   163     215.316 210.952  28.965  1.00  0.00            
ATOM    823  R3  CHO   163     213.066 211.852  30.115  1.00  0.00            
ATOM    824  R4  CHO   163     214.116 209.902  32.015  1.00  0.00            
ATOM    825  R5  CHO   163     212.066 209.952  31.165  1.00  0.00            
ATOM    826  C1  CHO   163     211.266 210.202  34.865  1.00  0.00           C
ATOM    827  C2  CHO   163     213.816 208.202  36.465  1.00  0.00           C
ATOM    828  ROH CHO   164     132.416  81.552  58.015  1.00  0.00            
ATOM    829  R1  CHO   164     132.816  82.252  55.315  1.00  0.00            
ATOM    830  R2  CHO   164     132.066  80.552  53.215  1.00  0.00            
ATOM    831  R3  CHO   164     130.766  82.752  52.365  1.00  0.00            
ATOM    832  R4  CHO   164     130.516  80.802  50.165  1.00  0.00            
ATOM    833  R5  CHO   164     131.266  82.852  50.015  1.00  0.00            
ATOM    834  C1  CHO   164     128.316  83.052  47.565  1.00  0.00           C
ATOM    835  C2  CHO   164     131.366  82.002  44.965  1.00  0.00           C
ATOM    836  ROH CHO   165      41.366 166.102  55.765  1.00  0.00            
ATOM    837  R1  CHO   165      39.566 167.502  54.115  1.00  0.00            
ATOM    838  R2  CHO   165      38.616 166.452  51.765  1.00  0.00            
ATOM    839  R3  CHO   165      36.166 166.952  52.865  1.00  0.00            
ATOM    840  R4  CHO   165      35.766 167.302  49.965  1.00  0.00            
ATOM    841  R5  CHO   165      35.266 168.752  51.565  1.00  0.00            
ATOM    842  C1  CHO   165      31.816 168.252  50.015  1.00  0.00           C
ATOM    843  C2  CHO   165      27.766 168.402  51.215  1.00  0.00           C
ATOM    844  ROH CHO   166      22.066 218.752  56.115  1.00  0.00            
ATOM    845  R1  CHO   166      24.766 218.252  55.415  1.00  0.00            
ATOM    846  R2  CHO   166      26.216 219.952  53.815  1.00  0.00            
ATOM    847  R3  CHO   166      27.966 219.902  55.865  1.00  0.00            
ATOM    848  R4  CHO   166      29.316 221.452  53.765  1.00  0.00            
ATOM    849  R5  CHO   166      30.116 219.702  54.815  1.00  0.00            
ATOM    850  C1  CHO   166      32.816 222.252  55.715  1.00  0.00           C
ATOM    851  C2  CHO   166      33.616 226.702  56.815  1.00  0.00           C
ATOM    852  ROH CHO   167     142.366 211.002  44.165  1.00  0.00            
ATOM    853  R1  CHO   167     142.816 211.402  41.415  1.00  0.00            
ATOM    854  R2  CHO   167     144.366 209.702  39.915  1.00  0.00            
ATOM    855  R3  CHO   167     142.116 209.602  38.315  1.00  0.00            
ATOM    856  R4  CHO   167     144.366 209.652  36.415  1.00  0.00            
ATOM    857  R5  CHO   167     142.666 211.002  36.465  1.00  0.00            
ATOM    858  C1  CHO   167     142.266 209.502  32.965  1.00  0.00           C
ATOM    859  C2  CHO   167     142.666 209.702  29.265  1.00  0.00           C
ATOM    860  ROH CHO   168     188.416  35.852  26.965  1.00  0.00            
ATOM    861  R1  CHO   168     188.416  36.452  29.715  1.00  0.00            
ATOM    862  R2  CHO   168     190.666  36.202  31.315  1.00  0.00            
ATOM    863  R3  CHO   168     190.116  38.802  31.915  1.00  0.00            
ATOM    864  R4  CHO   168     192.416  38.152  33.615  1.00  0.00            
ATOM    865  R5  CHO   168     190.516  39.002  34.265  1.00  0.00            
ATOM    866  C1  CHO   168     192.966  41.702  35.465  1.00  0.00           C
ATOM    867  C2  CHO   168     191.166  41.152  38.765  1.00  0.00           C
ATOM    868  ROH CHO   169     194.066  77.252  32.815  1.00  0.00            
ATOM    869  R1  CHO   169     192.166  79.252  32.065  1.00  0.00            
ATOM    870  R2  CHO   169     192.916  81.552  30.765  1.00  0.00            
ATOM    871  R3  CHO   169     191.066  80.752  28.965  1.00  0.00            
ATOM    872  R4  CHO   169     192.316  83.102  27.715  1.00  0.00            
ATOM    873  R5  CHO   169     190.166  82.802  28.065  1.00  0.00            
ATOM    874  C1  CHO   169     190.166  83.252  24.265  1.00  0.00           C
ATOM    875  C2  CHO   169     190.966  87.302  24.115  1.00  0.00           C
ATOM    876  ROH CHO   170     171.416 154.502  41.965  1.00  0.00            
ATOM    877  R1  CHO   170     173.766 154.752  40.365  1.00  0.00            
ATOM    878  R2  CHO   170     174.316 153.002  38.315  1.00  0.00            
ATOM    879  R3  CHO   170     174.466 155.302  36.865  1.00  0.00            
ATOM    880  R4  CHO   170     175.066 153.152  34.915  1.00  0.00            
ATOM    881  R5  CHO   170     176.266 154.902  35.315  1.00  0.00            
ATOM    882  C1  CHO   170     175.616 155.352  31.615  1.00  0.00           C
ATOM    883  C2  CHO   170     176.816 154.002  28.765  1.00  0.00           C
ATOM    884  ROH CHO   171     199.216  48.452  19.765  1.00  0.00            
ATOM    885  R1  CHO   171     201.816  48.002  20.815  1.00  0.00            
ATOM    886  R2  CHO   171     202.866  49.402  22.915  1.00  0.00            
ATOM    887  R3  CHO   171     203.266  46.952  23.965  1.00  0.00            
ATOM    888  R4  CHO   171     204.466  48.802  25.915  1.00  0.00            
ATOM    889  R5  CHO   171     205.416  47.052  24.965  1.00  0.00            
ATOM    890  C1  CHO   171     205.766  46.102  28.665  1.00  0.00           C
ATOM    891  C2  CHO   171     206.166  44.852  33.265  1.00  0.00           C
ATOM    892  ROH CHO   172      68.666 218.052  48.065  1.00  0.00            
ATOM    893  R1  CHO   172      66.066 219.152  48.165  1.00  0.00            
ATOM    894  R2  CHO   172      64.916 220.002  50.565  1.00  0.00            
ATOM    895  R3  CHO   172      64.566 222.302  49.165  1.00  0.00            
ATOM    896  R4  CHO   172      62.616 222.452  51.365  1.00  0.00            
ATOM    897  R5  CHO   172      62.216 222.702  49.265  1.00  0.00            
ATOM    898  C1  CHO   172      60.966 226.052  50.565  1.00  0.00           C
ATOM    899  C2  CHO   172      60.566 229.052  53.015  1.00  0.00           C
ATOM    900  ROH CHO   173     225.916 195.652  18.715  1.00  0.00            
ATOM    901  R1  CHO   173     225.216 194.252  21.115  1.00  0.00            
ATOM    902  R2  CHO   173     226.366 194.902  23.565  1.00  0.00            
ATOM    903  R3  CHO   173     223.766 195.102  24.315  1.00  0.00            
ATOM    904  R4  CHO   173     225.066 193.752  26.565  1.00  0.00            
ATOM    905  R5  CHO   173     223.316 193.102  25.465  1.00  0.00            
ATOM    906  C1  CHO   173     221.916 193.302  29.015  1.00  0.00           C
ATOM    907  C2  CHO   173     221.966 190.802  31.915  1.00  0.00           C
ATOM    908  ROH CHO   174     170.416  54.202  45.115  1.00  0.00            
ATOM    909  R1  CHO   174     168.716  52.752  46.865  1.00  0.00            
ATOM    910  R2  CHO   174     169.516  50.352  48.015  1.00  0.00            
ATOM    911  R3  CHO   174     168.866  51.652  50.365  1.00  0.00            
ATOM    912  R4  CHO   174     169.966  49.052  51.215  1.00  0.00            
ATOM    913  R5  CHO   174     168.066  49.902  51.765  1.00  0.00            
ATOM    914  C1  CHO   174     169.666  49.502  55.215  1.00  0.00           C
ATOM    915  C2  CHO   174     172.766  49.452  56.215  1.00  0.00           C
ATOM    916  ROH CHO   175     172.866 210.552  27.565  1.00  0.00            
ATOM    917  R1  CHO   175     172.716 210.752  30.365  1.00  0.00            
ATOM    918  R2  CHO   175     171.816 208.702  31.965  1.00  0.00            
ATOM    919  R3  CHO   175     174.166 209.102  33.265  1.00  0.00            
ATOM    920  R4  CHO   175     172.316 208.352  35.365  1.00  0.00            
ATOM    921  R5  CHO   175     173.566 210.102  35.315  1.00  0.00            
ATOM    922  C1  CHO   175     174.866 208.502  38.565  1.00  0.00           C
ATOM    923  C2  CHO   175     176.366 210.152  41.315  1.00  0.00           C
ATOM    924  ROH CHO   176     110.666 226.652  51.415  1.00  0.00            
ATOM    925  R1  CHO   176     111.516 226.602  48.715  1.00  0.00            
ATOM    926  R2  CHO   176     109.766 226.152  46.615  1.00  0.00            
ATOM    927  R3  CHO   176     110.866 228.502  45.715  1.00  0.00            
ATOM    928  R4  CHO   176     110.466 226.852  43.315  1.00  0.00            
ATOM    929  R5  CHO   176     112.316 227.802  43.915  1.00  0.00            
ATOM    930  C1  CHO   176     111.866 229.452  40.515  1.00  0.00           C
ATOM    931  C2  CHO   176     110.816 227.152  37.165  1.00  0.00           C
ATOM    932  ROH CHO   177     214.066  89.502  30.865  1.00  0.00            
ATOM    933  R1  CHO   177     214.966  88.552  28.315  1.00  0.00            
ATOM    934  R2  CHO   177     213.616  89.102  25.965  1.00  0.00            
ATOM    935  R3  CHO   177     216.016  90.052  25.165  1.00  0.00            
ATOM    936  R4  CHO   177     214.716  89.152  22.715  1.00  0.00            
ATOM    937  R5  CHO   177     216.716  88.552  23.415  1.00  0.00            
ATOM    938  C1  CHO   177     217.666  90.052  20.065  1.00  0.00           C
ATOM    939  C2  CHO   177     218.966  93.052  17.715  1.00  0.00           C
ATOM    940  ROH CHO   178      63.266 139.702  39.965  1.00  0.00            
ATOM    941  R1  CHO   178      65.866 140.552  39.215  1.00  0.00            
ATOM    942  R2  CHO   178      67.616 141.652  41.065  1.00  0.00            
ATOM    943  R3  CHO   178      69.266 139.702  40.165  1.00  0.00            
ATOM    944  R4  CHO   178      71.066 141.752  41.165  1.00  0.00            
ATOM    945  R5  CHO   178      71.116 140.852  39.215  1.00  0.00            
ATOM    946  C1  CHO   178      74.616 140.002  40.415  1.00  0.00           C
ATOM    947  C2  CHO   178      78.366 141.352  40.115  1.00  0.00           C
ATOM    948  ROH CHO   179     203.016 151.752  43.065  1.00  0.00            
ATOM    949  R1  CHO   179     202.016 151.902  45.715  1.00  0.00            
ATOM    950  R2  CHO   179     202.516 149.952  47.615  1.00  0.00            
ATOM    951  R3  CHO   179     203.416 152.052  49.065  1.00  0.00            
ATOM    952  R4  CHO   179     203.516 149.802  50.915  1.00  0.00            
ATOM    953  R5  CHO   179     202.516 151.702  51.265  1.00  0.00            
ATOM    954  C1  CHO   179     204.916 151.652  54.215  1.00  0.00           C
ATOM    955  C2  CHO   179     206.266 151.452  57.465  1.00  0.00           C
ATOM    956  ROH CHO   180      65.866  51.602  51.315  1.00  0.00            
ATOM    957  R1  CHO   180      65.966  52.252  48.565  1.00  0.00            
ATOM    958  R2  CHO   180      65.966  54.852  47.615  1.00  0.00            
ATOM    959  R3  CHO   180      68.266  54.102  46.365  1.00  0.00            
ATOM    960  R4  CHO   180      67.016  56.002  44.565  1.00  0.00            
ATOM    961  R5  CHO   180      67.666  54.002  44.065  1.00  0.00            
ATOM    962  C1  CHO   180      69.766  55.952  41.565  1.00  0.00           C
ATOM    963  C2  CHO   180      68.766  59.602  39.815  1.00  0.00           C
ATOM    964  ROH CHO   181     137.216  28.802  58.915  1.00  0.00            
ATOM    965  R1  CHO   181     136.116  27.602  56.615  1.00  0.00            
ATOM    966  R2  CHO   181     137.366  27.602  54.165  1.00  0.00            
ATOM    967  R3  CHO   181     137.016  24.902  54.315  1.00  0.00            
ATOM    968  R4  CHO   181     136.666  25.502  51.515  1.00  0.00            
ATOM    969  R5  CHO   181     135.266  24.402  52.765  1.00  0.00            
ATOM    970  C1  CHO   181     135.866  21.752  50.115  1.00  0.00           C
ATOM    971  C2  CHO   181     136.266  18.052  48.515  1.00  0.00           C
ATOM    972  ROH CHO   182     144.566  62.302  43.815  1.00  0.00            
ATOM    973  R1  CHO   182     146.016  61.902  46.215  1.00  0.00            
ATOM    974  R2  CHO   182     145.366  63.102  48.615  1.00  0.00            
ATOM    975  R3  CHO   182     145.316  60.552  49.515  1.00  0.00            
ATOM    976  R4  CHO   182     145.716  62.202  51.915  1.00  0.00            
ATOM    977  R5  CHO   182     146.966  60.552  51.265  1.00  0.00            
ATOM    978  C1  CHO   182     145.916  59.302  54.715  1.00  0.00           C
ATOM    979  C2  CHO   182     146.966  56.302  57.115  1.00  0.00           C
ATOM    980  ROH CHO   183     147.966  66.902  36.165  1.00  0.00            
ATOM    981  R1  CHO   183     146.316  67.402  33.915  1.00  0.00            
ATOM    982  R2  CHO   183     147.316  68.002  31.415  1.00  0.00            
ATOM    983  R3  CHO   183     145.716  65.902  30.665  1.00  0.00            
ATOM    984  R4  CHO   183     146.866  66.902  28.165  1.00  0.00            
ATOM    985  R5  CHO   183     144.766  66.652  28.565  1.00  0.00            
ATOM    986  C1  CHO   183     145.116  64.352  25.515  1.00  0.00           C
ATOM    987  C2  CHO   183     144.916  63.002  21.515  1.00  0.00           C
ATOM    988  ROH CHO   184     164.166  11.052  48.015  1.00  0.00            
ATOM    989  R1  CHO   184     164.766  10.752  50.765  1.00  0.00            
ATOM    990  R2  CHO   184     166.666   9.002  51.715  1.00  0.00            
ATOM    991  R3  CHO   184     167.666  11.202  52.915  1.00  0.00            
ATOM    992  R4  CHO   184     167.516   9.202  55.065  1.00  0.00            
ATOM    993  R5  CHO   184     166.616  11.202  55.115  1.00  0.00            
ATOM    994  C1  CHO   184     168.916  11.402  58.165  1.00  0.00           C
ATOM    995  C2  CHO   184     167.116  10.502  60.815  1.00  0.00           C
ATOM    996  ROH CHO   185      92.466 104.502  55.915  1.00  0.00            
ATOM    997  R1  CHO   185      92.866 103.352  53.365  1.00  0.00            
ATOM    998  R2  CHO   185      94.416 104.552  51.415  1.00  0.00            
ATOM    999  R3  CHO   185      95.716 102.202  51.365  1.00  0.00            
ATOM   1000  R4  CHO   185      97.116 103.802  49.415  1.00  0.00            
ATOM   1001  R5  CHO   185      96.266 101.852  49.065  1.00  0.00            
ATOM   1002  C1  CHO   185      99.966 101.152  48.265  1.00  0.00           C
ATOM   1003  C2  CHO   185     103.216 101.152  46.265  1.00  0.00           C
ATOM   1004  ROH CHO   186     112.216  80.452  43.715  1.00  0.00            
ATOM   1005  R1  CHO   186     113.866  81.952  45.365  1.00  0.00            
ATOM   1006  R2  CHO   186     113.066  82.952  47.815  1.00  0.00            
ATOM   1007  R3  CHO   186     115.266  81.652  48.715  1.00  0.00            
ATOM   1008  R4  CHO   186     114.116  82.852  51.115  1.00  0.00            
ATOM   1009  R5  CHO   186     116.166  83.102  50.415  1.00  0.00            
ATOM   1010  C1  CHO   186     116.766  81.602  53.865  1.00  0.00           C
ATOM   1011  C2  CHO   186     117.666  81.252  58.315  1.00  0.00           C
ATOM   1012  ROH CHO   187     158.016 152.402  44.565  1.00  0.00            
ATOM   1013  R1  CHO   187     157.266 150.602  46.615  1.00  0.00            
ATOM   1014  R2  CHO   187     159.016 148.852  47.815  1.00  0.00            
ATOM   1015  R3  CHO   187     158.116 150.052  50.115  1.00  0.00            
ATOM   1016  R4  CHO   187     158.916 147.302  50.915  1.00  0.00            
ATOM   1017  R5  CHO   187     157.016 148.252  51.265  1.00  0.00            
ATOM   1018  C1  CHO   187     158.016 147.552  54.865  1.00  0.00           C
ATOM   1019  C2  CHO   187     159.666 147.952  58.865  1.00  0.00           C
ATOM   1020  ROH CHO   188     167.966 209.352  28.715  1.00  0.00            
ATOM   1021  R1  CHO   188     167.016 208.302  31.165  1.00  0.00            
ATOM   1022  R2  CHO   188     168.116 206.102  32.415  1.00  0.00            
ATOM   1023  R3  CHO   188     168.316 207.752  34.515  1.00  0.00            
ATOM   1024  R4  CHO   188     169.266 205.152  35.515  1.00  0.00            
ATOM   1025  R5  CHO   188     167.716 206.402  36.415  1.00  0.00            
ATOM   1026  C1  CHO   188     170.166 206.202  39.365  1.00  0.00           C
ATOM   1027  C2  CHO   188     167.966 203.202  41.215  1.00  0.00           C
ATOM   1028  ROH CHO   189      27.516 229.152  36.015  1.00  0.00            
ATOM   1029  R1  CHO   189      28.116 227.402  33.865  1.00  0.00            
ATOM   1030  R2  CHO   189      26.266 225.602  32.865  1.00  0.00            
ATOM   1031  R3  CHO   189      26.816 226.802  30.515  1.00  0.00            
ATOM   1032  R4  CHO   189      26.866 223.952  29.915  1.00  0.00            
ATOM   1033  R5  CHO   189      28.416 225.352  29.465  1.00  0.00            
ATOM   1034  C1  CHO   189      27.716 224.102  25.965  1.00  0.00           C
ATOM   1035  C2  CHO   189      27.216 223.802  22.665  1.00  0.00           C
ATOM   1036  ROH CHO   190     110.116 111.452  53.815  1.00  0.00            
ATOM   1037  R1  CHO   190     108.316 113.452  54.665  1.00  0.00            
ATOM   1038  R2  CHO   190     105.616 113.352  54.115  1.00  0.00            
ATOM   1039  R3  CHO   190     105.366 113.552  56.815  1.00  0.00            
ATOM   1040  R4  CHO   190     102.666 113.952  55.765  1.00  0.00            
ATOM   1041  R5  CHO   190     103.716 115.302  57.115  1.00  0.00            
ATOM   1042  C1  CHO   190     100.666 114.502  59.265  1.00  0.00           C
ATOM   1043  C2  CHO   190     100.266 115.002  61.365  1.00  0.00           C
ATOM   1044  ROH CHO   191     197.716 229.852  54.715  1.00  0.00            
ATOM   1045  R1  CHO   191     199.216 228.852  52.515  1.00  0.00            
ATOM   1046  R2  CHO   191     198.216 227.002  50.765  1.00  0.00            
ATOM   1047  R3  CHO   191     198.866 228.852  48.865  1.00  0.00            
ATOM   1048  R4  CHO   191     198.866 226.302  47.415  1.00  0.00            
ATOM   1049  R5  CHO   191     200.516 227.702  47.515  1.00  0.00            
ATOM   1050  C1  CHO   191     199.916 227.602  43.765  1.00  0.00           C
ATOM   1051  C2  CHO   191     201.366 227.152  40.165  1.00  0.00           C
ATOM   1052  ROH CHO   192      21.866  14.252  21.265  1.00  0.00            
ATOM   1053  R1  CHO   192      21.466  15.902  23.565  1.00  0.00            
ATOM   1054  R2  CHO   192      19.416  15.452  25.365  1.00  0.00            
ATOM   1055  R3  CHO   192      21.466  15.352  27.165  1.00  0.00            
ATOM   1056  R4  CHO   192      19.066  15.902  28.765  1.00  0.00            
ATOM   1057  R5  CHO   192      20.916  17.052  28.815  1.00  0.00            
ATOM   1058  C1  CHO   192      20.716  16.002  32.465  1.00  0.00           C
ATOM   1059  C2  CHO   192      19.266  14.452  35.765  1.00  0.00           C
ATOM   1060  ROH CHO   193     168.266 162.302  36.665  1.00  0.00            
ATOM   1061  R1  CHO   193     165.616 161.852  35.915  1.00  0.00            
ATOM   1062  R2  CHO   193     164.666 162.202  33.315  1.00  0.00            
ATOM   1063  R3  CHO   193     163.816 159.652  33.615  1.00  0.00            
ATOM   1064  R4  CHO   193     162.316 160.652  31.315  1.00  0.00            
ATOM   1065  R5  CHO   193     161.516 159.702  33.065  1.00  0.00            
ATOM   1066  C1  CHO   193     160.166 157.352  30.415  1.00  0.00           C
ATOM   1067  C2  CHO   193     160.016 155.602  27.315  1.00  0.00           C
ATOM   1068  ROH CHO   194     220.566  58.952  17.715  1.00  0.00            
ATOM   1069  R1  CHO   194     219.866  58.452  20.415  1.00  0.00            
ATOM   1070  R2  CHO   194     220.916  59.852  22.515  1.00  0.00            
ATOM   1071  R3  CHO   194     218.316  60.302  23.165  1.00  0.00            
ATOM   1072  R4  CHO   194     219.716  60.302  25.715  1.00  0.00            
ATOM   1073  R5  CHO   194     218.016  59.102  25.215  1.00  0.00            
ATOM   1074  C1  CHO   194     216.566  61.052  28.165  1.00  0.00           C
ATOM   1075  C2  CHO   194     214.816  60.602  31.265  1.00  0.00           C
ATOM   1076  ROH CHO   195     119.166  18.352  60.815  1.00  0.00            
ATOM   1077  R1  CHO   195     121.866  17.752  61.465  1.00  0.00            
ATOM   1078  R2  CHO   195     123.616  16.502  59.665  1.00  0.00            
ATOM   1079  R3  CHO   195     125.166  18.702  60.165  1.00  0.00            
ATOM   1080  R4  CHO   195     126.866  16.852  58.615  1.00  0.00            
ATOM   1081  R5  CHO   195     127.366  17.752  60.565  1.00  0.00            
ATOM   1082  C1  CHO   195     130.216  19.102  58.465  1.00  0.00           C
ATOM   1083  C2  CHO   195     131.816  19.252  60.665  1.00  0.00           C
ATOM   1084  ROH CHO   196     183.266  13.302  28.765  1.00  0.00            
ATOM   1085  R1  CHO   196     184.216  14.552  31.115  1.00  0.00            
ATOM   1086  R2  CHO   196     182.966  14.302  33.565  1.00  0.00            
ATOM   1087  R3  CHO   196     185.416  13.502  34.365  1.00  0.00            
ATOM   1088  R4  CHO   196     184.416  15.252  36.515  1.00  0.00            
ATOM   1089  R5  CHO   196     186.316  15.402  35.465  1.00  0.00            
ATOM   1090  C1  CHO   196     187.616  15.002  39.065  1.00  0.00           C
ATOM   1091  C2  CHO   196     185.016  17.202  42.615  1.00  0.00           C
ATOM   1092  ROH CHO   197     168.016  10.152  30.115  1.00  0.00            
ATOM   1093  R1  CHO   197     169.366   9.502  32.515  1.00  0.00            
ATOM   1094  R2  CHO   197     171.016  11.302  33.865  1.00  0.00            
ATOM   1095  R3  CHO   197     169.416  10.702  35.965  1.00  0.00            
ATOM   1096  R4  CHO   197     171.566  12.352  37.115  1.00  0.00            
ATOM   1097  R5  CHO   197     170.966  10.352  37.765  1.00  0.00            
ATOM   1098  C1  CHO   197     170.416  12.352  40.965  1.00  0.00           C
ATOM   1099  C2  CHO   197     172.866  13.252  43.515  1.00  0.00           C
ATOM   1100  ROH CHO   198      27.916  17.602  49.665  1.00  0.00            
ATOM   1101  R1  CHO   198      28.616  16.202  47.315  1.00  0.00            
ATOM   1102  R2  CHO   198      27.066  16.152  45.015  1.00  0.00            
ATOM   1103  R3  CHO   198      29.366  16.952  43.865  1.00  0.00            
ATOM   1104  R4  CHO   198      27.616  16.302  41.615  1.00  0.00            
ATOM   1105  R5  CHO   198      29.616  15.502  41.965  1.00  0.00            
ATOM   1106  C1  CHO   198      30.066  17.102  38.515  1.00  0.00           C
ATOM   1107  C2  CHO   198      30.266  17.702  34.115  1.00  0.00           C
ATOM   1108  ROH CHO   199     138.816  65.902  40.215  1.00  0.00            
ATOM   1109  R1  CHO   199     137.966  64.852  37.765  1.00  0.00            
ATOM   1110  R2  CHO   199     135.666  65.702  36.465  1.00  0.00            
ATOM   1111  R3  CHO   199     137.366  66.052  34.365  1.00  0.00            
ATOM   1112  R4  CHO   199     135.016  64.652  33.215  1.00  0.00            
ATOM   1113  R5  CHO   199     137.116  64.052  33.065  1.00  0.00            
ATOM   1114  C1  CHO   199     136.266  64.402  29.365  1.00  0.00           C
ATOM   1115  C2  CHO   199     134.716  63.852  25.615  1.00  0.00           C
ATOM   1116  ROH CHO   200     176.766   2.052  39.765  1.00  0.00            
ATOM   1117  R1  CHO   200     176.116   1.552  37.065  1.00  0.00            
ATOM   1118  R2  CHO   200     173.616   1.952  35.965  1.00  0.00            
ATOM   1119  R3  CHO   200     174.966   3.452  34.165  1.00  0.00            
ATOM   1120  R4  CHO   200     172.266   3.252  33.115  1.00  0.00            
ATOM   1121  R5  CHO   200     174.116   2.752  32.065  1.00  0.00            
ATOM   1122  C1  CHO   200     172.766   5.452  29.715  1.00  0.00           C
ATOM   1123  C2  CHO   200     172.466   9.702  28.215  1.00  0.00           C
ATOM   1124  ROH CHO   201     186.766 165.802  24.065  1.00  0.00            
ATOM   1125  R1  CHO   201     187.566 165.152  26.665  1.00  0.00            
ATOM   1126  R2  CHO   201     189.466 166.652  28.065  1.00  0.00            
ATOM   1127  R3  CHO   201     187.516 166.752  29.965  1.00  0.00            
ATOM   1128  R4  CHO   201     189.966 166.252  31.465  1.00  0.00            
ATOM   1129  R5  CHO   201     188.116 165.102  31.565  1.00  0.00            
ATOM   1130  C1  CHO   201     188.466 166.152  35.215  1.00  0.00           C
ATOM   1131  C2  CHO   201     191.466 166.352  36.965  1.00  0.00           C
ATOM   1132  ROH CHO   202      92.866 183.052  40.615  1.00  0.00            
ATOM   1133  R1  CHO   202      93.166 182.652  37.815  1.00  0.00            
ATOM   1134  R2  CHO   202      91.766 180.752  36.415  1.00  0.00            
ATOM   1135  R3  CHO   202      91.016 182.852  34.865  1.00  0.00            
ATOM   1136  R4  CHO   202      90.116 180.452  33.365  1.00  0.00            
ATOM   1137  R5  CHO   202      91.366 182.102  32.615  1.00  0.00            
ATOM   1138  C1  CHO   202      88.516 182.302  30.165  1.00  0.00           C
ATOM   1139  C2  CHO   202      87.316 181.202  27.315  1.00  0.00           C
ATOM   1140  ROH CHO   203     220.266  38.102  31.765  1.00  0.00            
ATOM   1141  R1  CHO   203     221.216  39.202  29.315  1.00  0.00            
ATOM   1142  R2  CHO   203     223.616  40.552  29.115  1.00  0.00            
ATOM   1143  R3  CHO   203     224.116  38.752  27.165  1.00  0.00            
ATOM   1144  R4  CHO   203     225.466  41.202  26.265  1.00  0.00            
ATOM   1145  R5  CHO   203     224.016  40.002  25.115  1.00  0.00            
ATOM   1146  C1  CHO   203     227.016  39.852  22.765  1.00  0.00           C
ATOM   1147  C2  CHO   203     229.916  39.702  20.665  1.00  0.00           C
ATOM   1148  ROH CHO   204     154.816  81.702  27.565  1.00  0.00            
ATOM   1149  R1  CHO   204     153.016  82.352  29.665  1.00  0.00            
ATOM   1150  R2  CHO   204     152.816  80.902  32.015  1.00  0.00            
ATOM   1151  R3  CHO   204     153.266  83.302  33.165  1.00  0.00            
ATOM   1152  R4  CHO   204     152.716  81.502  35.415  1.00  0.00            
ATOM   1153  R5  CHO   204     151.716  83.402  34.965  1.00  0.00            
ATOM   1154  C1  CHO   204     153.066  84.102  38.465  1.00  0.00           C
ATOM   1155  C2  CHO   204     151.216  83.052  41.965  1.00  0.00           C
ATOM   1156  ROH CHO   205      27.566 192.452  35.415  1.00  0.00            
ATOM   1157  R1  CHO   205      27.516 191.002  37.815  1.00  0.00            
ATOM   1158  R2  CHO   205      28.016 192.202  40.265  1.00  0.00            
ATOM   1159  R3  CHO   205      25.616 191.052  40.915  1.00  0.00            
ATOM   1160  R4  CHO   205      26.966 191.452  43.465  1.00  0.00            
ATOM   1161  R5  CHO   205      26.116 189.602  42.715  1.00  0.00            
ATOM   1162  C1  CHO   205      24.116 189.952  45.965  1.00  0.00           C
ATOM   1163  C2  CHO   205      22.066 189.652  48.515  1.00  0.00           C
ATOM   1164  ROH CHO   206      21.416 168.302  34.365  1.00  0.00            
ATOM   1165  R1  CHO   206      21.016 166.502  32.215  1.00  0.00            
ATOM   1166  R2  CHO   206      20.866 167.352  29.565  1.00  0.00            
ATOM   1167  R3  CHO   206      22.866 165.502  29.265  1.00  0.00            
ATOM   1168  R4  CHO   206      21.916 166.102  26.515  1.00  0.00            
ATOM   1169  R5  CHO   206      22.066 164.102  27.465  1.00  0.00            
ATOM   1170  C1  CHO   206      24.366 163.652  24.415  1.00  0.00           C
ATOM   1171  C2  CHO   206      24.716 165.852  21.265  1.00  0.00           C
ATOM   1172  ROH CHO   207      52.066   8.852  50.815  1.00  0.00            
ATOM   1173  R1  CHO   207      50.566   7.052  49.265  1.00  0.00            
ATOM   1174  R2  CHO   207      49.516   7.752  46.765  1.00  0.00            
ATOM   1175  R3  CHO   207      50.866   5.552  45.965  1.00  0.00            
ATOM   1176  R4  CHO   207      48.716   5.802  44.015  1.00  0.00            
ATOM   1177  R5  CHO   207      49.216   4.052  45.165  1.00  0.00            
ATOM   1178  C1  CHO   207      49.516   2.652  41.665  1.00  0.00           C
ATOM   1179  C2  CHO   207      52.266   1.902  39.315  1.00  0.00           C
ATOM   1180  ROH CHO   208     151.366 113.652  42.115  1.00  0.00            
ATOM   1181  R1  CHO   208     149.316 113.302  40.215  1.00  0.00            
ATOM   1182  R2  CHO   208     149.666 113.902  37.515  1.00  0.00            
ATOM   1183  R3  CHO   208     148.866 111.302  37.165  1.00  0.00            
ATOM   1184  R4  CHO   208     147.616 112.802  34.965  1.00  0.00            
ATOM   1185  R5  CHO   208     146.566 111.502  36.415  1.00  0.00            
ATOM   1186  C1  CHO   208     145.616 109.752  33.165  1.00  0.00           C
ATOM   1187  C2  CHO   208     142.016 108.552  29.215  1.00  0.00           C
ATOM   1188  ROH CHO   209     134.116   4.102  55.765  1.00  0.00            
ATOM   1189  R1  CHO   209     133.166   5.452  58.115  1.00  0.00            
ATOM   1190  R2  CHO   209     131.616   7.752  57.965  1.00  0.00            
ATOM   1191  R3  CHO   209     129.916   6.302  59.515  1.00  0.00            
ATOM   1192  R4  CHO   209     129.916   9.002  60.715  1.00  0.00            
ATOM   1193  R5  CHO   209     130.316   7.102  61.765  1.00  0.00            
ATOM   1194  C1  CHO   209     127.366   8.352  63.815  1.00  0.00           C
ATOM   1195  C2  CHO   209     124.066   9.552  63.865  1.00  0.00           C
ATOM   1196  ROH CHO   210      49.316 176.802  42.465  1.00  0.00            
ATOM   1197  R1  CHO   210      49.566 175.352  40.015  1.00  0.00            
ATOM   1198  R2  CHO   210      47.666 175.402  38.065  1.00  0.00            
ATOM   1199  R3  CHO   210      49.716 176.152  36.465  1.00  0.00            
ATOM   1200  R4  CHO   210      47.766 175.052  34.615  1.00  0.00            
ATOM   1201  R5  CHO   210      49.816 174.452  34.765  1.00  0.00            
ATOM   1202  C1  CHO   210      49.766 175.602  31.115  1.00  0.00           C
ATOM   1203  C2  CHO   210      51.916 174.102  28.465  1.00  0.00           C
ATOM   1204  ROH CHO   211     219.816  62.252  34.165  1.00  0.00            
ATOM   1205  R1  CHO   211     220.316  63.152  36.765  1.00  0.00            
ATOM   1206  R2  CHO   211     218.366  63.102  38.765  1.00  0.00            
ATOM   1207  R3  CHO   211     220.266  61.702  40.115  1.00  0.00            
ATOM   1208  R4  CHO   211     218.366  62.602  42.165  1.00  0.00            
ATOM   1209  R5  CHO   211     220.516  62.902  42.215  1.00  0.00            
ATOM   1210  C1  CHO   211     220.116  60.952  45.465  1.00  0.00           C
ATOM   1211  C2  CHO   211     223.066  61.152  47.815  1.00  0.00           C
ATOM   1212  ROH CHO   212     155.816 217.302  46.715  1.00  0.00            
ATOM   1213  R1  CHO   212     155.716 217.752  49.515  1.00  0.00            
ATOM   1214  R2  CHO   212     155.466 215.702  51.365  1.00  0.00            
ATOM   1215  R3  CHO   212     157.716 216.802  52.415  1.00  0.00            
ATOM   1216  R4  CHO   212     156.366 215.552  54.665  1.00  0.00            
ATOM   1217  R5  CHO   212     157.016 217.602  54.565  1.00  0.00            
ATOM   1218  C1  CHO   212     158.966 216.502  57.615  1.00  0.00           C
ATOM   1219  C2  CHO   212     161.666 214.802  61.015  1.00  0.00           C
ATOM   1220  ROH CHO   213     211.866 111.252  35.965  1.00  0.00            
ATOM   1221  R1  CHO   213     212.416 110.202  33.365  1.00  0.00            
ATOM   1222  R2  CHO   213     210.416 109.852  31.465  1.00  0.00            
ATOM   1223  R3  CHO   213     212.066 111.402  29.915  1.00  0.00            
ATOM   1224  R4  CHO   213     210.566 109.752  28.015  1.00  0.00            
ATOM   1225  R5  CHO   213     212.766 109.952  28.165  1.00  0.00            
ATOM   1226  C1  CHO   213     212.216 111.152  24.565  1.00  0.00           C
ATOM   1227  C2  CHO   213     212.516 113.002  21.715  1.00  0.00           C
ATOM   1228  ROH CHO   214     218.816 182.752  52.365  1.00  0.00            
ATOM   1229  R1  CHO   214     218.166 181.902  49.715  1.00  0.00            
ATOM   1230  R2  CHO   214     216.466 183.352  48.065  1.00  0.00            
ATOM   1231  R3  CHO   214     218.566 183.202  46.365  1.00  0.00            
ATOM   1232  R4  CHO   214     216.266 183.802  44.615  1.00  0.00            
ATOM   1233  R5  CHO   214     217.666 182.152  44.415  1.00  0.00            
ATOM   1234  C1  CHO   214     218.166 183.902  41.015  1.00  0.00           C
ATOM   1235  C2  CHO   214     216.216 183.702  37.165  1.00  0.00           C
ATOM   1236  ROH CHO   215     203.216 155.302  40.065  1.00  0.00            
ATOM   1237  R1  CHO   215     203.516 156.052  37.365  1.00  0.00            
ATOM   1238  R2  CHO   215     202.866 154.402  35.265  1.00  0.00            
ATOM   1239  R3  CHO   215     201.366 156.552  34.465  1.00  0.00            
ATOM   1240  R4  CHO   215     202.516 155.502  32.015  1.00  0.00            
ATOM   1241  R5  CHO   215     202.666 157.552  32.715  1.00  0.00            
ATOM   1242  C1  CHO   215     200.966 158.202  29.365  1.00  0.00           C
ATOM   1243  C2  CHO   215     199.216 158.152  26.365  1.00  0.00           C
ATOM   1244  ROH CHO   216       6.866 165.352  23.265  1.00  0.00            
ATOM   1245  R1  CHO   216       6.366 164.252  25.815  1.00  0.00            
ATOM   1246  R2  CHO   216       4.616 165.402  27.615  1.00  0.00            
ATOM   1247  R3  CHO   216       3.516 162.902  27.665  1.00  0.00            
ATOM   1248  R4  CHO   216       2.616 164.152  30.165  1.00  0.00            
ATOM   1249  R5  CHO   216       3.616 162.252  29.965  1.00  0.00            
ATOM   1250  C1  CHO   216       0.416 161.102  31.615  1.00  0.00           C
ATOM   1251  C2  CHO   216       0.216 158.402  31.915  1.00  0.00           C
ATOM   1252  ROH CHO   217     108.866  89.202  41.215  1.00  0.00            
ATOM   1253  R1  CHO   217     109.616  87.752  38.915  1.00  0.00            
ATOM   1254  R2  CHO   217     110.366  88.952  36.565  1.00  0.00            
ATOM   1255  R3  CHO   217     112.616  87.402  36.865  1.00  0.00            
ATOM   1256  R4  CHO   217     112.516  88.052  34.015  1.00  0.00            
ATOM   1257  R5  CHO   217     112.616  86.052  34.865  1.00  0.00            
ATOM   1258  C1  CHO   217     115.816  86.052  32.765  1.00  0.00           C
ATOM   1259  C2  CHO   217     115.716  83.802  30.165  1.00  0.00           C
ATOM   1260  ROH CHO   218     126.616  29.352  50.665  1.00  0.00            
ATOM   1261  R1  CHO   218     126.016  28.902  53.415  1.00  0.00            
ATOM   1262  R2  CHO   218     126.416  26.502  54.665  1.00  0.00            
ATOM   1263  R3  CHO   218     127.866  28.002  56.365  1.00  0.00            
ATOM   1264  R4  CHO   218     126.316  26.202  58.115  1.00  0.00            
ATOM   1265  R5  CHO   218     126.366  28.402  58.215  1.00  0.00            
ATOM   1266  C1  CHO   218     127.616  27.452  61.715  1.00  0.00           C
ATOM   1267  C2  CHO   218     126.766  28.402  66.415  1.00  0.00           C
ATOM   1268  ROH CHO   219     106.066  32.302  59.465  1.00  0.00            
ATOM   1269  R1  CHO   219     104.766  31.352  57.165  1.00  0.00            
ATOM   1270  R2  CHO   219     103.266  32.952  55.515  1.00  0.00            
ATOM   1271  R3  CHO   219     104.916  32.002  53.565  1.00  0.00            
ATOM   1272  R4  CHO   219     102.366  32.402  52.215  1.00  0.00            
ATOM   1273  R5  CHO   219     103.516  30.602  52.265  1.00  0.00            
ATOM   1274  C1  CHO   219     103.366  31.202  48.465  1.00  0.00           C
ATOM   1275  C2  CHO   219     102.766  34.102  46.465  1.00  0.00           C
ATOM   1276  ROH CHO   220     227.066  20.352  32.465  1.00  0.00            
ATOM   1277  R1  CHO   220     225.066  19.352  30.715  1.00  0.00            
ATOM   1278  R2  CHO   220     225.666  18.052  28.365  1.00  0.00            
ATOM   1279  R3  CHO   220     224.066  16.102  29.465  1.00  0.00            
ATOM   1280  R4  CHO   220     223.416  16.102  26.615  1.00  0.00            
ATOM   1281  R5  CHO   220     222.016  16.302  28.265  1.00  0.00            
ATOM   1282  C1  CHO   220     220.616  13.152  26.565  1.00  0.00           C
ATOM   1283  C2  CHO   220     219.416  10.052  24.315  1.00  0.00           C
ATOM   1284  ROH CHO   221     112.516 125.802  54.215  1.00  0.00            
ATOM   1285  R1  CHO   221     110.016 125.502  52.965  1.00  0.00            
ATOM   1286  R2  CHO   221     108.366 123.302  53.415  1.00  0.00            
ATOM   1287  R3  CHO   221     106.566 125.252  54.015  1.00  0.00            
ATOM   1288  R4  CHO   221     104.916 122.952  53.265  1.00  0.00            
ATOM   1289  R5  CHO   221     104.766 124.952  52.415  1.00  0.00            
ATOM   1290  C1  CHO   221     101.216 124.502  53.765  1.00  0.00           C
ATOM   1291  C2  CHO   221      99.866 124.952  56.815  1.00  0.00           C
ATOM   1292  ROH CHO   222     118.016 182.652  57.615  1.00  0.00            
ATOM   1293  R1  CHO   222     117.566 182.152  54.865  1.00  0.00            
ATOM   1294  R2  CHO   222     117.216 184.152  53.015  1.00  0.00            
ATOM   1295  R3  CHO   222     119.266 182.902  51.715  1.00  0.00            
ATOM   1296  R4  CHO   222     118.116 184.752  49.715  1.00  0.00            
ATOM   1297  R5  CHO   222     118.416 182.602  49.515  1.00  0.00            
ATOM   1298  C1  CHO   222     120.566 183.952  46.615  1.00  0.00           C
ATOM   1299  C2  CHO   222     119.316 185.602  42.665  1.00  0.00           C
ATOM   1300  ROH CHO   223     120.716 146.552  57.115  1.00  0.00            
ATOM   1301  R1  CHO   223     121.466 147.002  54.415  1.00  0.00            
ATOM   1302  R2  CHO   223     119.916 146.152  52.265  1.00  0.00            
ATOM   1303  R3  CHO   223     120.066 148.802  51.565  1.00  0.00            
ATOM   1304  R4  CHO   223     119.616 147.352  49.065  1.00  0.00            
ATOM   1305  R5  CHO   223     121.216 148.752  49.465  1.00  0.00            
ATOM   1306  C1  CHO   223     119.516 150.502  46.515  1.00  0.00           C
ATOM   1307  C2  CHO   223     120.416 153.602  44.065  1.00  0.00           C
ATOM   1308  ROH CHO   224     224.266  82.402  47.315  1.00  0.00            
ATOM   1309  R1  CHO   224     223.416  82.902  44.665  1.00  0.00            
ATOM   1310  R2  CHO   224     225.166  83.802  42.665  1.00  0.00            
ATOM   1311  R3  CHO   224     224.166  81.652  41.315  1.00  0.00            
ATOM   1312  R4  CHO   224     224.816  83.652  39.265  1.00  0.00            
ATOM   1313  R5  CHO   224     222.916  82.602  39.515  1.00  0.00            
ATOM   1314  C1  CHO   224     223.716  81.552  35.965  1.00  0.00           C
ATOM   1315  C2  CHO   224     221.166  83.702  34.715  1.00  0.00           C
ATOM   1316  ROH CHO   225     169.066 168.852  44.615  1.00  0.00            
ATOM   1317  R1  CHO   225     169.316 167.952  47.265  1.00  0.00            
ATOM   1318  R2  CHO   225     171.816 167.502  48.465  1.00  0.00            
ATOM   1319  R3  CHO   225     170.816 169.202  50.365  1.00  0.00            
ATOM   1320  R4  CHO   225     173.366 168.302  51.415  1.00  0.00            
ATOM   1321  R5  CHO   225     171.466 168.202  52.415  1.00  0.00            
ATOM   1322  C1  CHO   225     173.416 170.302  54.915  1.00  0.00           C
ATOM   1323  C2  CHO   225     174.366 171.052  58.865  1.00  0.00           C
ATOM   1324  ROH CHO   226      91.066 225.102  47.615  1.00  0.00            
ATOM   1325  R1  CHO   226      91.766 222.852  46.115  1.00  0.00            
ATOM   1326  R2  CHO   226      90.316 221.952  43.915  1.00  0.00            
ATOM   1327  R3  CHO   226      92.766 222.102  42.665  1.00  0.00            
ATOM   1328  R4  CHO   226      90.966 221.052  40.665  1.00  0.00            
ATOM   1329  R5  CHO   226      92.816 220.202  41.265  1.00  0.00            
ATOM   1330  C1  CHO   226      93.566 220.652  37.565  1.00  0.00           C
ATOM   1331  C2  CHO   226      92.916 219.202  34.065  1.00  0.00           C
ATOM   1332  ROH CHO   227     167.116  94.752  41.465  1.00  0.00            
ATOM   1333  R1  CHO   227     168.066  94.502  44.115  1.00  0.00            
ATOM   1334  R2  CHO   227     167.616  96.452  46.015  1.00  0.00            
ATOM   1335  R3  CHO   227     166.566  94.402  47.415  1.00  0.00            
ATOM   1336  R4  CHO   227     167.366  96.402  49.465  1.00  0.00            
ATOM   1337  R5  CHO   227     167.916  94.302  49.415  1.00  0.00            
ATOM   1338  C1  CHO   227     166.166  94.402  52.815  1.00  0.00           C
ATOM   1339  C2  CHO   227     165.516  93.402  56.515  1.00  0.00           C
ATOM   1340  ROH CHO   228     142.666 219.602  30.915  1.00  0.00            
ATOM   1341  R1  CHO   228     140.516 218.802  32.565  1.00  0.00            
ATOM   1342  R2  CHO   228     138.466 220.502  33.265  1.00  0.00            
ATOM   1343  R3  CHO   228     136.916 218.502  32.265  1.00  0.00            
ATOM   1344  R4  CHO   228     135.516 219.452  34.665  1.00  0.00            
ATOM   1345  R5  CHO   228     136.066 217.402  34.265  1.00  0.00            
ATOM   1346  C1  CHO   228     132.316 216.952  34.615  1.00  0.00           C
ATOM   1347  C2  CHO   228     129.266 214.252  32.815  1.00  0.00           C
ATOM   1348  ROH CHO   229     209.266 190.252  35.065  1.00  0.00            
ATOM   1349  R1  CHO   229     209.616 191.652  32.615  1.00  0.00            
ATOM   1350  R2  CHO   229     211.616 190.952  30.815  1.00  0.00            
ATOM   1351  R3  CHO   229     209.516 190.802  29.065  1.00  0.00            
ATOM   1352  R4  CHO   229     211.916 190.202  27.415  1.00  0.00            
ATOM   1353  R5  CHO   229     210.416 191.752  27.015  1.00  0.00            
ATOM   1354  C1  CHO   229     210.116 189.702  23.815  1.00  0.00           C
ATOM   1355  C2  CHO   229     210.966 190.252  21.165  1.00  0.00           C
ATOM   1356  ROH CHO   230      87.016 211.402  59.865  1.00  0.00            
ATOM   1357  R1  CHO   230      87.416 212.302  57.215  1.00  0.00            
ATOM   1358  R2  CHO   230      87.866 215.002  56.615  1.00  0.00            
ATOM   1359  R3  CHO   230      90.016 214.002  55.365  1.00  0.00            
ATOM   1360  R4  CHO   230      89.466 216.502  53.965  1.00  0.00            
ATOM   1361  R5  CHO   230      89.716 214.552  53.065  1.00  0.00            
ATOM   1362  C1  CHO   230      92.416 216.452  51.215  1.00  0.00           C
ATOM   1363  C2  CHO   230      91.116 219.652  50.265  1.00  0.00           C
ATOM   1364  ROH CHO   231     123.616  28.802  42.565  1.00  0.00            
ATOM   1365  R1  CHO   231     123.466  28.702  39.765  1.00  0.00            
ATOM   1366  R2  CHO   231     125.716  29.102  38.165  1.00  0.00            
ATOM   1367  R3  CHO   231     124.966  26.702  37.115  1.00  0.00            
ATOM   1368  R4  CHO   231     125.516  28.402  34.765  1.00  0.00            
ATOM   1369  R5  CHO   231     123.716  27.302  35.165  1.00  0.00            
ATOM   1370  C1  CHO   231     124.716  25.702  31.815  1.00  0.00           C
ATOM   1371  C2  CHO   231     125.416  24.202  29.415  1.00  0.00           C
ATOM   1372  ROH CHO   232      27.366 138.502  37.265  1.00  0.00            
ATOM   1373  R1  CHO   232      25.816 140.602  38.365  1.00  0.00            
ATOM   1374  R2  CHO   232      26.966 142.652  39.865  1.00  0.00            
ATOM   1375  R3  CHO   232      25.716 144.252  38.065  1.00  0.00            
ATOM   1376  R4  CHO   232      26.516 146.052  40.215  1.00  0.00            
ATOM   1377  R5  CHO   232      24.516 145.852  39.365  1.00  0.00            
ATOM   1378  C1  CHO   232      25.116 149.552  38.665  1.00  0.00           C
ATOM   1379  C2  CHO   232      22.016 151.402  35.315  1.00  0.00           C
ATOM   1380  ROH CHO   233      16.416  78.002  46.815  1.00  0.00            
ATOM   1381  R1  CHO   233      17.366  76.952  44.365  1.00  0.00            
ATOM   1382  R2  CHO   233      16.116  77.452  41.965  1.00  0.00            
ATOM   1383  R3  CHO   233      18.616  78.252  41.215  1.00  0.00            
ATOM   1384  R4  CHO   233      17.066  78.152  38.715  1.00  0.00            
ATOM   1385  R5  CHO   233      19.016  77.202  39.115  1.00  0.00            
ATOM   1386  C1  CHO   233      19.966  79.302  36.115  1.00  0.00           C
ATOM   1387  C2  CHO   233      19.816  81.902  33.515  1.00  0.00           C
ATOM   1388  ROH CHO   234     118.966  86.602  50.865  1.00  0.00            
ATOM   1389  R1  CHO   234     120.966  85.202  52.365  1.00  0.00            
ATOM   1390  R2  CHO   234     121.016  85.102  55.115  1.00  0.00            
ATOM   1391  R3  CHO   234     121.116  82.452  54.665  1.00  0.00            
ATOM   1392  R4  CHO   234     122.316  82.802  57.315  1.00  0.00            
ATOM   1393  R5  CHO   234     123.216  81.752  55.615  1.00  0.00            
ATOM   1394  C1  CHO   234     123.166  78.952  58.215  1.00  0.00           C
ATOM   1395  C2  CHO   234     125.666  77.352  60.315  1.00  0.00           C
ATOM   1396  ROH CHO   235       6.416 189.652  49.265  1.00  0.00            
ATOM   1397  R1  CHO   235       7.116 189.402  46.565  1.00  0.00            
ATOM   1398  R2  CHO   235       5.916 190.852  44.565  1.00  0.00            
ATOM   1399  R3  CHO   235       8.466 191.502  43.915  1.00  0.00            
ATOM   1400  R4  CHO   235       7.216 190.952  41.365  1.00  0.00            
ATOM   1401  R5  CHO   235       9.066 190.052  42.115  1.00  0.00            
ATOM   1402  C1  CHO   235      10.366 191.602  38.915  1.00  0.00           C
ATOM   1403  C2  CHO   235      10.266 192.402  34.565  1.00  0.00           C
ATOM   1404  ROH CHO   236     119.366 113.652  46.315  1.00  0.00            
ATOM   1405  R1  CHO   236     120.266 112.902  43.715  1.00  0.00            
ATOM   1406  R2  CHO   236     118.816 111.202  42.115  1.00  0.00            
ATOM   1407  R3  CHO   236     119.016 113.252  40.315  1.00  0.00            
ATOM   1408  R4  CHO   236     118.916 110.802  38.665  1.00  0.00            
ATOM   1409  R5  CHO   236     120.416 112.352  38.565  1.00  0.00            
ATOM   1410  C1  CHO   236     119.116 112.552  34.965  1.00  0.00           C
ATOM   1411  C2  CHO   236     120.316 111.852  30.915  1.00  0.00           C
ATOM   1412  ROH CHO   237     208.516   8.502  26.265  1.00  0.00            
ATOM   1413  R1  CHO   237     207.716  11.152  26.815  1.00  0.00            
ATOM   1414  R2  CHO   237     207.216  13.052  24.865  1.00  0.00            
ATOM   1415  R3  CHO   237     204.816  13.252  26.115  1.00  0.00            
ATOM   1416  R4  CHO   237     205.416  16.002  25.215  1.00  0.00            
ATOM   1417  R5  CHO   237     204.916  15.352  27.265  1.00  0.00            
ATOM   1418  C1  CHO   237     202.166  17.902  26.615  1.00  0.00           C
ATOM   1419  C2  CHO   237     198.866  17.952  23.365  1.00  0.00           C
ATOM   1420  ROH CHO   238     180.866  78.302  24.215  1.00  0.00            
ATOM   1421  R1  CHO   238     181.716  77.702  26.865  1.00  0.00            
ATOM   1422  R2  CHO   238     181.216  79.352  29.015  1.00  0.00            
ATOM   1423  R3  CHO   238     180.116  77.102  30.065  1.00  0.00            
ATOM   1424  R4  CHO   238     181.166  78.552  32.365  1.00  0.00            
ATOM   1425  R5  CHO   238     181.616  76.502  31.865  1.00  0.00            
ATOM   1426  C1  CHO   238     180.116  76.002  35.365  1.00  0.00           C
ATOM   1427  C2  CHO   238     181.466  75.152  38.015  1.00  0.00           C
ATOM   1428  ROH CHO   239     200.616 134.402  36.215  1.00  0.00            
ATOM   1429  R1  CHO   239     201.016 136.102  33.965  1.00  0.00            
ATOM   1430  R2  CHO   239     203.516 136.902  33.115  1.00  0.00            
ATOM   1431  R3  CHO   239     202.666 135.852  30.765  1.00  0.00            
ATOM   1432  R4  CHO   239     205.466 136.702  30.265  1.00  0.00            
ATOM   1433  R5  CHO   239     203.716 137.302  29.115  1.00  0.00            
ATOM   1434  C1  CHO   239     205.766 135.652  26.365  1.00  0.00           C
ATOM   1435  C2  CHO   239     206.466 134.302  22.515  1.00  0.00           C
ATOM   1436  ROH CHO   240     117.166  94.652  39.665  1.00  0.00            
ATOM   1437  R1  CHO   240     116.466  96.102  37.365  1.00  0.00            
ATOM   1438  R2  CHO   240     118.316  96.852  35.465  1.00  0.00            
ATOM   1439  R3  CHO   240     116.616  95.552  33.765  1.00  0.00            
ATOM   1440  R4  CHO   240     118.466  97.052  32.015  1.00  0.00            
ATOM   1441  R5  CHO   240     116.316  97.152  31.965  1.00  0.00            
ATOM   1442  C1  CHO   240     116.966  95.952  28.415  1.00  0.00           C
ATOM   1443  C2  CHO   240     117.666  96.202  24.365  1.00  0.00           C
ATOM   1444  ROH CHO   241     134.466 127.252  42.615  1.00  0.00            
ATOM   1445  R1  CHO   241     136.366 128.002  44.565  1.00  0.00            
ATOM   1446  R2  CHO   241     135.716 129.352  46.865  1.00  0.00            
ATOM   1447  R3  CHO   241     137.016 127.252  48.065  1.00  0.00            
ATOM   1448  R4  CHO   241     137.066 129.402  50.065  1.00  0.00            
ATOM   1449  R5  CHO   241     138.766 128.302  49.315  1.00  0.00            
ATOM   1450  C1  CHO   241     139.066 127.502  53.015  1.00  0.00           C
ATOM   1451  C2  CHO   241     138.666 128.452  56.265  1.00  0.00           C
ATOM   1452  ROH CHO   242     155.166 112.102  61.015  1.00  0.00            
ATOM   1453  R1  CHO   242     153.316 111.652  58.915  1.00  0.00            
ATOM   1454  R2  CHO   242     151.516 113.552  58.065  1.00  0.00            
ATOM   1455  R3  CHO   242     152.616 113.052  55.615  1.00  0.00            
ATOM   1456  R4  CHO   242     149.966 114.102  55.015  1.00  0.00            
ATOM   1457  R5  CHO   242     150.816 112.202  54.265  1.00  0.00            
ATOM   1458  C1  CHO   242     150.116 113.952  50.965  1.00  0.00           C
ATOM   1459  C2  CHO   242     150.866 114.652  47.165  1.00  0.00           C
ATOM   1460  ROH CHO   243      78.316 105.952  54.015  1.00  0.00            
ATOM   1461  R1  CHO   243      78.116 105.102  51.315  1.00  0.00            
ATOM   1462  R2  CHO   243      78.566 106.802  49.165  1.00  0.00            
ATOM   1463  R3  CHO   243      80.366 104.852  48.465  1.00  0.00            
ATOM   1464  R4  CHO   243      80.616 107.002  46.415  1.00  0.00            
ATOM   1465  R5  CHO   243      80.266 104.852  46.065  1.00  0.00            
ATOM   1466  C1  CHO   243      83.516 105.302  44.115  1.00  0.00           C
ATOM   1467  C2  CHO   243      83.966 107.002  40.415  1.00  0.00           C
ATOM   1468  ROH CHO   244      14.466 226.302  33.965  1.00  0.00            
ATOM   1469  R1  CHO   244      16.116 226.102  31.665  1.00  0.00            
ATOM   1470  R2  CHO   244      16.766 223.702  30.515  1.00  0.00            
ATOM   1471  R3  CHO   244      15.716 224.852  28.265  1.00  0.00            
ATOM   1472  R4  CHO   244      17.316 222.602  27.265  1.00  0.00            
ATOM   1473  R5  CHO   244      17.466 224.702  26.665  1.00  0.00            
ATOM   1474  C1  CHO   244      16.666 223.052  23.315  1.00  0.00           C
ATOM   1475  C2  CHO   244      18.366 225.552  21.315  1.00  0.00           C
ATOM   1476  ROH CHO   245     102.016  86.802  59.015  1.00  0.00            
ATOM   1477  R1  CHO   245     101.666  88.002  56.515  1.00  0.00            
ATOM   1478  R2  CHO   245     103.516  89.702  55.315  1.00  0.00            
ATOM   1479  R3  CHO   245     103.266  87.952  53.265  1.00  0.00            
ATOM   1480  R4  CHO   245     104.866  90.202  52.165  1.00  0.00            
ATOM   1481  R5  CHO   245     103.016  89.352  51.315  1.00  0.00            
ATOM   1482  C1  CHO   245     105.416  88.902  48.415  1.00  0.00           C
ATOM   1483  C2  CHO   245     103.366  92.002  46.915  1.00  0.00           C
ATOM   1484  ROH CHO   246     134.916  52.252  44.915  1.00  0.00            
ATOM   1485  R1  CHO   246     136.766  51.502  46.965  1.00  0.00            
ATOM   1486  R2  CHO   246     137.866  53.352  48.715  1.00  0.00            
ATOM   1487  R3  CHO   246     136.866  51.652  50.615  1.00  0.00            
ATOM   1488  R4  CHO   246     138.166  53.802  52.115  1.00  0.00            
ATOM   1489  R5  CHO   246     138.516  51.652  52.315  1.00  0.00            
ATOM   1490  C1  CHO   246     137.416  52.502  55.865  1.00  0.00           C
ATOM   1491  C2  CHO   246     137.166  53.902  59.315  1.00  0.00           C
ATOM   1492  ROH CHO   247      75.016  38.402  53.465  1.00  0.00            
ATOM   1493  R1  CHO   247      76.566  38.052  51.115  1.00  0.00            
ATOM   1494  R2  CHO   247      75.716  36.452  49.015  1.00  0.00            
ATOM   1495  R3  CHO   247      76.116  38.702  47.515  1.00  0.00            
ATOM   1496  R4  CHO   247      76.116  36.502  45.565  1.00  0.00            
ATOM   1497  R5  CHO   247      77.666  38.002  45.815  1.00  0.00            
ATOM   1498  C1  CHO   247      76.766  38.652  42.215  1.00  0.00           C
ATOM   1499  C2  CHO   247      75.266  39.102  39.865  1.00  0.00           C
ATOM   1500  ROH CHO   248      63.466  64.552  34.765  1.00  0.00            
ATOM   1501  R1  CHO   248      61.216  63.102  33.815  1.00  0.00            
ATOM   1502  R2  CHO   248      60.166  63.502  31.315  1.00  0.00            
ATOM   1503  R3  CHO   248      60.466  60.802  31.115  1.00  0.00            
ATOM   1504  R4  CHO   248      58.966  61.552  28.715  1.00  0.00            
ATOM   1505  R5  CHO   248      58.416  60.002  30.165  1.00  0.00            
ATOM   1506  C1  CHO   248      58.616  57.852  27.015  1.00  0.00           C
ATOM   1507  C2  CHO   248      60.666  57.252  23.615  1.00  0.00           C
ATOM   1508  ROH CHO   249     178.866  16.602  42.815  1.00  0.00            
ATOM   1509  R1  CHO   249     178.666  16.902  40.015  1.00  0.00            
ATOM   1510  R2  CHO   249     180.816  17.702  38.465  1.00  0.00            
ATOM   1511  R3  CHO   249     180.216  15.452  37.065  1.00  0.00            
ATOM   1512  R4  CHO   249     179.966  17.602  35.115  1.00  0.00            
ATOM   1513  R5  CHO   249     178.466  16.102  35.565  1.00  0.00            
ATOM   1514  C1  CHO   249     178.916  15.452  31.865  1.00  0.00           C
ATOM   1515  C2  CHO   249     177.516  19.102  29.915  1.00  0.00           C
ATOM   1516  ROH CHO   250      30.016 117.502  25.765  1.00  0.00            
ATOM   1517  R1  CHO   250      30.816 115.502  27.565  1.00  0.00            
ATOM   1518  R2  CHO   250      32.316 116.102  29.815  1.00  0.00            
ATOM   1519  R3  CHO   250      30.266 114.752  31.065  1.00  0.00            
ATOM   1520  R4  CHO   250      32.366 115.002  33.115  1.00  0.00            
ATOM   1521  R5  CHO   250      31.416 113.152  32.465  1.00  0.00            
ATOM   1522  C1  CHO   250      30.566 113.102  36.165  1.00  0.00           C
ATOM   1523  C2  CHO   250      31.366 114.252  39.815  1.00  0.00           C
ATOM   1524  ROH CHO   251     159.566 172.052  46.315  1.00  0.00            
ATOM   1525  R1  CHO   251     159.466 169.852  48.065  1.00  0.00            
ATOM   1526  R2  CHO   251     160.616 169.902  50.565  1.00  0.00            
ATOM   1527  R3  CHO   251     158.116 169.102  51.365  1.00  0.00            
ATOM   1528  R4  CHO   251     159.766 169.002  53.815  1.00  0.00            
ATOM   1529  R5  CHO   251     158.516 167.402  52.965  1.00  0.00            
ATOM   1530  C1  CHO   251     156.916 167.752  56.415  1.00  0.00           C
ATOM   1531  C2  CHO   251     160.216 167.502  60.015  1.00  0.00           C
ATOM   1532  ROH CHO   252     157.366 226.102  48.815  1.00  0.00            
ATOM   1533  R1  CHO   252     158.066 227.602  51.115  1.00  0.00            
ATOM   1534  R2  CHO   252     156.316 228.152  53.165  1.00  0.00            
ATOM   1535  R3  CHO   252     158.216 227.052  54.715  1.00  0.00            
ATOM   1536  R4  CHO   252     156.916 229.002  56.465  1.00  0.00            
ATOM   1537  R5  CHO   252     159.066 228.852  56.015  1.00  0.00            
ATOM   1538  C1  CHO   252     159.116 228.452  59.815  1.00  0.00           C
ATOM   1539  C2  CHO   252     160.516 230.002  62.615  1.00  0.00           C
ATOM   1540  ROH CHO   253      51.816 224.252  38.265  1.00  0.00            
ATOM   1541  R1  CHO   253      51.066 223.852  35.565  1.00  0.00            
ATOM   1542  R2  CHO   253      52.016 225.402  33.465  1.00  0.00            
ATOM   1543  R3  CHO   253      52.766 223.002  32.415  1.00  0.00            
ATOM   1544  R4  CHO   253      53.016 224.852  30.215  1.00  0.00            
ATOM   1545  R5  CHO   253      51.866 223.002  30.215  1.00  0.00            
ATOM   1546  C1  CHO   253      54.266 222.302  27.315  1.00  0.00           C
ATOM   1547  C2  CHO   253      53.666 220.752  23.365  1.00  0.00           C
ATOM   1548  ROH CHO   254     153.266  40.702  60.165  1.00  0.00            
ATOM   1549  R1  CHO   254     151.916  40.052  57.765  1.00  0.00            
ATOM   1550  R2  CHO   254     152.116  41.602  55.465  1.00  0.00            
ATOM   1551  R3  CHO   254     152.866  39.252  54.315  1.00  0.00            
ATOM   1552  R4  CHO   254     151.466  40.752  52.215  1.00  0.00            
ATOM   1553  R5  CHO   254     151.016  38.702  52.865  1.00  0.00            
ATOM   1554  C1  CHO   254     151.766  38.052  49.215  1.00  0.00           C
ATOM   1555  C2  CHO   254     151.566  34.452  46.265  1.00  0.00           C
ATOM   1556  ROH CHO   255     197.216 125.552  25.465  1.00  0.00            
ATOM   1557  R1  CHO   255     197.716 124.552  28.065  1.00  0.00            
ATOM   1558  R2  CHO   255     198.716 126.152  30.115  1.00  0.00            
ATOM   1559  R3  CHO   255     196.516 125.252  31.415  1.00  0.00            
ATOM   1560  R4  CHO   255     198.316 126.202  33.515  1.00  0.00            
ATOM   1561  R5  CHO   255     197.366 124.252  33.415  1.00  0.00            
ATOM   1562  C1  CHO   255     196.016 125.402  36.765  1.00  0.00           C
ATOM   1563  C2  CHO   255     194.416 127.152  39.665  1.00  0.00           C
ATOM   1564  ROH CHO   256     218.866 202.102  21.965  1.00  0.00            
ATOM   1565  R1  CHO   256     219.916 203.602  24.115  1.00  0.00            
ATOM   1566  R2  CHO   256     218.816 203.502  26.665  1.00  0.00            
ATOM   1567  R3  CHO   256     221.366 202.902  27.365  1.00  0.00            
ATOM   1568  R4  CHO   256     219.816 202.552  29.865  1.00  0.00            
ATOM   1569  R5  CHO   256     221.616 203.802  29.565  1.00  0.00            
ATOM   1570  C1  CHO   256     222.766 201.452  32.365  1.00  0.00           C
ATOM   1571  C2  CHO   256     219.466 200.652  34.865  1.00  0.00           C
ATOM   1572  ROH CHO   257     108.566 112.252  43.915  1.00  0.00            
ATOM   1573  R1  CHO   257     107.566 112.902  41.365  1.00  0.00            
ATOM   1574  R2  CHO   257     108.716 114.902  39.765  1.00  0.00            
ATOM   1575  R3  CHO   257     108.816 112.902  37.915  1.00  0.00            
ATOM   1576  R4  CHO   257     109.216 115.352  36.365  1.00  0.00            
ATOM   1577  R5  CHO   257     107.716 113.802  36.015  1.00  0.00            
ATOM   1578  C1  CHO   257     109.616 113.752  32.665  1.00  0.00           C
ATOM   1579  C2  CHO   257     110.116 114.502  29.165  1.00  0.00           C
ATOM   1580  ROH CHO   258     220.516   4.802  32.965  1.00  0.00            
ATOM   1581  R1  CHO   258     222.316   2.952  31.815  1.00  0.00            
ATOM   1582  R2  CHO   258     221.466   0.652  30.565  1.00  0.00            
ATOM   1583  R3  CHO   258     222.966   1.602  28.465  1.00  0.00            
ATOM   1584  R4  CHO   258     222.166  -1.098  27.615  1.00  0.00            
ATOM   1585  R5  CHO   258     224.216  -0.298  27.715  1.00  0.00            
ATOM   1586  C1  CHO   258     223.966  -1.148  23.965  1.00  0.00           C
ATOM   1587  C2  CHO   258     223.316  -2.598  21.515  1.00  0.00           C
ATOM   1588  ROH CHO   259     128.366 200.752  33.515  1.00  0.00            
ATOM   1589  R1  CHO   259     127.816 199.602  36.015  1.00  0.00            
ATOM   1590  R2  CHO   259     129.316 200.152  38.315  1.00  0.00            
ATOM   1591  R3  CHO   259     126.866 200.802  39.365  1.00  0.00            
ATOM   1592  R4  CHO   259     128.766 200.952  41.615  1.00  0.00            
ATOM   1593  R5  CHO   259     126.916 199.802  41.515  1.00  0.00            
ATOM   1594  C1  CHO   259     126.116 202.002  44.515  1.00  0.00           C
ATOM   1595  C2  CHO   259     126.666 202.052  48.765  1.00  0.00           C
ATOM   1596  ROH CHO   260     142.816 116.602  45.915  1.00  0.00            
ATOM   1597  R1  CHO   260     142.966 114.602  47.915  1.00  0.00            
ATOM   1598  R2  CHO   260     144.166 115.002  50.365  1.00  0.00            
ATOM   1599  R3  CHO   260     141.766 114.202  51.365  1.00  0.00            
ATOM   1600  R4  CHO   260     143.766 112.902  53.065  1.00  0.00            
ATOM   1601  R5  CHO   260     142.116 111.952  51.965  1.00  0.00            
ATOM   1602  C1  CHO   260     141.266 110.902  55.565  1.00  0.00           C
ATOM   1603  C2  CHO   260     144.016 107.602  57.915  1.00  0.00           C
ATOM   1604  ROH CHO   261      10.816  94.002  48.365  1.00  0.00            
ATOM   1605  R1  CHO   261      11.316  96.052  46.515  1.00  0.00            
ATOM   1606  R2  CHO   261      12.516  95.602  44.065  1.00  0.00            
ATOM   1607  R3  CHO   261      10.266  96.802  43.065  1.00  0.00            
ATOM   1608  R4  CHO   261      12.316  97.302  41.065  1.00  0.00            
ATOM   1609  R5  CHO   261      11.066  98.802  42.065  1.00  0.00            
ATOM   1610  C1  CHO   261      10.116  99.452  38.415  1.00  0.00           C
ATOM   1611  C2  CHO   261      12.816 102.052  37.865  1.00  0.00           C
ATOM   1612  ROH CHO   262     195.966 103.552  37.415  1.00  0.00            
ATOM   1613  R1  CHO   262     195.816 102.002  39.815  1.00  0.00            
ATOM   1614  R2  CHO   262     197.516  99.902  40.315  1.00  0.00            
ATOM   1615  R3  CHO   262     197.966 101.252  42.615  1.00  0.00            
ATOM   1616  R4  CHO   262     199.266  98.652  43.015  1.00  0.00            
ATOM   1617  R5  CHO   262     197.766  99.602  44.315  1.00  0.00            
ATOM   1618  C1  CHO   262     200.666  99.202  46.815  1.00  0.00           C
ATOM   1619  C2  CHO   262     200.316  99.502  50.665  1.00  0.00           C
ATOM   1620  ROH CHO   263      50.866 159.752  45.415  1.00  0.00            
ATOM   1621  R1  CHO   263      51.166 157.202  44.215  1.00  0.00            
ATOM   1622  R2  CHO   263      53.216 155.452  44.965  1.00  0.00            
ATOM   1623  R3  CHO   263      51.116 153.752  45.365  1.00  0.00            
ATOM   1624  R4  CHO   263      53.516 152.002  45.165  1.00  0.00            
ATOM   1625  R5  CHO   263      51.616 151.852  44.015  1.00  0.00            
ATOM   1626  C1  CHO   263      51.716 148.402  45.665  1.00  0.00           C
ATOM   1627  C2  CHO   263      54.516 145.452  47.415  1.00  0.00           C
ATOM   1628  ROH CHO   264      28.266  38.952  34.265  1.00  0.00            
ATOM   1629  R1  CHO   264      29.416  40.202  36.565  1.00  0.00            
ATOM   1630  R2  CHO   264      27.916  40.952  38.765  1.00  0.00            
ATOM   1631  R3  CHO   264      29.766  39.452  40.115  1.00  0.00            
ATOM   1632  R4  CHO   264      27.866  40.352  42.165  1.00  0.00            
ATOM   1633  R5  CHO   264      30.016  40.602  42.165  1.00  0.00            
ATOM   1634  C1  CHO   264      29.566  38.652  45.415  1.00  0.00           C
ATOM   1635  C2  CHO   264      28.716  41.802  48.215  1.00  0.00           C
ATOM   1636  ROH CHO   265      11.316  19.902  22.115  1.00  0.00            
ATOM   1637  R1  CHO   265      11.116  19.502  24.915  1.00  0.00            
ATOM   1638  R2  CHO   265      12.916  20.502  26.715  1.00  0.00            
ATOM   1639  R3  CHO   265      10.666  21.552  27.865  1.00  0.00            
ATOM   1640  R4  CHO   265      12.566  21.252  30.065  1.00  0.00            
ATOM   1641  R5  CHO   265      10.516  20.452  29.965  1.00  0.00            
ATOM   1642  C1  CHO   265      10.266  22.652  33.115  1.00  0.00           C
ATOM   1643  C2  CHO   265      12.366  22.502  36.665  1.00  0.00           C
ATOM   1644  ROH CHO   266     193.516 155.202  43.615  1.00  0.00            
ATOM   1645  R1  CHO   266     194.616 155.352  46.215  1.00  0.00            
ATOM   1646  R2  CHO   266     193.266 156.502  48.315  1.00  0.00            
ATOM   1647  R3  CHO   266     193.716 154.102  49.515  1.00  0.00            
ATOM   1648  R4  CHO   266     192.316 155.702  51.565  1.00  0.00            
ATOM   1649  R5  CHO   266     194.216 154.652  51.815  1.00  0.00            
ATOM   1650  C1  CHO   266     192.216 153.002  54.565  1.00  0.00           C
ATOM   1651  C2  CHO   266     190.566 151.352  58.665  1.00  0.00           C
ATOM   1652  ROH CHO   267     116.316 121.752  34.815  1.00  0.00            
ATOM   1653  R1  CHO   267     116.716 121.652  37.615  1.00  0.00            
ATOM   1654  R2  CHO   267     116.566 123.902  39.215  1.00  0.00            
ATOM   1655  R3  CHO   267     114.766 122.402  40.615  1.00  0.00            
ATOM   1656  R4  CHO   267     116.266 123.852  42.665  1.00  0.00            
ATOM   1657  R5  CHO   267     115.966 121.702  42.565  1.00  0.00            
ATOM   1658  C1  CHO   267     114.416 122.402  45.965  1.00  0.00           C
ATOM   1659  C2  CHO   267     113.166 124.002  48.865  1.00  0.00           C
ATOM   1660  ROH CHO   268      78.316  73.952  42.915  1.00  0.00            
ATOM   1661  R1  CHO   268      77.566  75.452  45.215  1.00  0.00            
ATOM   1662  R2  CHO   268      75.616  77.402  45.115  1.00  0.00            
ATOM   1663  R3  CHO   268      74.516  75.952  47.115  1.00  0.00            
ATOM   1664  R4  CHO   268      72.716  78.252  46.765  1.00  0.00            
ATOM   1665  R5  CHO   268      73.666  77.602  48.665  1.00  0.00            
ATOM   1666  C1  CHO   268      69.966  77.352  49.665  1.00  0.00           C
ATOM   1667  C2  CHO   268      68.116  76.952  53.015  1.00  0.00           C
ATOM   1668  ROH CHO   269     191.766  20.102  26.015  1.00  0.00            
ATOM   1669  R1  CHO   269     191.866  20.302  28.865  1.00  0.00            
ATOM   1670  R2  CHO   269     193.216  18.502  30.415  1.00  0.00            
ATOM   1671  R3  CHO   269     194.466  20.702  31.415  1.00  0.00            
ATOM   1672  R4  CHO   269     195.316  18.552  33.165  1.00  0.00            
ATOM   1673  R5  CHO   269     194.416  20.402  33.765  1.00  0.00            
ATOM   1674  C1  CHO   269     197.716  20.652  35.715  1.00  0.00           C
ATOM   1675  C2  CHO   269     198.416  16.652  37.265  1.00  0.00           C
ATOM   1676  ROH CHO   270      34.916 144.652  33.265  1.00  0.00            
ATOM   1677  R1  CHO   270      34.116 143.102  31.015  1.00  0.00            
ATOM   1678  R2  CHO   270      32.016 143.902  29.365  1.00  0.00            
ATOM   1679  R3  CHO   270      33.916 143.602  27.415  1.00  0.00            
ATOM   1680  R4  CHO   270      31.416 144.102  25.965  1.00  0.00            
ATOM   1681  R5  CHO   270      32.766 142.452  25.665  1.00  0.00            
ATOM   1682  C1  CHO   270      32.816 144.002  22.165  1.00  0.00           C
ATOM   1683  C2  CHO   270      33.266 146.202  19.715  1.00  0.00           C
ATOM   1684  ROH CHO   271     213.066  85.002  37.365  1.00  0.00            
ATOM   1685  R1  CHO   271     212.366  84.002  39.915  1.00  0.00            
ATOM   1686  R2  CHO   271     212.666  81.352  40.565  1.00  0.00            
ATOM   1687  R3  CHO   271     214.066  82.352  42.665  1.00  0.00            
ATOM   1688  R4  CHO   271     213.566  79.602  43.415  1.00  0.00            
ATOM   1689  R5  CHO   271     213.116  81.352  44.615  1.00  0.00            
ATOM   1690  C1  CHO   271     215.416  79.552  47.065  1.00  0.00           C
ATOM   1691  C2  CHO   271     214.216  80.952  50.715  1.00  0.00           C
ATOM   1692  ROH CHO   272     167.116 228.052  60.265  1.00  0.00            
ATOM   1693  R1  CHO   272     167.766 228.502  57.565  1.00  0.00            
ATOM   1694  R2  CHO   272     169.066 226.602  56.015  1.00  0.00            
ATOM   1695  R3  CHO   272     166.916 226.952  54.365  1.00  0.00            
ATOM   1696  R4  CHO   272     169.116 226.202  52.565  1.00  0.00            
ATOM   1697  R5  CHO   272     167.866 227.952  52.415  1.00  0.00            
ATOM   1698  C1  CHO   272     167.166 226.302  49.015  1.00  0.00           C
ATOM   1699  C2  CHO   272     167.016 224.352  45.715  1.00  0.00           C
ATOM   1700  ROH CHO   273     206.016 212.502  41.365  1.00  0.00            
ATOM   1701  R1  CHO   273     205.016 212.452  44.015  1.00  0.00            
ATOM   1702  R2  CHO   273     205.516 210.352  45.765  1.00  0.00            
ATOM   1703  R3  CHO   273     206.416 212.352  47.365  1.00  0.00            
ATOM   1704  R4  CHO   273     204.916 210.552  49.165  1.00  0.00            
ATOM   1705  R5  CHO   273     204.616 212.702  48.965  1.00  0.00            
ATOM   1706  C1  CHO   273     205.416 212.552  52.665  1.00  0.00           C
ATOM   1707  C2  CHO   273     206.516 212.402  56.915  1.00  0.00           C
ATOM   1708  ROH CHO   274     194.666 201.602  23.665  1.00  0.00            
ATOM   1709  R1  CHO   274     197.466 201.302  23.965  1.00  0.00            
ATOM   1710  R2  CHO   274     198.616 199.052  25.065  1.00  0.00            
ATOM   1711  R3  CHO   274     200.016 199.002  22.715  1.00  0.00            
ATOM   1712  R4  CHO   274     201.866 198.002  24.715  1.00  0.00            
ATOM   1713  R5  CHO   274     202.216 199.652  23.365  1.00  0.00            
ATOM   1714  C1  CHO   274     205.116 197.352  22.365  1.00  0.00           C
ATOM   1715  C2  CHO   274     209.216 195.352  21.965  1.00  0.00           C
ATOM   1716  ROH CHO   275     161.016 169.902  27.165  1.00  0.00            
ATOM   1717  R1  CHO   275     161.166 169.852  29.965  1.00  0.00            
ATOM   1718  R2  CHO   275     160.716 172.102  31.515  1.00  0.00            
ATOM   1719  R3  CHO   275     158.916 170.502  32.765  1.00  0.00            
ATOM   1720  R4  CHO   275     159.616 172.502  34.765  1.00  0.00            
ATOM   1721  R5  CHO   275     159.716 170.352  35.015  1.00  0.00            
ATOM   1722  C1  CHO   275     157.316 171.202  37.865  1.00  0.00           C
ATOM   1723  C2  CHO   275     153.816 169.952  40.865  1.00  0.00           C
ATOM   1724  ROH CHO   276     133.566 145.952  54.215  1.00  0.00            
ATOM   1725  R1  CHO   276     131.666 146.402  52.165  1.00  0.00            
ATOM   1726  R2  CHO   276     130.466 148.902  51.765  1.00  0.00            
ATOM   1727  R3  CHO   276     131.416 148.552  49.215  1.00  0.00            
ATOM   1728  R4  CHO   276     129.816 151.002  49.115  1.00  0.00            
ATOM   1729  R5  CHO   276     129.616 149.252  47.815  1.00  0.00            
ATOM   1730  C1  CHO   276     130.266 151.902  45.165  1.00  0.00           C
ATOM   1731  C2  CHO   276     130.416 154.002  41.915  1.00  0.00           C
ATOM   1732  ROH CHO   277     164.466  64.902  60.015  1.00  0.00            
ATOM   1733  R1  CHO   277     162.016  63.552  60.415  1.00  0.00            
ATOM   1734  R2  CHO   277     161.066  61.702  58.615  1.00  0.00            
ATOM   1735  R3  CHO   277     160.966  60.102  60.765  1.00  0.00            
ATOM   1736  R4  CHO   277     159.166  58.802  58.865  1.00  0.00            
ATOM   1737  R5  CHO   277     158.666  59.352  60.915  1.00  0.00            
ATOM   1738  C1  CHO   277     157.966  55.652  61.065  1.00  0.00           C
ATOM   1739  C2  CHO   277     157.666  51.952  63.015  1.00  0.00           C
ATOM   1740  ROH CHO   278     209.216   4.252  36.515  1.00  0.00            
ATOM   1741  R1  CHO   278     210.266   6.552  37.815  1.00  0.00            
ATOM   1742  R2  CHO   278     212.166   6.402  39.815  1.00  0.00            
ATOM   1743  R3  CHO   278     213.516   8.102  38.215  1.00  0.00            
ATOM   1744  R4  CHO   278     214.616   8.552  40.865  1.00  0.00            
ATOM   1745  R5  CHO   278     213.816  10.102  39.515  1.00  0.00            
ATOM   1746  C1  CHO   278     217.316  11.452  40.015  1.00  0.00           C
ATOM   1747  C2  CHO   278     219.216  11.952  42.815  1.00  0.00           C
ATOM   1748  ROH CHO   279     102.366 220.102  31.515  1.00  0.00            
ATOM   1749  R1  CHO   279     102.116 219.802  34.315  1.00  0.00            
ATOM   1750  R2  CHO   279     104.166 220.302  36.065  1.00  0.00            
ATOM   1751  R3  CHO   279     102.366 221.902  37.215  1.00  0.00            
ATOM   1752  R4  CHO   279     104.116 221.102  39.415  1.00  0.00            
ATOM   1753  R5  CHO   279     101.966 220.902  39.365  1.00  0.00            
ATOM   1754  C1  CHO   279     102.366 223.052  42.465  1.00  0.00           C
ATOM   1755  C2  CHO   279     101.566 223.602  46.565  1.00  0.00           C
ATOM   1756  ROH CHO   280     218.416 220.052  38.965  1.00  0.00            
ATOM   1757  R1  CHO   280     218.416 222.352  40.615  1.00  0.00            
ATOM   1758  R2  CHO   280     218.466 222.252  43.365  1.00  0.00            
ATOM   1759  R3  CHO   280     220.666 223.852  43.065  1.00  0.00            
ATOM   1760  R4  CHO   280     219.866 224.152  45.865  1.00  0.00            
ATOM   1761  R5  CHO   280     220.116 225.752  44.415  1.00  0.00            
ATOM   1762  C1  CHO   280     222.666 226.802  47.065  1.00  0.00           C
ATOM   1763  C2  CHO   280     224.466 228.702  49.715  1.00  0.00           C
ATOM   1764  ROH CHO   281     124.066  48.452  39.715  1.00  0.00            
ATOM   1765  R1  CHO   281     126.166  48.402  37.815  1.00  0.00            
ATOM   1766  R2  CHO   281     126.416  46.452  35.915  1.00  0.00            
ATOM   1767  R3  CHO   281     126.516  48.552  34.215  1.00  0.00            
ATOM   1768  R4  CHO   281     126.816  46.202  32.465  1.00  0.00            
ATOM   1769  R5  CHO   281     128.166  47.902  32.565  1.00  0.00            
ATOM   1770  C1  CHO   281     127.116  48.052  28.865  1.00  0.00           C
ATOM   1771  C2  CHO   281     130.016  47.952  26.415  1.00  0.00           C
ATOM   1772  ROH CHO   282      48.066 127.952  34.815  1.00  0.00            
ATOM   1773  R1  CHO   282      46.666 125.652  34.015  1.00  0.00            
ATOM   1774  R2  CHO   282      45.416 125.502  31.515  1.00  0.00            
ATOM   1775  R3  CHO   282      46.916 123.202  31.315  1.00  0.00            
ATOM   1776  R4  CHO   282      44.716 122.852  29.415  1.00  0.00            
ATOM   1777  R5  CHO   282      45.266 121.502  31.015  1.00  0.00            
ATOM   1778  C1  CHO   282      45.666 119.152  28.015  1.00  0.00           C
ATOM   1779  C2  CHO   282      45.066 119.302  24.215  1.00  0.00           C
ATOM   1780  ROH CHO   283      58.666 158.252  28.215  1.00  0.00            
ATOM   1781  R1  CHO   283      58.666 158.652  31.065  1.00  0.00            
ATOM   1782  R2  CHO   283      57.316 156.952  32.765  1.00  0.00            
ATOM   1783  R3  CHO   283      59.766 156.752  33.965  1.00  0.00            
ATOM   1784  R4  CHO   283      57.916 155.502  35.865  1.00  0.00            
ATOM   1785  R5  CHO   283      59.316 157.102  36.315  1.00  0.00            
ATOM   1786  C1  CHO   283      60.516 154.402  38.765  1.00  0.00           C
ATOM   1787  C2  CHO   283      62.866 152.152  40.815  1.00  0.00           C
ATOM   1788  ROH CHO   284      22.066 214.202  22.165  1.00  0.00            
ATOM   1789  R1  CHO   284      21.416 215.052  24.765  1.00  0.00            
ATOM   1790  R2  CHO   284      21.216 213.302  26.915  1.00  0.00            
ATOM   1791  R3  CHO   284      23.016 215.002  28.065  1.00  0.00            
ATOM   1792  R4  CHO   284      21.816 213.552  30.315  1.00  0.00            
ATOM   1793  R5  CHO   284      21.966 215.752  30.065  1.00  0.00            
ATOM   1794  C1  CHO   284      23.816 215.302  33.365  1.00  0.00           C
ATOM   1795  C2  CHO   284      25.866 212.702  35.015  1.00  0.00           C
ATOM   1796  ROH CHO   285     196.866  15.452  44.765  1.00  0.00            
ATOM   1797  R1  CHO   285     198.316  17.902  44.465  1.00  0.00            
ATOM   1798  R2  CHO   285     198.816  19.602  46.615  1.00  0.00            
ATOM   1799  R3  CHO   285     201.416  19.302  45.815  1.00  0.00            
ATOM   1800  R4  CHO   285     201.416  21.552  47.615  1.00  0.00            
ATOM   1801  R5  CHO   285     202.216  21.502  45.565  1.00  0.00            
ATOM   1802  C1  CHO   285     205.366  22.452  47.465  1.00  0.00           C
ATOM   1803  C2  CHO   285     208.366  24.252  49.765  1.00  0.00           C
ATOM   1804  ROH CHO   286     153.116  53.202  46.215  1.00  0.00            
ATOM   1805  R1  CHO   286     151.266  52.802  48.365  1.00  0.00            
ATOM   1806  R2  CHO   286     151.566  50.802  50.215  1.00  0.00            
ATOM   1807  R3  CHO   286     151.466  52.852  52.015  1.00  0.00            
ATOM   1808  R4  CHO   286     150.816  50.452  53.565  1.00  0.00            
ATOM   1809  R5  CHO   286     149.616  52.252  53.415  1.00  0.00            
ATOM   1810  C1  CHO   286     150.266  52.152  57.215  1.00  0.00           C
ATOM   1811  C2  CHO   286     150.166  49.552  60.765  1.00  0.00           C
ATOM   1812  ROH CHO   287      76.666  49.752  22.415  1.00  0.00            
ATOM   1813  R1  CHO   287      76.866  49.152  25.165  1.00  0.00            
ATOM   1814  R2  CHO   287      75.216  50.252  27.065  1.00  0.00            
ATOM   1815  R3  CHO   287      74.716  47.602  27.665  1.00  0.00            
ATOM   1816  R4  CHO   287      74.916  49.002  30.265  1.00  0.00            
ATOM   1817  R5  CHO   287      76.016  47.252  29.665  1.00  0.00            
ATOM   1818  C1  CHO   287      74.266  45.802  32.715  1.00  0.00           C
ATOM   1819  C2  CHO   287      72.366  44.602  35.865  1.00  0.00           C
ATOM   1820  ROH CHO   288     179.316 109.802  42.765  1.00  0.00            
ATOM   1821  R1  CHO   288     179.066 109.002  45.465  1.00  0.00            
ATOM   1822  R2  CHO   288     180.366 106.752  46.465  1.00  0.00            
ATOM   1823  R3  CHO   288     181.316 108.502  48.265  1.00  0.00            
ATOM   1824  R4  CHO   288     181.866 105.902  49.415  1.00  0.00            
ATOM   1825  R5  CHO   288     180.816 107.502  50.415  1.00  0.00            
ATOM   1826  C1  CHO   288     183.616 107.052  52.915  1.00  0.00           C
ATOM   1827  C2  CHO   288     182.666 104.902  54.615  1.00  0.00           C
ATOM   1828  ROH CHO   289      19.266 167.152  51.715  1.00  0.00            
ATOM   1829  R1  CHO   289      18.066 167.302  49.165  1.00  0.00            
ATOM   1830  R2  CHO   289      18.516 169.402  47.415  1.00  0.00            
ATOM   1831  R3  CHO   289      19.216 167.402  45.715  1.00  0.00            
ATOM   1832  R4  CHO   289      18.566 169.652  43.965  1.00  0.00            
ATOM   1833  R5  CHO   289      17.716 167.652  43.865  1.00  0.00            
ATOM   1834  C1  CHO   289      19.166 167.902  40.365  1.00  0.00           C
ATOM   1835  C2  CHO   289      20.216 171.102  38.115  1.00  0.00           C
ATOM   1836  ROH CHO   290      92.116 153.952  42.015  1.00  0.00            
ATOM   1837  R1  CHO   290      92.966 153.752  39.315  1.00  0.00            
ATOM   1838  R2  CHO   290      92.716 155.802  37.515  1.00  0.00            
ATOM   1839  R3  CHO   290      95.366 155.402  37.115  1.00  0.00            
ATOM   1840  R4  CHO   290      94.416 156.402  34.565  1.00  0.00            
ATOM   1841  R5  CHO   290      95.516 154.552  34.865  1.00  0.00            
ATOM   1842  C1  CHO   290      97.866 156.302  32.465  1.00  0.00           C
ATOM   1843  C2  CHO   290     100.316 155.702  29.315  1.00  0.00           C
ATOM   1844  ROH CHO   291     157.716 185.402  25.815  1.00  0.00            
ATOM   1845  R1  CHO   291     158.266 185.802  28.565  1.00  0.00            
ATOM   1846  R2  CHO   291     156.616 187.302  30.215  1.00  0.00            
ATOM   1847  R3  CHO   291     156.716 185.052  31.765  1.00  0.00            
ATOM   1848  R4  CHO   291     156.466 187.252  33.665  1.00  0.00            
ATOM   1849  R5  CHO   291     158.016 185.702  33.665  1.00  0.00            
ATOM   1850  C1  CHO   291     156.466 185.102  37.115  1.00  0.00           C
ATOM   1851  C2  CHO   291     157.966 185.002  40.415  1.00  0.00           C
ATOM   1852  ROH CHO   292     224.416 174.852  34.065  1.00  0.00            
ATOM   1853  R1  CHO   292     224.116 175.802  31.415  1.00  0.00            
ATOM   1854  R2  CHO   292     223.966 178.502  30.765  1.00  0.00            
ATOM   1855  R3  CHO   292     226.066 177.902  29.115  1.00  0.00            
ATOM   1856  R4  CHO   292     224.266 179.602  27.515  1.00  0.00            
ATOM   1857  R5  CHO   292     225.016 177.652  26.965  1.00  0.00            
ATOM   1858  C1  CHO   292     226.366 179.702  24.065  1.00  0.00           C
ATOM   1859  C2  CHO   292     225.966 178.552  20.465  1.00  0.00           C
ATOM   1860  ROH CHO   293      88.416 183.502  42.115  1.00  0.00            
ATOM   1861  R1  CHO   293      89.166 181.552  44.015  1.00  0.00            
ATOM   1862  R2  CHO   293      91.316 181.902  45.715  1.00  0.00            
ATOM   1863  R3  CHO   293      89.466 181.302  47.615  1.00  0.00            
ATOM   1864  R4  CHO   293      92.016 180.752  48.915  1.00  0.00            
ATOM   1865  R5  CHO   293      90.316 179.402  48.765  1.00  0.00            
ATOM   1866  C1  CHO   293      90.716 179.502  52.515  1.00  0.00           C
ATOM   1867  C2  CHO   293      89.566 176.502  54.615  1.00  0.00           C
ATOM   1868  ROH CHO   294     144.966  28.902  58.165  1.00  0.00            
ATOM   1869  R1  CHO   294     144.616  27.852  55.565  1.00  0.00            
ATOM   1870  R2  CHO   294     146.266  28.552  53.415  1.00  0.00            
ATOM   1871  R3  CHO   294     146.616  25.902  53.215  1.00  0.00            
ATOM   1872  R4  CHO   294     147.766  27.002  50.765  1.00  0.00            
ATOM   1873  R5  CHO   294     146.266  25.402  50.915  1.00  0.00            
ATOM   1874  C1  CHO   294     149.016  23.552  48.965  1.00  0.00           C
ATOM   1875  C2  CHO   294     149.916  21.452  46.165  1.00  0.00           C
ATOM   1876  ROH CHO   295     208.316 177.352  51.415  1.00  0.00            
ATOM   1877  R1  CHO   295     209.216 178.152  48.865  1.00  0.00            
ATOM   1878  R2  CHO   295     208.216 177.002  46.515  1.00  0.00            
ATOM   1879  R3  CHO   295     207.716 179.602  45.865  1.00  0.00            
ATOM   1880  R4  CHO   295     207.266 178.102  43.365  1.00  0.00            
ATOM   1881  R5  CHO   295     208.566 179.852  43.665  1.00  0.00            
ATOM   1882  C1  CHO   295     206.266 181.202  40.965  1.00  0.00           C
ATOM   1883  C2  CHO   295     205.016 180.202  37.515  1.00  0.00           C
ATOM   1884  ROH CHO   296      71.916 133.602  23.015  1.00  0.00            
ATOM   1885  R1  CHO   296      72.616 132.752  25.615  1.00  0.00            
ATOM   1886  R2  CHO   296      70.916 133.102  27.815  1.00  0.00            
ATOM   1887  R3  CHO   296      71.266 130.452  28.065  1.00  0.00            
ATOM   1888  R4  CHO   296      71.266 131.452  30.815  1.00  0.00            
ATOM   1889  R5  CHO   296      72.766 130.202  29.915  1.00  0.00            
ATOM   1890  C1  CHO   296      71.766 128.002  32.865  1.00  0.00           C
ATOM   1891  C2  CHO   296      73.666 123.702  34.015  1.00  0.00           C
ATOM   1892  ROH CHO   297      24.116 197.852  51.015  1.00  0.00            
ATOM   1893  R1  CHO   297      25.116 198.902  48.615  1.00  0.00            
ATOM   1894  R2  CHO   297      23.866 198.452  46.165  1.00  0.00            
ATOM   1895  R3  CHO   297      23.916 201.202  46.015  1.00  0.00            
ATOM   1896  R4  CHO   297      23.866 200.302  43.215  1.00  0.00            
ATOM   1897  R5  CHO   297      25.316 201.652  44.115  1.00  0.00            
ATOM   1898  C1  CHO   297      23.916 203.902  41.365  1.00  0.00           C
ATOM   1899  C2  CHO   297      22.566 206.102  38.215  1.00  0.00           C
ATOM   1900  ROH CHO   298      99.966 136.152  29.515  1.00  0.00            
ATOM   1901  R1  CHO   298     101.616 136.052  31.815  1.00  0.00            
ATOM   1902  R2  CHO   298     102.416 138.302  33.215  1.00  0.00            
ATOM   1903  R3  CHO   298     101.366 136.952  35.315  1.00  0.00            
ATOM   1904  R4  CHO   298     103.466 138.652  36.465  1.00  0.00            
ATOM   1905  R5  CHO   298     103.266 136.502  36.715  1.00  0.00            
ATOM   1906  C1  CHO   298     103.066 137.552  40.365  1.00  0.00           C
ATOM   1907  C2  CHO   298     103.766 138.152  44.265  1.00  0.00           C
ATOM   1908  ROH CHO   299     125.666 157.852  55.665  1.00  0.00            
ATOM   1909  R1  CHO   299     124.516 156.702  53.315  1.00  0.00            
ATOM   1910  R2  CHO   299     122.266 157.702  52.115  1.00  0.00            
ATOM   1911  R3  CHO   299     123.866 157.752  49.915  1.00  0.00            
ATOM   1912  R4  CHO   299     121.166 158.302  48.865  1.00  0.00            
ATOM   1913  R5  CHO   299     122.516 156.752  48.165  1.00  0.00            
ATOM   1914  C1  CHO   299     122.016 158.652  44.915  1.00  0.00           C
ATOM   1915  C2  CHO   299     120.366 160.252  41.265  1.00  0.00           C
ATOM   1916  ROH CHO   300     157.516 204.602  53.015  1.00  0.00            
ATOM   1917  R1  CHO   300     155.816 203.302  54.865  1.00  0.00            
ATOM   1918  R2  CHO   300     153.866 201.552  54.065  1.00  0.00            
ATOM   1919  R3  CHO   300     155.116 199.852  55.815  1.00  0.00            
ATOM   1920  R4  CHO   300     152.216 199.302  56.165  1.00  0.00            
ATOM   1921  R5  CHO   300     153.666 199.802  57.715  1.00  0.00            
ATOM   1922  C1  CHO   300     152.466 196.402  59.015  1.00  0.00           C
ATOM   1923  C2  CHO   300     153.266 194.452  62.565  1.00  0.00           C
ATOM   1924  ROH CHO   301      61.616 124.502  55.515  1.00  0.00            
ATOM   1925  R1  CHO   301      60.766 121.852  54.965  1.00  0.00            
ATOM   1926  R2  CHO   301      60.616 120.852  52.415  1.00  0.00            
ATOM   1927  R3  CHO   301      62.166 118.902  53.415  1.00  0.00            
ATOM   1928  R4  CHO   301      60.316 117.502  51.665  1.00  0.00            
ATOM   1929  R5  CHO   301      60.716 117.052  53.765  1.00  0.00            
ATOM   1930  C1  CHO   301      61.666 113.702  52.165  1.00  0.00           C
ATOM   1931  C2  CHO   301      60.366 111.002  53.265  1.00  0.00           C
ATOM   1932  ROH CHO   302     129.616  63.052  44.465  1.00  0.00            
ATOM   1933  R1  CHO   302     129.416  61.452  46.815  1.00  0.00            
ATOM   1934  R2  CHO   302     131.616  60.352  48.015  1.00  0.00            
ATOM   1935  R3  CHO   302     130.666  61.602  50.215  1.00  0.00            
ATOM   1936  R4  CHO   302     132.416  59.502  51.265  1.00  0.00            
ATOM   1937  R5  CHO   302     130.316  59.852  51.815  1.00  0.00            
ATOM   1938  C1  CHO   302     131.966  60.202  55.265  1.00  0.00           C
ATOM   1939  C2  CHO   302     132.616  59.852  59.165  1.00  0.00           C
ATOM   1940  ROH CHO   303      85.766 214.802  44.815  1.00  0.00            
ATOM   1941  R1  CHO   303      83.216 215.352  45.915  1.00  0.00            
ATOM   1942  R2  CHO   303      82.216 213.952  48.115  1.00  0.00            
ATOM   1943  R3  CHO   303      81.916 216.452  49.165  1.00  0.00            
ATOM   1944  R4  CHO   303      80.016 214.752  50.665  1.00  0.00            
ATOM   1945  R5  CHO   303      79.566 216.652  49.615  1.00  0.00            
ATOM   1946  C1  CHO   303      78.466 217.552  53.165  1.00  0.00           C
ATOM   1947  C2  CHO   303      77.966 214.602  56.115  1.00  0.00           C
ATOM   1948  ROH CHO   304     137.366  34.752  49.315  1.00  0.00            
ATOM   1949  R1  CHO   304     139.166  35.102  51.465  1.00  0.00            
ATOM   1950  R2  CHO   304     140.716  37.402  51.765  1.00  0.00            
ATOM   1951  R3  CHO   304     139.566  37.402  54.265  1.00  0.00            
ATOM   1952  R4  CHO   304     142.266  38.502  54.665  1.00  0.00            
ATOM   1953  R5  CHO   304     141.366  36.852  55.715  1.00  0.00            
ATOM   1954  C1  CHO   304     142.116  39.202  58.665  1.00  0.00           C
ATOM   1955  C2  CHO   304     142.566  39.702  63.115  1.00  0.00           C
ATOM   1956  ROH CHO   305     105.066  32.452  41.315  1.00  0.00            
ATOM   1957  R1  CHO   305     105.416  34.002  38.965  1.00  0.00            
ATOM   1958  R2  CHO   305     106.466  32.902  36.615  1.00  0.00            
ATOM   1959  R3  CHO   305     104.166  33.852  35.515  1.00  0.00            
ATOM   1960  R4  CHO   305     105.966  33.402  33.265  1.00  0.00            
ATOM   1961  R5  CHO   305     104.966  35.252  33.715  1.00  0.00            
ATOM   1962  C1  CHO   305     103.566  34.602  30.215  1.00  0.00           C
ATOM   1963  C2  CHO   305     102.566  32.252  27.065  1.00  0.00           C
ATOM   1964  ROH CHO   306      74.816 220.202  54.165  1.00  0.00            
ATOM   1965  R1  CHO   306      74.766 220.952  51.415  1.00  0.00            
ATOM   1966  R2  CHO   306      76.016 219.452  49.465  1.00  0.00            
ATOM   1967  R3  CHO   306      73.566 219.502  48.315  1.00  0.00            
ATOM   1968  R4  CHO   306      75.316 218.602  46.165  1.00  0.00            
ATOM   1969  R5  CHO   306      73.916 220.302  46.065  1.00  0.00            
ATOM   1970  C1  CHO   306      72.616 218.202  43.165  1.00  0.00           C
ATOM   1971  C2  CHO   306      72.666 215.702  40.315  1.00  0.00           C
ATOM   1972  ROH CHO   307     147.716 166.052  35.315  1.00  0.00            
ATOM   1973  R1  CHO   307     147.966 167.502  32.915  1.00  0.00            
ATOM   1974  R2  CHO   307     149.466 169.852  32.765  1.00  0.00            
ATOM   1975  R3  CHO   307     150.716 168.502  30.715  1.00  0.00            
ATOM   1976  R4  CHO   307     150.466 171.302  29.765  1.00  0.00            
ATOM   1977  R5  CHO   307     149.766 169.502  28.715  1.00  0.00            
ATOM   1978  C1  CHO   307     152.216 170.902  26.115  1.00  0.00           C
ATOM   1979  C2  CHO   307     153.066 170.102  22.015  1.00  0.00           C
ATOM   1980  ROH CHO   308     211.566  36.402  29.215  1.00  0.00            
ATOM   1981  R1  CHO   308     211.866  36.452  26.415  1.00  0.00            
ATOM   1982  R2  CHO   308     210.366  38.102  24.765  1.00  0.00            
ATOM   1983  R3  CHO   308     212.816  38.902  23.865  1.00  0.00            
ATOM   1984  R4  CHO   308     210.966  39.802  21.815  1.00  0.00            
ATOM   1985  R5  CHO   308     212.766  38.552  21.515  1.00  0.00            
ATOM   1986  C1  CHO   308     213.616  41.552  19.265  1.00  0.00           C
ATOM   1987  C2  CHO   308     213.516  40.952  15.365  1.00  0.00           C
ATOM   1988  ROH CHO   309     154.416  57.902  46.165  1.00  0.00            
ATOM   1989  R1  CHO   309     154.066  58.152  43.365  1.00  0.00            
ATOM   1990  R2  CHO   309     156.166  58.052  41.565  1.00  0.00            
ATOM   1991  R3  CHO   309     154.666  56.102  40.415  1.00  0.00            
ATOM   1992  R4  CHO   309     156.016  57.452  38.165  1.00  0.00            
ATOM   1993  R5  CHO   309     153.866  57.102  38.415  1.00  0.00            
ATOM   1994  C1  CHO   309     154.516  55.252  35.115  1.00  0.00           C
ATOM   1995  C2  CHO   309     154.716  57.052  31.365  1.00  0.00           C
ATOM   1996  ROH CHO   310     227.466 164.902  39.665  1.00  0.00            
ATOM   1997  R1  CHO   310     228.016 166.252  42.115  1.00  0.00            
ATOM   1998  R2  CHO   310     226.116 167.502  43.615  1.00  0.00            
ATOM   1999  R3  CHO   310     227.016 165.902  45.615  1.00  0.00            
ATOM   2000  R4  CHO   310     225.016 167.602  46.865  1.00  0.00            
ATOM   2001  R5  CHO   310     227.066 167.352  47.515  1.00  0.00            
ATOM   2002  C1  CHO   310     225.266 166.202  50.665  1.00  0.00           C
ATOM   2003  C2  CHO   310     222.216 166.052  53.415  1.00  0.00           C
ATOM   2004  ROH CHO   311     113.116  61.652  45.165  1.00  0.00            
ATOM   2005  R1  CHO   311     112.516  60.702  47.715  1.00  0.00            
ATOM   2006  R2  CHO   311     114.266  60.752  49.815  1.00  0.00            
ATOM   2007  R3  CHO   311     112.266  62.102  51.065  1.00  0.00            
ATOM   2008  R4  CHO   311     114.166  61.452  53.215  1.00  0.00            
ATOM   2009  R5  CHO   311     112.066  61.002  53.215  1.00  0.00            
ATOM   2010  C1  CHO   311     112.216  63.102  56.365  1.00  0.00           C
ATOM   2011  C2  CHO   311     113.716  60.802  59.165  1.00  0.00           C
ATOM   2012  ROH CHO   312      20.466 100.752  22.265  1.00  0.00            
ATOM   2013  R1  CHO   312      19.666  99.652  24.765  1.00  0.00            
ATOM   2014  R2  CHO   312      20.966  97.552  25.965  1.00  0.00            
ATOM   2015  R3  CHO   312      21.166  99.252  28.065  1.00  0.00            
ATOM   2016  R4  CHO   312      21.666  96.552  29.215  1.00  0.00            
ATOM   2017  R5  CHO   312      20.166  98.002  29.915  1.00  0.00            
ATOM   2018  C1  CHO   312      22.266  97.602  33.065  1.00  0.00           C
ATOM   2019  C2  CHO   312      24.516  97.702  35.615  1.00  0.00           C
ATOM   2020  ROH CHO   313      70.716  11.852  56.465  1.00  0.00            
ATOM   2021  R1  CHO   313      70.916  12.202  53.665  1.00  0.00            
ATOM   2022  R2  CHO   313      72.916  11.052  52.165  1.00  0.00            
ATOM   2023  R3  CHO   313      70.866  10.052  50.715  1.00  0.00            
ATOM   2024  R4  CHO   313      73.216   8.752  49.565  1.00  0.00            
ATOM   2025  R5  CHO   313      71.716   9.852  48.465  1.00  0.00            
ATOM   2026  C1  CHO   313      71.466   6.502  46.715  1.00  0.00           C
ATOM   2027  C2  CHO   313      73.666   5.652  43.865  1.00  0.00           C
ATOM   2028  ROH CHO   314     186.766  56.602  37.915  1.00  0.00            
ATOM   2029  R1  CHO   314     188.266  55.752  40.165  1.00  0.00            
ATOM   2030  R2  CHO   314     190.116  53.702  40.015  1.00  0.00            
ATOM   2031  R3  CHO   314     191.816  55.552  41.015  1.00  0.00            
ATOM   2032  R4  CHO   314     192.566  53.052  42.315  1.00  0.00            
ATOM   2033  R5  CHO   314     192.066  54.902  43.315  1.00  0.00            
ATOM   2034  C1  CHO   314     195.616  54.402  44.615  1.00  0.00           C
ATOM   2035  C2  CHO   314     199.716  53.752  46.315  1.00  0.00           C
ATOM   2036  ROH CHO   315      54.566 118.352  26.015  1.00  0.00            
ATOM   2037  R1  CHO   315      55.216 117.302  28.565  1.00  0.00            
ATOM   2038  R2  CHO   315      55.716 118.902  30.765  1.00  0.00            
ATOM   2039  R3  CHO   315      53.766 117.402  31.915  1.00  0.00            
ATOM   2040  R4  CHO   315      54.716 119.152  34.015  1.00  0.00            
ATOM   2041  R5  CHO   315      54.566 117.002  34.115  1.00  0.00            
ATOM   2042  C1  CHO   315      52.266 117.952  37.015  1.00  0.00           C
ATOM   2043  C2  CHO   315      49.966 117.352  40.315  1.00  0.00           C
ATOM   2044  ROH CHO   316      21.066  25.402  46.915  1.00  0.00            
ATOM   2045  R1  CHO   316      21.216  25.952  44.165  1.00  0.00            
ATOM   2046  R2  CHO   316      21.366  23.902  42.265  1.00  0.00            
ATOM   2047  R3  CHO   316      19.216  25.152  41.215  1.00  0.00            
ATOM   2048  R4  CHO   316      20.316  23.602  38.965  1.00  0.00            
ATOM   2049  R5  CHO   316      19.866  25.752  38.965  1.00  0.00            
ATOM   2050  C1  CHO   316      17.666  24.602  36.065  1.00  0.00           C
ATOM   2051  C2  CHO   316      15.766  22.202  33.465  1.00  0.00           C
ATOM   2052  ROH CHO   317       6.766  60.652  30.865  1.00  0.00            
ATOM   2053  R1  CHO   317       6.816  61.202  28.065  1.00  0.00            
ATOM   2054  R2  CHO   317       8.066  59.502  26.265  1.00  0.00            
ATOM   2055  R3  CHO   317       5.616  59.552  25.065  1.00  0.00            
ATOM   2056  R4  CHO   317       7.516  59.002  22.915  1.00  0.00            
ATOM   2057  R5  CHO   317       6.066  60.602  22.965  1.00  0.00            
ATOM   2058  C1  CHO   317       4.916  58.752  19.765  1.00  0.00           C
ATOM   2059  C2  CHO   317       2.816  57.052  16.565  1.00  0.00           C
ATOM   2060  ROH CHO   318     196.716 225.302  30.765  1.00  0.00            
ATOM   2061  R1  CHO   318     197.366 224.552  33.415  1.00  0.00            
ATOM   2062  R2  CHO   318     197.016 226.252  35.565  1.00  0.00            
ATOM   2063  R3  CHO   318     195.616 224.202  36.565  1.00  0.00            
ATOM   2064  R4  CHO   318     196.666 225.602  38.915  1.00  0.00            
ATOM   2065  R5  CHO   318     196.866 223.502  38.465  1.00  0.00            
ATOM   2066  C1  CHO   318     195.116 223.252  41.865  1.00  0.00           C
ATOM   2067  C2  CHO   318     195.616 225.952  44.265  1.00  0.00           C
ATOM   2068  ROH CHO   319     139.766 131.102  46.115  1.00  0.00            
ATOM   2069  R1  CHO   319     141.216 131.802  48.415  1.00  0.00            
ATOM   2070  R2  CHO   319     140.216 133.602  50.315  1.00  0.00            
ATOM   2071  R3  CHO   319     140.716 131.552  52.015  1.00  0.00            
ATOM   2072  R4  CHO   319     141.316 133.952  53.565  1.00  0.00            
ATOM   2073  R5  CHO   319     142.616 132.252  53.265  1.00  0.00            
ATOM   2074  C1  CHO   319     142.366 132.252  57.065  1.00  0.00           C
ATOM   2075  C2  CHO   319     140.316 135.102  59.365  1.00  0.00           C
ATOM   2076  ROH CHO   320      87.616 115.802  41.415  1.00  0.00            
ATOM   2077  R1  CHO   320      88.716 116.452  38.865  1.00  0.00            
ATOM   2078  R2  CHO   320      89.716 114.552  37.115  1.00  0.00            
ATOM   2079  R3  CHO   320      87.966 115.752  35.365  1.00  0.00            
ATOM   2080  R4  CHO   320      90.416 115.302  33.865  1.00  0.00            
ATOM   2081  R5  CHO   320      89.366 117.202  34.065  1.00  0.00            
ATOM   2082  C1  CHO   320      89.266 116.852  30.265  1.00  0.00           C
ATOM   2083  C2  CHO   320      87.966 119.352  27.215  1.00  0.00           C
ATOM   2084  ROH CHO   321      13.316 207.102  30.315  1.00  0.00            
ATOM   2085  R1  CHO   321      13.066 205.052  28.365  1.00  0.00            
ATOM   2086  R2  CHO   321      10.716 204.402  27.115  1.00  0.00            
ATOM   2087  R3  CHO   321      12.116 204.852  24.865  1.00  0.00            
ATOM   2088  R4  CHO   321       9.566 203.752  23.915  1.00  0.00            
ATOM   2089  R5  CHO   321      11.516 203.002  23.415  1.00  0.00            
ATOM   2090  C1  CHO   321      10.216 203.802  19.915  1.00  0.00           C
ATOM   2091  C2  CHO   321       9.966 203.552  15.715  1.00  0.00           C
ATOM   2092  ROH CHO   322      99.766  18.852  30.165  1.00  0.00            
ATOM   2093  R1  CHO   322     100.216  19.752  32.815  1.00  0.00            
ATOM   2094  R2  CHO   322      98.566  21.502  34.065  1.00  0.00            
ATOM   2095  R3  CHO   322      98.466  19.602  35.965  1.00  0.00            
ATOM   2096  R4  CHO   322      98.366  22.052  37.465  1.00  0.00            
ATOM   2097  R5  CHO   322      99.766  20.402  37.765  1.00  0.00            
ATOM   2098  C1  CHO   322      98.166  20.602  41.215  1.00  0.00           C
ATOM   2099  C2  CHO   322      99.266  20.002  44.565  1.00  0.00           C
ATOM   2100  ROH CHO   323     160.566 204.702  26.665  1.00  0.00            
ATOM   2101  R1  CHO   323     160.516 205.302  29.415  1.00  0.00            
ATOM   2102  R2  CHO   323     162.716 204.952  31.065  1.00  0.00            
ATOM   2103  R3  CHO   323     162.266 207.552  31.665  1.00  0.00            
ATOM   2104  R4  CHO   323     163.816 206.552  33.915  1.00  0.00            
ATOM   2105  R5  CHO   323     161.916 207.602  34.015  1.00  0.00            
ATOM   2106  C1  CHO   323     164.066 209.952  36.165  1.00  0.00           C
ATOM   2107  C2  CHO   323     164.716 210.752  39.815  1.00  0.00           C
ATOM   2108  ROH CHO   324     101.866 203.652  55.715  1.00  0.00            
ATOM   2109  R1  CHO   324      99.816 202.602  54.015  1.00  0.00            
ATOM   2110  R2  CHO   324      97.166 202.652  54.715  1.00  0.00            
ATOM   2111  R3  CHO   324      96.866 203.902  52.315  1.00  0.00            
ATOM   2112  R4  CHO   324      94.216 203.952  53.515  1.00  0.00            
ATOM   2113  R5  CHO   324      94.716 203.252  51.515  1.00  0.00            
ATOM   2114  C1  CHO   324      92.216 205.952  50.565  1.00  0.00           C
ATOM   2115  C2  CHO   324      87.866 204.952  50.765  1.00  0.00           C
ATOM   2116  ROH CHO   325      48.416 106.202  55.115  1.00  0.00            
ATOM   2117  R1  CHO   325      49.466 106.302  52.515  1.00  0.00            
ATOM   2118  R2  CHO   325      48.366 104.952  50.365  1.00  0.00            
ATOM   2119  R3  CHO   325      48.366 107.402  49.215  1.00  0.00            
ATOM   2120  R4  CHO   325      48.666 105.552  46.965  1.00  0.00            
ATOM   2121  R5  CHO   325      49.966 107.202  47.465  1.00  0.00            
ATOM   2122  C1  CHO   325      48.816 108.202  43.915  1.00  0.00           C
ATOM   2123  C2  CHO   325      49.266 110.002  40.015  1.00  0.00           C
ATOM   2124  ROH CHO   326     101.916 120.952  43.365  1.00  0.00            
ATOM   2125  R1  CHO   326     101.216 121.352  40.665  1.00  0.00            
ATOM   2126  R2  CHO   326     102.416 123.302  39.115  1.00  0.00            
ATOM   2127  R3  CHO   326     102.866 121.152  37.465  1.00  0.00            
ATOM   2128  R4  CHO   326     103.166 123.502  35.715  1.00  0.00            
ATOM   2129  R5  CHO   326     101.866 121.802  35.365  1.00  0.00            
ATOM   2130  C1  CHO   326     104.016 121.652  32.215  1.00  0.00           C
ATOM   2131  C2  CHO   326     105.216 122.402  28.365  1.00  0.00           C
ATOM   2132  ROH CHO   327     136.916   9.102  29.415  1.00  0.00            
ATOM   2133  R1  CHO   327     136.516  10.602  31.765  1.00  0.00            
ATOM   2134  R2  CHO   327     135.116   9.602  33.965  1.00  0.00            
ATOM   2135  R3  CHO   327     137.366  10.302  35.315  1.00  0.00            
ATOM   2136  R4  CHO   327     135.616   9.002  37.315  1.00  0.00            
ATOM   2137  R5  CHO   327     136.566  11.002  37.465  1.00  0.00            
ATOM   2138  C1  CHO   327     138.016   9.352  40.565  1.00  0.00           C
ATOM   2139  C2  CHO   327     138.416   7.202  43.865  1.00  0.00           C
ATOM   2140  ROH CHO   328     106.416 175.802  54.965  1.00  0.00            
ATOM   2141  R1  CHO   328     105.166 173.452  53.965  1.00  0.00            
ATOM   2142  R2  CHO   328     106.366 171.002  54.015  1.00  0.00            
ATOM   2143  R3  CHO   328     104.116 170.252  55.315  1.00  0.00            
ATOM   2144  R4  CHO   328     104.966 167.852  53.815  1.00  0.00            
ATOM   2145  R5  CHO   328     103.016 168.802  53.765  1.00  0.00            
ATOM   2146  C1  CHO   328     102.016 165.302  54.965  1.00  0.00           C
ATOM   2147  C2  CHO   328      99.366 161.802  56.665  1.00  0.00           C
ATOM   2148  ROH CHO   329     169.616 205.152  59.565  1.00  0.00            
ATOM   2149  R1  CHO   329     169.366 206.752  57.215  1.00  0.00            
ATOM   2150  R2  CHO   329     170.416 205.952  54.765  1.00  0.00            
ATOM   2151  R3  CHO   329     167.866 206.402  53.915  1.00  0.00            
ATOM   2152  R4  CHO   329     169.366 205.752  51.465  1.00  0.00            
ATOM   2153  R5  CHO   329     168.116 207.502  51.815  1.00  0.00            
ATOM   2154  C1  CHO   329     166.366 206.052  48.765  1.00  0.00           C
ATOM   2155  C2  CHO   329     163.316 204.752  45.565  1.00  0.00           C
ATOM   2156  ROH CHO   330     158.516 103.252  29.565  1.00  0.00            
ATOM   2157  R1  CHO   330     158.566 101.652  31.915  1.00  0.00            
ATOM   2158  R2  CHO   330     160.916 100.902  33.115  1.00  0.00            
ATOM   2159  R3  CHO   330     159.816 102.002  35.315  1.00  0.00            
ATOM   2160  R4  CHO   330     161.716 100.052  36.365  1.00  0.00            
ATOM   2161  R5  CHO   330     159.616 100.202  36.865  1.00  0.00            
ATOM   2162  C1  CHO   330     161.116 100.652  40.315  1.00  0.00           C
ATOM   2163  C2  CHO   330     163.166  98.102  42.565  1.00  0.00           C
ATOM   2164  ROH CHO   331     118.666  31.852  63.115  1.00  0.00            
ATOM   2165  R1  CHO   331     120.266  33.052  61.065  1.00  0.00            
ATOM   2166  R2  CHO   331     122.216  31.702  59.715  1.00  0.00            
ATOM   2167  R3  CHO   331     120.866  32.502  57.515  1.00  0.00            
ATOM   2168  R4  CHO   331     123.366  31.402  56.465  1.00  0.00            
ATOM   2169  R5  CHO   331     122.516  33.402  56.065  1.00  0.00            
ATOM   2170  C1  CHO   331     122.766  32.002  52.515  1.00  0.00           C
ATOM   2171  C2  CHO   331     122.866  32.602  49.015  1.00  0.00           C
ATOM   2172  ROH CHO   332     114.016 104.652  53.115  1.00  0.00            
ATOM   2173  R1  CHO   332     115.266 102.152  53.115  1.00  0.00            
ATOM   2174  R2  CHO   332     117.066 101.402  55.115  1.00  0.00            
ATOM   2175  R3  CHO   332     115.416  99.252  55.315  1.00  0.00            
ATOM   2176  R4  CHO   332     117.716  98.552  56.915  1.00  0.00            
ATOM   2177  R5  CHO   332     116.866  97.352  55.315  1.00  0.00            
ATOM   2178  C1  CHO   332     116.566  94.852  58.215  1.00  0.00           C
ATOM   2179  C2  CHO   332     118.166  96.002  61.665  1.00  0.00           C
ATOM   2180  ROH CHO   333     213.216 201.302  41.815  1.00  0.00            
ATOM   2181  R1  CHO   333     214.416 199.852  43.915  1.00  0.00            
ATOM   2182  R2  CHO   333     214.766 200.852  46.465  1.00  0.00            
ATOM   2183  R3  CHO   333     213.416 198.602  47.215  1.00  0.00            
ATOM   2184  R4  CHO   333     215.016 199.352  49.565  1.00  0.00            
ATOM   2185  R5  CHO   333     214.966 197.402  48.565  1.00  0.00            
ATOM   2186  C1  CHO   333     213.916 196.402  52.065  1.00  0.00           C
ATOM   2187  C2  CHO   333     212.716 195.352  55.565  1.00  0.00           C
ATOM   2188  ROH CHO   334       1.966 128.502  22.915  1.00  0.00            
ATOM   2189  R1  CHO   334       1.216 129.452  25.515  1.00  0.00            
ATOM   2190  R2  CHO   334       2.766 128.952  27.765  1.00  0.00            
ATOM   2191  R3  CHO   334       2.716 131.652  28.015  1.00  0.00            
ATOM   2192  R4  CHO   334       3.216 130.702  30.715  1.00  0.00            
ATOM   2193  R5  CHO   334       1.616 132.052  30.115  1.00  0.00            
ATOM   2194  C1  CHO   334       3.416 134.202  32.665  1.00  0.00           C
ATOM   2195  C2  CHO   334       1.016 135.902  36.415  1.00  0.00           C
ATOM   2196  ROH CHO   335     191.016 151.402  42.565  1.00  0.00            
ATOM   2197  R1  CHO   335     191.366 149.752  44.815  1.00  0.00            
ATOM   2198  R2  CHO   335     192.316 150.702  47.215  1.00  0.00            
ATOM   2199  R3  CHO   335     190.066 149.552  48.215  1.00  0.00            
ATOM   2200  R4  CHO   335     191.766 150.002  50.565  1.00  0.00            
ATOM   2201  R5  CHO   335     190.866 148.102  49.965  1.00  0.00            
ATOM   2202  C1  CHO   335     189.366 148.502  53.465  1.00  0.00           C
ATOM   2203  C2  CHO   335     187.766 147.902  55.715  1.00  0.00           C
ATOM   2204  ROH CHO   336     208.516  81.602  17.165  1.00  0.00            
ATOM   2205  R1  CHO   336     208.716  80.602  19.765  1.00  0.00            
ATOM   2206  R2  CHO   336     208.216  77.952  20.415  1.00  0.00            
ATOM   2207  R3  CHO   336     210.716  78.052  21.465  1.00  0.00            
ATOM   2208  R4  CHO   336     209.216  76.252  23.265  1.00  0.00            
ATOM   2209  R5  CHO   336     210.366  78.002  23.815  1.00  0.00            
ATOM   2210  C1  CHO   336     212.116  75.352  25.865  1.00  0.00           C
ATOM   2211  C2  CHO   336     211.416  73.252  29.765  1.00  0.00           C
ATOM   2212  ROH CHO   337      26.366   8.702  53.615  1.00  0.00            
ATOM   2213  R1  CHO   337      27.966   7.202  51.815  1.00  0.00            
ATOM   2214  R2  CHO   337      26.916   5.402  50.015  1.00  0.00            
ATOM   2215  R3  CHO   337      28.316   6.902  48.215  1.00  0.00            
ATOM   2216  R4  CHO   337      27.766   4.352  46.815  1.00  0.00            
ATOM   2217  R5  CHO   337      29.716   5.302  47.115  1.00  0.00            
ATOM   2218  C1  CHO   337      29.566   5.152  43.265  1.00  0.00           C
ATOM   2219  C2  CHO   337      27.566   4.202  39.815  1.00  0.00           C
ATOM   2220  ROH CHO   338     165.266 215.502  48.615  1.00  0.00            
ATOM   2221  R1  CHO   338     166.966 215.152  50.865  1.00  0.00            
ATOM   2222  R2  CHO   338     168.566 217.152  51.865  1.00  0.00            
ATOM   2223  R3  CHO   338     167.316 216.552  54.215  1.00  0.00            
ATOM   2224  R4  CHO   338     169.766 217.952  55.015  1.00  0.00            
ATOM   2225  R5  CHO   338     169.066 216.002  55.715  1.00  0.00            
ATOM   2226  C1  CHO   338     169.266 217.802  59.065  1.00  0.00           C
ATOM   2227  C2  CHO   338     169.516 218.252  63.465  1.00  0.00           C
ATOM   2228  ROH CHO   339     193.716 197.252  40.065  1.00  0.00            
ATOM   2229  R1  CHO   339     192.716 196.052  42.465  1.00  0.00            
ATOM   2230  R2  CHO   339     194.366 195.052  44.415  1.00  0.00            
ATOM   2231  R3  CHO   339     192.916 196.702  46.015  1.00  0.00            
ATOM   2232  R4  CHO   339     194.166 194.752  47.865  1.00  0.00            
ATOM   2233  R5  CHO   339     192.066 195.202  47.715  1.00  0.00            
ATOM   2234  C1  CHO   339     192.666 196.102  51.365  1.00  0.00           C
ATOM   2235  C2  CHO   339     194.616 194.402  54.715  1.00  0.00           C
ATOM   2236  ROH CHO   340     205.566 118.902  37.515  1.00  0.00            
ATOM   2237  R1  CHO   340     206.816 119.952  35.215  1.00  0.00            
ATOM   2238  R2  CHO   340     207.916 118.352  33.265  1.00  0.00            
ATOM   2239  R3  CHO   340     206.266 119.752  31.615  1.00  0.00            
ATOM   2240  R4  CHO   340     208.366 118.752  29.865  1.00  0.00            
ATOM   2241  R5  CHO   340     207.716 120.802  30.065  1.00  0.00            
ATOM   2242  C1  CHO   340     207.066 120.252  26.315  1.00  0.00           C
ATOM   2243  C2  CHO   340     207.166 121.002  22.965  1.00  0.00           C
ATOM   2244  ROH CHO   341     156.116  32.352  45.515  1.00  0.00            
ATOM   2245  R1  CHO   341     156.466  34.102  47.715  1.00  0.00            
ATOM   2246  R2  CHO   341     154.466  34.452  49.615  1.00  0.00            
ATOM   2247  R3  CHO   341     156.466  33.752  51.365  1.00  0.00            
ATOM   2248  R4  CHO   341     154.316  34.752  53.065  1.00  0.00            
ATOM   2249  R5  CHO   341     156.366  35.452  53.065  1.00  0.00            
ATOM   2250  C1  CHO   341     156.066  34.302  56.665  1.00  0.00           C
ATOM   2251  C2  CHO   341     154.466  35.502  59.915  1.00  0.00           C
ATOM   2252  ROH CHO   342     192.316 186.152  56.565  1.00  0.00            
ATOM   2253  R1  CHO   342     193.566 186.152  54.065  1.00  0.00            
ATOM   2254  R2  CHO   342     194.466 183.852  52.815  1.00  0.00            
ATOM   2255  R3  CHO   342     192.916 184.752  50.765  1.00  0.00            
ATOM   2256  R4  CHO   342     195.166 183.502  49.465  1.00  0.00            
ATOM   2257  R5  CHO   342     194.466 185.502  49.115  1.00  0.00            
ATOM   2258  C1  CHO   342     194.166 184.102  45.565  1.00  0.00           C
ATOM   2259  C2  CHO   342     195.716 185.352  41.965  1.00  0.00           C
ATOM   2260  ROH CHO   343     152.266 188.402  46.165  1.00  0.00            
ATOM   2261  R1  CHO   343     151.416 188.202  48.865  1.00  0.00            
ATOM   2262  R2  CHO   343     153.116 188.752  50.965  1.00  0.00            
ATOM   2263  R3  CHO   343     151.166 190.502  51.715  1.00  0.00            
ATOM   2264  R4  CHO   343     152.416 189.702  54.215  1.00  0.00            
ATOM   2265  R5  CHO   343     150.316 189.602  53.765  1.00  0.00            
ATOM   2266  C1  CHO   343     150.166 191.902  56.815  1.00  0.00           C
ATOM   2267  C2  CHO   343     148.966 191.152  60.365  1.00  0.00           C
ATOM   2268  ROH CHO   344     221.716 100.252  50.315  1.00  0.00            
ATOM   2269  R1  CHO   344     222.866 102.802  49.765  1.00  0.00            
ATOM   2270  R2  CHO   344     221.316 105.052  49.365  1.00  0.00            
ATOM   2271  R3  CHO   344     222.866 106.052  51.365  1.00  0.00            
ATOM   2272  R4  CHO   344     220.966 108.202  50.715  1.00  0.00            
ATOM   2273  R5  CHO   344     223.116 108.352  50.765  1.00  0.00            
ATOM   2274  C1  CHO   344     222.216 111.002  53.365  1.00  0.00           C
ATOM   2275  C2  CHO   344     225.516 112.502  55.615  1.00  0.00           C
ATOM   2276  ROH CHO   345     136.966  91.952  43.715  1.00  0.00            
ATOM   2277  R1  CHO   345     137.016  90.502  46.165  1.00  0.00            
ATOM   2278  R2  CHO   345     139.316  90.352  47.715  1.00  0.00            
ATOM   2279  R3  CHO   345     137.666  91.252  49.665  1.00  0.00            
ATOM   2280  R4  CHO   345     140.066  90.302  51.065  1.00  0.00            
ATOM   2281  R5  CHO   345     138.016  89.702  51.465  1.00  0.00            
ATOM   2282  C1  CHO   345     138.966  91.102  54.865  1.00  0.00           C
ATOM   2283  C2  CHO   345     139.316  88.702  58.665  1.00  0.00           C
ATOM   2284  ROH CHO   346     130.716 170.002  53.115  1.00  0.00            
ATOM   2285  R1  CHO   346     131.316 168.802  50.665  1.00  0.00            
ATOM   2286  R2  CHO   346     129.716 166.902  49.465  1.00  0.00            
ATOM   2287  R3  CHO   346     129.766 168.602  47.365  1.00  0.00            
ATOM   2288  R4  CHO   346     129.266 165.952  46.165  1.00  0.00            
ATOM   2289  R5  CHO   346     130.816 167.352  45.615  1.00  0.00            
ATOM   2290  C1  CHO   346     129.016 167.002  42.265  1.00  0.00           C
ATOM   2291  C2  CHO   346     128.116 163.702  41.565  1.00  0.00           C
ATOM   2292  ROH CHO   347     194.616 108.002  36.265  1.00  0.00            
ATOM   2293  R1  CHO   347     193.566 108.352  33.665  1.00  0.00            
ATOM   2294  R2  CHO   347     193.766 110.802  32.315  1.00  0.00            
ATOM   2295  R3  CHO   347     194.916 109.252  30.415  1.00  0.00            
ATOM   2296  R4  CHO   347     193.266 111.202  28.915  1.00  0.00            
ATOM   2297  R5  CHO   347     193.216 109.002  28.715  1.00  0.00            
ATOM   2298  C1  CHO   347     194.016 110.002  25.115  1.00  0.00           C
ATOM   2299  C2  CHO   347     192.216 109.702  21.615  1.00  0.00           C
ATOM   2300  ROH CHO   348      71.966 147.452  23.915  1.00  0.00            
ATOM   2301  R1  CHO   348      71.166 146.252  26.315  1.00  0.00            
ATOM   2302  R2  CHO   348      72.916 145.802  28.415  1.00  0.00            
ATOM   2303  R3  CHO   348      71.116 147.202  29.865  1.00  0.00            
ATOM   2304  R4  CHO   348      72.866 146.052  31.865  1.00  0.00            
ATOM   2305  R5  CHO   348      70.716 145.902  31.765  1.00  0.00            
ATOM   2306  C1  CHO   348      71.116 147.502  35.215  1.00  0.00           C
ATOM   2307  C2  CHO   348      68.416 145.302  37.665  1.00  0.00           C
ATOM   2308  ROH CHO   349      60.116  78.052  43.815  1.00  0.00            
ATOM   2309  R1  CHO   349      61.466  80.052  42.415  1.00  0.00            
ATOM   2310  R2  CHO   349      64.216  80.052  42.015  1.00  0.00            
ATOM   2311  R3  CHO   349      63.516  80.302  39.415  1.00  0.00            
ATOM   2312  R4  CHO   349      66.266  81.252  39.515  1.00  0.00            
ATOM   2313  R5  CHO   349      64.566  82.302  38.665  1.00  0.00            
ATOM   2314  C1  CHO   349      66.816  82.202  35.615  1.00  0.00           C
ATOM   2315  C2  CHO   349      68.816  85.402  36.815  1.00  0.00           C
ATOM   2316  ROH CHO   350      10.966  45.102  32.215  1.00  0.00            
ATOM   2317  R1  CHO   350      11.766  46.052  34.765  1.00  0.00            
ATOM   2318  R2  CHO   350      12.366  44.302  36.815  1.00  0.00            
ATOM   2319  R3  CHO   350      14.716  45.702  36.865  1.00  0.00            
ATOM   2320  R4  CHO   350      14.516  44.552  39.565  1.00  0.00            
ATOM   2321  R5  CHO   350      14.816  46.652  39.115  1.00  0.00            
ATOM   2322  C1  CHO   350      17.916  45.952  41.165  1.00  0.00           C
ATOM   2323  C2  CHO   350      16.666  45.152  44.215  1.00  0.00           C
ATOM   2324  ROH CHO   351      36.366  41.902  33.965  1.00  0.00            
ATOM   2325  R1  CHO   351      34.066  40.602  35.015  1.00  0.00            
ATOM   2326  R2  CHO   351      32.866  38.452  33.665  1.00  0.00            
ATOM   2327  R3  CHO   351      33.216  37.252  36.065  1.00  0.00            
ATOM   2328  R4  CHO   351      31.316  35.552  34.615  1.00  0.00            
ATOM   2329  R5  CHO   351      31.066  36.402  36.615  1.00  0.00            
ATOM   2330  C1  CHO   351      30.766  32.652  37.415  1.00  0.00           C
ATOM   2331  C2  CHO   351      28.216  29.752  40.115  1.00  0.00           C
ATOM   2332  ROH CHO   352      31.266   6.702  21.365  1.00  0.00            
ATOM   2333  R1  CHO   352      32.066   9.102  22.615  1.00  0.00            
ATOM   2334  R2  CHO   352      34.616   9.452  23.615  1.00  0.00            
ATOM   2335  R3  CHO   352      34.616  11.652  22.015  1.00  0.00            
ATOM   2336  R4  CHO   352      37.466  11.102  22.465  1.00  0.00            
ATOM   2337  R5  CHO   352      36.416  13.002  22.815  1.00  0.00            
ATOM   2338  C1  CHO   352      39.066  14.102  20.315  1.00  0.00           C
ATOM   2339  C2  CHO   352      42.266  12.702  18.665  1.00  0.00           C
ATOM   2340  ROH CHO   353      12.816 142.402  21.265  1.00  0.00            
ATOM   2341  R1  CHO   353      13.916 144.802  22.265  1.00  0.00            
ATOM   2342  R2  CHO   353      13.666 145.602  24.915  1.00  0.00            
ATOM   2343  R3  CHO   353      16.366 145.752  24.815  1.00  0.00            
ATOM   2344  R4  CHO   353      15.616 147.752  26.815  1.00  0.00            
ATOM   2345  R5  CHO   353      16.866 148.102  25.065  1.00  0.00            
ATOM   2346  C1  CHO   353      19.266 149.102  27.865  1.00  0.00           C
ATOM   2347  C2  CHO   353      19.166 152.502  31.215  1.00  0.00           C
ATOM   2348  ROH CHO   354     117.716 200.702  29.565  1.00  0.00            
ATOM   2349  R1  CHO   354     118.616 200.502  32.265  1.00  0.00            
ATOM   2350  R2  CHO   354     117.416 201.952  34.315  1.00  0.00            
ATOM   2351  R3  CHO   354     117.216 199.452  35.465  1.00  0.00            
ATOM   2352  R4  CHO   354     117.416 201.302  37.715  1.00  0.00            
ATOM   2353  R5  CHO   354     118.666 199.552  37.315  1.00  0.00            
ATOM   2354  C1  CHO   354     117.216 198.652  40.765  1.00  0.00           C
ATOM   2355  C2  CHO   354     116.466 195.552  42.965  1.00  0.00           C
ATOM   2356  ROH CHO   355     169.766 116.552  29.215  1.00  0.00            
ATOM   2357  R1  CHO   355     171.366 116.052  31.515  1.00  0.00            
ATOM   2358  R2  CHO   355     172.266 118.052  33.165  1.00  0.00            
ATOM   2359  R3  CHO   355     171.116 116.552  35.115  1.00  0.00            
ATOM   2360  R4  CHO   355     172.616 118.652  36.565  1.00  0.00            
ATOM   2361  R5  CHO   355     172.766 116.452  36.865  1.00  0.00            
ATOM   2362  C1  CHO   355     171.716 117.552  40.365  1.00  0.00           C
ATOM   2363  C2  CHO   355     173.866 116.102  42.165  1.00  0.00           C
ATOM   2364  ROH CHO   356     170.716 104.352  55.865  1.00  0.00            
ATOM   2365  R1  CHO   356     169.516 104.502  53.315  1.00  0.00            
ATOM   2366  R2  CHO   356     168.766 106.902  52.165  1.00  0.00            
ATOM   2367  R3  CHO   356     170.266 105.952  50.115  1.00  0.00            
ATOM   2368  R4  CHO   356     169.316 108.602  49.215  1.00  0.00            
ATOM   2369  R5  CHO   356     169.116 106.702  48.115  1.00  0.00            
ATOM   2370  C1  CHO   356     171.066 108.702  45.565  1.00  0.00           C
ATOM   2371  C2  CHO   356     174.366 111.552  44.615  1.00  0.00           C
ATOM   2372  ROH CHO   357      82.166  61.552  34.565  1.00  0.00            
ATOM   2373  R1  CHO   357      84.216  61.002  32.665  1.00  0.00            
ATOM   2374  R2  CHO   357      85.966  58.852  32.915  1.00  0.00            
ATOM   2375  R3  CHO   357      85.066  58.302  30.415  1.00  0.00            
ATOM   2376  R4  CHO   357      87.666  56.952  30.615  1.00  0.00            
ATOM   2377  R5  CHO   357      87.066  58.352  29.065  1.00  0.00            
ATOM   2378  C1  CHO   357      87.866  55.252  26.915  1.00  0.00           C
ATOM   2379  C2  CHO   357      89.966  53.902  24.015  1.00  0.00           C
ATOM   2380  ROH CHO   358      41.266 135.602  52.465  1.00  0.00            
ATOM   2381  R1  CHO   358      41.066 137.002  50.015  1.00  0.00            
ATOM   2382  R2  CHO   358      42.566 136.352  47.815  1.00  0.00            
ATOM   2383  R3  CHO   358      40.116 136.252  46.615  1.00  0.00            
ATOM   2384  R4  CHO   358      42.016 136.802  44.415  1.00  0.00            
ATOM   2385  R5  CHO   358      40.216 137.952  44.965  1.00  0.00            
ATOM   2386  C1  CHO   358      39.366 137.002  41.315  1.00  0.00           C
ATOM   2387  C2  CHO   358      37.066 136.252  38.365  1.00  0.00           C
ATOM   2388  ROH CHO   359      39.216 220.202  35.565  1.00  0.00            
ATOM   2389  R1  CHO   359      41.116 221.302  33.765  1.00  0.00            
ATOM   2390  R2  CHO   359      42.216 219.802  31.715  1.00  0.00            
ATOM   2391  R3  CHO   359      41.316 221.852  30.165  1.00  0.00            
ATOM   2392  R4  CHO   359      43.066 220.302  28.415  1.00  0.00            
ATOM   2393  R5  CHO   359      43.166 222.452  28.815  1.00  0.00            
ATOM   2394  C1  CHO   359      42.666 222.502  25.015  1.00  0.00           C
ATOM   2395  C2  CHO   359      40.266 224.452  21.615  1.00  0.00           C
ATOM   2396  ROH CHO   360     209.116  42.352  36.765  1.00  0.00            
ATOM   2397  R1  CHO   360     210.166  44.652  38.015  1.00  0.00            
ATOM   2398  R2  CHO   360     209.316  45.452  40.515  1.00  0.00            
ATOM   2399  R3  CHO   360     211.966  45.352  41.115  1.00  0.00            
ATOM   2400  R4  CHO   360     210.816  47.152  43.165  1.00  0.00            
ATOM   2401  R5  CHO   360     212.516  47.552  41.865  1.00  0.00            
ATOM   2402  C1  CHO   360     214.216  47.952  45.265  1.00  0.00           C
ATOM   2403  C2  CHO   360     216.816  47.602  47.765  1.00  0.00           C
ATOM   2404  ROH CHO   361     216.866 217.802  43.015  1.00  0.00            
ATOM   2405  R1  CHO   361     219.716 217.902  42.915  1.00  0.00            
ATOM   2406  R2  CHO   361     221.216 219.202  44.815  1.00  0.00            
ATOM   2407  R3  CHO   361     222.466 216.802  45.015  1.00  0.00            
ATOM   2408  R4  CHO   361     223.966 218.552  46.815  1.00  0.00            
ATOM   2409  R5  CHO   361     224.766 217.352  45.165  1.00  0.00            
ATOM   2410  C1  CHO   361     226.766 215.952  48.115  1.00  0.00           C
ATOM   2411  C2  CHO   361     228.666 216.802  51.315  1.00  0.00           C
ATOM   2412  ROH CHO   362      74.866 117.252  55.415  1.00  0.00            
ATOM   2413  R1  CHO   362      75.366 118.102  52.765  1.00  0.00            
ATOM   2414  R2  CHO   362      75.616 116.352  50.615  1.00  0.00            
ATOM   2415  R3  CHO   362      73.666 117.902  49.515  1.00  0.00            
ATOM   2416  R4  CHO   362      74.916 116.552  47.265  1.00  0.00            
ATOM   2417  R5  CHO   362      74.616 118.702  47.515  1.00  0.00            
ATOM   2418  C1  CHO   362      72.716 118.152  44.265  1.00  0.00           C
ATOM   2419  C2  CHO   362      69.966 118.902  42.465  1.00  0.00           C
ATOM   2420  ROH CHO   363      70.016  71.902  53.165  1.00  0.00            
ATOM   2421  R1  CHO   363      70.416  71.752  50.365  1.00  0.00            
ATOM   2422  R2  CHO   363      72.816  72.602  49.165  1.00  0.00            
ATOM   2423  R3  CHO   363      72.766  70.052  48.115  1.00  0.00            
ATOM   2424  R4  CHO   363      74.566  71.602  46.365  1.00  0.00            
ATOM   2425  R5  CHO   363      72.816  70.402  45.765  1.00  0.00            
ATOM   2426  C1  CHO   363      75.566  68.652  43.765  1.00  0.00           C
ATOM   2427  C2  CHO   363      76.216  68.802  40.115  1.00  0.00           C
ATOM   2428  ROH CHO   364     172.016 199.152  44.865  1.00  0.00            
ATOM   2429  R1  CHO   364     171.466 198.552  47.565  1.00  0.00            
ATOM   2430  R2  CHO   364     172.566 196.352  48.865  1.00  0.00            
ATOM   2431  R3  CHO   364     173.416 198.202  50.615  1.00  0.00            
ATOM   2432  R4  CHO   364     173.366 195.702  52.165  1.00  0.00            
ATOM   2433  R5  CHO   364     172.416 197.552  52.715  1.00  0.00            
ATOM   2434  C1  CHO   364     174.666 197.052  55.715  1.00  0.00           C
ATOM   2435  C2  CHO   364     176.316 197.252  59.415  1.00  0.00           C
ATOM   2436  ROH CHO   365     227.016  96.552  19.515  1.00  0.00            
ATOM   2437  R1  CHO   365     226.966  95.102  21.915  1.00  0.00            
ATOM   2438  R2  CHO   365     226.566  96.252  24.365  1.00  0.00            
ATOM   2439  R3  CHO   365     224.516  94.452  24.565  1.00  0.00            
ATOM   2440  R4  CHO   365     224.716  95.652  27.215  1.00  0.00            
ATOM   2441  R5  CHO   365     224.766  93.502  26.765  1.00  0.00            
ATOM   2442  C1  CHO   365     221.766  93.552  29.065  1.00  0.00           C
ATOM   2443  C2  CHO   365     217.816  93.352  31.815  1.00  0.00           C
ATOM   2444  ROH CHO   366     116.766 136.652  28.315  1.00  0.00            
ATOM   2445  R1  CHO   366     115.516 136.352  30.815  1.00  0.00            
ATOM   2446  R2  CHO   366     116.866 135.452  33.065  1.00  0.00            
ATOM   2447  R3  CHO   366     115.916 137.752  34.165  1.00  0.00            
ATOM   2448  R4  CHO   366     116.616 136.102  36.465  1.00  0.00            
ATOM   2449  R5  CHO   366     114.666 137.052  36.115  1.00  0.00            
ATOM   2450  C1  CHO   366     115.516 138.652  39.465  1.00  0.00           C
ATOM   2451  C2  CHO   366     113.616 137.352  42.265  1.00  0.00           C
ATOM   2452  ROH CHO   367      52.166 213.802  41.165  1.00  0.00            
ATOM   2453  R1  CHO   367      53.466 213.952  38.615  1.00  0.00            
ATOM   2454  R2  CHO   367      54.666 211.752  37.465  1.00  0.00            
ATOM   2455  R3  CHO   367      53.016 212.402  35.365  1.00  0.00            
ATOM   2456  R4  CHO   367      55.216 210.802  34.165  1.00  0.00            
ATOM   2457  R5  CHO   367      54.566 212.802  33.515  1.00  0.00            
ATOM   2458  C1  CHO   367      54.016 210.852  30.265  1.00  0.00           C
ATOM   2459  C2  CHO   367      53.116 208.002  28.215  1.00  0.00           C
ATOM   2460  ROH CHO   368     107.066 157.802  44.115  1.00  0.00            
ATOM   2461  R1  CHO   368     107.766 158.002  41.365  1.00  0.00            
ATOM   2462  R2  CHO   368     110.366 157.802  40.515  1.00  0.00            
ATOM   2463  R3  CHO   368     109.366 155.902  38.865  1.00  0.00            
ATOM   2464  R4  CHO   368     111.666 156.952  37.415  1.00  0.00            
ATOM   2465  R5  CHO   368     109.616 156.752  36.665  1.00  0.00            
ATOM   2466  C1  CHO   368     111.466 154.652  34.065  1.00  0.00           C
ATOM   2467  C2  CHO   368     112.366 154.352  31.015  1.00  0.00           C
ATOM   2468  ROH CHO   369     116.666 108.352  31.965  1.00  0.00            
ATOM   2469  R1  CHO   369     115.516 107.202  34.265  1.00  0.00            
ATOM   2470  R2  CHO   369     117.016 106.002  36.265  1.00  0.00            
ATOM   2471  R3  CHO   369     115.666 107.702  37.865  1.00  0.00            
ATOM   2472  R4  CHO   369     117.116 106.002  39.715  1.00  0.00            
ATOM   2473  R5  CHO   369     114.966 106.402  39.765  1.00  0.00            
ATOM   2474  C1  CHO   369     115.916 107.602  43.215  1.00  0.00           C
ATOM   2475  C2  CHO   369     117.266 108.402  46.515  1.00  0.00           C
ATOM   2476  ROH CHO   370     151.566 102.502  40.265  1.00  0.00            
ATOM   2477  R1  CHO   370     149.966 101.552  38.115  1.00  0.00            
ATOM   2478  R2  CHO   370     147.666 102.852  37.265  1.00  0.00            
ATOM   2479  R3  CHO   370     148.916 102.752  34.815  1.00  0.00            
ATOM   2480  R4  CHO   370     146.366 104.102  34.315  1.00  0.00            
ATOM   2481  R5  CHO   370     147.166 102.352  33.265  1.00  0.00            
ATOM   2482  C1  CHO   370     146.816 104.752  30.315  1.00  0.00           C
ATOM   2483  C2  CHO   370     144.116 103.752  29.215  1.00  0.00           C
ATOM   2484  ROH CHO   371     157.916   2.152  46.165  1.00  0.00            
ATOM   2485  R1  CHO   371     158.216   4.002  48.265  1.00  0.00            
ATOM   2486  R2  CHO   371     156.366   4.152  50.365  1.00  0.00            
ATOM   2487  R3  CHO   371     158.616   3.802  51.915  1.00  0.00            
ATOM   2488  R4  CHO   371     156.566   4.852  53.765  1.00  0.00            
ATOM   2489  R5  CHO   371     158.566   5.652  53.415  1.00  0.00            
ATOM   2490  C1  CHO   371     158.766   4.852  57.165  1.00  0.00           C
ATOM   2491  C2  CHO   371     158.616   6.502  60.715  1.00  0.00           C
ATOM   2492  ROH CHO   372      73.466  18.052  25.165  1.00  0.00            
ATOM   2493  R1  CHO   372      72.916  19.252  27.665  1.00  0.00            
ATOM   2494  R2  CHO   372      74.866  19.702  29.565  1.00  0.00            
ATOM   2495  R3  CHO   372      73.966  22.252  29.415  1.00  0.00            
ATOM   2496  R4  CHO   372      75.266  22.052  32.065  1.00  0.00            
ATOM   2497  R5  CHO   372      73.216  22.752  31.665  1.00  0.00            
ATOM   2498  C1  CHO   372      74.616  25.852  33.365  1.00  0.00           C
ATOM   2499  C2  CHO   372      76.266  27.402  37.115  1.00  0.00           C
ATOM   2500  ROH CHO   373     119.116 124.402  60.165  1.00  0.00            
ATOM   2501  R1  CHO   373     120.816 123.402  58.115  1.00  0.00            
ATOM   2502  R2  CHO   373     119.816 122.102  55.865  1.00  0.00            
ATOM   2503  R3  CHO   373     121.266 123.952  54.515  1.00  0.00            
ATOM   2504  R4  CHO   373     121.016 121.702  52.665  1.00  0.00            
ATOM   2505  R5  CHO   373     122.866 122.652  53.315  1.00  0.00            
ATOM   2506  C1  CHO   373     123.066 123.202  49.515  1.00  0.00           C
ATOM   2507  C2  CHO   373     124.266 123.602  46.815  1.00  0.00           C
ATOM   2508  ROH CHO   374     147.616 148.402  60.265  1.00  0.00            
ATOM   2509  R1  CHO   374     148.216 148.702  57.515  1.00  0.00            
ATOM   2510  R2  CHO   374     146.566 147.802  55.515  1.00  0.00            
ATOM   2511  R3  CHO   374     146.716 150.352  54.665  1.00  0.00            
ATOM   2512  R4  CHO   374     147.016 148.752  52.265  1.00  0.00            
ATOM   2513  R5  CHO   374     148.366 150.302  52.965  1.00  0.00            
ATOM   2514  C1  CHO   374     147.466 151.702  49.515  1.00  0.00           C
ATOM   2515  C2  CHO   374     149.466 150.802  46.215  1.00  0.00           C
ATOM   2516  ROH CHO   375     210.616  70.552  33.815  1.00  0.00            
ATOM   2517  R1  CHO   375     211.816  69.902  36.315  1.00  0.00            
ATOM   2518  R2  CHO   375     213.066  71.802  37.865  1.00  0.00            
ATOM   2519  R3  CHO   375     211.416  70.852  39.765  1.00  0.00            
ATOM   2520  R4  CHO   375     214.016  71.002  41.115  1.00  0.00            
ATOM   2521  R5  CHO   375     212.716  69.252  41.015  1.00  0.00            
ATOM   2522  C1  CHO   375     212.966  69.702  44.765  1.00  0.00           C
ATOM   2523  C2  CHO   375     211.816  67.552  47.715  1.00  0.00           C
ATOM   2524  ROH CHO   376      76.966  91.102  38.765  1.00  0.00            
ATOM   2525  R1  CHO   376      78.016  90.852  41.365  1.00  0.00            
ATOM   2526  R2  CHO   376      76.866  92.152  43.565  1.00  0.00            
ATOM   2527  R3  CHO   376      76.766  89.602  44.565  1.00  0.00            
ATOM   2528  R4  CHO   376      76.416  91.402  46.915  1.00  0.00            
ATOM   2529  R5  CHO   376      77.916  89.802  46.665  1.00  0.00            
ATOM   2530  C1  CHO   376      76.066  88.602  49.815  1.00  0.00           C
ATOM   2531  C2  CHO   376      74.466  90.452  52.465  1.00  0.00           C
ATOM   2532  ROH CHO   377     160.416  47.452  60.365  1.00  0.00            
ATOM   2533  R1  CHO   377     161.266  46.852  57.765  1.00  0.00            
ATOM   2534  R2  CHO   377     160.016  47.852  55.515  1.00  0.00            
ATOM   2535  R3  CHO   377     162.516  48.702  54.915  1.00  0.00            
ATOM   2536  R4  CHO   377     161.016  49.002  52.415  1.00  0.00            
ATOM   2537  R5  CHO   377     162.916  47.902  52.665  1.00  0.00            
ATOM   2538  C1  CHO   377     163.966  50.402  50.015  1.00  0.00           C
ATOM   2539  C2  CHO   377     164.616  50.002  45.915  1.00  0.00           C
ATOM   2540  ROH CHO   378      66.866  94.952  36.765  1.00  0.00            
ATOM   2541  R1  CHO   378      66.266  94.002  34.165  1.00  0.00            
ATOM   2542  R2  CHO   378      63.816  94.302  32.965  1.00  0.00            
ATOM   2543  R3  CHO   378      65.266  95.452  30.965  1.00  0.00            
ATOM   2544  R4  CHO   378      62.616  95.002  29.765  1.00  0.00            
ATOM   2545  R5  CHO   378      64.516  94.352  28.965  1.00  0.00            
ATOM   2546  C1  CHO   378      63.316  96.502  26.065  1.00  0.00           C
ATOM   2547  C2  CHO   378      62.166  96.252  23.365  1.00  0.00           C
ATOM   2548  ROH CHO   379     179.366  55.702  53.065  1.00  0.00            
ATOM   2549  R1  CHO   379     180.466  54.702  50.665  1.00  0.00            
ATOM   2550  R2  CHO   379     178.966  54.302  48.365  1.00  0.00            
ATOM   2551  R3  CHO   379     180.916  55.852  47.215  1.00  0.00            
ATOM   2552  R4  CHO   379     179.116  55.102  45.015  1.00  0.00            
ATOM   2553  R5  CHO   379     181.266  54.802  45.115  1.00  0.00            
ATOM   2554  C1  CHO   379     181.016  57.002  42.015  1.00  0.00           C
ATOM   2555  C2  CHO   379     181.666  58.252  38.615  1.00  0.00           C
ATOM   2556  ROH CHO   380      17.716 184.852  41.915  1.00  0.00            
ATOM   2557  R1  CHO   380      19.816 183.802  40.365  1.00  0.00            
ATOM   2558  R2  CHO   380      19.366 182.102  38.215  1.00  0.00            
ATOM   2559  R3  CHO   380      20.866 183.952  36.865  1.00  0.00            
ATOM   2560  R4  CHO   380      21.666 181.402  35.715  1.00  0.00            
ATOM   2561  R5  CHO   380      23.016 182.902  36.565  1.00  0.00            
ATOM   2562  C1  CHO   380      24.416 182.702  33.015  1.00  0.00           C
ATOM   2563  C2  CHO   380      25.266 182.202  29.215  1.00  0.00           C
ATOM   2564  ROH CHO   381     116.366  72.552  28.265  1.00  0.00            
ATOM   2565  R1  CHO   381     117.466  71.702  30.715  1.00  0.00            
ATOM   2566  R2  CHO   381     117.016  73.102  33.065  1.00  0.00            
ATOM   2567  R3  CHO   381     116.166  70.652  33.965  1.00  0.00            
ATOM   2568  R4  CHO   381     116.966  72.102  36.415  1.00  0.00            
ATOM   2569  R5  CHO   381     117.616  70.152  35.765  1.00  0.00            
ATOM   2570  C1  CHO   381     116.116  69.252  39.165  1.00  0.00           C
ATOM   2571  C2  CHO   381     115.116  67.402  42.215  1.00  0.00           C
ATOM   2572  ROH CHO   382      90.166   7.952  28.915  1.00  0.00            
ATOM   2573  R1  CHO   382      89.316   8.652  31.515  1.00  0.00            
ATOM   2574  R2  CHO   382      89.316   6.852  33.615  1.00  0.00            
ATOM   2575  R3  CHO   382      90.816   8.752  34.865  1.00  0.00            
ATOM   2576  R4  CHO   382      89.816   7.102  37.015  1.00  0.00            
ATOM   2577  R5  CHO   382      89.616   9.302  36.865  1.00  0.00            
ATOM   2578  C1  CHO   382      91.516   9.052  40.165  1.00  0.00           C
ATOM   2579  C2  CHO   382      89.866   9.152  43.615  1.00  0.00           C
ATOM   2580  ROH CHO   383      86.166  51.552  54.465  1.00  0.00            
ATOM   2581  R1  CHO   383      87.266  49.852  52.515  1.00  0.00            
ATOM   2582  R2  CHO   383      87.166  50.402  49.815  1.00  0.00            
ATOM   2583  R3  CHO   383      89.866  50.052  49.915  1.00  0.00            
ATOM   2584  R4  CHO   383      89.116  49.152  47.215  1.00  0.00            
ATOM   2585  R5  CHO   383      90.266  48.052  48.715  1.00  0.00            
ATOM   2586  C1  CHO   383      92.816  48.102  45.865  1.00  0.00           C
ATOM   2587  C2  CHO   383      93.716  48.102  41.615  1.00  0.00           C
ATOM   2588  ROH CHO   384     100.766  65.052  26.865  1.00  0.00            
ATOM   2589  R1  CHO   384      99.316  64.302  29.115  1.00  0.00            
ATOM   2590  R2  CHO   384     100.316  62.552  31.065  1.00  0.00            
ATOM   2591  R3  CHO   384      99.666  64.552  32.765  1.00  0.00            
ATOM   2592  R4  CHO   384     100.466  62.352  34.515  1.00  0.00            
ATOM   2593  R5  CHO   384      98.616  63.452  34.615  1.00  0.00            
ATOM   2594  C1  CHO   384      99.966  64.152  38.115  1.00  0.00           C
ATOM   2595  C2  CHO   384     102.066  64.602  41.365  1.00  0.00           C
ATOM   2596  ROH CHO   385      17.166 158.652  49.965  1.00  0.00            
ATOM   2597  R1  CHO   385      17.266 157.802  47.265  1.00  0.00            
ATOM   2598  R2  CHO   385      15.016 157.652  45.665  1.00  0.00            
ATOM   2599  R3  CHO   385      16.516 159.202  44.015  1.00  0.00            
ATOM   2600  R4  CHO   385      14.516 157.952  42.265  1.00  0.00            
ATOM   2601  R5  CHO   385      16.716 157.902  42.015  1.00  0.00            
ATOM   2602  C1  CHO   385      15.666 159.552  38.715  1.00  0.00           C
ATOM   2603  C2  CHO   385      14.666 158.202  36.265  1.00  0.00           C
ATOM   2604  ROH CHO   386      64.966 196.352  55.865  1.00  0.00            
ATOM   2605  R1  CHO   386      67.716 196.952  55.815  1.00  0.00            
ATOM   2606  R2  CHO   386      68.666 199.552  55.865  1.00  0.00            
ATOM   2607  R3  CHO   386      70.116 198.652  57.965  1.00  0.00            
ATOM   2608  R4  CHO   386      71.816 200.702  56.715  1.00  0.00            
ATOM   2609  R5  CHO   386      72.366 198.602  57.165  1.00  0.00            
ATOM   2610  C1  CHO   386      75.016 200.452  59.165  1.00  0.00           C
ATOM   2611  C2  CHO   386      77.166 203.502  60.665  1.00  0.00           C
ATOM   2612  ROH CHO   387     193.116 138.252  40.265  1.00  0.00            
ATOM   2613  R1  CHO   387     192.066 140.552  39.015  1.00  0.00            
ATOM   2614  R2  CHO   387     193.566 142.852  38.615  1.00  0.00            
ATOM   2615  R3  CHO   387     192.816 142.552  36.015  1.00  0.00            
ATOM   2616  R4  CHO   387     193.116 145.452  36.365  1.00  0.00            
ATOM   2617  R5  CHO   387     191.366 144.402  35.565  1.00  0.00            
ATOM   2618  C1  CHO   387     192.166 146.602  32.615  1.00  0.00           C
ATOM   2619  C2  CHO   387     191.466 149.252  29.965  1.00  0.00           C
ATOM   2620  ROH CHO   388     150.366 139.852  56.415  1.00  0.00            
ATOM   2621  R1  CHO   388     148.966 140.152  53.965  1.00  0.00            
ATOM   2622  R2  CHO   388     150.316 140.452  51.565  1.00  0.00            
ATOM   2623  R3  CHO   388     148.816 138.302  50.815  1.00  0.00            
ATOM   2624  R4  CHO   388     149.516 139.602  48.265  1.00  0.00            
ATOM   2625  R5  CHO   388     147.516 139.102  48.965  1.00  0.00            
ATOM   2626  C1  CHO   388     147.666 137.102  45.715  1.00  0.00           C
ATOM   2627  C2  CHO   388     145.966 134.752  43.315  1.00  0.00           C
ATOM   2628  ROH CHO   389      36.616 130.402  38.615  1.00  0.00            
ATOM   2629  R1  CHO   389      37.566 131.402  41.065  1.00  0.00            
ATOM   2630  R2  CHO   389      36.316 133.452  42.465  1.00  0.00            
ATOM   2631  R3  CHO   389      36.316 131.702  44.515  1.00  0.00            
ATOM   2632  R4  CHO   389      35.466 134.202  45.715  1.00  0.00            
ATOM   2633  R5  CHO   389      37.116 132.952  46.365  1.00  0.00            
ATOM   2634  C1  CHO   389      34.966 132.952  49.515  1.00  0.00           C
ATOM   2635  C2  CHO   389      35.866 134.152  52.915  1.00  0.00           C
ATOM   2636  ROH CHO   390     156.716 163.402  46.215  1.00  0.00            
ATOM   2637  R1  CHO   390     158.616 162.502  48.115  1.00  0.00            
ATOM   2638  R2  CHO   390     159.916 164.202  49.815  1.00  0.00            
ATOM   2639  R3  CHO   390     158.966 162.552  51.765  1.00  0.00            
ATOM   2640  R4  CHO   390     161.416 163.702  52.915  1.00  0.00            
ATOM   2641  R5  CHO   390     160.916 161.602  52.715  1.00  0.00            
ATOM   2642  C1  CHO   390     161.316 161.852  56.515  1.00  0.00           C
ATOM   2643  C2  CHO   390     160.616 161.552  60.015  1.00  0.00           C
ATOM   2644  ROH CHO   391      14.266 127.652  25.015  1.00  0.00            
ATOM   2645  R1  CHO   391      12.166 129.002  23.665  1.00  0.00            
ATOM   2646  R2  CHO   391       9.516 128.302  23.965  1.00  0.00            
ATOM   2647  R3  CHO   391       9.216 130.902  24.615  1.00  0.00            
ATOM   2648  R4  CHO   391       6.666 130.152  23.465  1.00  0.00            
ATOM   2649  R5  CHO   391       7.916 131.802  22.815  1.00  0.00            
ATOM   2650  C1  CHO   391       4.716 133.702  23.765  1.00  0.00           C
ATOM   2651  C2  CHO   391       1.916 137.502  23.815  1.00  0.00           C
ATOM   2652  ROH CHO   392     178.816 188.152  45.865  1.00  0.00            
ATOM   2653  R1  CHO   392     178.866 187.152  48.515  1.00  0.00            
ATOM   2654  R2  CHO   392     178.516 188.852  50.715  1.00  0.00            
ATOM   2655  R3  CHO   392     176.516 187.102  51.315  1.00  0.00            
ATOM   2656  R4  CHO   392     177.816 187.702  53.865  1.00  0.00            
ATOM   2657  R5  CHO   392     177.466 185.702  53.015  1.00  0.00            
ATOM   2658  C1  CHO   392     175.566 185.402  56.315  1.00  0.00           C
ATOM   2659  C2  CHO   392     176.166 187.102  58.815  1.00  0.00           C
ATOM   2660  ROH CHO   393     208.166 155.602  35.815  1.00  0.00            
ATOM   2661  R1  CHO   393     207.566 153.802  33.765  1.00  0.00            
ATOM   2662  R2  CHO   393     207.416 154.552  31.065  1.00  0.00            
ATOM   2663  R3  CHO   393     209.166 152.502  30.765  1.00  0.00            
ATOM   2664  R4  CHO   393     208.016 152.902  28.115  1.00  0.00            
ATOM   2665  R5  CHO   393     208.116 151.052  29.215  1.00  0.00            
ATOM   2666  C1  CHO   393     210.016 150.052  26.065  1.00  0.00           C
ATOM   2667  C2  CHO   393     209.366 152.052  22.115  1.00  0.00           C
ATOM   2668  ROH CHO   394       8.816 108.552  33.115  1.00  0.00            
ATOM   2669  R1  CHO   394       9.316 108.002  30.365  1.00  0.00            
ATOM   2670  R2  CHO   394       7.816 106.202  28.915  1.00  0.00            
ATOM   2671  R3  CHO   394       7.466 108.302  27.215  1.00  0.00            
ATOM   2672  R4  CHO   394       6.616 105.952  25.665  1.00  0.00            
ATOM   2673  R5  CHO   394       8.066 107.452  25.065  1.00  0.00            
ATOM   2674  C1  CHO   394       5.566 107.802  22.215  1.00  0.00           C
ATOM   2675  C2  CHO   394       5.216 104.802  19.215  1.00  0.00           C
ATOM   2676  ROH CHO   395     114.566  30.652  41.315  1.00  0.00            
ATOM   2677  R1  CHO   395     113.866  30.852  38.615  1.00  0.00            
ATOM   2678  R2  CHO   395     115.116  32.602  36.865  1.00  0.00            
ATOM   2679  R3  CHO   395     115.466  30.352  35.365  1.00  0.00            
ATOM   2680  R4  CHO   395     115.316  32.502  33.415  1.00  0.00            
ATOM   2681  R5  CHO   395     114.116  30.652  33.415  1.00  0.00            
ATOM   2682  C1  CHO   395     115.816  30.302  30.015  1.00  0.00           C
ATOM   2683  C2  CHO   395     113.616  32.052  27.465  1.00  0.00           C
ATOM   2684  ROH CHO   396      -1.384  31.152  38.865  1.00  0.00            
ATOM   2685  R1  CHO   396       0.666  32.602  40.165  1.00  0.00            
ATOM   2686  R2  CHO   396       1.566  32.002  42.715  1.00  0.00            
ATOM   2687  R3  CHO   396       4.016  31.902  41.465  1.00  0.00            
ATOM   2688  R4  CHO   396       4.616  31.402  44.315  1.00  0.00            
ATOM   2689  R5  CHO   396       5.516  32.952  43.015  1.00  0.00            
ATOM   2690  C1  CHO   396       8.616  30.952  44.065  1.00  0.00           C
ATOM   2691  C2  CHO   396       8.966  31.602  47.765  1.00  0.00           C
ATOM   2692  ROH CHO   397     156.916  96.752  47.665  1.00  0.00            
ATOM   2693  R1  CHO   397     157.166  97.602  50.365  1.00  0.00            
ATOM   2694  R2  CHO   397     155.016  98.502  51.865  1.00  0.00            
ATOM   2695  R3  CHO   397     155.816  96.552  53.565  1.00  0.00            
ATOM   2696  R4  CHO   397     154.716  98.702  55.265  1.00  0.00            
ATOM   2697  R5  CHO   397     156.716  97.802  55.465  1.00  0.00            
ATOM   2698  C1  CHO   397     155.316  97.052  58.915  1.00  0.00           C
ATOM   2699  C2  CHO   397     153.816  95.352  62.115  1.00  0.00           C
ATOM   2700  ROH CHO   398     190.316 125.552  42.165  1.00  0.00            
ATOM   2701  R1  CHO   398     191.716 127.352  43.815  1.00  0.00            
ATOM   2702  R2  CHO   398     190.416 129.502  45.015  1.00  0.00            
ATOM   2703  R3  CHO   398     191.516 128.402  47.265  1.00  0.00            
ATOM   2704  R4  CHO   398     191.666 131.302  47.715  1.00  0.00            
ATOM   2705  R5  CHO   398     193.316 129.902  47.815  1.00  0.00            
ATOM   2706  C1  CHO   398     193.416 131.402  51.365  1.00  0.00           C
ATOM   2707  C2  CHO   398     195.166 132.102  55.215  1.00  0.00           C
ATOM   2708  ROH CHO   399      26.316 111.352  38.665  1.00  0.00            
ATOM   2709  R1  CHO   399      25.416 112.552  36.265  1.00  0.00            
ATOM   2710  R2  CHO   399      26.566 114.802  35.165  1.00  0.00            
ATOM   2711  R3  CHO   399      26.816 113.252  32.965  1.00  0.00            
ATOM   2712  R4  CHO   399      26.366 115.902  31.915  1.00  0.00            
ATOM   2713  R5  CHO   399      25.216 114.102  31.415  1.00  0.00            
ATOM   2714  C1  CHO   399      26.516 115.102  27.965  1.00  0.00           C
ATOM   2715  C2  CHO   399      24.166 115.652  24.515  1.00  0.00           C
ATOM   2716  ROH CHO   400      78.216  35.852  36.565  1.00  0.00            
ATOM   2717  R1  CHO   400      78.916  36.102  33.815  1.00  0.00            
ATOM   2718  R2  CHO   400      77.066  35.752  31.765  1.00  0.00            
ATOM   2719  R3  CHO   400      77.966  38.252  31.015  1.00  0.00            
ATOM   2720  R4  CHO   400      78.016  36.652  28.565  1.00  0.00            
ATOM   2721  R5  CHO   400      79.666  37.802  29.415  1.00  0.00            
ATOM   2722  C1  CHO   400      79.316  39.452  25.965  1.00  0.00           C
ATOM   2723  C2  CHO   400      81.866  40.802  24.465  1.00  0.00           C
ATOM   2724  ROH CHO   401      69.116  92.552  53.815  1.00  0.00            
ATOM   2725  R1  CHO   401      69.516  93.652  51.215  1.00  0.00            
ATOM   2726  R2  CHO   401      71.766  93.202  49.715  1.00  0.00            
ATOM   2727  R3  CHO   401      69.966  92.402  47.815  1.00  0.00            
ATOM   2728  R4  CHO   401      72.366  93.302  46.315  1.00  0.00            
ATOM   2729  R5  CHO   401      70.316  93.952  46.015  1.00  0.00            
ATOM   2730  C1  CHO   401      71.016  92.552  42.565  1.00  0.00           C
ATOM   2731  C2  CHO   401      71.216  92.602  38.815  1.00  0.00           C
ATOM   2732  ROH CHO   402      88.216  59.452  42.615  1.00  0.00            
ATOM   2733  R1  CHO   402      87.966  59.202  45.415  1.00  0.00            
ATOM   2734  R2  CHO   402      88.166  61.352  47.165  1.00  0.00            
ATOM   2735  R3  CHO   402      85.766  60.452  48.065  1.00  0.00            
ATOM   2736  R4  CHO   402      86.716  62.252  50.165  1.00  0.00            
ATOM   2737  R5  CHO   402      86.066  60.202  50.415  1.00  0.00            
ATOM   2738  C1  CHO   402      83.566  62.002  52.715  1.00  0.00           C
ATOM   2739  C2  CHO   402      81.566  60.352  56.815  1.00  0.00           C
ATOM   2740  ROH CHO   403     172.166 104.552  30.465  1.00  0.00            
ATOM   2741  R1  CHO   403     172.966 106.052  32.765  1.00  0.00            
ATOM   2742  R2  CHO   403     172.966 105.002  35.315  1.00  0.00            
ATOM   2743  R3  CHO   403     175.566 105.752  35.265  1.00  0.00            
ATOM   2744  R4  CHO   403     174.966 105.152  38.115  1.00  0.00            
ATOM   2745  R5  CHO   403     175.816 107.002  37.315  1.00  0.00            
ATOM   2746  C1  CHO   403     178.616 106.002  39.715  1.00  0.00           C
ATOM   2747  C2  CHO   403     181.716 104.902  42.015  1.00  0.00           C
ATOM   2748  ROH CHO   404       6.316  51.602  29.665  1.00  0.00            
ATOM   2749  R1  CHO   404       5.416  51.602  27.015  1.00  0.00            
ATOM   2750  R2  CHO   404       7.016  50.702  24.915  1.00  0.00            
ATOM   2751  R3  CHO   404       4.866  49.102  24.415  1.00  0.00            
ATOM   2752  R4  CHO   404       6.516  48.952  21.965  1.00  0.00            
ATOM   2753  R5  CHO   404       4.416  49.452  22.065  1.00  0.00            
ATOM   2754  C1  CHO   404       4.216  46.452  19.765  1.00  0.00           C
ATOM   2755  C2  CHO   404       6.066  43.652  18.265  1.00  0.00           C
ATOM   2756  ROH CHO   405      -0.084 179.202  53.615  1.00  0.00            
ATOM   2757  R1  CHO   405       0.716 177.902  51.265  1.00  0.00            
ATOM   2758  R2  CHO   405      -1.084 176.602  49.565  1.00  0.00            
ATOM   2759  R3  CHO   405       0.016 178.202  47.665  1.00  0.00            
ATOM   2760  R4  CHO   405      -1.434 176.202  46.165  1.00  0.00            
ATOM   2761  R5  CHO   405       0.666 176.702  45.915  1.00  0.00            
ATOM   2762  C1  CHO   405      -0.634 177.452  42.415  1.00  0.00           C
ATOM   2763  C2  CHO   405      -0.384 176.052  39.215  1.00  0.00           C
ATOM   2764  ROH CHO   406     131.616   3.002  46.115  1.00  0.00            
ATOM   2765  R1  CHO   406     131.866   4.302  43.615  1.00  0.00            
ATOM   2766  R2  CHO   406     134.266   4.402  42.215  1.00  0.00            
ATOM   2767  R3  CHO   406     132.766   3.352  40.215  1.00  0.00            
ATOM   2768  R4  CHO   406     134.666   5.102  38.865  1.00  0.00            
ATOM   2769  R5  CHO   406     132.516   5.152  38.665  1.00  0.00            
ATOM   2770  C1  CHO   406     133.516   4.552  35.015  1.00  0.00           C
ATOM   2771  C2  CHO   406     133.616   4.552  30.865  1.00  0.00           C
ATOM   2772  ROH CHO   407     135.466  53.602  26.415  1.00  0.00            
ATOM   2773  R1  CHO   407     135.066  54.952  28.865  1.00  0.00            
ATOM   2774  R2  CHO   407     134.266  53.702  31.215  1.00  0.00            
ATOM   2775  R3  CHO   407     136.516  54.852  32.215  1.00  0.00            
ATOM   2776  R4  CHO   407     135.166  53.652  34.515  1.00  0.00            
ATOM   2777  R5  CHO   407     135.816  55.752  34.315  1.00  0.00            
ATOM   2778  C1  CHO   407     137.816  54.752  37.415  1.00  0.00           C
ATOM   2779  C2  CHO   407     137.466  50.452  38.365  1.00  0.00           C
ATOM   2780  ROH CHO   408     157.716  71.502  39.065  1.00  0.00            
ATOM   2781  R1  CHO   408     156.416  70.702  36.715  1.00  0.00            
ATOM   2782  R2  CHO   408     155.616  72.502  34.765  1.00  0.00            
ATOM   2783  R3  CHO   408     157.066  70.952  33.115  1.00  0.00            
ATOM   2784  R4  CHO   408     155.066  72.202  31.365  1.00  0.00            
ATOM   2785  R5  CHO   408     155.466  70.052  31.565  1.00  0.00            
ATOM   2786  C1  CHO   408     156.116  70.502  27.865  1.00  0.00           C
ATOM   2787  C2  CHO   408     155.216  70.452  24.365  1.00  0.00           C
ATOM   2788  ROH CHO   409     142.716  79.152  58.965  1.00  0.00            
ATOM   2789  R1  CHO   409     142.866  77.952  56.415  1.00  0.00            
ATOM   2790  R2  CHO   409     140.666  76.852  55.165  1.00  0.00            
ATOM   2791  R3  CHO   409     141.366  78.502  53.115  1.00  0.00            
ATOM   2792  R4  CHO   409     139.666  76.452  51.865  1.00  0.00            
ATOM   2793  R5  CHO   409     141.716  77.052  51.215  1.00  0.00            
ATOM   2794  C1  CHO   409     139.766  77.802  48.015  1.00  0.00           C
ATOM   2795  C2  CHO   409     139.966  75.202  45.615  1.00  0.00           C
ATOM   2796  ROH CHO   410     165.166 184.602  59.015  1.00  0.00            
ATOM   2797  R1  CHO   410     165.616 183.552  56.415  1.00  0.00            
ATOM   2798  R2  CHO   410     163.816 183.852  54.365  1.00  0.00            
ATOM   2799  R3  CHO   410     165.916 184.902  53.015  1.00  0.00            
ATOM   2800  R4  CHO   410     164.266 183.702  50.915  1.00  0.00            
ATOM   2801  R5  CHO   410     166.366 183.352  51.265  1.00  0.00            
ATOM   2802  C1  CHO   410     166.516 184.652  47.715  1.00  0.00           C
ATOM   2803  C2  CHO   410     169.016 182.102  47.065  1.00  0.00           C
ATOM   2804  ROH CHO   411      58.766  29.002  38.565  1.00  0.00            
ATOM   2805  R1  CHO   411      57.766  29.602  41.115  1.00  0.00            
ATOM   2806  R2  CHO   411      59.416  30.102  43.265  1.00  0.00            
ATOM   2807  R3  CHO   411      57.916  32.402  43.415  1.00  0.00            
ATOM   2808  R4  CHO   411      59.166  32.102  46.115  1.00  0.00            
ATOM   2809  R5  CHO   411      57.016  32.352  45.665  1.00  0.00            
ATOM   2810  C1  CHO   411      57.616  35.402  47.915  1.00  0.00           C
ATOM   2811  C2  CHO   411      56.716  34.102  50.515  1.00  0.00           C
ATOM   2812  ROH CHO   412     145.016  73.402  46.365  1.00  0.00            
ATOM   2813  R1  CHO   412     143.916  73.952  48.915  1.00  0.00            
ATOM   2814  R2  CHO   412     143.416  71.952  50.765  1.00  0.00            
ATOM   2815  R3  CHO   412     144.966  73.452  52.365  1.00  0.00            
ATOM   2816  R4  CHO   412     143.466  71.702  54.215  1.00  0.00            
ATOM   2817  R5  CHO   412     143.616  73.902  54.315  1.00  0.00            
ATOM   2818  C1  CHO   412     144.966  73.052  57.765  1.00  0.00           C
ATOM   2819  C2  CHO   412     144.416  73.602  60.565  1.00  0.00           C
ATOM   2820  ROH CHO   413     125.366  12.452  34.565  1.00  0.00            
ATOM   2821  R1  CHO   413     126.516  13.602  36.865  1.00  0.00            
ATOM   2822  R2  CHO   413     125.266  13.602  39.315  1.00  0.00            
ATOM   2823  R3  CHO   413     127.566  12.452  40.165  1.00  0.00            
ATOM   2824  R4  CHO   413     126.116  13.102  42.615  1.00  0.00            
ATOM   2825  R5  CHO   413     128.166  13.652  42.115  1.00  0.00            
ATOM   2826  C1  CHO   413     128.766  11.702  45.365  1.00  0.00           C
ATOM   2827  C2  CHO   413     129.016   8.602  47.515  1.00  0.00           C
ATOM   2828  ROH CHO   414      42.116  26.402  45.465  1.00  0.00            
ATOM   2829  R1  CHO   414      43.116  26.552  42.815  1.00  0.00            
ATOM   2830  R2  CHO   414      42.116  25.052  40.765  1.00  0.00            
ATOM   2831  R3  CHO   414      41.816  27.452  39.515  1.00  0.00            
ATOM   2832  R4  CHO   414      41.216  25.502  37.415  1.00  0.00            
ATOM   2833  R5  CHO   414      42.666  27.102  37.315  1.00  0.00            
ATOM   2834  C1  CHO   414      40.416  28.002  34.365  1.00  0.00           C
ATOM   2835  C2  CHO   414      37.716  29.402  31.265  1.00  0.00           C
ATOM   2836  ROH CHO   415      33.616 152.202  37.365  1.00  0.00            
ATOM   2837  R1  CHO   415      32.366 153.352  35.065  1.00  0.00            
ATOM   2838  R2  CHO   415      33.616 155.252  33.515  1.00  0.00            
ATOM   2839  R3  CHO   415      33.066 153.502  31.515  1.00  0.00            
ATOM   2840  R4  CHO   415      34.266 155.802  30.165  1.00  0.00            
ATOM   2841  R5  CHO   415      32.366 154.902  29.665  1.00  0.00            
ATOM   2842  C1  CHO   415      34.116 154.452  26.315  1.00  0.00           C
ATOM   2843  C2  CHO   415      31.166 155.702  24.115  1.00  0.00           C
ATOM   2844  ROH CHO   416      42.316 164.102  40.765  1.00  0.00            
ATOM   2845  R1  CHO   416      41.166 164.752  43.315  1.00  0.00            
ATOM   2846  R2  CHO   416      38.466 164.752  43.765  1.00  0.00            
ATOM   2847  R3  CHO   416      39.116 163.102  45.765  1.00  0.00            
ATOM   2848  R4  CHO   416      36.566 164.252  46.565  1.00  0.00            
ATOM   2849  R5  CHO   416      38.366 164.202  47.765  1.00  0.00            
ATOM   2850  C1  CHO   416      36.066 162.352  50.115  1.00  0.00           C
ATOM   2851  C2  CHO   416      32.216 163.002  53.115  1.00  0.00           C
ATOM   2852  ROH CHO   417      89.616  40.402  59.765  1.00  0.00            
ATOM   2853  R1  CHO   417      89.816  38.852  57.365  1.00  0.00            
ATOM   2854  R2  CHO   417      88.666  39.702  54.965  1.00  0.00            
ATOM   2855  R3  CHO   417      91.216  39.352  54.065  1.00  0.00            
ATOM   2856  R4  CHO   417      89.466  38.702  51.765  1.00  0.00            
ATOM   2857  R5  CHO   417      91.066  37.452  52.615  1.00  0.00            
ATOM   2858  C1  CHO   417      92.316  37.802  49.015  1.00  0.00           C
ATOM   2859  C2  CHO   417      95.066  37.852  44.865  1.00  0.00           C
ATOM   2860  ROH CHO   418      66.066  48.702  24.615  1.00  0.00            
ATOM   2861  R1  CHO   418      64.716  50.152  26.665  1.00  0.00            
ATOM   2862  R2  CHO   418      63.716  48.952  28.915  1.00  0.00            
ATOM   2863  R3  CHO   418      65.216  50.802  30.215  1.00  0.00            
ATOM   2864  R4  CHO   418      62.866  50.402  31.915  1.00  0.00            
ATOM   2865  R5  CHO   418      63.616  52.302  31.165  1.00  0.00            
ATOM   2866  C1  CHO   418      63.816  53.002  34.915  1.00  0.00           C
ATOM   2867  C2  CHO   418      64.816  55.052  39.065  1.00  0.00           C
ATOM   2868  ROH CHO   419      50.916 121.902  56.415  1.00  0.00            
ATOM   2869  R1  CHO   419      50.266 122.252  53.715  1.00  0.00            
ATOM   2870  R2  CHO   419      51.716 123.852  52.015  1.00  0.00            
ATOM   2871  R3  CHO   419      51.866 121.602  50.465  1.00  0.00            
ATOM   2872  R4  CHO   419      52.566 123.802  48.665  1.00  0.00            
ATOM   2873  R5  CHO   419      50.966 122.302  48.365  1.00  0.00            
ATOM   2874  C1  CHO   419      53.116 121.652  45.265  1.00  0.00           C
ATOM   2875  C2  CHO   419      51.166 121.652  41.715  1.00  0.00           C
ATOM   2876  ROH CHO   420     110.966  45.202  46.115  1.00  0.00            
ATOM   2877  R1  CHO   420     112.416  46.202  48.365  1.00  0.00            
ATOM   2878  R2  CHO   420     112.716  48.902  48.815  1.00  0.00            
ATOM   2879  R3  CHO   420     111.666  48.302  51.215  1.00  0.00            
ATOM   2880  R4  CHO   420     113.116  50.802  51.665  1.00  0.00            
ATOM   2881  R5  CHO   420     113.366  49.002  52.815  1.00  0.00            
ATOM   2882  C1  CHO   420     112.366  51.352  55.615  1.00  0.00           C
ATOM   2883  C2  CHO   420     113.816  51.552  58.815  1.00  0.00           C
ATOM   2884  ROH CHO   421     135.316 191.102  46.715  1.00  0.00            
ATOM   2885  R1  CHO   421     133.816 188.702  46.915  1.00  0.00            
ATOM   2886  R2  CHO   421     134.966 186.202  47.015  1.00  0.00            
ATOM   2887  R3  CHO   421     133.466 186.002  49.315  1.00  0.00            
ATOM   2888  R4  CHO   421     135.116 183.552  49.265  1.00  0.00            
ATOM   2889  R5  CHO   421     132.966 183.652  49.465  1.00  0.00            
ATOM   2890  C1  CHO   421     133.816 181.802  52.665  1.00  0.00           C
ATOM   2891  C2  CHO   421     135.966 178.602  54.465  1.00  0.00           C
ATOM   2892  ROH CHO   422     127.816 222.752  44.165  1.00  0.00            
ATOM   2893  R1  CHO   422     127.566 222.452  41.365  1.00  0.00            
ATOM   2894  R2  CHO   422     126.466 220.202  40.165  1.00  0.00            
ATOM   2895  R3  CHO   422     124.866 222.002  39.015  1.00  0.00            
ATOM   2896  R4  CHO   422     123.916 219.402  38.015  1.00  0.00            
ATOM   2897  R5  CHO   422     124.466 221.152  36.815  1.00  0.00            
ATOM   2898  C1  CHO   422     120.866 220.652  35.665  1.00  0.00           C
ATOM   2899  C2  CHO   422     121.166 221.102  32.715  1.00  0.00           C
ATOM   2900  ROH CHO   423     165.716 177.852  37.665  1.00  0.00            
ATOM   2901  R1  CHO   423     165.316 178.652  35.015  1.00  0.00            
ATOM   2902  R2  CHO   423     167.366 179.002  33.215  1.00  0.00            
ATOM   2903  R3  CHO   423     165.916 177.302  31.715  1.00  0.00            
ATOM   2904  R4  CHO   423     166.716 179.452  29.865  1.00  0.00            
ATOM   2905  R5  CHO   423     164.716 178.702  30.215  1.00  0.00            
ATOM   2906  C1  CHO   423     164.966 178.052  26.465  1.00  0.00           C
ATOM   2907  C2  CHO   423     163.466 179.752  22.765  1.00  0.00           C
ATOM   2908  ROH CHO   424      36.016 190.352  39.765  1.00  0.00            
ATOM   2909  R1  CHO   424      35.066 189.002  42.015  1.00  0.00            
ATOM   2910  R2  CHO   424      34.516 186.302  42.065  1.00  0.00            
ATOM   2911  R3  CHO   424      36.166 186.352  44.215  1.00  0.00            
ATOM   2912  R4  CHO   424      34.166 184.302  44.865  1.00  0.00            
ATOM   2913  R5  CHO   424      34.716 186.002  46.065  1.00  0.00            
ATOM   2914  C1  CHO   424      35.516 183.152  48.515  1.00  0.00           C
ATOM   2915  C2  CHO   424      34.616 181.202  51.865  1.00  0.00           C
ATOM   2916  ROH CHO   425     178.716 118.652  25.265  1.00  0.00            
ATOM   2917  R1  CHO   425     179.066 117.952  28.015  1.00  0.00            
ATOM   2918  R2  CHO   425     181.416 116.852  29.015  1.00  0.00            
ATOM   2919  R3  CHO   425     181.266 118.952  30.715  1.00  0.00            
ATOM   2920  R4  CHO   425     183.866 117.702  31.315  1.00  0.00            
ATOM   2921  R5  CHO   425     182.266 118.152  32.715  1.00  0.00            
ATOM   2922  C1  CHO   425     185.166 120.152  34.265  1.00  0.00           C
ATOM   2923  C2  CHO   425     187.266 123.202  34.115  1.00  0.00           C
ATOM   2924  ROH CHO   426      88.466  43.752  38.865  1.00  0.00            
ATOM   2925  R1  CHO   426      86.716  43.852  36.615  1.00  0.00            
ATOM   2926  R2  CHO   426      85.416  46.152  35.815  1.00  0.00            
ATOM   2927  R3  CHO   426      86.616  45.602  33.415  1.00  0.00            
ATOM   2928  R4  CHO   426      85.266  48.152  33.015  1.00  0.00            
ATOM   2929  R5  CHO   426      85.016  46.352  31.815  1.00  0.00            
ATOM   2930  C1  CHO   426      86.216  48.852  29.165  1.00  0.00           C
ATOM   2931  C2  CHO   426      87.716  49.402  26.215  1.00  0.00           C
ATOM   2932  ROH CHO   427      83.916 189.452  45.315  1.00  0.00            
ATOM   2933  R1  CHO   427      83.016 190.202  47.915  1.00  0.00            
ATOM   2934  R2  CHO   427      82.016 188.352  49.715  1.00  0.00            
ATOM   2935  R3  CHO   427      83.966 189.352  51.315  1.00  0.00            
ATOM   2936  R4  CHO   427      82.316 187.652  53.065  1.00  0.00            
ATOM   2937  R5  CHO   427      82.816 189.752  53.415  1.00  0.00            
ATOM   2938  C1  CHO   427      84.316 188.252  56.565  1.00  0.00           C
ATOM   2939  C2  CHO   427      86.266 185.702  59.215  1.00  0.00           C
ATOM   2940  ROH CHO   428      14.916 183.852  35.815  1.00  0.00            
ATOM   2941  R1  CHO   428      17.266 184.352  34.365  1.00  0.00            
ATOM   2942  R2  CHO   428      18.616 182.352  32.965  1.00  0.00            
ATOM   2943  R3  CHO   428      18.316 184.102  30.865  1.00  0.00            
ATOM   2944  R4  CHO   428      20.316 182.152  29.965  1.00  0.00            
ATOM   2945  R5  CHO   428      20.566 184.302  30.015  1.00  0.00            
ATOM   2946  C1  CHO   428      21.066 183.702  26.265  1.00  0.00           C
ATOM   2947  C2  CHO   428      21.616 182.352  22.515  1.00  0.00           C
ATOM   2948  ROH CHO   429      40.566 138.302  34.315  1.00  0.00            
ATOM   2949  R1  CHO   429      38.066 138.802  33.065  1.00  0.00            
ATOM   2950  R2  CHO   429      37.816 139.852  30.515  1.00  0.00            
ATOM   2951  R3  CHO   429      36.316 137.652  30.115  1.00  0.00            
ATOM   2952  R4  CHO   429      35.666 139.452  27.865  1.00  0.00            
ATOM   2953  R5  CHO   429      34.266 138.552  29.215  1.00  0.00            
ATOM   2954  C1  CHO   429      32.966 137.152  25.915  1.00  0.00           C
ATOM   2955  C2  CHO   429      30.116 137.052  23.615  1.00  0.00           C
ATOM   2956  ROH CHO   430     178.666  90.552  37.465  1.00  0.00            
ATOM   2957  R1  CHO   430     178.216  91.602  40.015  1.00  0.00            
ATOM   2958  R2  CHO   430     175.816  91.252  41.415  1.00  0.00            
ATOM   2959  R3  CHO   430     177.466  90.352  43.365  1.00  0.00            
ATOM   2960  R4  CHO   430     175.716  92.302  44.715  1.00  0.00            
ATOM   2961  R5  CHO   430     177.916  92.252  44.715  1.00  0.00            
ATOM   2962  C1  CHO   430     177.216  92.002  48.465  1.00  0.00           C
ATOM   2963  C2  CHO   430     175.116  93.002  51.415  1.00  0.00           C
ATOM   2964  ROH CHO   431      51.916  30.902  23.915  1.00  0.00            
ATOM   2965  R1  CHO   431      52.366  31.652  26.615  1.00  0.00            
ATOM   2966  R2  CHO   431      54.666  33.052  27.415  1.00  0.00            
ATOM   2967  R3  CHO   431      52.816  34.802  28.465  1.00  0.00            
ATOM   2968  R4  CHO   431      55.416  35.652  29.565  1.00  0.00            
ATOM   2969  R5  CHO   431      53.616  35.202  30.665  1.00  0.00            
ATOM   2970  C1  CHO   431      54.166  38.802  31.765  1.00  0.00           C
ATOM   2971  C2  CHO   431      55.366  42.702  29.565  1.00  0.00           C
ATOM   2972  ROH CHO   432     203.316 215.252  39.265  1.00  0.00            
ATOM   2973  R1  CHO   432     201.116 215.152  37.465  1.00  0.00            
ATOM   2974  R2  CHO   432     201.066 216.552  35.115  1.00  0.00            
ATOM   2975  R3  CHO   432     200.566 214.102  34.015  1.00  0.00            
ATOM   2976  R4  CHO   432     199.866 216.002  31.915  1.00  0.00            
ATOM   2977  R5  CHO   432     198.616 214.402  32.715  1.00  0.00            
ATOM   2978  C1  CHO   432     198.716 213.352  29.065  1.00  0.00           C
ATOM   2979  C2  CHO   432     199.416 214.302  25.515  1.00  0.00           C
ATOM   2980  ROH CHO   433     125.516 104.302  31.965  1.00  0.00            
ATOM   2981  R1  CHO   433     124.566 103.302  34.415  1.00  0.00            
ATOM   2982  R2  CHO   433     125.666 101.052  35.665  1.00  0.00            
ATOM   2983  R3  CHO   433     125.866 102.752  37.765  1.00  0.00            
ATOM   2984  R4  CHO   433     126.816 100.202  38.815  1.00  0.00            
ATOM   2985  R5  CHO   433     125.266 101.452  39.665  1.00  0.00            
ATOM   2986  C1  CHO   433     127.716 101.252  42.615  1.00  0.00           C
ATOM   2987  C2  CHO   433     128.016 102.552  46.765  1.00  0.00           C
ATOM   2988  ROH CHO   434      61.966   6.202  54.115  1.00  0.00            
ATOM   2989  R1  CHO   434      62.966   5.402  51.565  1.00  0.00            
ATOM   2990  R2  CHO   434      65.316   6.302  50.515  1.00  0.00            
ATOM   2991  R3  CHO   434      65.866   3.652  50.265  1.00  0.00            
ATOM   2992  R4  CHO   434      67.916   5.002  48.615  1.00  0.00            
ATOM   2993  R5  CHO   434      66.516   3.402  47.965  1.00  0.00            
ATOM   2994  C1  CHO   434      69.866   1.702  47.265  1.00  0.00           C
ATOM   2995  C2  CHO   434      71.666   0.002  43.965  1.00  0.00           C
ATOM   2996  ROH CHO   435     135.366  28.552  29.865  1.00  0.00            
ATOM   2997  R1  CHO   435     134.416  29.302  32.415  1.00  0.00            
ATOM   2998  R2  CHO   435     134.416  27.552  34.515  1.00  0.00            
ATOM   2999  R3  CHO   435     135.766  29.552  35.765  1.00  0.00            
ATOM   3000  R4  CHO   435     135.516  27.452  37.815  1.00  0.00            
ATOM   3001  R5  CHO   435     134.916  29.502  38.015  1.00  0.00            
ATOM   3002  C1  CHO   435     137.416  29.302  40.865  1.00  0.00           C
ATOM   3003  C2  CHO   435     140.216  30.752  43.965  1.00  0.00           C
ATOM   3004  ROH CHO   436      96.866  58.952  57.265  1.00  0.00            
ATOM   3005  R1  CHO   436      99.266  59.052  55.765  1.00  0.00            
ATOM   3006  R2  CHO   436      99.466  58.152  53.165  1.00  0.00            
ATOM   3007  R3  CHO   436     100.416  60.652  52.715  1.00  0.00            
ATOM   3008  R4  CHO   436     100.916  59.202  50.215  1.00  0.00            
ATOM   3009  R5  CHO   436     102.416  60.302  51.415  1.00  0.00            
ATOM   3010  C1  CHO   436     102.666  62.202  48.065  1.00  0.00           C
ATOM   3011  C2  CHO   436     102.966  61.102  44.565  1.00  0.00           C
ATOM   3012  ROH CHO   437     130.066 179.052  53.715  1.00  0.00            
ATOM   3013  R1  CHO   437     129.916 180.552  51.365  1.00  0.00            
ATOM   3014  R2  CHO   437     128.666 179.602  49.065  1.00  0.00            
ATOM   3015  R3  CHO   437     127.216 181.902  49.265  1.00  0.00            
ATOM   3016  R4  CHO   437     127.116 181.202  46.415  1.00  0.00            
ATOM   3017  R5  CHO   437     127.766 183.102  47.265  1.00  0.00            
ATOM   3018  C1  CHO   437     124.866 184.302  45.065  1.00  0.00           C
ATOM   3019  C2  CHO   437     124.366 186.202  42.665  1.00  0.00           C
ATOM   3020  ROH CHO   438     213.916  13.252  51.915  1.00  0.00            
ATOM   3021  R1  CHO   438     211.516  13.952  50.615  1.00  0.00            
ATOM   3022  R2  CHO   438     211.116  13.702  47.915  1.00  0.00            
ATOM   3023  R3  CHO   438     209.016  12.202  48.665  1.00  0.00            
ATOM   3024  R4  CHO   438     208.516  12.802  45.815  1.00  0.00            
ATOM   3025  R5  CHO   438     207.166  13.152  47.465  1.00  0.00            
ATOM   3026  C1  CHO   438     204.966  10.902  45.315  1.00  0.00           C
ATOM   3027  C2  CHO   438     204.066   8.402  42.865  1.00  0.00           C
ATOM   3028  ROH CHO   439      22.466 122.502  51.915  1.00  0.00            
ATOM   3029  R1  CHO   439      22.116 123.802  49.415  1.00  0.00            
ATOM   3030  R2  CHO   439      23.866 125.652  48.465  1.00  0.00            
ATOM   3031  R3  CHO   439      23.916 124.052  46.265  1.00  0.00            
ATOM   3032  R4  CHO   439      24.016 126.752  45.165  1.00  0.00            
ATOM   3033  R5  CHO   439      22.566 125.202  44.665  1.00  0.00            
ATOM   3034  C1  CHO   439      24.116 125.852  41.215  1.00  0.00           C
ATOM   3035  C2  CHO   439      22.016 128.202  37.965  1.00  0.00           C
ATOM   3036  ROH CHO   440      61.316 184.352  42.515  1.00  0.00            
ATOM   3037  R1  CHO   440      60.366 186.602  44.065  1.00  0.00            
ATOM   3038  R2  CHO   440      59.816 186.402  46.765  1.00  0.00            
ATOM   3039  R3  CHO   440      61.566 188.502  46.915  1.00  0.00            
ATOM   3040  R4  CHO   440      60.016 188.602  49.415  1.00  0.00            
ATOM   3041  R5  CHO   440      60.316 190.252  47.965  1.00  0.00            
ATOM   3042  C1  CHO   440      61.766 191.852  51.115  1.00  0.00           C
ATOM   3043  C2  CHO   440      62.216 190.352  54.515  1.00  0.00           C
ATOM   3044  ROH CHO   441      -0.284 143.602  21.015  1.00  0.00            
ATOM   3045  R1  CHO   441       0.216 142.252  23.465  1.00  0.00            
ATOM   3046  R2  CHO   441       2.316 142.952  25.115  1.00  0.00            
ATOM   3047  R3  CHO   441       0.366 143.202  26.965  1.00  0.00            
ATOM   3048  R4  CHO   441       2.766 142.552  28.515  1.00  0.00            
ATOM   3049  R5  CHO   441       0.866 141.502  28.565  1.00  0.00            
ATOM   3050  C1  CHO   441       1.216 142.552  32.215  1.00  0.00           C
ATOM   3051  C2  CHO   441       2.666 140.352  34.665  1.00  0.00           C
ATOM   3052  ROH CHO   442     189.316  96.052  36.065  1.00  0.00            
ATOM   3053  R1  CHO   442     189.566  94.402  33.765  1.00  0.00            
ATOM   3054  R2  CHO   442     187.666  92.452  33.115  1.00  0.00            
ATOM   3055  R3  CHO   442     187.616  93.802  30.765  1.00  0.00            
ATOM   3056  R4  CHO   442     187.316  90.952  30.065  1.00  0.00            
ATOM   3057  R5  CHO   442     188.766  92.352  29.215  1.00  0.00            
ATOM   3058  C1  CHO   442     187.066  91.302  26.015  1.00  0.00           C
ATOM   3059  C2  CHO   442     188.216  91.702  23.165  1.00  0.00           C
ATOM   3060  ROH CHO   443     214.466 204.152  21.015  1.00  0.00            
ATOM   3061  R1  CHO   443     213.466 202.552  23.115  1.00  0.00            
ATOM   3062  R2  CHO   443     215.116 200.852  24.565  1.00  0.00            
ATOM   3063  R3  CHO   443     214.066 202.202  26.715  1.00  0.00            
ATOM   3064  R4  CHO   443     215.766 200.152  27.915  1.00  0.00            
ATOM   3065  R5  CHO   443     213.666 200.552  28.365  1.00  0.00            
ATOM   3066  C1  CHO   443     215.216 201.052  31.815  1.00  0.00           C
ATOM   3067  C2  CHO   443     214.166 201.252  35.465  1.00  0.00           C
ATOM   3068  ROH CHO   444     176.766 185.502  25.215  1.00  0.00            
ATOM   3069  R1  CHO   444     177.916 185.952  27.715  1.00  0.00            
ATOM   3070  R2  CHO   444     179.616 188.052  28.215  1.00  0.00            
ATOM   3071  R3  CHO   444     177.866 188.652  30.215  1.00  0.00            
ATOM   3072  R4  CHO   444     180.316 189.952  31.015  1.00  0.00            
ATOM   3073  R5  CHO   444     179.166 188.552  32.215  1.00  0.00            
ATOM   3074  C1  CHO   444     179.066 191.602  34.515  1.00  0.00           C
ATOM   3075  C2  CHO   444     179.616 192.952  38.315  1.00  0.00           C
ATOM   3076  ROH CHO   445      96.816  75.702  25.315  1.00  0.00            
ATOM   3077  R1  CHO   445      97.816  74.802  27.815  1.00  0.00            
ATOM   3078  R2  CHO   445      98.966  76.502  29.665  1.00  0.00            
ATOM   3079  R3  CHO   445      97.066  75.402  31.315  1.00  0.00            
ATOM   3080  R4  CHO   445      99.116  76.552  33.115  1.00  0.00            
ATOM   3081  R5  CHO   445      98.366  74.502  33.165  1.00  0.00            
ATOM   3082  C1  CHO   445      97.416  75.602  36.665  1.00  0.00           C
ATOM   3083  C2  CHO   445      98.416  77.902  39.115  1.00  0.00           C
ATOM   3084  ROH CHO   446     190.166  33.852  47.265  1.00  0.00            
ATOM   3085  R1  CHO   446     192.666  34.302  48.515  1.00  0.00            
ATOM   3086  R2  CHO   446     195.016  33.102  47.615  1.00  0.00            
ATOM   3087  R3  CHO   446     195.866  35.702  47.565  1.00  0.00            
ATOM   3088  R4  CHO   446     198.166  34.152  48.515  1.00  0.00            
ATOM   3089  R5  CHO   446     197.316  35.902  49.465  1.00  0.00            
ATOM   3090  C1  CHO   446     200.866  37.152  48.915  1.00  0.00           C
ATOM   3091  C2  CHO   446     203.466  36.102  51.815  1.00  0.00           C
ATOM   3092  ROH CHO   447     221.666  78.952  32.565  1.00  0.00            
ATOM   3093  R1  CHO   447     221.316  77.302  34.815  1.00  0.00            
ATOM   3094  R2  CHO   447     223.366  76.702  36.565  1.00  0.00            
ATOM   3095  R3  CHO   447     221.616  77.602  38.465  1.00  0.00            
ATOM   3096  R4  CHO   447     223.866  76.502  40.015  1.00  0.00            
ATOM   3097  R5  CHO   447     221.766  76.002  40.215  1.00  0.00            
ATOM   3098  C1  CHO   447     222.466  77.302  43.715  1.00  0.00           C
ATOM   3099  C2  CHO   447     223.966  77.002  47.715  1.00  0.00           C
ATOM   3100  ROH CHO   448       4.016  16.302  39.065  1.00  0.00            
ATOM   3101  R1  CHO   448       6.166  15.252  40.565  1.00  0.00            
ATOM   3102  R2  CHO   448       7.766  16.852  42.165  1.00  0.00            
ATOM   3103  R3  CHO   448       7.066  15.052  44.115  1.00  0.00            
ATOM   3104  R4  CHO   448       9.416  16.452  45.165  1.00  0.00            
ATOM   3105  R5  CHO   448       9.166  14.302  44.965  1.00  0.00            
ATOM   3106  C1  CHO   448       9.716  14.602  48.765  1.00  0.00           C
ATOM   3107  C2  CHO   448       8.316  13.702  51.765  1.00  0.00           C
ATOM   3108  ROH CHO   449      22.066  54.402  44.465  1.00  0.00            
ATOM   3109  R1  CHO   449      21.566  55.652  41.965  1.00  0.00            
ATOM   3110  R2  CHO   449      22.816  54.852  39.615  1.00  0.00            
ATOM   3111  R3  CHO   449      20.266  54.652  38.715  1.00  0.00            
ATOM   3112  R4  CHO   449      21.916  54.302  36.315  1.00  0.00            
ATOM   3113  R5  CHO   449      20.316  55.752  36.565  1.00  0.00            
ATOM   3114  C1  CHO   449      18.966  53.802  33.565  1.00  0.00           C
ATOM   3115  C2  CHO   449      17.716  52.552  29.615  1.00  0.00           C
ATOM   3116  ROH CHO   450     159.066  85.602  45.665  1.00  0.00            
ATOM   3117  R1  CHO   450     160.866  85.302  47.815  1.00  0.00            
ATOM   3118  R2  CHO   450     160.616  86.752  50.165  1.00  0.00            
ATOM   3119  R3  CHO   450     160.666  84.252  51.315  1.00  0.00            
ATOM   3120  R4  CHO   450     160.716  86.152  53.565  1.00  0.00            
ATOM   3121  R5  CHO   450     162.116  84.502  53.165  1.00  0.00            
ATOM   3122  C1  CHO   450     160.866  83.452  56.615  1.00  0.00           C
ATOM   3123  C2  CHO   450     161.416  81.802  59.515  1.00  0.00           C
ATOM   3124  ROH CHO   451      15.466  65.652  41.915  1.00  0.00            
ATOM   3125  R1  CHO   451      14.466  63.702  40.165  1.00  0.00            
ATOM   3126  R2  CHO   451      12.216  64.102  38.565  1.00  0.00            
ATOM   3127  R3  CHO   451      13.866  63.352  36.565  1.00  0.00            
ATOM   3128  R4  CHO   451      11.216  62.402  35.715  1.00  0.00            
ATOM   3129  R5  CHO   451      13.066  61.202  35.865  1.00  0.00            
ATOM   3130  C1  CHO   451      12.266  60.752  32.165  1.00  0.00           C
ATOM   3131  C2  CHO   451      11.316  61.952  29.315  1.00  0.00           C
ATOM   3132  ROH CHO   452     162.316  90.252  37.365  1.00  0.00            
ATOM   3133  R1  CHO   452     161.016  89.052  35.165  1.00  0.00            
ATOM   3134  R2  CHO   452     159.216  90.402  33.515  1.00  0.00            
ATOM   3135  R3  CHO   452     160.866  89.552  31.565  1.00  0.00            
ATOM   3136  R4  CHO   452     158.466  90.502  30.165  1.00  0.00            
ATOM   3137  R5  CHO   452     159.416  88.552  29.965  1.00  0.00            
ATOM   3138  C1  CHO   452     159.516  89.702  26.365  1.00  0.00           C
ATOM   3139  C2  CHO   452     161.516  90.502  23.215  1.00  0.00           C
ATOM   3140  ROH CHO   453     213.816 182.202  32.965  1.00  0.00            
ATOM   3141  R1  CHO   453     215.366 181.502  30.715  1.00  0.00            
ATOM   3142  R2  CHO   453     214.366 180.102  28.565  1.00  0.00            
ATOM   3143  R3  CHO   453     215.366 182.152  27.115  1.00  0.00            
ATOM   3144  R4  CHO   453     214.566 180.152  25.115  1.00  0.00            
ATOM   3145  R5  CHO   453     216.566 181.102  25.315  1.00  0.00            
ATOM   3146  C1  CHO   453     215.666 182.152  21.765  1.00  0.00           C
ATOM   3147  C2  CHO   453     218.166 182.552  19.765  1.00  0.00           C
ATOM   3148  ROH CHO   454     201.816 165.302  37.465  1.00  0.00            
ATOM   3149  R1  CHO   454     202.316 165.902  34.715  1.00  0.00            
ATOM   3150  R2  CHO   454     204.716 165.352  33.465  1.00  0.00            
ATOM   3151  R3  CHO   454     203.116 164.002  31.715  1.00  0.00            
ATOM   3152  R4  CHO   454     205.166 165.302  30.015  1.00  0.00            
ATOM   3153  R5  CHO   454     202.966 165.452  29.815  1.00  0.00            
ATOM   3154  C1  CHO   454     203.916 164.002  26.415  1.00  0.00           C
ATOM   3155  C2  CHO   454     203.716 162.402  23.315  1.00  0.00           C
ATOM   3156  ROH CHO   455     196.516  89.402  22.065  1.00  0.00            
ATOM   3157  R1  CHO   455     196.316  88.402  24.715  1.00  0.00            
ATOM   3158  R2  CHO   455     196.216  85.752  25.315  1.00  0.00            
ATOM   3159  R3  CHO   455     198.316  86.352  26.965  1.00  0.00            
ATOM   3160  R4  CHO   455     197.516  83.602  27.715  1.00  0.00            
ATOM   3161  R5  CHO   455     197.716  85.352  29.065  1.00  0.00            
ATOM   3162  C1  CHO   455     200.216  82.952  30.665  1.00  0.00           C
ATOM   3163  C2  CHO   455     199.016  80.452  33.715  1.00  0.00           C
ATOM   3164  ROH CHO   456      80.916 149.252  42.515  1.00  0.00            
ATOM   3165  R1  CHO   456      79.166 150.602  40.715  1.00  0.00            
ATOM   3166  R2  CHO   456      79.616 153.202  39.915  1.00  0.00            
ATOM   3167  R3  CHO   456      79.416 152.102  37.415  1.00  0.00            
ATOM   3168  R4  CHO   456      79.116 155.002  37.015  1.00  0.00            
ATOM   3169  R5  CHO   456      77.766 153.452  36.315  1.00  0.00            
ATOM   3170  C1  CHO   456      78.716 155.052  32.965  1.00  0.00           C
ATOM   3171  C2  CHO   456      80.316 157.302  31.115  1.00  0.00           C
ATOM   3172  ROH CHO   457     101.666  19.052  51.665  1.00  0.00            
ATOM   3173  R1  CHO   457     101.166  21.352  53.215  1.00  0.00            
ATOM   3174  R2  CHO   457      99.316  21.452  55.265  1.00  0.00            
ATOM   3175  R3  CHO   457     101.466  22.352  56.715  1.00  0.00            
ATOM   3176  R4  CHO   457      99.116  23.552  58.015  1.00  0.00            
ATOM   3177  R5  CHO   457     100.916  24.602  57.265  1.00  0.00            
ATOM   3178  C1  CHO   457     101.016  25.602  60.915  1.00  0.00           C
ATOM   3179  C2  CHO   457      97.466  27.402  61.565  1.00  0.00           C
ATOM   3180  ROH CHO   458      70.266   7.302  39.665  1.00  0.00            
ATOM   3181  R1  CHO   458      71.666   6.602  37.265  1.00  0.00            
ATOM   3182  R2  CHO   458      70.566   7.002  34.765  1.00  0.00            
ATOM   3183  R3  CHO   458      72.866   8.352  34.315  1.00  0.00            
ATOM   3184  R4  CHO   458      71.816   7.852  31.665  1.00  0.00            
ATOM   3185  R5  CHO   458      73.816   7.352  32.365  1.00  0.00            
ATOM   3186  C1  CHO   458      74.716   9.602  29.415  1.00  0.00           C
ATOM   3187  C2  CHO   458      77.516   9.702  27.165  1.00  0.00           C
ATOM   3188  ROH CHO   459     127.366 113.902  30.465  1.00  0.00            
ATOM   3189  R1  CHO   459     129.066 113.702  32.715  1.00  0.00            
ATOM   3190  R2  CHO   459     128.416 114.852  35.115  1.00  0.00            
ATOM   3191  R3  CHO   459     128.816 112.352  36.065  1.00  0.00            
ATOM   3192  R4  CHO   459     129.566 114.102  38.315  1.00  0.00            
ATOM   3193  R5  CHO   459     130.766 112.502  37.415  1.00  0.00            
ATOM   3194  C1  CHO   459     130.616 111.302  41.015  1.00  0.00           C
ATOM   3195  C2  CHO   459     133.116 111.002  44.115  1.00  0.00           C
ATOM   3196  ROH CHO   460     222.866  29.552  33.865  1.00  0.00            
ATOM   3197  R1  CHO   460     223.816  30.352  31.315  1.00  0.00            
ATOM   3198  R2  CHO   460     224.766  28.502  29.465  1.00  0.00            
ATOM   3199  R3  CHO   460     222.916  29.752  27.865  1.00  0.00            
ATOM   3200  R4  CHO   460     224.516  28.102  26.015  1.00  0.00            
ATOM   3201  R5  CHO   460     224.116  30.202  25.865  1.00  0.00            
ATOM   3202  C1  CHO   460     222.666  29.002  22.515  1.00  0.00           C
ATOM   3203  C2  CHO   460     223.866  26.502  19.315  1.00  0.00           C
ATOM   3204  ROH CHO   461     187.016  37.902  37.965  1.00  0.00            
ATOM   3205  R1  CHO   461     184.266  37.802  37.165  1.00  0.00            
ATOM   3206  R2  CHO   461     183.066  39.952  35.865  1.00  0.00            
ATOM   3207  R3  CHO   461     182.466  38.002  34.015  1.00  0.00            
ATOM   3208  R4  CHO   461     180.266  39.952  33.815  1.00  0.00            
ATOM   3209  R5  CHO   461     180.066  37.852  34.165  1.00  0.00            
ATOM   3210  C1  CHO   461     178.066  38.202  30.915  1.00  0.00           C
ATOM   3211  C2  CHO   461     174.866  38.702  28.665  1.00  0.00           C
ATOM   3212  ROH CHO   462     114.766 196.002  29.415  1.00  0.00            
ATOM   3213  R1  CHO   462     115.766 196.652  32.015  1.00  0.00            
ATOM   3214  R2  CHO   462     114.566 195.802  34.315  1.00  0.00            
ATOM   3215  R3  CHO   462     117.016 194.802  34.915  1.00  0.00            
ATOM   3216  R4  CHO   462     115.516 194.502  37.365  1.00  0.00            
ATOM   3217  R5  CHO   462     117.416 195.502  37.165  1.00  0.00            
ATOM   3218  C1  CHO   462     118.366 192.802  39.715  1.00  0.00           C
ATOM   3219  C2  CHO   462     117.466 190.552  43.265  1.00  0.00           C
ATOM   3220  ROH CHO   463     132.666  88.352  27.515  1.00  0.00            
ATOM   3221  R1  CHO   463     131.216  88.402  29.915  1.00  0.00            
ATOM   3222  R2  CHO   463     129.866  86.152  30.915  1.00  0.00            
ATOM   3223  R3  CHO   463     131.316  86.652  33.115  1.00  0.00            
ATOM   3224  R4  CHO   463     128.916  85.352  34.115  1.00  0.00            
ATOM   3225  R5  CHO   463     129.716  87.252  34.815  1.00  0.00            
ATOM   3226  C1  CHO   463     129.716  85.302  38.065  1.00  0.00           C
ATOM   3227  C2  CHO   463     129.966  82.002  39.715  1.00  0.00           C
ATOM   3228  ROH CHO   464     165.366 118.652  29.665  1.00  0.00            
ATOM   3229  R1  CHO   464     166.516 117.802  32.065  1.00  0.00            
ATOM   3230  R2  CHO   464     167.916 119.502  33.765  1.00  0.00            
ATOM   3231  R3  CHO   464     166.166 118.602  35.615  1.00  0.00            
ATOM   3232  R4  CHO   464     168.466 119.602  37.165  1.00  0.00            
ATOM   3233  R5  CHO   464     167.566 117.652  37.315  1.00  0.00            
ATOM   3234  C1  CHO   464     167.116 118.852  40.915  1.00  0.00           C
ATOM   3235  C2  CHO   464     169.066 118.102  44.265  1.00  0.00           C
ATOM   3236  ROH CHO   465     186.766  64.452  37.865  1.00  0.00            
ATOM   3237  R1  CHO   465     185.616  66.552  39.415  1.00  0.00            
ATOM   3238  R2  CHO   465     184.616  66.202  41.965  1.00  0.00            
ATOM   3239  R3  CHO   465     186.366  68.252  42.565  1.00  0.00            
ATOM   3240  R4  CHO   465     184.616  68.002  44.915  1.00  0.00            
ATOM   3241  R5  CHO   465     185.016  69.802  43.765  1.00  0.00            
ATOM   3242  C1  CHO   465     186.216  70.952  47.215  1.00  0.00           C
ATOM   3243  C2  CHO   465     189.466  72.452  49.965  1.00  0.00           C
ATOM   3244  ROH CHO   466      -1.384 143.752  52.865  1.00  0.00            
ATOM   3245  R1  CHO   466      -0.484 143.402  50.165  1.00  0.00            
ATOM   3246  R2  CHO   466      -2.084 144.102  48.015  1.00  0.00            
ATOM   3247  R3  CHO   466       0.116 145.602  47.315  1.00  0.00            
ATOM   3248  R4  CHO   466      -1.534 145.502  44.865  1.00  0.00            
ATOM   3249  R5  CHO   466       0.566 144.952  45.065  1.00  0.00            
ATOM   3250  C1  CHO   466       0.866 147.652  42.415  1.00  0.00           C
ATOM   3251  C2  CHO   466       2.316 147.952  38.015  1.00  0.00           C
ATOM   3252  ROH CHO   467     183.866 207.602  36.915  1.00  0.00            
ATOM   3253  R1  CHO   467     182.616 209.002  34.815  1.00  0.00            
ATOM   3254  R2  CHO   467     184.116 210.152  32.765  1.00  0.00            
ATOM   3255  R3  CHO   467     182.466 208.652  31.165  1.00  0.00            
ATOM   3256  R4  CHO   467     183.116 211.002  29.565  1.00  0.00            
ATOM   3257  R5  CHO   467     181.116 210.252  30.015  1.00  0.00            
ATOM   3258  C1  CHO   467     181.016 210.102  26.215  1.00  0.00           C
ATOM   3259  C2  CHO   467     180.916 212.552  22.715  1.00  0.00           C
ATOM   3260  ROH CHO   468     113.166 218.002  44.215  1.00  0.00            
ATOM   3261  R1  CHO   468     112.366 218.352  41.515  1.00  0.00            
ATOM   3262  R2  CHO   468     114.116 219.152  39.515  1.00  0.00            
ATOM   3263  R3  CHO   468     113.266 216.902  38.265  1.00  0.00            
ATOM   3264  R4  CHO   468     114.866 218.252  36.265  1.00  0.00            
ATOM   3265  R5  CHO   468     112.816 217.552  36.015  1.00  0.00            
ATOM   3266  C1  CHO   468     114.516 215.652  33.215  1.00  0.00           C
ATOM   3267  C2  CHO   468     113.316 216.502  29.765  1.00  0.00           C
ATOM   3268  ROH CHO   469     117.966  70.102  60.415  1.00  0.00            
ATOM   3269  R1  CHO   469     118.916  71.302  58.015  1.00  0.00            
ATOM   3270  R2  CHO   469     119.616  69.802  55.765  1.00  0.00            
ATOM   3271  R3  CHO   469     117.866  71.502  54.515  1.00  0.00            
ATOM   3272  R4  CHO   469     119.266  70.102  52.365  1.00  0.00            
ATOM   3273  R5  CHO   469     119.066  72.252  52.615  1.00  0.00            
ATOM   3274  C1  CHO   469     117.416  71.802  49.165  1.00  0.00           C
ATOM   3275  C2  CHO   469     118.416  69.502  46.465  1.00  0.00           C
ATOM   3276  ROH CHO   470     130.766 212.602  49.065  1.00  0.00            
ATOM   3277  R1  CHO   470     130.266 211.052  46.765  1.00  0.00            
ATOM   3278  R2  CHO   470     127.816 211.002  45.465  1.00  0.00            
ATOM   3279  R3  CHO   470     129.316 211.702  43.315  1.00  0.00            
ATOM   3280  R4  CHO   470     127.066 210.202  42.165  1.00  0.00            
ATOM   3281  R5  CHO   470     129.216 209.802  41.865  1.00  0.00            
ATOM   3282  C1  CHO   470     128.066 210.352  38.265  1.00  0.00           C
ATOM   3283  C2  CHO   470     127.966 209.602  34.465  1.00  0.00           C
ATOM   3284  ROH CHO   471     171.116  45.102  53.015  1.00  0.00            
ATOM   3285  R1  CHO   471     171.716  42.952  51.315  1.00  0.00            
ATOM   3286  R2  CHO   471     169.866  41.052  50.615  1.00  0.00            
ATOM   3287  R3  CHO   471     170.566  41.702  48.065  1.00  0.00            
ATOM   3288  R4  CHO   471     169.066  39.202  47.765  1.00  0.00            
ATOM   3289  R5  CHO   471     171.066  39.652  47.015  1.00  0.00            
ATOM   3290  C1  CHO   471     169.316  38.802  43.765  1.00  0.00           C
ATOM   3291  C2  CHO   471     165.866  39.002  41.965  1.00  0.00           C
ATOM   3292  ROH CHO   472      50.166 144.902  38.165  1.00  0.00            
ATOM   3293  R1  CHO   472      51.766 143.702  36.215  1.00  0.00            
ATOM   3294  R2  CHO   472      50.816 141.952  34.315  1.00  0.00            
ATOM   3295  R3  CHO   472      51.966 143.702  32.565  1.00  0.00            
ATOM   3296  R4  CHO   472      52.466 141.052  31.415  1.00  0.00            
ATOM   3297  R5  CHO   472      53.966 142.552  31.865  1.00  0.00            
ATOM   3298  C1  CHO   472      54.516 142.152  28.115  1.00  0.00           C
ATOM   3299  C2  CHO   472      53.166 141.052  24.865  1.00  0.00           C
ATOM   3300  ROH CHO   473     148.666 184.952  41.965  1.00  0.00            
ATOM   3301  R1  CHO   473     146.316 185.052  40.415  1.00  0.00            
ATOM   3302  R2  CHO   473     144.766 187.302  40.215  1.00  0.00            
ATOM   3303  R3  CHO   473     145.116 186.952  37.565  1.00  0.00            
ATOM   3304  R4  CHO   473     142.916 188.902  37.765  1.00  0.00            
ATOM   3305  R5  CHO   473     142.866 187.002  36.665  1.00  0.00            
ATOM   3306  C1  CHO   473     142.216 189.452  33.815  1.00  0.00           C
ATOM   3307  C2  CHO   473     142.416 188.202  30.015  1.00  0.00           C
ATOM   3308  ROH CHO   474     150.316 196.602  29.765  1.00  0.00            
ATOM   3309  R1  CHO   474     150.566 195.702  32.415  1.00  0.00            
ATOM   3310  R2  CHO   474     150.316 193.002  33.115  1.00  0.00            
ATOM   3311  R3  CHO   474     152.766 193.402  34.215  1.00  0.00            
ATOM   3312  R4  CHO   474     151.816 190.852  35.365  1.00  0.00            
ATOM   3313  R5  CHO   474     152.516 192.602  36.465  1.00  0.00            
ATOM   3314  C1  CHO   474     155.016 190.002  37.715  1.00  0.00           C
ATOM   3315  C2  CHO   474     153.766 187.802  41.415  1.00  0.00           C
ATOM   3316  ROH CHO   475      14.066 125.452  39.465  1.00  0.00            
ATOM   3317  R1  CHO   475      15.416 123.852  37.515  1.00  0.00            
ATOM   3318  R2  CHO   475      14.116 121.852  36.115  1.00  0.00            
ATOM   3319  R3  CHO   475      15.116 123.202  33.965  1.00  0.00            
ATOM   3320  R4  CHO   475      14.016 120.752  32.815  1.00  0.00            
ATOM   3321  R5  CHO   475      16.066 121.502  32.565  1.00  0.00            
ATOM   3322  C1  CHO   475      14.916 121.352  28.915  1.00  0.00           C
ATOM   3323  C2  CHO   475      14.416 120.902  24.865  1.00  0.00           C
ATOM   3324  ROH CHO   476       7.266 172.502  22.765  1.00  0.00            
ATOM   3325  R1  CHO   476       6.616 173.552  25.265  1.00  0.00            
ATOM   3326  R2  CHO   476       8.266 173.302  27.515  1.00  0.00            
ATOM   3327  R3  CHO   476       8.016 176.002  27.565  1.00  0.00            
ATOM   3328  R4  CHO   476       9.916 175.352  29.715  1.00  0.00            
ATOM   3329  R5  CHO   476       8.116 176.552  29.915  1.00  0.00            
ATOM   3330  C1  CHO   476      10.716 179.102  31.115  1.00  0.00           C
ATOM   3331  C2  CHO   476      14.416 179.702  31.315  1.00  0.00           C
ATOM   3332  ROH CHO   477     134.566 108.402  48.215  1.00  0.00            
ATOM   3333  R1  CHO   477     134.166 110.002  50.515  1.00  0.00            
ATOM   3334  R2  CHO   477     131.716 110.502  51.615  1.00  0.00            
ATOM   3335  R3  CHO   477     132.916 109.552  53.915  1.00  0.00            
ATOM   3336  R4  CHO   477     130.266 110.452  54.765  1.00  0.00            
ATOM   3337  R5  CHO   477     132.166 111.052  55.615  1.00  0.00            
ATOM   3338  C1  CHO   477     130.516 109.552  58.715  1.00  0.00           C
ATOM   3339  C2  CHO   477     129.866 107.652  62.115  1.00  0.00           C
ATOM   3340  ROH CHO   478       0.366  78.102  15.415  1.00  0.00            
ATOM   3341  R1  CHO   478      -0.134  76.202  17.465  1.00  0.00            
ATOM   3342  R2  CHO   478       1.516  74.002  17.815  1.00  0.00            
ATOM   3343  R3  CHO   478       1.666  74.952  20.365  1.00  0.00            
ATOM   3344  R4  CHO   478       3.166  72.402  20.415  1.00  0.00            
ATOM   3345  R5  CHO   478       1.566  73.002  21.765  1.00  0.00            
ATOM   3346  C1  CHO   478       4.316  72.402  24.315  1.00  0.00           C
ATOM   3347  C2  CHO   478       5.666  69.552  26.415  1.00  0.00           C
ATOM   3348  ROH CHO   479     219.916 133.852  21.665  1.00  0.00            
ATOM   3349  R1  CHO   479     220.616 133.302  24.365  1.00  0.00            
ATOM   3350  R2  CHO   479     220.466 135.202  26.315  1.00  0.00            
ATOM   3351  R3  CHO   479     218.916 133.352  27.565  1.00  0.00            
ATOM   3352  R4  CHO   479     220.266 134.752  29.765  1.00  0.00            
ATOM   3353  R5  CHO   479     220.266 132.602  29.415  1.00  0.00            
ATOM   3354  C1  CHO   479     218.766 132.702  32.915  1.00  0.00           C
ATOM   3355  C2  CHO   479     219.066 132.302  36.865  1.00  0.00           C
ATOM   3356  ROH CHO   480      35.866  97.952  31.065  1.00  0.00            
ATOM   3357  R1  CHO   480      37.166 100.402  31.365  1.00  0.00            
ATOM   3358  R2  CHO   480      39.466 101.052  29.965  1.00  0.00            
ATOM   3359  R3  CHO   480      38.016 103.252  29.215  1.00  0.00            
ATOM   3360  R4  CHO   480      40.716 104.252  29.715  1.00  0.00            
ATOM   3361  R5  CHO   480      38.866 105.002  30.615  1.00  0.00            
ATOM   3362  C1  CHO   480      40.066 108.202  28.915  1.00  0.00           C
ATOM   3363  C2  CHO   480      40.016 111.602  27.065  1.00  0.00           C
ATOM   3364  ROH CHO   481      31.066  85.002  46.715  1.00  0.00            
ATOM   3365  R1  CHO   481      30.316  84.702  44.015  1.00  0.00            
ATOM   3366  R2  CHO   481      27.666  84.752  43.165  1.00  0.00            
ATOM   3367  R3  CHO   481      28.566  86.652  41.465  1.00  0.00            
ATOM   3368  R4  CHO   481      26.416  85.302  40.015  1.00  0.00            
ATOM   3369  R5  CHO   481      28.466  85.602  39.315  1.00  0.00            
ATOM   3370  C1  CHO   481      26.566  87.452  36.565  1.00  0.00           C
ATOM   3371  C2  CHO   481      26.316  86.002  32.715  1.00  0.00           C
ATOM   3372  ROH CHO   482     112.966 142.202  42.615  1.00  0.00            
ATOM   3373  R1  CHO   482     111.916 142.552  40.015  1.00  0.00            
ATOM   3374  R2  CHO   482     113.516 142.652  37.765  1.00  0.00            
ATOM   3375  R3  CHO   482     111.916 140.652  36.915  1.00  0.00            
ATOM   3376  R4  CHO   482     113.466 141.352  34.565  1.00  0.00            
ATOM   3377  R5  CHO   482     111.316 141.252  34.665  1.00  0.00            
ATOM   3378  C1  CHO   482     111.916 138.702  31.865  1.00  0.00           C
ATOM   3379  C2  CHO   482     111.066 136.352  27.865  1.00  0.00           C
ATOM   3380  ROH CHO   483     153.166 133.202  38.265  1.00  0.00            
ATOM   3381  R1  CHO   483     153.466 130.552  37.415  1.00  0.00            
ATOM   3382  R2  CHO   483     152.766 129.652  34.865  1.00  0.00            
ATOM   3383  R3  CHO   483     155.316 128.752  34.815  1.00  0.00            
ATOM   3384  R4  CHO   483     153.816 126.952  33.065  1.00  0.00            
ATOM   3385  R5  CHO   483     155.116 126.402  34.765  1.00  0.00            
ATOM   3386  C1  CHO   483     156.866 124.502  31.965  1.00  0.00           C
ATOM   3387  C2  CHO   483     156.766 123.952  28.065  1.00  0.00           C
ATOM   3388  ROH CHO   484     220.766 103.852  20.665  1.00  0.00            
ATOM   3389  R1  CHO   484     222.216 104.852  22.865  1.00  0.00            
ATOM   3390  R2  CHO   484     221.166 106.652  24.665  1.00  0.00            
ATOM   3391  R3  CHO   484     221.916 104.752  26.515  1.00  0.00            
ATOM   3392  R4  CHO   484     221.166 107.052  28.115  1.00  0.00            
ATOM   3393  R5  CHO   484     223.066 106.002  28.215  1.00  0.00            
ATOM   3394  C1  CHO   484     221.916 105.552  31.815  1.00  0.00           C
ATOM   3395  C2  CHO   484     222.916 107.402  35.115  1.00  0.00           C
ATOM   3396  ROH CHO   485       9.916 173.302  51.515  1.00  0.00            
ATOM   3397  R1  CHO   485       9.066 173.302  48.815  1.00  0.00            
ATOM   3398  R2  CHO   485      10.516 174.602  46.815  1.00  0.00            
ATOM   3399  R3  CHO   485      10.416 172.152  45.615  1.00  0.00            
ATOM   3400  R4  CHO   485      10.116 174.052  43.415  1.00  0.00            
ATOM   3401  R5  CHO   485       8.766 172.402  43.865  1.00  0.00            
ATOM   3402  C1  CHO   485       9.816 171.452  40.315  1.00  0.00           C
ATOM   3403  C2  CHO   485       8.816 173.452  38.315  1.00  0.00           C
ATOM   3404  ROH CHO   486     221.216 157.902  49.765  1.00  0.00            
ATOM   3405  R1  CHO   486     220.316 158.052  47.115  1.00  0.00            
ATOM   3406  R2  CHO   486     221.716 159.452  45.165  1.00  0.00            
ATOM   3407  R3  CHO   486     221.566 157.052  43.815  1.00  0.00            
ATOM   3408  R4  CHO   486     221.066 159.102  41.765  1.00  0.00            
ATOM   3409  R5  CHO   486     219.816 157.352  42.215  1.00  0.00            
ATOM   3410  C1  CHO   486     220.616 156.652  38.565  1.00  0.00           C
ATOM   3411  C2  CHO   486     222.516 156.352  35.665  1.00  0.00           C
ATOM   3412  ROH CHO   487      57.516  51.702  37.315  1.00  0.00            
ATOM   3413  R1  CHO   487      58.916  50.852  35.015  1.00  0.00            
ATOM   3414  R2  CHO   487      58.116  48.602  33.565  1.00  0.00            
ATOM   3415  R3  CHO   487      58.166  50.352  31.465  1.00  0.00            
ATOM   3416  R4  CHO   487      57.416  47.802  30.265  1.00  0.00            
ATOM   3417  R5  CHO   487      59.066  49.102  29.665  1.00  0.00            
ATOM   3418  C1  CHO   487      57.016  48.952  26.415  1.00  0.00           C
ATOM   3419  C2  CHO   487      56.666  47.752  22.515  1.00  0.00           C
ATOM   3420  ROH CHO   488      47.366 105.002  40.915  1.00  0.00            
ATOM   3421  R1  CHO   488      47.466 102.902  42.815  1.00  0.00            
ATOM   3422  R2  CHO   488      45.316 101.202  43.315  1.00  0.00            
ATOM   3423  R3  CHO   488      47.166  99.302  42.765  1.00  0.00            
ATOM   3424  R4  CHO   488      45.216  98.002  44.515  1.00  0.00            
ATOM   3425  R5  CHO   488      47.366  98.052  44.815  1.00  0.00            
ATOM   3426  C1  CHO   488      46.866  94.302  44.715  1.00  0.00           C
ATOM   3427  C2  CHO   488      48.616  92.502  47.215  1.00  0.00           C
ATOM   3428  ROH CHO   489     188.816 219.352  37.015  1.00  0.00            
ATOM   3429  R1  CHO   489     187.116 220.152  34.915  1.00  0.00            
ATOM   3430  R2  CHO   489     187.266 222.652  33.715  1.00  0.00            
ATOM   3431  R3  CHO   489     187.566 221.202  31.465  1.00  0.00            
ATOM   3432  R4  CHO   489     187.966 224.002  30.615  1.00  0.00            
ATOM   3433  R5  CHO   489     186.566 222.602  29.765  1.00  0.00            
ATOM   3434  C1  CHO   489     188.616 223.402  26.665  1.00  0.00           C
ATOM   3435  C2  CHO   489     187.816 226.552  24.015  1.00  0.00           C
ATOM   3436  ROH CHO   490     107.866  63.752  57.665  1.00  0.00            
ATOM   3437  R1  CHO   490     107.866  65.352  55.315  1.00  0.00            
ATOM   3438  R2  CHO   490     110.166  66.352  54.165  1.00  0.00            
ATOM   3439  R3  CHO   490     109.216  65.102  51.915  1.00  0.00            
ATOM   3440  R4  CHO   490     111.416  66.802  50.965  1.00  0.00            
ATOM   3441  R5  CHO   490     109.366  66.802  50.215  1.00  0.00            
ATOM   3442  C1  CHO   490     111.216  65.902  47.015  1.00  0.00           C
ATOM   3443  C2  CHO   490     113.216  69.352  46.965  1.00  0.00           C
ATOM   3444  ROH CHO   491     122.466 184.402  28.965  1.00  0.00            
ATOM   3445  R1  CHO   491     122.016 183.502  31.615  1.00  0.00            
ATOM   3446  R2  CHO   491     121.716 185.252  33.765  1.00  0.00            
ATOM   3447  R3  CHO   491     119.366 183.852  34.115  1.00  0.00            
ATOM   3448  R4  CHO   491     120.166 184.752  36.815  1.00  0.00            
ATOM   3449  R5  CHO   491     119.666 182.702  36.165  1.00  0.00            
ATOM   3450  C1  CHO   491     117.066 183.202  38.915  1.00  0.00           C
ATOM   3451  C2  CHO   491     113.866 182.652  40.965  1.00  0.00           C
ATOM   3452  ROH CHO   492     169.216  71.902  36.815  1.00  0.00            
ATOM   3453  R1  CHO   492     167.266  71.952  34.765  1.00  0.00            
ATOM   3454  R2  CHO   492     166.066  74.352  33.915  1.00  0.00            
ATOM   3455  R3  CHO   492     166.916  73.502  31.465  1.00  0.00            
ATOM   3456  R4  CHO   492     165.666  76.102  31.015  1.00  0.00            
ATOM   3457  R5  CHO   492     165.216  74.252  29.965  1.00  0.00            
ATOM   3458  C1  CHO   492     166.216  76.402  27.015  1.00  0.00           C
ATOM   3459  C2  CHO   492     165.566  76.002  22.865  1.00  0.00           C
ATOM   3460  ROH CHO   493     157.116 127.352  58.615  1.00  0.00            
ATOM   3461  R1  CHO   493     156.216 127.502  55.965  1.00  0.00            
ATOM   3462  R2  CHO   493     157.566 128.952  54.015  1.00  0.00            
ATOM   3463  R3  CHO   493     157.516 126.602  52.665  1.00  0.00            
ATOM   3464  R4  CHO   493     158.366 128.602  50.665  1.00  0.00            
ATOM   3465  R5  CHO   493     156.716 127.202  50.465  1.00  0.00            
ATOM   3466  C1  CHO   493     158.866 126.152  47.465  1.00  0.00           C
ATOM   3467  C2  CHO   493     158.366 129.602  45.265  1.00  0.00           C
ATOM   3468  ROH CHO   494     196.316 206.752  56.365  1.00  0.00            
ATOM   3469  R1  CHO   494     196.716 207.352  53.615  1.00  0.00            
ATOM   3470  R2  CHO   494     197.916 205.602  51.865  1.00  0.00            
ATOM   3471  R3  CHO   494     195.616 206.002  50.415  1.00  0.00            
ATOM   3472  R4  CHO   494     197.766 206.002  48.415  1.00  0.00            
ATOM   3473  R5  CHO   494     196.266 207.552  48.715  1.00  0.00            
ATOM   3474  C1  CHO   494     195.516 206.602  45.115  1.00  0.00           C
ATOM   3475  C2  CHO   494     197.116 210.252  44.315  1.00  0.00           C
ATOM   3476  ROH CHO   495     143.966  92.952  61.615  1.00  0.00            
ATOM   3477  R1  CHO   495     145.116  91.602  59.415  1.00  0.00            
ATOM   3478  R2  CHO   495     143.716  90.952  57.115  1.00  0.00            
ATOM   3479  R3  CHO   495     145.716  92.302  55.915  1.00  0.00            
ATOM   3480  R4  CHO   495     144.366  90.902  53.715  1.00  0.00            
ATOM   3481  R5  CHO   495     146.516  90.852  54.215  1.00  0.00            
ATOM   3482  C1  CHO   495     146.666  92.102  50.615  1.00  0.00           C
ATOM   3483  C2  CHO   495     144.916  91.652  47.365  1.00  0.00           C
ATOM   3484  ROH CHO   496     122.766  60.302  57.465  1.00  0.00            
ATOM   3485  R1  CHO   496     123.916  61.402  55.165  1.00  0.00            
ATOM   3486  R2  CHO   496     125.716  60.052  53.565  1.00  0.00            
ATOM   3487  R3  CHO   496     123.966  60.652  51.615  1.00  0.00            
ATOM   3488  R4  CHO   496     126.416  59.902  50.165  1.00  0.00            
ATOM   3489  R5  CHO   496     125.266  61.752  49.915  1.00  0.00            
ATOM   3490  C1  CHO   496     125.116  60.352  46.365  1.00  0.00           C
ATOM   3491  C2  CHO   496     126.766  58.902  43.165  1.00  0.00           C
ATOM   3492  ROH CHO   497     222.016 112.802  36.815  1.00  0.00            
ATOM   3493  R1  CHO   497     222.716 113.002  34.115  1.00  0.00            
ATOM   3494  R2  CHO   497     221.566 111.402  32.165  1.00  0.00            
ATOM   3495  R3  CHO   497     220.966 113.752  31.015  1.00  0.00            
ATOM   3496  R4  CHO   497     221.566 112.002  28.765  1.00  0.00            
ATOM   3497  R5  CHO   497     222.416 113.952  29.115  1.00  0.00            
ATOM   3498  C1  CHO   497     220.916 114.602  25.665  1.00  0.00           C
ATOM   3499  C2  CHO   497     221.716 115.702  21.915  1.00  0.00           C
ATOM   3500  ROH CHO   498      95.016  34.502  40.415  1.00  0.00            
ATOM   3501  R1  CHO   498      95.716  33.452  37.865  1.00  0.00            
ATOM   3502  R2  CHO   498      94.216  31.502  36.615  1.00  0.00            
ATOM   3503  R3  CHO   498      94.166  33.302  34.565  1.00  0.00            
ATOM   3504  R4  CHO   498      94.266  30.702  33.215  1.00  0.00            
ATOM   3505  R5  CHO   498      95.616  32.402  32.915  1.00  0.00            
ATOM   3506  C1  CHO   498      94.216  31.952  29.365  1.00  0.00           C
ATOM   3507  C2  CHO   498      96.416  32.202  26.265  1.00  0.00           C
ATOM   3508  ROH CHO   499     153.716  37.402  40.565  1.00  0.00            
ATOM   3509  R1  CHO   499     153.766  38.552  38.015  1.00  0.00            
ATOM   3510  R2  CHO   499     151.566  38.702  36.315  1.00  0.00            
ATOM   3511  R3  CHO   499     152.166  41.352  36.265  1.00  0.00            
ATOM   3512  R4  CHO   499     150.266  40.952  34.065  1.00  0.00            
ATOM   3513  R5  CHO   499     152.216  41.902  33.965  1.00  0.00            
ATOM   3514  C1  CHO   499     150.016  44.752  32.765  1.00  0.00           C
ATOM   3515  C2  CHO   499     146.966  47.052  29.915  1.00  0.00           C
ATOM   3516  ROH CHO   500      83.666 129.752  43.515  1.00  0.00            
ATOM   3517  R1  CHO   500      85.116 130.552  41.215  1.00  0.00            
ATOM   3518  R2  CHO   500      84.816 129.352  38.765  1.00  0.00            
ATOM   3519  R3  CHO   500      84.366 131.902  37.915  1.00  0.00            
ATOM   3520  R4  CHO   500      85.816 130.652  35.715  1.00  0.00            
ATOM   3521  R5  CHO   500      86.366 132.502  36.715  1.00  0.00            
ATOM   3522  C1  CHO   500      85.966 133.802  33.165  1.00  0.00           C
ATOM   3523  C2  CHO   500      87.766 134.452  29.615  1.00  0.00           C
ATOM   3524  ROH CHO   501      98.816  55.852  24.365  1.00  0.00            
ATOM   3525  R1  CHO   501      96.866  55.452  26.365  1.00  0.00            
ATOM   3526  R2  CHO   501      97.116  53.402  28.265  1.00  0.00            
ATOM   3527  R3  CHO   501      96.816  55.452  30.015  1.00  0.00            
ATOM   3528  R4  CHO   501      96.416  53.052  31.615  1.00  0.00            
ATOM   3529  R5  CHO   501      95.066  54.752  31.515  1.00  0.00            
ATOM   3530  C1  CHO   501      95.766  54.752  35.265  1.00  0.00           C
ATOM   3531  C2  CHO   501      92.916  52.202  37.915  1.00  0.00           C
ATOM   3532  ROH CHO   502     152.366  30.202  26.465  1.00  0.00            
ATOM   3533  R1  CHO   502     153.416  28.902  28.765  1.00  0.00            
ATOM   3534  R2  CHO   502     155.516  29.952  30.215  1.00  0.00            
ATOM   3535  R3  CHO   502     153.816  29.652  32.265  1.00  0.00            
ATOM   3536  R4  CHO   502     156.216  30.702  33.515  1.00  0.00            
ATOM   3537  R5  CHO   502     155.166  28.902  34.115  1.00  0.00            
ATOM   3538  C1  CHO   502     155.016  30.852  37.365  1.00  0.00           C
ATOM   3539  C2  CHO   502     154.466  32.352  41.315  1.00  0.00           C
ATOM   3540  ROH CHO   503       6.966 210.052  36.165  1.00  0.00            
ATOM   3541  R1  CHO   503       8.366 211.152  38.365  1.00  0.00            
ATOM   3542  R2  CHO   503       7.166 211.702  40.815  1.00  0.00            
ATOM   3543  R3  CHO   503       9.116 210.102  41.765  1.00  0.00            
ATOM   3544  R4  CHO   503       8.416 211.902  44.015  1.00  0.00            
ATOM   3545  R5  CHO   503      10.416 211.602  43.165  1.00  0.00            
ATOM   3546  C1  CHO   503      11.016 210.602  46.815  1.00  0.00           C
ATOM   3547  C2  CHO   503       9.916 210.352  51.015  1.00  0.00           C
ATOM   3548  ROH CHO   504      32.166 138.352  52.415  1.00  0.00            
ATOM   3549  R1  CHO   504      30.666 137.452  50.215  1.00  0.00            
ATOM   3550  R2  CHO   504      31.816 137.052  47.715  1.00  0.00            
ATOM   3551  R3  CHO   504      30.766 134.552  47.965  1.00  0.00            
ATOM   3552  R4  CHO   504      31.266 134.852  45.115  1.00  0.00            
ATOM   3553  R5  CHO   504      29.366 134.302  46.015  1.00  0.00            
ATOM   3554  C1  CHO   504      30.016 131.202  43.815  1.00  0.00           C
ATOM   3555  C2  CHO   504      28.116 129.902  40.165  1.00  0.00           C
ATOM   3556  ROH CHO   505      49.966 105.502  29.765  1.00  0.00            
ATOM   3557  R1  CHO   505      48.916 104.502  27.315  1.00  0.00            
ATOM   3558  R2  CHO   505      50.516 104.102  25.065  1.00  0.00            
ATOM   3559  R3  CHO   505      49.466 101.602  25.165  1.00  0.00            
ATOM   3560  R4  CHO   505      50.066 102.002  22.365  1.00  0.00            
ATOM   3561  R5  CHO   505      48.166 101.402  23.165  1.00  0.00            
ATOM   3562  C1  CHO   505      48.866  98.452  20.865  1.00  0.00           C
ATOM   3563  C2  CHO   505      50.166  96.752  17.815  1.00  0.00           C
ATOM   3564  ROH CHO   506       0.266 114.152  37.565  1.00  0.00            
ATOM   3565  R1  CHO   506       0.866 115.102  34.965  1.00  0.00            
ATOM   3566  R2  CHO   506       1.416 113.402  32.865  1.00  0.00            
ATOM   3567  R3  CHO   506      -0.584 114.802  31.665  1.00  0.00            
ATOM   3568  R4  CHO   506       1.266 114.152  29.515  1.00  0.00            
ATOM   3569  R5  CHO   506       0.516 116.102  30.015  1.00  0.00            
ATOM   3570  C1  CHO   506      -0.684 115.852  26.415  1.00  0.00           C
ATOM   3571  C2  CHO   506       0.966 115.852  22.965  1.00  0.00           C
ATOM   3572  ROH CHO   507     218.066 122.502  43.965  1.00  0.00            
ATOM   3573  R1  CHO   507     216.866 121.452  46.315  1.00  0.00            
ATOM   3574  R2  CHO   507     217.666 122.252  48.815  1.00  0.00            
ATOM   3575  R3  CHO   507     215.016 122.802  49.115  1.00  0.00            
ATOM   3576  R4  CHO   507     216.166 123.302  51.765  1.00  0.00            
ATOM   3577  R5  CHO   507     214.466 122.002  51.315  1.00  0.00            
ATOM   3578  C1  CHO   507     212.816 124.402  53.765  1.00  0.00           C
ATOM   3579  C2  CHO   507     212.516 125.452  57.815  1.00  0.00           C
ATOM   3580  ROH CHO   508     201.366 186.752  24.465  1.00  0.00            
ATOM   3581  R1  CHO   508     200.966 185.052  26.665  1.00  0.00            
ATOM   3582  R2  CHO   508     202.116 185.552  29.165  1.00  0.00            
ATOM   3583  R3  CHO   508     199.516 185.302  30.015  1.00  0.00            
ATOM   3584  R4  CHO   508     201.166 185.252  32.465  1.00  0.00            
ATOM   3585  R5  CHO   508     199.666 183.752  31.815  1.00  0.00            
ATOM   3586  C1  CHO   508     198.166 184.802  35.165  1.00  0.00           C
ATOM   3587  C2  CHO   508     200.516 182.402  37.665  1.00  0.00           C
ATOM   3588  ROH CHO   509     147.766  19.852  41.665  1.00  0.00            
ATOM   3589  R1  CHO   509     146.266  19.902  39.265  1.00  0.00            
ATOM   3590  R2  CHO   509     146.766  21.702  37.215  1.00  0.00            
ATOM   3591  R3  CHO   509     146.966  19.502  35.715  1.00  0.00            
ATOM   3592  R4  CHO   509     146.366  21.602  33.815  1.00  0.00            
ATOM   3593  R5  CHO   509     145.266  19.752  34.015  1.00  0.00            
ATOM   3594  C1  CHO   509     146.266  19.502  30.365  1.00  0.00           C
ATOM   3595  C2  CHO   509     143.716  21.602  29.115  1.00  0.00           C
ATOM   3596  ROH CHO   510      75.816  73.252  37.315  1.00  0.00            
ATOM   3597  R1  CHO   510      77.216  74.052  34.965  1.00  0.00            
ATOM   3598  R2  CHO   510      79.316  72.602  33.965  1.00  0.00            
ATOM   3599  R3  CHO   510      77.866  72.602  31.715  1.00  0.00            
ATOM   3600  R4  CHO   510      80.466  71.552  30.865  1.00  0.00            
ATOM   3601  R5  CHO   510      79.416  73.202  29.965  1.00  0.00            
ATOM   3602  C1  CHO   510      79.716  70.902  26.965  1.00  0.00           C
ATOM   3603  C2  CHO   510      81.366  71.652  23.365  1.00  0.00           C
ATOM   3604  ROH CHO   511      56.316 156.952  53.265  1.00  0.00            
ATOM   3605  R1  CHO   511      56.416 158.652  50.965  1.00  0.00            
ATOM   3606  R2  CHO   511      57.516 157.852  48.565  1.00  0.00            
ATOM   3607  R3  CHO   511      55.066 158.552  47.565  1.00  0.00            
ATOM   3608  R4  CHO   511      56.916 158.852  45.315  1.00  0.00            
ATOM   3609  R5  CHO   511      55.566 160.352  46.065  1.00  0.00            
ATOM   3610  C1  CHO   511      54.316 160.102  42.515  1.00  0.00           C
ATOM   3611  C2  CHO   511      55.266 159.152  39.365  1.00  0.00           C
ATOM   3612  ROH CHO   512      18.416  40.102  44.465  1.00  0.00            
ATOM   3613  R1  CHO   512      17.666  39.652  41.815  1.00  0.00            
ATOM   3614  R2  CHO   512      17.316  41.652  39.965  1.00  0.00            
ATOM   3615  R3  CHO   512      19.116  40.252  38.515  1.00  0.00            
ATOM   3616  R4  CHO   512      17.366  41.552  36.515  1.00  0.00            
ATOM   3617  R5  CHO   512      17.866  39.402  36.665  1.00  0.00            
ATOM   3618  C1  CHO   512      19.116  40.152  33.115  1.00  0.00           C
ATOM   3619  C2  CHO   512      21.716  41.202  30.165  1.00  0.00           C
ATOM   3620  ROH CHO   513      71.116  46.652  39.815  1.00  0.00            
ATOM   3621  R1  CHO   513      71.016  44.702  41.865  1.00  0.00            
ATOM   3622  R2  CHO   513      71.616  45.302  44.515  1.00  0.00            
ATOM   3623  R3  CHO   513      69.166  44.202  44.965  1.00  0.00            
ATOM   3624  R4  CHO   513      70.516  44.152  47.565  1.00  0.00            
ATOM   3625  R5  CHO   513      69.566  42.452  46.565  1.00  0.00            
ATOM   3626  C1  CHO   513      67.566  42.502  49.815  1.00  0.00           C
ATOM   3627  C2  CHO   513      64.866  40.852  52.515  1.00  0.00           C
ATOM   3628  ROH CHO   514     151.416  20.152  27.565  1.00  0.00            
ATOM   3629  R1  CHO   514     151.816  21.102  30.215  1.00  0.00            
ATOM   3630  R2  CHO   514     150.366  20.252  32.365  1.00  0.00            
ATOM   3631  R3  CHO   514     152.816  19.752  33.415  1.00  0.00            
ATOM   3632  R4  CHO   514     151.116  20.352  35.765  1.00  0.00            
ATOM   3633  R5  CHO   514     153.016  21.252  35.215  1.00  0.00            
ATOM   3634  C1  CHO   514     153.866  19.902  38.665  1.00  0.00           C
ATOM   3635  C2  CHO   514     153.316  18.702  42.415  1.00  0.00           C
ATOM   3636  ROH CHO   515     187.966  92.702  39.565  1.00  0.00            
ATOM   3637  R1  CHO   515     187.916  91.352  42.065  1.00  0.00            
ATOM   3638  R2  CHO   515     189.116  92.352  44.315  1.00  0.00            
ATOM   3639  R3  CHO   515     186.616  92.002  45.365  1.00  0.00            
ATOM   3640  R4  CHO   515     188.416  91.902  47.715  1.00  0.00            
ATOM   3641  R5  CHO   515     186.916  90.452  47.165  1.00  0.00            
ATOM   3642  C1  CHO   515     185.666  91.352  50.615  1.00  0.00           C
ATOM   3643  C2  CHO   515     186.916  90.252  53.415  1.00  0.00           C
ATOM   3644  ROH CHO   516      70.466  22.152  40.565  1.00  0.00            
ATOM   3645  R1  CHO   516      70.266  21.652  43.315  1.00  0.00            
ATOM   3646  R2  CHO   516      72.466  21.152  44.915  1.00  0.00            
ATOM   3647  R3  CHO   516      71.466  23.202  46.415  1.00  0.00            
ATOM   3648  R4  CHO   516      73.366  21.852  48.165  1.00  0.00            
ATOM   3649  R5  CHO   516      71.316  22.302  48.615  1.00  0.00            
ATOM   3650  C1  CHO   516      73.016  24.202  51.465  1.00  0.00           C
ATOM   3651  C2  CHO   516      72.266  24.552  55.415  1.00  0.00           C
ATOM   3652  ROH CHO   517      27.816 106.002  27.715  1.00  0.00            
ATOM   3653  R1  CHO   517      27.566 104.002  29.665  1.00  0.00            
ATOM   3654  R2  CHO   517      29.216 103.752  31.865  1.00  0.00            
ATOM   3655  R3  CHO   517      26.916 103.802  33.265  1.00  0.00            
ATOM   3656  R4  CHO   517      28.716 102.202  34.915  1.00  0.00            
ATOM   3657  R5  CHO   517      26.716 101.602  34.215  1.00  0.00            
ATOM   3658  C1  CHO   517      26.216 101.352  37.965  1.00  0.00           C
ATOM   3659  C2  CHO   517      26.316 100.752  41.665  1.00  0.00           C
ATOM   3660  ROH CHO   518     111.166 195.002  61.565  1.00  0.00            
ATOM   3661  R1  CHO   518     111.216 195.102  58.765  1.00  0.00            
ATOM   3662  R2  CHO   518     113.166 196.502  57.365  1.00  0.00            
ATOM   3663  R3  CHO   518     113.466 194.102  56.065  1.00  0.00            
ATOM   3664  R4  CHO   518     114.266 196.102  54.115  1.00  0.00            
ATOM   3665  R5  CHO   518     112.816 194.502  53.815  1.00  0.00            
ATOM   3666  C1  CHO   518     115.216 193.652  51.015  1.00  0.00           C
ATOM   3667  C2  CHO   518     114.016 192.502  46.015  1.00  0.00           C
ATOM   3668  ROH CHO   519     142.216  56.452  28.265  1.00  0.00            
ATOM   3669  R1  CHO   519     142.166  55.002  30.715  1.00  0.00            
ATOM   3670  R2  CHO   519     144.066  55.402  32.715  1.00  0.00            
ATOM   3671  R3  CHO   519     141.916  55.852  34.265  1.00  0.00            
ATOM   3672  R4  CHO   519     143.866  54.702  36.065  1.00  0.00            
ATOM   3673  R5  CHO   519     141.866  54.002  35.765  1.00  0.00            
ATOM   3674  C1  CHO   519     141.716  54.702  39.515  1.00  0.00           C
ATOM   3675  C2  CHO   519     141.366  52.402  43.915  1.00  0.00           C
ATOM   3676  ROH CHO   520     141.966  76.352  26.565  1.00  0.00            
ATOM   3677  R1  CHO   520     140.716  76.352  29.115  1.00  0.00            
ATOM   3678  R2  CHO   520     140.066  74.052  30.465  1.00  0.00            
ATOM   3679  R3  CHO   520     141.516  75.202  32.465  1.00  0.00            
ATOM   3680  R4  CHO   520     139.466  73.602  33.815  1.00  0.00            
ATOM   3681  R5  CHO   520     139.866  75.702  34.115  1.00  0.00            
ATOM   3682  C1  CHO   520     140.466  74.402  37.665  1.00  0.00           C
ATOM   3683  C2  CHO   520     138.216  75.502  41.015  1.00  0.00           C
ATOM   3684  ROH CHO   521     113.616  33.102  45.915  1.00  0.00            
ATOM   3685  R1  CHO   521     112.416  33.802  48.365  1.00  0.00            
ATOM   3686  R2  CHO   521     113.866  34.352  50.665  1.00  0.00            
ATOM   3687  R3  CHO   521     112.466  36.652  50.665  1.00  0.00            
ATOM   3688  R4  CHO   521     113.116  36.202  53.465  1.00  0.00            
ATOM   3689  R5  CHO   521     111.116  36.552  52.615  1.00  0.00            
ATOM   3690  C1  CHO   521     111.366  39.502  55.065  1.00  0.00           C
ATOM   3691  C2  CHO   521     111.616  39.202  58.965  1.00  0.00           C
ATOM   3692  ROH CHO   522      65.016 214.652  58.165  1.00  0.00            
ATOM   3693  R1  CHO   522      62.816 213.302  57.015  1.00  0.00            
ATOM   3694  R2  CHO   522      61.316 211.402  58.365  1.00  0.00            
ATOM   3695  R3  CHO   522      59.216 212.952  57.665  1.00  0.00            
ATOM   3696  R4  CHO   522      58.016 210.352  58.315  1.00  0.00            
ATOM   3697  R5  CHO   522      57.766 211.502  56.465  1.00  0.00            
ATOM   3698  C1  CHO   522      54.116 211.252  57.615  1.00  0.00           C
ATOM   3699  C2  CHO   522      53.066 211.902  60.915  1.00  0.00           C
ATOM   3700  ROH CHO   523     188.566 120.352  41.965  1.00  0.00            
ATOM   3701  R1  CHO   523     187.116 119.952  44.365  1.00  0.00            
ATOM   3702  R2  CHO   523     187.016 117.502  45.615  1.00  0.00            
ATOM   3703  R3  CHO   523     187.916 118.902  47.765  1.00  0.00            
ATOM   3704  R4  CHO   523     186.366 116.702  48.915  1.00  0.00            
ATOM   3705  R5  CHO   523     186.116 118.852  49.365  1.00  0.00            
ATOM   3706  C1  CHO   523     186.866 117.552  52.865  1.00  0.00           C
ATOM   3707  C2  CHO   523     185.466 119.452  57.115  1.00  0.00           C
ATOM   3708  ROH CHO   524     138.116 103.802  42.515  1.00  0.00            
ATOM   3709  R1  CHO   524     137.816 103.152  39.765  1.00  0.00            
ATOM   3710  R2  CHO   524     135.566 101.852  38.815  1.00  0.00            
ATOM   3711  R3  CHO   524     135.416 103.952  37.115  1.00  0.00            
ATOM   3712  R4  CHO   524     134.966 101.602  35.415  1.00  0.00            
ATOM   3713  R5  CHO   524     136.466 103.152  35.115  1.00  0.00            
ATOM   3714  C1  CHO   524     134.516 103.452  31.815  1.00  0.00           C
ATOM   3715  C2  CHO   524     135.766 100.352  30.115  1.00  0.00           C
ATOM   3716  ROH CHO   525     136.316 154.952  57.815  1.00  0.00            
ATOM   3717  R1  CHO   525     138.216 155.352  55.765  1.00  0.00            
ATOM   3718  R2  CHO   525     138.116 154.052  53.315  1.00  0.00            
ATOM   3719  R3  CHO   525     138.266 156.602  52.365  1.00  0.00            
ATOM   3720  R4  CHO   525     138.666 154.902  50.015  1.00  0.00            
ATOM   3721  R5  CHO   525     139.966 156.502  50.665  1.00  0.00            
ATOM   3722  C1  CHO   525     139.066 157.702  47.165  1.00  0.00           C
ATOM   3723  C2  CHO   525     138.166 155.252  44.515  1.00  0.00           C
ATOM   3724  ROH CHO   526      39.816  31.502  36.815  1.00  0.00            
ATOM   3725  R1  CHO   526      41.516  32.252  34.665  1.00  0.00            
ATOM   3726  R2  CHO   526      40.516  33.402  32.365  1.00  0.00            
ATOM   3727  R3  CHO   526      42.366  35.352  32.965  1.00  0.00            
ATOM   3728  R4  CHO   526      41.866  35.652  30.065  1.00  0.00            
ATOM   3729  R5  CHO   526      43.816  35.352  31.015  1.00  0.00            
ATOM   3730  C1  CHO   526      44.366  38.702  29.265  1.00  0.00           C
ATOM   3731  C2  CHO   526      46.066  40.202  26.065  1.00  0.00           C
ATOM   3732  ROH CHO   527      64.966 107.052  23.665  1.00  0.00            
ATOM   3733  R1  CHO   527      64.216 106.002  26.215  1.00  0.00            
ATOM   3734  R2  CHO   527      66.016 105.852  28.315  1.00  0.00            
ATOM   3735  R3  CHO   527      64.116 107.252  29.615  1.00  0.00            
ATOM   3736  R4  CHO   527      65.616 105.852  31.765  1.00  0.00            
ATOM   3737  R5  CHO   527      63.466 105.802  31.415  1.00  0.00            
ATOM   3738  C1  CHO   527      63.566 107.202  34.965  1.00  0.00           C
ATOM   3739  C2  CHO   527      63.316 105.902  38.465  1.00  0.00           C
ATOM   3740  ROH CHO   528      81.066   8.952  39.415  1.00  0.00            
ATOM   3741  R1  CHO   528      82.166  10.852  37.615  1.00  0.00            
ATOM   3742  R2  CHO   528      84.866  10.952  37.015  1.00  0.00            
ATOM   3743  R3  CHO   528      83.966  10.752  34.465  1.00  0.00            
ATOM   3744  R4  CHO   528      86.716  11.652  34.215  1.00  0.00            
ATOM   3745  R5  CHO   528      84.966  12.602  33.315  1.00  0.00            
ATOM   3746  C1  CHO   528      87.016  11.902  30.165  1.00  0.00           C
ATOM   3747  C2  CHO   528      86.366  12.052  26.465  1.00  0.00           C
ATOM   3748  ROH CHO   529     155.716 140.402  56.215  1.00  0.00            
ATOM   3749  R1  CHO   529     154.516 141.752  54.015  1.00  0.00            
ATOM   3750  R2  CHO   529     155.966 143.302  52.265  1.00  0.00            
ATOM   3751  R3  CHO   529     154.816 141.702  50.415  1.00  0.00            
ATOM   3752  R4  CHO   529     155.616 144.102  48.915  1.00  0.00            
ATOM   3753  R5  CHO   529     153.616 143.202  48.965  1.00  0.00            
ATOM   3754  C1  CHO   529     154.316 143.052  45.215  1.00  0.00           C
ATOM   3755  C2  CHO   529     152.666 141.152  41.415  1.00  0.00           C
ATOM   3756  ROH CHO   530     142.266  98.902  41.465  1.00  0.00            
ATOM   3757  R1  CHO   530     140.316  97.952  39.665  1.00  0.00            
ATOM   3758  R2  CHO   530     139.516  99.352  37.415  1.00  0.00            
ATOM   3759  R3  CHO   530     140.166  97.052  36.115  1.00  0.00            
ATOM   3760  R4  CHO   530     138.466  98.502  34.215  1.00  0.00            
ATOM   3761  R5  CHO   530     138.216  96.452  34.915  1.00  0.00            
ATOM   3762  C1  CHO   530     138.466  95.852  31.165  1.00  0.00           C
ATOM   3763  C2  CHO   530     138.216  96.452  27.315  1.00  0.00           C
ATOM   3764  ROH CHO   531      93.916  92.352  25.565  1.00  0.00            
ATOM   3765  R1  CHO   531      92.666  93.252  27.915  1.00  0.00            
ATOM   3766  R2  CHO   531      90.616  91.902  29.165  1.00  0.00            
ATOM   3767  R3  CHO   531      92.216  92.052  31.315  1.00  0.00            
ATOM   3768  R4  CHO   531      89.516  92.552  32.365  1.00  0.00            
ATOM   3769  R5  CHO   531      91.266  93.802  32.615  1.00  0.00            
ATOM   3770  C1  CHO   531      90.416  93.102  36.265  1.00  0.00           C
ATOM   3771  C2  CHO   531      89.916  90.402  38.965  1.00  0.00           C
ATOM   3772  ROH CHO   532      48.016 160.352  29.265  1.00  0.00            
ATOM   3773  R1  CHO   532      45.416 161.352  29.665  1.00  0.00            
ATOM   3774  R2  CHO   532      43.816 162.152  27.515  1.00  0.00            
ATOM   3775  R3  CHO   532      42.016 160.452  28.615  1.00  0.00            
ATOM   3776  R4  CHO   532      40.716 161.402  26.165  1.00  0.00            
ATOM   3777  R5  CHO   532      39.916 161.402  28.215  1.00  0.00            
ATOM   3778  C1  CHO   532      37.266 159.302  26.415  1.00  0.00           C
ATOM   3779  C2  CHO   532      34.616 159.502  23.615  1.00  0.00           C
ATOM   3780  ROH CHO   533     124.216   1.552  36.065  1.00  0.00            
ATOM   3781  R1  CHO   533     122.616   2.902  37.965  1.00  0.00            
ATOM   3782  R2  CHO   533     121.816   1.702  40.315  1.00  0.00            
ATOM   3783  R3  CHO   533     122.966   3.902  41.465  1.00  0.00            
ATOM   3784  R4  CHO   533     121.666   2.502  43.715  1.00  0.00            
ATOM   3785  R5  CHO   533     121.416   4.602  43.115  1.00  0.00            
ATOM   3786  C1  CHO   533     122.666   5.052  46.715  1.00  0.00           C
ATOM   3787  C2  CHO   533     120.566   8.152  50.115  1.00  0.00           C
ATOM   3788  ROH CHO   534     121.816 132.102  42.915  1.00  0.00            
ATOM   3789  R1  CHO   534     123.016 131.352  45.365  1.00  0.00            
ATOM   3790  R2  CHO   534     124.966 132.852  46.615  1.00  0.00            
ATOM   3791  R3  CHO   534     123.266 132.702  48.715  1.00  0.00            
ATOM   3792  R4  CHO   534     125.916 132.802  49.915  1.00  0.00            
ATOM   3793  R5  CHO   534     124.366 131.302  50.315  1.00  0.00            
ATOM   3794  C1  CHO   534     124.866 132.652  53.865  1.00  0.00           C
ATOM   3795  C2  CHO   534     123.166 134.102  58.015  1.00  0.00           C
ATOM   3796  ROH CHO   535     176.916  17.552  59.715  1.00  0.00            
ATOM   3797  R1  CHO   535     177.016  18.252  56.965  1.00  0.00            
ATOM   3798  R2  CHO   535     175.666  16.802  55.015  1.00  0.00            
ATOM   3799  R3  CHO   535     174.566  19.252  54.415  1.00  0.00            
ATOM   3800  R4  CHO   535     174.066  17.552  52.065  1.00  0.00            
ATOM   3801  R5  CHO   535     175.016  19.502  52.065  1.00  0.00            
ATOM   3802  C1  CHO   535     172.066  20.252  49.765  1.00  0.00           C
ATOM   3803  C2  CHO   535     173.916  20.802  46.515  1.00  0.00           C
ATOM   3804  ROH CHO   536       7.866  10.452  23.315  1.00  0.00            
ATOM   3805  R1  CHO   536       8.716  10.602  25.965  1.00  0.00            
ATOM   3806  R2  CHO   536      11.266   9.902  26.765  1.00  0.00            
ATOM   3807  R3  CHO   536      11.266  12.402  27.865  1.00  0.00            
ATOM   3808  R4  CHO   536      12.516  10.702  29.915  1.00  0.00            
ATOM   3809  R5  CHO   536      10.816  12.052  30.165  1.00  0.00            
ATOM   3810  C1  CHO   536      13.216  13.552  32.765  1.00  0.00           C
ATOM   3811  C2  CHO   536      14.566  14.002  36.515  1.00  0.00           C
ATOM   3812  ROH CHO   537      15.466  72.502  19.715  1.00  0.00            
ATOM   3813  R1  CHO   537      13.366  71.152  21.115  1.00  0.00            
ATOM   3814  R2  CHO   537      10.916  72.302  21.465  1.00  0.00            
ATOM   3815  R3  CHO   537      10.016  69.952  20.365  1.00  0.00            
ATOM   3816  R4  CHO   537       7.716  71.002  21.765  1.00  0.00            
ATOM   3817  R5  CHO   537       8.566  69.052  21.965  1.00  0.00            
ATOM   3818  C1  CHO   537       5.016  68.102  20.865  1.00  0.00           C
ATOM   3819  C2  CHO   537       3.416  67.802  17.915  1.00  0.00           C
ATOM   3820  ROH CHO   538     216.166  71.102  27.915  1.00  0.00            
ATOM   3821  R1  CHO   538     215.916  73.352  26.165  1.00  0.00            
ATOM   3822  R2  CHO   538     217.616  73.752  24.015  1.00  0.00            
ATOM   3823  R3  CHO   538     215.266  73.852  22.615  1.00  0.00            
ATOM   3824  R4  CHO   538     217.216  75.252  20.915  1.00  0.00            
ATOM   3825  R5  CHO   538     215.266  76.002  21.565  1.00  0.00            
ATOM   3826  C1  CHO   538     214.816  76.202  17.815  1.00  0.00           C
ATOM   3827  C2  CHO   538     212.866  78.152  15.665  1.00  0.00           C
ATOM   3828  ROH CHO   539     125.766  63.802  27.165  1.00  0.00            
ATOM   3829  R1  CHO   539     126.266  64.802  29.815  1.00  0.00            
ATOM   3830  R2  CHO   539     124.216  65.352  31.565  1.00  0.00            
ATOM   3831  R3  CHO   539     125.566  63.702  33.215  1.00  0.00            
ATOM   3832  R4  CHO   539     124.566  65.802  34.965  1.00  0.00            
ATOM   3833  R5  CHO   539     126.616  65.152  34.765  1.00  0.00            
ATOM   3834  C1  CHO   539     126.066  64.502  38.515  1.00  0.00           C
ATOM   3835  C2  CHO   539     124.866  64.802  41.965  1.00  0.00           C
ATOM   3836  ROH CHO   540     147.366  79.952  42.315  1.00  0.00            
ATOM   3837  R1  CHO   540     147.166  79.502  39.515  1.00  0.00            
ATOM   3838  R2  CHO   540     149.416  79.602  37.865  1.00  0.00            
ATOM   3839  R3  CHO   540     148.516  77.152  37.115  1.00  0.00            
ATOM   3840  R4  CHO   540     149.016  78.552  34.615  1.00  0.00            
ATOM   3841  R5  CHO   540     147.166  77.552  35.215  1.00  0.00            
ATOM   3842  C1  CHO   540     147.966  75.652  32.015  1.00  0.00           C
ATOM   3843  C2  CHO   540     146.516  76.652  28.665  1.00  0.00           C
ATOM   3844  ROH CHO   541      19.916  81.102  47.215  1.00  0.00            
ATOM   3845  R1  CHO   541      19.466  80.802  44.415  1.00  0.00            
ATOM   3846  R2  CHO   541      17.116  81.552  43.215  1.00  0.00            
ATOM   3847  R3  CHO   541      18.816  83.002  41.615  1.00  0.00            
ATOM   3848  R4  CHO   541      16.266  83.002  40.165  1.00  0.00            
ATOM   3849  R5  CHO   541      18.166  82.402  39.365  1.00  0.00            
ATOM   3850  C1  CHO   541      17.316  85.202  36.915  1.00  0.00           C
ATOM   3851  C2  CHO   541      17.466  89.402  35.365  1.00  0.00           C
ATOM   3852  ROH CHO   542     141.816   0.952  31.165  1.00  0.00            
ATOM   3853  R1  CHO   542     142.016   2.202  33.665  1.00  0.00            
ATOM   3854  R2  CHO   542     141.516   0.852  36.015  1.00  0.00            
ATOM   3855  R3  CHO   542     143.966   1.752  36.715  1.00  0.00            
ATOM   3856  R4  CHO   542     142.916   0.602  39.215  1.00  0.00            
ATOM   3857  R5  CHO   542     143.716   2.602  38.915  1.00  0.00            
ATOM   3858  C1  CHO   542     146.066   1.352  41.665  1.00  0.00           C
ATOM   3859  C2  CHO   542     145.466   1.102  45.665  1.00  0.00           C
ATOM   3860  ROH CHO   543     199.266   7.452  39.165  1.00  0.00            
ATOM   3861  R1  CHO   543     196.716   7.502  38.015  1.00  0.00            
ATOM   3862  R2  CHO   543     195.666   9.752  36.815  1.00  0.00            
ATOM   3863  R3  CHO   543     195.316   8.052  34.715  1.00  0.00            
ATOM   3864  R4  CHO   543     193.866  10.502  33.915  1.00  0.00            
ATOM   3865  R5  CHO   543     193.066   8.502  33.965  1.00  0.00            
ATOM   3866  C1  CHO   543     192.516   9.352  30.265  1.00  0.00           C
ATOM   3867  C2  CHO   543     191.916   8.502  26.615  1.00  0.00           C
ATOM   3868  ROH CHO   544     187.816 202.852  55.715  1.00  0.00            
ATOM   3869  R1  CHO   544     186.166 202.202  53.515  1.00  0.00            
ATOM   3870  R2  CHO   544     183.566 203.052  53.265  1.00  0.00            
ATOM   3871  R3  CHO   544     184.416 204.102  50.915  1.00  0.00            
ATOM   3872  R4  CHO   544     181.716 203.102  50.365  1.00  0.00            
ATOM   3873  R5  CHO   544     183.516 202.602  49.265  1.00  0.00            
ATOM   3874  C1  CHO   544     181.416 204.102  46.465  1.00  0.00           C
ATOM   3875  C2  CHO   544     182.116 205.452  42.815  1.00  0.00           C
ATOM   3876  ROH CHO   545     118.416  53.352  25.465  1.00  0.00            
ATOM   3877  R1  CHO   545     117.966  51.852  27.815  1.00  0.00            
ATOM   3878  R2  CHO   545     119.166  52.452  30.215  1.00  0.00            
ATOM   3879  R3  CHO   545     116.566  52.502  31.115  1.00  0.00            
ATOM   3880  R4  CHO   545     118.166  51.802  33.465  1.00  0.00            
ATOM   3881  R5  CHO   545     116.466  50.702  32.715  1.00  0.00            
ATOM   3882  C1  CHO   545     115.216  51.502  36.215  1.00  0.00           C
ATOM   3883  C2  CHO   545     114.716  52.252  41.065  1.00  0.00           C
ATOM   3884  ROH CHO   546      10.016  80.652  31.515  1.00  0.00            
ATOM   3885  R1  CHO   546       9.066  79.852  28.965  1.00  0.00            
ATOM   3886  R2  CHO   546       7.566  81.502  27.365  1.00  0.00            
ATOM   3887  R3  CHO   546       9.516  81.002  25.565  1.00  0.00            
ATOM   3888  R4  CHO   546       7.066  81.152  23.965  1.00  0.00            
ATOM   3889  R5  CHO   546       8.466  79.502  23.965  1.00  0.00            
ATOM   3890  C1  CHO   546       8.616  80.452  20.265  1.00  0.00           C
ATOM   3891  C2  CHO   546       8.466  81.652  16.815  1.00  0.00           C
ATOM   3892  ROH CHO   547     190.966 117.752  54.365  1.00  0.00            
ATOM   3893  R1  CHO   547     193.216 118.902  53.165  1.00  0.00            
ATOM   3894  R2  CHO   547     194.266 121.352  54.015  1.00  0.00            
ATOM   3895  R3  CHO   547     196.566 119.952  54.215  1.00  0.00            
ATOM   3896  R4  CHO   547     197.416 122.702  53.915  1.00  0.00            
ATOM   3897  R5  CHO   547     198.066 121.002  52.715  1.00  0.00            
ATOM   3898  C1  CHO   547     201.416 122.202  54.015  1.00  0.00           C
ATOM   3899  C2  CHO   547     203.516 123.602  56.065  1.00  0.00           C
ATOM   3900  ROH CHO   548      46.066 223.102  54.265  1.00  0.00            
ATOM   3901  R1  CHO   548      46.766 221.552  52.015  1.00  0.00            
ATOM   3902  R2  CHO   548      45.566 221.902  49.515  1.00  0.00            
ATOM   3903  R3  CHO   548      48.116 222.202  48.665  1.00  0.00            
ATOM   3904  R4  CHO   548      46.716 221.152  46.315  1.00  0.00            
ATOM   3905  R5  CHO   548      48.466 220.302  47.215  1.00  0.00            
ATOM   3906  C1  CHO   548      49.766 221.002  43.715  1.00  0.00           C
ATOM   3907  C2  CHO   548      47.916 221.952  40.565  1.00  0.00           C
ATOM   3908  ROH CHO   549      29.516  75.802  46.865  1.00  0.00            
ATOM   3909  R1  CHO   549      28.616  78.002  45.315  1.00  0.00            
ATOM   3910  R2  CHO   549      30.316  79.402  43.665  1.00  0.00            
ATOM   3911  R3  CHO   549      28.366  78.852  41.815  1.00  0.00            
ATOM   3912  R4  CHO   549      30.066  80.902  40.565  1.00  0.00            
ATOM   3913  R5  CHO   549      27.866  81.002  40.815  1.00  0.00            
ATOM   3914  C1  CHO   549      28.116  81.252  37.015  1.00  0.00           C
ATOM   3915  C2  CHO   549      30.316  83.452  35.015  1.00  0.00           C
ATOM   3916  ROH CHO   550     193.516 169.402  56.615  1.00  0.00            
ATOM   3917  R1  CHO   550     192.466 169.402  54.015  1.00  0.00            
ATOM   3918  R2  CHO   550     193.866 170.402  51.815  1.00  0.00            
ATOM   3919  R3  CHO   550     193.366 167.952  50.765  1.00  0.00            
ATOM   3920  R4  CHO   550     192.916 169.802  48.565  1.00  0.00            
ATOM   3921  R5  CHO   550     191.516 168.302  49.315  1.00  0.00            
ATOM   3922  C1  CHO   550     191.866 167.202  45.665  1.00  0.00           C
ATOM   3923  C2  CHO   550     190.116 168.452  42.515  1.00  0.00           C
ATOM   3924  ROH CHO   551     100.466  66.902  46.065  1.00  0.00            
ATOM   3925  R1  CHO   551      98.666  66.202  48.065  1.00  0.00            
ATOM   3926  R2  CHO   551      99.416  64.702  50.265  1.00  0.00            
ATOM   3927  R3  CHO   551      98.316  66.752  51.665  1.00  0.00            
ATOM   3928  R4  CHO   551      97.816  64.402  53.365  1.00  0.00            
ATOM   3929  R5  CHO   551      96.316  65.852  52.665  1.00  0.00            
ATOM   3930  C1  CHO   551      95.866  66.202  56.415  1.00  0.00           C
ATOM   3931  C2  CHO   551      94.566  66.752  59.765  1.00  0.00           C
ATOM   3932  ROH CHO   552      39.016 214.502  45.265  1.00  0.00            
ATOM   3933  R1  CHO   552      39.866 213.702  47.815  1.00  0.00            
ATOM   3934  R2  CHO   552      40.466 215.502  49.815  1.00  0.00            
ATOM   3935  R3  CHO   552      38.666 214.002  51.215  1.00  0.00            
ATOM   3936  R4  CHO   552      40.016 215.652  53.265  1.00  0.00            
ATOM   3937  R5  CHO   552      39.816 213.502  53.265  1.00  0.00            
ATOM   3938  C1  CHO   552      38.066 214.402  56.565  1.00  0.00           C
ATOM   3939  C2  CHO   552      35.516 212.902  59.315  1.00  0.00           C
ATOM   3940  ROH CHO   553     121.716 212.752  57.865  1.00  0.00            
ATOM   3941  R1  CHO   553     118.966 212.752  57.065  1.00  0.00            
ATOM   3942  R2  CHO   553     117.866 210.752  55.565  1.00  0.00            
ATOM   3943  R3  CHO   553     116.116 210.602  57.615  1.00  0.00            
ATOM   3944  R4  CHO   553     114.666 209.402  55.315  1.00  0.00            
ATOM   3945  R5  CHO   553     113.966 211.052  56.615  1.00  0.00            
ATOM   3946  C1  CHO   553     111.166 208.502  57.115  1.00  0.00           C
ATOM   3947  C2  CHO   553     108.416 205.302  58.915  1.00  0.00           C
ATOM   3948  ROH CHO   554     168.616  63.252  58.315  1.00  0.00            
ATOM   3949  R1  CHO   554     166.966  62.702  56.115  1.00  0.00            
ATOM   3950  R2  CHO   554     164.616  64.052  55.615  1.00  0.00            
ATOM   3951  R3  CHO   554     165.716  64.452  53.165  1.00  0.00            
ATOM   3952  R4  CHO   554     162.916  63.902  52.615  1.00  0.00            
ATOM   3953  R5  CHO   554     164.616  62.852  51.765  1.00  0.00            
ATOM   3954  C1  CHO   554     162.966  64.202  48.565  1.00  0.00           C
ATOM   3955  C2  CHO   554     159.716  66.002  46.615  1.00  0.00           C
ATOM   3956  ROH CHO   555     193.766 128.452  35.415  1.00  0.00            
ATOM   3957  R1  CHO   555     193.916 128.302  32.565  1.00  0.00            
ATOM   3958  R2  CHO   555     193.366 130.452  30.915  1.00  0.00            
ATOM   3959  R3  CHO   555     195.866 129.852  29.915  1.00  0.00            
ATOM   3960  R4  CHO   555     194.366 131.002  27.665  1.00  0.00            
ATOM   3961  R5  CHO   555     195.416 129.052  27.715  1.00  0.00            
ATOM   3962  C1  CHO   555     197.266 130.752  24.815  1.00  0.00           C
ATOM   3963  C2  CHO   555     198.316 129.552  21.665  1.00  0.00           C
ATOM   3964  ROH CHO   556      84.566   8.702  61.665  1.00  0.00            
ATOM   3965  R1  CHO   556      83.766   9.552  59.115  1.00  0.00            
ATOM   3966  R2  CHO   556      85.366  11.102  57.465  1.00  0.00            
ATOM   3967  R3  CHO   556      84.966   9.102  55.715  1.00  0.00            
ATOM   3968  R4  CHO   556      86.966  10.852  54.415  1.00  0.00            
ATOM   3969  R5  CHO   556      85.116  10.202  53.565  1.00  0.00            
ATOM   3970  C1  CHO   556      87.566   8.802  50.965  1.00  0.00           C
ATOM   3971  C2  CHO   556      89.966  10.152  48.315  1.00  0.00           C
ATOM   3972  ROH CHO   557      -3.734 185.752  17.615  1.00  0.00            
ATOM   3973  R1  CHO   557      -2.134 185.652  19.965  1.00  0.00            
ATOM   3974  R2  CHO   557      -0.884 183.352  20.815  1.00  0.00            
ATOM   3975  R3  CHO   557       1.366 184.852  20.715  1.00  0.00            
ATOM   3976  R4  CHO   557       2.066 182.602  22.415  1.00  0.00            
ATOM   3977  R5  CHO   557       2.266 184.702  22.915  1.00  0.00            
ATOM   3978  C1  CHO   557       5.916 183.602  23.265  1.00  0.00           C
ATOM   3979  C2  CHO   557       9.866 185.002  24.615  1.00  0.00           C
ATOM   3980  ROH CHO   558       5.016 210.552  52.465  1.00  0.00            
ATOM   3981  R1  CHO   558       3.766 212.052  50.365  1.00  0.00            
ATOM   3982  R2  CHO   558       5.216 213.452  48.515  1.00  0.00            
ATOM   3983  R3  CHO   558       3.766 211.952  46.765  1.00  0.00            
ATOM   3984  R4  CHO   558       4.716 214.252  45.165  1.00  0.00            
ATOM   3985  R5  CHO   558       2.666 213.602  45.365  1.00  0.00            
ATOM   3986  C1  CHO   558       3.066 213.352  41.615  1.00  0.00           C
ATOM   3987  C2  CHO   558       2.066 211.102  38.915  1.00  0.00           C
ATOM   3988  ROH CHO   559     196.966 149.802  23.915  1.00  0.00            
ATOM   3989  R1  CHO   559     198.016 151.202  26.165  1.00  0.00            
ATOM   3990  R2  CHO   559     196.766 153.352  27.315  1.00  0.00            
ATOM   3991  R3  CHO   559     197.016 151.902  29.565  1.00  0.00            
ATOM   3992  R4  CHO   559     197.216 154.652  30.465  1.00  0.00            
ATOM   3993  R5  CHO   559     198.616 153.052  30.865  1.00  0.00            
ATOM   3994  C1  CHO   559     197.716 154.052  34.465  1.00  0.00           C
ATOM   3995  C2  CHO   559     198.966 153.602  38.065  1.00  0.00           C
ATOM   3996  ROH CHO   560      41.866  15.552  36.115  1.00  0.00            
ATOM   3997  R1  CHO   560      44.166  15.452  37.765  1.00  0.00            
ATOM   3998  R2  CHO   560      45.216  17.652  38.965  1.00  0.00            
ATOM   3999  R3  CHO   560      44.966  16.152  41.215  1.00  0.00            
ATOM   4000  R4  CHO   560      46.816  18.302  41.965  1.00  0.00            
ATOM   4001  R5  CHO   560      47.166  16.152  42.165  1.00  0.00            
ATOM   4002  C1  CHO   560      47.516  17.252  45.815  1.00  0.00           C
ATOM   4003  C2  CHO   560      46.566  19.702  48.915  1.00  0.00           C
ATOM   4004  ROH CHO   561     108.816  39.102  30.515  1.00  0.00            
ATOM   4005  R1  CHO   561     109.116  39.202  33.315  1.00  0.00            
ATOM   4006  R2  CHO   561     107.266  40.502  34.965  1.00  0.00            
ATOM   4007  R3  CHO   561     107.216  38.052  36.215  1.00  0.00            
ATOM   4008  R4  CHO   561     106.766  40.052  38.365  1.00  0.00            
ATOM   4009  R5  CHO   561     108.316  38.502  38.315  1.00  0.00            
ATOM   4010  C1  CHO   561     106.466  37.552  41.515  1.00  0.00           C
ATOM   4011  C2  CHO   561     104.916  38.802  45.615  1.00  0.00           C
ATOM   4012  ROH CHO   562      57.716  16.352  50.715  1.00  0.00            
ATOM   4013  R1  CHO   562      56.366  16.052  48.215  1.00  0.00            
ATOM   4014  R2  CHO   562      57.416  17.052  45.865  1.00  0.00            
ATOM   4015  R3  CHO   562      57.116  14.502  45.015  1.00  0.00            
ATOM   4016  R4  CHO   562      57.166  16.052  42.565  1.00  0.00            
ATOM   4017  R5  CHO   562      55.616  14.652  43.165  1.00  0.00            
ATOM   4018  C1  CHO   562      56.666  13.102  39.865  1.00  0.00           C
ATOM   4019  C2  CHO   562      58.016  11.002  36.515  1.00  0.00           C
ATOM   4020  ROH CHO   563     109.766  59.652  37.265  1.00  0.00            
ATOM   4021  R1  CHO   563     110.366  61.552  35.315  1.00  0.00            
ATOM   4022  R2  CHO   563     111.816  60.952  33.015  1.00  0.00            
ATOM   4023  R3  CHO   563     109.666  62.102  31.765  1.00  0.00            
ATOM   4024  R4  CHO   563     111.866  62.402  29.865  1.00  0.00            
ATOM   4025  R5  CHO   563     110.566  63.952  30.615  1.00  0.00            
ATOM   4026  C1  CHO   563     109.916  64.252  26.865  1.00  0.00           C
ATOM   4027  C2  CHO   563     112.416  64.452  25.015  1.00  0.00           C
ATOM   4028  ROH CHO   564       1.216 118.702  40.315  1.00  0.00            
ATOM   4029  R1  CHO   564       1.866 116.752  42.315  1.00  0.00            
ATOM   4030  R2  CHO   564       4.516 116.302  43.065  1.00  0.00            
ATOM   4031  R3  CHO   564       3.516 116.802  45.565  1.00  0.00            
ATOM   4032  R4  CHO   564       6.116 115.602  46.065  1.00  0.00            
ATOM   4033  R5  CHO   564       4.216 114.952  46.865  1.00  0.00            
ATOM   4034  C1  CHO   564       6.166 115.652  50.115  1.00  0.00           C
ATOM   4035  C2  CHO   564       5.516 112.652  52.965  1.00  0.00           C
ATOM   4036  ROH CHO   565     189.666   4.702  24.165  1.00  0.00            
ATOM   4037  R1  CHO   565     189.616   3.502  26.715  1.00  0.00            
ATOM   4038  R2  CHO   565     191.416   4.152  28.715  1.00  0.00            
ATOM   4039  R3  CHO   565     189.166   4.602  30.165  1.00  0.00            
ATOM   4040  R4  CHO   565     191.316   4.452  32.165  1.00  0.00            
ATOM   4041  R5  CHO   565     189.466   3.302  32.115  1.00  0.00            
ATOM   4042  C1  CHO   565     189.166   5.002  35.515  1.00  0.00           C
ATOM   4043  C2  CHO   565     188.266   4.902  38.865  1.00  0.00           C
ATOM   4044  ROH CHO   566     164.066  70.252  46.015  1.00  0.00            
ATOM   4045  R1  CHO   566     163.766  70.902  48.765  1.00  0.00            
ATOM   4046  R2  CHO   566     162.416  69.252  50.515  1.00  0.00            
ATOM   4047  R3  CHO   566     164.716  69.352  51.915  1.00  0.00            
ATOM   4048  R4  CHO   566     162.716  68.452  53.865  1.00  0.00            
ATOM   4049  R5  CHO   566     164.066  70.152  54.115  1.00  0.00            
ATOM   4050  C1  CHO   566     165.066  68.102  57.165  1.00  0.00           C
ATOM   4051  C2  CHO   566     163.466  69.802  59.915  1.00  0.00           C
ATOM   4052  ROH CHO   567      92.566   0.902  60.815  1.00  0.00            
ATOM   4053  R1  CHO   567      92.766   1.752  58.115  1.00  0.00            
ATOM   4054  R2  CHO   567      94.066   4.102  57.415  1.00  0.00            
ATOM   4055  R3  CHO   567      95.416   2.452  55.765  1.00  0.00            
ATOM   4056  R4  CHO   567      95.866   5.152  54.665  1.00  0.00            
ATOM   4057  R5  CHO   567      95.116   3.402  53.565  1.00  0.00            
ATOM   4058  C1  CHO   567      98.166   4.152  51.465  1.00  0.00           C
ATOM   4059  C2  CHO   567      98.616   4.952  48.415  1.00  0.00           C
ATOM   4060  ROH CHO   568       8.916 199.452  52.365  1.00  0.00            
ATOM   4061  R1  CHO   568       8.666 201.102  50.065  1.00  0.00            
ATOM   4062  R2  CHO   568       9.816 200.452  47.665  1.00  0.00            
ATOM   4063  R3  CHO   568       7.266 200.752  46.765  1.00  0.00            
ATOM   4064  R4  CHO   568       8.916 200.702  44.315  1.00  0.00            
ATOM   4065  R5  CHO   568       7.466 202.252  44.865  1.00  0.00            
ATOM   4066  C1  CHO   568       6.016 201.152  41.515  1.00  0.00           C
ATOM   4067  C2  CHO   568       4.366 200.102  37.465  1.00  0.00           C
ATOM   4068  ROH CHO   569       6.616  81.602  45.765  1.00  0.00            
ATOM   4069  R1  CHO   569       5.866  80.402  43.265  1.00  0.00            
ATOM   4070  R2  CHO   569       6.766  81.352  40.865  1.00  0.00            
ATOM   4071  R3  CHO   569       7.566  78.802  40.515  1.00  0.00            
ATOM   4072  R4  CHO   569       6.716  79.702  37.815  1.00  0.00            
ATOM   4073  R5  CHO   569       6.016  77.902  38.865  1.00  0.00            
ATOM   4074  C1  CHO   569       7.416  76.302  35.765  1.00  0.00           C
ATOM   4075  C2  CHO   569       4.966  77.752  32.365  1.00  0.00           C
ATOM   4076  ROH CHO   570     210.616  32.402  29.365  1.00  0.00            
ATOM   4077  R1  CHO   570     209.016  30.152  28.765  1.00  0.00            
ATOM   4078  R2  CHO   570     206.316  30.402  28.165  1.00  0.00            
ATOM   4079  R3  CHO   570     206.966  29.052  25.915  1.00  0.00            
ATOM   4080  R4  CHO   570     204.066  29.202  25.865  1.00  0.00            
ATOM   4081  R5  CHO   570     205.266  27.402  25.715  1.00  0.00            
ATOM   4082  C1  CHO   570     203.366  27.202  22.365  1.00  0.00           C
ATOM   4083  C2  CHO   570     200.416  28.852  18.415  1.00  0.00           C
ATOM   4084  ROH CHO   571      82.566  13.652  50.565  1.00  0.00            
ATOM   4085  R1  CHO   571      84.916  13.402  48.965  1.00  0.00            
ATOM   4086  R2  CHO   571      85.266  14.752  46.615  1.00  0.00            
ATOM   4087  R3  CHO   571      87.566  15.602  47.815  1.00  0.00            
ATOM   4088  R4  CHO   571      87.966  16.202  44.965  1.00  0.00            
ATOM   4089  R5  CHO   571      89.316  15.052  46.265  1.00  0.00            
ATOM   4090  C1  CHO   571      91.666  17.852  45.165  1.00  0.00           C
ATOM   4091  C2  CHO   571      92.916  21.452  43.865  1.00  0.00           C
ATOM   4092  ROH CHO   572     190.766 198.552  54.515  1.00  0.00            
ATOM   4093  R1  CHO   572     190.066 200.152  52.265  1.00  0.00            
ATOM   4094  R2  CHO   572     190.216 199.252  49.665  1.00  0.00            
ATOM   4095  R3  CHO   572     187.616 200.002  49.565  1.00  0.00            
ATOM   4096  R4  CHO   572     188.466 200.102  46.815  1.00  0.00            
ATOM   4097  R5  CHO   572     187.516 201.702  47.915  1.00  0.00            
ATOM   4098  C1  CHO   572     185.016 201.302  45.015  1.00  0.00           C
ATOM   4099  C2  CHO   572     183.316 200.352  41.665  1.00  0.00           C
ATOM   4100  ROH CHO   573     200.316  85.002  51.815  1.00  0.00            
ATOM   4101  R1  CHO   573     200.716  84.752  49.065  1.00  0.00            
ATOM   4102  R2  CHO   573     200.316  82.402  47.665  1.00  0.00            
ATOM   4103  R3  CHO   573     198.766  84.002  46.115  1.00  0.00            
ATOM   4104  R4  CHO   573     199.166  81.602  44.515  1.00  0.00            
ATOM   4105  R5  CHO   573     199.566  83.652  43.915  1.00  0.00            
ATOM   4106  C1  CHO   573     197.066  82.602  41.215  1.00  0.00           C
ATOM   4107  C2  CHO   573     198.216  83.352  38.415  1.00  0.00           C
ATOM   4108  ROH CHO   574     216.116  15.752  41.565  1.00  0.00            
ATOM   4109  R1  CHO   574     215.566  17.352  43.865  1.00  0.00            
ATOM   4110  R2  CHO   574     214.466  16.302  46.165  1.00  0.00            
ATOM   4111  R3  CHO   574     216.666  17.452  47.315  1.00  0.00            
ATOM   4112  R4  CHO   574     214.916  16.802  49.565  1.00  0.00            
ATOM   4113  R5  CHO   574     215.766  18.752  49.115  1.00  0.00            
ATOM   4114  C1  CHO   574     217.216  18.202  52.615  1.00  0.00           C
ATOM   4115  C2  CHO   574     214.566  18.202  55.265  1.00  0.00           C
ATOM   4116  ROH CHO   575       3.766  70.302  44.865  1.00  0.00            
ATOM   4117  R1  CHO   575       2.566  68.902  42.715  1.00  0.00            
ATOM   4118  R2  CHO   575       1.966  70.102  40.315  1.00  0.00            
ATOM   4119  R3  CHO   575       3.466  68.102  39.265  1.00  0.00            
ATOM   4120  R4  CHO   575       1.366  68.552  37.265  1.00  0.00            
ATOM   4121  R5  CHO   575       1.866  66.652  38.265  1.00  0.00            
ATOM   4122  C1  CHO   575       2.366  65.702  34.565  1.00  0.00           C
ATOM   4123  C2  CHO   575       2.516  62.802  32.915  1.00  0.00           C
ATOM   4124  ROH CHO   576       2.566 135.352  41.315  1.00  0.00            
ATOM   4125  R1  CHO   576       0.966 135.352  43.665  1.00  0.00            
ATOM   4126  R2  CHO   576       1.016 133.302  45.515  1.00  0.00            
ATOM   4127  R3  CHO   576       1.466 135.302  47.265  1.00  0.00            
ATOM   4128  R4  CHO   576       0.466 133.152  48.915  1.00  0.00            
ATOM   4129  R5  CHO   576      -0.334 135.202  48.815  1.00  0.00            
ATOM   4130  C1  CHO   576       0.566 134.952  52.515  1.00  0.00           C
ATOM   4131  C2  CHO   576      -0.684 135.152  55.315  1.00  0.00           C
ATOM   4132  ROH CHO   577     144.066  32.902  31.565  1.00  0.00            
ATOM   4133  R1  CHO   577     143.316  32.352  34.265  1.00  0.00            
ATOM   4134  R2  CHO   577     145.116  31.352  36.115  1.00  0.00            
ATOM   4135  R3  CHO   577     144.266  33.502  37.565  1.00  0.00            
ATOM   4136  R4  CHO   577     145.416  31.652  39.565  1.00  0.00            
ATOM   4137  R5  CHO   577     143.416  32.552  39.565  1.00  0.00            
ATOM   4138  C1  CHO   577     144.816  33.802  42.915  1.00  0.00           C
ATOM   4139  C2  CHO   577     147.566  31.402  44.815  1.00  0.00           C
ATOM   4140  ROH CHO   578     192.216 198.352  35.515  1.00  0.00            
ATOM   4141  R1  CHO   578     190.416 196.402  34.565  1.00  0.00            
ATOM   4142  R2  CHO   578     189.666 196.202  31.915  1.00  0.00            
ATOM   4143  R3  CHO   578     190.466 193.602  32.215  1.00  0.00            
ATOM   4144  R4  CHO   578     189.016 193.652  29.715  1.00  0.00            
ATOM   4145  R5  CHO   578     188.666 192.302  31.415  1.00  0.00            
ATOM   4146  C1  CHO   578     189.366 189.702  28.715  1.00  0.00           C
ATOM   4147  C2  CHO   578     187.916 190.402  25.465  1.00  0.00           C
ATOM   4148  ROH CHO   579     193.466 106.402  53.415  1.00  0.00            
ATOM   4149  R1  CHO   579     193.116 107.702  50.915  1.00  0.00            
ATOM   4150  R2  CHO   579     194.266 110.202  50.415  1.00  0.00            
ATOM   4151  R3  CHO   579     195.266 108.852  48.215  1.00  0.00            
ATOM   4152  R4  CHO   579     195.016 111.652  47.365  1.00  0.00            
ATOM   4153  R5  CHO   579     194.216 109.902  46.365  1.00  0.00            
ATOM   4154  C1  CHO   579     196.416 111.302  43.565  1.00  0.00           C
ATOM   4155  C2  CHO   579     197.966 109.702  40.065  1.00  0.00           C
ATOM   4156  ROH CHO   580      67.466 136.852  37.615  1.00  0.00            
ATOM   4157  R1  CHO   580      66.516 136.002  40.165  1.00  0.00            
ATOM   4158  R2  CHO   580      68.066 136.152  42.465  1.00  0.00            
ATOM   4159  R3  CHO   580      65.966 137.552  43.415  1.00  0.00            
ATOM   4160  R4  CHO   580      67.366 136.502  45.815  1.00  0.00            
ATOM   4161  R5  CHO   580      65.216 136.252  45.315  1.00  0.00            
ATOM   4162  C1  CHO   580      64.966 138.052  48.665  1.00  0.00           C
ATOM   4163  C2  CHO   580      67.716 136.902  51.715  1.00  0.00           C
ATOM   4164  ROH CHO   581     162.266  49.502  28.015  1.00  0.00            
ATOM   4165  R1  CHO   581     162.116  48.652  30.715  1.00  0.00            
ATOM   4166  R2  CHO   581     164.416  48.202  32.215  1.00  0.00            
ATOM   4167  R3  CHO   581     163.216  50.002  33.915  1.00  0.00            
ATOM   4168  R4  CHO   581     165.616  49.052  35.365  1.00  0.00            
ATOM   4169  R5  CHO   581     163.566  49.052  36.115  1.00  0.00            
ATOM   4170  C1  CHO   581     165.216  51.202  38.765  1.00  0.00           C
ATOM   4171  C2  CHO   581     167.016  51.852  41.765  1.00  0.00           C
ATOM   4172  ROH CHO   582      18.916  12.752  51.415  1.00  0.00            
ATOM   4173  R1  CHO   582      19.516  12.052  48.765  1.00  0.00            
ATOM   4174  R2  CHO   582      18.066  10.152  47.365  1.00  0.00            
ATOM   4175  R3  CHO   582      17.766  12.202  45.565  1.00  0.00            
ATOM   4176  R4  CHO   582      17.866   9.752  43.915  1.00  0.00            
ATOM   4177  R5  CHO   582      19.116  11.502  43.665  1.00  0.00            
ATOM   4178  C1  CHO   582      17.466  11.402  40.265  1.00  0.00           C
ATOM   4179  C2  CHO   582      19.666   9.552  37.115  1.00  0.00           C
ATOM   4180  ROH CHO   583     103.916 110.152  45.465  1.00  0.00            
ATOM   4181  R1  CHO   583     104.766 109.502  42.865  1.00  0.00            
ATOM   4182  R2  CHO   583     103.016 108.802  40.865  1.00  0.00            
ATOM   4183  R3  CHO   583     104.166 110.852  39.515  1.00  0.00            
ATOM   4184  R4  CHO   583     103.566 108.852  37.415  1.00  0.00            
ATOM   4185  R5  CHO   583     105.516 109.752  37.815  1.00  0.00            
ATOM   4186  C1  CHO   583     105.016 110.752  34.165  1.00  0.00           C
ATOM   4187  C2  CHO   583     106.016 111.402  29.765  1.00  0.00           C
ATOM   4188  ROH CHO   584     165.266 129.802  36.515  1.00  0.00            
ATOM   4189  R1  CHO   584     163.566 132.002  36.015  1.00  0.00            
ATOM   4190  R2  CHO   584     164.366 134.602  36.565  1.00  0.00            
ATOM   4191  R3  CHO   584     163.666 135.002  33.965  1.00  0.00            
ATOM   4192  R4  CHO   584     163.666 137.702  35.165  1.00  0.00            
ATOM   4193  R5  CHO   584     162.066 136.752  34.065  1.00  0.00            
ATOM   4194  C1  CHO   584     162.616 139.852  31.865  1.00  0.00           C
ATOM   4195  C2  CHO   584     161.916 140.302  28.365  1.00  0.00           C
ATOM   4196  ROH CHO   585      97.016 194.052  54.815  1.00  0.00            
ATOM   4197  R1  CHO   585      95.616 192.252  53.115  1.00  0.00            
ATOM   4198  R2  CHO   585      94.266 193.052  50.865  1.00  0.00            
ATOM   4199  R3  CHO   585      95.816 191.252  49.665  1.00  0.00            
ATOM   4200  R4  CHO   585      93.916 192.052  47.615  1.00  0.00            
ATOM   4201  R5  CHO   585      94.366 190.002  48.215  1.00  0.00            
ATOM   4202  C1  CHO   585      95.216 189.752  44.515  1.00  0.00           C
ATOM   4203  C2  CHO   585      93.016 187.602  42.215  1.00  0.00           C
ATOM   4204  ROH CHO   586     106.216 132.152  28.815  1.00  0.00            
ATOM   4205  R1  CHO   586     105.366 131.302  31.365  1.00  0.00            
ATOM   4206  R2  CHO   586     107.016 131.302  33.565  1.00  0.00            
ATOM   4207  R3  CHO   586     105.016 132.802  34.665  1.00  0.00            
ATOM   4208  R4  CHO   586     106.666 131.952  36.965  1.00  0.00            
ATOM   4209  R5  CHO   586     104.516 131.652  36.715  1.00  0.00            
ATOM   4210  C1  CHO   586     104.616 133.702  39.965  1.00  0.00           C
ATOM   4211  C2  CHO   586     106.366 133.752  42.765  1.00  0.00           C
ATOM   4212  ROH CHO   587      26.016 207.952  41.865  1.00  0.00            
ATOM   4213  R1  CHO   587      23.816 208.552  43.565  1.00  0.00            
ATOM   4214  R2  CHO   587      22.966 206.752  45.515  1.00  0.00            
ATOM   4215  R3  CHO   587      23.316 208.902  47.165  1.00  0.00            
ATOM   4216  R4  CHO   587      21.916 206.902  48.765  1.00  0.00            
ATOM   4217  R5  CHO   587      21.316 208.952  48.465  1.00  0.00            
ATOM   4218  C1  CHO   587      21.616 208.952  52.265  1.00  0.00           C
ATOM   4219  C2  CHO   587      18.066 205.352  51.615  1.00  0.00           C
ATOM   4220  ROH CHO   588     204.316 184.802  53.615  1.00  0.00            
ATOM   4221  R1  CHO   588     203.066 186.552  51.765  1.00  0.00            
ATOM   4222  R2  CHO   588     203.766 189.202  51.515  1.00  0.00            
ATOM   4223  R3  CHO   588     204.066 188.502  48.915  1.00  0.00            
ATOM   4224  R4  CHO   588     204.416 191.452  48.915  1.00  0.00            
ATOM   4225  R5  CHO   588     203.016 190.302  47.665  1.00  0.00            
ATOM   4226  C1  CHO   588     205.066 192.102  44.965  1.00  0.00           C
ATOM   4227  C2  CHO   588     205.916 193.802  41.915  1.00  0.00           C
ATOM   4228  ROH CHO   589     133.266 192.202  63.965  1.00  0.00            
ATOM   4229  R1  CHO   589     134.016 194.002  61.865  1.00  0.00            
ATOM   4230  R2  CHO   589     134.416 193.152  59.265  1.00  0.00            
ATOM   4231  R3  CHO   589     132.616 195.102  58.715  1.00  0.00            
ATOM   4232  R4  CHO   589     133.766 194.352  56.115  1.00  0.00            
ATOM   4233  R5  CHO   589     133.616 196.352  56.965  1.00  0.00            
ATOM   4234  C1  CHO   589     131.616 196.852  53.765  1.00  0.00           C
ATOM   4235  C2  CHO   589     132.516 198.452  50.415  1.00  0.00           C
ATOM   4236  ROH CHO   590      31.166  65.702  35.565  1.00  0.00            
ATOM   4237  R1  CHO   590      32.716  66.402  33.315  1.00  0.00            
ATOM   4238  R2  CHO   590      35.116  67.802  33.465  1.00  0.00            
ATOM   4239  R3  CHO   590      36.066  65.652  32.065  1.00  0.00            
ATOM   4240  R4  CHO   590      37.716  67.952  31.215  1.00  0.00            
ATOM   4241  R5  CHO   590      36.616  66.602  29.915  1.00  0.00            
ATOM   4242  C1  CHO   590      40.116  66.102  28.565  1.00  0.00           C
ATOM   4243  C2  CHO   590      40.966  65.552  24.515  1.00  0.00           C
ATOM   4244  ROH CHO   591     199.516 128.852  43.265  1.00  0.00            
ATOM   4245  R1  CHO   591     201.716 129.802  44.715  1.00  0.00            
ATOM   4246  R2  CHO   591     201.566 132.002  46.415  1.00  0.00            
ATOM   4247  R3  CHO   591     202.566 130.202  48.265  1.00  0.00            
ATOM   4248  R4  CHO   591     203.166 132.852  49.365  1.00  0.00            
ATOM   4249  R5  CHO   591     204.566 131.252  49.015  1.00  0.00            
ATOM   4250  C1  CHO   591     205.016 131.752  52.765  1.00  0.00           C
ATOM   4251  C2  CHO   591     205.416 133.302  54.915  1.00  0.00           C
ATOM   4252  ROH CHO   592      11.016 186.552  39.265  1.00  0.00            
ATOM   4253  R1  CHO   592       8.866 185.302  40.665  1.00  0.00            
ATOM   4254  R2  CHO   592       9.216 183.902  43.015  1.00  0.00            
ATOM   4255  R3  CHO   592       7.316 185.652  43.965  1.00  0.00            
ATOM   4256  R4  CHO   592       7.916 183.902  46.215  1.00  0.00            
ATOM   4257  R5  CHO   592       5.966 184.302  45.415  1.00  0.00            
ATOM   4258  C1  CHO   592       5.416 185.502  48.965  1.00  0.00           C
ATOM   4259  C2  CHO   592       4.316 186.202  53.165  1.00  0.00           C
ATOM   4260  ROH CHO   593     114.066 166.302  27.365  1.00  0.00            
ATOM   4261  R1  CHO   593     113.816 165.902  30.165  1.00  0.00            
ATOM   4262  R2  CHO   593     115.866 164.902  31.715  1.00  0.00            
ATOM   4263  R3  CHO   593     115.416 167.152  33.165  1.00  0.00            
ATOM   4264  R4  CHO   593     116.716 165.302  35.065  1.00  0.00            
ATOM   4265  R5  CHO   593     114.816 166.352  35.365  1.00  0.00            
ATOM   4266  C1  CHO   593     116.816 167.702  38.365  1.00  0.00           C
ATOM   4267  C2  CHO   593     114.916 169.602  41.915  1.00  0.00           C
ATOM   4268  ROH CHO   594     158.816  17.602  48.015  1.00  0.00            
ATOM   4269  R1  CHO   594     159.416  19.152  50.315  1.00  0.00            
ATOM   4270  R2  CHO   594     157.866  19.052  52.615  1.00  0.00            
ATOM   4271  R3  CHO   594     160.216  18.502  53.815  1.00  0.00            
ATOM   4272  R4  CHO   594     158.466  19.302  55.965  1.00  0.00            
ATOM   4273  R5  CHO   594     160.416  20.102  55.515  1.00  0.00            
ATOM   4274  C1  CHO   594     161.066  18.952  59.065  1.00  0.00           C
ATOM   4275  C2  CHO   594     163.466  17.852  61.315  1.00  0.00           C
ATOM   4276  ROH CHO   595     187.116 181.202  26.315  1.00  0.00            
ATOM   4277  R1  CHO   595     186.416 179.902  28.715  1.00  0.00            
ATOM   4278  R2  CHO   595     186.266 181.202  31.115  1.00  0.00            
ATOM   4279  R3  CHO   595     183.766 180.152  31.215  1.00  0.00            
ATOM   4280  R4  CHO   595     184.366 180.852  34.015  1.00  0.00            
ATOM   4281  R5  CHO   595     183.716 178.902  33.265  1.00  0.00            
ATOM   4282  C1  CHO   595     180.916 179.602  35.715  1.00  0.00           C
ATOM   4283  C2  CHO   595     178.666 181.452  38.365  1.00  0.00           C
ATOM   4284  ROH CHO   596     123.816  55.952  45.565  1.00  0.00            
ATOM   4285  R1  CHO   596     122.966  56.802  48.115  1.00  0.00            
ATOM   4286  R2  CHO   596     121.616  55.202  49.865  1.00  0.00            
ATOM   4287  R3  CHO   596     123.566  55.952  51.615  1.00  0.00            
ATOM   4288  R4  CHO   596     121.316  55.202  53.315  1.00  0.00            
ATOM   4289  R5  CHO   596     122.416  57.102  53.365  1.00  0.00            
ATOM   4290  C1  CHO   596     123.016  55.952  56.915  1.00  0.00           C
ATOM   4291  C2  CHO   596     124.216  56.352  60.115  1.00  0.00           C
ATOM   4292  ROH CHO   597     139.616 157.252  28.065  1.00  0.00            
ATOM   4293  R1  CHO   597     139.216 156.902  30.865  1.00  0.00            
ATOM   4294  R2  CHO   597     138.816 154.402  31.965  1.00  0.00            
ATOM   4295  R3  CHO   597     140.866 155.202  33.565  1.00  0.00            
ATOM   4296  R4  CHO   597     138.966 153.902  35.415  1.00  0.00            
ATOM   4297  R5  CHO   597     139.816 155.902  35.615  1.00  0.00            
ATOM   4298  C1  CHO   597     140.966 154.352  38.915  1.00  0.00           C
ATOM   4299  C2  CHO   597     140.016 151.302  41.665  1.00  0.00           C
ATOM   4300  ROH CHO   598     160.366 133.102  42.265  1.00  0.00            
ATOM   4301  R1  CHO   598     160.916 134.002  44.865  1.00  0.00            
ATOM   4302  R2  CHO   598     158.916 134.352  46.765  1.00  0.00            
ATOM   4303  R3  CHO   598     160.516 132.702  48.265  1.00  0.00            
ATOM   4304  R4  CHO   598     158.866 134.102  50.215  1.00  0.00            
ATOM   4305  R5  CHO   598     161.016 134.002  50.215  1.00  0.00            
ATOM   4306  C1  CHO   598     160.316 132.452  53.615  1.00  0.00           C
ATOM   4307  C2  CHO   598     159.966 131.852  57.565  1.00  0.00           C
ATOM   4308  ROH CHO   599     195.466  79.952  50.215  1.00  0.00            
ATOM   4309  R1  CHO   599     195.366  80.452  47.415  1.00  0.00            
ATOM   4310  R2  CHO   599     196.066  78.602  45.515  1.00  0.00            
ATOM   4311  R3  CHO   599     193.616  79.102  44.565  1.00  0.00            
ATOM   4312  R4  CHO   599     194.666  77.102  42.765  1.00  0.00            
ATOM   4313  R5  CHO   599     193.866  79.002  42.165  1.00  0.00            
ATOM   4314  C1  CHO   599     191.516  76.702  40.215  1.00  0.00           C
ATOM   4315  C2  CHO   599     192.066  75.152  38.115  1.00  0.00           C
ATOM   4316  ROH CHO   600      12.416 201.552  33.665  1.00  0.00            
ATOM   4317  R1  CHO   600      12.166 201.452  30.865  1.00  0.00            
ATOM   4318  R2  CHO   600      14.316 200.952  29.165  1.00  0.00            
ATOM   4319  R3  CHO   600      12.666 199.002  28.215  1.00  0.00            
ATOM   4320  R4  CHO   600      13.866 200.152  25.815  1.00  0.00            
ATOM   4321  R5  CHO   600      11.766 199.902  26.215  1.00  0.00            
ATOM   4322  C1  CHO   600      12.116 197.902  23.015  1.00  0.00           C
ATOM   4323  C2  CHO   600      11.516 199.452  18.265  1.00  0.00           C
ATOM   4324  ROH CHO   601     149.566   7.102  46.715  1.00  0.00            
ATOM   4325  R1  CHO   601     148.516   8.552  48.865  1.00  0.00            
ATOM   4326  R2  CHO   601     147.316   7.352  51.065  1.00  0.00            
ATOM   4327  R3  CHO   601     149.166   8.852  52.465  1.00  0.00            
ATOM   4328  R4  CHO   601     147.766   7.252  54.515  1.00  0.00            
ATOM   4329  R5  CHO   601     148.016   9.402  54.465  1.00  0.00            
ATOM   4330  C1  CHO   601     149.716   8.602  57.765  1.00  0.00           C
ATOM   4331  C2  CHO   601     149.516   6.852  60.615  1.00  0.00           C
ATOM   4332  ROH CHO   602      57.216  83.352  24.565  1.00  0.00            
ATOM   4333  R1  CHO   602      57.566  81.302  26.465  1.00  0.00            
ATOM   4334  R2  CHO   602      59.016  81.652  28.815  1.00  0.00            
ATOM   4335  R3  CHO   602      56.716  80.752  29.965  1.00  0.00            
ATOM   4336  R4  CHO   602      58.866  79.852  31.765  1.00  0.00            
ATOM   4337  R5  CHO   602      57.316  78.602  30.865  1.00  0.00            
ATOM   4338  C1  CHO   602      56.666  77.952  34.565  1.00  0.00           C
ATOM   4339  C2  CHO   602      59.366  78.452  37.865  1.00  0.00           C
ATOM   4340  ROH CHO   603     159.816  45.252  27.965  1.00  0.00            
ATOM   4341  R1  CHO   603     160.066  43.852  30.415  1.00  0.00            
ATOM   4342  R2  CHO   603     162.416  43.802  31.865  1.00  0.00            
ATOM   4343  R3  CHO   603     160.866  44.752  33.865  1.00  0.00            
ATOM   4344  R4  CHO   603     163.516  44.452  35.065  1.00  0.00            
ATOM   4345  R5  CHO   603     161.666  43.602  35.815  1.00  0.00            
ATOM   4346  C1  CHO   603     162.716  45.702  38.815  1.00  0.00           C
ATOM   4347  C2  CHO   603     163.466  47.702  41.615  1.00  0.00           C
ATOM   4348  ROH CHO   604     125.466 142.002  31.715  1.00  0.00            
ATOM   4349  R1  CHO   604     125.366 142.352  34.515  1.00  0.00            
ATOM   4350  R2  CHO   604     127.416 143.602  35.915  1.00  0.00            
ATOM   4351  R3  CHO   604     125.366 145.202  36.815  1.00  0.00            
ATOM   4352  R4  CHO   604     127.766 146.102  38.315  1.00  0.00            
ATOM   4353  R5  CHO   604     125.816 145.502  39.165  1.00  0.00            
ATOM   4354  C1  CHO   604     126.066 149.052  40.515  1.00  0.00           C
ATOM   4355  C2  CHO   604     125.366 152.952  41.765  1.00  0.00           C
ATOM   4356  ROH CHO   605      38.216  44.502  22.215  1.00  0.00            
ATOM   4357  R1  CHO   605      37.166  45.502  24.665  1.00  0.00            
ATOM   4358  R2  CHO   605      37.266  44.052  27.015  1.00  0.00            
ATOM   4359  R3  CHO   605      38.516  46.252  27.965  1.00  0.00            
ATOM   4360  R4  CHO   605      36.966  45.252  30.215  1.00  0.00            
ATOM   4361  R5  CHO   605      36.866  47.252  29.415  1.00  0.00            
ATOM   4362  C1  CHO   605      37.916  48.052  33.015  1.00  0.00           C
ATOM   4363  C2  CHO   605      37.766  45.302  36.815  1.00  0.00           C
ATOM   4364  ROH CHO   606      55.216 135.202  38.665  1.00  0.00            
ATOM   4365  R1  CHO   606      56.366 134.302  41.115  1.00  0.00            
ATOM   4366  R2  CHO   606      56.116 131.702  41.965  1.00  0.00            
ATOM   4367  R3  CHO   606      58.816 131.852  42.115  1.00  0.00            
ATOM   4368  R4  CHO   606      58.116 129.452  43.715  1.00  0.00            
ATOM   4369  R5  CHO   606      59.316 131.152  44.365  1.00  0.00            
ATOM   4370  C1  CHO   606      61.816 128.302  44.865  1.00  0.00           C
ATOM   4371  C2  CHO   606      63.966 128.602  47.865  1.00  0.00           C
ATOM   4372  ROH CHO   607       6.566 102.952  50.565  1.00  0.00            
ATOM   4373  R1  CHO   607       5.066 104.652  48.865  1.00  0.00            
ATOM   4374  R2  CHO   607       5.966 105.352  46.365  1.00  0.00            
ATOM   4375  R3  CHO   607       3.566 104.402  45.565  1.00  0.00            
ATOM   4376  R4  CHO   607       4.266 106.352  43.515  1.00  0.00            
ATOM   4377  R5  CHO   607       2.416 106.302  44.665  1.00  0.00            
ATOM   4378  C1  CHO   607       0.966 106.052  41.165  1.00  0.00           C
ATOM   4379  C2  CHO   607      -2.034 105.902  40.165  1.00  0.00           C
ATOM   4380  ROH CHO   608      89.116 155.252  57.115  1.00  0.00            
ATOM   4381  R1  CHO   608      89.416 154.452  54.415  1.00  0.00            
ATOM   4382  R2  CHO   608      89.616 151.802  53.665  1.00  0.00            
ATOM   4383  R3  CHO   608      87.516 152.452  52.015  1.00  0.00            
ATOM   4384  R4  CHO   608      88.716 150.052  50.815  1.00  0.00            
ATOM   4385  R5  CHO   608      88.366 151.952  49.815  1.00  0.00            
ATOM   4386  C1  CHO   608      86.266 149.652  47.615  1.00  0.00           C
ATOM   4387  C2  CHO   608      87.266 150.402  43.065  1.00  0.00           C
ATOM   4388  ROH CHO   609     102.066 178.502  40.665  1.00  0.00            
ATOM   4389  R1  CHO   609     103.266 176.202  39.465  1.00  0.00            
ATOM   4390  R2  CHO   609     103.016 175.652  36.765  1.00  0.00            
ATOM   4391  R3  CHO   609     105.716 175.552  36.865  1.00  0.00            
ATOM   4392  R4  CHO   609     105.016 174.352  34.315  1.00  0.00            
ATOM   4393  R5  CHO   609     106.266 173.452  35.865  1.00  0.00            
ATOM   4394  C1  CHO   609     108.716 173.502  32.965  1.00  0.00           C
ATOM   4395  C2  CHO   609     110.266 172.702  29.065  1.00  0.00           C
ATOM   4396  ROH CHO   610     177.866 205.502  40.915  1.00  0.00            
ATOM   4397  R1  CHO   610     178.966 206.102  38.415  1.00  0.00            
ATOM   4398  R2  CHO   610     178.416 204.602  36.115  1.00  0.00            
ATOM   4399  R3  CHO   610     177.666 207.002  35.115  1.00  0.00            
ATOM   4400  R4  CHO   610     178.166 205.302  32.765  1.00  0.00            
ATOM   4401  R5  CHO   610     179.016 207.252  33.165  1.00  0.00            
ATOM   4402  C1  CHO   610     177.316 207.952  29.815  1.00  0.00           C
ATOM   4403  C2  CHO   610     176.416 206.602  26.715  1.00  0.00           C
ATOM   4404  ROH CHO   611      94.666  75.602  42.115  1.00  0.00            
ATOM   4405  R1  CHO   611      94.316  74.452  44.715  1.00  0.00            
ATOM   4406  R2  CHO   611      95.766  75.252  46.915  1.00  0.00            
ATOM   4407  R3  CHO   611      93.266  75.652  48.015  1.00  0.00            
ATOM   4408  R4  CHO   611      95.016  74.952  50.265  1.00  0.00            
ATOM   4409  R5  CHO   611      93.166  74.002  49.715  1.00  0.00            
ATOM   4410  C1  CHO   611      92.266  75.102  53.265  1.00  0.00           C
ATOM   4411  C2  CHO   611      92.666  77.002  56.915  1.00  0.00           C
ATOM   4412  ROH CHO   612     178.616  25.652  40.215  1.00  0.00            
ATOM   4413  R1  CHO   612     178.816  28.202  41.465  1.00  0.00            
ATOM   4414  R2  CHO   612     180.916  28.952  43.115  1.00  0.00            
ATOM   4415  R3  CHO   612     181.066  31.052  41.415  1.00  0.00            
ATOM   4416  R4  CHO   612     182.066  32.052  43.965  1.00  0.00            
ATOM   4417  R5  CHO   612     180.516  32.952  42.765  1.00  0.00            
ATOM   4418  C1  CHO   612     182.966  35.852  42.915  1.00  0.00           C
ATOM   4419  C2  CHO   612     186.116  40.452  43.115  1.00  0.00           C
ATOM   4420  ROH CHO   613      66.066 161.052  47.565  1.00  0.00            
ATOM   4421  R1  CHO   613      64.916 159.102  49.265  1.00  0.00            
ATOM   4422  R2  CHO   613      62.666 159.552  50.715  1.00  0.00            
ATOM   4423  R3  CHO   613      61.766 157.302  49.465  1.00  0.00            
ATOM   4424  R4  CHO   613      60.916 156.952  52.265  1.00  0.00            
ATOM   4425  R5  CHO   613      62.116 155.552  51.115  1.00  0.00            
ATOM   4426  C1  CHO   613      59.116 153.352  52.015  1.00  0.00           C
ATOM   4427  C2  CHO   613      58.166 152.002  55.415  1.00  0.00           C
ATOM   4428  ROH CHO   614     169.666  80.502  25.065  1.00  0.00            
ATOM   4429  R1  CHO   614     171.316  80.302  27.365  1.00  0.00            
ATOM   4430  R2  CHO   614     172.716  82.452  28.415  1.00  0.00            
ATOM   4431  R3  CHO   614     171.416  81.752  30.715  1.00  0.00            
ATOM   4432  R4  CHO   614     173.466  83.702  31.515  1.00  0.00            
ATOM   4433  R5  CHO   614     173.166  81.702  32.365  1.00  0.00            
ATOM   4434  C1  CHO   614     172.666  83.752  35.515  1.00  0.00           C
ATOM   4435  C2  CHO   614     171.066  85.952  38.665  1.00  0.00           C
ATOM   4436  ROH CHO   615      29.816  -0.398  24.265  1.00  0.00            
ATOM   4437  R1  CHO   615      28.766   0.252  26.815  1.00  0.00            
ATOM   4438  R2  CHO   615      30.316   1.402  28.765  1.00  0.00            
ATOM   4439  R3  CHO   615      28.316   3.252  28.815  1.00  0.00            
ATOM   4440  R4  CHO   615      29.216   3.102  31.565  1.00  0.00            
ATOM   4441  R5  CHO   615      27.166   2.852  30.865  1.00  0.00            
ATOM   4442  C1  CHO   615      26.666   5.802  33.265  1.00  0.00           C
ATOM   4443  C2  CHO   615      25.466   7.252  37.065  1.00  0.00           C
ATOM   4444  ROH CHO   616       4.766 207.902  32.665  1.00  0.00            
ATOM   4445  R1  CHO   616       2.966 208.302  30.515  1.00  0.00            
ATOM   4446  R2  CHO   616       3.216 210.402  28.715  1.00  0.00            
ATOM   4447  R3  CHO   616       3.166 208.402  26.865  1.00  0.00            
ATOM   4448  R4  CHO   616       3.216 210.852  25.265  1.00  0.00            
ATOM   4449  R5  CHO   616       1.766 209.202  25.115  1.00  0.00            
ATOM   4450  C1  CHO   616       3.116 209.252  21.565  1.00  0.00           C
ATOM   4451  C2  CHO   616       5.316 208.602  17.615  1.00  0.00           C
ATOM   4452  ROH CHO   617     188.366 221.002  58.015  1.00  0.00            
ATOM   4453  R1  CHO   617     188.366 222.452  55.565  1.00  0.00            
ATOM   4454  R2  CHO   617     189.016 221.252  53.115  1.00  0.00            
ATOM   4455  R3  CHO   617     186.566 222.252  52.365  1.00  0.00            
ATOM   4456  R4  CHO   617     188.066 221.952  49.865  1.00  0.00            
ATOM   4457  R5  CHO   617     187.066 223.752  50.565  1.00  0.00            
ATOM   4458  C1  CHO   617     185.266 223.252  47.265  1.00  0.00           C
ATOM   4459  C2  CHO   617     183.866 224.902  43.765  1.00  0.00           C
ATOM   4460  ROH CHO   618     181.916  40.752  40.515  1.00  0.00            
ATOM   4461  R1  CHO   618     180.866  41.152  43.165  1.00  0.00            
ATOM   4462  R2  CHO   618     181.416  39.352  45.215  1.00  0.00            
ATOM   4463  R3  CHO   618     182.266  41.602  46.465  1.00  0.00            
ATOM   4464  R4  CHO   618     181.566  39.752  48.665  1.00  0.00            
ATOM   4465  R5  CHO   618     180.866  41.802  48.415  1.00  0.00            
ATOM   4466  C1  CHO   618     182.516  42.102  51.815  1.00  0.00           C
ATOM   4467  C2  CHO   618     183.066  43.352  55.915  1.00  0.00           C
ATOM   4468  ROH CHO   619      55.566 126.302  23.215  1.00  0.00            
ATOM   4469  R1  CHO   619      55.016 128.452  24.915  1.00  0.00            
ATOM   4470  R2  CHO   619      55.066 128.252  27.665  1.00  0.00            
ATOM   4471  R3  CHO   619      56.816 130.302  27.515  1.00  0.00            
ATOM   4472  R4  CHO   619      55.866 130.402  30.265  1.00  0.00            
ATOM   4473  R5  CHO   619      55.816 132.052  28.815  1.00  0.00            
ATOM   4474  C1  CHO   619      57.916 133.602  31.565  1.00  0.00           C
ATOM   4475  C2  CHO   619      59.966 134.852  34.315  1.00  0.00           C
ATOM   4476  ROH CHO   620      89.966 103.402  34.415  1.00  0.00            
ATOM   4477  R1  CHO   620      92.266 102.152  35.465  1.00  0.00            
ATOM   4478  R2  CHO   620      93.666 103.202  37.615  1.00  0.00            
ATOM   4479  R3  CHO   620      93.266 100.752  38.665  1.00  0.00            
ATOM   4480  R4  CHO   620      96.116 101.302  39.165  1.00  0.00            
ATOM   4481  R5  CHO   620      95.316  99.552  38.165  1.00  0.00            
ATOM   4482  C1  CHO   620      97.166  97.902  41.065  1.00  0.00           C
ATOM   4483  C2  CHO   620     100.916  99.252  41.815  1.00  0.00           C
ATOM   4484  ROH CHO   621      98.216 104.552  63.915  1.00  0.00            
ATOM   4485  R1  CHO   621      98.816 103.202  61.515  1.00  0.00            
ATOM   4486  R2  CHO   621     100.566 104.302  59.615  1.00  0.00            
ATOM   4487  R3  CHO   621     101.816 101.902  59.915  1.00  0.00            
ATOM   4488  R4  CHO   621     102.716 102.952  57.315  1.00  0.00            
ATOM   4489  R5  CHO   621     101.816 100.952  57.665  1.00  0.00            
ATOM   4490  C1  CHO   621     105.166  99.902  56.215  1.00  0.00           C
ATOM   4491  C2  CHO   621     107.916  98.702  55.615  1.00  0.00           C
ATOM   4492  ROH CHO   622      94.616  79.302  44.365  1.00  0.00            
ATOM   4493  R1  CHO   622      94.916  80.502  46.915  1.00  0.00            
ATOM   4494  R2  CHO   622      93.616  79.602  49.165  1.00  0.00            
ATOM   4495  R3  CHO   622      96.116  79.552  50.215  1.00  0.00            
ATOM   4496  R4  CHO   622      94.366  78.902  52.465  1.00  0.00            
ATOM   4497  R5  CHO   622      95.866  80.502  52.365  1.00  0.00            
ATOM   4498  C1  CHO   622      97.166  78.452  55.365  1.00  0.00           C
ATOM   4499  C2  CHO   622      98.016  77.702  59.415  1.00  0.00           C
ATOM   4500  ROH CHO   623       7.366 152.702  34.765  1.00  0.00            
ATOM   4501  R1  CHO   623       6.016 153.952  36.965  1.00  0.00            
ATOM   4502  R2  CHO   623       4.066 152.702  38.465  1.00  0.00            
ATOM   4503  R3  CHO   623       5.666 153.402  40.515  1.00  0.00            
ATOM   4504  R4  CHO   623       3.216 152.402  41.765  1.00  0.00            
ATOM   4505  R5  CHO   623       4.166 154.302  42.165  1.00  0.00            
ATOM   4506  C1  CHO   623       4.216 152.852  45.665  1.00  0.00           C
ATOM   4507  C2  CHO   623       7.066 151.852  49.265  1.00  0.00           C
ATOM   4508  ROH CHO   624     170.616 200.302  38.115  1.00  0.00            
ATOM   4509  R1  CHO   624     172.016 198.902  36.065  1.00  0.00            
ATOM   4510  R2  CHO   624     170.716 197.402  34.165  1.00  0.00            
ATOM   4511  R3  CHO   624     172.116 198.952  32.465  1.00  0.00            
ATOM   4512  R4  CHO   624     171.216 196.652  30.865  1.00  0.00            
ATOM   4513  R5  CHO   624     173.266 197.402  31.065  1.00  0.00            
ATOM   4514  C1  CHO   624     172.816 197.702  27.265  1.00  0.00           C
ATOM   4515  C2  CHO   624     172.366 193.952  26.115  1.00  0.00           C
ATOM   4516  ROH CHO   625     150.966 161.952  46.215  1.00  0.00            
ATOM   4517  R1  CHO   625     152.316 160.152  47.915  1.00  0.00            
ATOM   4518  R2  CHO   625     154.166 160.952  49.815  1.00  0.00            
ATOM   4519  R3  CHO   625     152.566 159.602  51.515  1.00  0.00            
ATOM   4520  R4  CHO   625     155.216 159.502  52.765  1.00  0.00            
ATOM   4521  R5  CHO   625     153.916 157.802  52.315  1.00  0.00            
ATOM   4522  C1  CHO   625     154.266 157.352  56.065  1.00  0.00           C
ATOM   4523  C2  CHO   625     153.466 155.902  59.915  1.00  0.00           C
ATOM   4524  ROH CHO   626     202.966  64.402  36.315  1.00  0.00            
ATOM   4525  R1  CHO   626     202.216  61.652  36.515  1.00  0.00            
ATOM   4526  R2  CHO   626     199.566  60.852  36.315  1.00  0.00            
ATOM   4527  R3  CHO   626     200.566  59.202  34.365  1.00  0.00            
ATOM   4528  R4  CHO   626     197.716  58.502  34.565  1.00  0.00            
ATOM   4529  R5  CHO   626     199.416  57.152  34.715  1.00  0.00            
ATOM   4530  C1  CHO   626     197.616  55.602  31.765  1.00  0.00           C
ATOM   4531  C2  CHO   626     196.566  52.802  28.815  1.00  0.00           C
ATOM   4532  ROH CHO   627     148.916 126.652  44.715  1.00  0.00            
ATOM   4533  R1  CHO   627     147.616 125.952  47.165  1.00  0.00            
ATOM   4534  R2  CHO   627     148.216 123.652  48.565  1.00  0.00            
ATOM   4535  R3  CHO   627     148.616 125.402  50.615  1.00  0.00            
ATOM   4536  R4  CHO   627     147.566 123.002  51.915  1.00  0.00            
ATOM   4537  R5  CHO   627     146.766 125.002  52.115  1.00  0.00            
ATOM   4538  C1  CHO   627     147.566 124.252  55.765  1.00  0.00           C
ATOM   4539  C2  CHO   627     147.566 123.902  59.515  1.00  0.00           C
ATOM   4540  ROH CHO   628     206.916 140.252  41.065  1.00  0.00            
ATOM   4541  R1  CHO   628     208.716 140.602  43.215  1.00  0.00            
ATOM   4542  R2  CHO   628     208.416 142.552  45.115  1.00  0.00            
ATOM   4543  R3  CHO   628     208.566 140.402  46.815  1.00  0.00            
ATOM   4544  R4  CHO   628     209.416 142.752  48.415  1.00  0.00            
ATOM   4545  R5  CHO   628     210.516 140.852  48.115  1.00  0.00            
ATOM   4546  C1  CHO   628     210.166 140.852  51.915  1.00  0.00           C
ATOM   4547  C2  CHO   628     214.016 140.752  53.015  1.00  0.00           C
ATOM   4548  ROH CHO   629     215.816 132.952  41.465  1.00  0.00            
ATOM   4549  R1  CHO   629     215.916 131.802  44.065  1.00  0.00            
ATOM   4550  R2  CHO   629     217.816 132.552  45.915  1.00  0.00            
ATOM   4551  R3  CHO   629     215.666 133.002  47.465  1.00  0.00            
ATOM   4552  R4  CHO   629     217.916 132.902  49.365  1.00  0.00            
ATOM   4553  R5  CHO   629     216.066 131.702  49.465  1.00  0.00            
ATOM   4554  C1  CHO   629     215.916 133.502  52.815  1.00  0.00           C
ATOM   4555  C2  CHO   629     215.866 135.802  56.465  1.00  0.00           C
ATOM   4556  ROH CHO   630     130.266  37.752  59.965  1.00  0.00            
ATOM   4557  R1  CHO   630     131.816  36.952  57.715  1.00  0.00            
ATOM   4558  R2  CHO   630     130.766  36.752  55.165  1.00  0.00            
ATOM   4559  R3  CHO   630     132.816  38.402  54.565  1.00  0.00            
ATOM   4560  R4  CHO   630     132.216  36.952  52.065  1.00  0.00            
ATOM   4561  R5  CHO   630     134.166  37.102  53.015  1.00  0.00            
ATOM   4562  C1  CHO   630     135.016  38.652  49.665  1.00  0.00           C
ATOM   4563  C2  CHO   630     138.066  39.352  48.015  1.00  0.00           C
ATOM   4564  ROH CHO   631     224.166 144.252  39.515  1.00  0.00            
ATOM   4565  R1  CHO   631     221.916 144.052  41.215  1.00  0.00            
ATOM   4566  R2  CHO   631     221.266 141.752  42.615  1.00  0.00            
ATOM   4567  R3  CHO   631     221.266 143.452  44.765  1.00  0.00            
ATOM   4568  R4  CHO   631     220.566 140.852  45.865  1.00  0.00            
ATOM   4569  R5  CHO   631     219.466 142.702  46.115  1.00  0.00            
ATOM   4570  C1  CHO   631     220.166 141.902  49.765  1.00  0.00           C
ATOM   4571  C2  CHO   631     219.616 142.352  53.215  1.00  0.00           C
ATOM   4572  ROH CHO   632     180.666 134.602  27.665  1.00  0.00            
ATOM   4573  R1  CHO   632     179.066 133.152  29.515  1.00  0.00            
ATOM   4574  R2  CHO   632     177.466 134.402  31.365  1.00  0.00            
ATOM   4575  R3  CHO   632     175.566 132.802  30.265  1.00  0.00            
ATOM   4576  R4  CHO   632     174.466 133.552  32.865  1.00  0.00            
ATOM   4577  R5  CHO   632     174.666 131.552  32.065  1.00  0.00            
ATOM   4578  C1  CHO   632     170.866 131.652  32.665  1.00  0.00           C
ATOM   4579  C2  CHO   632     167.416 130.952  31.565  1.00  0.00           C
ATOM   4580  ROH CHO   633      74.366 210.552  44.115  1.00  0.00            
ATOM   4581  R1  CHO   633      72.566 209.902  42.065  1.00  0.00            
ATOM   4582  R2  CHO   633      72.966 210.702  39.415  1.00  0.00            
ATOM   4583  R3  CHO   633      72.666 208.052  38.915  1.00  0.00            
ATOM   4584  R4  CHO   633      72.316 209.352  36.315  1.00  0.00            
ATOM   4585  R5  CHO   633      70.966 207.902  37.265  1.00  0.00            
ATOM   4586  C1  CHO   633      71.716 206.052  34.015  1.00  0.00           C
ATOM   4587  C2  CHO   633      72.316 206.402  30.065  1.00  0.00           C
ATOM   4588  ROH CHO   634      45.216 117.952  38.515  1.00  0.00            
ATOM   4589  R1  CHO   634      43.816 116.952  36.265  1.00  0.00            
ATOM   4590  R2  CHO   634      41.816 118.352  34.965  1.00  0.00            
ATOM   4591  R3  CHO   634      43.366 118.002  32.765  1.00  0.00            
ATOM   4592  R4  CHO   634      40.616 118.302  31.765  1.00  0.00            
ATOM   4593  R5  CHO   634      42.016 116.652  31.315  1.00  0.00            
ATOM   4594  C1  CHO   634      41.416 117.902  27.765  1.00  0.00           C
ATOM   4595  C2  CHO   634      42.016 115.652  25.315  1.00  0.00           C
ATOM   4596  ROH CHO   635      75.066 177.602  45.365  1.00  0.00            
ATOM   4597  R1  CHO   635      77.166 176.402  46.815  1.00  0.00            
ATOM   4598  R2  CHO   635      79.166 177.852  48.065  1.00  0.00            
ATOM   4599  R3  CHO   635      78.366 176.452  50.265  1.00  0.00            
ATOM   4600  R4  CHO   635      80.666 178.002  51.165  1.00  0.00            
ATOM   4601  R5  CHO   635      80.416 175.852  51.365  1.00  0.00            
ATOM   4602  C1  CHO   635      80.816 176.852  55.065  1.00  0.00           C
ATOM   4603  C2  CHO   635      79.166 176.052  58.315  1.00  0.00           C
ATOM   4604  ROH CHO   636      61.316  26.802  45.065  1.00  0.00            
ATOM   4605  R1  CHO   636      63.766  28.152  44.715  1.00  0.00            
ATOM   4606  R2  CHO   636      64.166  30.752  45.515  1.00  0.00            
ATOM   4607  R3  CHO   636      66.266  29.702  46.815  1.00  0.00            
ATOM   4608  R4  CHO   636      66.466  32.602  47.315  1.00  0.00            
ATOM   4609  R5  CHO   636      68.016  31.302  46.515  1.00  0.00            
ATOM   4610  C1  CHO   636      69.816  32.652  49.565  1.00  0.00           C
ATOM   4611  C2  CHO   636      73.366  33.902  52.515  1.00  0.00           C
ATOM   4612  ROH CHO   637      99.816 138.002  58.965  1.00  0.00            
ATOM   4613  R1  CHO   637     101.316 137.402  56.665  1.00  0.00            
ATOM   4614  R2  CHO   637     100.816 135.152  55.065  1.00  0.00            
ATOM   4615  R3  CHO   637     100.666 137.002  53.065  1.00  0.00            
ATOM   4616  R4  CHO   637     101.016 134.452  51.715  1.00  0.00            
ATOM   4617  R5  CHO   637     102.216 136.202  51.465  1.00  0.00            
ATOM   4618  C1  CHO   637     101.016 135.752  47.865  1.00  0.00           C
ATOM   4619  C2  CHO   637     101.366 132.852  45.565  1.00  0.00           C
ATOM   4620  ROH CHO   638      23.616 156.602  33.915  1.00  0.00            
ATOM   4621  R1  CHO   638      23.766 157.102  31.165  1.00  0.00            
ATOM   4622  R2  CHO   638      21.866 156.152  29.365  1.00  0.00            
ATOM   4623  R3  CHO   638      21.766 158.802  28.615  1.00  0.00            
ATOM   4624  R4  CHO   638      21.166 157.302  26.165  1.00  0.00            
ATOM   4625  R5  CHO   638      22.716 158.852  26.465  1.00  0.00            
ATOM   4626  C1  CHO   638      20.666 160.402  23.615  1.00  0.00           C
ATOM   4627  C2  CHO   638      22.166 161.152  20.465  1.00  0.00           C
ATOM   4628  ROH CHO   639     181.716 163.502  45.565  1.00  0.00            
ATOM   4629  R1  CHO   639     182.666 162.302  47.965  1.00  0.00            
ATOM   4630  R2  CHO   639     184.666 163.452  49.515  1.00  0.00            
ATOM   4631  R3  CHO   639     182.816 163.252  51.515  1.00  0.00            
ATOM   4632  R4  CHO   639     185.366 163.752  52.865  1.00  0.00            
ATOM   4633  R5  CHO   639     183.966 162.102  53.265  1.00  0.00            
ATOM   4634  C1  CHO   639     184.016 163.702  56.715  1.00  0.00           C
ATOM   4635  C2  CHO   639     183.016 166.252  58.865  1.00  0.00           C
ATOM   4636  ROH CHO   640     184.566  67.752  52.365  1.00  0.00            
ATOM   4637  R1  CHO   640     184.616  66.702  49.765  1.00  0.00            
ATOM   4638  R2  CHO   640     186.316  64.652  49.015  1.00  0.00            
ATOM   4639  R3  CHO   640     183.966  63.502  48.165  1.00  0.00            
ATOM   4640  R4  CHO   640     186.116  62.052  46.715  1.00  0.00            
ATOM   4641  R5  CHO   640     184.366  63.052  45.815  1.00  0.00            
ATOM   4642  C1  CHO   640     183.816  59.502  44.565  1.00  0.00           C
ATOM   4643  C2  CHO   640     185.766  60.452  41.315  1.00  0.00           C
ATOM   4644  ROH CHO   641     205.716 116.252  20.365  1.00  0.00            
ATOM   4645  R1  CHO   641     206.166 114.952  22.815  1.00  0.00            
ATOM   4646  R2  CHO   641     208.666 114.852  24.065  1.00  0.00            
ATOM   4647  R3  CHO   641     207.266 115.902  26.165  1.00  0.00            
ATOM   4648  R4  CHO   641     209.216 114.002  27.365  1.00  0.00            
ATOM   4649  R5  CHO   641     207.066 114.002  27.665  1.00  0.00            
ATOM   4650  C1  CHO   641     208.266 114.502  31.265  1.00  0.00           C
ATOM   4651  C2  CHO   641     207.116 113.802  35.415  1.00  0.00           C
ATOM   4652  ROH CHO   642     221.266 203.252  39.065  1.00  0.00            
ATOM   4653  R1  CHO   642     222.916 202.552  41.315  1.00  0.00            
ATOM   4654  R2  CHO   642     223.216 204.202  43.515  1.00  0.00            
ATOM   4655  R3  CHO   642     222.416 202.002  44.865  1.00  0.00            
ATOM   4656  R4  CHO   642     224.116 203.502  46.765  1.00  0.00            
ATOM   4657  R5  CHO   642     224.316 201.402  46.165  1.00  0.00            
ATOM   4658  C1  CHO   642     223.866 201.002  49.915  1.00  0.00           C
ATOM   4659  C2  CHO   642     224.516 201.252  52.965  1.00  0.00           C
ATOM   4660  ROH CHO   643     104.616  11.352  34.115  1.00  0.00            
ATOM   4661  R1  CHO   643     107.366  11.002  34.715  1.00  0.00            
ATOM   4662  R2  CHO   643     109.116   9.852  32.915  1.00  0.00            
ATOM   4663  R3  CHO   643     110.516  12.152  33.315  1.00  0.00            
ATOM   4664  R4  CHO   643     112.416  10.352  31.965  1.00  0.00            
ATOM   4665  R5  CHO   643     112.716  11.452  33.815  1.00  0.00            
ATOM   4666  C1  CHO   643     115.616  12.852  31.765  1.00  0.00           C
ATOM   4667  C2  CHO   643     117.666  13.952  28.815  1.00  0.00           C
ATOM   4668  ROH CHO   644     173.566  46.652  26.715  1.00  0.00            
ATOM   4669  R1  CHO   644     174.516  47.452  29.265  1.00  0.00            
ATOM   4670  R2  CHO   644     176.866  48.902  29.565  1.00  0.00            
ATOM   4671  R3  CHO   644     175.216  50.602  30.915  1.00  0.00            
ATOM   4672  R4  CHO   644     177.666  50.452  32.565  1.00  0.00            
ATOM   4673  R5  CHO   644     175.616  50.052  33.265  1.00  0.00            
ATOM   4674  C1  CHO   644     176.616  52.952  35.565  1.00  0.00           C
ATOM   4675  C2  CHO   644     178.566  54.252  39.165  1.00  0.00           C
ATOM   4676  ROH CHO   645     124.066  54.802  41.015  1.00  0.00            
ATOM   4677  R1  CHO   645     124.016  56.352  38.665  1.00  0.00            
ATOM   4678  R2  CHO   645     126.016  58.102  38.015  1.00  0.00            
ATOM   4679  R3  CHO   645     126.016  56.702  35.665  1.00  0.00            
ATOM   4680  R4  CHO   645     126.166  59.502  34.815  1.00  0.00            
ATOM   4681  R5  CHO   645     124.716  58.002  34.165  1.00  0.00            
ATOM   4682  C1  CHO   645     126.216  59.002  30.815  1.00  0.00           C
ATOM   4683  C2  CHO   645     125.116  58.352  26.415  1.00  0.00           C
ATOM   4684  ROH CHO   646     175.016 213.102  45.265  1.00  0.00            
ATOM   4685  R1  CHO   646     175.266 212.052  47.865  1.00  0.00            
ATOM   4686  R2  CHO   646     177.716 211.652  49.115  1.00  0.00            
ATOM   4687  R3  CHO   646     176.666 213.152  51.065  1.00  0.00            
ATOM   4688  R4  CHO   646     178.816 211.702  52.365  1.00  0.00            
ATOM   4689  R5  CHO   646     176.766 211.752  53.015  1.00  0.00            
ATOM   4690  C1  CHO   646     178.466 213.152  56.115  1.00  0.00           C
ATOM   4691  C2  CHO   646     178.216 213.502  60.215  1.00  0.00           C
ATOM   4692  ROH CHO   647     183.616 170.852  58.365  1.00  0.00            
ATOM   4693  R1  CHO   647     182.916 172.302  56.065  1.00  0.00            
ATOM   4694  R2  CHO   647     184.766 173.202  54.215  1.00  0.00            
ATOM   4695  R3  CHO   647     183.166 171.852  52.465  1.00  0.00            
ATOM   4696  R4  CHO   647     184.716 173.752  50.815  1.00  0.00            
ATOM   4697  R5  CHO   647     182.566 173.552  50.865  1.00  0.00            
ATOM   4698  C1  CHO   647     183.216 172.852  47.165  1.00  0.00           C
ATOM   4699  C2  CHO   647     182.016 173.652  43.465  1.00  0.00           C
ATOM   4700  ROH CHO   648     118.766 226.502  65.315  1.00  0.00            
ATOM   4701  R1  CHO   648     118.516 227.452  62.665  1.00  0.00            
ATOM   4702  R2  CHO   648     120.466 229.002  61.465  1.00  0.00            
ATOM   4703  R3  CHO   648     120.316 227.102  59.565  1.00  0.00            
ATOM   4704  R4  CHO   648     120.766 229.602  58.065  1.00  0.00            
ATOM   4705  R5  CHO   648     119.166 228.152  57.715  1.00  0.00            
ATOM   4706  C1  CHO   648     120.816 228.152  54.315  1.00  0.00           C
ATOM   4707  C2  CHO   648     121.166 230.452  51.165  1.00  0.00           C
ATOM   4708  ROH CHO   649     123.616  94.252  50.015  1.00  0.00            
ATOM   4709  R1  CHO   649     120.966  95.052  49.415  1.00  0.00            
ATOM   4710  R2  CHO   649     119.216  96.002  51.315  1.00  0.00            
ATOM   4711  R3  CHO   649     119.016  98.102  49.615  1.00  0.00            
ATOM   4712  R4  CHO   649     116.316  97.752  50.665  1.00  0.00            
ATOM   4713  R5  CHO   649     116.916  97.852  48.565  1.00  0.00            
ATOM   4714  C1  CHO   649     114.466 100.752  48.715  1.00  0.00           C
ATOM   4715  C2  CHO   649     113.816 104.752  48.165  1.00  0.00           C
ATOM   4716  ROH CHO   650      -2.434 153.552  31.265  1.00  0.00            
ATOM   4717  R1  CHO   650      -0.634 152.852  29.165  1.00  0.00            
ATOM   4718  R2  CHO   650      -1.534 152.252  26.565  1.00  0.00            
ATOM   4719  R3  CHO   650       0.266 154.202  25.865  1.00  0.00            
ATOM   4720  R4  CHO   650       0.316 152.252  23.665  1.00  0.00            
ATOM   4721  R5  CHO   650       2.016 153.002  24.815  1.00  0.00            
ATOM   4722  C1  CHO   650       3.116 154.052  21.315  1.00  0.00           C
ATOM   4723  C2  CHO   650       3.366 156.702  18.715  1.00  0.00           C
ATOM   4724  ROH CHO   651      25.616  61.152  30.965  1.00  0.00            
ATOM   4725  R1  CHO   651      27.916  61.302  32.615  1.00  0.00            
ATOM   4726  R2  CHO   651      27.816  62.302  35.215  1.00  0.00            
ATOM   4727  R3  CHO   651      28.966  59.902  35.815  1.00  0.00            
ATOM   4728  R4  CHO   651      29.066  61.402  38.315  1.00  0.00            
ATOM   4729  R5  CHO   651      30.766  60.452  37.265  1.00  0.00            
ATOM   4730  C1  CHO   651      30.916  58.652  40.665  1.00  0.00           C
ATOM   4731  C2  CHO   651      30.616  59.402  44.665  1.00  0.00           C
ATOM   4732  ROH CHO   652      19.466  22.702  51.365  1.00  0.00            
ATOM   4733  R1  CHO   652      19.466  21.602  48.715  1.00  0.00            
ATOM   4734  R2  CHO   652      17.166  20.652  47.515  1.00  0.00            
ATOM   4735  R3  CHO   652      17.816  22.402  45.565  1.00  0.00            
ATOM   4736  R4  CHO   652      16.466  20.202  44.165  1.00  0.00            
ATOM   4737  R5  CHO   652      18.416  21.002  43.715  1.00  0.00            
ATOM   4738  C1  CHO   652      16.666  21.602  40.365  1.00  0.00           C
ATOM   4739  C2  CHO   652      16.066  18.702  36.915  1.00  0.00           C
ATOM   4740  ROH CHO   653      85.766  85.202  40.865  1.00  0.00            
ATOM   4741  R1  CHO   653      84.416  83.752  42.865  1.00  0.00            
ATOM   4742  R2  CHO   653      85.566  81.502  44.065  1.00  0.00            
ATOM   4743  R3  CHO   653      85.116  82.852  46.365  1.00  0.00            
ATOM   4744  R4  CHO   653      84.916  80.002  47.115  1.00  0.00            
ATOM   4745  R5  CHO   653      83.466  81.552  47.515  1.00  0.00            
ATOM   4746  C1  CHO   653      84.166  80.452  51.065  1.00  0.00           C
ATOM   4747  C2  CHO   653      86.216  82.002  53.865  1.00  0.00           C
ATOM   4748  ROH CHO   654     103.216 194.552  54.265  1.00  0.00            
ATOM   4749  R1  CHO   654     103.266 193.002  51.865  1.00  0.00            
ATOM   4750  R2  CHO   654     105.616 192.102  50.715  1.00  0.00            
ATOM   4751  R3  CHO   654     104.366 189.702  50.865  1.00  0.00            
ATOM   4752  R4  CHO   654     105.816 189.652  48.315  1.00  0.00            
ATOM   4753  R5  CHO   654     103.666 189.252  48.615  1.00  0.00            
ATOM   4754  C1  CHO   654     104.766 185.902  47.065  1.00  0.00           C
ATOM   4755  C2  CHO   654     105.316 182.302  46.565  1.00  0.00           C
ATOM   4756  NC3 DPP   655      97.816 217.752  68.165  1.00  0.00           N
ATOM   4757  PO4 DPP   655      96.266 222.752  68.465  1.00  0.00           P
ATOM   4758  GL1 DPP   655      97.716 222.252  64.565  1.00  0.00            
ATOM   4759  GL2 DPP   655      95.616 220.102  63.565  1.00  0.00            
ATOM   4760  C1A DPP   655      99.016 225.552  61.665  1.00  0.00           C
ATOM   4761  C2A DPP   655      98.416 229.002  59.265  1.00  0.00           C
ATOM   4762  C3A DPP   655     100.866 229.652  54.665  1.00  0.00           C
ATOM   4763  C4A DPP   655     102.866 232.102  50.265  1.00  0.00           C
ATOM   4764  C1B DPP   655      93.566 222.802  60.965  1.00  0.00           C
ATOM   4765  C2B DPP   655      95.366 225.902  56.715  1.00  0.00           C
ATOM   4766  C3B DPP   655      96.966 226.752  53.065  1.00  0.00           C
ATOM   4767  C4B DPP   655      95.616 228.952  49.215  1.00  0.00           C
ATOM   4768  NC3 DPP   656      95.566  75.002  64.615  1.00  0.00           N
ATOM   4769  PO4 DPP   656      97.966  72.852  62.215  1.00  0.00           P
ATOM   4770  GL1 DPP   656      97.766  70.402  57.665  1.00  0.00            
ATOM   4771  GL2 DPP   656     100.216  68.802  55.715  1.00  0.00            
ATOM   4772  C1A DPP   656      96.666  70.952  53.015  1.00  0.00           C
ATOM   4773  C2A DPP   656      97.816  71.002  48.915  1.00  0.00           C
ATOM   4774  C3A DPP   656      99.666  72.502  45.015  1.00  0.00           C
ATOM   4775  C4A DPP   656      98.966  73.152  40.415  1.00  0.00           C
ATOM   4776  C1B DPP   656     102.516  70.952  51.965  1.00  0.00           C
ATOM   4777  C2B DPP   656     102.866  70.602  48.065  1.00  0.00           C
ATOM   4778  C3B DPP   656     103.216  69.702  43.065  1.00  0.00           C
ATOM   4779  C4B DPP   656     103.216  70.952  39.315  1.00  0.00           C
ATOM   4780  NC3 DPP   657      85.316 101.102  61.865  1.00  0.00           N
ATOM   4781  PO4 DPP   657      88.866  98.702  60.215  1.00  0.00           P
ATOM   4782  GL1 DPP   657      87.716 102.202  57.565  1.00  0.00            
ATOM   4783  GL2 DPP   657      87.966 105.402  58.015  1.00  0.00            
ATOM   4784  C1A DPP   657      87.966 103.102  53.515  1.00  0.00           C
ATOM   4785  C2A DPP   657      87.866 102.202  49.065  1.00  0.00           C
ATOM   4786  C3A DPP   657      87.216 101.652  44.065  1.00  0.00           C
ATOM   4787  C4A DPP   657      82.966 101.302  40.815  1.00  0.00           C
ATOM   4788  C1B DPP   657      84.366 106.302  55.665  1.00  0.00           C
ATOM   4789  C2B DPP   657      82.266 109.002  52.215  1.00  0.00           C
ATOM   4790  C3B DPP   657      83.016 111.502  48.115  1.00  0.00           C
ATOM   4791  C4B DPP   657      84.216 110.302  44.465  1.00  0.00           C
ATOM   4792  NC3 DPP   658     221.916 151.402  54.865  1.00  0.00           N
ATOM   4793  PO4 DPP   658     224.866 154.102  52.715  1.00  0.00           P
ATOM   4794  GL1 DPP   658     222.516 153.052  49.365  1.00  0.00            
ATOM   4795  GL2 DPP   658     219.366 153.352  50.865  1.00  0.00            
ATOM   4796  C1A DPP   658     218.866 153.052  45.515  1.00  0.00           C
ATOM   4797  C2A DPP   658     218.716 152.652  41.515  1.00  0.00           C
ATOM   4798  C3A DPP   658     216.916 151.202  38.715  1.00  0.00           C
ATOM   4799  C4A DPP   658     217.666 147.602  36.215  1.00  0.00           C
ATOM   4800  C1B DPP   658     215.666 155.152  48.965  1.00  0.00           C
ATOM   4801  C2B DPP   658     212.766 150.852  47.165  1.00  0.00           C
ATOM   4802  C3B DPP   658     213.066 151.102  42.065  1.00  0.00           C
ATOM   4803  C4B DPP   658     211.716 150.752  37.915  1.00  0.00           C
ATOM   4804  NC3 DPP   659     192.066 144.652  64.165  1.00  0.00           N
ATOM   4805  PO4 DPP   659     194.766 142.352  60.415  1.00  0.00           P
ATOM   4806  GL1 DPP   659     196.116 141.402  56.065  1.00  0.00            
ATOM   4807  GL2 DPP   659     195.616 138.352  57.015  1.00  0.00            
ATOM   4808  C1A DPP   659     197.966 141.752  52.515  1.00  0.00           C
ATOM   4809  C2A DPP   659     195.916 141.702  48.865  1.00  0.00           C
ATOM   4810  C3A DPP   659     194.366 140.402  44.865  1.00  0.00           C
ATOM   4811  C4A DPP   659     189.716 139.352  44.415  1.00  0.00           C
ATOM   4812  C1B DPP   659     195.966 136.352  53.315  1.00  0.00           C
ATOM   4813  C2B DPP   659     194.766 136.152  48.715  1.00  0.00           C
ATOM   4814  C3B DPP   659     192.166 135.502  44.965  1.00  0.00           C
ATOM   4815  C4B DPP   659     193.066 132.502  41.915  1.00  0.00           C
ATOM   4816  NC3 DPP   660     103.866  27.652  67.715  1.00  0.00           N
ATOM   4817  PO4 DPP   660     106.916  25.802  68.065  1.00  0.00           P
ATOM   4818  GL1 DPP   660     104.616  22.902  64.715  1.00  0.00            
ATOM   4819  GL2 DPP   660     103.666  20.102  65.065  1.00  0.00            
ATOM   4820  C1A DPP   660     105.516  22.802  59.965  1.00  0.00           C
ATOM   4821  C2A DPP   660     106.116  21.002  55.115  1.00  0.00           C
ATOM   4822  C3A DPP   660     107.416  22.152  51.165  1.00  0.00           C
ATOM   4823  C4A DPP   660     112.516  23.052  50.665  1.00  0.00           C
ATOM   4824  C1B DPP   660     103.766  18.402  60.765  1.00  0.00           C
ATOM   4825  C2B DPP   660     103.216  16.852  55.915  1.00  0.00           C
ATOM   4826  C3B DPP   660     103.316  13.552  53.565  1.00  0.00           C
ATOM   4827  C4B DPP   660     103.516  14.152  50.115  1.00  0.00           C
ATOM   4828  NC3 DPP   661      92.116  51.552  65.165  1.00  0.00           N
ATOM   4829  PO4 DPP   661      91.216  48.552  61.565  1.00  0.00           P
ATOM   4830  GL1 DPP   661      91.216  48.802  56.565  1.00  0.00            
ATOM   4831  GL2 DPP   661      91.516  51.152  54.415  1.00  0.00            
ATOM   4832  C1A DPP   661      93.166  45.052  52.315  1.00  0.00           C
ATOM   4833  C2A DPP   661      95.216  40.902  50.965  1.00  0.00           C
ATOM   4834  C3A DPP   661      97.566  37.252  50.065  1.00  0.00           C
ATOM   4835  C4A DPP   661      98.166  33.202  49.015  1.00  0.00           C
ATOM   4836  C1B DPP   661      94.416  50.402  50.615  1.00  0.00           C
ATOM   4837  C2B DPP   661      96.816  49.852  48.265  1.00  0.00           C
ATOM   4838  C3B DPP   661      96.066  51.452  44.565  1.00  0.00           C
ATOM   4839  C4B DPP   661      96.716  53.502  40.815  1.00  0.00           C
ATOM   4840  NC3 DPP   662     161.666 188.452  62.915  1.00  0.00           N
ATOM   4841  PO4 DPP   662     157.516 185.252  61.665  1.00  0.00           P
ATOM   4842  GL1 DPP   662     158.366 188.002  57.815  1.00  0.00            
ATOM   4843  GL2 DPP   662     161.016 186.902  57.015  1.00  0.00            
ATOM   4844  C1A DPP   662     157.316 189.852  53.315  1.00  0.00           C
ATOM   4845  C2A DPP   662     157.566 188.452  48.865  1.00  0.00           C
ATOM   4846  C3A DPP   662     157.016 187.302  45.165  1.00  0.00           C
ATOM   4847  C4A DPP   662     158.566 189.702  40.815  1.00  0.00           C
ATOM   4848  C1B DPP   662     162.266 188.802  53.065  1.00  0.00           C
ATOM   4849  C2B DPP   662     162.516 187.402  48.715  1.00  0.00           C
ATOM   4850  C3B DPP   662     165.266 188.702  45.615  1.00  0.00           C
ATOM   4851  C4B DPP   662     166.766 191.602  42.365  1.00  0.00           C
ATOM   4852  NC3 DPP   663     112.066 212.302  68.165  1.00  0.00           N
ATOM   4853  PO4 DPP   663     114.466 214.352  66.065  1.00  0.00           P
ATOM   4854  GL1 DPP   663     113.916 213.302  62.165  1.00  0.00            
ATOM   4855  GL2 DPP   663     112.866 209.452  63.015  1.00  0.00            
ATOM   4856  C1A DPP   663     115.066 215.502  58.265  1.00  0.00           C
ATOM   4857  C2A DPP   663     114.466 216.952  54.115  1.00  0.00           C
ATOM   4858  C3A DPP   663     116.816 217.452  49.815  1.00  0.00           C
ATOM   4859  C4A DPP   663     117.766 219.302  45.915  1.00  0.00           C
ATOM   4860  C1B DPP   663     114.566 206.002  59.615  1.00  0.00           C
ATOM   4861  C2B DPP   663     117.716 205.602  56.615  1.00  0.00           C
ATOM   4862  C3B DPP   663     118.666 205.052  52.715  1.00  0.00           C
ATOM   4863  C4B DPP   663     118.866 202.602  49.215  1.00  0.00           C
ATOM   4864  NC3 DPP   664     227.416 142.352  56.915  1.00  0.00           N
ATOM   4865  PO4 DPP   664     223.966 141.102  59.915  1.00  0.00           P
ATOM   4866  GL1 DPP   664     223.066 139.102  55.915  1.00  0.00            
ATOM   4867  GL2 DPP   664     220.416 137.952  55.965  1.00  0.00            
ATOM   4868  C1A DPP   664     223.666 138.702  51.515  1.00  0.00           C
ATOM   4869  C2A DPP   664     225.066 139.702  46.915  1.00  0.00           C
ATOM   4870  C3A DPP   664     226.616 140.202  42.465  1.00  0.00           C
ATOM   4871  C4A DPP   664     229.566 143.352  40.465  1.00  0.00           C
ATOM   4872  C1B DPP   664     218.166 137.702  51.265  1.00  0.00           C
ATOM   4873  C2B DPP   664     216.116 138.752  47.115  1.00  0.00           C
ATOM   4874  C3B DPP   664     217.316 137.402  43.665  1.00  0.00           C
ATOM   4875  C4B DPP   664     219.416 136.352  40.265  1.00  0.00           C
ATOM   4876  NC3 DPP   665      35.616 115.752  59.065  1.00  0.00           N
ATOM   4877  PO4 DPP   665      34.766 111.602  59.315  1.00  0.00           P
ATOM   4878  GL1 DPP   665      35.616 111.702  55.115  1.00  0.00            
ATOM   4879  GL2 DPP   665      38.166 115.002  55.215  1.00  0.00            
ATOM   4880  C1A DPP   665      40.216 111.702  52.265  1.00  0.00           C
ATOM   4881  C2A DPP   665      42.566 112.452  48.865  1.00  0.00           C
ATOM   4882  C3A DPP   665      43.416 111.302  44.515  1.00  0.00           C
ATOM   4883  C4A DPP   665      44.766 109.052  41.715  1.00  0.00           C
ATOM   4884  C1B DPP   665      39.966 116.102  51.115  1.00  0.00           C
ATOM   4885  C2B DPP   665      36.766 117.852  47.815  1.00  0.00           C
ATOM   4886  C3B DPP   665      36.616 117.802  43.265  1.00  0.00           C
ATOM   4887  C4B DPP   665      37.166 116.502  39.265  1.00  0.00           C
ATOM   4888  NC3 DPP   666      10.766  91.902  52.615  1.00  0.00           N
ATOM   4889  PO4 DPP   666      14.866  91.502  55.515  1.00  0.00           P
ATOM   4890  GL1 DPP   666      15.166  93.102  51.015  1.00  0.00            
ATOM   4891  GL2 DPP   666      18.566  94.852  51.215  1.00  0.00            
ATOM   4892  C1A DPP   666      16.366  90.702  47.315  1.00  0.00           C
ATOM   4893  C2A DPP   666      15.316  91.302  43.365  1.00  0.00           C
ATOM   4894  C3A DPP   666      14.916  92.502  39.315  1.00  0.00           C
ATOM   4895  C4A DPP   666      12.216  94.552  35.615  1.00  0.00           C
ATOM   4896  C1B DPP   666      18.016  95.452  47.065  1.00  0.00           C
ATOM   4897  C2B DPP   666      17.416  95.802  42.465  1.00  0.00           C
ATOM   4898  C3B DPP   666      16.416  97.702  38.665  1.00  0.00           C
ATOM   4899  C4B DPP   666      16.616  97.052  33.265  1.00  0.00           C
ATOM   4900  NC3 DPP   667     116.116 225.552  70.415  1.00  0.00           N
ATOM   4901  PO4 DPP   667     114.766 223.152  68.065  1.00  0.00           P
ATOM   4902  GL1 DPP   667     114.966 223.852  63.015  1.00  0.00            
ATOM   4903  GL2 DPP   667     113.016 227.202  64.165  1.00  0.00            
ATOM   4904  C1A DPP   667     115.916 225.002  59.115  1.00  0.00           C
ATOM   4905  C2A DPP   667     114.916 227.752  55.715  1.00  0.00           C
ATOM   4906  C3A DPP   667     116.416 228.302  51.115  1.00  0.00           C
ATOM   4907  C4A DPP   667     117.866 231.352  47.715  1.00  0.00           C
ATOM   4908  C1B DPP   667     112.616 229.352  61.165  1.00  0.00           C
ATOM   4909  C2B DPP   667     113.016 231.802  57.765  1.00  0.00           C
ATOM   4910  C3B DPP   667     112.266 233.652  54.115  1.00  0.00           C
ATOM   4911  C4B DPP   667     111.866 233.002  49.915  1.00  0.00           C
ATOM   4912  NC3 DPP   668     193.866 209.602  66.715  1.00  0.00           N
ATOM   4913  PO4 DPP   668     189.516 212.602  64.915  1.00  0.00           P
ATOM   4914  GL1 DPP   668     188.166 212.152  60.365  1.00  0.00            
ATOM   4915  GL2 DPP   668     185.766 209.452  60.265  1.00  0.00            
ATOM   4916  C1A DPP   668     187.916 212.502  55.815  1.00  0.00           C
ATOM   4917  C2A DPP   668     187.616 212.552  52.115  1.00  0.00           C
ATOM   4918  C3A DPP   668     187.016 212.352  47.915  1.00  0.00           C
ATOM   4919  C4A DPP   668     185.966 214.552  44.115  1.00  0.00           C
ATOM   4920  C1B DPP   668     183.416 210.752  56.765  1.00  0.00           C
ATOM   4921  C2B DPP   668     182.766 214.002  53.715  1.00  0.00           C
ATOM   4922  C3B DPP   668     182.816 213.502  49.065  1.00  0.00           C
ATOM   4923  C4B DPP   668     180.166 214.002  44.415  1.00  0.00           C
ATOM   4924  NC3 DPP   669      16.016 195.502  59.415  1.00  0.00           N
ATOM   4925  PO4 DPP   669      15.866 196.752  55.065  1.00  0.00           P
ATOM   4926  GL1 DPP   669      16.566 198.152  51.165  1.00  0.00            
ATOM   4927  GL2 DPP   669      14.016 199.602  49.865  1.00  0.00            
ATOM   4928  C1A DPP   669      19.316 197.802  47.715  1.00  0.00           C
ATOM   4929  C2A DPP   669      19.216 199.052  43.915  1.00  0.00           C
ATOM   4930  C3A DPP   669      19.066 201.802  41.615  1.00  0.00           C
ATOM   4931  C4A DPP   669      17.866 206.102  39.515  1.00  0.00           C
ATOM   4932  C1B DPP   669      15.116 199.802  46.165  1.00  0.00           C
ATOM   4933  C2B DPP   669      13.916 202.152  42.515  1.00  0.00           C
ATOM   4934  C3B DPP   669      14.016 203.402  37.915  1.00  0.00           C
ATOM   4935  C4B DPP   669      11.116 206.202  35.515  1.00  0.00           C
ATOM   4936  NC3 DPP   670      82.766  40.952  66.715  1.00  0.00           N
ATOM   4937  PO4 DPP   670      80.016  41.052  62.965  1.00  0.00           P
ATOM   4938  GL1 DPP   670      78.716  40.702  58.965  1.00  0.00            
ATOM   4939  GL2 DPP   670      77.866  38.452  57.815  1.00  0.00            
ATOM   4940  C1A DPP   670      78.966  42.252  53.965  1.00  0.00           C
ATOM   4941  C2A DPP   670      79.466  41.902  49.565  1.00  0.00           C
ATOM   4942  C3A DPP   670      81.666  41.752  45.365  1.00  0.00           C
ATOM   4943  C4A DPP   670      85.216  40.602  43.265  1.00  0.00           C
ATOM   4944  C1B DPP   670      81.216  36.702  54.465  1.00  0.00           C
ATOM   4945  C2B DPP   670      80.866  37.152  49.465  1.00  0.00           C
ATOM   4946  C3B DPP   670      83.666  36.052  45.465  1.00  0.00           C
ATOM   4947  C4B DPP   670      82.516  36.352  41.165  1.00  0.00           C
ATOM   4948  NC3 DPP   671      83.866  29.452  61.315  1.00  0.00           N
ATOM   4949  PO4 DPP   671      84.516  25.402  60.365  1.00  0.00           P
ATOM   4950  GL1 DPP   671      85.616  25.602  57.165  1.00  0.00            
ATOM   4951  GL2 DPP   671      81.866  24.952  56.065  1.00  0.00            
ATOM   4952  C1A DPP   671      86.816  27.452  53.265  1.00  0.00           C
ATOM   4953  C2A DPP   671      88.616  28.202  48.865  1.00  0.00           C
ATOM   4954  C3A DPP   671      89.516  29.702  45.665  1.00  0.00           C
ATOM   4955  C4A DPP   671      90.766  31.952  41.815  1.00  0.00           C
ATOM   4956  C1B DPP   671      82.416  24.952  52.715  1.00  0.00           C
ATOM   4957  C2B DPP   671      84.466  25.402  49.115  1.00  0.00           C
ATOM   4958  C3B DPP   671      83.166  25.652  43.715  1.00  0.00           C
ATOM   4959  C4B DPP   671      80.916  27.952  40.715  1.00  0.00           C
ATOM   4960  NC3 DPP   672     168.916  64.552  62.815  1.00  0.00           N
ATOM   4961  PO4 DPP   672     173.166  66.102  61.815  1.00  0.00           P
ATOM   4962  GL1 DPP   672     173.016  66.052  57.815  1.00  0.00            
ATOM   4963  GL2 DPP   672     174.916  67.902  54.965  1.00  0.00            
ATOM   4964  C1A DPP   672     170.116  67.052  54.665  1.00  0.00           C
ATOM   4965  C2A DPP   672     169.116  71.102  53.115  1.00  0.00           C
ATOM   4966  C3A DPP   672     168.216  74.152  50.665  1.00  0.00           C
ATOM   4967  C4A DPP   672     166.766  74.452  46.065  1.00  0.00           C
ATOM   4968  C1B DPP   672     174.116  67.502  51.315  1.00  0.00           C
ATOM   4969  C2B DPP   672     170.716  70.102  48.415  1.00  0.00           C
ATOM   4970  C3B DPP   672     169.516  70.252  44.465  1.00  0.00           C
ATOM   4971  C4B DPP   672     166.616  71.952  41.465  1.00  0.00           C
ATOM   4972  NC3 DPP   673     179.866 201.152  61.215  1.00  0.00           N
ATOM   4973  PO4 DPP   673     183.466 200.302  60.615  1.00  0.00           P
ATOM   4974  GL1 DPP   673     181.616 199.402  56.715  1.00  0.00            
ATOM   4975  GL2 DPP   673     179.616 196.302  56.165  1.00  0.00            
ATOM   4976  C1A DPP   673     178.716 202.002  54.515  1.00  0.00           C
ATOM   4977  C2A DPP   673     177.916 205.852  51.865  1.00  0.00           C
ATOM   4978  C3A DPP   673     176.316 206.702  48.165  1.00  0.00           C
ATOM   4979  C4A DPP   673     178.466 208.402  45.315  1.00  0.00           C
ATOM   4980  C1B DPP   673     178.016 198.102  51.765  1.00  0.00           C
ATOM   4981  C2B DPP   673     177.416 201.302  49.365  1.00  0.00           C
ATOM   4982  C3B DPP   673     176.266 202.402  45.565  1.00  0.00           C
ATOM   4983  C4B DPP   673     178.366 200.702  41.565  1.00  0.00           C
ATOM   4984  NC3 DPP   674      26.166 181.852  56.515  1.00  0.00           N
ATOM   4985  PO4 DPP   674      25.816 186.252  54.615  1.00  0.00           P
ATOM   4986  GL1 DPP   674      25.316 185.902  50.215  1.00  0.00            
ATOM   4987  GL2 DPP   674      21.966 185.252  50.365  1.00  0.00            
ATOM   4988  C1A DPP   674      25.966 185.002  46.165  1.00  0.00           C
ATOM   4989  C2A DPP   674      24.266 183.902  41.765  1.00  0.00           C
ATOM   4990  C3A DPP   674      27.166 185.702  38.065  1.00  0.00           C
ATOM   4991  C4A DPP   674      26.666 187.352  33.865  1.00  0.00           C
ATOM   4992  C1B DPP   674      21.116 185.302  45.565  1.00  0.00           C
ATOM   4993  C2B DPP   674      20.616 189.052  42.515  1.00  0.00           C
ATOM   4994  C3B DPP   674      20.516 191.902  40.215  1.00  0.00           C
ATOM   4995  C4B DPP   674      20.916 192.102  35.065  1.00  0.00           C
ATOM   4996  NC3 DPP   675     174.866   7.852  66.765  1.00  0.00           N
ATOM   4997  PO4 DPP   675     174.266   3.352  64.515  1.00  0.00           P
ATOM   4998  GL1 DPP   675     172.166   1.902  61.165  1.00  0.00            
ATOM   4999  GL2 DPP   675     174.466  -0.048  59.065  1.00  0.00            
ATOM   5000  C1A DPP   675     172.666   3.302  56.115  1.00  0.00           C
ATOM   5001  C2A DPP   675     172.566   2.752  52.065  1.00  0.00           C
ATOM   5002  C3A DPP   675     171.366   0.852  48.265  1.00  0.00           C
ATOM   5003  C4A DPP   675     171.516  -1.698  45.065  1.00  0.00           C
ATOM   5004  C1B DPP   675     174.016  -1.698  54.315  1.00  0.00           C
ATOM   5005  C2B DPP   675     174.866  -1.848  49.665  1.00  0.00           C
ATOM   5006  C3B DPP   675     176.516  -1.498  45.865  1.00  0.00           C
ATOM   5007  C4B DPP   675     180.116   1.002  43.465  1.00  0.00           C
ATOM   5008  NC3 DPP   676     217.566 192.602  61.515  1.00  0.00           N
ATOM   5009  PO4 DPP   676     216.916 192.852  57.965  1.00  0.00           P
ATOM   5010  GL1 DPP   676     218.116 194.452  54.865  1.00  0.00            
ATOM   5011  GL2 DPP   676     218.016 198.752  53.915  1.00  0.00            
ATOM   5012  C1A DPP   676     217.216 192.552  50.015  1.00  0.00           C
ATOM   5013  C2A DPP   676     219.216 192.852  45.715  1.00  0.00           C
ATOM   5014  C3A DPP   676     218.916 192.802  41.615  1.00  0.00           C
ATOM   5015  C4A DPP   676     216.116 189.552  38.915  1.00  0.00           C
ATOM   5016  C1B DPP   676     219.366 201.702  51.965  1.00  0.00           C
ATOM   5017  C2B DPP   676     219.166 203.402  48.165  1.00  0.00           C
ATOM   5018  C3B DPP   676     217.816 203.852  43.565  1.00  0.00           C
ATOM   5019  C4B DPP   676     216.516 204.952  39.165  1.00  0.00           C
ATOM   5020  NC3 DPP   677     227.166  79.502  51.015  1.00  0.00           N
ATOM   5021  PO4 DPP   677     222.116  79.302  51.315  1.00  0.00           P
ATOM   5022  GL1 DPP   677     219.316  82.452  49.315  1.00  0.00            
ATOM   5023  GL2 DPP   677     220.116  80.202  46.665  1.00  0.00            
ATOM   5024  C1A DPP   677     216.916  84.752  47.015  1.00  0.00           C
ATOM   5025  C2A DPP   677     216.966  86.452  43.115  1.00  0.00           C
ATOM   5026  C3A DPP   677     217.766  85.152  39.815  1.00  0.00           C
ATOM   5027  C4A DPP   677     217.566  87.402  35.315  1.00  0.00           C
ATOM   5028  C1B DPP   677     219.316  81.052  42.865  1.00  0.00           C
ATOM   5029  C2B DPP   677     217.316  80.402  38.765  1.00  0.00           C
ATOM   5030  C3B DPP   677     216.766  81.902  35.215  1.00  0.00           C
ATOM   5031  C4B DPP   677     215.916  83.952  31.515  1.00  0.00           C
ATOM   5032  NC3 DPP   678     222.316  91.652  61.315  1.00  0.00           N
ATOM   5033  PO4 DPP   678     220.516  89.552  56.815  1.00  0.00           P
ATOM   5034  GL1 DPP   678     218.866  91.952  53.065  1.00  0.00            
ATOM   5035  GL2 DPP   678     220.766  94.402  52.865  1.00  0.00            
ATOM   5036  C1A DPP   678     221.016  88.902  48.915  1.00  0.00           C
ATOM   5037  C2A DPP   678     222.666  87.552  45.465  1.00  0.00           C
ATOM   5038  C3A DPP   678     221.416  87.202  41.415  1.00  0.00           C
ATOM   5039  C4A DPP   678     222.366  87.952  37.015  1.00  0.00           C
ATOM   5040  C1B DPP   678     219.166  94.052  48.765  1.00  0.00           C
ATOM   5041  C2B DPP   678     220.566  96.152  45.765  1.00  0.00           C
ATOM   5042  C3B DPP   678     220.916  95.802  40.915  1.00  0.00           C
ATOM   5043  C4B DPP   678     221.316  97.602  37.215  1.00  0.00           C
ATOM   5044  NC3 DPP   679     167.316  36.252  64.615  1.00  0.00           N
ATOM   5045  PO4 DPP   679     163.366  37.952  65.065  1.00  0.00           P
ATOM   5046  GL1 DPP   679     163.216  37.552  60.465  1.00  0.00            
ATOM   5047  GL2 DPP   679     166.466  37.602  59.415  1.00  0.00            
ATOM   5048  C1A DPP   679     163.316  40.252  56.915  1.00  0.00           C
ATOM   5049  C2A DPP   679     161.916  43.202  53.465  1.00  0.00           C
ATOM   5050  C3A DPP   679     160.716  41.902  49.465  1.00  0.00           C
ATOM   5051  C4A DPP   679     159.266  41.002  45.665  1.00  0.00           C
ATOM   5052  C1B DPP   679     165.716  35.002  56.965  1.00  0.00           C
ATOM   5053  C2B DPP   679     166.166  33.452  51.865  1.00  0.00           C
ATOM   5054  C3B DPP   679     166.416  34.852  47.515  1.00  0.00           C
ATOM   5055  C4B DPP   679     164.466  34.252  43.015  1.00  0.00           C
ATOM   5056  NC3 DPP   680     136.716 178.602  59.315  1.00  0.00           N
ATOM   5057  PO4 DPP   680     132.366 178.202  58.365  1.00  0.00           P
ATOM   5058  GL1 DPP   680     133.066 184.102  58.265  1.00  0.00            
ATOM   5059  GL2 DPP   680     129.666 185.502  60.165  1.00  0.00            
ATOM   5060  C1A DPP   680     131.916 187.402  55.365  1.00  0.00           C
ATOM   5061  C2A DPP   680     132.716 190.152  52.215  1.00  0.00           C
[truncated: 4,168,210 more chars]
