# Supplementary material for: Data showing the lipid conformations and membrane binding behaviors of beta-amyloid fibrils in phase-separated cholesterol-enriched lipid domains with and without glycolipid and oxidized cholesterol from coarse-grained molecular dynamics simulations
Source: Data Brief. 2020 Apr 19;30:105496. doi: 10.1016/j.dib.2020.105496 (PMC7186522; doi:10.1016/j.dib.2020.105496)
Supplement: Supplementary file 1 [file mmc1.zip › Supplementary-Data/S08-12/C1-ABCD-1.pdb]

TITLE     C1-ABCD system t= 19999200.00000
REMARK    THIS IS A SIMULATION BOX
CRYST1  222.517  224.244  129.899  90.00  90.00  90.00 P 1           1
MODEL        1
ATOM      1  BB  LEU     1     105.078 122.960  76.413  1.00  0.00           B
ATOM      2  SC1 LEU     1     106.078 124.760  74.763  1.00  0.00           S
ATOM      3  BB  VAL     2     107.678 120.360  77.513  1.00  0.00           B
ATOM      4  SC1 VAL     2     108.528 119.060  78.763  1.00  0.00           S
ATOM      5  BB  PHE     3     108.428 118.610  74.263  1.00  0.00           B
ATOM      6  SC1 PHE     3     110.928 120.260  72.963  1.00  0.00           S
ATOM      7  SC2 PHE     3     109.028 121.660  72.613  1.00  0.00           S
ATOM      8  SC3 PHE     3     111.028 122.610  73.513  1.00  0.00           S
ATOM      9  BB  PHE     4     110.128 115.360  75.263  1.00  0.00           B
ATOM     10  SC1 PHE     4     111.128 115.360  78.213  1.00  0.00           S
ATOM     11  SC2 PHE     4     109.628 113.510  78.213  1.00  0.00           S
ATOM     12  SC3 PHE     4     110.128 114.610  80.263  1.00  0.00           S
ATOM     13  BB  ALA     5     111.728 113.310  72.563  1.00  0.00           B
ATOM     14  BB  GLU     6     114.778 111.160  72.563  1.00  0.00           B
ATOM     15  SC1 GLU     6     116.228 111.960  75.263  1.00  0.00           S
ATOM     16  BB  ASP     7     117.928 109.360  71.363  1.00  0.00           B
ATOM     17  SC1 ASP     7     120.178 110.210  70.513  1.00  0.00           S
ATOM     18  BB  VAL     8     118.278 106.960  74.263  1.00  0.00           B
ATOM     19  SC1 VAL     8     118.978 106.860  76.113  1.00  0.00           S
ATOM     20  BB  GLY     9     120.028 104.010  72.713  1.00  0.00           B
ATOM     21  BB  SER    10     123.328 102.310  73.463  1.00  0.00           B
ATOM     22  SC1 SER    10     124.078 100.810  74.413  1.00  0.00           S
ATOM     23  BB  ASN    11     124.978 104.810  71.163  1.00  0.00           B
ATOM     24  SC1 ASN    11     123.828 106.960  70.663  1.00  0.00           S
ATOM     25  BB  LYS    12     125.228 103.260  67.763  1.00  0.00           B
ATOM     26  SC1 LYS    12     127.528 102.410  67.213  1.00  0.00           S
ATOM     27  SC2 LYS    12     129.978 103.110  65.763  1.00  0.00           S
ATOM     28  BB  GLY    13     124.578 106.360  65.713  1.00  0.00           B
ATOM     29  BB  ALA    14     126.378 104.910  62.713  1.00  0.00           B
ATOM     30  BB  ILE    15     125.478 107.510  60.113  1.00  0.00           B
ATOM     31  SC1 ILE    15     127.078 107.410  58.413  1.00  0.00           S
ATOM     32  BB  ILE    16     122.678 109.810  61.213  1.00  0.00           B
ATOM     33  SC1 ILE    16     121.928 110.710  59.363  1.00  0.00           S
ATOM     34  BB  GLY    17     120.778 109.710  64.513  1.00  0.00           B
ATOM     35  BB  LEU    18     119.928 113.360  64.363  1.00  0.00           B
ATOM     36  SC1 LEU    18     119.728 114.660  62.063  1.00  0.00           S
ATOM     37  BB  MET    19     117.728 115.310  66.813  1.00  0.00           B
ATOM     38  SC1 MET    19     117.428 114.260  69.363  1.00  0.00           S
ATOM     39  BB  VAL    20     115.878 118.510  65.913  1.00  0.00           B
ATOM     40  SC1 VAL    20     115.628 118.360  63.963  1.00  0.00           S
ATOM     41  BB  GLY    21     113.328 119.610  68.513  1.00  0.00           B
ATOM     42  BB  GLY    22     112.928 123.260  69.263  1.00  0.00           B
ATOM     43  BB  VAL    23     111.578 125.910  66.963  1.00  0.00           B
ATOM     44  SC1 VAL    23     112.978 127.110  66.113  1.00  0.00           S
ATOM     45  BB  VAL    24     109.178 127.510  69.363  1.00  0.00           B
ATOM     46  SC1 VAL    24     109.478 126.860  71.263  1.00  0.00           S
ATOM     47  BB  ILE    25     107.878 130.310  67.263  1.00  0.00           B
ATOM     48  SC1 ILE    25     108.828 130.060  65.213  1.00  0.00           S
ATOM     49  BB  ALA    26     105.378 132.460  69.263  1.00  0.00           B
ATOM     50  BB  LEU    27     100.228 120.160  75.863  1.00  0.00           B
ATOM     51  SC1 LEU    27      99.028 120.660  78.213  1.00  0.00           S
ATOM     52  BB  VAL    28     103.078 117.910  76.713  1.00  0.00           B
ATOM     53  SC1 VAL    28     104.078 116.960  78.163  1.00  0.00           S
ATOM     54  BB  PHE    29     105.178 116.760  73.813  1.00  0.00           B
ATOM     55  SC1 PHE    29     103.828 119.310  72.363  1.00  0.00           S
ATOM     56  SC2 PHE    29     104.478 117.760  70.663  1.00  0.00           S
ATOM     57  SC3 PHE    29     104.578 120.110  70.213  1.00  0.00           S
ATOM     58  BB  PHE    30     106.578 113.260  73.963  1.00  0.00           B
ATOM     59  SC1 PHE    30     104.928 112.560  76.863  1.00  0.00           S
ATOM     60  SC2 PHE    30     106.478 110.810  76.363  1.00  0.00           S
ATOM     61  SC3 PHE    30     105.678 111.060  78.613  1.00  0.00           S
ATOM     62  BB  ALA    31     108.778 111.110  71.713  1.00  0.00           B
ATOM     63  BB  GLU    32     110.828 108.410  73.363  1.00  0.00           B
ATOM     64  SC1 GLU    32     110.928 109.160  75.763  1.00  0.00           S
ATOM     65  BB  ASP    33     113.378 106.210  71.563  1.00  0.00           B
ATOM     66  SC1 ASP    33     114.828 105.460  69.613  1.00  0.00           S
ATOM     67  BB  VAL    34     114.578 103.460  73.913  1.00  0.00           B
ATOM     68  SC1 VAL    34     114.878 103.310  75.863  1.00  0.00           S
ATOM     69  BB  GLY    35     117.178 101.810  71.713  1.00  0.00           B
ATOM     70  BB  SER    36     119.928  99.210  71.913  1.00  0.00           B
ATOM     71  SC1 SER    36     120.128  97.960  73.413  1.00  0.00           S
ATOM     72  BB  ASN    37     122.628  99.660  69.413  1.00  0.00           B
ATOM     73  SC1 ASN    37     124.578  98.210  70.063  1.00  0.00           S
ATOM     74  BB  LYS    38     120.978 101.510  66.513  1.00  0.00           B
ATOM     75  SC1 LYS    38     119.728 103.110  67.763  1.00  0.00           S
ATOM     76  SC2 LYS    38     119.628 106.060  68.263  1.00  0.00           S
ATOM     77  BB  GLY    39     123.828 102.760  64.363  1.00  0.00           B
ATOM     78  BB  ALA    40     123.478 102.060  60.613  1.00  0.00           B
ATOM     79  BB  ILE    41     121.578 104.060  58.063  1.00  0.00           B
ATOM     80  SC1 ILE    41     123.078 104.560  56.613  1.00  0.00           S
ATOM     81  BB  ILE    42     119.278 106.060  60.313  1.00  0.00           B
ATOM     82  SC1 ILE    42     119.978 104.960  62.263  1.00  0.00           S
ATOM     83  BB  GLY    43     117.528 109.310  60.763  1.00  0.00           B
ATOM     84  BB  LEU    44     115.428 111.010  63.513  1.00  0.00           B
ATOM     85  SC1 LEU    44     115.678 110.910  66.163  1.00  0.00           S
ATOM     86  BB  MET    45     113.478 114.060  62.463  1.00  0.00           B
ATOM     87  SC1 MET    45     114.978 114.310  59.613  1.00  0.00           S
ATOM     88  BB  VAL    46     112.228 115.360  65.863  1.00  0.00           B
ATOM     89  SC1 VAL    46     112.728 114.610  67.613  1.00  0.00           S
ATOM     90  BB  GLY    47     109.928 118.310  65.363  1.00  0.00           B
ATOM     91  BB  GLY    48     108.628 120.960  67.763  1.00  0.00           B
ATOM     92  BB  VAL    49     107.278 123.710  65.563  1.00  0.00           B
ATOM     93  SC1 VAL    49     108.478 123.910  63.963  1.00  0.00           S
ATOM     94  BB  VAL    50     105.028 125.510  68.063  1.00  0.00           B
ATOM     95  SC1 VAL    50     104.778 124.910  69.963  1.00  0.00           S
ATOM     96  BB  ILE    51     103.628 128.260  65.813  1.00  0.00           B
ATOM     97  SC1 ILE    51     104.378 127.660  63.563  1.00  0.00           S
ATOM     98  BB  ALA    52     101.128 130.160  68.013  1.00  0.00           B
ATOM     99  BB  LEU    53      98.278 118.110  72.263  1.00  0.00           B
ATOM    100  SC1 LEU    53      99.528 118.060  69.913  1.00  0.00           S
ATOM    101  BB  VAL    54      99.878 115.460  74.513  1.00  0.00           B
ATOM    102  SC1 VAL    54     100.028 114.260  76.063  1.00  0.00           S
ATOM    103  BB  PHE    55     101.828 113.810  71.713  1.00  0.00           B
ATOM    104  SC1 PHE    55     102.228 113.910  68.463  1.00  0.00           S
ATOM    105  SC2 PHE    55     104.378 113.410  69.363  1.00  0.00           S
ATOM    106  SC3 PHE    55     103.528 112.160  67.513  1.00  0.00           S
ATOM    107  BB  PHE    56     102.778 110.310  72.913  1.00  0.00           B
ATOM    108  SC1 PHE    56     101.878 107.610  74.613  1.00  0.00           S
ATOM    109  SC2 PHE    56     101.628 109.710  75.763  1.00  0.00           S
ATOM    110  SC3 PHE    56     101.628 107.660  77.013  1.00  0.00           S
ATOM    111  BB  ALA    57     105.478 108.610  70.913  1.00  0.00           B
ATOM    112  BB  GLU    58     107.528 105.860  72.663  1.00  0.00           B
ATOM    113  SC1 GLU    58     105.778 105.560  75.113  1.00  0.00           S
ATOM    114  BB  ASP    59     109.928 103.660  70.763  1.00  0.00           B
ATOM    115  SC1 ASP    59     108.878 104.610  68.613  1.00  0.00           S
ATOM    116  BB  VAL    60     111.228 100.460  72.313  1.00  0.00           B
ATOM    117  SC1 VAL    60     110.878 100.510  74.263  1.00  0.00           S
ATOM    118  BB  GLY    61     114.328  99.110  70.663  1.00  0.00           B
ATOM    119  BB  SER    62     116.178  95.810  70.013  1.00  0.00           B
ATOM    120  SC1 SER    62     116.678  94.910  71.663  1.00  0.00           S
ATOM    121  BB  ASN    63     118.978  97.260  67.863  1.00  0.00           B
ATOM    122  SC1 ASN    63     120.478  95.610  66.763  1.00  0.00           S
ATOM    123  BB  LYS    64     116.878  99.410  65.513  1.00  0.00           B
ATOM    124  SC1 LYS    64     115.378 101.010  66.413  1.00  0.00           S
ATOM    125  SC2 LYS    64     112.378 101.910  66.663  1.00  0.00           S
ATOM    126  BB  GLY    65     119.728 100.410  63.363  1.00  0.00           B
ATOM    127  BB  ALA    66     119.778 100.160  59.613  1.00  0.00           B
ATOM    128  BB  ILE    67     117.928 102.210  56.913  1.00  0.00           B
ATOM    129  SC1 ILE    67     118.228 102.260  55.013  1.00  0.00           S
ATOM    130  BB  ILE    68     115.428 103.910  59.313  1.00  0.00           B
ATOM    131  SC1 ILE    68     115.678 102.610  61.263  1.00  0.00           S
ATOM    132  BB  GLY    69     113.728 107.260  59.063  1.00  0.00           B
ATOM    133  BB  LEU    70     112.928 109.410  62.163  1.00  0.00           B
ATOM    134  SC1 LEU    70     111.928 107.260  63.363  1.00  0.00           S
ATOM    135  BB  MET    71     109.878 111.710  61.713  1.00  0.00           B
ATOM    136  SC1 MET    71     109.328 114.110  59.963  1.00  0.00           S
ATOM    137  BB  VAL    72     108.228 113.560  64.613  1.00  0.00           B
ATOM    138  SC1 VAL    72     108.328 112.460  66.313  1.00  0.00           S
ATOM    139  BB  GLY    73     105.628 115.810  63.163  1.00  0.00           B
ATOM    140  BB  GLY    74     105.378 118.710  65.563  1.00  0.00           B
ATOM    141  BB  VAL    75     104.128 121.460  63.313  1.00  0.00           B
ATOM    142  SC1 VAL    75     104.478 121.160  61.363  1.00  0.00           S
ATOM    143  BB  VAL    76     101.378 123.110  65.363  1.00  0.00           B
ATOM    144  SC1 VAL    76     101.228 122.310  67.213  1.00  0.00           S
ATOM    145  BB  ILE    77      99.228 125.610  63.413  1.00  0.00           B
ATOM    146  SC1 ILE    77     100.278 125.310  61.313  1.00  0.00           S
ATOM    147  BB  ALA    78      97.928 127.610  66.313  1.00  0.00           B
ATOM    148  BB  LEU    79      94.228 114.710  72.513  1.00  0.00           B
ATOM    149  SC1 LEU    79      92.528 113.710  70.713  1.00  0.00           S
ATOM    150  BB  VAL    80      95.978 111.560  73.763  1.00  0.00           B
ATOM    151  SC1 VAL    80      96.578 110.210  75.113  1.00  0.00           S
ATOM    152  BB  PHE    81      98.278 111.260  70.863  1.00  0.00           B
ATOM    153  SC1 PHE    81      96.978 113.510  68.663  1.00  0.00           S
ATOM    154  SC2 PHE    81      98.428 111.960  67.613  1.00  0.00           S
ATOM    155  SC3 PHE    81      97.978 114.060  66.563  1.00  0.00           S
ATOM    156  BB  PHE    82     100.578 108.360  70.113  1.00  0.00           B
ATOM    157  SC1 PHE    82      98.128 105.860  70.263  1.00  0.00           S
ATOM    158  SC2 PHE    82      98.428 106.460  72.563  1.00  0.00           S
ATOM    159  SC3 PHE    82      96.428 105.360  71.913  1.00  0.00           S
ATOM    160  BB  ALA    83     103.378 106.210  68.763  1.00  0.00           B
ATOM    161  BB  GLU    84     104.328 103.160  70.813  1.00  0.00           B
ATOM    162  SC1 GLU    84     101.628 102.810  72.813  1.00  0.00           S
ATOM    163  BB  ASP    85     106.578 100.360  69.563  1.00  0.00           B
ATOM    164  SC1 ASP    85     107.478  99.860  67.213  1.00  0.00           S
ATOM    165  BB  VAL    86     108.028  97.460  71.463  1.00  0.00           B
ATOM    166  SC1 VAL    86     106.828  96.160  72.363  1.00  0.00           S
ATOM    167  BB  GLY    87     110.378  96.710  68.663  1.00  0.00           B
ATOM    168  BB  SER    88     112.678  93.710  68.563  1.00  0.00           B
ATOM    169  SC1 SER    88     112.278  91.960  69.313  1.00  0.00           S
ATOM    170  BB  ASN    89     114.928  95.410  66.063  1.00  0.00           B
ATOM    171  SC1 ASN    89     116.528  94.110  64.613  1.00  0.00           S
ATOM    172  BB  LYS    90     113.328  97.760  63.713  1.00  0.00           B
ATOM    173  SC1 LYS    90     110.928  98.210  64.163  1.00  0.00           S
ATOM    174  SC2 LYS    90     108.328  96.610  63.513  1.00  0.00           S
ATOM    175  BB  GLY    91     116.278  97.860  61.313  1.00  0.00           B
ATOM    176  BB  ALA    92     116.128  97.260  57.613  1.00  0.00           B
ATOM    177  BB  ILE    93     113.928  99.560  55.563  1.00  0.00           B
ATOM    178  SC1 ILE    93     114.678  99.360  53.513  1.00  0.00           S
ATOM    179  BB  ILE    94     112.078 102.110  57.613  1.00  0.00           B
ATOM    180  SC1 ILE    94     111.378 103.510  56.163  1.00  0.00           S
ATOM    181  BB  GLY    95     111.028 103.410  61.013  1.00  0.00           B
ATOM    182  BB  LEU    96     108.128 105.810  60.563  1.00  0.00           B
ATOM    183  SC1 LEU    96     107.928 107.310  58.363  1.00  0.00           S
ATOM    184  BB  MET    97     107.078 108.360  63.163  1.00  0.00           B
ATOM    185  SC1 MET    97     107.028 107.810  65.913  1.00  0.00           S
ATOM    186  BB  VAL    98     104.878 111.360  62.413  1.00  0.00           B
ATOM    187  SC1 VAL    98     104.978 111.710  60.463  1.00  0.00           S
ATOM    188  BB  GLY    99     101.378 112.460  63.463  1.00  0.00           B
ATOM    189  BB  GLY   100     101.878 116.110  64.163  1.00  0.00           B
ATOM    190  BB  VAL   101     100.278 118.910  62.163  1.00  0.00           B
ATOM    191  SC1 VAL   101     100.228 119.460  60.213  1.00  0.00           S
ATOM    192  BB  VAL   102      97.928 120.760  64.413  1.00  0.00           B
ATOM    193  SC1 VAL   102      96.878 119.360  65.363  1.00  0.00           S
ATOM    194  BB  ILE   103      95.628 123.160  62.563  1.00  0.00           B
ATOM    195  SC1 ILE   103      95.928 122.910  60.213  1.00  0.00           S
ATOM    196  BB  ALA   104      94.428 125.360  65.413  1.00  0.00           B
ATOM    197  ROH CHO   105     209.278 186.510  50.313  1.00  0.00            
ATOM    198  R1  CHO   105     210.428 187.810  48.063  1.00  0.00            
ATOM    199  R2  CHO   105     208.978 189.510  46.413  1.00  0.00            
ATOM    200  R3  CHO   105     210.978 191.210  47.013  1.00  0.00            
ATOM    201  R4  CHO   105     210.128 191.960  44.263  1.00  0.00            
ATOM    202  R5  CHO   105     212.178 191.460  44.913  1.00  0.00            
ATOM    203  C1  CHO   105     212.678 195.010  43.563  1.00  0.00           C
ATOM    204  C2  CHO   105     215.728 195.410  41.613  1.00  0.00           C
ATOM    205  ROH CHO   106     205.978  86.610  35.113  1.00  0.00            
ATOM    206  R1  CHO   106     205.928  89.260  36.163  1.00  0.00            
ATOM    207  R2  CHO   106     207.778  91.110  35.413  1.00  0.00            
ATOM    208  R3  CHO   106     205.528  92.560  34.863  1.00  0.00            
ATOM    209  R4  CHO   106     207.528  94.560  35.563  1.00  0.00            
ATOM    210  R5  CHO   106     205.578  94.360  36.463  1.00  0.00            
ATOM    211  C1  CHO   106     205.278  97.910  35.113  1.00  0.00           C
ATOM    212  C2  CHO   106     205.178 100.510  35.313  1.00  0.00           C
ATOM    213  ROH CHO   107      96.978 112.610  50.013  1.00  0.00            
ATOM    214  R1  CHO   107      99.478 113.910  50.563  1.00  0.00            
ATOM    215  R2  CHO   107     100.828 113.510  52.963  1.00  0.00            
ATOM    216  R3  CHO   107     102.878 112.860  51.263  1.00  0.00            
ATOM    217  R4  CHO   107     104.078 114.610  53.313  1.00  0.00            
ATOM    218  R5  CHO   107     104.178 114.860  51.113  1.00  0.00            
ATOM    219  C1  CHO   107     107.928 114.660  51.913  1.00  0.00           C
ATOM    220  C2  CHO   107     109.428 115.960  53.863  1.00  0.00           C
ATOM    221  ROH CHO   108     152.228 169.010  39.863  1.00  0.00            
ATOM    222  R1  CHO   108     151.778 167.860  42.413  1.00  0.00            
ATOM    223  R2  CHO   108     149.828 168.810  44.113  1.00  0.00            
ATOM    224  R3  CHO   108     148.978 166.210  44.113  1.00  0.00            
ATOM    225  R4  CHO   108     147.328 167.510  46.163  1.00  0.00            
ATOM    226  R5  CHO   108     148.528 165.710  46.413  1.00  0.00            
ATOM    227  C1  CHO   108     145.078 164.310  47.313  1.00  0.00           C
ATOM    228  C2  CHO   108     141.128 163.810  48.063  1.00  0.00           C
ATOM    229  ROH CHO   109      43.728 136.860  40.463  1.00  0.00            
ATOM    230  R1  CHO   109      44.228 139.610  40.063  1.00  0.00            
ATOM    231  R2  CHO   109      45.728 141.110  41.813  1.00  0.00            
ATOM    232  R3  CHO   109      47.128 141.760  39.563  1.00  0.00            
ATOM    233  R4  CHO   109      48.728 142.810  41.763  1.00  0.00            
ATOM    234  R5  CHO   109      48.028 143.910  40.013  1.00  0.00            
ATOM    235  C1  CHO   109      51.828 144.410  39.613  1.00  0.00           C
ATOM    236  C2  CHO   109      54.378 145.860  37.763  1.00  0.00           C
ATOM    237  ROH CHO   110     149.728 127.660  30.813  1.00  0.00            
ATOM    238  R1  CHO   110     148.678 127.210  33.413  1.00  0.00            
ATOM    239  R2  CHO   110     145.978 127.560  33.963  1.00  0.00            
ATOM    240  R3  CHO   110     146.228 125.010  34.913  1.00  0.00            
ATOM    241  R4  CHO   110     143.728 126.060  36.113  1.00  0.00            
ATOM    242  R5  CHO   110     145.428 125.110  37.163  1.00  0.00            
ATOM    243  C1  CHO   110     142.628 122.760  38.213  1.00  0.00           C
ATOM    244  C2  CHO   110     142.628 118.560  38.913  1.00  0.00           C
ATOM    245  ROH CHO   111      96.678 176.110  41.163  1.00  0.00            
ATOM    246  R1  CHO   111      99.328 175.360  41.863  1.00  0.00            
ATOM    247  R2  CHO   111     100.028 174.610  44.413  1.00  0.00            
ATOM    248  R3  CHO   111     101.028 172.410  43.113  1.00  0.00            
ATOM    249  R4  CHO   111     102.928 172.910  45.263  1.00  0.00            
ATOM    250  R5  CHO   111     103.378 172.710  43.113  1.00  0.00            
ATOM    251  C1  CHO   111     105.528 169.910  44.563  1.00  0.00           C
ATOM    252  C2  CHO   111     108.828 169.560  42.013  1.00  0.00           C
ATOM    253  ROH CHO   112     174.428  21.310  35.713  1.00  0.00            
ATOM    254  R1  CHO   112     173.228  18.910  36.513  1.00  0.00            
ATOM    255  R2  CHO   112     172.528  18.410  39.163  1.00  0.00            
ATOM    256  R3  CHO   112     170.128  17.810  38.013  1.00  0.00            
ATOM    257  R4  CHO   112     169.928  16.760  40.763  1.00  0.00            
ATOM    258  R5  CHO   112     169.528  15.610  38.913  1.00  0.00            
ATOM    259  C1  CHO   112     166.178  15.310  40.663  1.00  0.00           C
ATOM    260  C2  CHO   112     163.228  13.760  39.913  1.00  0.00           C
ATOM    261  ROH CHO   113     162.378 116.510  40.813  1.00  0.00            
ATOM    262  R1  CHO   113     164.428 114.610  40.313  1.00  0.00            
ATOM    263  R2  CHO   113     166.578 115.210  38.663  1.00  0.00            
ATOM    264  R3  CHO   113     168.028 114.460  40.863  1.00  0.00            
ATOM    265  R4  CHO   113     169.728 113.710  38.563  1.00  0.00            
ATOM    266  R5  CHO   113     169.128 112.410  40.213  1.00  0.00            
ATOM    267  C1  CHO   113     172.878 112.210  40.563  1.00  0.00           C
ATOM    268  C2  CHO   113     175.028 109.610  38.813  1.00  0.00           C
ATOM    269  ROH CHO   114      48.028   5.210  29.763  1.00  0.00            
ATOM    270  R1  CHO   114      45.628   5.360  31.213  1.00  0.00            
ATOM    271  R2  CHO   114      44.628   3.110  32.563  1.00  0.00            
ATOM    272  R3  CHO   114      44.628   4.810  34.713  1.00  0.00            
ATOM    273  R4  CHO   114      42.828   2.660  35.463  1.00  0.00            
ATOM    274  R5  CHO   114      42.378   4.810  35.513  1.00  0.00            
ATOM    275  C1  CHO   114      41.778   3.960  39.163  1.00  0.00           C
ATOM    276  C2  CHO   114      39.878   3.710  41.713  1.00  0.00           C
ATOM    277  ROH CHO   115      44.428  59.460  35.613  1.00  0.00            
ATOM    278  R1  CHO   115      46.328  60.010  37.613  1.00  0.00            
ATOM    279  R2  CHO   115      46.028  62.210  39.313  1.00  0.00            
ATOM    280  R3  CHO   115      46.328  60.360  41.213  1.00  0.00            
ATOM    281  R4  CHO   115      46.028  62.860  42.713  1.00  0.00            
ATOM    282  R5  CHO   115      47.628  61.410  42.913  1.00  0.00            
ATOM    283  C1  CHO   115      46.278  61.460  46.463  1.00  0.00           C
ATOM    284  C2  CHO   115      47.328  65.360  47.463  1.00  0.00           C
ATOM    285  ROH CHO   116      62.278  58.910  43.813  1.00  0.00            
ATOM    286  R1  CHO   116      64.778  57.860  43.063  1.00  0.00            
ATOM    287  R2  CHO   116      67.078  58.260  44.563  1.00  0.00            
ATOM    288  R3  CHO   116      67.228  55.560  44.463  1.00  0.00            
ATOM    289  R4  CHO   116      69.828  56.460  45.513  1.00  0.00            
ATOM    290  R5  CHO   116      69.478  55.160  43.813  1.00  0.00            
ATOM    291  C1  CHO   116      71.578  52.860  46.013  1.00  0.00           C
ATOM    292  C2  CHO   116      75.878  53.910  47.313  1.00  0.00           C
ATOM    293  ROH CHO   117      56.678 147.210  42.263  1.00  0.00            
ATOM    294  R1  CHO   117      57.878 145.110  40.763  1.00  0.00            
ATOM    295  R2  CHO   117      57.928 142.510  41.613  1.00  0.00            
ATOM    296  R3  CHO   117      56.728 142.010  39.213  1.00  0.00            
ATOM    297  R4  CHO   117      57.578 139.360  40.163  1.00  0.00            
ATOM    298  R5  CHO   117      58.028 140.260  38.213  1.00  0.00            
ATOM    299  C1  CHO   117      56.278 137.110  37.063  1.00  0.00           C
ATOM    300  C2  CHO   117      54.778 134.310  33.663  1.00  0.00           C
ATOM    301  ROH CHO   118      64.478 166.410  41.313  1.00  0.00            
ATOM    302  R1  CHO   118      62.378 165.460  39.663  1.00  0.00            
ATOM    303  R2  CHO   118      61.778 162.810  39.413  1.00  0.00            
ATOM    304  R3  CHO   118      59.278 163.610  40.163  1.00  0.00            
ATOM    305  R4  CHO   118      58.828 161.360  38.363  1.00  0.00            
ATOM    306  R5  CHO   118      57.978 163.360  38.163  1.00  0.00            
ATOM    307  C1  CHO   118      54.778 161.310  38.413  1.00  0.00           C
ATOM    308  C2  CHO   118      51.678 162.610  40.963  1.00  0.00           C
ATOM    309  ROH CHO   119     141.878  38.710  41.163  1.00  0.00            
ATOM    310  R1  CHO   119     140.078  40.910  41.063  1.00  0.00            
ATOM    311  R2  CHO   119     139.678  42.360  38.763  1.00  0.00            
ATOM    312  R3  CHO   119     137.078  41.760  39.213  1.00  0.00            
ATOM    313  R4  CHO   119     136.978  44.260  37.613  1.00  0.00            
ATOM    314  R5  CHO   119     136.028  43.910  39.513  1.00  0.00            
ATOM    315  C1  CHO   119     132.978  44.710  37.363  1.00  0.00           C
ATOM    316  C2  CHO   119     132.678  48.410  36.063  1.00  0.00           C
ATOM    317  ROH CHO   120     126.278  34.660  43.863  1.00  0.00            
ATOM    318  R1  CHO   120     129.078  35.060  43.613  1.00  0.00            
ATOM    319  R2  CHO   120     130.778  33.410  42.263  1.00  0.00            
ATOM    320  R3  CHO   120     131.428  35.610  40.913  1.00  0.00            
ATOM    321  R4  CHO   120     133.928  34.110  40.963  1.00  0.00            
ATOM    322  R5  CHO   120     133.678  36.110  41.663  1.00  0.00            
ATOM    323  C1  CHO   120     136.378  36.610  39.013  1.00  0.00           C
ATOM    324  C2  CHO   120     139.078  37.310  36.913  1.00  0.00           C
ATOM    325  ROH CHO   121     189.878  26.860  22.763  1.00  0.00            
ATOM    326  R1  CHO   121     188.828  28.010  25.163  1.00  0.00            
ATOM    327  R2  CHO   121     186.128  28.060  25.713  1.00  0.00            
ATOM    328  R3  CHO   121     186.878  26.860  28.013  1.00  0.00            
ATOM    329  R4  CHO   121     184.178  27.710  28.513  1.00  0.00            
ATOM    330  R5  CHO   121     185.928  28.110  29.713  1.00  0.00            
ATOM    331  C1  CHO   121     183.728  26.410  32.313  1.00  0.00           C
ATOM    332  C2  CHO   121     184.328  22.560  34.413  1.00  0.00           C
ATOM    333  ROH CHO   122     193.078  45.860  29.663  1.00  0.00            
ATOM    334  R1  CHO   122     191.528  48.110  30.163  1.00  0.00            
ATOM    335  R2  CHO   122     189.278  48.760  28.663  1.00  0.00            
ATOM    336  R3  CHO   122     188.028  48.910  31.063  1.00  0.00            
ATOM    337  R4  CHO   122     186.578  50.860  29.413  1.00  0.00            
ATOM    338  R5  CHO   122     187.478  51.210  31.363  1.00  0.00            
ATOM    339  C1  CHO   122     183.878  52.110  32.163  1.00  0.00           C
ATOM    340  C2  CHO   122     182.428  54.860  28.163  1.00  0.00           C
ATOM    341  ROH CHO   123     153.428  23.760  33.613  1.00  0.00            
ATOM    342  R1  CHO   123     152.328  23.460  36.213  1.00  0.00            
ATOM    343  R2  CHO   123     153.828  23.610  38.513  1.00  0.00            
ATOM    344  R3  CHO   123     151.978  25.510  39.213  1.00  0.00            
ATOM    345  R4  CHO   123     153.028  24.510  41.763  1.00  0.00            
ATOM    346  R5  CHO   123     150.928  24.660  41.163  1.00  0.00            
ATOM    347  C1  CHO   123     150.828  26.860  44.263  1.00  0.00           C
ATOM    348  C2  CHO   123     148.328  26.760  48.313  1.00  0.00           C
ATOM    349  ROH CHO   124      88.628 166.060  40.913  1.00  0.00            
ATOM    350  R1  CHO   124      90.728 167.860  40.313  1.00  0.00            
ATOM    351  R2  CHO   124      92.228 167.710  38.013  1.00  0.00            
ATOM    352  R3  CHO   124      91.528 170.310  37.763  1.00  0.00            
ATOM    353  R4  CHO   124      94.328 170.210  36.913  1.00  0.00            
ATOM    354  R5  CHO   124      93.478 171.510  38.413  1.00  0.00            
ATOM    355  C1  CHO   124      94.878 174.110  36.013  1.00  0.00           C
ATOM    356  C2  CHO   124      98.478 173.860  37.113  1.00  0.00           C
ATOM    357  ROH CHO   125     147.478  22.810  43.963  1.00  0.00            
ATOM    358  R1  CHO   125     146.228  24.810  42.463  1.00  0.00            
ATOM    359  R2  CHO   125     146.578  27.560  43.063  1.00  0.00            
ATOM    360  R3  CHO   125     147.328  27.660  40.413  1.00  0.00            
ATOM    361  R4  CHO   125     146.228  30.360  41.063  1.00  0.00            
ATOM    362  R5  CHO   125     145.628  28.960  39.413  1.00  0.00            
ATOM    363  C1  CHO   125     146.728  32.110  37.413  1.00  0.00           C
ATOM    364  C2  CHO   125     142.528  34.310  38.263  1.00  0.00           C
ATOM    365  ROH CHO   126      72.728  93.210  39.663  1.00  0.00            
ATOM    366  R1  CHO   126      70.628  94.110  38.063  1.00  0.00            
ATOM    367  R2  CHO   126      68.528  92.510  37.263  1.00  0.00            
ATOM    368  R3  CHO   126      67.028  94.510  38.363  1.00  0.00            
ATOM    369  R4  CHO   126      65.078  92.810  37.063  1.00  0.00            
ATOM    370  R5  CHO   126      65.328  94.910  36.763  1.00  0.00            
ATOM    371  C1  CHO   126      61.678  94.810  37.963  1.00  0.00           C
ATOM    372  C2  CHO   126      59.728  96.960  38.713  1.00  0.00           C
ATOM    373  ROH CHO   127     158.178 150.210  41.063  1.00  0.00            
ATOM    374  R1  CHO   127     156.478 150.460  38.763  1.00  0.00            
ATOM    375  R2  CHO   127     156.678 152.610  37.063  1.00  0.00            
ATOM    376  R3  CHO   127     156.928 150.710  35.163  1.00  0.00            
ATOM    377  R4  CHO   127     156.478 153.160  33.663  1.00  0.00            
ATOM    378  R5  CHO   127     155.378 151.260  33.463  1.00  0.00            
ATOM    379  C1  CHO   127     156.628 151.610  29.913  1.00  0.00           C
ATOM    380  C2  CHO   127     158.428 151.610  26.563  1.00  0.00           C
ATOM    381  ROH CHO   128      70.228 138.210  37.613  1.00  0.00            
ATOM    382  R1  CHO   128      69.728 140.760  36.413  1.00  0.00            
ATOM    383  R2  CHO   128      68.228 141.060  34.113  1.00  0.00            
ATOM    384  R3  CHO   128      66.778 142.760  35.613  1.00  0.00            
ATOM    385  R4  CHO   128      66.578 143.810  32.913  1.00  0.00            
ATOM    386  R5  CHO   128      67.178 144.910  34.663  1.00  0.00            
ATOM    387  C1  CHO   128      64.178 147.010  33.663  1.00  0.00           C
ATOM    388  C2  CHO   128      62.528 150.810  33.213  1.00  0.00           C
ATOM    389  ROH CHO   129     187.628 195.160  37.063  1.00  0.00            
ATOM    390  R1  CHO   129     185.678 194.410  38.963  1.00  0.00            
ATOM    391  R2  CHO   129     185.228 195.860  41.313  1.00  0.00            
ATOM    392  R3  CHO   129     182.678 195.910  40.413  1.00  0.00            
ATOM    393  R4  CHO   129     182.428 195.760  43.313  1.00  0.00            
ATOM    394  R5  CHO   129     181.478 194.410  41.863  1.00  0.00            
ATOM    395  C1  CHO   129     178.378 195.710  43.663  1.00  0.00           C
ATOM    396  C2  CHO   129     174.078 195.410  43.513  1.00  0.00           C
ATOM    397  ROH CHO   130     205.178 201.810  36.313  1.00  0.00            
ATOM    398  R1  CHO   130     205.078 199.160  37.363  1.00  0.00            
ATOM    399  R2  CHO   130     203.378 198.410  39.363  1.00  0.00            
ATOM    400  R3  CHO   130     202.578 196.560  37.563  1.00  0.00            
ATOM    401  R4  CHO   130     201.578 195.610  40.163  1.00  0.00            
ATOM    402  R5  CHO   130     202.828 194.460  38.763  1.00  0.00            
ATOM    403  C1  CHO   130     199.778 192.160  38.913  1.00  0.00           C
ATOM    404  C2  CHO   130     197.378 190.110  41.613  1.00  0.00           C
ATOM    405  ROH CHO   131      14.628 185.660  33.663  1.00  0.00            
ATOM    406  R1  CHO   131      14.528 184.860  36.413  1.00  0.00            
ATOM    407  R2  CHO   131      12.328 185.310  38.013  1.00  0.00            
ATOM    408  R3  CHO   131      12.478 182.660  38.413  1.00  0.00            
ATOM    409  R4  CHO   131      11.378 183.710  40.913  1.00  0.00            
ATOM    410  R5  CHO   131      13.128 182.410  40.713  1.00  0.00            
ATOM    411  C1  CHO   131      10.928 180.260  42.963  1.00  0.00           C
ATOM    412  C2  CHO   131      10.278 176.810  43.613  1.00  0.00           C
ATOM    413  ROH CHO   132     220.178 181.760  30.363  1.00  0.00            
ATOM    414  R1  CHO   132     219.078 181.610  32.963  1.00  0.00            
ATOM    415  R2  CHO   132     218.028 183.810  34.263  1.00  0.00            
ATOM    416  R3  CHO   132     215.828 182.260  34.513  1.00  0.00            
ATOM    417  R4  CHO   132     215.828 183.860  36.963  1.00  0.00            
ATOM    418  R5  CHO   132     215.728 181.710  36.813  1.00  0.00            
ATOM    419  C1  CHO   132     212.528 182.410  38.713  1.00  0.00           C
ATOM    420  C2  CHO   132     212.028 182.860  42.463  1.00  0.00           C
ATOM    421  ROH CHO   133     129.378  50.360  24.363  1.00  0.00            
ATOM    422  R1  CHO   133     127.228  49.510  26.063  1.00  0.00            
ATOM    423  R2  CHO   133     127.578  49.110  28.763  1.00  0.00            
ATOM    424  R3  CHO   133     125.528  50.860  29.013  1.00  0.00            
ATOM    425  R4  CHO   133     125.978  49.860  31.713  1.00  0.00            
ATOM    426  R5  CHO   133     124.078  49.860  30.663  1.00  0.00            
ATOM    427  C1  CHO   133     123.128  51.960  33.713  1.00  0.00           C
ATOM    428  C2  CHO   133     124.128  54.710  35.363  1.00  0.00           C
ATOM    429  ROH CHO   134     149.028  43.360  26.413  1.00  0.00            
ATOM    430  R1  CHO   134     147.528  41.310  27.813  1.00  0.00            
ATOM    431  R2  CHO   134     148.678  38.960  28.663  1.00  0.00            
ATOM    432  R3  CHO   134     147.628  39.810  31.063  1.00  0.00            
ATOM    433  R4  CHO   134     147.328  36.860  31.063  1.00  0.00            
ATOM    434  R5  CHO   134     145.728  38.360  31.413  1.00  0.00            
ATOM    435  C1  CHO   134     145.578  36.410  34.663  1.00  0.00           C
ATOM    436  C2  CHO   134     146.828  37.310  37.863  1.00  0.00           C
ATOM    437  ROH CHO   135      55.928  34.810  36.513  1.00  0.00            
ATOM    438  R1  CHO   135      54.478  36.810  35.213  1.00  0.00            
ATOM    439  R2  CHO   135      51.978  37.660  36.013  1.00  0.00            
ATOM    440  R3  CHO   135      53.128  40.060  36.063  1.00  0.00            
ATOM    441  R4  CHO   135      50.278  40.610  36.463  1.00  0.00            
ATOM    442  R5  CHO   135      51.528  41.560  34.963  1.00  0.00            
ATOM    443  C1  CHO   135      50.378  44.660  36.763  1.00  0.00           C
ATOM    444  C2  CHO   135      46.828  44.660  38.063  1.00  0.00           C
ATOM    445  ROH CHO   136      30.428 112.510  27.163  1.00  0.00            
ATOM    446  R1  CHO   136      29.128 110.510  28.763  1.00  0.00            
ATOM    447  R2  CHO   136      26.428 110.310  28.913  1.00  0.00            
ATOM    448  R3  CHO   136      26.878 107.710  28.113  1.00  0.00            
ATOM    449  R4  CHO   136      24.028 107.760  28.813  1.00  0.00            
ATOM    450  R5  CHO   136      25.528 106.410  29.613  1.00  0.00            
ATOM    451  C1  CHO   136      23.128 103.910  28.013  1.00  0.00           C
ATOM    452  C2  CHO   136      20.028 101.560  26.913  1.00  0.00           C
ATOM    453  ROH CHO   137     130.478 120.810  48.913  1.00  0.00            
ATOM    454  R1  CHO   137     129.078 123.010  47.863  1.00  0.00            
ATOM    455  R2  CHO   137     127.628 122.910  45.513  1.00  0.00            
ATOM    456  R3  CHO   137     125.578 123.810  47.063  1.00  0.00            
ATOM    457  R4  CHO   137     124.678 124.210  44.313  1.00  0.00            
ATOM    458  R5  CHO   137     124.778 125.710  45.863  1.00  0.00            
ATOM    459  C1  CHO   137     121.028 125.860  45.063  1.00  0.00           C
ATOM    460  C2  CHO   137     118.928 124.710  44.813  1.00  0.00           C
ATOM    461  ROH CHO   138     221.528 118.160  41.713  1.00  0.00            
ATOM    462  R1  CHO   138     221.728 116.060  39.863  1.00  0.00            
ATOM    463  R2  CHO   138     220.878 113.460  40.413  1.00  0.00            
ATOM    464  R3  CHO   138     219.378 113.810  38.163  1.00  0.00            
ATOM    465  R4  CHO   138     219.428 110.910  38.613  1.00  0.00            
ATOM    466  R5  CHO   138     219.978 111.910  36.763  1.00  0.00            
ATOM    467  C1  CHO   138     217.228 109.710  35.463  1.00  0.00           C
ATOM    468  C2  CHO   138     218.878 106.710  34.713  1.00  0.00           C
ATOM    469  ROH CHO   139     137.878 129.510  56.013  1.00  0.00            
ATOM    470  R1  CHO   139     137.378 127.710  53.913  1.00  0.00            
ATOM    471  R2  CHO   139     136.578 128.510  51.413  1.00  0.00            
ATOM    472  R3  CHO   139     138.728 127.060  50.613  1.00  0.00            
ATOM    473  R4  CHO   139     136.678 126.560  48.563  1.00  0.00            
ATOM    474  R5  CHO   139     137.778 125.060  49.663  1.00  0.00            
ATOM    475  C1  CHO   139     138.778 124.060  46.113  1.00  0.00           C
ATOM    476  C2  CHO   139     141.978 123.760  43.663  1.00  0.00           C
ATOM    477  ROH CHO   140     148.128  84.510  49.463  1.00  0.00            
ATOM    478  R1  CHO   140     147.828  83.360  46.863  1.00  0.00            
ATOM    479  R2  CHO   140     146.878  80.760  46.513  1.00  0.00            
ATOM    480  R3  CHO   140     145.128  82.010  44.863  1.00  0.00            
ATOM    481  R4  CHO   140     146.078  79.660  43.313  1.00  0.00            
ATOM    482  R5  CHO   140     146.078  81.810  42.663  1.00  0.00            
ATOM    483  C1  CHO   140     143.928  80.310  39.913  1.00  0.00           C
ATOM    484  C2  CHO   140     144.378  77.910  38.363  1.00  0.00           C
ATOM    485  ROH CHO   141      87.628  93.760  42.563  1.00  0.00            
ATOM    486  R1  CHO   141      89.928  92.560  41.413  1.00  0.00            
ATOM    487  R2  CHO   141      90.378  89.910  41.513  1.00  0.00            
ATOM    488  R3  CHO   141      90.578  90.110  38.813  1.00  0.00            
ATOM    489  R4  CHO   141      92.178  87.810  39.413  1.00  0.00            
ATOM    490  R5  CHO   141      92.828  89.560  38.313  1.00  0.00            
ATOM    491  C1  CHO   141      93.428  86.810  35.713  1.00  0.00           C
ATOM    492  C2  CHO   141      96.428  85.810  33.713  1.00  0.00           C
ATOM    493  ROH CHO   142      47.478  36.310  35.513  1.00  0.00            
ATOM    494  R1  CHO   142      45.878  35.210  33.463  1.00  0.00            
ATOM    495  R2  CHO   142      44.728  36.660  31.413  1.00  0.00            
ATOM    496  R3  CHO   142      46.028  34.860  29.813  1.00  0.00            
ATOM    497  R4  CHO   142      43.728  35.760  28.263  1.00  0.00            
ATOM    498  R5  CHO   142      44.228  33.760  28.713  1.00  0.00            
ATOM    499  C1  CHO   142      44.278  33.610  24.913  1.00  0.00           C
ATOM    500  C2  CHO   142      46.028  34.310  21.413  1.00  0.00           C
ATOM    501  ROH CHO   143      52.028 198.010  41.613  1.00  0.00            
ATOM    502  R1  CHO   143      53.978 199.160  39.913  1.00  0.00            
ATOM    503  R2  CHO   143      54.178 201.910  39.613  1.00  0.00            
ATOM    504  R3  CHO   143      56.778 201.410  40.263  1.00  0.00            
ATOM    505  R4  CHO   143      56.928 203.060  37.863  1.00  0.00            
ATOM    506  R5  CHO   143      57.928 201.160  38.163  1.00  0.00            
ATOM    507  C1  CHO   143      60.978 203.310  37.463  1.00  0.00           C
ATOM    508  C2  CHO   143      63.478 202.560  34.963  1.00  0.00           C
ATOM    509  ROH CHO   144     205.928 221.560  36.563  1.00  0.00            
ATOM    510  R1  CHO   144     207.028 219.710  34.763  1.00  0.00            
ATOM    511  R2  CHO   144     206.128 217.110  34.563  1.00  0.00            
ATOM    512  R3  CHO   144     205.828 217.760  31.913  1.00  0.00            
ATOM    513  R4  CHO   144     206.328 214.860  31.913  1.00  0.00            
ATOM    514  R5  CHO   144     207.378 216.360  30.763  1.00  0.00            
ATOM    515  C1  CHO   144     206.128 214.210  27.913  1.00  0.00           C
ATOM    516  C2  CHO   144     203.828 213.910  24.013  1.00  0.00           C
ATOM    517  ROH CHO   145     111.078 207.710  46.213  1.00  0.00            
ATOM    518  R1  CHO   145     110.528 209.410  44.063  1.00  0.00            
ATOM    519  R2  CHO   145     109.778 212.060  44.363  1.00  0.00            
ATOM    520  R3  CHO   145     111.828 212.510  42.663  1.00  0.00            
ATOM    521  R4  CHO   145     109.828 214.560  41.963  1.00  0.00            
ATOM    522  R5  CHO   145     110.778 213.110  40.613  1.00  0.00            
ATOM    523  C1  CHO   145     111.778 216.410  38.963  1.00  0.00           C
ATOM    524  C2  CHO   145     110.778 217.760  35.313  1.00  0.00           C
ATOM    525  ROH CHO   146      22.128 135.510  24.913  1.00  0.00            
ATOM    526  R1  CHO   146      23.478 134.810  27.313  1.00  0.00            
ATOM    527  R2  CHO   146      24.228 136.660  29.213  1.00  0.00            
ATOM    528  R3  CHO   146      22.828 135.060  30.863  1.00  0.00            
ATOM    529  R4  CHO   146      24.428 136.710  32.663  1.00  0.00            
ATOM    530  R5  CHO   146      24.378 134.510  32.613  1.00  0.00            
ATOM    531  C1  CHO   146      23.278 135.210  36.213  1.00  0.00           C
ATOM    532  C2  CHO   146      24.578 134.160  39.863  1.00  0.00           C
ATOM    533  ROH CHO   147      61.978  15.010  29.613  1.00  0.00            
ATOM    534  R1  CHO   147      60.128  14.960  31.713  1.00  0.00            
ATOM    535  R2  CHO   147      60.928  15.210  34.363  1.00  0.00            
ATOM    536  R3  CHO   147      59.078  17.210  34.363  1.00  0.00            
ATOM    537  R4  CHO   147      60.028  17.160  37.113  1.00  0.00            
ATOM    538  R5  CHO   147      57.978  17.010  36.463  1.00  0.00            
ATOM    539  C1  CHO   147      57.828  20.160  38.713  1.00  0.00           C
ATOM    540  C2  CHO   147      57.078  23.460  41.713  1.00  0.00           C
ATOM    541  ROH CHO   148      57.528 181.660  51.713  1.00  0.00            
ATOM    542  R1  CHO   148      59.328 182.260  49.663  1.00  0.00            
ATOM    543  R2  CHO   148      58.778 181.860  46.963  1.00  0.00            
ATOM    544  R3  CHO   148      59.378 184.510  46.763  1.00  0.00            
ATOM    545  R4  CHO   148      59.378 183.510  44.013  1.00  0.00            
ATOM    546  R5  CHO   148      61.028 184.560  45.013  1.00  0.00            
ATOM    547  C1  CHO   148      60.328 186.910  42.063  1.00  0.00           C
ATOM    548  C2  CHO   148      59.828 188.760  38.013  1.00  0.00           C
ATOM    549  ROH CHO   149      44.228 163.910  37.813  1.00  0.00            
ATOM    550  R1  CHO   149      45.678 161.460  37.813  1.00  0.00            
ATOM    551  R2  CHO   149      47.678 160.910  39.613  1.00  0.00            
ATOM    552  R3  CHO   149      46.228 158.660  40.063  1.00  0.00            
ATOM    553  R4  CHO   149      48.978 157.810  40.363  1.00  0.00            
ATOM    554  R5  CHO   149      47.478 156.910  39.063  1.00  0.00            
ATOM    555  C1  CHO   149      48.378 153.910  41.213  1.00  0.00           C
ATOM    556  C2  CHO   149      51.128 154.510  44.363  1.00  0.00           C
ATOM    557  ROH CHO   150     143.478 177.910  35.863  1.00  0.00            
ATOM    558  R1  CHO   150     146.028 177.160  36.813  1.00  0.00            
ATOM    559  R2  CHO   150     147.328 178.460  38.863  1.00  0.00            
ATOM    560  R3  CHO   150     147.478 175.960  39.913  1.00  0.00            
ATOM    561  R4  CHO   150     149.228 177.560  41.563  1.00  0.00            
ATOM    562  R5  CHO   150     149.778 175.710  40.563  1.00  0.00            
ATOM    563  C1  CHO   150     150.528 174.710  44.163  1.00  0.00           C
ATOM    564  C2  CHO   150     152.828 172.660  46.063  1.00  0.00           C
ATOM    565  ROH CHO   151     219.578   9.160  37.813  1.00  0.00            
ATOM    566  R1  CHO   151     219.578   8.560  40.563  1.00  0.00            
ATOM    567  R2  CHO   151     221.778   7.460  41.813  1.00  0.00            
ATOM    568  R3  CHO   151     221.478   9.510  43.513  1.00  0.00            
ATOM    569  R4  CHO   151     222.628   7.460  45.163  1.00  0.00            
ATOM    570  R5  CHO   151     220.828   8.560  45.613  1.00  0.00            
ATOM    571  C1  CHO   151     222.828   9.460  48.713  1.00  0.00           C
ATOM    572  C2  CHO   151     221.778   8.110  53.063  1.00  0.00           C
ATOM    573  ROH CHO   152     153.478  95.160  44.213  1.00  0.00            
ATOM    574  R1  CHO   152     151.278  93.460  43.563  1.00  0.00            
ATOM    575  R2  CHO   152     149.578  92.460  45.463  1.00  0.00            
ATOM    576  R3  CHO   152     147.678  93.560  43.863  1.00  0.00            
ATOM    577  R4  CHO   152     146.278  91.460  45.313  1.00  0.00            
ATOM    578  R5  CHO   152     146.328  91.710  43.113  1.00  0.00            
ATOM    579  C1  CHO   152     142.578  91.910  43.663  1.00  0.00           C
ATOM    580  C2  CHO   152     138.528  92.310  41.613  1.00  0.00           C
ATOM    581  ROH CHO   153      71.528 124.360  33.563  1.00  0.00            
ATOM    582  R1  CHO   153      71.778 121.760  34.663  1.00  0.00            
ATOM    583  R2  CHO   153      73.078 119.710  33.363  1.00  0.00            
ATOM    584  R3  CHO   153      74.528 119.610  35.613  1.00  0.00            
ATOM    585  R4  CHO   153      75.078 117.060  34.263  1.00  0.00            
ATOM    586  R5  CHO   153      74.378 117.310  36.313  1.00  0.00            
ATOM    587  C1  CHO   153      77.628 115.410  36.913  1.00  0.00           C
ATOM    588  C2  CHO   153      81.228 112.660  36.563  1.00  0.00           C
ATOM    589  ROH CHO   154      11.178 159.410  25.963  1.00  0.00            
ATOM    590  R1  CHO   154      10.678 160.860  28.363  1.00  0.00            
ATOM    591  R2  CHO   154       9.928 159.660  30.713  1.00  0.00            
ATOM    592  R3  CHO   154      12.078 160.960  31.713  1.00  0.00            
ATOM    593  R4  CHO   154      10.928 159.560  34.013  1.00  0.00            
ATOM    594  R5  CHO   154      11.378 161.710  33.863  1.00  0.00            
ATOM    595  C1  CHO   154      13.528 160.760  36.863  1.00  0.00           C
ATOM    596  C2  CHO   154      13.078 160.610  40.663  1.00  0.00           C
ATOM    597  ROH CHO   155      15.078  98.210  39.663  1.00  0.00            
ATOM    598  R1  CHO   155      14.328  99.060  37.063  1.00  0.00            
ATOM    599  R2  CHO   155      12.278  97.860  35.663  1.00  0.00            
ATOM    600  R3  CHO   155      11.278 100.360  35.563  1.00  0.00            
ATOM    601  R4  CHO   155       9.628  98.860  33.663  1.00  0.00            
ATOM    602  R5  CHO   155      10.728 100.660  33.263  1.00  0.00            
ATOM    603  C1  CHO   155       7.178 101.810  32.413  1.00  0.00           C
ATOM    604  C2  CHO   155       3.928 100.810  30.913  1.00  0.00           C
ATOM    605  ROH CHO   156      53.278 221.460  33.313  1.00  0.00            
ATOM    606  R1  CHO   156      55.778 220.160  33.413  1.00  0.00            
ATOM    607  R2  CHO   156      58.178 221.560  33.813  1.00  0.00            
ATOM    608  R3  CHO   156      58.478 219.810  35.863  1.00  0.00            
ATOM    609  R4  CHO   156      61.178 220.860  35.363  1.00  0.00            
ATOM    610  R5  CHO   156      60.578 218.760  35.413  1.00  0.00            
ATOM    611  C1  CHO   156      63.228 218.810  38.163  1.00  0.00           C
ATOM    612  C2  CHO   156      65.428 221.110  40.613  1.00  0.00           C
ATOM    613  ROH CHO   157     128.328 124.510  35.913  1.00  0.00            
ATOM    614  R1  CHO   157     129.078 121.860  35.213  1.00  0.00            
ATOM    615  R2  CHO   157     129.578 121.110  32.613  1.00  0.00            
ATOM    616  R3  CHO   157     131.978 120.260  33.663  1.00  0.00            
ATOM    617  R4  CHO   157     131.478 118.460  31.363  1.00  0.00            
ATOM    618  R5  CHO   157     131.928 117.860  33.413  1.00  0.00            
ATOM    619  C1  CHO   157     134.778 116.160  31.663  1.00  0.00           C
ATOM    620  C2  CHO   157     136.828 113.210  34.413  1.00  0.00           C
ATOM    621  ROH CHO   158     147.178  65.660  38.063  1.00  0.00            
ATOM    622  R1  CHO   158     148.478  67.860  39.113  1.00  0.00            
ATOM    623  R2  CHO   158     147.678  69.110  41.463  1.00  0.00            
ATOM    624  R3  CHO   158     150.228  68.760  42.213  1.00  0.00            
ATOM    625  R4  CHO   158     149.428  71.110  43.713  1.00  0.00            
ATOM    626  R5  CHO   158     151.178  70.910  42.413  1.00  0.00            
ATOM    627  C1  CHO   158     152.828  71.810  45.713  1.00  0.00           C
ATOM    628  C2  CHO   158     153.728  74.810  46.963  1.00  0.00           C
ATOM    629  ROH CHO   159      55.228 207.110  39.313  1.00  0.00            
ATOM    630  R1  CHO   159      55.378 209.760  40.163  1.00  0.00            
ATOM    631  R2  CHO   159      53.128 211.260  40.813  1.00  0.00            
ATOM    632  R3  CHO   159      54.428 211.660  43.113  1.00  0.00            
ATOM    633  R4  CHO   159      52.278 213.660  43.163  1.00  0.00            
ATOM    634  R5  CHO   159      54.378 214.060  43.463  1.00  0.00            
ATOM    635  C1  CHO   159      53.028 215.410  46.713  1.00  0.00           C
ATOM    636  C2  CHO   159      51.628 218.960  48.263  1.00  0.00           C
ATOM    637  ROH CHO   160      54.978  96.210  36.163  1.00  0.00            
ATOM    638  R1  CHO   160      52.178  96.660  35.663  1.00  0.00            
ATOM    639  R2  CHO   160      51.278  97.910  33.363  1.00  0.00            
ATOM    640  R3  CHO   160      49.778  95.660  33.113  1.00  0.00            
ATOM    641  R4  CHO   160      48.578  97.610  31.263  1.00  0.00            
ATOM    642  R5  CHO   160      47.578  96.460  32.813  1.00  0.00            
ATOM    643  C1  CHO   160      45.628  95.310  29.713  1.00  0.00           C
ATOM    644  C2  CHO   160      43.378  94.510  26.163  1.00  0.00           C
ATOM    645  ROH CHO   161      63.028 214.610  32.963  1.00  0.00            
ATOM    646  R1  CHO   161      62.528 213.810  35.613  1.00  0.00            
ATOM    647  R2  CHO   161      64.328 212.310  37.063  1.00  0.00            
ATOM    648  R3  CHO   161      64.078 214.310  38.863  1.00  0.00            
ATOM    649  R4  CHO   161      65.778 212.360  40.213  1.00  0.00            
ATOM    650  R5  CHO   161      63.928 213.210  41.013  1.00  0.00            
ATOM    651  C1  CHO   161      66.378 214.310  43.713  1.00  0.00           C
ATOM    652  C2  CHO   161      67.778 213.860  46.663  1.00  0.00           C
ATOM    653  ROH CHO   162       7.128  21.560  34.563  1.00  0.00            
ATOM    654  R1  CHO   162       4.328  21.610  34.263  1.00  0.00            
ATOM    655  R2  CHO   162       2.878  23.910  34.213  1.00  0.00            
ATOM    656  R3  CHO   162       1.978  22.910  31.863  1.00  0.00            
ATOM    657  R4  CHO   162       0.028  25.060  32.563  1.00  0.00            
ATOM    658  R5  CHO   162      -0.422  22.910  32.113  1.00  0.00            
ATOM    659  C1  CHO   162      -2.522  24.710  29.463  1.00  0.00           C
ATOM    660  C2  CHO   162      -5.922  24.710  28.413  1.00  0.00           C
ATOM    661  ROH CHO   163     108.628  44.060  38.163  1.00  0.00            
ATOM    662  R1  CHO   163     107.728  41.810  36.713  1.00  0.00            
ATOM    663  R2  CHO   163     109.428  40.010  35.513  1.00  0.00            
ATOM    664  R3  CHO   163     108.028  38.210  37.013  1.00  0.00            
ATOM    665  R4  CHO   163     109.328  36.610  34.913  1.00  0.00            
ATOM    666  R5  CHO   163     107.178  36.610  35.363  1.00  0.00            
ATOM    667  C1  CHO   163     107.928  32.860  35.913  1.00  0.00           C
ATOM    668  C2  CHO   163     108.728  30.210  37.113  1.00  0.00           C
ATOM    669  ROH CHO   164      56.128 217.610  39.563  1.00  0.00            
ATOM    670  R1  CHO   164      54.328 219.310  38.213  1.00  0.00            
ATOM    671  R2  CHO   164      51.628 218.760  38.013  1.00  0.00            
ATOM    672  R3  CHO   164      51.378 221.310  39.013  1.00  0.00            
ATOM    673  R4  CHO   164      48.728 220.710  37.913  1.00  0.00            
ATOM    674  R5  CHO   164      49.978 222.460  37.413  1.00  0.00            
ATOM    675  C1  CHO   164      46.878 224.210  38.763  1.00  0.00           C
ATOM    676  C2  CHO   164      43.678 223.660  39.663  1.00  0.00           C
ATOM    677  ROH CHO   165     178.578  77.460  33.013  1.00  0.00            
ATOM    678  R1  CHO   165     180.978  76.110  32.213  1.00  0.00            
ATOM    679  R2  CHO   165     182.178  76.610  29.763  1.00  0.00            
ATOM    680  R3  CHO   165     184.378  77.160  31.263  1.00  0.00            
ATOM    681  R4  CHO   165     185.478  76.460  28.663  1.00  0.00            
ATOM    682  R5  CHO   165     186.028  75.560  30.613  1.00  0.00            
ATOM    683  C1  CHO   165     189.428  76.960  29.463  1.00  0.00           C
ATOM    684  C2  CHO   165     193.678  77.510  30.713  1.00  0.00           C
ATOM    685  ROH CHO   166      96.978   3.410  30.313  1.00  0.00            
ATOM    686  R1  CHO   166      96.978   5.160  32.563  1.00  0.00            
ATOM    687  R2  CHO   166      94.778   5.560  34.163  1.00  0.00            
ATOM    688  R3  CHO   166      96.478   4.810  36.163  1.00  0.00            
ATOM    689  R4  CHO   166      94.278   6.310  37.513  1.00  0.00            
ATOM    690  R5  CHO   166      96.428   6.660  37.663  1.00  0.00            
ATOM    691  C1  CHO   166      95.578   6.060  41.313  1.00  0.00           C
ATOM    692  C2  CHO   166      95.178   8.260  42.713  1.00  0.00           C
ATOM    693  ROH CHO   167      37.828  78.210  32.113  1.00  0.00            
ATOM    694  R1  CHO   167      38.978  78.360  34.713  1.00  0.00            
ATOM    695  R2  CHO   167      37.478  78.560  37.013  1.00  0.00            
ATOM    696  R3  CHO   167      38.928  76.410  37.763  1.00  0.00            
ATOM    697  R4  CHO   167      37.378  77.160  40.163  1.00  0.00            
ATOM    698  R5  CHO   167      39.578  76.810  40.013  1.00  0.00            
ATOM    699  C1  CHO   167      38.728  74.260  42.713  1.00  0.00           C
ATOM    700  C2  CHO   167      37.428  73.610  46.163  1.00  0.00           C
ATOM    701  ROH CHO   168       8.978  46.460  45.213  1.00  0.00            
ATOM    702  R1  CHO   168      10.878  46.260  43.113  1.00  0.00            
ATOM    703  R2  CHO   168      10.178  46.310  40.413  1.00  0.00            
ATOM    704  R3  CHO   168      11.978  48.410  40.313  1.00  0.00            
ATOM    705  R4  CHO   168      11.878  47.360  37.613  1.00  0.00            
ATOM    706  R5  CHO   168      13.678  47.560  38.813  1.00  0.00            
ATOM    707  C1  CHO   168      14.578  49.860  35.863  1.00  0.00           C
ATOM    708  C2  CHO   168      18.228  51.810  35.563  1.00  0.00           C
ATOM    709  ROH CHO   169     124.028  48.410  49.463  1.00  0.00            
ATOM    710  R1  CHO   169     123.228  49.310  46.913  1.00  0.00            
ATOM    711  R2  CHO   169     123.478  47.710  44.613  1.00  0.00            
ATOM    712  R3  CHO   169     120.828  48.260  44.363  1.00  0.00            
ATOM    713  R4  CHO   169     121.878  48.410  41.613  1.00  0.00            
ATOM    714  R5  CHO   169     120.678  49.960  42.663  1.00  0.00            
ATOM    715  C1  CHO   169     118.428  49.310  39.663  1.00  0.00           C
ATOM    716  C2  CHO   169     118.828  49.610  35.413  1.00  0.00           C
ATOM    717  ROH CHO   170     147.178  67.560  33.263  1.00  0.00            
ATOM    718  R1  CHO   170     146.978  70.360  32.713  1.00  0.00            
ATOM    719  R2  CHO   170     149.178  71.960  32.163  1.00  0.00            
ATOM    720  R3  CHO   170     147.728  72.510  29.913  1.00  0.00            
ATOM    721  R4  CHO   170     149.428  74.860  30.413  1.00  0.00            
ATOM    722  R5  CHO   170     147.228  74.860  30.163  1.00  0.00            
ATOM    723  C1  CHO   170     148.228  77.210  27.313  1.00  0.00           C
ATOM    724  C2  CHO   170     149.928  79.510  27.263  1.00  0.00           C
ATOM    725  ROH CHO   171     201.778  55.960  39.163  1.00  0.00            
ATOM    726  R1  CHO   171     200.628  58.060  37.663  1.00  0.00            
ATOM    727  R2  CHO   171     198.078  58.960  38.063  1.00  0.00            
ATOM    728  R3  CHO   171     199.278  61.410  38.363  1.00  0.00            
ATOM    729  R4  CHO   171     196.678  62.010  37.213  1.00  0.00            
ATOM    730  R5  CHO   171     198.578  62.660  36.463  1.00  0.00            
ATOM    731  C1  CHO   171     196.978  66.060  37.063  1.00  0.00           C
ATOM    732  C2  CHO   171     197.128  70.010  36.763  1.00  0.00           C
ATOM    733  ROH CHO   172      99.878  61.610  32.213  1.00  0.00            
ATOM    734  R1  CHO   172      97.378  62.860  32.313  1.00  0.00            
ATOM    735  R2  CHO   172      94.978  61.560  32.113  1.00  0.00            
ATOM    736  R3  CHO   172      94.428  62.860  34.463  1.00  0.00            
ATOM    737  R4  CHO   172      91.828  62.110  33.363  1.00  0.00            
ATOM    738  R5  CHO   172      92.428  64.110  33.963  1.00  0.00            
ATOM    739  C1  CHO   172      89.428  63.610  36.313  1.00  0.00           C
ATOM    740  C2  CHO   172      88.228  62.710  39.563  1.00  0.00           C
ATOM    741  ROH CHO   173      10.428 220.110  22.913  1.00  0.00            
ATOM    742  R1  CHO   173      10.728 221.610  25.313  1.00  0.00            
ATOM    743  R2  CHO   173      10.428 220.410  27.813  1.00  0.00            
ATOM    744  R3  CHO   173      12.878 221.460  28.263  1.00  0.00            
ATOM    745  R4  CHO   173      12.028 220.510  30.863  1.00  0.00            
ATOM    746  R5  CHO   173      12.728 222.510  30.413  1.00  0.00            
ATOM    747  C1  CHO   173      15.278 221.510  33.063  1.00  0.00           C
ATOM    748  C2  CHO   173      16.128 224.660  34.613  1.00  0.00           C
ATOM    749  ROH CHO   174      88.078  25.410  34.613  1.00  0.00            
ATOM    750  R1  CHO   174      88.478  26.860  36.963  1.00  0.00            
ATOM    751  R2  CHO   174      90.628  28.560  37.363  1.00  0.00            
ATOM    752  R3  CHO   174      88.678  30.360  37.913  1.00  0.00            
ATOM    753  R4  CHO   174      90.828  30.910  39.813  1.00  0.00            
ATOM    754  R5  CHO   174      88.728  30.560  40.313  1.00  0.00            
ATOM    755  C1  CHO   174      89.128  34.110  41.763  1.00  0.00           C
ATOM    756  C2  CHO   174      91.228  33.260  45.113  1.00  0.00           C
ATOM    757  ROH CHO   175      57.128 114.560  31.913  1.00  0.00            
ATOM    758  R1  CHO   175      56.378 111.960  32.713  1.00  0.00            
ATOM    759  R2  CHO   175      58.128 110.260  34.013  1.00  0.00            
ATOM    760  R3  CHO   175      56.178 110.160  35.863  1.00  0.00            
ATOM    761  R4  CHO   175      57.678 107.660  36.213  1.00  0.00            
ATOM    762  R5  CHO   175      55.528 107.860  35.963  1.00  0.00            
ATOM    763  C1  CHO   175      55.578 106.060  39.313  1.00  0.00           C
ATOM    764  C2  CHO   175      56.828 104.760  41.963  1.00  0.00           C
ATOM    765  ROH CHO   176      70.828   3.760  35.263  1.00  0.00            
ATOM    766  R1  CHO   176      72.728   4.960  36.913  1.00  0.00            
ATOM    767  R2  CHO   176      72.078   6.860  38.763  1.00  0.00            
ATOM    768  R3  CHO   176      73.428   5.210  40.463  1.00  0.00            
ATOM    769  R4  CHO   176      73.078   7.710  41.963  1.00  0.00            
ATOM    770  R5  CHO   176      74.928   6.660  41.613  1.00  0.00            
ATOM    771  C1  CHO   176      74.878   6.660  45.463  1.00  0.00           C
ATOM    772  C2  CHO   176      76.978   5.960  47.863  1.00  0.00           C
ATOM    773  ROH CHO   177     142.378  58.760  24.063  1.00  0.00            
ATOM    774  R1  CHO   177     142.828  60.010  26.613  1.00  0.00            
ATOM    775  R2  CHO   177     141.128  59.510  28.763  1.00  0.00            
ATOM    776  R3  CHO   177     143.428  58.810  30.013  1.00  0.00            
ATOM    777  R4  CHO   177     141.378  58.560  32.063  1.00  0.00            
ATOM    778  R5  CHO   177     143.178  59.710  32.213  1.00  0.00            
ATOM    779  C1  CHO   177     143.678  57.360  35.163  1.00  0.00           C
ATOM    780  C2  CHO   177     146.128  55.860  36.513  1.00  0.00           C
ATOM    781  ROH CHO   178     140.578  41.060  32.863  1.00  0.00            
ATOM    782  R1  CHO   178     141.828  41.110  35.363  1.00  0.00            
ATOM    783  R2  CHO   178     144.578  41.110  35.663  1.00  0.00            
ATOM    784  R3  CHO   178     144.228  43.410  37.013  1.00  0.00            
ATOM    785  R4  CHO   178     146.478  42.110  38.363  1.00  0.00            
ATOM    786  R5  CHO   178     144.678  42.810  39.313  1.00  0.00            
ATOM    787  C1  CHO   178     147.228  44.860  41.213  1.00  0.00           C
ATOM    788  C2  CHO   178     150.478  44.660  42.063  1.00  0.00           C
ATOM    789  ROH CHO   179     110.278 107.710  54.063  1.00  0.00            
ATOM    790  R1  CHO   179     111.428 108.560  51.663  1.00  0.00            
ATOM    791  R2  CHO   179     111.078 111.160  50.713  1.00  0.00            
ATOM    792  R3  CHO   179     113.778 111.160  50.613  1.00  0.00            
ATOM    793  R4  CHO   179     113.028 113.010  48.513  1.00  0.00            
ATOM    794  R5  CHO   179     114.328 111.260  48.313  1.00  0.00            
ATOM    795  C1  CHO   179     116.728 114.060  47.163  1.00  0.00           C
ATOM    796  C2  CHO   179     119.928 115.260  48.013  1.00  0.00           C
ATOM    797  ROH CHO   180     114.878 103.010  41.013  1.00  0.00            
ATOM    798  R1  CHO   180     116.878 104.710  42.013  1.00  0.00            
ATOM    799  R2  CHO   180     117.978 106.760  40.513  1.00  0.00            
ATOM    800  R3  CHO   180     117.278 108.260  42.613  1.00  0.00            
ATOM    801  R4  CHO   180     119.428 109.760  41.313  1.00  0.00            
ATOM    802  R5  CHO   180     119.378 109.160  43.413  1.00  0.00            
ATOM    803  C1  CHO   180     119.628 112.960  43.813  1.00  0.00           C
ATOM    804  C2  CHO   180     123.028 115.160  44.113  1.00  0.00           C
ATOM    805  ROH CHO   181     201.428  71.810  34.963  1.00  0.00            
ATOM    806  R1  CHO   181     201.578  72.360  32.213  1.00  0.00            
ATOM    807  R2  CHO   181     199.878  71.110  30.363  1.00  0.00            
ATOM    808  R3  CHO   181     199.378  73.710  29.613  1.00  0.00            
ATOM    809  R4  CHO   181     199.078  72.160  27.163  1.00  0.00            
ATOM    810  R5  CHO   181     200.378  73.910  27.463  1.00  0.00            
ATOM    811  C1  CHO   181     198.178  75.160  24.613  1.00  0.00           C
ATOM    812  C2  CHO   181     197.628  75.310  20.713  1.00  0.00           C
ATOM    813  ROH CHO   182     110.478   3.260  42.163  1.00  0.00            
ATOM    814  R1  CHO   182     110.978   2.710  39.413  1.00  0.00            
ATOM    815  R2  CHO   182     109.828   4.110  37.363  1.00  0.00            
ATOM    816  R3  CHO   182     112.428   4.460  36.563  1.00  0.00            
ATOM    817  R4  CHO   182     110.978   3.760  34.113  1.00  0.00            
ATOM    818  R5  CHO   182     112.778   2.710  34.913  1.00  0.00            
ATOM    819  C1  CHO   182     114.078   3.810  31.513  1.00  0.00           C
ATOM    820  C2  CHO   182     116.478   4.810  29.413  1.00  0.00           C
ATOM    821  ROH CHO   183      78.578 179.410  31.463  1.00  0.00            
ATOM    822  R1  CHO   183      79.328 180.810  33.763  1.00  0.00            
ATOM    823  R2  CHO   183      80.628 179.610  35.913  1.00  0.00            
ATOM    824  R3  CHO   183      82.478 181.560  35.463  1.00  0.00            
ATOM    825  R4  CHO   183      83.478 180.110  37.813  1.00  0.00            
ATOM    826  R5  CHO   183      83.128 182.260  37.663  1.00  0.00            
ATOM    827  C1  CHO   183      86.828 182.210  38.563  1.00  0.00           C
ATOM    828  C2  CHO   183      90.028 181.710  37.813  1.00  0.00           C
ATOM    829  ROH CHO   184      21.028 122.710  38.463  1.00  0.00            
ATOM    830  R1  CHO   184      18.378 123.760  38.413  1.00  0.00            
ATOM    831  R2  CHO   184      17.078 124.560  40.713  1.00  0.00            
ATOM    832  R3  CHO   184      16.778 126.910  39.363  1.00  0.00            
ATOM    833  R4  CHO   184      15.678 127.410  42.013  1.00  0.00            
ATOM    834  R5  CHO   184      14.678 127.760  40.113  1.00  0.00            
ATOM    835  C1  CHO   184      14.578 131.310  41.513  1.00  0.00           C
ATOM    836  C2  CHO   184      12.128 135.260  41.863  1.00  0.00           C
ATOM    837  ROH CHO   185      82.778 200.560  46.713  1.00  0.00            
ATOM    838  R1  CHO   185      80.728 202.060  45.413  1.00  0.00            
ATOM    839  R2  CHO   185      80.178 201.760  42.713  1.00  0.00            
ATOM    840  R3  CHO   185      77.628 201.360  43.663  1.00  0.00            
ATOM    841  R4  CHO   185      77.678 200.060  41.013  1.00  0.00            
ATOM    842  R5  CHO   185      76.228 201.560  41.713  1.00  0.00            
ATOM    843  C1  CHO   185      73.828 198.710  40.913  1.00  0.00           C
ATOM    844  C2  CHO   185      70.428 198.310  38.913  1.00  0.00           C
ATOM    845  ROH CHO   186      37.578 122.960  41.863  1.00  0.00            
ATOM    846  R1  CHO   186      37.678 121.960  39.263  1.00  0.00            
ATOM    847  R2  CHO   186      39.878 120.660  38.213  1.00  0.00            
ATOM    848  R3  CHO   186      38.078 118.710  37.663  1.00  0.00            
ATOM    849  R4  CHO   186      40.178 118.310  35.713  1.00  0.00            
ATOM    850  R5  CHO   186      38.078 118.560  35.313  1.00  0.00            
ATOM    851  C1  CHO   186      38.678 115.110  33.713  1.00  0.00           C
ATOM    852  C2  CHO   186      36.478 112.460  31.913  1.00  0.00           C
ATOM    853  ROH CHO   187     141.428  50.010  47.213  1.00  0.00            
ATOM    854  R1  CHO   187     140.778  51.810  45.213  1.00  0.00            
ATOM    855  R2  CHO   187     139.528  51.110  42.863  1.00  0.00            
ATOM    856  R3  CHO   187     137.778  53.060  43.563  1.00  0.00            
ATOM    857  R4  CHO   187     137.928  53.260  40.613  1.00  0.00            
ATOM    858  R5  CHO   187     138.228  54.860  42.063  1.00  0.00            
ATOM    859  C1  CHO   187     135.328  56.260  40.013  1.00  0.00           C
ATOM    860  C2  CHO   187     134.978  59.310  37.363  1.00  0.00           C
ATOM    861  ROH CHO   188      94.778 160.310  54.113  1.00  0.00            
ATOM    862  R1  CHO   188      97.028 160.960  52.513  1.00  0.00            
ATOM    863  R2  CHO   188      99.528 159.860  52.913  1.00  0.00            
ATOM    864  R3  CHO   188      99.278 159.210  50.263  1.00  0.00            
ATOM    865  R4  CHO   188     102.178 159.110  50.813  1.00  0.00            
ATOM    866  R5  CHO   188     101.178 160.210  49.213  1.00  0.00            
ATOM    867  C1  CHO   188     103.478 158.060  47.113  1.00  0.00           C
ATOM    868  C2  CHO   188     103.328 155.160  43.763  1.00  0.00           C
ATOM    869  ROH CHO   189      20.578  46.960  38.013  1.00  0.00            
ATOM    870  R1  CHO   189      18.128  47.510  39.363  1.00  0.00            
ATOM    871  R2  CHO   189      17.028  45.760  41.263  1.00  0.00            
ATOM    872  R3  CHO   189      17.078  48.010  42.813  1.00  0.00            
ATOM    873  R4  CHO   189      15.328  46.110  44.263  1.00  0.00            
ATOM    874  R5  CHO   189      14.878  48.210  43.663  1.00  0.00            
ATOM    875  C1  CHO   189      14.428  48.410  47.463  1.00  0.00           C
ATOM    876  C2  CHO   189      10.628  47.810  49.463  1.00  0.00           C
ATOM    877  ROH CHO   190      61.028 121.710  39.363  1.00  0.00            
ATOM    878  R1  CHO   190      61.378 118.910  39.063  1.00  0.00            
ATOM    879  R2  CHO   190      63.478 117.810  37.663  1.00  0.00            
ATOM    880  R3  CHO   190      63.878 116.410  39.963  1.00  0.00            
ATOM    881  R4  CHO   190      65.578 115.060  37.963  1.00  0.00            
ATOM    882  R5  CHO   190      64.078 114.160  39.263  1.00  0.00            
ATOM    883  C1  CHO   190      67.178 112.210  40.363  1.00  0.00           C
ATOM    884  C2  CHO   190      71.078 111.760  41.363  1.00  0.00           C
ATOM    885  ROH CHO   191     160.278  47.860  40.013  1.00  0.00            
ATOM    886  R1  CHO   191     162.128  48.410  37.963  1.00  0.00            
ATOM    887  R2  CHO   191     161.528  50.010  35.813  1.00  0.00            
ATOM    888  R3  CHO   191     163.828  51.260  36.613  1.00  0.00            
ATOM    889  R4  CHO   191     163.478  52.010  33.763  1.00  0.00            
ATOM    890  R5  CHO   191     165.278  51.210  34.713  1.00  0.00            
ATOM    891  C1  CHO   191     166.778  54.410  33.363  1.00  0.00           C
ATOM    892  C2  CHO   191     167.378  58.560  34.063  1.00  0.00           C
ATOM    893  ROH CHO   192      79.128 195.860  26.963  1.00  0.00            
ATOM    894  R1  CHO   192      79.378 193.960  29.063  1.00  0.00            
ATOM    895  R2  CHO   192      81.228 191.910  29.013  1.00  0.00            
ATOM    896  R3  CHO   192      81.928 192.960  31.463  1.00  0.00            
ATOM    897  R4  CHO   192      82.978 190.210  31.513  1.00  0.00            
ATOM    898  R5  CHO   192      81.628 191.110  32.963  1.00  0.00            
ATOM    899  C1  CHO   192      84.578 190.160  35.213  1.00  0.00           C
ATOM    900  C2  CHO   192      83.278 187.410  37.063  1.00  0.00           C
ATOM    901  ROH CHO   193      82.128  95.910  38.763  1.00  0.00            
ATOM    902  R1  CHO   193      81.778  97.110  41.313  1.00  0.00            
ATOM    903  R2  CHO   193      81.578  99.810  41.613  1.00  0.00            
ATOM    904  R3  CHO   193      79.278  99.210  42.913  1.00  0.00            
ATOM    905  R4  CHO   193      79.878 101.960  43.713  1.00  0.00            
ATOM    906  R5  CHO   193      79.478 100.260  45.063  1.00  0.00            
ATOM    907  C1  CHO   193      76.678 102.610  46.163  1.00  0.00           C
ATOM    908  C2  CHO   193      74.428 105.160  48.513  1.00  0.00           C
ATOM    909  ROH CHO   194      79.228  32.510  39.763  1.00  0.00            
ATOM    910  R1  CHO   194      80.178  30.210  41.113  1.00  0.00            
ATOM    911  R2  CHO   194      78.778  29.110  43.213  1.00  0.00            
ATOM    912  R3  CHO   194      78.928  26.860  41.663  1.00  0.00            
ATOM    913  R4  CHO   194      77.828  25.960  44.263  1.00  0.00            
ATOM    914  R5  CHO   194      79.528  25.060  43.213  1.00  0.00            
ATOM    915  C1  CHO   194      77.328  22.010  43.363  1.00  0.00           C
ATOM    916  C2  CHO   194      73.678  21.760  44.513  1.00  0.00           C
ATOM    917  ROH CHO   195      34.128 181.160  46.063  1.00  0.00            
ATOM    918  R1  CHO   195      31.578 180.210  45.313  1.00  0.00            
ATOM    919  R2  CHO   195      29.778 181.710  43.813  1.00  0.00            
ATOM    920  R3  CHO   195      29.778 179.510  42.213  1.00  0.00            
ATOM    921  R4  CHO   195      27.278 180.910  41.563  1.00  0.00            
ATOM    922  R5  CHO   195      27.528 178.860  42.163  1.00  0.00            
ATOM    923  C1  CHO   195      25.828 178.410  38.763  1.00  0.00           C
ATOM    924  C2  CHO   195      23.178 176.760  37.213  1.00  0.00           C
ATOM    925  ROH CHO   196     146.978 170.310  39.813  1.00  0.00            
ATOM    926  R1  CHO   196     146.328 168.060  41.363  1.00  0.00            
ATOM    927  R2  CHO   196     143.828 167.710  42.563  1.00  0.00            
ATOM    928  R3  CHO   196     143.828 165.360  41.213  1.00  0.00            
ATOM    929  R4  CHO   196     141.578 165.160  43.063  1.00  0.00            
ATOM    930  R5  CHO   196     143.228 163.760  42.863  1.00  0.00            
ATOM    931  C1  CHO   196     140.228 161.460  42.113  1.00  0.00           C
ATOM    932  C2  CHO   196     137.078 159.410  44.263  1.00  0.00           C
ATOM    933  ROH CHO   197      25.428 161.660  23.513  1.00  0.00            
ATOM    934  R1  CHO   197      25.828 164.410  24.013  1.00  0.00            
ATOM    935  R2  CHO   197      23.728 166.160  24.513  1.00  0.00            
ATOM    936  R3  CHO   197      25.178 166.710  26.763  1.00  0.00            
ATOM    937  R4  CHO   197      23.478 169.060  26.363  1.00  0.00            
ATOM    938  R5  CHO   197      25.628 169.060  26.613  1.00  0.00            
ATOM    939  C1  CHO   197      24.628 171.260  29.513  1.00  0.00           C
ATOM    940  C2  CHO   197      25.328 172.260  32.863  1.00  0.00           C
ATOM    941  ROH CHO   198     101.028  77.710  29.013  1.00  0.00            
ATOM    942  R1  CHO   198     100.778  80.210  27.663  1.00  0.00            
ATOM    943  R2  CHO   198      98.728  81.960  28.163  1.00  0.00            
ATOM    944  R3  CHO   198     100.728  83.710  28.613  1.00  0.00            
ATOM    945  R4  CHO   198      98.278  85.310  28.963  1.00  0.00            
ATOM    946  R5  CHO   198      99.978  85.760  27.663  1.00  0.00            
ATOM    947  C1  CHO   198      99.928  88.810  29.913  1.00  0.00           C
ATOM    948  C2  CHO   198     103.028  90.910  31.063  1.00  0.00           C
ATOM    949  ROH CHO   199     168.078  78.210  25.913  1.00  0.00            
ATOM    950  R1  CHO   199     169.928  78.410  28.013  1.00  0.00            
ATOM    951  R2  CHO   199     169.128  78.960  30.613  1.00  0.00            
ATOM    952  R3  CHO   199     170.578  76.760  31.163  1.00  0.00            
ATOM    953  R4  CHO   199     169.778  77.710  33.813  1.00  0.00            
ATOM    954  R5  CHO   199     171.828  77.310  33.113  1.00  0.00            
ATOM    955  C1  CHO   199     171.578  75.010  36.163  1.00  0.00           C
ATOM    956  C2  CHO   199     171.678  74.310  40.363  1.00  0.00           C
ATOM    957  ROH CHO   200       1.928  38.410  37.513  1.00  0.00            
ATOM    958  R1  CHO   200       4.678  37.660  37.713  1.00  0.00            
ATOM    959  R2  CHO   200       6.028  37.560  40.163  1.00  0.00            
ATOM    960  R3  CHO   200       6.578  35.010  39.413  1.00  0.00            
ATOM    961  R4  CHO   200       8.678  35.760  41.363  1.00  0.00            
ATOM    962  R5  CHO   200       8.978  35.010  39.363  1.00  0.00            
ATOM    963  C1  CHO   200      10.728  32.310  41.413  1.00  0.00           C
ATOM    964  C2  CHO   200      13.028  32.810  43.163  1.00  0.00           C
ATOM    965  ROH CHO   201     178.078   3.360  25.713  1.00  0.00            
ATOM    966  R1  CHO   201     176.928   4.310  28.113  1.00  0.00            
ATOM    967  R2  CHO   201     174.828   6.060  28.163  1.00  0.00            
ATOM    968  R3  CHO   201     173.678   4.160  29.713  1.00  0.00            
ATOM    969  R4  CHO   201     172.028   6.610  30.113  1.00  0.00            
ATOM    970  R5  CHO   201     172.928   5.410  31.663  1.00  0.00            
ATOM    971  C1  CHO   201     169.278   5.060  32.663  1.00  0.00           C
ATOM    972  C2  CHO   201     166.928   5.410  34.713  1.00  0.00           C
ATOM    973  ROH CHO   202      25.278  77.710  38.913  1.00  0.00            
ATOM    974  R1  CHO   202      26.428  77.510  36.363  1.00  0.00            
ATOM    975  R2  CHO   202      28.878  76.410  35.863  1.00  0.00            
ATOM    976  R3  CHO   202      27.528  74.860  34.113  1.00  0.00            
ATOM    977  R4  CHO   202      30.228  75.060  32.963  1.00  0.00            
ATOM    978  R5  CHO   202      28.378  75.560  31.963  1.00  0.00            
ATOM    979  C1  CHO   202      29.678  72.860  29.613  1.00  0.00           C
ATOM    980  C2  CHO   202      31.328  72.660  26.313  1.00  0.00           C
ATOM    981  ROH CHO   203     104.528 206.760  43.363  1.00  0.00            
ATOM    982  R1  CHO   203     101.678 207.060  43.413  1.00  0.00            
ATOM    983  R2  CHO   203     100.428 209.510  43.313  1.00  0.00            
ATOM    984  R3  CHO   203      99.128 208.410  41.263  1.00  0.00            
ATOM    985  R4  CHO   203      97.678 210.910  41.763  1.00  0.00            
ATOM    986  R5  CHO   203      96.828 208.910  41.663  1.00  0.00            
ATOM    987  C1  CHO   203      94.778 210.610  38.913  1.00  0.00           C
ATOM    988  C2  CHO   203      91.178 210.360  40.263  1.00  0.00           C
ATOM    989  ROH CHO   204     136.428 198.660  42.313  1.00  0.00            
ATOM    990  R1  CHO   204     135.728 195.960  41.713  1.00  0.00            
ATOM    991  R2  CHO   204     133.578 194.660  42.813  1.00  0.00            
ATOM    992  R3  CHO   204     132.928 194.210  40.213  1.00  0.00            
ATOM    993  R4  CHO   204     131.228 192.360  41.713  1.00  0.00            
ATOM    994  R5  CHO   204     132.578 191.860  40.113  1.00  0.00            
ATOM    995  C1  CHO   204     129.278 190.610  38.663  1.00  0.00           C
ATOM    996  C2  CHO   204     128.428 188.760  36.513  1.00  0.00           C
ATOM    997  ROH CHO   205     193.128  68.010  39.513  1.00  0.00            
ATOM    998  R1  CHO   205     194.478  66.460  41.413  1.00  0.00            
ATOM    999  R2  CHO   205     194.178  63.710  41.563  1.00  0.00            
ATOM   1000  R3  CHO   205     196.928  63.710  41.413  1.00  0.00            
ATOM   1001  R4  CHO   205     196.228  60.910  42.063  1.00  0.00            
ATOM   1002  R5  CHO   205     197.628  62.210  43.163  1.00  0.00            
ATOM   1003  C1  CHO   205     199.928  59.410  42.213  1.00  0.00           C
ATOM   1004  C2  CHO   205     199.628  55.760  43.913  1.00  0.00           C
ATOM   1005  ROH CHO   206     152.128 130.810  46.313  1.00  0.00            
ATOM   1006  R1  CHO   206     151.728 131.660  43.663  1.00  0.00            
ATOM   1007  R2  CHO   206     152.478 134.160  42.763  1.00  0.00            
ATOM   1008  R3  CHO   206     153.828 132.710  40.863  1.00  0.00            
ATOM   1009  R4  CHO   206     152.178 134.610  39.363  1.00  0.00            
ATOM   1010  R5  CHO   206     152.228 132.460  39.113  1.00  0.00            
ATOM   1011  C1  CHO   206     153.278 133.510  35.613  1.00  0.00           C
ATOM   1012  C2  CHO   206     152.728 130.710  33.063  1.00  0.00           C
ATOM   1013  ROH CHO   207     126.028 218.460  33.913  1.00  0.00            
ATOM   1014  R1  CHO   207     127.828 217.910  31.763  1.00  0.00            
ATOM   1015  R2  CHO   207     129.178 215.510  31.563  1.00  0.00            
ATOM   1016  R3  CHO   207     128.078 215.510  29.113  1.00  0.00            
ATOM   1017  R4  CHO   207     130.628 214.060  28.813  1.00  0.00            
ATOM   1018  R5  CHO   207     129.928 215.760  27.613  1.00  0.00            
ATOM   1019  C1  CHO   207     130.428 213.160  24.863  1.00  0.00           C
ATOM   1020  C2  CHO   207     130.478 210.610  22.413  1.00  0.00           C
ATOM   1021  ROH CHO   208     151.978   3.560  43.913  1.00  0.00            
ATOM   1022  R1  CHO   208     153.628   4.310  41.713  1.00  0.00            
ATOM   1023  R2  CHO   208     152.978   3.610  39.113  1.00  0.00            
ATOM   1024  R3  CHO   208     153.278   6.310  38.713  1.00  0.00            
ATOM   1025  R4  CHO   208     154.078   5.060  36.163  1.00  0.00            
ATOM   1026  R5  CHO   208     155.228   6.460  37.363  1.00  0.00            
ATOM   1027  C1  CHO   208     154.978   8.460  34.063  1.00  0.00           C
ATOM   1028  C2  CHO   208     155.928  12.660  33.613  1.00  0.00           C
ATOM   1029  ROH CHO   209      69.828  47.910  43.563  1.00  0.00            
ATOM   1030  R1  CHO   209      72.378  49.110  43.063  1.00  0.00            
ATOM   1031  R2  CHO   209      74.428  48.960  44.913  1.00  0.00            
ATOM   1032  R3  CHO   209      75.778  47.860  42.763  1.00  0.00            
ATOM   1033  R4  CHO   209      77.878  48.960  44.513  1.00  0.00            
ATOM   1034  R5  CHO   209      77.628  49.460  42.413  1.00  0.00            
ATOM   1035  C1  CHO   209      81.178  48.060  42.313  1.00  0.00           C
ATOM   1036  C2  CHO   209      82.928  46.110  39.913  1.00  0.00           C
ATOM   1037  ROH CHO   210      59.728 212.460  43.713  1.00  0.00            
ATOM   1038  R1  CHO   210      61.528 212.110  45.913  1.00  0.00            
ATOM   1039  R2  CHO   210      62.778 214.210  47.163  1.00  0.00            
ATOM   1040  R3  CHO   210      61.678 213.110  49.413  1.00  0.00            
ATOM   1041  R4  CHO   210      63.578 215.060  50.413  1.00  0.00            
ATOM   1042  R5  CHO   210      63.478 212.960  50.963  1.00  0.00            
ATOM   1043  C1  CHO   210      63.028 214.560  54.363  1.00  0.00           C
ATOM   1044  C2  CHO   210      62.628 216.160  58.463  1.00  0.00           C
ATOM   1045  ROH CHO   211     208.778 189.260  37.413  1.00  0.00            
ATOM   1046  R1  CHO   211     210.628 188.010  35.713  1.00  0.00            
ATOM   1047  R2  CHO   211     211.078 185.260  35.663  1.00  0.00            
ATOM   1048  R3  CHO   211     210.528 185.560  33.013  1.00  0.00            
ATOM   1049  R4  CHO   211     211.178 182.710  33.363  1.00  0.00            
ATOM   1050  R5  CHO   211     212.078 184.110  31.963  1.00  0.00            
ATOM   1051  C1  CHO   211     210.728 181.460  29.563  1.00  0.00           C
ATOM   1052  C2  CHO   211     211.428 177.110  31.163  1.00  0.00           C
ATOM   1053  ROH CHO   212     220.028  65.760  33.713  1.00  0.00            
ATOM   1054  R1  CHO   212     220.078  66.760  31.063  1.00  0.00            
ATOM   1055  R2  CHO   212     218.878  65.410  28.963  1.00  0.00            
ATOM   1056  R3  CHO   212     217.628  67.860  28.613  1.00  0.00            
ATOM   1057  R4  CHO   212     217.078  66.310  26.113  1.00  0.00            
ATOM   1058  R5  CHO   212     217.978  68.360  26.313  1.00  0.00            
ATOM   1059  C1  CHO   212     214.878  69.110  24.163  1.00  0.00           C
ATOM   1060  C2  CHO   212     210.528  68.760  22.963  1.00  0.00           C
ATOM   1061  ROH CHO   213      50.928 134.010  37.213  1.00  0.00            
ATOM   1062  R1  CHO   213      48.378 135.110  36.663  1.00  0.00            
ATOM   1063  R2  CHO   213      47.878 137.810  36.763  1.00  0.00            
ATOM   1064  R3  CHO   213      46.978 137.460  34.263  1.00  0.00            
ATOM   1065  R4  CHO   213      45.228 139.560  35.363  1.00  0.00            
ATOM   1066  R5  CHO   213      44.578 137.660  34.463  1.00  0.00            
ATOM   1067  C1  CHO   213      42.828 140.160  32.163  1.00  0.00           C
ATOM   1068  C2  CHO   213      40.828 144.160  31.713  1.00  0.00           C
ATOM   1069  ROH CHO   214      34.378 195.510  35.163  1.00  0.00            
ATOM   1070  R1  CHO   214      32.228 194.910  36.863  1.00  0.00            
ATOM   1071  R2  CHO   214      31.528 192.310  37.513  1.00  0.00            
ATOM   1072  R3  CHO   214      31.728 193.260  40.063  1.00  0.00            
ATOM   1073  R4  CHO   214      29.928 190.960  40.263  1.00  0.00            
ATOM   1074  R5  CHO   214      29.528 192.960  40.963  1.00  0.00            
ATOM   1075  C1  CHO   214      29.178 191.060  44.263  1.00  0.00           C
ATOM   1076  C2  CHO   214      28.778 189.460  46.863  1.00  0.00           C
ATOM   1077  ROH CHO   215     154.878  36.060  47.313  1.00  0.00            
ATOM   1078  R1  CHO   215     155.478  36.460  44.563  1.00  0.00            
ATOM   1079  R2  CHO   215     156.828  34.660  43.013  1.00  0.00            
ATOM   1080  R3  CHO   215     154.678  34.860  41.413  1.00  0.00            
ATOM   1081  R4  CHO   215     156.628  33.410  39.813  1.00  0.00            
ATOM   1082  R5  CHO   215     155.578  35.210  39.213  1.00  0.00            
ATOM   1083  C1  CHO   215     154.478  32.860  36.413  1.00  0.00           C
ATOM   1084  C2  CHO   215     152.278  32.010  33.213  1.00  0.00           C
ATOM   1085  ROH CHO   216     221.528  57.560  30.363  1.00  0.00            
ATOM   1086  R1  CHO   216     218.878  56.610  30.113  1.00  0.00            
ATOM   1087  R2  CHO   216     216.928  57.160  31.963  1.00  0.00            
ATOM   1088  R3  CHO   216     215.578  58.060  29.763  1.00  0.00            
ATOM   1089  R4  CHO   216     213.728  58.610  32.063  1.00  0.00            
ATOM   1090  R5  CHO   216     213.278  57.510  30.213  1.00  0.00            
ATOM   1091  C1  CHO   216     210.628  60.210  30.013  1.00  0.00           C
ATOM   1092  C2  CHO   216     208.578  59.160  33.613  1.00  0.00           C
ATOM   1093  ROH CHO   217      91.378 196.860  32.113  1.00  0.00            
ATOM   1094  R1  CHO   217      91.278 197.460  34.863  1.00  0.00            
ATOM   1095  R2  CHO   217      88.978 198.410  36.113  1.00  0.00            
ATOM   1096  R3  CHO   217      89.378 196.310  37.763  1.00  0.00            
ATOM   1097  R4  CHO   217      87.828 198.210  39.363  1.00  0.00            
ATOM   1098  R5  CHO   217      89.728 197.310  39.913  1.00  0.00            
ATOM   1099  C1  CHO   217      87.528 196.110  42.813  1.00  0.00           C
ATOM   1100  C2  CHO   217      86.578 197.160  45.563  1.00  0.00           C
ATOM   1101  ROH CHO   218     116.728 218.410  51.063  1.00  0.00            
ATOM   1102  R1  CHO   218     114.978 220.460  50.113  1.00  0.00            
ATOM   1103  R2  CHO   218     115.828 222.560  48.513  1.00  0.00            
ATOM   1104  R3  CHO   218     113.828 221.660  46.913  1.00  0.00            
ATOM   1105  R4  CHO   218     115.328 223.610  45.263  1.00  0.00            
ATOM   1106  R5  CHO   218     113.178 223.610  45.663  1.00  0.00            
ATOM   1107  C1  CHO   218     113.128 223.410  41.863  1.00  0.00           C
ATOM   1108  C2  CHO   218     116.728 224.910  39.613  1.00  0.00           C
ATOM   1109  ROH CHO   219      81.728 211.760  43.013  1.00  0.00            
ATOM   1110  R1  CHO   219      79.228 211.310  41.763  1.00  0.00            
ATOM   1111  R2  CHO   219      76.978 210.710  43.213  1.00  0.00            
ATOM   1112  R3  CHO   219      75.928 212.860  41.863  1.00  0.00            
ATOM   1113  R4  CHO   219      73.578 211.510  42.963  1.00  0.00            
ATOM   1114  R5  CHO   219      73.928 212.010  40.863  1.00  0.00            
ATOM   1115  C1  CHO   219      70.678 213.910  41.563  1.00  0.00           C
ATOM   1116  C2  CHO   219      68.528 216.710  40.413  1.00  0.00           C
ATOM   1117  ROH CHO   220     128.828 145.060  50.213  1.00  0.00            
ATOM   1118  R1  CHO   220     126.928 144.710  48.163  1.00  0.00            
ATOM   1119  R2  CHO   220     126.628 142.310  46.763  1.00  0.00            
ATOM   1120  R3  CHO   220     124.028 142.560  47.563  1.00  0.00            
ATOM   1121  R4  CHO   220     123.978 140.460  45.563  1.00  0.00            
ATOM   1122  R5  CHO   220     122.728 142.260  45.563  1.00  0.00            
ATOM   1123  C1  CHO   220     120.028 139.610  45.613  1.00  0.00           C
ATOM   1124  C2  CHO   220     115.678 138.360  46.263  1.00  0.00           C
ATOM   1125  ROH CHO   221     100.078 169.410  39.013  1.00  0.00            
ATOM   1126  R1  CHO   221     102.228 171.060  38.313  1.00  0.00            
ATOM   1127  R2  CHO   221     104.878 170.410  39.013  1.00  0.00            
ATOM   1128  R3  CHO   221     105.278 170.710  36.313  1.00  0.00            
ATOM   1129  R4  CHO   221     107.928 170.160  37.413  1.00  0.00            
ATOM   1130  R5  CHO   221     107.378 171.860  36.163  1.00  0.00            
ATOM   1131  C1  CHO   221     110.128 170.260  34.013  1.00  0.00           C
ATOM   1132  C2  CHO   221     114.478 169.110  32.963  1.00  0.00           C
ATOM   1133  ROH CHO   222     166.628  16.260  30.363  1.00  0.00            
ATOM   1134  R1  CHO   222     164.978  18.460  30.963  1.00  0.00            
ATOM   1135  R2  CHO   222     166.028  20.860  31.813  1.00  0.00            
ATOM   1136  R3  CHO   222     164.578  21.860  29.763  1.00  0.00            
ATOM   1137  R4  CHO   222     164.878  24.110  31.613  1.00  0.00            
ATOM   1138  R5  CHO   222     162.978  23.360  30.763  1.00  0.00            
ATOM   1139  C1  CHO   222     162.828  26.960  29.513  1.00  0.00           C
ATOM   1140  C2  CHO   222     162.428  29.660  27.013  1.00  0.00           C
ATOM   1141  ROH CHO   223     214.828  70.910  44.413  1.00  0.00            
ATOM   1142  R1  CHO   223     212.628  72.710  44.263  1.00  0.00            
ATOM   1143  R2  CHO   223     211.178  73.410  46.513  1.00  0.00            
ATOM   1144  R3  CHO   223     211.728  75.910  45.713  1.00  0.00            
ATOM   1145  R4  CHO   223     209.278  76.210  47.263  1.00  0.00            
ATOM   1146  R5  CHO   223     209.628  76.910  45.213  1.00  0.00            
ATOM   1147  C1  CHO   223     208.728  80.210  46.913  1.00  0.00           C
ATOM   1148  C2  CHO   223     206.828  83.460  46.963  1.00  0.00           C
ATOM   1149  ROH CHO   224       9.628  70.360  32.313  1.00  0.00            
ATOM   1150  R1  CHO   224       9.378  72.860  31.063  1.00  0.00            
ATOM   1151  R2  CHO   224       9.028  73.160  28.313  1.00  0.00            
ATOM   1152  R3  CHO   224       6.878  74.610  29.063  1.00  0.00            
ATOM   1153  R4  CHO   224       7.528  75.560  26.363  1.00  0.00            
ATOM   1154  R5  CHO   224       7.278  76.810  28.163  1.00  0.00            
ATOM   1155  C1  CHO   224       4.628  78.360  25.913  1.00  0.00           C
ATOM   1156  C2  CHO   224       2.078  79.110  22.213  1.00  0.00           C
ATOM   1157  ROH CHO   225     203.328  40.560  38.563  1.00  0.00            
ATOM   1158  R1  CHO   225     205.128  41.610  36.663  1.00  0.00            
ATOM   1159  R2  CHO   225     207.628  40.510  36.263  1.00  0.00            
ATOM   1160  R3  CHO   225     206.778  40.410  33.663  1.00  0.00            
ATOM   1161  R4  CHO   225     209.628  39.660  33.563  1.00  0.00            
ATOM   1162  R5  CHO   225     208.678  41.260  32.413  1.00  0.00            
ATOM   1163  C1  CHO   225     210.028  39.110  29.563  1.00  0.00           C
ATOM   1164  C2  CHO   225     212.178  38.460  25.813  1.00  0.00           C
ATOM   1165  ROH CHO   226     218.178   4.510  25.963  1.00  0.00            
ATOM   1166  R1  CHO   226     218.028   3.810  28.713  1.00  0.00            
ATOM   1167  R2  CHO   226     219.928   2.210  29.963  1.00  0.00            
ATOM   1168  R3  CHO   226     220.078   4.360  31.713  1.00  0.00            
ATOM   1169  R4  CHO   226     220.878   2.010  33.313  1.00  0.00            
ATOM   1170  R5  CHO   226     219.278   3.460  33.813  1.00  0.00            
ATOM   1171  C1  CHO   226     221.528   3.810  36.863  1.00  0.00           C
ATOM   1172  C2  CHO   226     223.428   3.260  40.413  1.00  0.00           C
ATOM   1173  ROH CHO   227     180.628 162.860  38.663  1.00  0.00            
ATOM   1174  R1  CHO   227     182.878 164.110  39.863  1.00  0.00            
ATOM   1175  R2  CHO   227     184.278 162.960  41.963  1.00  0.00            
ATOM   1176  R3  CHO   227     186.428 163.360  40.313  1.00  0.00            
ATOM   1177  R4  CHO   227     187.578 163.110  42.963  1.00  0.00            
ATOM   1178  R5  CHO   227     187.878 164.760  41.563  1.00  0.00            
ATOM   1179  C1  CHO   227     191.478 163.610  42.013  1.00  0.00           C
ATOM   1180  C2  CHO   227     192.578 163.610  45.363  1.00  0.00           C
ATOM   1181  ROH CHO   228      74.978 130.510  41.013  1.00  0.00            
ATOM   1182  R1  CHO   228      73.528 132.760  42.013  1.00  0.00            
ATOM   1183  R2  CHO   228      74.828 134.910  43.113  1.00  0.00            
ATOM   1184  R3  CHO   228      73.378 136.310  41.313  1.00  0.00            
ATOM   1185  R4  CHO   228      74.078 138.310  43.363  1.00  0.00            
ATOM   1186  R5  CHO   228      72.078 137.860  42.613  1.00  0.00            
ATOM   1187  C1  CHO   228      72.228 141.560  41.713  1.00  0.00           C
ATOM   1188  C2  CHO   228      75.278 145.410  40.963  1.00  0.00           C
ATOM   1189  ROH CHO   229     124.828 220.660  38.063  1.00  0.00            
ATOM   1190  R1  CHO   229     124.078 220.410  40.763  1.00  0.00            
ATOM   1191  R2  CHO   229     125.678 219.110  42.663  1.00  0.00            
ATOM   1192  R3  CHO   229     125.378 221.460  44.013  1.00  0.00            
ATOM   1193  R4  CHO   229     125.178 219.410  46.063  1.00  0.00            
ATOM   1194  R5  CHO   229     123.728 221.010  45.663  1.00  0.00            
ATOM   1195  C1  CHO   229     124.628 221.760  49.313  1.00  0.00           C
ATOM   1196  C2  CHO   229     123.828 220.960  53.863  1.00  0.00           C
ATOM   1197  ROH CHO   230      98.778  -5.390  38.213  1.00  0.00            
ATOM   1198  R1  CHO   230      99.978  -2.840  38.263  1.00  0.00            
ATOM   1199  R2  CHO   230      98.478  -0.540  38.613  1.00  0.00            
ATOM   1200  R3  CHO   230     100.228  -0.140  40.663  1.00  0.00            
ATOM   1201  R4  CHO   230      99.178   2.560  40.013  1.00  0.00            
ATOM   1202  R5  CHO   230     101.278   2.010  40.113  1.00  0.00            
ATOM   1203  C1  CHO   230     101.178   4.710  42.763  1.00  0.00           C
ATOM   1204  C2  CHO   230     102.478   7.660  45.263  1.00  0.00           C
ATOM   1205  ROH CHO   231      86.128 218.110  46.563  1.00  0.00            
ATOM   1206  R1  CHO   231      85.828 215.860  44.813  1.00  0.00            
ATOM   1207  R2  CHO   231      84.578 216.060  42.363  1.00  0.00            
ATOM   1208  R3  CHO   231      86.878 214.960  41.463  1.00  0.00            
ATOM   1209  R4  CHO   231      84.828 213.910  39.663  1.00  0.00            
ATOM   1210  R5  CHO   231      86.278 212.760  40.813  1.00  0.00            
ATOM   1211  C1  CHO   231      87.128 211.660  37.263  1.00  0.00           C
ATOM   1212  C2  CHO   231      88.128 208.360  36.463  1.00  0.00           C
ATOM   1213  ROH CHO   232       5.678 197.810  40.113  1.00  0.00            
ATOM   1214  R1  CHO   232       8.428 198.560  40.163  1.00  0.00            
ATOM   1215  R2  CHO   232      10.078 197.960  42.313  1.00  0.00            
ATOM   1216  R3  CHO   232      11.628 196.860  40.363  1.00  0.00            
ATOM   1217  R4  CHO   232      13.478 198.410  42.063  1.00  0.00            
ATOM   1218  R5  CHO   232      13.228 198.560  39.913  1.00  0.00            
ATOM   1219  C1  CHO   232      16.928 197.660  40.063  1.00  0.00           C
ATOM   1220  C2  CHO   232      18.228 198.710  43.713  1.00  0.00           C
ATOM   1221  ROH CHO   233     106.178  41.660  27.113  1.00  0.00            
ATOM   1222  R1  CHO   233     103.878  43.010  28.063  1.00  0.00            
ATOM   1223  R2  CHO   233     101.328  42.210  27.263  1.00  0.00            
ATOM   1224  R3  CHO   233     100.928  42.010  29.963  1.00  0.00            
ATOM   1225  R4  CHO   233      98.278  41.610  28.763  1.00  0.00            
ATOM   1226  R5  CHO   233      98.778  43.060  30.313  1.00  0.00            
ATOM   1227  C1  CHO   233      96.078  40.960  32.113  1.00  0.00           C
ATOM   1228  C2  CHO   233      94.078  38.060  33.813  1.00  0.00           C
ATOM   1229  ROH CHO   234      37.778   3.810  34.763  1.00  0.00            
ATOM   1230  R1  CHO   234      37.828   5.060  37.263  1.00  0.00            
ATOM   1231  R2  CHO   234      39.278   7.360  37.713  1.00  0.00            
ATOM   1232  R3  CHO   234      36.878   8.360  38.563  1.00  0.00            
ATOM   1233  R4  CHO   234      38.878  10.160  39.763  1.00  0.00            
ATOM   1234  R5  CHO   234      37.328   9.010  40.813  1.00  0.00            
ATOM   1235  C1  CHO   234      36.378  12.560  41.813  1.00  0.00           C
ATOM   1236  C2  CHO   234      34.978  14.310  45.063  1.00  0.00           C
ATOM   1237  ROH CHO   235      33.128 119.910  41.013  1.00  0.00            
ATOM   1238  R1  CHO   235      31.728 121.660  42.713  1.00  0.00            
ATOM   1239  R2  CHO   235      32.978 123.610  44.213  1.00  0.00            
ATOM   1240  R3  CHO   235      31.278 125.260  42.963  1.00  0.00            
ATOM   1241  R4  CHO   235      32.128 126.760  45.313  1.00  0.00            
ATOM   1242  R5  CHO   235      30.078 126.360  44.713  1.00  0.00            
ATOM   1243  C1  CHO   235      30.028 130.210  44.763  1.00  0.00           C
ATOM   1244  C2  CHO   235      30.528 133.510  46.213  1.00  0.00           C
ATOM   1245  ROH CHO   236      27.028 151.460  40.463  1.00  0.00            
ATOM   1246  R1  CHO   236      27.928 149.060  39.163  1.00  0.00            
ATOM   1247  R2  CHO   236      30.178 149.010  37.563  1.00  0.00            
ATOM   1248  R3  CHO   236      30.928 146.960  39.263  1.00  0.00            
ATOM   1249  R4  CHO   236      32.628 146.610  36.913  1.00  0.00            
ATOM   1250  R5  CHO   236      31.328 145.110  37.863  1.00  0.00            
ATOM   1251  C1  CHO   236      34.678 143.360  38.113  1.00  0.00           C
ATOM   1252  C2  CHO   236      36.828 142.610  36.463  1.00  0.00           C
ATOM   1253  ROH CHO   237      81.928  36.460  35.063  1.00  0.00            
ATOM   1254  R1  CHO   237      84.328  35.360  33.913  1.00  0.00            
ATOM   1255  R2  CHO   237      84.778  35.360  31.163  1.00  0.00            
ATOM   1256  R3  CHO   237      87.028  36.610  31.863  1.00  0.00            
ATOM   1257  R4  CHO   237      87.828  34.810  29.713  1.00  0.00            
ATOM   1258  R5  CHO   237      88.728  35.010  31.713  1.00  0.00            
ATOM   1259  C1  CHO   237      91.778  35.710  29.513  1.00  0.00           C
ATOM   1260  C2  CHO   237      92.778  32.660  28.813  1.00  0.00           C
ATOM   1261  ROH CHO   238     219.728 176.860  35.263  1.00  0.00            
ATOM   1262  R1  CHO   238     219.228 179.160  36.813  1.00  0.00            
ATOM   1263  R2  CHO   238     220.578 179.710  39.163  1.00  0.00            
ATOM   1264  R3  CHO   238     221.128 182.060  37.913  1.00  0.00            
ATOM   1265  R4  CHO   238     222.478 182.260  40.463  1.00  0.00            
ATOM   1266  R5  CHO   238     221.078 183.710  39.663  1.00  0.00            
ATOM   1267  C1  CHO   238     224.178 185.910  40.063  1.00  0.00           C
ATOM   1268  C2  CHO   238     225.278 187.910  38.013  1.00  0.00           C
ATOM   1269  ROH CHO   239     129.278  93.760  36.863  1.00  0.00            
ATOM   1270  R1  CHO   239     127.928  96.160  36.313  1.00  0.00            
ATOM   1271  R2  CHO   239     125.678  97.010  37.663  1.00  0.00            
ATOM   1272  R3  CHO   239     127.178  99.260  38.063  1.00  0.00            
ATOM   1273  R4  CHO   239     124.428 100.210  37.813  1.00  0.00            
ATOM   1274  R5  CHO   239     126.128 100.910  36.663  1.00  0.00            
ATOM   1275  C1  CHO   239     125.078 104.210  38.213  1.00  0.00           C
ATOM   1276  C2  CHO   239     122.978 107.210  39.463  1.00  0.00           C
ATOM   1277  ROH CHO   240     121.928 181.260  31.163  1.00  0.00            
ATOM   1278  R1  CHO   240     122.478 181.210  33.913  1.00  0.00            
ATOM   1279  R2  CHO   240     122.528 183.510  35.463  1.00  0.00            
ATOM   1280  R3  CHO   240     120.728 182.060  37.013  1.00  0.00            
ATOM   1281  R4  CHO   240     121.028 184.660  38.363  1.00  0.00            
ATOM   1282  R5  CHO   240     121.278 182.660  39.263  1.00  0.00            
ATOM   1283  C1  CHO   240     118.478 184.010  41.463  1.00  0.00           C
ATOM   1284  C2  CHO   240     118.928 185.910  44.563  1.00  0.00           C
ATOM   1285  ROH CHO   241     125.828 185.010  39.663  1.00  0.00            
ATOM   1286  R1  CHO   241     124.778 187.610  39.663  1.00  0.00            
ATOM   1287  R2  CHO   241     122.628 188.360  38.063  1.00  0.00            
ATOM   1288  R3  CHO   241     121.578 189.160  40.413  1.00  0.00            
ATOM   1289  R4  CHO   241     120.228 190.860  38.363  1.00  0.00            
ATOM   1290  R5  CHO   241     121.328 191.560  40.163  1.00  0.00            
ATOM   1291  C1  CHO   241     117.878 193.060  40.813  1.00  0.00           C
ATOM   1292  C2  CHO   241     115.528 193.860  38.813  1.00  0.00           C
ATOM   1293  ROH CHO   242     114.228  70.010  33.513  1.00  0.00            
ATOM   1294  R1  CHO   242     116.878  69.710  34.463  1.00  0.00            
ATOM   1295  R2  CHO   242     118.078  71.660  36.013  1.00  0.00            
ATOM   1296  R3  CHO   242     118.528  69.510  37.663  1.00  0.00            
ATOM   1297  R4  CHO   242     120.478  71.610  38.513  1.00  0.00            
ATOM   1298  R5  CHO   242     120.878  69.510  37.963  1.00  0.00            
ATOM   1299  C1  CHO   242     122.328  69.510  41.463  1.00  0.00           C
ATOM   1300  C2  CHO   242     125.378  69.160  43.663  1.00  0.00           C
ATOM   1301  ROH CHO   243     206.428  80.960  42.313  1.00  0.00            
ATOM   1302  R1  CHO   243     205.278  78.760  43.613  1.00  0.00            
ATOM   1303  R2  CHO   243     202.528  78.560  44.063  1.00  0.00            
ATOM   1304  R3  CHO   243     202.828  76.210  42.763  1.00  0.00            
ATOM   1305  R4  CHO   243     199.978  76.410  43.313  1.00  0.00            
ATOM   1306  R5  CHO   243     201.278  74.710  43.813  1.00  0.00            
ATOM   1307  C1  CHO   243     198.728  72.860  41.663  1.00  0.00           C
ATOM   1308  C2  CHO   243     195.378  71.610  42.213  1.00  0.00           C
ATOM   1309  ROH CHO   244      52.778 220.560  27.363  1.00  0.00            
ATOM   1310  R1  CHO   244      50.428 220.360  28.913  1.00  0.00            
ATOM   1311  R2  CHO   244      47.878 220.210  27.813  1.00  0.00            
ATOM   1312  R3  CHO   244      47.678 217.960  29.313  1.00  0.00            
ATOM   1313  R4  CHO   244      45.078 219.310  29.563  1.00  0.00            
ATOM   1314  R5  CHO   244      46.328 218.660  31.213  1.00  0.00            
ATOM   1315  C1  CHO   244      43.228 216.660  32.013  1.00  0.00           C
ATOM   1316  C2  CHO   244      39.878 219.110  32.413  1.00  0.00           C
ATOM   1317  ROH CHO   245       2.578  98.110  37.163  1.00  0.00            
ATOM   1318  R1  CHO   245       2.878 100.160  35.263  1.00  0.00            
ATOM   1319  R2  CHO   245       1.028 102.210  34.963  1.00  0.00            
ATOM   1320  R3  CHO   245       3.228 103.810  35.313  1.00  0.00            
ATOM   1321  R4  CHO   245       1.128 105.610  34.363  1.00  0.00            
ATOM   1322  R5  CHO   245       3.128 105.360  33.513  1.00  0.00            
ATOM   1323  C1  CHO   245       3.228 109.060  34.313  1.00  0.00           C
ATOM   1324  C2  CHO   245       5.078 111.860  31.413  1.00  0.00           C
ATOM   1325  ROH CHO   246     137.078  15.960  39.413  1.00  0.00            
ATOM   1326  R1  CHO   246     134.978  14.110  39.063  1.00  0.00            
ATOM   1327  R2  CHO   246     134.978  12.210  37.013  1.00  0.00            
ATOM   1328  R3  CHO   246     134.728  10.410  39.063  1.00  0.00            
ATOM   1329  R4  CHO   246     133.928   8.960  36.663  1.00  0.00            
ATOM   1330  R5  CHO   246     132.778   9.160  38.463  1.00  0.00            
ATOM   1331  C1  CHO   246     133.028   5.410  38.363  1.00  0.00           C
ATOM   1332  C2  CHO   246     131.678   2.010  36.813  1.00  0.00           C
ATOM   1333  ROH CHO   247     156.578 189.910  33.763  1.00  0.00            
ATOM   1334  R1  CHO   247     153.778 190.010  33.363  1.00  0.00            
ATOM   1335  R2  CHO   247     152.228 192.110  34.313  1.00  0.00            
ATOM   1336  R3  CHO   247     151.378 192.260  31.763  1.00  0.00            
ATOM   1337  R4  CHO   247     149.578 194.060  33.163  1.00  0.00            
ATOM   1338  R5  CHO   247     149.028 192.410  31.863  1.00  0.00            
ATOM   1339  C1  CHO   247     147.328 195.360  30.063  1.00  0.00           C
ATOM   1340  C2  CHO   247     145.778 198.060  29.013  1.00  0.00           C
ATOM   1341  ROH CHO   248      45.828 119.060  33.563  1.00  0.00            
ATOM   1342  R1  CHO   248      48.578 118.510  33.963  1.00  0.00            
ATOM   1343  R2  CHO   248      49.828 118.810  36.413  1.00  0.00            
ATOM   1344  R3  CHO   248      50.578 116.210  35.963  1.00  0.00            
ATOM   1345  R4  CHO   248      52.628 117.310  37.813  1.00  0.00            
ATOM   1346  R5  CHO   248      52.978 116.310  35.913  1.00  0.00            
ATOM   1347  C1  CHO   248      54.928 114.010  38.213  1.00  0.00           C
ATOM   1348  C2  CHO   248      58.678 115.160  36.413  1.00  0.00           C
ATOM   1349  ROH CHO   249     202.628  75.010  48.613  1.00  0.00            
ATOM   1350  R1  CHO   249     205.028  74.660  47.113  1.00  0.00            
ATOM   1351  R2  CHO   249     205.878  72.310  46.063  1.00  0.00            
ATOM   1352  R3  CHO   249     205.928  73.710  43.713  1.00  0.00            
ATOM   1353  R4  CHO   249     207.778  71.460  43.313  1.00  0.00            
ATOM   1354  R5  CHO   249     208.228  73.610  43.013  1.00  0.00            
ATOM   1355  C1  CHO   249     208.928  72.310  39.513  1.00  0.00           C
ATOM   1356  C2  CHO   249     212.028  70.910  39.463  1.00  0.00           C
ATOM   1357  ROH CHO   250     102.978  74.060  34.063  1.00  0.00            
ATOM   1358  R1  CHO   250     104.878  74.510  32.013  1.00  0.00            
ATOM   1359  R2  CHO   250     105.728  77.010  31.363  1.00  0.00            
ATOM   1360  R3  CHO   250     108.178  75.960  31.813  1.00  0.00            
ATOM   1361  R4  CHO   250     108.578  77.710  29.513  1.00  0.00            
ATOM   1362  R5  CHO   250     109.128  75.660  29.613  1.00  0.00            
ATOM   1363  C1  CHO   250     112.528  77.160  28.863  1.00  0.00           C
ATOM   1364  C2  CHO   250     114.328  79.160  26.363  1.00  0.00           C
ATOM   1365  ROH CHO   251     215.078 134.410  38.763  1.00  0.00            
ATOM   1366  R1  CHO   251     212.528 133.160  38.863  1.00  0.00            
ATOM   1367  R2  CHO   251     210.828 133.010  36.663  1.00  0.00            
ATOM   1368  R3  CHO   251     210.828 130.360  37.263  1.00  0.00            
ATOM   1369  R4  CHO   251     208.778 130.660  35.213  1.00  0.00            
ATOM   1370  R5  CHO   251     208.528 129.710  37.163  1.00  0.00            
ATOM   1371  C1  CHO   251     207.578 126.810  34.913  1.00  0.00           C
ATOM   1372  C2  CHO   251     204.078 125.310  35.263  1.00  0.00           C
ATOM   1373  ROH CHO   252     175.428 172.910  35.113  1.00  0.00            
ATOM   1374  R1  CHO   252     172.678 173.160  35.613  1.00  0.00            
ATOM   1375  R2  CHO   252     171.178 175.310  34.663  1.00  0.00            
ATOM   1376  R3  CHO   252     169.628 173.310  33.613  1.00  0.00            
ATOM   1377  R4  CHO   252     167.728 175.360  34.413  1.00  0.00            
ATOM   1378  R5  CHO   252     167.678 173.260  34.963  1.00  0.00            
ATOM   1379  C1  CHO   252     164.278 173.610  33.313  1.00  0.00           C
ATOM   1380  C2  CHO   252     162.678 172.610  35.863  1.00  0.00           C
ATOM   1381  ROH CHO   253      32.078 155.260  33.763  1.00  0.00            
ATOM   1382  R1  CHO   253      33.028 152.710  34.363  1.00  0.00            
ATOM   1383  R2  CHO   253      34.828 151.310  32.763  1.00  0.00            
ATOM   1384  R3  CHO   253      36.278 151.160  35.013  1.00  0.00            
ATOM   1385  R4  CHO   253      36.778 148.610  33.613  1.00  0.00            
ATOM   1386  R5  CHO   253      36.078 148.860  35.713  1.00  0.00            
ATOM   1387  C1  CHO   253      39.278 146.860  36.263  1.00  0.00           C
ATOM   1388  C2  CHO   253      39.928 143.460  40.113  1.00  0.00           C
ATOM   1389  ROH CHO   254     161.278 177.510  29.913  1.00  0.00            
ATOM   1390  R1  CHO   254     161.428 177.410  32.763  1.00  0.00            
ATOM   1391  R2  CHO   254     163.778 177.860  34.113  1.00  0.00            
ATOM   1392  R3  CHO   254     162.278 179.710  35.463  1.00  0.00            
ATOM   1393  R4  CHO   254     164.928 179.910  36.713  1.00  0.00            
ATOM   1394  R5  CHO   254     163.028 179.610  37.713  1.00  0.00            
ATOM   1395  C1  CHO   254     164.178 182.810  39.413  1.00  0.00           C
ATOM   1396  C2  CHO   254     166.728 183.010  41.063  1.00  0.00           C
ATOM   1397  ROH CHO   255      42.428 156.210  37.663  1.00  0.00            
ATOM   1398  R1  CHO   255      40.078 156.160  36.113  1.00  0.00            
ATOM   1399  R2  CHO   255      39.928 157.160  33.563  1.00  0.00            
ATOM   1400  R3  CHO   255      39.028 154.660  32.963  1.00  0.00            
ATOM   1401  R4  CHO   255      38.328 156.260  30.613  1.00  0.00            
ATOM   1402  R5  CHO   255      36.978 155.060  31.813  1.00  0.00            
ATOM   1403  C1  CHO   255      36.478 153.460  28.363  1.00  0.00           C
ATOM   1404  C2  CHO   255      36.378 151.810  25.563  1.00  0.00           C
ATOM   1405  ROH CHO   256      81.928 169.010  41.563  1.00  0.00            
ATOM   1406  R1  CHO   256      84.328 170.260  40.713  1.00  0.00            
ATOM   1407  R2  CHO   256      85.378 172.460  41.963  1.00  0.00            
ATOM   1408  R3  CHO   256      87.578 170.910  42.163  1.00  0.00            
ATOM   1409  R4  CHO   256      88.578 173.660  42.413  1.00  0.00            
ATOM   1410  R5  CHO   256      89.278 172.160  41.013  1.00  0.00            
ATOM   1411  C1  CHO   256      92.528 172.910  42.863  1.00  0.00           C
ATOM   1412  C2  CHO   256      94.578 173.460  45.763  1.00  0.00           C
ATOM   1413  ROH CHO   257     165.128  71.310  43.413  1.00  0.00            
ATOM   1414  R1  CHO   257     166.078  73.760  44.563  1.00  0.00            
ATOM   1415  R2  CHO   257     168.778  74.410  44.663  1.00  0.00            
ATOM   1416  R3  CHO   257     167.928  76.610  43.413  1.00  0.00            
ATOM   1417  R4  CHO   257     170.578  77.360  44.563  1.00  0.00            
ATOM   1418  R5  CHO   257     168.678  78.410  44.863  1.00  0.00            
ATOM   1419  C1  CHO   257     170.828  81.210  43.363  1.00  0.00           C
ATOM   1420  C2  CHO   257     174.028  83.060  43.813  1.00  0.00           C
ATOM   1421  ROH CHO   258     207.978  31.760  34.563  1.00  0.00            
ATOM   1422  R1  CHO   258     205.628  30.510  35.563  1.00  0.00            
ATOM   1423  R2  CHO   258     204.328  28.460  34.163  1.00  0.00            
ATOM   1424  R3  CHO   258     204.678  27.110  36.463  1.00  0.00            
ATOM   1425  R4  CHO   258     203.078  25.360  34.763  1.00  0.00            
ATOM   1426  R5  CHO   258     202.578  25.960  36.813  1.00  0.00            
ATOM   1427  C1  CHO   258     202.628  22.210  37.313  1.00  0.00           C
ATOM   1428  C2  CHO   258     201.578  19.160  40.663  1.00  0.00           C
ATOM   1429  ROH CHO   259     174.228 143.460  46.163  1.00  0.00            
ATOM   1430  R1  CHO   259     174.628 140.810  45.113  1.00  0.00            
ATOM   1431  R2  CHO   259     173.478 138.610  46.263  1.00  0.00            
ATOM   1432  R3  CHO   259     172.528 138.210  43.713  1.00  0.00            
ATOM   1433  R4  CHO   259     172.028 135.660  45.113  1.00  0.00            
ATOM   1434  R5  CHO   259     173.128 135.910  43.213  1.00  0.00            
ATOM   1435  C1  CHO   259     170.328 133.610  42.063  1.00  0.00           C
ATOM   1436  C2  CHO   259     168.728 130.310  40.463  1.00  0.00           C
ATOM   1437  ROH CHO   260       1.078 173.260  44.013  1.00  0.00            
ATOM   1438  R1  CHO   260       3.578 172.110  43.213  1.00  0.00            
ATOM   1439  R2  CHO   260       5.078 173.110  41.113  1.00  0.00            
ATOM   1440  R3  CHO   260       7.028 173.260  42.963  1.00  0.00            
ATOM   1441  R4  CHO   260       8.428 172.660  40.463  1.00  0.00            
ATOM   1442  R5  CHO   260       8.578 171.560  42.313  1.00  0.00            
ATOM   1443  C1  CHO   260      12.228 172.510  41.813  1.00  0.00           C
ATOM   1444  C2  CHO   260      16.078 172.410  39.663  1.00  0.00           C
ATOM   1445  ROH CHO   261     118.228  28.210  23.763  1.00  0.00            
ATOM   1446  R1  CHO   261     120.228  29.160  25.463  1.00  0.00            
ATOM   1447  R2  CHO   261     119.828  31.410  27.063  1.00  0.00            
ATOM   1448  R3  CHO   261     120.628  29.660  29.063  1.00  0.00            
ATOM   1449  R4  CHO   261     120.078  32.210  30.413  1.00  0.00            
ATOM   1450  R5  CHO   261     121.928  31.110  30.563  1.00  0.00            
ATOM   1451  C1  CHO   261     120.928  31.110  34.213  1.00  0.00           C
ATOM   1452  C2  CHO   261     122.528  32.910  36.363  1.00  0.00           C
ATOM   1453  ROH CHO   262      17.078 144.860  35.463  1.00  0.00            
ATOM   1454  R1  CHO   262      17.228 144.260  32.713  1.00  0.00            
ATOM   1455  R2  CHO   262      16.078 142.010  31.613  1.00  0.00            
ATOM   1456  R3  CHO   262      14.878 143.810  29.963  1.00  0.00            
ATOM   1457  R4  CHO   262      15.378 141.510  28.263  1.00  0.00            
ATOM   1458  R5  CHO   262      16.028 143.560  27.913  1.00  0.00            
ATOM   1459  C1  CHO   262      13.878 142.910  24.763  1.00  0.00           C
ATOM   1460  C2  CHO   262      15.028 141.360  21.463  1.00  0.00           C
ATOM   1461  ROH CHO   263      70.578 155.210  34.263  1.00  0.00            
ATOM   1462  R1  CHO   263      71.478 152.810  35.513  1.00  0.00            
ATOM   1463  R2  CHO   263      70.678 152.110  38.063  1.00  0.00            
ATOM   1464  R3  CHO   263      69.978 149.760  36.813  1.00  0.00            
ATOM   1465  R4  CHO   263      70.678 148.960  39.513  1.00  0.00            
ATOM   1466  R5  CHO   263      71.478 148.160  37.663  1.00  0.00            
ATOM   1467  C1  CHO   263      70.028 144.960  39.213  1.00  0.00           C
ATOM   1468  C2  CHO   263      67.378 142.810  40.613  1.00  0.00           C
ATOM   1469  ROH CHO   264      87.278   5.610  53.213  1.00  0.00            
ATOM   1470  R1  CHO   264      88.078   5.560  50.513  1.00  0.00            
ATOM   1471  R2  CHO   264      88.628   3.210  49.163  1.00  0.00            
ATOM   1472  R3  CHO   264      86.778   4.110  47.413  1.00  0.00            
ATOM   1473  R4  CHO   264      88.628   2.560  45.763  1.00  0.00            
ATOM   1474  R5  CHO   264      87.978   4.610  45.413  1.00  0.00            
ATOM   1475  C1  CHO   264      86.828   3.010  42.163  1.00  0.00           C
ATOM   1476  C2  CHO   264      87.228   2.460  38.613  1.00  0.00           C
ATOM   1477  ROH CHO   265      82.678  26.110  33.563  1.00  0.00            
ATOM   1478  R1  CHO   265      83.528  25.860  36.263  1.00  0.00            
ATOM   1479  R2  CHO   265      84.478  28.010  37.763  1.00  0.00            
ATOM   1480  R3  CHO   265      82.528  27.210  39.513  1.00  0.00            
ATOM   1481  R4  CHO   265      84.578  28.460  41.163  1.00  0.00            
ATOM   1482  R5  CHO   265      83.728  26.460  41.463  1.00  0.00            
ATOM   1483  C1  CHO   265      82.778  28.060  44.813  1.00  0.00           C
ATOM   1484  C2  CHO   265      80.228  26.810  48.763  1.00  0.00           C
ATOM   1485  ROH CHO   266     132.978  82.310  45.913  1.00  0.00            
ATOM   1486  R1  CHO   266     133.178  84.110  43.763  1.00  0.00            
ATOM   1487  R2  CHO   266     134.728  86.460  43.963  1.00  0.00            
ATOM   1488  R3  CHO   266     135.878  85.410  41.713  1.00  0.00            
ATOM   1489  R4  CHO   266     135.728  88.360  41.263  1.00  0.00            
ATOM   1490  R5  CHO   266     134.978  86.810  39.913  1.00  0.00            
ATOM   1491  C1  CHO   266     137.428  88.560  37.563  1.00  0.00           C
ATOM   1492  C2  CHO   266     141.178  89.110  36.063  1.00  0.00           C
ATOM   1493  ROH CHO   267      25.528 210.760  31.463  1.00  0.00            
ATOM   1494  R1  CHO   267      23.578 208.860  32.213  1.00  0.00            
ATOM   1495  R2  CHO   267      23.578 206.260  31.313  1.00  0.00            
ATOM   1496  R3  CHO   267      23.528 205.660  33.963  1.00  0.00            
ATOM   1497  R4  CHO   267      23.178 203.110  32.613  1.00  0.00            
ATOM   1498  R5  CHO   267      21.878 203.960  34.113  1.00  0.00            
ATOM   1499  C1  CHO   267      22.878 200.660  35.813  1.00  0.00           C
ATOM   1500  C2  CHO   267      21.778 198.910  38.513  1.00  0.00           C
ATOM   1501  ROH CHO   268      24.078 126.360  24.013  1.00  0.00            
ATOM   1502  R1  CHO   268      22.178 125.510  25.913  1.00  0.00            
ATOM   1503  R2  CHO   268      19.478 125.260  25.363  1.00  0.00            
ATOM   1504  R3  CHO   268      19.828 122.710  26.263  1.00  0.00            
ATOM   1505  R4  CHO   268      16.928 123.160  26.363  1.00  0.00            
ATOM   1506  R5  CHO   268      18.178 122.460  28.013  1.00  0.00            
ATOM   1507  C1  CHO   268      15.778 119.560  27.813  1.00  0.00           C
ATOM   1508  C2  CHO   268      14.228 115.960  29.163  1.00  0.00           C
ATOM   1509  ROH CHO   269     114.578  32.160  31.913  1.00  0.00            
ATOM   1510  R1  CHO   269     111.878  31.610  32.613  1.00  0.00            
ATOM   1511  R2  CHO   269     109.828  33.360  32.063  1.00  0.00            
ATOM   1512  R3  CHO   269     108.728  31.110  30.863  1.00  0.00            
ATOM   1513  R4  CHO   269     106.528  33.110  30.963  1.00  0.00            
ATOM   1514  R5  CHO   269     106.478  31.110  31.663  1.00  0.00            
ATOM   1515  C1  CHO   269     103.628  30.960  29.113  1.00  0.00           C
ATOM   1516  C2  CHO   269     100.728  33.710  28.063  1.00  0.00           C
ATOM   1517  ROH CHO   270     128.578 210.610  32.713  1.00  0.00            
ATOM   1518  R1  CHO   270     128.228 211.360  35.463  1.00  0.00            
ATOM   1519  R2  CHO   270     128.078 213.960  36.263  1.00  0.00            
ATOM   1520  R3  CHO   270     125.728 213.160  37.363  1.00  0.00            
ATOM   1521  R4  CHO   270     126.278 215.760  38.613  1.00  0.00            
ATOM   1522  R5  CHO   270     125.828 213.860  39.663  1.00  0.00            
ATOM   1523  C1  CHO   270     123.028 216.010  41.013  1.00  0.00           C
ATOM   1524  C2  CHO   270     120.728 216.660  42.213  1.00  0.00           C
ATOM   1525  ROH CHO   271      29.228 195.710  32.663  1.00  0.00            
ATOM   1526  R1  CHO   271      29.278 195.110  29.913  1.00  0.00            
ATOM   1527  R2  CHO   271      31.378 195.860  28.263  1.00  0.00            
ATOM   1528  R3  CHO   271      31.428 193.210  27.663  1.00  0.00            
ATOM   1529  R4  CHO   271      32.528 194.510  25.313  1.00  0.00            
ATOM   1530  R5  CHO   271      30.878 193.060  25.363  1.00  0.00            
ATOM   1531  C1  CHO   271      33.278 191.210  23.013  1.00  0.00           C
ATOM   1532  C2  CHO   271      36.228 189.110  22.763  1.00  0.00           C
ATOM   1533  ROH CHO   272      60.928 136.310  38.963  1.00  0.00            
ATOM   1534  R1  CHO   272      58.828 134.660  39.863  1.00  0.00            
ATOM   1535  R2  CHO   272      57.628 134.960  42.313  1.00  0.00            
ATOM   1536  R3  CHO   272      55.328 135.060  40.863  1.00  0.00            
ATOM   1537  R4  CHO   272      54.578 133.560  43.263  1.00  0.00            
ATOM   1538  R5  CHO   272      54.328 132.910  41.163  1.00  0.00            
ATOM   1539  C1  CHO   272      50.678 132.810  42.413  1.00  0.00           C
ATOM   1540  C2  CHO   272      48.928 131.510  45.613  1.00  0.00           C
ATOM   1541  ROH CHO   273     153.928 155.860  39.813  1.00  0.00            
ATOM   1542  R1  CHO   273     155.778 154.360  41.313  1.00  0.00            
ATOM   1543  R2  CHO   273     157.928 155.510  42.563  1.00  0.00            
ATOM   1544  R3  CHO   273     156.928 154.260  44.763  1.00  0.00            
ATOM   1545  R4  CHO   273     159.678 154.960  45.513  1.00  0.00            
ATOM   1546  R5  CHO   273     158.728 153.010  45.663  1.00  0.00            
ATOM   1547  C1  CHO   273     159.728 153.510  49.313  1.00  0.00           C
ATOM   1548  C2  CHO   273     159.478 151.860  52.063  1.00  0.00           C
ATOM   1549  ROH CHO   274      92.478 138.660  44.763  1.00  0.00            
ATOM   1550  R1  CHO   274      90.478 136.910  43.763  1.00  0.00            
ATOM   1551  R2  CHO   274      91.078 134.660  42.313  1.00  0.00            
ATOM   1552  R3  CHO   274      89.528 133.460  44.213  1.00  0.00            
ATOM   1553  R4  CHO   274      89.428 131.610  41.913  1.00  0.00            
ATOM   1554  R5  CHO   274      87.728 132.460  43.013  1.00  0.00            
ATOM   1555  C1  CHO   274      87.028 128.760  43.463  1.00  0.00           C
ATOM   1556  C2  CHO   274      88.178 125.860  40.763  1.00  0.00           C
ATOM   1557  ROH CHO   275     157.628 157.710  32.513  1.00  0.00            
ATOM   1558  R1  CHO   275     158.478 160.260  33.313  1.00  0.00            
ATOM   1559  R2  CHO   275     156.828 162.460  33.413  1.00  0.00            
ATOM   1560  R3  CHO   275     157.678 162.610  36.013  1.00  0.00            
ATOM   1561  R4  CHO   275     156.778 165.310  35.363  1.00  0.00            
ATOM   1562  R5  CHO   275     158.728 164.760  36.163  1.00  0.00            
ATOM   1563  C1  CHO   275     157.528 167.110  38.913  1.00  0.00           C
ATOM   1564  C2  CHO   275     156.928 171.410  38.163  1.00  0.00           C
ATOM   1565  ROH CHO   276      64.128 109.160  47.263  1.00  0.00            
ATOM   1566  R1  CHO   276      65.328 109.260  44.663  1.00  0.00            
ATOM   1567  R2  CHO   276      67.078 107.310  43.763  1.00  0.00            
ATOM   1568  R3  CHO   276      65.328 107.110  41.713  1.00  0.00            
ATOM   1569  R4  CHO   276      67.928 106.460  40.513  1.00  0.00            
ATOM   1570  R5  CHO   276      66.528 107.960  39.813  1.00  0.00            
ATOM   1571  C1  CHO   276      66.778 105.760  36.713  1.00  0.00           C
ATOM   1572  C2  CHO   276      64.878 107.010  32.163  1.00  0.00           C
ATOM   1573  ROH CHO   277      85.978  66.660  34.763  1.00  0.00            
ATOM   1574  R1  CHO   277      87.778  68.160  36.363  1.00  0.00            
ATOM   1575  R2  CHO   277      88.178  67.560  39.063  1.00  0.00            
ATOM   1576  R3  CHO   277      90.778  67.360  38.313  1.00  0.00            
ATOM   1577  R4  CHO   277      90.878  68.260  41.113  1.00  0.00            
ATOM   1578  R5  CHO   277      91.828  69.260  39.413  1.00  0.00            
ATOM   1579  C1  CHO   277      94.878  68.460  41.613  1.00  0.00           C
ATOM   1580  C2  CHO   277      97.828  68.960  43.813  1.00  0.00           C
ATOM   1581  ROH CHO   278      96.278  16.310  35.263  1.00  0.00            
ATOM   1582  R1  CHO   278      93.928  17.460  36.413  1.00  0.00            
ATOM   1583  R2  CHO   278      92.428  16.060  38.263  1.00  0.00            
ATOM   1584  R3  CHO   278      92.778  18.260  39.763  1.00  0.00            
ATOM   1585  R4  CHO   278      90.178  17.210  40.563  1.00  0.00            
ATOM   1586  R5  CHO   278      90.628  19.310  39.863  1.00  0.00            
ATOM   1587  C1  CHO   278      89.228  20.060  43.313  1.00  0.00           C
ATOM   1588  C2  CHO   278      87.378  20.410  46.013  1.00  0.00           C
ATOM   1589  ROH CHO   279      84.578 114.610  45.613  1.00  0.00            
ATOM   1590  R1  CHO   279      82.578 115.260  47.513  1.00  0.00            
ATOM   1591  R2  CHO   279      82.528 114.210  50.063  1.00  0.00            
ATOM   1592  R3  CHO   279      82.428 116.810  50.763  1.00  0.00            
ATOM   1593  R4  CHO   279      81.428 115.310  53.113  1.00  0.00            
ATOM   1594  R5  CHO   279      80.428 116.960  52.113  1.00  0.00            
ATOM   1595  C1  CHO   279      80.678 118.410  55.613  1.00  0.00           C
ATOM   1596  C2  CHO   279      79.378 117.210  57.913  1.00  0.00           C
ATOM   1597  ROH CHO   280      53.278 165.110  29.963  1.00  0.00            
ATOM   1598  R1  CHO   280      51.378 166.960  31.063  1.00  0.00            
ATOM   1599  R2  CHO   280      51.128 167.360  33.763  1.00  0.00            
ATOM   1600  R3  CHO   280      51.528 169.960  33.113  1.00  0.00            
ATOM   1601  R4  CHO   280      51.428 169.960  36.013  1.00  0.00            
ATOM   1602  R5  CHO   280      50.228 171.210  34.663  1.00  0.00            
ATOM   1603  C1  CHO   280      51.978 173.910  36.713  1.00  0.00           C
ATOM   1604  C2  CHO   280      51.328 177.010  34.263  1.00  0.00           C
ATOM   1605  ROH CHO   281     219.578  40.710  40.413  1.00  0.00            
ATOM   1606  R1  CHO   281     218.528  39.460  42.713  1.00  0.00            
ATOM   1607  R2  CHO   281     218.078  36.660  42.813  1.00  0.00            
ATOM   1608  R3  CHO   281     219.628  36.860  45.063  1.00  0.00            
ATOM   1609  R4  CHO   281     218.228  34.310  45.313  1.00  0.00            
ATOM   1610  R5  CHO   281     218.328  35.910  46.813  1.00  0.00            
ATOM   1611  C1  CHO   281     219.828  33.060  48.813  1.00  0.00           C
ATOM   1612  C2  CHO   281     219.178  32.860  52.913  1.00  0.00           C
ATOM   1613  ROH CHO   282      75.578 190.810  35.713  1.00  0.00            
ATOM   1614  R1  CHO   282      77.928 189.960  37.063  1.00  0.00            
ATOM   1615  R2  CHO   282      80.178 191.560  37.263  1.00  0.00            
ATOM   1616  R3  CHO   282      79.878 191.060  39.913  1.00  0.00            
ATOM   1617  R4  CHO   282      82.478 192.410  39.713  1.00  0.00            
ATOM   1618  R5  CHO   282      82.078 190.460  40.663  1.00  0.00            
ATOM   1619  C1  CHO   282      83.528 192.410  43.663  1.00  0.00           C
ATOM   1620  C2  CHO   282      86.778 191.810  45.263  1.00  0.00           C
ATOM   1621  ROH CHO   283      35.928 172.560  44.713  1.00  0.00            
ATOM   1622  R1  CHO   283      37.428 171.310  42.663  1.00  0.00            
ATOM   1623  R2  CHO   283      37.578 172.260  40.113  1.00  0.00            
ATOM   1624  R3  CHO   283      40.228 172.160  40.513  1.00  0.00            
ATOM   1625  R4  CHO   283      39.978 173.310  37.863  1.00  0.00            
ATOM   1626  R5  CHO   283      41.178 171.610  38.363  1.00  0.00            
ATOM   1627  C1  CHO   283      43.878 173.860  36.963  1.00  0.00           C
ATOM   1628  C2  CHO   283      45.878 175.460  34.813  1.00  0.00           C
ATOM   1629  ROH CHO   284      58.728  25.410  37.463  1.00  0.00            
ATOM   1630  R1  CHO   284      56.328  26.860  37.613  1.00  0.00            
ATOM   1631  R2  CHO   284      55.478  28.110  39.913  1.00  0.00            
ATOM   1632  R3  CHO   284      55.378  30.310  38.313  1.00  0.00            
ATOM   1633  R4  CHO   284      52.928  30.510  39.913  1.00  0.00            
ATOM   1634  R5  CHO   284      53.028  30.560  37.763  1.00  0.00            
ATOM   1635  C1  CHO   284      51.328  33.910  38.413  1.00  0.00           C
ATOM   1636  C2  CHO   284      50.078  36.110  40.513  1.00  0.00           C
ATOM   1637  ROH CHO   285     153.178 106.610  53.663  1.00  0.00            
ATOM   1638  R1  CHO   285     155.578 106.460  52.163  1.00  0.00            
ATOM   1639  R2  CHO   285     155.678 105.560  49.563  1.00  0.00            
ATOM   1640  R3  CHO   285     156.878 107.960  49.113  1.00  0.00            
ATOM   1641  R4  CHO   285     157.428 106.410  46.713  1.00  0.00            
ATOM   1642  R5  CHO   285     158.928 107.410  47.963  1.00  0.00            
ATOM   1643  C1  CHO   285     159.578 109.160  44.613  1.00  0.00           C
ATOM   1644  C2  CHO   285     160.078 111.610  41.263  1.00  0.00           C
ATOM   1645  ROH CHO   286     180.178   4.260  32.213  1.00  0.00            
ATOM   1646  R1  CHO   286     177.628   3.110  32.863  1.00  0.00            
ATOM   1647  R2  CHO   286     177.128   1.810  35.213  1.00  0.00            
ATOM   1648  R3  CHO   286     175.078   3.560  35.413  1.00  0.00            
ATOM   1649  R4  CHO   286     173.978   1.060  36.513  1.00  0.00            
ATOM   1650  R5  CHO   286     173.128   2.310  34.913  1.00  0.00            
ATOM   1651  C1  CHO   286     170.278   2.360  37.463  1.00  0.00           C
ATOM   1652  C2  CHO   286     168.478  -0.040  40.463  1.00  0.00           C
ATOM   1653  ROH CHO   287      98.878 190.510  42.313  1.00  0.00            
ATOM   1654  R1  CHO   287      96.978 191.460  40.463  1.00  0.00            
ATOM   1655  R2  CHO   287      97.578 193.260  38.463  1.00  0.00            
ATOM   1656  R3  CHO   287      96.528 191.310  36.813  1.00  0.00            
ATOM   1657  R4  CHO   287      96.028 193.860  35.413  1.00  0.00            
ATOM   1658  R5  CHO   287      94.528 192.310  35.913  1.00  0.00            
ATOM   1659  C1  CHO   287      94.178 192.360  32.113  1.00  0.00           C
ATOM   1660  C2  CHO   287      91.178 192.260  29.713  1.00  0.00           C
ATOM   1661  ROH CHO   288     191.828  60.510  38.763  1.00  0.00            
ATOM   1662  R1  CHO   288     193.478  58.260  39.263  1.00  0.00            
ATOM   1663  R2  CHO   288     192.778  55.760  38.463  1.00  0.00            
ATOM   1664  R3  CHO   288     195.228  55.760  37.263  1.00  0.00            
ATOM   1665  R4  CHO   288     194.928  53.010  38.113  1.00  0.00            
ATOM   1666  R5  CHO   288     196.578  54.310  38.563  1.00  0.00            
ATOM   1667  C1  CHO   288     198.378  51.460  36.763  1.00  0.00           C
ATOM   1668  C2  CHO   288     199.978  48.960  34.163  1.00  0.00           C
ATOM   1669  ROH CHO   289     104.678  91.960  38.063  1.00  0.00            
ATOM   1670  R1  CHO   289     105.528  92.210  35.363  1.00  0.00            
ATOM   1671  R2  CHO   289     107.178  94.260  34.513  1.00  0.00            
ATOM   1672  R3  CHO   289     108.678  92.160  33.563  1.00  0.00            
ATOM   1673  R4  CHO   289     108.578  94.110  31.363  1.00  0.00            
ATOM   1674  R5  CHO   289     108.028  92.010  31.263  1.00  0.00            
ATOM   1675  C1  CHO   289     110.778  92.160  28.613  1.00  0.00           C
ATOM   1676  C2  CHO   289     112.378  88.610  25.663  1.00  0.00           C
ATOM   1677  ROH CHO   290       9.878  22.010  38.813  1.00  0.00            
ATOM   1678  R1  CHO   290      11.778  23.560  37.413  1.00  0.00            
ATOM   1679  R2  CHO   290      14.128  24.460  38.563  1.00  0.00            
ATOM   1680  R3  CHO   290      15.228  23.260  36.413  1.00  0.00            
ATOM   1681  R4  CHO   290      17.228  25.160  37.313  1.00  0.00            
ATOM   1682  R5  CHO   290      16.378  25.060  35.313  1.00  0.00            
ATOM   1683  C1  CHO   290      20.078  24.510  34.513  1.00  0.00           C
ATOM   1684  C2  CHO   290      23.728  24.510  35.513  1.00  0.00           C
ATOM   1685  ROH CHO   291     115.778  83.910  35.063  1.00  0.00            
ATOM   1686  R1  CHO   291     113.428  82.360  34.763  1.00  0.00            
ATOM   1687  R2  CHO   291     110.878  83.410  35.113  1.00  0.00            
ATOM   1688  R3  CHO   291     110.478  82.460  32.613  1.00  0.00            
ATOM   1689  R4  CHO   291     107.778  83.010  33.663  1.00  0.00            
ATOM   1690  R5  CHO   291     108.478  81.110  32.763  1.00  0.00            
ATOM   1691  C1  CHO   291     105.578  81.910  30.413  1.00  0.00           C
ATOM   1692  C2  CHO   291     102.278  81.260  32.613  1.00  0.00           C
ATOM   1693  ROH CHO   292     203.378 130.560  36.113  1.00  0.00            
ATOM   1694  R1  CHO   292     203.728 129.960  38.863  1.00  0.00            
ATOM   1695  R2  CHO   292     203.778 127.410  39.863  1.00  0.00            
ATOM   1696  R3  CHO   292     206.178 128.160  40.863  1.00  0.00            
ATOM   1697  R4  CHO   292     205.228 126.010  42.663  1.00  0.00            
ATOM   1698  R5  CHO   292     205.828 128.060  43.263  1.00  0.00            
ATOM   1699  C1  CHO   292     208.328 125.960  45.263  1.00  0.00           C
ATOM   1700  C2  CHO   292     208.428 122.610  44.513  1.00  0.00           C
ATOM   1701  ROH CHO   293     158.978  90.910  31.463  1.00  0.00            
ATOM   1702  R1  CHO   293     158.428  88.760  33.263  1.00  0.00            
ATOM   1703  R2  CHO   293     156.728  89.110  35.413  1.00  0.00            
ATOM   1704  R3  CHO   293     155.478  86.960  34.363  1.00  0.00            
ATOM   1705  R4  CHO   293     154.328  87.160  37.013  1.00  0.00            
ATOM   1706  R5  CHO   293     155.228  85.410  36.163  1.00  0.00            
ATOM   1707  C1  CHO   293     151.728  84.110  36.963  1.00  0.00           C
ATOM   1708  C2  CHO   293     148.028  82.360  37.713  1.00  0.00           C
ATOM   1709  ROH CHO   294      21.878   8.110  45.663  1.00  0.00            
ATOM   1710  R1  CHO   294      21.828   6.210  43.563  1.00  0.00            
ATOM   1711  R2  CHO   294      22.028   6.860  40.913  1.00  0.00            
ATOM   1712  R3  CHO   294      24.078   5.060  40.963  1.00  0.00            
ATOM   1713  R4  CHO   294      23.828   5.910  38.113  1.00  0.00            
ATOM   1714  R5  CHO   294      23.828   3.810  38.913  1.00  0.00            
ATOM   1715  C1  CHO   294      26.828   3.610  36.563  1.00  0.00           C
ATOM   1716  C2  CHO   294      27.928   6.460  34.313  1.00  0.00           C
ATOM   1717  ROH CHO   295     215.578 146.260  39.213  1.00  0.00            
ATOM   1718  R1  CHO   295     215.978 143.460  39.513  1.00  0.00            
ATOM   1719  R2  CHO   295     216.278 141.810  37.363  1.00  0.00            
ATOM   1720  R3  CHO   295     218.528 141.060  38.713  1.00  0.00            
ATOM   1721  R4  CHO   295     218.528 139.410  36.263  1.00  0.00            
ATOM   1722  R5  CHO   295     218.678 138.710  38.313  1.00  0.00            
ATOM   1723  C1  CHO   295     221.978 137.310  36.913  1.00  0.00           C
ATOM   1724  C2  CHO   295     225.028 135.160  40.163  1.00  0.00           C
ATOM   1725  ROH CHO   296     217.928 144.810  24.213  1.00  0.00            
ATOM   1726  R1  CHO   296     217.428 144.710  27.013  1.00  0.00            
ATOM   1727  R2  CHO   296     218.878 146.160  28.863  1.00  0.00            
ATOM   1728  R3  CHO   296     216.428 147.060  29.613  1.00  0.00            
ATOM   1729  R4  CHO   296     218.328 148.310  31.463  1.00  0.00            
ATOM   1730  R5  CHO   296     216.578 147.160  32.013  1.00  0.00            
ATOM   1731  C1  CHO   296     215.678 150.460  33.713  1.00  0.00           C
ATOM   1732  C2  CHO   296     216.528 150.760  36.763  1.00  0.00           C
ATOM   1733  ROH CHO   297     165.128 109.210  41.463  1.00  0.00            
ATOM   1734  R1  CHO   297     165.628 106.510  42.013  1.00  0.00            
ATOM   1735  R2  CHO   297     164.878 104.460  40.313  1.00  0.00            
ATOM   1736  R3  CHO   297     167.478 103.760  40.463  1.00  0.00            
ATOM   1737  R4  CHO   297     166.128 101.410  39.363  1.00  0.00            
ATOM   1738  R5  CHO   297     167.428 101.460  41.113  1.00  0.00            
ATOM   1739  C1  CHO   297     169.378  98.960  39.013  1.00  0.00           C
ATOM   1740  C2  CHO   297     172.928  99.060  37.213  1.00  0.00           C
ATOM   1741  ROH CHO   298      23.828 129.660  27.963  1.00  0.00            
ATOM   1742  R1  CHO   298      24.678 130.760  30.463  1.00  0.00            
ATOM   1743  R2  CHO   298      23.478 130.110  32.863  1.00  0.00            
ATOM   1744  R3  CHO   298      26.028 129.460  33.563  1.00  0.00            
ATOM   1745  R4  CHO   298      24.828 130.460  36.013  1.00  0.00            
ATOM   1746  R5  CHO   298      26.678 131.160  35.113  1.00  0.00            
ATOM   1747  C1  CHO   298      27.928 130.110  38.563  1.00  0.00           C
ATOM   1748  C2  CHO   298      31.828 129.560  40.463  1.00  0.00           C
ATOM   1749  ROH CHO   299     205.878  24.860  20.713  1.00  0.00            
ATOM   1750  R1  CHO   299     207.628  26.560  22.213  1.00  0.00            
ATOM   1751  R2  CHO   299     206.728  28.760  23.513  1.00  0.00            
ATOM   1752  R3  CHO   299     207.878  27.660  25.663  1.00  0.00            
ATOM   1753  R4  CHO   299     207.678  30.510  26.413  1.00  0.00            
ATOM   1754  R5  CHO   299     209.478  29.260  26.463  1.00  0.00            
ATOM   1755  C1  CHO   299     209.328  30.360  30.113  1.00  0.00           C
ATOM   1756  C2  CHO   299     213.228  29.310  30.663  1.00  0.00           C
ATOM   1757  ROH CHO   300      52.378  62.310  28.913  1.00  0.00            
ATOM   1758  R1  CHO   300      51.728  63.960  31.113  1.00  0.00            
ATOM   1759  R2  CHO   300      52.528  63.410  33.663  1.00  0.00            
ATOM   1760  R3  CHO   300      53.578  65.910  33.563  1.00  0.00            
ATOM   1761  R4  CHO   300      53.278  65.360  36.413  1.00  0.00            
ATOM   1762  R5  CHO   300      52.478  67.010  35.363  1.00  0.00            
ATOM   1763  C1  CHO   300      54.678  68.760  37.963  1.00  0.00           C
ATOM   1764  C2  CHO   300      53.678  69.510  41.713  1.00  0.00           C
ATOM   1765  ROH CHO   301     112.128   4.510  47.163  1.00  0.00            
ATOM   1766  R1  CHO   301     113.578   5.910  45.213  1.00  0.00            
ATOM   1767  R2  CHO   301     113.178   8.560  44.663  1.00  0.00            
ATOM   1768  R3  CHO   301     115.878   8.760  45.063  1.00  0.00            
ATOM   1769  R4  CHO   301     115.228  11.110  43.513  1.00  0.00            
ATOM   1770  R5  CHO   301     116.728   9.660  43.063  1.00  0.00            
ATOM   1771  C1  CHO   301     118.978  12.710  43.263  1.00  0.00           C
ATOM   1772  C2  CHO   301     117.678  15.560  45.513  1.00  0.00           C
ATOM   1773  ROH CHO   302     111.378 204.360  26.763  1.00  0.00            
ATOM   1774  R1  CHO   302     112.128 203.960  29.463  1.00  0.00            
ATOM   1775  R2  CHO   302     111.028 202.010  31.063  1.00  0.00            
ATOM   1776  R3  CHO   302     113.628 201.260  31.413  1.00  0.00            
ATOM   1777  R4  CHO   302     112.128 199.810  33.513  1.00  0.00            
ATOM   1778  R5  CHO   302     113.828 201.110  33.813  1.00  0.00            
ATOM   1779  C1  CHO   302     115.178 197.860  35.263  1.00  0.00           C
ATOM   1780  C2  CHO   302     118.028 197.960  38.413  1.00  0.00           C
ATOM   1781  ROH CHO   303      48.528   8.010  33.963  1.00  0.00            
ATOM   1782  R1  CHO   303      50.878   8.560  35.413  1.00  0.00            
ATOM   1783  R2  CHO   303      52.578   6.610  36.413  1.00  0.00            
ATOM   1784  R3  CHO   303      54.428   8.060  35.063  1.00  0.00            
ATOM   1785  R4  CHO   303      55.928   5.760  36.213  1.00  0.00            
ATOM   1786  R5  CHO   303      56.378   7.910  36.463  1.00  0.00            
ATOM   1787  C1  CHO   303      59.628   6.610  34.863  1.00  0.00           C
ATOM   1788  C2  CHO   303      62.678   5.760  36.813  1.00  0.00           C
ATOM   1789  ROH CHO   304     135.078  21.410  35.513  1.00  0.00            
ATOM   1790  R1  CHO   304     133.828  21.810  33.013  1.00  0.00            
ATOM   1791  R2  CHO   304     134.528  23.810  31.263  1.00  0.00            
ATOM   1792  R3  CHO   304     134.828  21.760  29.513  1.00  0.00            
ATOM   1793  R4  CHO   304     135.078  24.160  27.863  1.00  0.00            
ATOM   1794  R5  CHO   304     133.728  22.510  27.513  1.00  0.00            
ATOM   1795  C1  CHO   304     135.678  22.460  24.263  1.00  0.00           C
ATOM   1796  C2  CHO   304     138.078  21.760  22.213  1.00  0.00           C
ATOM   1797  ROH CHO   305     200.528 123.910  38.813  1.00  0.00            
ATOM   1798  R1  CHO   305     199.928 126.310  37.463  1.00  0.00            
ATOM   1799  R2  CHO   305     197.328 127.060  36.813  1.00  0.00            
ATOM   1800  R3  CHO   305     197.978 129.310  38.163  1.00  0.00            
ATOM   1801  R4  CHO   305     195.528 129.960  36.663  1.00  0.00            
ATOM   1802  R5  CHO   305     197.378 131.060  36.613  1.00  0.00            
ATOM   1803  C1  CHO   305     195.078 133.810  37.863  1.00  0.00           C
ATOM   1804  C2  CHO   305     196.628 137.910  38.313  1.00  0.00           C
ATOM   1805  ROH CHO   306     139.578  60.010  35.863  1.00  0.00            
ATOM   1806  R1  CHO   306     138.578  62.560  36.013  1.00  0.00            
ATOM   1807  R2  CHO   306     138.628  64.110  38.363  1.00  0.00            
ATOM   1808  R3  CHO   306     139.878  65.910  36.813  1.00  0.00            
ATOM   1809  R4  CHO   306     138.478  67.510  38.863  1.00  0.00            
ATOM   1810  R5  CHO   306     138.328  67.710  36.663  1.00  0.00            
ATOM   1811  C1  CHO   306     139.628  71.260  37.663  1.00  0.00           C
ATOM   1812  C2  CHO   306     141.128  74.510  39.463  1.00  0.00           C
ATOM   1813  ROH CHO   307      17.428  11.960  37.063  1.00  0.00            
ATOM   1814  R1  CHO   307      19.628  10.560  38.063  1.00  0.00            
ATOM   1815  R2  CHO   307      21.828   9.810  36.513  1.00  0.00            
ATOM   1816  R3  CHO   307      23.228  11.110  38.463  1.00  0.00            
ATOM   1817  R4  CHO   307      25.178  10.610  36.313  1.00  0.00            
ATOM   1818  R5  CHO   307      25.378  10.060  38.463  1.00  0.00            
ATOM   1819  C1  CHO   307      28.428  12.310  38.063  1.00  0.00           C
ATOM   1820  C2  CHO   307      29.328  15.860  36.763  1.00  0.00           C
ATOM   1821  ROH CHO   308      95.228 116.110  52.763  1.00  0.00            
ATOM   1822  R1  CHO   308      97.378 117.960  53.013  1.00  0.00            
ATOM   1823  R2  CHO   308      99.428 117.610  54.813  1.00  0.00            
ATOM   1824  R3  CHO   308     100.978 117.910  52.613  1.00  0.00            
ATOM   1825  R4  CHO   308     102.628 118.910  54.763  1.00  0.00            
ATOM   1826  R5  CHO   308     102.178 119.960  52.963  1.00  0.00            
ATOM   1827  C1  CHO   308     105.978 119.910  52.663  1.00  0.00           C
ATOM   1828  C2  CHO   308     108.428 122.810  54.463  1.00  0.00           C
ATOM   1829  ROH CHO   309     202.878  45.410  40.263  1.00  0.00            
ATOM   1830  R1  CHO   309     205.678  45.310  40.663  1.00  0.00            
ATOM   1831  R2  CHO   309     206.978  43.010  41.263  1.00  0.00            
ATOM   1832  R3  CHO   309     208.528  43.610  39.113  1.00  0.00            
ATOM   1833  R4  CHO   309     209.678  41.110  40.113  1.00  0.00            
ATOM   1834  R5  CHO   309     210.728  43.010  39.763  1.00  0.00            
ATOM   1835  C1  CHO   309     212.678  40.710  37.413  1.00  0.00           C
ATOM   1836  C2  CHO   309     215.478  37.860  38.213  1.00  0.00           C
ATOM   1837  ROH CHO   310      30.828  45.610  38.813  1.00  0.00            
ATOM   1838  R1  CHO   310      30.628  46.410  36.113  1.00  0.00            
ATOM   1839  R2  CHO   310      28.178  46.810  34.863  1.00  0.00            
ATOM   1840  R3  CHO   310      29.328  49.260  34.263  1.00  0.00            
ATOM   1841  R4  CHO   310      26.928  49.110  32.563  1.00  0.00            
ATOM   1842  R5  CHO   310      28.978  49.460  31.863  1.00  0.00            
ATOM   1843  C1  CHO   310      27.278  52.660  30.613  1.00  0.00           C
ATOM   1844  C2  CHO   310      25.728  54.160  28.663  1.00  0.00           C
ATOM   1845  ROH CHO   311     211.828 115.460  46.763  1.00  0.00            
ATOM   1846  R1  CHO   311     210.578 117.160  44.913  1.00  0.00            
ATOM   1847  R2  CHO   311     211.878 118.160  42.663  1.00  0.00            
ATOM   1848  R3  CHO   311     209.728 117.060  41.363  1.00  0.00            
ATOM   1849  R4  CHO   311     210.378 119.410  39.813  1.00  0.00            
ATOM   1850  R5  CHO   311     208.428 118.910  40.613  1.00  0.00            
ATOM   1851  C1  CHO   311     207.578 119.160  36.913  1.00  0.00           C
ATOM   1852  C2  CHO   311     207.328 121.260  34.313  1.00  0.00           C
ATOM   1853  ROH CHO   312      48.928 201.910  40.413  1.00  0.00            
ATOM   1854  R1  CHO   312      46.778 200.110  40.413  1.00  0.00            
ATOM   1855  R2  CHO   312      44.128 200.910  40.413  1.00  0.00            
ATOM   1856  R3  CHO   312      43.978 199.310  38.213  1.00  0.00            
ATOM   1857  R4  CHO   312      41.178 199.860  38.963  1.00  0.00            
ATOM   1858  R5  CHO   312      42.078 197.860  38.663  1.00  0.00            
ATOM   1859  C1  CHO   312      39.278 197.710  36.063  1.00  0.00           C
ATOM   1860  C2  CHO   312      36.278 199.210  37.363  1.00  0.00           C
ATOM   1861  ROH CHO   313     206.678 189.760  32.513  1.00  0.00            
ATOM   1862  R1  CHO   313     207.228 192.460  33.213  1.00  0.00            
ATOM   1863  R2  CHO   313     206.328 193.610  35.563  1.00  0.00            
ATOM   1864  R3  CHO   313     208.978 194.160  35.863  1.00  0.00            
ATOM   1865  R4  CHO   313     207.578 195.810  37.913  1.00  0.00            
ATOM   1866  R5  CHO   313     209.028 196.510  36.363  1.00  0.00            
ATOM   1867  C1  CHO   313     210.828 197.610  39.563  1.00  0.00           C
ATOM   1868  C2  CHO   313     213.878 199.460  42.463  1.00  0.00           C
ATOM   1869  ROH CHO   314     204.628 175.960  33.213  1.00  0.00            
ATOM   1870  R1  CHO   314     203.378 177.360  31.113  1.00  0.00            
ATOM   1871  R2  CHO   314     200.828 178.410  31.313  1.00  0.00            
ATOM   1872  R3  CHO   314     202.028 180.710  30.613  1.00  0.00            
ATOM   1873  R4  CHO   314     199.278 181.110  29.813  1.00  0.00            
ATOM   1874  R5  CHO   314     201.028 181.360  28.563  1.00  0.00            
ATOM   1875  C1  CHO   314     199.528 184.860  28.313  1.00  0.00           C
ATOM   1876  C2  CHO   314     199.228 188.210  29.313  1.00  0.00           C
ATOM   1877  ROH CHO   315     145.328 140.560  38.513  1.00  0.00            
ATOM   1878  R1  CHO   315     145.228 138.260  36.863  1.00  0.00            
ATOM   1879  R2  CHO   315     142.978 137.560  35.413  1.00  0.00            
ATOM   1880  R3  CHO   315     144.678 137.560  33.363  1.00  0.00            
ATOM   1881  R4  CHO   315     142.328 136.160  32.363  1.00  0.00            
ATOM   1882  R5  CHO   315     144.378 135.410  32.313  1.00  0.00            
ATOM   1883  C1  CHO   315     143.578 135.310  28.563  1.00  0.00           C
ATOM   1884  C2  CHO   315     145.428 134.860  24.713  1.00  0.00           C
ATOM   1885  ROH CHO   316      79.078 155.910  40.113  1.00  0.00            
ATOM   1886  R1  CHO   316      77.078 154.360  41.363  1.00  0.00            
ATOM   1887  R2  CHO   316      75.028 155.510  42.863  1.00  0.00            
ATOM   1888  R3  CHO   316      73.478 154.060  41.163  1.00  0.00            
ATOM   1889  R4  CHO   316      71.978 154.110  43.663  1.00  0.00            
ATOM   1890  R5  CHO   316      72.478 152.360  42.513  1.00  0.00            
ATOM   1891  C1  CHO   316      68.728 152.010  42.563  1.00  0.00           C
ATOM   1892  C2  CHO   316      65.128 151.960  43.613  1.00  0.00           C
ATOM   1893  ROH CHO   317      14.528  29.160  39.213  1.00  0.00            
ATOM   1894  R1  CHO   317      15.428  31.560  37.913  1.00  0.00            
ATOM   1895  R2  CHO   317      16.478  33.710  39.313  1.00  0.00            
ATOM   1896  R3  CHO   317      18.528  33.410  37.563  1.00  0.00            
ATOM   1897  R4  CHO   317      18.578  36.260  38.213  1.00  0.00            
ATOM   1898  R5  CHO   317      18.528  35.360  36.213  1.00  0.00            
ATOM   1899  C1  CHO   317      21.778  37.360  35.963  1.00  0.00           C
ATOM   1900  C2  CHO   317      23.278  39.110  33.213  1.00  0.00           C
ATOM   1901  ROH CHO   318      99.978 110.010  41.863  1.00  0.00            
ATOM   1902  R1  CHO   318      98.978 107.410  41.713  1.00  0.00            
ATOM   1903  R2  CHO   318      98.728 105.760  43.913  1.00  0.00            
ATOM   1904  R3  CHO   318      96.128 105.560  43.063  1.00  0.00            
ATOM   1905  R4  CHO   318      96.628 103.060  44.463  1.00  0.00            
ATOM   1906  R5  CHO   318      95.878 103.260  42.413  1.00  0.00            
ATOM   1907  C1  CHO   318      93.028 101.310  43.963  1.00  0.00           C
ATOM   1908  C2  CHO   318      89.028  98.660  43.263  1.00  0.00           C
ATOM   1909  ROH CHO   319     163.728 214.610  29.213  1.00  0.00            
ATOM   1910  R1  CHO   319     165.028 215.310  31.613  1.00  0.00            
ATOM   1911  R2  CHO   319     165.878 217.860  32.113  1.00  0.00            
ATOM   1912  R3  CHO   319     164.378 217.610  34.363  1.00  0.00            
ATOM   1913  R4  CHO   319     166.578 219.410  35.163  1.00  0.00            
ATOM   1914  R5  CHO   319     165.978 217.560  36.163  1.00  0.00            
ATOM   1915  C1  CHO   319     165.528 220.060  39.013  1.00  0.00           C
ATOM   1916  C2  CHO   319     164.978 221.860  42.663  1.00  0.00           C
ATOM   1917  ROH CHO   320      22.378  67.510  31.863  1.00  0.00            
ATOM   1918  R1  CHO   320      23.828  65.160  32.663  1.00  0.00            
ATOM   1919  R2  CHO   320      24.378  64.610  35.313  1.00  0.00            
ATOM   1920  R3  CHO   320      23.178  62.160  34.663  1.00  0.00            
ATOM   1921  R4  CHO   320      24.328  61.810  37.313  1.00  0.00            
ATOM   1922  R5  CHO   320      24.628  60.560  35.563  1.00  0.00            
ATOM   1923  C1  CHO   320      23.178  57.910  37.913  1.00  0.00           C
ATOM   1924  C2  CHO   320      22.328  53.960  38.713  1.00  0.00           C
ATOM   1925  ROH CHO   321     114.428  84.660  28.113  1.00  0.00            
ATOM   1926  R1  CHO   321     115.778  83.410  30.263  1.00  0.00            
ATOM   1927  R2  CHO   321     115.378  80.760  30.913  1.00  0.00            
ATOM   1928  R3  CHO   321     118.078  80.560  30.663  1.00  0.00            
ATOM   1929  R4  CHO   321     117.278  77.910  31.613  1.00  0.00            
ATOM   1930  R5  CHO   321     118.778  79.260  32.513  1.00  0.00            
ATOM   1931  C1  CHO   321     120.978  76.210  31.813  1.00  0.00           C
ATOM   1932  C2  CHO   321     122.378  72.910  33.713  1.00  0.00           C
ATOM   1933  ROH CHO   322     123.178  76.560  40.913  1.00  0.00            
ATOM   1934  R1  CHO   322     124.178  74.410  39.313  1.00  0.00            
ATOM   1935  R2  CHO   322     126.778  74.310  38.413  1.00  0.00            
ATOM   1936  R3  CHO   322     126.728  71.810  39.613  1.00  0.00            
ATOM   1937  R4  CHO   322     128.078  71.460  37.013  1.00  0.00            
ATOM   1938  R5  CHO   322     126.378  70.360  37.763  1.00  0.00            
ATOM   1939  C1  CHO   322     128.828  67.460  37.313  1.00  0.00           C
ATOM   1940  C2  CHO   322     128.078  64.310  34.313  1.00  0.00           C
ATOM   1941  ROH CHO   323     205.628  88.610  46.913  1.00  0.00            
ATOM   1942  R1  CHO   323     207.378  87.810  44.863  1.00  0.00            
ATOM   1943  R2  CHO   323     206.478  86.610  42.563  1.00  0.00            
ATOM   1944  R3  CHO   323     207.878  88.610  41.363  1.00  0.00            
ATOM   1945  R4  CHO   323     208.028  86.310  39.463  1.00  0.00            
ATOM   1946  R5  CHO   323     209.728  87.460  40.263  1.00  0.00            
ATOM   1947  C1  CHO   323     210.278  88.060  36.563  1.00  0.00           C
ATOM   1948  C2  CHO   323     212.878  87.710  34.263  1.00  0.00           C
ATOM   1949  ROH CHO   324      51.778 167.910  22.513  1.00  0.00            
ATOM   1950  R1  CHO   324      53.878 166.910  24.163  1.00  0.00            
ATOM   1951  R2  CHO   324      56.428 168.010  24.113  1.00  0.00            
ATOM   1952  R3  CHO   324      55.978 168.260  26.813  1.00  0.00            
ATOM   1953  R4  CHO   324      58.828 169.010  26.413  1.00  0.00            
ATOM   1954  R5  CHO   324      58.028 167.510  27.813  1.00  0.00            
ATOM   1955  C1  CHO   324      59.778 169.860  30.263  1.00  0.00           C
ATOM   1956  C2  CHO   324      61.078 173.310  32.413  1.00  0.00           C
ATOM   1957  ROH CHO   325      18.678 176.960  25.663  1.00  0.00            
ATOM   1958  R1  CHO   325      18.878 177.610  28.363  1.00  0.00            
ATOM   1959  R2  CHO   325      21.028 176.910  29.963  1.00  0.00            
ATOM   1960  R3  CHO   325      21.078 179.560  30.513  1.00  0.00            
ATOM   1961  R4  CHO   325      21.828 178.260  33.013  1.00  0.00            
ATOM   1962  R5  CHO   325      20.278 179.710  32.763  1.00  0.00            
ATOM   1963  C1  CHO   325      22.428 181.560  35.313  1.00  0.00           C
ATOM   1964  C2  CHO   325      23.678 183.010  38.963  1.00  0.00           C
ATOM   1965  ROH CHO   326     129.278  52.510  36.913  1.00  0.00            
ATOM   1966  R1  CHO   326     129.128  55.010  38.263  1.00  0.00            
ATOM   1967  R2  CHO   326     128.778  55.210  40.963  1.00  0.00            
ATOM   1968  R3  CHO   326     131.028  56.760  40.813  1.00  0.00            
ATOM   1969  R4  CHO   326     129.728  57.560  43.313  1.00  0.00            
ATOM   1970  R5  CHO   326     130.328  58.910  41.713  1.00  0.00            
ATOM   1971  C1  CHO   326     132.378  60.360  44.563  1.00  0.00           C
ATOM   1972  C2  CHO   326     132.778  59.860  48.563  1.00  0.00           C
ATOM   1973  ROH CHO   327     157.078  94.260  34.563  1.00  0.00            
ATOM   1974  R1  CHO   327     156.428  93.960  37.313  1.00  0.00            
ATOM   1975  R2  CHO   327     154.578  92.160  38.263  1.00  0.00            
ATOM   1976  R3  CHO   327     156.628  91.360  39.813  1.00  0.00            
ATOM   1977  R4  CHO   327     154.328  89.860  40.763  1.00  0.00            
ATOM   1978  R5  CHO   327     155.678  91.060  42.013  1.00  0.00            
ATOM   1979  C1  CHO   327     156.128  87.710  43.713  1.00  0.00           C
ATOM   1980  C2  CHO   327     158.328  85.560  45.663  1.00  0.00           C
ATOM   1981  ROH CHO   328      40.028  67.360  35.713  1.00  0.00            
ATOM   1982  R1  CHO   328      37.878  66.810  33.963  1.00  0.00            
ATOM   1983  R2  CHO   328      38.178  65.210  31.763  1.00  0.00            
ATOM   1984  R3  CHO   328      36.178  63.760  32.863  1.00  0.00            
ATOM   1985  R4  CHO   328      35.578  63.760  30.013  1.00  0.00            
ATOM   1986  R5  CHO   328      34.228  64.310  31.613  1.00  0.00            
ATOM   1987  C1  CHO   328      32.178  61.460  30.013  1.00  0.00           C
ATOM   1988  C2  CHO   328      30.278  57.810  29.463  1.00  0.00           C
ATOM   1989  ROH CHO   329     107.378  11.760  42.363  1.00  0.00            
ATOM   1990  R1  CHO   329     106.028   9.260  42.113  1.00  0.00            
ATOM   1991  R2  CHO   329     105.478   8.110  39.663  1.00  0.00            
ATOM   1992  R3  CHO   329     106.778   5.960  40.763  1.00  0.00            
ATOM   1993  R4  CHO   329     105.128   4.810  38.613  1.00  0.00            
ATOM   1994  R5  CHO   329     105.178   4.160  40.713  1.00  0.00            
ATOM   1995  C1  CHO   329     106.178   0.910  39.013  1.00  0.00           C
ATOM   1996  C2  CHO   329     104.328  -1.440  36.613  1.00  0.00           C
ATOM   1997  ROH CHO   330      17.528 188.510  30.363  1.00  0.00            
ATOM   1998  R1  CHO   330      18.878 190.610  29.013  1.00  0.00            
ATOM   1999  R2  CHO   330      17.928 193.210  29.063  1.00  0.00            
ATOM   2000  R3  CHO   330      20.428 193.760  29.963  1.00  0.00            
ATOM   2001  R4  CHO   330      19.778 196.060  28.263  1.00  0.00            
ATOM   2002  R5  CHO   330      21.528 194.810  28.113  1.00  0.00            
ATOM   2003  C1  CHO   330      23.178 198.210  28.713  1.00  0.00           C
ATOM   2004  C2  CHO   330      25.228 198.460  24.913  1.00  0.00           C
ATOM   2005  ROH CHO   331      85.828 128.760  37.413  1.00  0.00            
ATOM   2006  R1  CHO   331      87.478 131.010  36.863  1.00  0.00            
ATOM   2007  R2  CHO   331      86.478 133.560  36.613  1.00  0.00            
ATOM   2008  R3  CHO   331      88.378 134.160  38.463  1.00  0.00            
ATOM   2009  R4  CHO   331      87.478 136.760  37.463  1.00  0.00            
ATOM   2010  R5  CHO   331      89.528 136.010  37.563  1.00  0.00            
ATOM   2011  C1  CHO   331      89.828 139.160  39.763  1.00  0.00           C
ATOM   2012  C2  CHO   331      88.628 143.310  39.863  1.00  0.00           C
ATOM   2013  ROH CHO   332     225.328 210.160  40.513  1.00  0.00            
ATOM   2014  R1  CHO   332     224.028 212.360  41.663  1.00  0.00            
ATOM   2015  R2  CHO   332     224.378 214.960  40.713  1.00  0.00            
ATOM   2016  R3  CHO   332     221.678 214.910  40.563  1.00  0.00            
ATOM   2017  R4  CHO   332     222.328 217.660  41.313  1.00  0.00            
ATOM   2018  R5  CHO   332     220.928 216.310  42.363  1.00  0.00            
ATOM   2019  C1  CHO   332     218.578 219.210  41.563  1.00  0.00           C
ATOM   2020  C2  CHO   332     221.178 222.660  42.613  1.00  0.00           C
ATOM   2021  ROH CHO   333      10.928 201.110  35.713  1.00  0.00            
ATOM   2022  R1  CHO   333      13.628 200.410  36.113  1.00  0.00            
ATOM   2023  R2  CHO   333      14.578 197.810  35.963  1.00  0.00            
ATOM   2024  R3  CHO   333      16.328 198.910  34.213  1.00  0.00            
ATOM   2025  R4  CHO   333      17.678 196.510  35.163  1.00  0.00            
ATOM   2026  R5  CHO   333      18.478 198.560  35.163  1.00  0.00            
ATOM   2027  C1  CHO   333      21.128 196.810  33.013  1.00  0.00           C
ATOM   2028  C2  CHO   333      24.528 195.460  33.813  1.00  0.00           C
ATOM   2029  ROH CHO   334      85.178  95.460  26.963  1.00  0.00            
ATOM   2030  R1  CHO   334      83.778  94.010  28.963  1.00  0.00            
ATOM   2031  R2  CHO   334      83.578  94.910  31.563  1.00  0.00            
ATOM   2032  R3  CHO   334      80.928  94.560  31.113  1.00  0.00            
ATOM   2033  R4  CHO   334      81.228  94.460  34.013  1.00  0.00            
ATOM   2034  R5  CHO   334      80.228  92.960  32.763  1.00  0.00            
ATOM   2035  C1  CHO   334      77.328  93.860  35.063  1.00  0.00           C
ATOM   2036  C2  CHO   334      74.428  94.160  34.763  1.00  0.00           C
ATOM   2037  ROH CHO   335      17.378  79.060  41.413  1.00  0.00            
ATOM   2038  R1  CHO   335      17.328  81.610  40.163  1.00  0.00            
ATOM   2039  R2  CHO   335      19.628  83.060  39.713  1.00  0.00            
ATOM   2040  R3  CHO   335      18.728  83.060  37.163  1.00  0.00            
ATOM   2041  R4  CHO   335      20.028  85.710  37.513  1.00  0.00            
ATOM   2042  R5  CHO   335      17.978  85.360  36.813  1.00  0.00            
ATOM   2043  C1  CHO   335      19.428  87.210  33.813  1.00  0.00           C
ATOM   2044  C2  CHO   335      19.978  90.760  31.663  1.00  0.00           C
ATOM   2045  ROH CHO   336     121.928 202.510  38.413  1.00  0.00            
ATOM   2046  R1  CHO   336     123.228 205.010  38.063  1.00  0.00            
ATOM   2047  R2  CHO   336     123.678 206.710  40.213  1.00  0.00            
ATOM   2048  R3  CHO   336     126.278 206.560  39.313  1.00  0.00            
ATOM   2049  R4  CHO   336     126.028 209.210  40.563  1.00  0.00            
ATOM   2050  R5  CHO   336     126.728 208.810  38.563  1.00  0.00            
ATOM   2051  C1  CHO   336     129.828 210.560  39.963  1.00  0.00           C
ATOM   2052  C2  CHO   336     131.928 210.610  38.913  1.00  0.00           C
ATOM   2053  ROH CHO   337     198.728 158.860  36.513  1.00  0.00            
ATOM   2054  R1  CHO   337     200.278 158.660  38.863  1.00  0.00            
ATOM   2055  R2  CHO   337     201.528 156.310  39.613  1.00  0.00            
ATOM   2056  R3  CHO   337     203.728 157.910  39.763  1.00  0.00            
ATOM   2057  R4  CHO   337     204.528 155.410  41.063  1.00  0.00            
ATOM   2058  R5  CHO   337     204.678 157.460  41.913  1.00  0.00            
ATOM   2059  C1  CHO   337     208.328 156.410  42.063  1.00  0.00           C
ATOM   2060  C2  CHO   337     210.828 155.310  40.713  1.00  0.00           C
ATOM   2061  ROH CHO   338      42.428  50.860  43.613  1.00  0.00            
ATOM   2062  R1  CHO   338      42.478  49.360  41.163  1.00  0.00            
ATOM   2063  R2  CHO   338      42.728  46.660  41.063  1.00  0.00            
ATOM   2064  R3  CHO   338      40.478  46.810  39.613  1.00  0.00            
ATOM   2065  R4  CHO   338      41.978  44.610  38.463  1.00  0.00            
ATOM   2066  R5  CHO   338      41.178  46.260  37.363  1.00  0.00            
ATOM   2067  C1  CHO   338      39.378  43.460  35.513  1.00  0.00           C
ATOM   2068  C2  CHO   338      36.928  44.460  32.563  1.00  0.00           C
ATOM   2069  ROH CHO   339     106.728 160.110  44.213  1.00  0.00            
ATOM   2070  R1  CHO   339     106.978 160.260  41.413  1.00  0.00            
ATOM   2071  R2  CHO   339     105.528 158.660  39.713  1.00  0.00            
ATOM   2072  R3  CHO   339     104.828 161.060  38.563  1.00  0.00            
ATOM   2073  R4  CHO   339     105.028 159.160  36.313  1.00  0.00            
ATOM   2074  R5  CHO   339     106.028 161.110  36.513  1.00  0.00            
ATOM   2075  C1  CHO   339     104.078 161.710  33.263  1.00  0.00           C
ATOM   2076  C2  CHO   339     102.978 157.960  32.013  1.00  0.00           C
ATOM   2077  ROH CHO   340       6.978 198.160  34.963  1.00  0.00            
ATOM   2078  R1  CHO   340       5.078 196.310  33.963  1.00  0.00            
ATOM   2079  R2  CHO   340       5.678 194.410  32.063  1.00  0.00            
ATOM   2080  R3  CHO   340       4.728 192.660  33.913  1.00  0.00            
ATOM   2081  R4  CHO   340       4.328 191.310  31.363  1.00  0.00            
ATOM   2082  R5  CHO   340       2.778 191.710  32.863  1.00  0.00            
ATOM   2083  C1  CHO   340       2.578 187.910  32.713  1.00  0.00           C
ATOM   2084  C2  CHO   340       1.328 183.810  34.213  1.00  0.00           C
ATOM   2085  ROH CHO   341     181.328 125.710  40.113  1.00  0.00            
ATOM   2086  R1  CHO   341     181.178 127.660  42.163  1.00  0.00            
ATOM   2087  R2  CHO   341     183.428 129.010  43.063  1.00  0.00            
ATOM   2088  R3  CHO   341     181.928 131.210  42.463  1.00  0.00            
ATOM   2089  R4  CHO   341     183.878 132.160  44.463  1.00  0.00            
ATOM   2090  R5  CHO   341     181.728 132.360  44.563  1.00  0.00            
ATOM   2091  C1  CHO   341     182.728 136.060  44.713  1.00  0.00           C
ATOM   2092  C2  CHO   341     184.328 138.310  47.463  1.00  0.00           C
ATOM   2093  ROH CHO   342     166.328  96.310  41.663  1.00  0.00            
ATOM   2094  R1  CHO   342     165.678  95.610  44.313  1.00  0.00            
ATOM   2095  R2  CHO   342     163.078  95.060  45.113  1.00  0.00            
ATOM   2096  R3  CHO   342     164.228  92.760  46.013  1.00  0.00            
ATOM   2097  R4  CHO   342     162.028  93.260  47.913  1.00  0.00            
ATOM   2098  R5  CHO   342     164.078  92.910  48.413  1.00  0.00            
ATOM   2099  C1  CHO   342     162.428  90.110  50.363  1.00  0.00           C
ATOM   2100  C2  CHO   342     159.928  88.560  49.713  1.00  0.00           C
ATOM   2101  ROH CHO   343      34.578 180.060  34.413  1.00  0.00            
ATOM   2102  R1  CHO   343      36.778 181.860  34.463  1.00  0.00            
ATOM   2103  R2  CHO   343      39.128 181.360  33.013  1.00  0.00            
ATOM   2104  R3  CHO   343      38.578 183.860  32.013  1.00  0.00            
ATOM   2105  R4  CHO   343      41.478 183.460  31.613  1.00  0.00            
ATOM   2106  R5  CHO   343      40.528 185.160  32.613  1.00  0.00            
ATOM   2107  C1  CHO   343      42.378 187.010  29.813  1.00  0.00           C
ATOM   2108  C2  CHO   343      45.328 188.260  30.113  1.00  0.00           C
ATOM   2109  ROH CHO   344      79.878  35.560  30.113  1.00  0.00            
ATOM   2110  R1  CHO   344      77.478  34.860  31.413  1.00  0.00            
ATOM   2111  R2  CHO   344      75.728  33.010  30.463  1.00  0.00            
ATOM   2112  R3  CHO   344      76.028  31.960  32.963  1.00  0.00            
ATOM   2113  R4  CHO   344      73.528  30.760  31.963  1.00  0.00            
ATOM   2114  R5  CHO   344      73.778  31.810  33.863  1.00  0.00            
ATOM   2115  C1  CHO   344      72.528  28.460  35.163  1.00  0.00           C
ATOM   2116  C2  CHO   344      70.978  27.560  38.113  1.00  0.00           C
ATOM   2117  ROH CHO   345      42.978  15.060  21.413  1.00  0.00            
ATOM   2118  R1  CHO   345      42.028  13.360  23.463  1.00  0.00            
ATOM   2119  R2  CHO   345      43.078  13.360  26.013  1.00  0.00            
ATOM   2120  R3  CHO   345      40.528  13.760  26.763  1.00  0.00            
ATOM   2121  R4  CHO   345      41.928  13.260  29.263  1.00  0.00            
ATOM   2122  R5  CHO   345      40.128  12.210  28.563  1.00  0.00            
ATOM   2123  C1  CHO   345      38.778  13.560  31.863  1.00  0.00           C
ATOM   2124  C2  CHO   345      38.928  11.860  35.463  1.00  0.00           C
ATOM   2125  ROH CHO   346     187.478 121.560  29.413  1.00  0.00            
ATOM   2126  R1  CHO   346     185.128 121.710  30.963  1.00  0.00            
ATOM   2127  R2  CHO   346     182.678 122.360  29.863  1.00  0.00            
ATOM   2128  R3  CHO   346     181.878 120.060  31.063  1.00  0.00            
ATOM   2129  R4  CHO   346     179.578 121.860  31.313  1.00  0.00            
ATOM   2130  R5  CHO   346     180.578 120.760  32.963  1.00  0.00            
ATOM   2131  C1  CHO   346     177.028 119.360  33.263  1.00  0.00           C
ATOM   2132  C2  CHO   346     174.528 121.560  34.063  1.00  0.00           C
ATOM   2133  ROH CHO   347     211.978   4.860  51.413  1.00  0.00            
ATOM   2134  R1  CHO   347     212.728   3.760  48.963  1.00  0.00            
ATOM   2135  R2  CHO   347     210.928   2.510  47.263  1.00  0.00            
ATOM   2136  R3  CHO   347     211.978   4.160  45.413  1.00  0.00            
ATOM   2137  R4  CHO   347     211.428   1.760  43.913  1.00  0.00            
ATOM   2138  R5  CHO   347     213.328   2.860  44.013  1.00  0.00            
ATOM   2139  C1  CHO   347     212.628   3.010  40.263  1.00  0.00           C
ATOM   2140  C2  CHO   347     211.078   2.010  37.513  1.00  0.00           C
ATOM   2141  ROH CHO   348     137.778 219.110  30.963  1.00  0.00            
ATOM   2142  R1  CHO   348     140.578 218.660  30.563  1.00  0.00            
ATOM   2143  R2  CHO   348     141.628 217.960  28.063  1.00  0.00            
ATOM   2144  R3  CHO   348     143.228 220.110  28.513  1.00  0.00            
ATOM   2145  R4  CHO   348     145.028 218.060  27.463  1.00  0.00            
ATOM   2146  R5  CHO   348     145.278 219.160  29.313  1.00  0.00            
ATOM   2147  C1  CHO   348     148.528 220.110  27.513  1.00  0.00           C
ATOM   2148  C2  CHO   348     151.328 220.010  28.863  1.00  0.00           C
ATOM   2149  ROH CHO   349     190.228  46.810  51.763  1.00  0.00            
ATOM   2150  R1  CHO   349     191.478  47.460  49.263  1.00  0.00            
ATOM   2151  R2  CHO   349     192.078  50.010  48.513  1.00  0.00            
ATOM   2152  R3  CHO   349     194.578  48.960  48.163  1.00  0.00            
ATOM   2153  R4  CHO   349     194.878  51.810  47.663  1.00  0.00            
ATOM   2154  R5  CHO   349     195.478  50.210  46.363  1.00  0.00            
ATOM   2155  C1  CHO   349     198.878  51.910  46.863  1.00  0.00           C
ATOM   2156  C2  CHO   349     202.578  53.560  48.613  1.00  0.00           C
ATOM   2157  ROH CHO   350     171.428 199.410  40.963  1.00  0.00            
ATOM   2158  R1  CHO   350     171.328 196.760  39.963  1.00  0.00            
ATOM   2159  R2  CHO   350     169.078 195.160  40.163  1.00  0.00            
ATOM   2160  R3  CHO   350     169.328 194.960  37.463  1.00  0.00            
ATOM   2161  R4  CHO   350     167.478 192.810  38.213  1.00  0.00            
ATOM   2162  R5  CHO   350     169.328 192.560  37.063  1.00  0.00            
ATOM   2163  C1  CHO   350     166.778 191.260  34.513  1.00  0.00           C
ATOM   2164  C2  CHO   350     164.028 188.260  34.513  1.00  0.00           C
ATOM   2165  ROH CHO   351     172.928 208.460  31.263  1.00  0.00            
ATOM   2166  R1  CHO   351     170.578 208.110  29.813  1.00  0.00            
ATOM   2167  R2  CHO   351     169.878 205.710  28.563  1.00  0.00            
ATOM   2168  R3  CHO   351     167.578 206.010  29.963  1.00  0.00            
ATOM   2169  R4  CHO   351     167.028 203.860  28.063  1.00  0.00            
ATOM   2170  R5  CHO   351     165.878 205.710  28.363  1.00  0.00            
ATOM   2171  C1  CHO   351     163.178 203.060  29.063  1.00  0.00           C
ATOM   2172  C2  CHO   351     160.578 200.610  27.113  1.00  0.00           C
ATOM   2173  ROH CHO   352      67.378  89.660  40.713  1.00  0.00            
ATOM   2174  R1  CHO   352      68.578  88.610  43.063  1.00  0.00            
ATOM   2175  R2  CHO   352      67.678  89.260  45.613  1.00  0.00            
ATOM   2176  R3  CHO   352      67.628  86.560  45.913  1.00  0.00            
ATOM   2177  R4  CHO   352      66.878  87.560  48.513  1.00  0.00            
ATOM   2178  R5  CHO   352      68.478  86.110  48.113  1.00  0.00            
ATOM   2179  C1  CHO   352      66.328  84.110  50.513  1.00  0.00           C
ATOM   2180  C2  CHO   352      63.978  80.310  51.013  1.00  0.00           C
ATOM   2181  ROH CHO   353     136.378 208.110  34.063  1.00  0.00            
ATOM   2182  R1  CHO   353     134.128 206.860  35.263  1.00  0.00            
ATOM   2183  R2  CHO   353     131.578 207.810  35.013  1.00  0.00            
ATOM   2184  R3  CHO   353     131.078 205.310  34.113  1.00  0.00            
ATOM   2185  R4  CHO   353     128.528 206.210  35.313  1.00  0.00            
ATOM   2186  R5  CHO   353     129.628 204.360  35.763  1.00  0.00            
ATOM   2187  C1  CHO   353     126.278 202.910  34.613  1.00  0.00           C
ATOM   2188  C2  CHO   353     125.828 199.960  36.263  1.00  0.00           C
ATOM   2189  ROH CHO   354     149.528  89.260  39.513  1.00  0.00            
ATOM   2190  R1  CHO   354     147.728  90.860  37.963  1.00  0.00            
ATOM   2191  R2  CHO   354     145.128  91.260  38.713  1.00  0.00            
ATOM   2192  R3  CHO   354     145.828  93.860  38.513  1.00  0.00            
ATOM   2193  R4  CHO   354     142.878  93.860  38.813  1.00  0.00            
ATOM   2194  R5  CHO   354     144.028  94.810  37.213  1.00  0.00            
ATOM   2195  C1  CHO   354     142.278  97.910  38.663  1.00  0.00           C
ATOM   2196  C2  CHO   354     140.128 100.760  40.363  1.00  0.00           C
ATOM   2197  ROH CHO   355     132.328 177.060  35.463  1.00  0.00            
ATOM   2198  R1  CHO   355     132.528 179.760  34.813  1.00  0.00            
ATOM   2199  R2  CHO   355     130.578 181.610  35.413  1.00  0.00            
ATOM   2200  R3  CHO   355     132.628 182.960  36.563  1.00  0.00            
ATOM   2201  R4  CHO   355     130.278 184.310  37.563  1.00  0.00            
ATOM   2202  R5  CHO   355     131.978 185.260  36.613  1.00  0.00            
ATOM   2203  C1  CHO   355     132.028 187.110  39.913  1.00  0.00           C
ATOM   2204  C2  CHO   355     133.978 188.810  43.463  1.00  0.00           C
ATOM   2205  ROH CHO   356     194.328  77.160  42.663  1.00  0.00            
ATOM   2206  R1  CHO   356     195.878  77.510  40.363  1.00  0.00            
ATOM   2207  R2  CHO   356     194.828  78.010  37.863  1.00  0.00            
ATOM   2208  R3  CHO   356     196.528  80.060  37.863  1.00  0.00            
ATOM   2209  R4  CHO   356     195.678  79.860  35.063  1.00  0.00            
ATOM   2210  R5  CHO   356     197.728  79.860  35.813  1.00  0.00            
ATOM   2211  C1  CHO   356     197.778  82.860  33.463  1.00  0.00           C
ATOM   2212  C2  CHO   356     200.628  83.960  31.213  1.00  0.00           C
ATOM   2213  ROH CHO   357     177.128  73.560  40.163  1.00  0.00            
ATOM   2214  R1  CHO   357     179.178  75.210  39.163  1.00  0.00            
ATOM   2215  R2  CHO   357     181.778  75.010  39.913  1.00  0.00            
ATOM   2216  R3  CHO   357     182.228  74.810  37.213  1.00  0.00            
ATOM   2217  R4  CHO   357     184.778  75.710  38.313  1.00  0.00            
ATOM   2218  R5  CHO   357     183.678  76.610  36.713  1.00  0.00            
ATOM   2219  C1  CHO   357     186.928  75.910  34.913  1.00  0.00           C
ATOM   2220  C2  CHO   357     190.478  76.110  34.863  1.00  0.00           C
ATOM   2221  ROH CHO   358      96.828  85.760  44.213  1.00  0.00            
ATOM   2222  R1  CHO   358      97.028  88.460  43.613  1.00  0.00            
ATOM   2223  R2  CHO   358      96.378  89.510  41.163  1.00  0.00            
ATOM   2224  R3  CHO   358      94.728  91.110  42.613  1.00  0.00            
ATOM   2225  R4  CHO   358      95.028  92.510  40.013  1.00  0.00            
ATOM   2226  R5  CHO   358      95.428  93.360  42.013  1.00  0.00            
ATOM   2227  C1  CHO   358      92.728  95.760  40.763  1.00  0.00           C
ATOM   2228  C2  CHO   358      92.428  98.810  39.563  1.00  0.00           C
ATOM   2229  ROH CHO   359      90.878 137.210  52.013  1.00  0.00            
ATOM   2230  R1  CHO   359      89.578 138.360  49.763  1.00  0.00            
ATOM   2231  R2  CHO   359      88.878 136.960  47.513  1.00  0.00            
ATOM   2232  R3  CHO   359      86.428 137.960  48.063  1.00  0.00            
ATOM   2233  R4  CHO   359      86.078 136.560  45.513  1.00  0.00            
ATOM   2234  R5  CHO   359      85.578 138.610  45.913  1.00  0.00            
ATOM   2235  C1  CHO   359      82.178 137.260  44.813  1.00  0.00           C
ATOM   2236  C2  CHO   359      78.828 135.160  45.713  1.00  0.00           C
ATOM   2237  ROH CHO   360      37.528 165.560  34.413  1.00  0.00            
ATOM   2238  R1  CHO   360      39.328 166.060  36.513  1.00  0.00            
ATOM   2239  R2  CHO   360      38.728 167.660  38.663  1.00  0.00            
ATOM   2240  R3  CHO   360      39.478 165.460  40.063  1.00  0.00            
ATOM   2241  R4  CHO   360      39.728 167.660  41.963  1.00  0.00            
ATOM   2242  R5  CHO   360      41.278 166.210  41.463  1.00  0.00            
ATOM   2243  C1  CHO   360      41.028 165.610  45.213  1.00  0.00           C
ATOM   2244  C2  CHO   360      44.528 166.460  47.713  1.00  0.00           C
ATOM   2245  ROH CHO   361       2.478  69.260  20.013  1.00  0.00            
ATOM   2246  R1  CHO   361       3.228  66.810  21.263  1.00  0.00            
ATOM   2247  R2  CHO   361       5.728  66.410  22.363  1.00  0.00            
ATOM   2248  R3  CHO   361       4.278  65.760  24.563  1.00  0.00            
ATOM   2249  R4  CHO   361       6.828  64.410  24.963  1.00  0.00            
ATOM   2250  R5  CHO   361       4.878  63.560  25.063  1.00  0.00            
ATOM   2251  C1  CHO   361       6.178  62.710  28.563  1.00  0.00           C
ATOM   2252  C2  CHO   361       5.678  61.910  31.313  1.00  0.00           C
ATOM   2253  ROH CHO   362     184.228 181.560  24.613  1.00  0.00            
ATOM   2254  R1  CHO   362     182.278 181.460  26.713  1.00  0.00            
ATOM   2255  R2  CHO   362     181.128 183.710  27.763  1.00  0.00            
ATOM   2256  R3  CHO   362     178.828 182.410  27.163  1.00  0.00            
ATOM   2257  R4  CHO   362     178.378 183.460  29.863  1.00  0.00            
ATOM   2258  R5  CHO   362     178.178 181.410  29.213  1.00  0.00            
ATOM   2259  C1  CHO   362     174.628 182.110  30.513  1.00  0.00           C
ATOM   2260  C2  CHO   362     172.478 180.110  33.513  1.00  0.00           C
ATOM   2261  ROH CHO   363      64.278  81.560  46.313  1.00  0.00            
ATOM   2262  R1  CHO   363      62.478  79.660  45.163  1.00  0.00            
ATOM   2263  R2  CHO   363      59.928  79.310  46.163  1.00  0.00            
ATOM   2264  R3  CHO   363      59.228  79.860  43.563  1.00  0.00            
ATOM   2265  R4  CHO   363      57.328  77.810  44.463  1.00  0.00            
ATOM   2266  R5  CHO   363      58.578  77.710  42.663  1.00  0.00            
ATOM   2267  C1  CHO   363      55.178  77.360  41.063  1.00  0.00           C
ATOM   2268  C2  CHO   363      55.328  78.260  37.863  1.00  0.00           C
ATOM   2269  ROH CHO   364     121.278 129.460  50.163  1.00  0.00            
ATOM   2270  R1  CHO   364     118.628 129.710  49.263  1.00  0.00            
ATOM   2271  R2  CHO   364     117.828 129.210  46.713  1.00  0.00            
ATOM   2272  R3  CHO   364     116.028 127.560  47.913  1.00  0.00            
ATOM   2273  R4  CHO   364     114.678 128.460  45.463  1.00  0.00            
ATOM   2274  R5  CHO   364     113.878 128.610  47.513  1.00  0.00            
ATOM   2275  C1  CHO   364     111.128 126.510  45.913  1.00  0.00           C
ATOM   2276  C2  CHO   364     109.628 128.710  43.463  1.00  0.00           C
ATOM   2277  ROH CHO   365     131.378  -1.390  32.813  1.00  0.00            
ATOM   2278  R1  CHO   365     128.628  -1.740  33.363  1.00  0.00            
ATOM   2279  R2  CHO   365     127.328  -0.340  35.413  1.00  0.00            
ATOM   2280  R3  CHO   365     125.628   0.410  33.413  1.00  0.00            
ATOM   2281  R4  CHO   365     124.278   1.210  35.863  1.00  0.00            
ATOM   2282  R5  CHO   365     123.478  -0.140  34.263  1.00  0.00            
ATOM   2283  C1  CHO   365     120.878   2.710  34.263  1.00  0.00           C
ATOM   2284  C2  CHO   365     117.378   1.510  34.563  1.00  0.00           C
ATOM   2285  ROH CHO   366     190.678 111.210  41.763  1.00  0.00            
ATOM   2286  R1  CHO   366     193.478 111.410  41.363  1.00  0.00            
ATOM   2287  R2  CHO   366     194.678 110.810  38.963  1.00  0.00            
ATOM   2288  R3  CHO   366     195.678 113.310  39.213  1.00  0.00            
ATOM   2289  R4  CHO   366     197.378 111.960  37.213  1.00  0.00            
ATOM   2290  R5  CHO   366     198.028 113.010  39.063  1.00  0.00            
ATOM   2291  C1  CHO   366     199.928 115.010  36.413  1.00  0.00           C
ATOM   2292  C2  CHO   366     200.578 113.860  32.513  1.00  0.00           C
ATOM   2293  ROH CHO   367     138.628 171.510  42.313  1.00  0.00            
ATOM   2294  R1  CHO   367     138.078 168.760  42.713  1.00  0.00            
ATOM   2295  R2  CHO   367     137.928 167.610  45.213  1.00  0.00            
ATOM   2296  R3  CHO   367     135.478 166.810  44.363  1.00  0.00            
ATOM   2297  R4  CHO   367     136.478 164.610  46.063  1.00  0.00            
ATOM   2298  R5  CHO   367     135.778 164.460  44.013  1.00  0.00            
ATOM   2299  C1  CHO   367     133.328 162.060  45.763  1.00  0.00           C
ATOM   2300  C2  CHO   367     130.978 162.010  49.813  1.00  0.00           C
ATOM   2301  ROH CHO   368      68.228  44.510  37.263  1.00  0.00            
ATOM   2302  R1  CHO   368      70.028  45.860  35.563  1.00  0.00            
ATOM   2303  R2  CHO   368      69.228  47.810  33.813  1.00  0.00            
ATOM   2304  R3  CHO   368      71.078  49.310  35.063  1.00  0.00            
ATOM   2305  R4  CHO   368      70.778  50.560  32.363  1.00  0.00            
ATOM   2306  R5  CHO   368      72.678  49.860  33.313  1.00  0.00            
ATOM   2307  C1  CHO   368      73.478  53.560  32.763  1.00  0.00           C
ATOM   2308  C2  CHO   368      74.778  56.960  31.013  1.00  0.00           C
ATOM   2309  ROH CHO   369      76.878 166.810  34.013  1.00  0.00            
ATOM   2310  R1  CHO   369      78.428 164.610  34.763  1.00  0.00            
ATOM   2311  R2  CHO   369      80.928 164.060  33.663  1.00  0.00            
ATOM   2312  R3  CHO   369      81.728 164.060  36.213  1.00  0.00            
ATOM   2313  R4  CHO   369      83.828 162.660  34.763  1.00  0.00            
ATOM   2314  R5  CHO   369      82.778 161.910  36.513  1.00  0.00            
ATOM   2315  C1  CHO   369      86.328 161.810  37.863  1.00  0.00           C
ATOM   2316  C2  CHO   369      88.628 157.760  38.313  1.00  0.00           C
ATOM   2317  ROH CHO   370      39.378  37.510  29.913  1.00  0.00            
ATOM   2318  R1  CHO   370      37.178  37.360  31.613  1.00  0.00            
ATOM   2319  R2  CHO   370      35.378  39.460  31.963  1.00  0.00            
ATOM   2320  R3  CHO   370      33.528  37.560  31.313  1.00  0.00            
ATOM   2321  R4  CHO   370      32.128  39.360  33.113  1.00  0.00            
ATOM   2322  R5  CHO   370      32.278  37.210  33.313  1.00  0.00            
ATOM   2323  C1  CHO   370      28.478  37.660  33.163  1.00  0.00           C
ATOM   2324  C2  CHO   370      26.228  34.960  33.863  1.00  0.00           C
ATOM   2325  ROH CHO   371       1.428  59.860  46.963  1.00  0.00            
ATOM   2326  R1  CHO   371       2.228  59.160  44.313  1.00  0.00            
ATOM   2327  R2  CHO   371       1.378  60.660  42.113  1.00  0.00            
ATOM   2328  R3  CHO   371       4.078  60.760  41.613  1.00  0.00            
ATOM   2329  R4  CHO   371       2.828  60.710  38.963  1.00  0.00            
ATOM   2330  R5  CHO   371       4.428  59.410  39.713  1.00  0.00            
ATOM   2331  C1  CHO   371       6.178  60.910  36.713  1.00  0.00           C
ATOM   2332  C2  CHO   371      10.328  61.560  34.613  1.00  0.00           C
ATOM   2333  ROH CHO   372     125.778  65.510  40.363  1.00  0.00            
ATOM   2334  R1  CHO   372     124.428  65.910  37.913  1.00  0.00            
ATOM   2335  R2  CHO   372     123.928  63.960  36.113  1.00  0.00            
ATOM   2336  R3  CHO   372     121.378  64.710  36.363  1.00  0.00            
ATOM   2337  R4  CHO   372     121.728  64.460  33.463  1.00  0.00            
ATOM   2338  R5  CHO   372     121.028  66.260  34.513  1.00  0.00            
ATOM   2339  C1  CHO   372     118.078  65.560  32.163  1.00  0.00           C
ATOM   2340  C2  CHO   372     114.978  66.460  30.063  1.00  0.00           C
ATOM   2341  ROH CHO   373      99.328 123.010  56.563  1.00  0.00            
ATOM   2342  R1  CHO   373     102.028 123.160  57.363  1.00  0.00            
ATOM   2343  R2  CHO   373     103.828 124.960  56.163  1.00  0.00            
ATOM   2344  R3  CHO   373     104.228 125.710  58.763  1.00  0.00            
ATOM   2345  R4  CHO   373     106.778 126.260  57.363  1.00  0.00            
ATOM   2346  R5  CHO   373     106.478 125.110  59.213  1.00  0.00            
ATOM   2347  C1  CHO   373     108.878 127.760  60.513  1.00  0.00           C
ATOM   2348  C2  CHO   373     111.528 130.960  61.313  1.00  0.00           C
ATOM   2349  ROH CHO   374     202.728  -2.890  46.013  1.00  0.00            
ATOM   2350  R1  CHO   374     200.978  -1.540  44.213  1.00  0.00            
ATOM   2351  R2  CHO   374     198.428  -2.440  43.663  1.00  0.00            
ATOM   2352  R3  CHO   374     197.728   0.060  44.463  1.00  0.00            
ATOM   2353  R4  CHO   374     195.478  -0.840  42.863  1.00  0.00            
ATOM   2354  R5  CHO   374     196.628   0.960  42.513  1.00  0.00            
ATOM   2355  C1  CHO   374     193.128   2.360  43.063  1.00  0.00           C
ATOM   2356  C2  CHO   374     189.878   4.460  44.413  1.00  0.00           C
ATOM   2357  ROH CHO   375     133.578  63.060  34.963  1.00  0.00            
ATOM   2358  R1  CHO   375     132.728  65.510  36.113  1.00  0.00            
ATOM   2359  R2  CHO   375     134.078  66.810  38.163  1.00  0.00            
ATOM   2360  R3  CHO   375     134.028  68.910  36.413  1.00  0.00            
ATOM   2361  R4  CHO   375     134.778  70.010  39.013  1.00  0.00            
ATOM   2362  R5  CHO   375     133.128  70.710  37.763  1.00  0.00            
ATOM   2363  C1  CHO   375     135.128  73.960  37.913  1.00  0.00           C
ATOM   2364  C2  CHO   375     136.328  74.960  40.763  1.00  0.00           C
ATOM   2365  ROH CHO   376      64.978 136.160  45.813  1.00  0.00            
ATOM   2366  R1  CHO   376      62.778 134.710  44.813  1.00  0.00            
ATOM   2367  R2  CHO   376      62.728 133.610  42.263  1.00  0.00            
ATOM   2368  R3  CHO   376      62.178 131.310  43.613  1.00  0.00            
ATOM   2369  R4  CHO   376      61.328 130.760  40.863  1.00  0.00            
ATOM   2370  R5  CHO   376      60.128 130.510  42.663  1.00  0.00            
ATOM   2371  C1  CHO   376      60.028 126.960  41.363  1.00  0.00           C
ATOM   2372  C2  CHO   376      56.978 124.760  39.313  1.00  0.00           C
ATOM   2373  ROH CHO   377     166.628  89.410  39.163  1.00  0.00            
ATOM   2374  R1  CHO   377     164.028  89.110  40.163  1.00  0.00            
ATOM   2375  R2  CHO   377     163.528  88.560  42.813  1.00  0.00            
ATOM   2376  R3  CHO   377     161.978  90.760  42.663  1.00  0.00            
ATOM   2377  R4  CHO   377     161.078  89.460  45.113  1.00  0.00            
ATOM   2378  R5  CHO   377     159.828  90.060  43.463  1.00  0.00            
ATOM   2379  C1  CHO   377     158.228  92.110  46.313  1.00  0.00           C
ATOM   2380  C2  CHO   377     154.878  91.110  47.663  1.00  0.00           C
ATOM   2381  ROH CHO   378       6.478 127.360  44.463  1.00  0.00            
ATOM   2382  R1  CHO   378       4.578 126.860  42.463  1.00  0.00            
ATOM   2383  R2  CHO   378       5.078 125.110  40.363  1.00  0.00            
ATOM   2384  R3  CHO   378       2.778 123.960  41.213  1.00  0.00            
ATOM   2385  R4  CHO   378       2.678 123.710  38.263  1.00  0.00            
ATOM   2386  R5  CHO   378       1.178 124.610  39.563  1.00  0.00            
ATOM   2387  C1  CHO   378      -0.872 121.810  37.863  1.00  0.00           C
ATOM   2388  C2  CHO   378      -4.322 123.060  35.263  1.00  0.00           C
ATOM   2389  ROH CHO   379     110.328 165.010  52.413  1.00  0.00            
ATOM   2390  R1  CHO   379     111.578 162.610  51.463  1.00  0.00            
ATOM   2391  R2  CHO   379     114.328 162.310  51.463  1.00  0.00            
ATOM   2392  R3  CHO   379     113.728 160.010  52.863  1.00  0.00            
ATOM   2393  R4  CHO   379     116.478 159.660  51.963  1.00  0.00            
ATOM   2394  R5  CHO   379     114.828 158.260  51.613  1.00  0.00            
ATOM   2395  C1  CHO   379     117.178 155.960  53.513  1.00  0.00           C
ATOM   2396  C2  CHO   379     121.178 154.760  53.663  1.00  0.00           C
ATOM   2397  ROH CHO   380      81.928  42.510  36.263  1.00  0.00            
ATOM   2398  R1  CHO   380      83.078  41.110  38.413  1.00  0.00            
ATOM   2399  R2  CHO   380      84.828  39.060  38.063  1.00  0.00            
ATOM   2400  R3  CHO   380      86.378  40.560  39.713  1.00  0.00            
ATOM   2401  R4  CHO   380      87.128  37.710  40.313  1.00  0.00            
ATOM   2402  R5  CHO   380      86.528  39.260  41.713  1.00  0.00            
ATOM   2403  C1  CHO   380      89.928  38.410  43.113  1.00  0.00           C
ATOM   2404  C2  CHO   380      92.278  40.760  45.363  1.00  0.00           C
ATOM   2405  ROH CHO   381     220.428  13.710  35.563  1.00  0.00            
ATOM   2406  R1  CHO   381     220.528  14.310  38.313  1.00  0.00            
ATOM   2407  R2  CHO   381     218.278  14.860  39.813  1.00  0.00            
ATOM   2408  R3  CHO   381     219.178  12.910  41.413  1.00  0.00            
ATOM   2409  R4  CHO   381     217.728  14.710  43.213  1.00  0.00            
ATOM   2410  R5  CHO   381     219.778  13.960  43.413  1.00  0.00            
ATOM   2411  C1  CHO   381     218.228  12.710  46.663  1.00  0.00           C
ATOM   2412  C2  CHO   381     218.328  10.560  49.463  1.00  0.00           C
ATOM   2413  ROH CHO   382      46.978  97.910  37.663  1.00  0.00            
ATOM   2414  R1  CHO   382      49.578  98.910  38.113  1.00  0.00            
ATOM   2415  R2  CHO   382      50.428  99.660  40.613  1.00  0.00            
ATOM   2416  R3  CHO   382      52.478  97.960  40.063  1.00  0.00            
ATOM   2417  R4  CHO   382      53.578  99.810  42.063  1.00  0.00            
ATOM   2418  R5  CHO   382      54.428  99.360  40.113  1.00  0.00            
ATOM   2419  C1  CHO   382      57.328  98.310  42.363  1.00  0.00           C
ATOM   2420  C2  CHO   382      60.178 100.310  44.563  1.00  0.00           C
ATOM   2421  ROH CHO   383      98.628  31.810  38.163  1.00  0.00            
ATOM   2422  R1  CHO   383      99.228  34.510  38.613  1.00  0.00            
ATOM   2423  R2  CHO   383      99.578  36.310  36.513  1.00  0.00            
ATOM   2424  R3  CHO   383      97.678  37.710  37.813  1.00  0.00            
ATOM   2425  R4  CHO   383      98.778  39.660  35.913  1.00  0.00            
ATOM   2426  R5  CHO   383      98.578  39.960  38.063  1.00  0.00            
ATOM   2427  C1  CHO   383      96.528  42.860  36.763  1.00  0.00           C
ATOM   2428  C2  CHO   383      95.728  45.910  33.413  1.00  0.00           C
ATOM   2429  ROH CHO   384     205.228 225.460  39.513  1.00  0.00            
ATOM   2430  R1  CHO   384     203.428 223.460  40.313  1.00  0.00            
ATOM   2431  R2  CHO   384     200.678 223.810  40.213  1.00  0.00            
ATOM   2432  R3  CHO   384     200.778 221.510  38.763  1.00  0.00            
ATOM   2433  R4  CHO   384     197.878 222.060  39.113  1.00  0.00            
ATOM   2434  R5  CHO   384     198.928 220.210  39.613  1.00  0.00            
ATOM   2435  C1  CHO   384     196.378 218.910  37.113  1.00  0.00           C
ATOM   2436  C2  CHO   384     193.778 217.860  38.713  1.00  0.00           C
ATOM   2437  ROH CHO   385       9.378   8.760  47.813  1.00  0.00            
ATOM   2438  R1  CHO   385      10.328   8.460  45.163  1.00  0.00            
ATOM   2439  R2  CHO   385       8.628   8.110  42.963  1.00  0.00            
ATOM   2440  R3  CHO   385       9.978  10.260  42.013  1.00  0.00            
ATOM   2441  R4  CHO   385       8.978   8.960  39.613  1.00  0.00            
ATOM   2442  R5  CHO   385      11.078   9.510  40.063  1.00  0.00            
ATOM   2443  C1  CHO   385      10.478  11.410  36.763  1.00  0.00           C
ATOM   2444  C2  CHO   385      11.478  14.060  33.113  1.00  0.00           C
ATOM   2445  ROH CHO   386     109.328 117.460  42.963  1.00  0.00            
ATOM   2446  R1  CHO   386     109.878 120.010  41.913  1.00  0.00            
ATOM   2447  R2  CHO   386     109.128 120.860  39.413  1.00  0.00            
ATOM   2448  R3  CHO   386     107.978 122.910  40.763  1.00  0.00            
ATOM   2449  R4  CHO   386     108.578 124.010  38.163  1.00  0.00            
ATOM   2450  R5  CHO   386     109.178 124.810  40.063  1.00  0.00            
ATOM   2451  C1  CHO   386     107.178 127.760  38.663  1.00  0.00           C
ATOM   2452  C2  CHO   386     106.078 131.760  40.113  1.00  0.00           C
ATOM   2453  ROH CHO   387     158.078  16.110  39.113  1.00  0.00            
ATOM   2454  R1  CHO   387     159.928  16.310  36.963  1.00  0.00            
ATOM   2455  R2  CHO   387     161.128  14.160  35.763  1.00  0.00            
ATOM   2456  R3  CHO   387     160.128  15.210  33.513  1.00  0.00            
ATOM   2457  R4  CHO   387     162.428  13.610  32.613  1.00  0.00            
ATOM   2458  R5  CHO   387     162.078  15.760  32.213  1.00  0.00            
ATOM   2459  C1  CHO   387     162.228  14.360  28.663  1.00  0.00           C
ATOM   2460  C2  CHO   387     159.978  10.910  27.063  1.00  0.00           C
ATOM   2461  ROH CHO   388     197.978 152.060  37.863  1.00  0.00            
ATOM   2462  R1  CHO   388     198.028 149.260  38.313  1.00  0.00            
ATOM   2463  R2  CHO   388     197.828 147.410  36.263  1.00  0.00            
ATOM   2464  R3  CHO   388     200.178 146.460  37.313  1.00  0.00            
ATOM   2465  R4  CHO   388     199.528 144.610  35.163  1.00  0.00            
ATOM   2466  R5  CHO   388     199.928 144.110  37.263  1.00  0.00            
ATOM   2467  C1  CHO   388     202.678 142.110  35.513  1.00  0.00           C
ATOM   2468  C2  CHO   388     204.278 139.810  32.963  1.00  0.00           C
ATOM   2469  ROH CHO   389     131.628 132.110  42.013  1.00  0.00            
ATOM   2470  R1  CHO   389     129.078 131.960  40.863  1.00  0.00            
ATOM   2471  R2  CHO   389     126.878 133.210  41.963  1.00  0.00            
ATOM   2472  R3  CHO   389     126.628 134.310  39.463  1.00  0.00            
ATOM   2473  R4  CHO   389     124.028 134.810  40.763  1.00  0.00            
ATOM   2474  R5  CHO   389     124.378 133.860  38.813  1.00  0.00            
ATOM   2475  C1  CHO   389     122.228 136.760  37.713  1.00  0.00           C
ATOM   2476  C2  CHO   389     120.878 138.760  35.413  1.00  0.00           C
ATOM   2477  ROH CHO   390     135.878 176.310  44.813  1.00  0.00            
ATOM   2478  R1  CHO   390     136.078 176.010  42.013  1.00  0.00            
ATOM   2479  R2  CHO   390     135.178 177.960  40.263  1.00  0.00            
ATOM   2480  R3  CHO   390     137.728 177.760  39.263  1.00  0.00            
ATOM   2481  R4  CHO   390     136.328 179.410  37.313  1.00  0.00            
ATOM   2482  R5  CHO   390     137.478 177.610  36.913  1.00  0.00            
ATOM   2483  C1  CHO   390     139.328 180.110  34.713  1.00  0.00           C
ATOM   2484  C2  CHO   390     137.878 178.910  31.263  1.00  0.00           C
ATOM   2485  ROH CHO   391     150.528  55.660  35.263  1.00  0.00            
ATOM   2486  R1  CHO   391     150.528  57.510  33.163  1.00  0.00            
ATOM   2487  R2  CHO   391     150.928  56.810  30.563  1.00  0.00            
ATOM   2488  R3  CHO   391     148.578  58.210  30.163  1.00  0.00            
ATOM   2489  R4  CHO   391     150.128  58.760  27.763  1.00  0.00            
ATOM   2490  R5  CHO   391     149.228  60.210  29.063  1.00  0.00            
ATOM   2491  C1  CHO   391     147.478  61.110  25.763  1.00  0.00           C
ATOM   2492  C2  CHO   391     147.128  61.610  22.613  1.00  0.00           C
ATOM   2493  ROH CHO   392      70.878  43.360  41.013  1.00  0.00            
ATOM   2494  R1  CHO   392      72.928  45.310  40.763  1.00  0.00            
ATOM   2495  R2  CHO   392      74.378  45.710  38.463  1.00  0.00            
ATOM   2496  R3  CHO   392      73.528  48.260  38.763  1.00  0.00            
ATOM   2497  R4  CHO   392      75.628  48.410  36.713  1.00  0.00            
ATOM   2498  R5  CHO   392      75.528  49.610  38.563  1.00  0.00            
ATOM   2499  C1  CHO   392      75.578  52.360  35.963  1.00  0.00           C
ATOM   2500  C2  CHO   392      78.878  52.710  33.813  1.00  0.00           C
ATOM   2501  ROH CHO   393     151.078  87.010  32.163  1.00  0.00            
ATOM   2502  R1  CHO   393     149.278  85.310  33.513  1.00  0.00            
ATOM   2503  R2  CHO   393     146.928  86.210  34.663  1.00  0.00            
ATOM   2504  R3  CHO   393     145.828  84.260  33.113  1.00  0.00            
ATOM   2505  R4  CHO   393     143.628  85.210  34.813  1.00  0.00            
ATOM   2506  R5  CHO   393     144.278  83.160  34.613  1.00  0.00            
ATOM   2507  C1  CHO   393     140.628  82.810  33.463  1.00  0.00           C
ATOM   2508  C2  CHO   393     137.828  85.510  32.913  1.00  0.00           C
ATOM   2509  ROH CHO   394     163.178  49.810  48.463  1.00  0.00            
ATOM   2510  R1  CHO   394     165.178  49.610  46.513  1.00  0.00            
ATOM   2511  R2  CHO   394     164.628  49.110  43.863  1.00  0.00            
ATOM   2512  R3  CHO   394     166.078  51.310  43.413  1.00  0.00            
ATOM   2513  R4  CHO   394     165.778  50.160  40.763  1.00  0.00            
ATOM   2514  R5  CHO   394     167.628  50.760  41.763  1.00  0.00            
ATOM   2515  C1  CHO   394     167.828  52.860  38.613  1.00  0.00           C
ATOM   2516  C2  CHO   394     170.528  53.610  37.163  1.00  0.00           C
ATOM   2517  ROH CHO   395     199.928 166.160  36.363  1.00  0.00            
ATOM   2518  R1  CHO   395     198.528 163.810  37.113  1.00  0.00            
ATOM   2519  R2  CHO   395     197.628 163.410  39.663  1.00  0.00            
ATOM   2520  R3  CHO   395     195.278 163.010  38.413  1.00  0.00            
ATOM   2521  R4  CHO   395     195.178 161.210  40.713  1.00  0.00            
ATOM   2522  R5  CHO   395     194.828 160.660  38.663  1.00  0.00            
ATOM   2523  C1  CHO   395     191.528 159.610  40.213  1.00  0.00           C
ATOM   2524  C2  CHO   395     188.528 158.710  38.963  1.00  0.00           C
ATOM   2525  ROH CHO   396     165.378 151.310  29.713  1.00  0.00            
ATOM   2526  R1  CHO   396     166.578 151.660  32.263  1.00  0.00            
ATOM   2527  R2  CHO   396     167.228 154.160  33.263  1.00  0.00            
ATOM   2528  R3  CHO   396     165.728 153.310  35.363  1.00  0.00            
ATOM   2529  R4  CHO   396     167.778 155.060  36.563  1.00  0.00            
ATOM   2530  R5  CHO   396     167.328 153.010  37.163  1.00  0.00            
ATOM   2531  C1  CHO   396     166.678 154.810  40.463  1.00  0.00           C
ATOM   2532  C2  CHO   396     169.628 153.510  42.363  1.00  0.00           C
ATOM   2533  ROH CHO   397     194.628 160.760  33.563  1.00  0.00            
ATOM   2534  R1  CHO   397     192.878 159.010  35.013  1.00  0.00            
ATOM   2535  R2  CHO   397     193.078 156.260  34.863  1.00  0.00            
ATOM   2536  R3  CHO   397     193.228 156.460  37.563  1.00  0.00            
ATOM   2537  R4  CHO   397     193.128 153.610  37.063  1.00  0.00            
ATOM   2538  R5  CHO   397     191.828 154.760  38.413  1.00  0.00            
ATOM   2539  C1  CHO   397     193.278 152.260  40.863  1.00  0.00           C
ATOM   2540  C2  CHO   397     193.628 149.660  39.863  1.00  0.00           C
ATOM   2541  ROH CHO   398     186.428  62.710  38.363  1.00  0.00            
ATOM   2542  R1  CHO   398     187.228  61.460  35.913  1.00  0.00            
ATOM   2543  R2  CHO   398     185.728  61.610  33.613  1.00  0.00            
ATOM   2544  R3  CHO   398     188.028  62.510  32.563  1.00  0.00            
ATOM   2545  R4  CHO   398     186.328  61.960  30.213  1.00  0.00            
ATOM   2546  R5  CHO   398     188.328  61.110  30.563  1.00  0.00            
ATOM   2547  C1  CHO   398     188.878  63.010  27.263  1.00  0.00           C
ATOM   2548  C2  CHO   398     187.178  63.010  23.713  1.00  0.00           C
ATOM   2549  ROH CHO   399      52.428 193.010  42.513  1.00  0.00            
ATOM   2550  R1  CHO   399      49.928 192.810  41.213  1.00  0.00            
ATOM   2551  R2  CHO   399      48.678 194.960  40.013  1.00  0.00            
ATOM   2552  R3  CHO   399      48.728 193.360  37.813  1.00  0.00            
ATOM   2553  R4  CHO   399      46.528 195.210  37.363  1.00  0.00            
ATOM   2554  R5  CHO   399      46.378 193.060  37.263  1.00  0.00            
ATOM   2555  C1  CHO   399      45.278 193.910  33.713  1.00  0.00           C
ATOM   2556  C2  CHO   399      43.478 197.510  33.563  1.00  0.00           C
ATOM   2557  ROH CHO   400      85.928  91.760  36.613  1.00  0.00            
ATOM   2558  R1  CHO   400      83.678  90.160  37.263  1.00  0.00            
ATOM   2559  R2  CHO   400      81.078  90.910  36.713  1.00  0.00            
ATOM   2560  R3  CHO   400      80.978  88.460  35.463  1.00  0.00            
ATOM   2561  R4  CHO   400      78.278  89.510  35.263  1.00  0.00            
ATOM   2562  R5  CHO   400      78.878  87.560  36.063  1.00  0.00            
ATOM   2563  C1  CHO   400      76.528  86.460  33.263  1.00  0.00           C
ATOM   2564  C2  CHO   400      76.978  86.260  29.013  1.00  0.00           C
ATOM   2565  ROH CHO   401     123.828 135.660  45.413  1.00  0.00            
ATOM   2566  R1  CHO   401     126.278 136.810  44.513  1.00  0.00            
ATOM   2567  R2  CHO   401     128.278 137.610  46.263  1.00  0.00            
ATOM   2568  R3  CHO   401     129.828 135.960  44.713  1.00  0.00            
ATOM   2569  R4  CHO   401     131.728 137.410  46.413  1.00  0.00            
ATOM   2570  R5  CHO   401     131.778 137.260  44.263  1.00  0.00            
ATOM   2571  C1  CHO   401     135.178 135.760  45.063  1.00  0.00           C
ATOM   2572  C2  CHO   401     138.578 137.060  45.913  1.00  0.00           C
ATOM   2573  ROH CHO   402      79.078 206.160  34.863  1.00  0.00            
ATOM   2574  R1  CHO   402      76.428 205.360  34.213  1.00  0.00            
ATOM   2575  R2  CHO   402      75.528 205.260  31.613  1.00  0.00            
ATOM   2576  R3  CHO   402      74.878 202.710  32.313  1.00  0.00            
ATOM   2577  R4  CHO   402      73.028 203.360  30.113  1.00  0.00            
ATOM   2578  R5  CHO   402      72.478 202.610  32.113  1.00  0.00            
ATOM   2579  C1  CHO   402      70.978 199.860  29.913  1.00  0.00           C
ATOM   2580  C2  CHO   402      69.878 199.560  26.463  1.00  0.00           C
ATOM   2581  ROH CHO   403     140.478   5.610  33.613  1.00  0.00            
ATOM   2582  R1  CHO   403     139.228   7.760  32.363  1.00  0.00            
ATOM   2583  R2  CHO   403     136.578   7.710  31.563  1.00  0.00            
ATOM   2584  R3  CHO   403     136.428  10.010  33.113  1.00  0.00            
ATOM   2585  R4  CHO   403     133.778   9.710  31.813  1.00  0.00            
ATOM   2586  R5  CHO   403     135.128  11.460  31.813  1.00  0.00            
ATOM   2587  C1  CHO   403     131.978  13.010  33.413  1.00  0.00           C
ATOM   2588  C2  CHO   403     130.128  12.910  35.913  1.00  0.00           C
ATOM   2589  ROH CHO   404      51.928 110.110  38.863  1.00  0.00            
ATOM   2590  R1  CHO   404      51.228 112.660  39.913  1.00  0.00            
ATOM   2591  R2  CHO   404      50.978 113.160  42.613  1.00  0.00            
ATOM   2592  R3  CHO   404      52.728 115.160  42.113  1.00  0.00            
ATOM   2593  R4  CHO   404      51.078 116.160  44.263  1.00  0.00            
ATOM   2594  R5  CHO   404      51.428 117.160  42.363  1.00  0.00            
ATOM   2595  C1  CHO   404      52.778 119.810  44.763  1.00  0.00           C
ATOM   2596  C2  CHO   404      54.278 123.360  43.913  1.00  0.00           C
ATOM   2597  ROH CHO   405      43.528 107.260  35.813  1.00  0.00            
ATOM   2598  R1  CHO   405      44.728 106.910  33.313  1.00  0.00            
ATOM   2599  R2  CHO   405      43.578 105.410  31.313  1.00  0.00            
ATOM   2600  R3  CHO   405      43.928 107.660  29.863  1.00  0.00            
ATOM   2601  R4  CHO   405      43.578 105.510  27.863  1.00  0.00            
ATOM   2602  R5  CHO   405      45.228 106.960  27.963  1.00  0.00            
ATOM   2603  C1  CHO   405      43.928 107.760  24.463  1.00  0.00           C
ATOM   2604  C2  CHO   405      42.428 111.760  23.763  1.00  0.00           C
ATOM   2605  ROH CHO   406      97.728  80.060  34.013  1.00  0.00            
ATOM   2606  R1  CHO   406      99.028  77.560  33.863  1.00  0.00            
ATOM   2607  R2  CHO   406      97.928  75.210  34.863  1.00  0.00            
ATOM   2608  R3  CHO   406      98.328  74.310  32.313  1.00  0.00            
ATOM   2609  R4  CHO   406      97.278  72.010  33.813  1.00  0.00            
ATOM   2610  R5  CHO   406      99.078  72.110  32.613  1.00  0.00            
ATOM   2611  C1  CHO   406      97.278  69.310  30.813  1.00  0.00           C
ATOM   2612  C2  CHO   406      94.378  67.210  30.263  1.00  0.00           C
ATOM   2613  ROH CHO   407      55.628  70.910  28.163  1.00  0.00            
ATOM   2614  R1  CHO   407      53.978  69.160  29.763  1.00  0.00            
ATOM   2615  R2  CHO   407      52.028  70.210  31.413  1.00  0.00            
ATOM   2616  R3  CHO   407      50.428  68.460  30.063  1.00  0.00            
ATOM   2617  R4  CHO   407      48.728  69.510  32.213  1.00  0.00            
ATOM   2618  R5  CHO   407      49.128  67.460  31.713  1.00  0.00            
ATOM   2619  C1  CHO   407      45.328  67.510  31.313  1.00  0.00           C
ATOM   2620  C2  CHO   407      41.878  68.960  31.313  1.00  0.00           C
ATOM   2621  ROH CHO   408      69.128 120.960  47.713  1.00  0.00            
ATOM   2622  R1  CHO   408      70.428 122.210  45.563  1.00  0.00            
ATOM   2623  R2  CHO   408      71.228 124.860  45.663  1.00  0.00            
ATOM   2624  R3  CHO   408      73.628 123.810  44.963  1.00  0.00            
ATOM   2625  R4  CHO   408      73.828 126.610  44.163  1.00  0.00            
ATOM   2626  R5  CHO   408      74.228 124.910  42.913  1.00  0.00            
ATOM   2627  C1  CHO   408      77.578 126.660  42.663  1.00  0.00           C
ATOM   2628  C2  CHO   408      78.878 127.960  38.713  1.00  0.00           C
ATOM   2629  ROH CHO   409     136.478  97.460  39.713  1.00  0.00            
ATOM   2630  R1  CHO   409     136.128  96.510  42.363  1.00  0.00            
ATOM   2631  R2  CHO   409     136.928  97.960  44.563  1.00  0.00            
ATOM   2632  R3  CHO   409     134.328  97.560  45.313  1.00  0.00            
ATOM   2633  R4  CHO   409     135.628  98.760  47.663  1.00  0.00            
ATOM   2634  R5  CHO   409     134.478  96.910  47.613  1.00  0.00            
ATOM   2635  C1  CHO   409     132.478  98.810  50.213  1.00  0.00           C
ATOM   2636  C2  CHO   409     135.078  99.910  53.013  1.00  0.00           C
ATOM   2637  ROH CHO   410     113.578  62.210  29.213  1.00  0.00            
ATOM   2638  R1  CHO   410     112.828  60.560  31.413  1.00  0.00            
ATOM   2639  R2  CHO   410     111.078  61.410  33.413  1.00  0.00            
ATOM   2640  R3  CHO   410     109.728  59.110  32.713  1.00  0.00            
ATOM   2641  R4  CHO   410     108.928  59.660  35.463  1.00  0.00            
ATOM   2642  R5  CHO   410     109.728  57.860  34.713  1.00  0.00            
ATOM   2643  C1  CHO   410     106.428  56.560  36.063  1.00  0.00           C
ATOM   2644  C2  CHO   410     104.828  53.710  34.913  1.00  0.00           C
ATOM   2645  ROH CHO   411      16.578 135.860  37.863  1.00  0.00            
ATOM   2646  R1  CHO   411      14.728 137.910  38.363  1.00  0.00            
ATOM   2647  R2  CHO   411      14.728 140.310  37.013  1.00  0.00            
ATOM   2648  R3  CHO   411      12.178 139.660  36.463  1.00  0.00            
ATOM   2649  R4  CHO   411      12.428 142.460  35.613  1.00  0.00            
ATOM   2650  R5  CHO   411      10.928 141.660  36.963  1.00  0.00            
ATOM   2651  C1  CHO   411       8.678 143.110  34.263  1.00  0.00           C
ATOM   2652  C2  CHO   411      10.078 145.460  32.213  1.00  0.00           C
ATOM   2653  ROH CHO   412     104.428  18.960  50.363  1.00  0.00            
ATOM   2654  R1  CHO   412     106.328  18.810  48.313  1.00  0.00            
ATOM   2655  R2  CHO   412     106.028  17.160  46.113  1.00  0.00            
ATOM   2656  R3  CHO   412     106.478  19.460  44.713  1.00  0.00            
ATOM   2657  R4  CHO   412     107.328  17.310  42.913  1.00  0.00            
ATOM   2658  R5  CHO   412     108.478  19.060  43.513  1.00  0.00            
ATOM   2659  C1  CHO   412     108.478  19.510  39.713  1.00  0.00           C
ATOM   2660  C2  CHO   412     108.828  20.610  35.813  1.00  0.00           C
ATOM   2661  ROH CHO   413     210.678   8.460  43.913  1.00  0.00            
ATOM   2662  R1  CHO   413     208.078   9.610  43.863  1.00  0.00            
ATOM   2663  R2  CHO   413     206.578   9.660  41.563  1.00  0.00            
ATOM   2664  R3  CHO   413     204.728   8.410  43.113  1.00  0.00            
ATOM   2665  R4  CHO   413     203.278   9.010  40.613  1.00  0.00            
ATOM   2666  R5  CHO   413     202.678   9.610  42.663  1.00  0.00            
ATOM   2667  C1  CHO   413     199.628   7.560  41.563  1.00  0.00           C
ATOM   2668  C2  CHO   413     196.478   6.110  43.463  1.00  0.00           C
ATOM   2669  ROH CHO   414     115.128 177.410  48.913  1.00  0.00            
ATOM   2670  R1  CHO   414     113.328 177.210  46.763  1.00  0.00            
ATOM   2671  R2  CHO   414     110.828 178.410  46.813  1.00  0.00            
ATOM   2672  R3  CHO   414     111.678 179.510  44.463  1.00  0.00            
ATOM   2673  R4  CHO   414     108.728 179.310  44.213  1.00  0.00            
ATOM   2674  R5  CHO   414     110.228 178.510  42.813  1.00  0.00            
ATOM   2675  C1  CHO   414     108.328 180.860  40.463  1.00  0.00           C
ATOM   2676  C2  CHO   414     104.878 183.210  42.163  1.00  0.00           C
ATOM   2677  ROH CHO   415     205.178 175.410  37.963  1.00  0.00            
ATOM   2678  R1  CHO   415     203.278 177.460  38.313  1.00  0.00            
ATOM   2679  R2  CHO   415     203.578 180.010  37.263  1.00  0.00            
ATOM   2680  R3  CHO   415     201.128 179.510  36.163  1.00  0.00            
ATOM   2681  R4  CHO   415     201.578 182.360  35.763  1.00  0.00            
ATOM   2682  R5  CHO   415     199.828 181.460  36.713  1.00  0.00            
ATOM   2683  C1  CHO   415     198.128 183.260  33.813  1.00  0.00           C
ATOM   2684  C2  CHO   415     196.828 185.910  32.963  1.00  0.00           C
ATOM   2685  ROH CHO   416     152.678 189.360  28.513  1.00  0.00            
ATOM   2686  R1  CHO   416     152.328 191.510  26.713  1.00  0.00            
ATOM   2687  R2  CHO   416     151.128 193.860  27.463  1.00  0.00            
ATOM   2688  R3  CHO   416     153.428 194.960  26.463  1.00  0.00            
ATOM   2689  R4  CHO   416     151.678 197.260  27.063  1.00  0.00            
ATOM   2690  R5  CHO   416     152.678 196.810  25.163  1.00  0.00            
ATOM   2691  C1  CHO   416     154.178 200.260  25.863  1.00  0.00           C
ATOM   2692  C2  CHO   416     156.078 202.260  23.663  1.00  0.00           C
ATOM   2693  ROH CHO   417      71.778  12.860  32.113  1.00  0.00            
ATOM   2694  R1  CHO   417      69.878  12.010  34.063  1.00  0.00            
ATOM   2695  R2  CHO   417      70.628  10.610  36.313  1.00  0.00            
ATOM   2696  R3  CHO   417      69.328  12.560  37.613  1.00  0.00            
ATOM   2697  R4  CHO   417      70.078  10.760  39.713  1.00  0.00            
ATOM   2698  R5  CHO   417      68.078  11.460  39.313  1.00  0.00            
ATOM   2699  C1  CHO   417      68.528  12.710  42.913  1.00  0.00           C
ATOM   2700  C2  CHO   417      70.878  11.110  45.013  1.00  0.00           C
ATOM   2701  ROH CHO   418      93.128 188.210  38.963  1.00  0.00            
ATOM   2702  R1  CHO   418      93.478 187.110  36.413  1.00  0.00            
ATOM   2703  R2  CHO   418      93.178 188.560  34.063  1.00  0.00            
ATOM   2704  R3  CHO   418      95.678 187.660  33.563  1.00  0.00            
ATOM   2705  R4  CHO   418      94.328 187.610  30.963  1.00  0.00            
ATOM   2706  R5  CHO   418      95.378 185.960  31.863  1.00  0.00            
ATOM   2707  C1  CHO   418      97.328 186.260  28.613  1.00  0.00           C
ATOM   2708  C2  CHO   418      96.178 182.960  26.213  1.00  0.00           C
ATOM   2709  ROH CHO   419     154.128  52.360  45.413  1.00  0.00            
ATOM   2710  R1  CHO   419     152.928  54.660  44.263  1.00  0.00            
ATOM   2711  R2  CHO   419     151.578  54.660  41.863  1.00  0.00            
ATOM   2712  R3  CHO   419     149.578  55.760  43.363  1.00  0.00            
ATOM   2713  R4  CHO   419     148.828  56.310  40.563  1.00  0.00            
ATOM   2714  R5  CHO   419     149.028  57.810  42.213  1.00  0.00            
ATOM   2715  C1  CHO   419     145.378  58.410  41.213  1.00  0.00           C
ATOM   2716  C2  CHO   419     142.278  56.910  39.563  1.00  0.00           C
ATOM   2717  ROH CHO   420     218.428  70.910  33.113  1.00  0.00            
ATOM   2718  R1  CHO   420     218.028  73.710  33.563  1.00  0.00            
ATOM   2719  R2  CHO   420     218.278  75.560  31.563  1.00  0.00            
ATOM   2720  R3  CHO   420     215.778  76.260  32.363  1.00  0.00            
ATOM   2721  R4  CHO   420     216.728  78.610  30.913  1.00  0.00            
ATOM   2722  R5  CHO   420     215.928  78.610  32.913  1.00  0.00            
ATOM   2723  C1  CHO   420     213.528  81.060  31.313  1.00  0.00           C
ATOM   2724  C2  CHO   420     210.378  82.810  33.313  1.00  0.00           C
ATOM   2725  ROH CHO   421     133.928 118.560  37.563  1.00  0.00            
ATOM   2726  R1  CHO   421     131.428 118.410  38.813  1.00  0.00            
ATOM   2727  R2  CHO   421     129.128 117.610  37.463  1.00  0.00            
ATOM   2728  R3  CHO   421     128.978 115.810  39.513  1.00  0.00            
ATOM   2729  R4  CHO   421     126.578 115.360  37.863  1.00  0.00            
ATOM   2730  R5  CHO   421     126.628 115.710  40.013  1.00  0.00            
ATOM   2731  C1  CHO   421     124.878 112.310  40.013  1.00  0.00           C
ATOM   2732  C2  CHO   421     124.278 110.310  42.963  1.00  0.00           C
ATOM   2733  ROH CHO   422      24.178  64.110  27.863  1.00  0.00            
ATOM   2734  R1  CHO   422      21.378  64.060  28.063  1.00  0.00            
ATOM   2735  R2  CHO   422      19.978  62.010  29.313  1.00  0.00            
ATOM   2736  R3  CHO   422      18.928  64.060  30.763  1.00  0.00            
ATOM   2737  R4  CHO   422      16.728  62.110  30.413  1.00  0.00            
ATOM   2738  R5  CHO   422      16.678  64.260  29.913  1.00  0.00            
ATOM   2739  C1  CHO   422      13.778  64.110  32.363  1.00  0.00           C
ATOM   2740  C2  CHO   422       9.778  65.210  30.463  1.00  0.00           C
ATOM   2741  ROH CHO   423      74.478 156.760  37.413  1.00  0.00            
ATOM   2742  R1  CHO   423      75.678 154.460  36.313  1.00  0.00            
ATOM   2743  R2  CHO   423      77.928 154.560  34.713  1.00  0.00            
ATOM   2744  R3  CHO   423      78.928 152.760  36.563  1.00  0.00            
ATOM   2745  R4  CHO   423      80.978 152.910  34.463  1.00  0.00            
ATOM   2746  R5  CHO   423      80.028 151.110  35.213  1.00  0.00            
ATOM   2747  C1  CHO   423      83.628 150.260  35.963  1.00  0.00           C
ATOM   2748  C2  CHO   423      85.478 147.860  32.763  1.00  0.00           C
ATOM   2749  ROH CHO   424     106.228  69.110  27.613  1.00  0.00            
ATOM   2750  R1  CHO   424     105.078  67.660  29.663  1.00  0.00            
ATOM   2751  R2  CHO   424     104.328  68.760  32.113  1.00  0.00            
ATOM   2752  R3  CHO   424     101.928  67.510  31.513  1.00  0.00            
ATOM   2753  R4  CHO   424     101.678  68.410  34.313  1.00  0.00            
ATOM   2754  R5  CHO   424     101.328  66.410  33.513  1.00  0.00            
ATOM   2755  C1  CHO   424      97.928  67.110  35.013  1.00  0.00           C
ATOM   2756  C2  CHO   424      95.378  68.260  36.313  1.00  0.00           C
ATOM   2757  ROH CHO   425      53.478   8.810  40.663  1.00  0.00            
ATOM   2758  R1  CHO   425      55.978   7.910  41.663  1.00  0.00            
ATOM   2759  R2  CHO   425      56.578   5.210  41.763  1.00  0.00            
ATOM   2760  R3  CHO   425      58.728   5.960  40.363  1.00  0.00            
ATOM   2761  R4  CHO   425      59.528   3.460  41.663  1.00  0.00            
ATOM   2762  R5  CHO   425      60.578   5.360  41.763  1.00  0.00            
ATOM   2763  C1  CHO   425      63.328   3.110  40.263  1.00  0.00           C
ATOM   2764  C2  CHO   425      65.828   1.760  41.863  1.00  0.00           C
ATOM   2765  ROH CHO   426      70.178 225.860  39.613  1.00  0.00            
ATOM   2766  R1  CHO   426      71.678 223.860  40.913  1.00  0.00            
ATOM   2767  R2  CHO   426      71.228 221.160  40.563  1.00  0.00            
ATOM   2768  R3  CHO   426      73.828 221.110  39.963  1.00  0.00            
ATOM   2769  R4  CHO   426      73.228 218.360  40.713  1.00  0.00            
ATOM   2770  R5  CHO   426      74.778 219.610  41.513  1.00  0.00            
ATOM   2771  C1  CHO   426      76.878 216.710  40.163  1.00  0.00           C
ATOM   2772  C2  CHO   426      80.378 216.260  39.213  1.00  0.00           C
ATOM   2773  ROH CHO   427     182.578 110.610  28.763  1.00  0.00            
ATOM   2774  R1  CHO   427     182.478 110.210  31.563  1.00  0.00            
ATOM   2775  R2  CHO   427     184.728 110.610  33.163  1.00  0.00            
ATOM   2776  R3  CHO   427     183.028 112.210  34.563  1.00  0.00            
ATOM   2777  R4  CHO   427     185.228 111.710  36.413  1.00  0.00            
ATOM   2778  R5  CHO   427     183.128 111.410  36.813  1.00  0.00            
ATOM   2779  C1  CHO   427     183.978 113.910  39.563  1.00  0.00           C
ATOM   2780  C2  CHO   427     186.078 113.110  41.313  1.00  0.00           C
ATOM   2781  ROH CHO   428     207.428 160.910  35.663  1.00  0.00            
ATOM   2782  R1  CHO   428     206.278 158.410  36.363  1.00  0.00            
ATOM   2783  R2  CHO   428     206.228 156.260  34.613  1.00  0.00            
ATOM   2784  R3  CHO   428     207.378 154.960  36.713  1.00  0.00            
ATOM   2785  R4  CHO   428     206.328 152.860  34.963  1.00  0.00            
ATOM   2786  R5  CHO   428     205.928 153.110  37.113  1.00  0.00            
ATOM   2787  C1  CHO   428     207.478 149.610  37.163  1.00  0.00           C
ATOM   2788  C2  CHO   428     205.478 146.560  38.213  1.00  0.00           C
ATOM   2789  ROH CHO   429      49.528 199.110  36.513  1.00  0.00            
ATOM   2790  R1  CHO   429      47.478 200.660  35.313  1.00  0.00            
ATOM   2791  R2  CHO   429      46.978 203.310  36.063  1.00  0.00            
ATOM   2792  R3  CHO   429      47.278 203.760  33.363  1.00  0.00            
ATOM   2793  R4  CHO   429      46.278 206.260  34.463  1.00  0.00            
ATOM   2794  R5  CHO   429      45.428 205.160  32.813  1.00  0.00            
ATOM   2795  C1  CHO   429      46.178 208.460  31.063  1.00  0.00           C
ATOM   2796  C2  CHO   429      43.578 211.160  31.663  1.00  0.00           C
ATOM   2797  ROH CHO   430     190.778 176.160  34.963  1.00  0.00            
ATOM   2798  R1  CHO   430     189.528 178.010  36.663  1.00  0.00            
ATOM   2799  R2  CHO   430     190.878 180.210  37.713  1.00  0.00            
ATOM   2800  R3  CHO   430     188.828 181.610  36.563  1.00  0.00            
ATOM   2801  R4  CHO   430     189.828 183.360  38.713  1.00  0.00            
ATOM   2802  R5  CHO   430     187.778 182.710  38.413  1.00  0.00            
ATOM   2803  C1  CHO   430     187.378 186.510  38.213  1.00  0.00           C
ATOM   2804  C2  CHO   430     188.578 190.110  39.763  1.00  0.00           C
ATOM   2805  ROH CHO   431     190.728 119.960  52.213  1.00  0.00            
ATOM   2806  R1  CHO   431     190.678 121.410  49.763  1.00  0.00            
ATOM   2807  R2  CHO   431     192.228 120.760  47.613  1.00  0.00            
ATOM   2808  R3  CHO   431     189.828 120.710  46.313  1.00  0.00            
ATOM   2809  R4  CHO   431     191.678 122.060  44.463  1.00  0.00            
ATOM   2810  R5  CHO   431     189.778 122.810  45.163  1.00  0.00            
ATOM   2811  C1  CHO   431     189.078 122.810  41.413  1.00  0.00           C
ATOM   2812  C2  CHO   431     186.728 125.510  40.363  1.00  0.00           C
ATOM   2813  ROH CHO   432     163.178 110.910  37.013  1.00  0.00            
ATOM   2814  R1  CHO   432     165.978 111.110  37.363  1.00  0.00            
ATOM   2815  R2  CHO   432     167.678 108.960  37.263  1.00  0.00            
ATOM   2816  R3  CHO   432     168.928 110.410  35.413  1.00  0.00            
ATOM   2817  R4  CHO   432     170.528 107.960  35.663  1.00  0.00            
ATOM   2818  R5  CHO   432     171.278 110.010  35.813  1.00  0.00            
ATOM   2819  C1  CHO   432     173.428 108.760  32.913  1.00  0.00           C
ATOM   2820  C2  CHO   432     175.078 105.810  34.863  1.00  0.00           C
ATOM   2821  ROH CHO   433      83.678 131.810  40.263  1.00  0.00            
ATOM   2822  R1  CHO   433      83.278 134.410  41.263  1.00  0.00            
ATOM   2823  R2  CHO   433      85.278 136.360  41.263  1.00  0.00            
ATOM   2824  R3  CHO   433      83.378 137.810  39.963  1.00  0.00            
ATOM   2825  R4  CHO   433      85.228 139.810  41.113  1.00  0.00            
ATOM   2826  R5  CHO   433      83.078 139.710  41.363  1.00  0.00            
ATOM   2827  C1  CHO   433      83.428 143.210  39.813  1.00  0.00           C
ATOM   2828  C2  CHO   433      83.878 145.260  37.613  1.00  0.00           C
ATOM   2829  ROH CHO   434     114.228 172.560  45.563  1.00  0.00            
ATOM   2830  R1  CHO   434     116.528 174.160  45.363  1.00  0.00            
ATOM   2831  R2  CHO   434     118.928 173.460  46.563  1.00  0.00            
ATOM   2832  R3  CHO   434     119.928 173.760  44.063  1.00  0.00            
ATOM   2833  R4  CHO   434     122.278 173.560  45.713  1.00  0.00            
ATOM   2834  R5  CHO   434     121.828 175.160  44.313  1.00  0.00            
ATOM   2835  C1  CHO   434     125.128 173.960  42.863  1.00  0.00           C
ATOM   2836  C2  CHO   434     129.128 175.010  43.813  1.00  0.00           C
ATOM   2837  ROH CHO   435     163.578  68.460  54.913  1.00  0.00            
ATOM   2838  R1  CHO   435     162.428  67.210  52.663  1.00  0.00            
ATOM   2839  R2  CHO   435     160.078  65.760  52.713  1.00  0.00            
ATOM   2840  R3  CHO   435     159.328  67.460  50.763  1.00  0.00            
ATOM   2841  R4  CHO   435     158.778  64.810  49.713  1.00  0.00            
ATOM   2842  R5  CHO   435     159.978  66.310  48.713  1.00  0.00            
ATOM   2843  C1  CHO   435     157.328  65.760  46.063  1.00  0.00           C
ATOM   2844  C2  CHO   435     155.278  67.710  42.263  1.00  0.00           C
ATOM   2845  ROH CHO   436      60.428  60.760  40.013  1.00  0.00            
ATOM   2846  R1  CHO   436      60.978  58.260  38.963  1.00  0.00            
ATOM   2847  R2  CHO   436      63.528  57.360  38.363  1.00  0.00            
ATOM   2848  R3  CHO   436      62.778  55.210  39.963  1.00  0.00            
ATOM   2849  R4  CHO   436      65.578  54.710  39.363  1.00  0.00            
ATOM   2850  R5  CHO   436      63.928  53.360  39.063  1.00  0.00            
ATOM   2851  C1  CHO   436      66.128  51.260  41.413  1.00  0.00           C
ATOM   2852  C2  CHO   436      67.778  48.960  39.663  1.00  0.00           C
ATOM   2853  ROH CHO   437      78.978 146.260  37.413  1.00  0.00            
ATOM   2854  R1  CHO   437      78.878 143.460  36.913  1.00  0.00            
ATOM   2855  R2  CHO   437      80.278 142.310  34.863  1.00  0.00            
ATOM   2856  R3  CHO   437      81.278 140.710  36.863  1.00  0.00            
ATOM   2857  R4  CHO   437      81.328 139.010  34.463  1.00  0.00            
ATOM   2858  R5  CHO   437      80.378 138.560  36.413  1.00  0.00            
ATOM   2859  C1  CHO   437      82.828 135.660  36.113  1.00  0.00           C
ATOM   2860  C2  CHO   437      81.478 132.310  36.213  1.00  0.00           C
ATOM   2861  ROH CHO   438      41.328 130.660  26.863  1.00  0.00            
ATOM   2862  R1  CHO   438      41.228 129.610  29.463  1.00  0.00            
ATOM   2863  R2  CHO   438      41.278 131.210  31.713  1.00  0.00            
ATOM   2864  R3  CHO   438      38.978 129.860  32.313  1.00  0.00            
ATOM   2865  R4  CHO   438      40.028 130.760  34.913  1.00  0.00            
ATOM   2866  R5  CHO   438      39.478 128.710  34.363  1.00  0.00            
ATOM   2867  C1  CHO   438      37.128 129.260  37.313  1.00  0.00           C
ATOM   2868  C2  CHO   438      35.428 132.460  38.063  1.00  0.00           C
ATOM   2869  ROH CHO   439     102.578  98.710  46.813  1.00  0.00            
ATOM   2870  R1  CHO   439     102.178 101.460  46.413  1.00  0.00            
ATOM   2871  R2  CHO   439     103.828 103.410  47.513  1.00  0.00            
ATOM   2872  R3  CHO   439     104.028 104.260  44.963  1.00  0.00            
ATOM   2873  R4  CHO   439     104.478 106.660  46.563  1.00  0.00            
ATOM   2874  R5  CHO   439     102.978 106.410  44.963  1.00  0.00            
ATOM   2875  C1  CHO   439     104.978 109.360  43.613  1.00  0.00           C
ATOM   2876  C2  CHO   439     108.578 111.710  43.213  1.00  0.00           C
ATOM   2877  ROH CHO   440     216.428 184.810  41.413  1.00  0.00            
ATOM   2878  R1  CHO   440     216.878 182.010  41.013  1.00  0.00            
ATOM   2879  R2  CHO   440     215.828 180.110  42.663  1.00  0.00            
ATOM   2880  R3  CHO   440     214.878 179.060  40.363  1.00  0.00            
ATOM   2881  R4  CHO   440     215.978 176.760  41.763  1.00  0.00            
ATOM   2882  R5  CHO   440     216.478 177.410  39.763  1.00  0.00            
ATOM   2883  C1  CHO   440     215.228 173.860  39.063  1.00  0.00           C
ATOM   2884  C2  CHO   440     217.928 171.610  38.363  1.00  0.00           C
ATOM   2885  ROH CHO   441     164.128 119.010  51.163  1.00  0.00            
ATOM   2886  R1  CHO   441     165.128 121.360  49.913  1.00  0.00            
ATOM   2887  R2  CHO   441     166.778 121.310  47.663  1.00  0.00            
ATOM   2888  R3  CHO   441     164.878 122.960  46.613  1.00  0.00            
ATOM   2889  R4  CHO   441     167.328 123.660  45.263  1.00  0.00            
ATOM   2890  R5  CHO   441     166.028 125.010  46.313  1.00  0.00            
ATOM   2891  C1  CHO   441     165.928 126.610  42.863  1.00  0.00           C
ATOM   2892  C2  CHO   441     164.028 129.960  41.613  1.00  0.00           C
ATOM   2893  ROH CHO   442     183.078   4.710  28.363  1.00  0.00            
ATOM   2894  R1  CHO   442     185.228   4.860  30.163  1.00  0.00            
ATOM   2895  R2  CHO   442     187.328   6.660  29.913  1.00  0.00            
ATOM   2896  R3  CHO   442     186.678   7.310  32.463  1.00  0.00            
ATOM   2897  R4  CHO   442     189.578   7.510  32.363  1.00  0.00            
ATOM   2898  R5  CHO   442     188.378   6.410  33.813  1.00  0.00            
ATOM   2899  C1  CHO   442     190.278   8.610  36.213  1.00  0.00           C
ATOM   2900  C2  CHO   442     190.828   7.010  39.913  1.00  0.00           C
ATOM   2901  ROH CHO   443     159.428  59.660  34.913  1.00  0.00            
ATOM   2902  R1  CHO   443     159.128  59.860  37.713  1.00  0.00            
ATOM   2903  R2  CHO   443     158.078  57.910  39.313  1.00  0.00            
ATOM   2904  R3  CHO   443     160.428  58.210  40.663  1.00  0.00            
ATOM   2905  R4  CHO   443     158.678  56.810  42.563  1.00  0.00            
ATOM   2906  R5  CHO   443     159.728  58.610  42.963  1.00  0.00            
ATOM   2907  C1  CHO   443     161.178  56.410  45.713  1.00  0.00           C
ATOM   2908  C2  CHO   443     162.378  53.910  45.463  1.00  0.00           C
ATOM   2909  ROH CHO   444     167.828  47.510  37.213  1.00  0.00            
ATOM   2910  R1  CHO   444     170.278  47.310  38.613  1.00  0.00            
ATOM   2911  R2  CHO   444     172.328  49.110  38.263  1.00  0.00            
ATOM   2912  R3  CHO   444     172.178  49.310  40.963  1.00  0.00            
ATOM   2913  R4  CHO   444     174.178  51.260  40.163  1.00  0.00            
ATOM   2914  R5  CHO   444     174.428  49.660  41.663  1.00  0.00            
ATOM   2915  C1  CHO   444     175.078  52.710  43.863  1.00  0.00           C
ATOM   2916  C2  CHO   444     177.378  55.360  42.763  1.00  0.00           C
ATOM   2917  ROH CHO   445      98.428 220.010  42.913  1.00  0.00            
ATOM   2918  R1  CHO   445      97.478 219.760  45.563  1.00  0.00            
ATOM   2919  R2  CHO   445      97.278 217.310  46.863  1.00  0.00            
ATOM   2920  R3  CHO   445      98.778 218.560  48.763  1.00  0.00            
ATOM   2921  R4  CHO   445      97.978 216.010  49.963  1.00  0.00            
ATOM   2922  R5  CHO   445      97.678 218.010  50.813  1.00  0.00            
ATOM   2923  C1  CHO   445      99.828 216.410  53.563  1.00  0.00           C
ATOM   2924  C2  CHO   445     103.528 216.510  55.113  1.00  0.00           C
ATOM   2925  ROH CHO   446     117.278 108.410  55.613  1.00  0.00            
ATOM   2926  R1  CHO   446     115.228 106.960  54.313  1.00  0.00            
ATOM   2927  R2  CHO   446     115.078 106.810  51.563  1.00  0.00            
ATOM   2928  R3  CHO   446     114.978 104.160  52.063  1.00  0.00            
ATOM   2929  R4  CHO   446     113.328 104.510  49.663  1.00  0.00            
ATOM   2930  R5  CHO   446     112.728 103.510  51.513  1.00  0.00            
ATOM   2931  C1  CHO   446     112.228 100.660  49.013  1.00  0.00           C
ATOM   2932  C2  CHO   446     113.828 101.460  45.713  1.00  0.00           C
ATOM   2933  ROH CHO   447     100.628  55.160  43.513  1.00  0.00            
ATOM   2934  R1  CHO   447     100.328  56.660  41.213  1.00  0.00            
ATOM   2935  R2  CHO   447     102.278  58.460  40.313  1.00  0.00            
ATOM   2936  R3  CHO   447     102.028  57.110  38.013  1.00  0.00            
ATOM   2937  R4  CHO   447     103.328  59.610  37.213  1.00  0.00            
ATOM   2938  R5  CHO   447     101.478  58.760  36.363  1.00  0.00            
ATOM   2939  C1  CHO   447     103.678  58.960  33.263  1.00  0.00           C
ATOM   2940  C2  CHO   447     105.678  58.360  30.813  1.00  0.00           C
ATOM   2941  ROH CHO   448     215.328  64.410  47.063  1.00  0.00            
ATOM   2942  R1  CHO   448     216.378  64.310  44.463  1.00  0.00            
ATOM   2943  R2  CHO   448     214.828  63.760  42.263  1.00  0.00            
ATOM   2944  R3  CHO   448     215.878  66.110  41.313  1.00  0.00            
ATOM   2945  R4  CHO   448     214.628  64.860  38.963  1.00  0.00            
ATOM   2946  R5  CHO   448     216.678  65.560  39.113  1.00  0.00            
ATOM   2947  C1  CHO   448     215.428  67.710  36.263  1.00  0.00           C
ATOM   2948  C2  CHO   448     215.378  67.160  32.613  1.00  0.00           C
ATOM   2949  ROH CHO   449     135.178 216.060  27.463  1.00  0.00            
ATOM   2950  R1  CHO   449     135.478 214.710  29.963  1.00  0.00            
ATOM   2951  R2  CHO   449     137.428 212.810  30.363  1.00  0.00            
ATOM   2952  R3  CHO   449     138.078 214.410  32.463  1.00  0.00            
ATOM   2953  R4  CHO   449     139.478 211.860  33.013  1.00  0.00            
ATOM   2954  R5  CHO   449     138.128 212.910  34.363  1.00  0.00            
ATOM   2955  C1  CHO   449     141.328 212.860  36.463  1.00  0.00           C
ATOM   2956  C2  CHO   449     143.228 216.010  39.463  1.00  0.00           C
ATOM   2957  ROH CHO   450     161.028  43.260  38.363  1.00  0.00            
ATOM   2958  R1  CHO   450     162.928  43.410  36.313  1.00  0.00            
ATOM   2959  R2  CHO   450     165.678  43.360  36.763  1.00  0.00            
ATOM   2960  R3  CHO   450     165.628  41.260  35.013  1.00  0.00            
ATOM   2961  R4  CHO   450     168.428  42.010  35.213  1.00  0.00            
ATOM   2962  R5  CHO   450     167.278  41.860  33.363  1.00  0.00            
ATOM   2963  C1  CHO   450     170.028  39.310  32.613  1.00  0.00           C
ATOM   2964  C2  CHO   450     170.978  40.210  29.963  1.00  0.00           C
ATOM   2965  ROH CHO   451     103.528 135.060  43.313  1.00  0.00            
ATOM   2966  R1  CHO   451     101.278 134.910  45.013  1.00  0.00            
ATOM   2967  R2  CHO   451      99.528 132.710  44.963  1.00  0.00            
ATOM   2968  R3  CHO   451     100.128 132.610  47.613  1.00  0.00            
ATOM   2969  R4  CHO   451      97.378 131.610  47.413  1.00  0.00            
ATOM   2970  R5  CHO   451      98.078 133.210  48.713  1.00  0.00            
ATOM   2971  C1  CHO   451      96.628 130.860  51.363  1.00  0.00           C
ATOM   2972  C2  CHO   451      95.578 127.060  53.113  1.00  0.00           C
ATOM   2973  ROH CHO   452     217.328  20.160  42.963  1.00  0.00            
ATOM   2974  R1  CHO   452     218.628  22.310  41.763  1.00  0.00            
ATOM   2975  R2  CHO   452     217.228  24.360  40.613  1.00  0.00            
ATOM   2976  R3  CHO   452     218.778  25.960  42.263  1.00  0.00            
ATOM   2977  R4  CHO   452     217.928  27.710  40.113  1.00  0.00            
ATOM   2978  R5  CHO   452     219.978  27.360  40.813  1.00  0.00            
ATOM   2979  C1  CHO   452     219.828  31.110  41.413  1.00  0.00           C
ATOM   2980  C2  CHO   452     221.728  34.660  40.263  1.00  0.00           C
ATOM   2981  ROH CHO   453      83.328 157.010  37.313  1.00  0.00            
ATOM   2982  R1  CHO   453      83.728 154.310  38.013  1.00  0.00            
ATOM   2983  R2  CHO   453      83.778 153.460  40.663  1.00  0.00            
ATOM   2984  R3  CHO   453      81.828 151.760  39.813  1.00  0.00            
ATOM   2985  R4  CHO   453      83.028 150.460  42.163  1.00  0.00            
ATOM   2986  R5  CHO   453      82.778 149.560  40.163  1.00  0.00            
ATOM   2987  C1  CHO   453      80.778 147.060  42.213  1.00  0.00           C
ATOM   2988  C2  CHO   453      78.678 145.160  45.413  1.00  0.00           C
ATOM   2989  ROH CHO   454     187.528 157.360  33.663  1.00  0.00            
ATOM   2990  R1  CHO   454     189.178 158.860  32.013  1.00  0.00            
ATOM   2991  R2  CHO   454     191.578 157.860  31.013  1.00  0.00            
ATOM   2992  R3  CHO   454     190.478 158.560  28.613  1.00  0.00            
ATOM   2993  R4  CHO   454     193.378 158.360  28.063  1.00  0.00            
ATOM   2994  R5  CHO   454     192.078 160.060  27.613  1.00  0.00            
ATOM   2995  C1  CHO   454     193.378 159.260  24.113  1.00  0.00           C
ATOM   2996  C2  CHO   454     192.628 159.860  20.313  1.00  0.00           C
ATOM   2997  ROH CHO   455     216.128 155.360  40.513  1.00  0.00            
ATOM   2998  R1  CHO   455     218.978 155.110  40.263  1.00  0.00            
ATOM   2999  R2  CHO   455     220.178 154.710  37.813  1.00  0.00            
ATOM   3000  R3  CHO   455     221.628 156.910  38.563  1.00  0.00            
ATOM   3001  R4  CHO   455     222.828 156.110  36.013  1.00  0.00            
ATOM   3002  R5  CHO   455     223.878 156.410  37.913  1.00  0.00            
ATOM   3003  C1  CHO   455     225.678 158.960  35.663  1.00  0.00           C
ATOM   3004  C2  CHO   455     228.428 160.510  33.113  1.00  0.00           C
ATOM   3005  ROH CHO   456     198.828   3.710  38.763  1.00  0.00            
ATOM   3006  R1  CHO   456     200.228   5.760  37.413  1.00  0.00            
ATOM   3007  R2  CHO   456     202.978   5.960  37.463  1.00  0.00            
ATOM   3008  R3  CHO   456     202.678   6.060  34.763  1.00  0.00            
ATOM   3009  R4  CHO   456     205.178   7.460  35.213  1.00  0.00            
ATOM   3010  R5  CHO   456     203.478   8.110  34.063  1.00  0.00            
ATOM   3011  C1  CHO   456     206.228   8.260  31.363  1.00  0.00           C
ATOM   3012  C2  CHO   456     206.328  10.160  29.013  1.00  0.00           C
ATOM   3013  ROH CHO   457     178.928 144.760  29.963  1.00  0.00            
ATOM   3014  R1  CHO   457     179.778 144.410  32.613  1.00  0.00            
ATOM   3015  R2  CHO   457     181.178 142.210  33.513  1.00  0.00            
ATOM   3016  R3  CHO   457     182.928 144.110  34.413  1.00  0.00            
ATOM   3017  R4  CHO   457     183.628 141.610  35.863  1.00  0.00            
ATOM   3018  R5  CHO   457     183.178 143.560  36.763  1.00  0.00            
ATOM   3019  C1  CHO   457     186.678 143.060  38.113  1.00  0.00           C
ATOM   3020  C2  CHO   457     187.078 144.960  40.763  1.00  0.00           C
ATOM   3021  ROH CHO   458     155.028 192.060  38.413  1.00  0.00            
ATOM   3022  R1  CHO   458     155.678 194.210  36.713  1.00  0.00            
ATOM   3023  R2  CHO   458     157.628 196.060  37.363  1.00  0.00            
ATOM   3024  R3  CHO   458     158.678 195.360  34.913  1.00  0.00            
ATOM   3025  R4  CHO   458     160.078 197.810  35.663  1.00  0.00            
ATOM   3026  R5  CHO   458     159.028 197.460  33.813  1.00  0.00            
ATOM   3027  C1  CHO   458     162.478 198.210  32.413  1.00  0.00           C
ATOM   3028  C2  CHO   458     166.128 201.810  32.863  1.00  0.00           C
ATOM   3029  ROH CHO   459     156.828  10.060  42.563  1.00  0.00            
ATOM   3030  R1  CHO   459     157.728  11.810  44.613  1.00  0.00            
ATOM   3031  R2  CHO   459     159.228  14.060  44.113  1.00  0.00            
ATOM   3032  R3  CHO   459     157.228  15.310  45.563  1.00  0.00            
ATOM   3033  R4  CHO   459     159.428  17.210  45.513  1.00  0.00            
ATOM   3034  R5  CHO   459     158.428  16.410  47.263  1.00  0.00            
ATOM   3035  C1  CHO   459     157.728  20.160  47.663  1.00  0.00           C
ATOM   3036  C2  CHO   459     159.228  23.560  48.613  1.00  0.00           C
ATOM   3037  ROH CHO   460     167.828  34.510  34.313  1.00  0.00            
ATOM   3038  R1  CHO   460     167.478  36.960  35.813  1.00  0.00            
ATOM   3039  R2  CHO   460     165.028  37.710  36.913  1.00  0.00            
ATOM   3040  R3  CHO   460     166.528  37.860  39.213  1.00  0.00            
ATOM   3041  R4  CHO   460     163.878  38.910  39.913  1.00  0.00            
ATOM   3042  R5  CHO   460     165.778  39.860  40.213  1.00  0.00            
ATOM   3043  C1  CHO   460     164.578  39.810  43.813  1.00  0.00           C
ATOM   3044  C2  CHO   460     163.428  39.360  46.863  1.00  0.00           C
ATOM   3045  ROH CHO   461     169.528  63.360  33.913  1.00  0.00            
ATOM   3046  R1  CHO   461     170.928  63.560  36.313  1.00  0.00            
ATOM   3047  R2  CHO   461     170.828  65.760  37.963  1.00  0.00            
ATOM   3048  R3  CHO   461     170.128  63.960  39.863  1.00  0.00            
ATOM   3049  R4  CHO   461     171.578  66.060  41.313  1.00  0.00            
ATOM   3050  R5  CHO   461     172.028  63.910  41.313  1.00  0.00            
ATOM   3051  C1  CHO   461     171.378  64.510  45.063  1.00  0.00           C
ATOM   3052  C2  CHO   461     169.828  64.660  47.563  1.00  0.00           C
ATOM   3053  ROH CHO   462      -2.722 198.110  39.863  1.00  0.00            
ATOM   3054  R1  CHO   462      -0.922 196.410  41.263  1.00  0.00            
ATOM   3055  R2  CHO   462      -1.822 194.260  42.763  1.00  0.00            
ATOM   3056  R3  CHO   462      -0.072 192.860  41.163  1.00  0.00            
ATOM   3057  R4  CHO   462       0.428 191.860  43.863  1.00  0.00            
ATOM   3058  R5  CHO   462       1.928 192.710  42.463  1.00  0.00            
ATOM   3059  C1  CHO   462       3.378 189.210  43.013  1.00  0.00           C
ATOM   3060  C2  CHO   462       7.578 187.610  42.063  1.00  0.00           C
ATOM   3061  ROH CHO   463      86.428  44.310  26.113  1.00  0.00            
ATOM   3062  R1  CHO   463      88.578  45.010  27.763  1.00  0.00            
ATOM   3063  R2  CHO   463      88.778  47.510  28.913  1.00  0.00            
ATOM   3064  R3  CHO   463      89.078  46.110  31.213  1.00  0.00            
ATOM   3065  R4  CHO   463      89.378  48.910  32.063  1.00  0.00            
ATOM   3066  R5  CHO   463      90.778  47.210  32.413  1.00  0.00            
ATOM   3067  C1  CHO   463      89.978  48.260  36.013  1.00  0.00           C
ATOM   3068  C2  CHO   463      90.678  52.710  36.913  1.00  0.00           C
ATOM   3069  ROH CHO   464     200.978  41.960  34.163  1.00  0.00            
ATOM   3070  R1  CHO   464     200.978  39.160  33.513  1.00  0.00            
ATOM   3071  R2  CHO   464     202.578  37.360  34.813  1.00  0.00            
ATOM   3072  R3  CHO   464     200.228  36.110  35.263  1.00  0.00            
ATOM   3073  R4  CHO   464     202.228  33.960  34.963  1.00  0.00            
ATOM   3074  R5  CHO   464     200.328  34.110  33.863  1.00  0.00            
ATOM   3075  C1  CHO   464     199.778  30.760  35.513  1.00  0.00           C
ATOM   3076  C2  CHO   464     199.928  28.760  32.613  1.00  0.00           C
ATOM   3077  ROH CHO   465      46.528  73.260  35.313  1.00  0.00            
ATOM   3078  R1  CHO   465      46.078  73.410  38.113  1.00  0.00            
ATOM   3079  R2  CHO   465      46.328  75.760  39.563  1.00  0.00            
ATOM   3080  R3  CHO   465      43.778  75.060  40.363  1.00  0.00            
ATOM   3081  R4  CHO   465      44.678  77.110  42.313  1.00  0.00            
ATOM   3082  R5  CHO   465      43.878  75.060  42.763  1.00  0.00            
ATOM   3083  C1  CHO   465      41.378  77.310  44.663  1.00  0.00           C
ATOM   3084  C2  CHO   465      38.378  78.760  45.263  1.00  0.00           C
ATOM   3085  ROH CHO   466     144.928 203.660  29.263  1.00  0.00            
ATOM   3086  R1  CHO   466     146.278 204.110  31.713  1.00  0.00            
ATOM   3087  R2  CHO   466     145.178 205.510  33.813  1.00  0.00            
ATOM   3088  R3  CHO   466     145.828 203.260  35.213  1.00  0.00            
ATOM   3089  R4  CHO   466     145.428 205.310  37.263  1.00  0.00            
ATOM   3090  R5  CHO   466     147.178 204.060  37.013  1.00  0.00            
ATOM   3091  C1  CHO   466     146.228 203.060  40.563  1.00  0.00           C
ATOM   3092  C2  CHO   466     148.078 204.760  43.713  1.00  0.00           C
ATOM   3093  ROH CHO   467     115.678 117.760  50.663  1.00  0.00            
ATOM   3094  R1  CHO   467     117.578 119.310  49.213  1.00  0.00            
ATOM   3095  R2  CHO   467     117.678 122.060  49.363  1.00  0.00            
ATOM   3096  R3  CHO   467     120.278 121.610  50.013  1.00  0.00            
ATOM   3097  R4  CHO   467     120.028 124.510  49.863  1.00  0.00            
ATOM   3098  R5  CHO   467     121.478 123.260  48.813  1.00  0.00            
ATOM   3099  C1  CHO   467     123.878 125.510  50.763  1.00  0.00           C
ATOM   3100  C2  CHO   467     126.978 128.060  50.863  1.00  0.00           C
ATOM   3101  ROH CHO   468       2.378  32.860  37.163  1.00  0.00            
ATOM   3102  R1  CHO   468       4.628  32.910  35.413  1.00  0.00            
ATOM   3103  R2  CHO   468       4.628  34.360  33.063  1.00  0.00            
ATOM   3104  R3  CHO   468       6.878  35.410  34.113  1.00  0.00            
ATOM   3105  R4  CHO   468       6.978  36.210  31.263  1.00  0.00            
ATOM   3106  R5  CHO   468       8.528  35.160  32.363  1.00  0.00            
ATOM   3107  C1  CHO   468      10.478  38.260  31.213  1.00  0.00           C
ATOM   3108  C2  CHO   468      11.478  41.860  30.013  1.00  0.00           C
ATOM   3109  ROH CHO   469     118.578 122.060  40.063  1.00  0.00            
ATOM   3110  R1  CHO   469     120.378 119.910  39.513  1.00  0.00            
ATOM   3111  R2  CHO   469     120.128 117.460  40.713  1.00  0.00            
ATOM   3112  R3  CHO   469     120.128 116.560  38.163  1.00  0.00            
ATOM   3113  R4  CHO   469     120.778 114.160  39.763  1.00  0.00            
ATOM   3114  R5  CHO   469     121.928 114.960  38.063  1.00  0.00            
ATOM   3115  C1  CHO   469     121.128 111.460  36.763  1.00  0.00           C
ATOM   3116  C2  CHO   469     120.228 108.060  35.863  1.00  0.00           C
ATOM   3117  ROH CHO   470     171.678  87.810  45.613  1.00  0.00            
ATOM   3118  R1  CHO   470     172.678  87.860  42.963  1.00  0.00            
ATOM   3119  R2  CHO   470     171.678  89.610  41.013  1.00  0.00            
ATOM   3120  R3  CHO   470     174.278  90.360  40.813  1.00  0.00            
ATOM   3121  R4  CHO   470     173.378  90.010  38.063  1.00  0.00            
ATOM   3122  R5  CHO   470     175.128  89.110  38.963  1.00  0.00            
ATOM   3123  C1  CHO   470     176.778  90.910  36.113  1.00  0.00           C
ATOM   3124  C2  CHO   470     176.428  91.210  32.813  1.00  0.00           C
ATOM   3125  ROH CHO   471     181.728 123.960  46.263  1.00  0.00            
ATOM   3126  R1  CHO   471     179.178 124.510  45.163  1.00  0.00            
ATOM   3127  R2  CHO   471     178.028 122.910  43.163  1.00  0.00            
ATOM   3128  R3  CHO   471     175.978 122.760  44.913  1.00  0.00            
ATOM   3129  R4  CHO   471     174.828 121.960  42.363  1.00  0.00            
ATOM   3130  R5  CHO   471     174.078 123.460  43.663  1.00  0.00            
ATOM   3131  C1  CHO   471     171.028 121.210  43.513  1.00  0.00           C
ATOM   3132  C2  CHO   471     169.378 119.360  39.863  1.00  0.00           C
ATOM   3133  ROH CHO   472     222.478 209.810  35.613  1.00  0.00            
ATOM   3134  R1  CHO   472     221.728 212.210  36.863  1.00  0.00            
ATOM   3135  R2  CHO   472     222.428 214.710  35.863  1.00  0.00            
ATOM   3136  R3  CHO   472     219.728 215.160  36.013  1.00  0.00            
ATOM   3137  R4  CHO   472     220.928 217.810  36.113  1.00  0.00            
ATOM   3138  R5  CHO   472     219.528 217.010  37.513  1.00  0.00            
ATOM   3139  C1  CHO   472     217.578 220.060  36.363  1.00  0.00           C
ATOM   3140  C2  CHO   472     219.328 223.310  37.213  1.00  0.00           C
ATOM   3141  ROH CHO   473      26.778   7.310  44.363  1.00  0.00            
ATOM   3142  R1  CHO   473      25.978   9.460  42.763  1.00  0.00            
ATOM   3143  R2  CHO   473      25.128  11.860  43.763  1.00  0.00            
ATOM   3144  R3  CHO   473      27.028  12.910  42.113  1.00  0.00            
ATOM   3145  R4  CHO   473      25.278  15.160  42.763  1.00  0.00            
ATOM   3146  R5  CHO   473      25.878  14.460  40.763  1.00  0.00            
ATOM   3147  C1  CHO   473      27.228  18.060  40.613  1.00  0.00           C
ATOM   3148  C2  CHO   473      25.178  19.510  38.113  1.00  0.00           C
ATOM   3149  ROH CHO   474     112.778 109.010  41.313  1.00  0.00            
ATOM   3150  R1  CHO   474     110.828 107.060  40.763  1.00  0.00            
ATOM   3151  R2  CHO   474     108.428 106.960  42.113  1.00  0.00            
ATOM   3152  R3  CHO   474     107.378 107.010  39.613  1.00  0.00            
ATOM   3153  R4  CHO   474     105.378 105.610  41.213  1.00  0.00            
ATOM   3154  R5  CHO   474     106.278 104.910  39.413  1.00  0.00            
ATOM   3155  C1  CHO   474     102.628 104.910  38.363  1.00  0.00           C
ATOM   3156  C2  CHO   474     101.028 101.860  41.013  1.00  0.00           C
ATOM   3157  ROH CHO   475      71.528  26.860  27.313  1.00  0.00            
ATOM   3158  R1  CHO   475      72.778  26.460  29.863  1.00  0.00            
ATOM   3159  R2  CHO   475      71.328  25.760  32.113  1.00  0.00            
ATOM   3160  R3  CHO   475      73.178  23.760  32.213  1.00  0.00            
ATOM   3161  R4  CHO   475      71.778  23.610  34.813  1.00  0.00            
ATOM   3162  R5  CHO   475      73.928  23.810  34.513  1.00  0.00            
ATOM   3163  C1  CHO   475      73.778  20.560  36.463  1.00  0.00           C
ATOM   3164  C2  CHO   475      74.478  19.160  40.213  1.00  0.00           C
ATOM   3165  ROH CHO   476     150.578 199.660  37.113  1.00  0.00            
ATOM   3166  R1  CHO   476     151.078 196.910  37.163  1.00  0.00            
ATOM   3167  R2  CHO   476     151.228 195.410  39.463  1.00  0.00            
ATOM   3168  R3  CHO   476     149.328 193.910  38.213  1.00  0.00            
ATOM   3169  R4  CHO   476     149.978 192.410  40.663  1.00  0.00            
ATOM   3170  R5  CHO   476     150.028 191.660  38.613  1.00  0.00            
ATOM   3171  C1  CHO   476     147.528 189.260  40.213  1.00  0.00           C
ATOM   3172  C2  CHO   476     147.378 185.860  39.913  1.00  0.00           C
ATOM   3173  ROH CHO   477      54.678 198.060  35.363  1.00  0.00            
ATOM   3174  R1  CHO   477      55.328 195.560  36.513  1.00  0.00            
ATOM   3175  R2  CHO   477      53.528 194.060  37.963  1.00  0.00            
ATOM   3176  R3  CHO   477      54.178 192.110  36.213  1.00  0.00            
ATOM   3177  R4  CHO   477      52.678 190.760  38.313  1.00  0.00            
ATOM   3178  R5  CHO   477      54.678 190.210  37.563  1.00  0.00            
ATOM   3179  C1  CHO   477      52.778 186.960  36.813  1.00  0.00           C
ATOM   3180  C2  CHO   477      51.978 183.360  36.263  1.00  0.00           C
ATOM   3181  ROH CHO   478      33.778  98.210  41.913  1.00  0.00            
ATOM   3182  R1  CHO   478      35.478  98.160  39.663  1.00  0.00            
ATOM   3183  R2  CHO   478      37.878  99.560  39.563  1.00  0.00            
ATOM   3184  R3  CHO   478      38.928  97.160  39.013  1.00  0.00            
ATOM   3185  R4  CHO   478      40.428  99.060  37.363  1.00  0.00            
ATOM   3186  R5  CHO   478      39.428  97.260  36.663  1.00  0.00            
ATOM   3187  C1  CHO   478      42.928  96.460  35.513  1.00  0.00           C
ATOM   3188  C2  CHO   478      42.528  94.010  33.563  1.00  0.00           C
ATOM   3189  ROH CHO   479     135.078 185.210  46.863  1.00  0.00            
ATOM   3190  R1  CHO   479     137.428 184.660  45.413  1.00  0.00            
ATOM   3191  R2  CHO   479     138.928 186.660  44.213  1.00  0.00            
ATOM   3192  R3  CHO   479     140.978 185.560  45.663  1.00  0.00            
ATOM   3193  R4  CHO   479     142.278 187.310  43.663  1.00  0.00            
ATOM   3194  R5  CHO   479     142.678 185.210  44.013  1.00  0.00            
ATOM   3195  C1  CHO   479     146.128 186.660  44.713  1.00  0.00           C
ATOM   3196  C2  CHO   479     149.028 189.710  44.863  1.00  0.00           C
ATOM   3197  ROH CHO   480      14.428  57.810  31.963  1.00  0.00            
ATOM   3198  R1  CHO   480      13.778  55.210  30.863  1.00  0.00            
ATOM   3199  R2  CHO   480      15.528  53.160  30.913  1.00  0.00            
ATOM   3200  R3  CHO   480      13.478  51.810  32.113  1.00  0.00            
ATOM   3201  R4  CHO   480      15.428  49.710  31.563  1.00  0.00            
ATOM   3202  R5  CHO   480      13.328  49.710  31.013  1.00  0.00            
ATOM   3203  C1  CHO   480      13.428  46.610  33.113  1.00  0.00           C
ATOM   3204  C2  CHO   480      16.478  45.010  35.313  1.00  0.00           C
ATOM   3205  ROH CHO   481     173.578  73.010  45.213  1.00  0.00            
ATOM   3206  R1  CHO   481     175.228  70.760  44.813  1.00  0.00            
ATOM   3207  R2  CHO   481     174.278  68.360  43.763  1.00  0.00            
ATOM   3208  R3  CHO   481     176.328  68.710  41.963  1.00  0.00            
ATOM   3209  R4  CHO   481     176.278  65.860  42.513  1.00  0.00            
ATOM   3210  R5  CHO   481     177.978  67.160  42.713  1.00  0.00            
ATOM   3211  C1  CHO   481     179.328  64.660  40.113  1.00  0.00           C
ATOM   3212  C2  CHO   481     181.778  61.260  40.263  1.00  0.00           C
ATOM   3213  ROH CHO   482     123.078  85.910  46.663  1.00  0.00            
ATOM   3214  R1  CHO   482     123.628  84.660  44.213  1.00  0.00            
ATOM   3215  R2  CHO   482     122.228  82.360  43.363  1.00  0.00            
ATOM   3216  R3  CHO   482     121.778  83.960  41.163  1.00  0.00            
ATOM   3217  R4  CHO   482     121.728  81.210  40.163  1.00  0.00            
ATOM   3218  R5  CHO   482     122.928  82.810  39.413  1.00  0.00            
ATOM   3219  C1  CHO   482     121.028  81.910  36.263  1.00  0.00           C
ATOM   3220  C2  CHO   482     123.428  81.560  32.713  1.00  0.00           C
ATOM   3221  ROH CHO   483     136.178 117.310  54.363  1.00  0.00            
ATOM   3222  R1  CHO   483     133.978 115.860  53.263  1.00  0.00            
ATOM   3223  R2  CHO   483     132.728 116.560  50.913  1.00  0.00            
ATOM   3224  R3  CHO   483     133.328 113.960  50.213  1.00  0.00            
ATOM   3225  R4  CHO   483     131.978 115.110  47.863  1.00  0.00            
ATOM   3226  R5  CHO   483     131.428 113.260  48.913  1.00  0.00            
ATOM   3227  C1  CHO   483     132.028 111.860  45.463  1.00  0.00           C
ATOM   3228  C2  CHO   483     129.078 110.810  42.963  1.00  0.00           C
ATOM   3229  ROH CHO   484     201.978  91.760  38.963  1.00  0.00            
ATOM   3230  R1  CHO   484     199.628  90.310  39.563  1.00  0.00            
ATOM   3231  R2  CHO   484     197.278  91.460  40.313  1.00  0.00            
ATOM   3232  R3  CHO   484     196.278  90.160  38.263  1.00  0.00            
ATOM   3233  R4  CHO   484     193.978  90.710  39.963  1.00  0.00            
ATOM   3234  R5  CHO   484     194.528  88.760  39.213  1.00  0.00            
ATOM   3235  C1  CHO   484     191.028  88.960  37.763  1.00  0.00           C
ATOM   3236  C2  CHO   484     189.028  90.360  38.963  1.00  0.00           C
ATOM   3237  ROH CHO   485      10.178  78.760  41.863  1.00  0.00            
ATOM   3238  R1  CHO   485      11.978  79.310  39.763  1.00  0.00            
ATOM   3239  R2  CHO   485      11.128  79.660  37.113  1.00  0.00            
ATOM   3240  R3  CHO   485      12.428  82.010  37.313  1.00  0.00            
ATOM   3241  R4  CHO   485      12.678  81.260  34.513  1.00  0.00            
ATOM   3242  R5  CHO   485      14.328  81.810  35.863  1.00  0.00            
ATOM   3243  C1  CHO   485      14.778  84.510  33.163  1.00  0.00           C
ATOM   3244  C2  CHO   485      16.678  84.510  29.413  1.00  0.00           C
ATOM   3245  ROH CHO   486     144.078  43.710  30.013  1.00  0.00            
ATOM   3246  R1  CHO   486     144.228  44.660  32.663  1.00  0.00            
ATOM   3247  R2  CHO   486     146.628  44.810  34.013  1.00  0.00            
ATOM   3248  R3  CHO   486     145.878  47.360  34.363  1.00  0.00            
ATOM   3249  R4  CHO   486     147.278  46.660  36.863  1.00  0.00            
ATOM   3250  R5  CHO   486     145.278  47.510  36.663  1.00  0.00            
ATOM   3251  C1  CHO   486     146.928  50.210  38.813  1.00  0.00           C
ATOM   3252  C2  CHO   486     149.528  49.960  42.663  1.00  0.00           C
ATOM   3253  ROH CHO   487     200.078 214.910  37.163  1.00  0.00            
ATOM   3254  R1  CHO   487     198.828 215.060  39.663  1.00  0.00            
ATOM   3255  R2  CHO   487     197.228 213.060  40.663  1.00  0.00            
ATOM   3256  R3  CHO   487     198.928 213.160  42.763  1.00  0.00            
ATOM   3257  R4  CHO   487     196.778 211.360  43.663  1.00  0.00            
ATOM   3258  R5  CHO   487     197.478 213.110  44.713  1.00  0.00            
ATOM   3259  C1  CHO   487     198.128 210.460  47.363  1.00  0.00           C
ATOM   3260  C2  CHO   487     195.328 210.960  51.113  1.00  0.00           C
ATOM   3261  ROH CHO   488       9.328 167.910  45.963  1.00  0.00            
ATOM   3262  R1  CHO   488      11.628 168.010  44.363  1.00  0.00            
ATOM   3263  R2  CHO   488      13.778 166.310  44.663  1.00  0.00            
ATOM   3264  R3  CHO   488      13.378 165.860  42.013  1.00  0.00            
ATOM   3265  R4  CHO   488      16.178 165.110  42.463  1.00  0.00            
ATOM   3266  R5  CHO   488      15.428 166.510  40.963  1.00  0.00            
ATOM   3267  C1  CHO   488      17.178 164.010  38.713  1.00  0.00           C
ATOM   3268  C2  CHO   488      17.928 163.210  35.713  1.00  0.00           C
ATOM   3269  ROH CHO   489      30.328 104.160  32.763  1.00  0.00            
ATOM   3270  R1  CHO   489      27.778 103.260  31.963  1.00  0.00            
ATOM   3271  R2  CHO   489      27.328 101.960  29.563  1.00  0.00            
ATOM   3272  R3  CHO   489      26.278 100.010  31.163  1.00  0.00            
ATOM   3273  R4  CHO   489      24.528 100.060  28.813  1.00  0.00            
ATOM   3274  R5  CHO   489      23.928 100.260  30.913  1.00  0.00            
ATOM   3275  C1  CHO   489      21.928  97.160  29.863  1.00  0.00           C
ATOM   3276  C2  CHO   489      19.678  94.910  27.213  1.00  0.00           C
ATOM   3277  ROH CHO   490      63.178  79.110  35.513  1.00  0.00            
ATOM   3278  R1  CHO   490      64.278  76.610  34.963  1.00  0.00            
ATOM   3279  R2  CHO   490      66.978  76.110  35.263  1.00  0.00            
ATOM   3280  R3  CHO   490      66.078  74.060  36.813  1.00  0.00            
ATOM   3281  R4  CHO   490      68.928  73.560  36.463  1.00  0.00            
ATOM   3282  R5  CHO   490      67.328  72.160  36.063  1.00  0.00            
ATOM   3283  C1  CHO   490      69.228  70.060  38.663  1.00  0.00           C
ATOM   3284  C2  CHO   490      67.878  66.110  38.863  1.00  0.00           C
ATOM   3285  ROH CHO   491     137.628 151.160  33.263  1.00  0.00            
ATOM   3286  R1  CHO   491     135.778 152.860  34.513  1.00  0.00            
ATOM   3287  R2  CHO   491     134.378 152.160  36.813  1.00  0.00            
ATOM   3288  R3  CHO   491     135.428 154.460  37.763  1.00  0.00            
ATOM   3289  R4  CHO   491     132.778 154.360  38.913  1.00  0.00            
ATOM   3290  R5  CHO   491     133.628 156.010  37.813  1.00  0.00            
ATOM   3291  C1  CHO   491     132.778 157.760  41.063  1.00  0.00           C
ATOM   3292  C2  CHO   491     130.378 160.910  41.163  1.00  0.00           C
ATOM   3293  ROH CHO   492     139.578  34.860  43.863  1.00  0.00            
ATOM   3294  R1  CHO   492     137.228  36.460  43.663  1.00  0.00            
ATOM   3295  R2  CHO   492     136.678  38.560  45.413  1.00  0.00            
ATOM   3296  R3  CHO   492     136.378  39.960  43.113  1.00  0.00            
ATOM   3297  R4  CHO   492     134.378  41.060  44.913  1.00  0.00            
ATOM   3298  R5  CHO   492     134.028  40.310  42.863  1.00  0.00            
ATOM   3299  C1  CHO   492     132.778  43.810  42.413  1.00  0.00           C
ATOM   3300  C2  CHO   492     131.078  47.510  41.163  1.00  0.00           C
ATOM   3301  ROH CHO   493     130.128  18.010  45.663  1.00  0.00            
ATOM   3302  R1  CHO   493     132.578  16.660  46.263  1.00  0.00            
ATOM   3303  R2  CHO   493     133.928  15.160  44.463  1.00  0.00            
ATOM   3304  R3  CHO   493     135.978  16.810  45.013  1.00  0.00            
ATOM   3305  R4  CHO   493     137.278  14.460  43.913  1.00  0.00            
ATOM   3306  R5  CHO   493     137.728  15.410  45.813  1.00  0.00            
ATOM   3307  C1  CHO   493     141.128  15.610  44.113  1.00  0.00           C
ATOM   3308  C2  CHO   493     144.228  14.660  43.363  1.00  0.00           C
ATOM   3309  ROH CHO   494      17.878  93.910  40.913  1.00  0.00            
ATOM   3310  R1  CHO   494      15.878  92.360  39.663  1.00  0.00            
ATOM   3311  R2  CHO   494      13.678  91.460  40.963  1.00  0.00            
ATOM   3312  R3  CHO   494      12.328  92.710  39.013  1.00  0.00            
ATOM   3313  R4  CHO   494      10.478  90.710  39.963  1.00  0.00            
ATOM   3314  R5  CHO   494      11.078  91.060  37.913  1.00  0.00            
ATOM   3315  C1  CHO   494       7.328  91.460  37.513  1.00  0.00           C
ATOM   3316  C2  CHO   494       5.628  87.960  35.963  1.00  0.00           C
ATOM   3317  ROH CHO   495      61.978   1.060  44.613  1.00  0.00            
ATOM   3318  R1  CHO   495      63.928  -0.290  46.163  1.00  0.00            
ATOM   3319  R2  CHO   495      66.428   0.760  46.613  1.00  0.00            
ATOM   3320  R3  CHO   495      65.778   0.410  49.213  1.00  0.00            
ATOM   3321  R4  CHO   495      68.678   0.510  49.213  1.00  0.00            
ATOM   3322  R5  CHO   495      67.478  -1.040  50.063  1.00  0.00            
ATOM   3323  C1  CHO   495      69.428   0.010  53.163  1.00  0.00           C
ATOM   3324  C2  CHO   495      72.078   0.210  56.263  1.00  0.00           C
ATOM   3325  ROH CHO   496      69.378  38.410  42.613  1.00  0.00            
ATOM   3326  R1  CHO   496      67.128  40.160  42.563  1.00  0.00            
ATOM   3327  R2  CHO   496      65.828  40.860  40.263  1.00  0.00            
ATOM   3328  R3  CHO   496      63.628  39.860  41.613  1.00  0.00            
ATOM   3329  R4  CHO   496      62.678  42.310  40.213  1.00  0.00            
ATOM   3330  R5  CHO   496      62.528  41.860  42.363  1.00  0.00            
ATOM   3331  C1  CHO   496      58.828  42.310  41.463  1.00  0.00           C
ATOM   3332  C2  CHO   496      55.128  43.360  39.113  1.00  0.00           C
ATOM   3333  ROH CHO   497     101.478  37.810  31.813  1.00  0.00            
ATOM   3334  R1  CHO   497     102.828  35.360  32.313  1.00  0.00            
ATOM   3335  R2  CHO   497     103.528  34.510  34.863  1.00  0.00            
ATOM   3336  R3  CHO   497     102.128  32.310  34.213  1.00  0.00            
ATOM   3337  R4  CHO   497     103.728  31.560  36.563  1.00  0.00            
ATOM   3338  R5  CHO   497     103.678  30.510  34.613  1.00  0.00            
ATOM   3339  C1  CHO   497     102.528  27.660  36.913  1.00  0.00           C
ATOM   3340  C2  CHO   497     100.378  25.610  39.713  1.00  0.00           C
ATOM   3341  ROH CHO   498      27.478 151.660  25.013  1.00  0.00            
ATOM   3342  R1  CHO   498      26.578 149.560  26.613  1.00  0.00            
ATOM   3343  R2  CHO   498      26.628 149.610  29.413  1.00  0.00            
ATOM   3344  R3  CHO   498      23.978 149.060  29.163  1.00  0.00            
ATOM   3345  R4  CHO   498      24.778 147.760  31.663  1.00  0.00            
ATOM   3346  R5  CHO   498      23.778 146.810  29.963  1.00  0.00            
ATOM   3347  C1  CHO   498      21.228 146.160  32.713  1.00  0.00           C
ATOM   3348  C2  CHO   498      22.128 143.760  35.513  1.00  0.00           C
ATOM   3349  ROH CHO   499     124.878  13.060  37.213  1.00  0.00            
ATOM   3350  R1  CHO   499     125.278  11.060  35.263  1.00  0.00            
ATOM   3351  R2  CHO   499     124.728   8.410  35.713  1.00  0.00            
ATOM   3352  R3  CHO   499     123.178   8.610  33.463  1.00  0.00            
ATOM   3353  R4  CHO   499     123.878   5.760  33.563  1.00  0.00            
ATOM   3354  R5  CHO   499     124.178   7.210  31.863  1.00  0.00            
ATOM   3355  C1  CHO   499     121.928   4.610  30.213  1.00  0.00           C
ATOM   3356  C2  CHO   499     122.378   1.810  27.813  1.00  0.00           C
ATOM   3357  ROH CHO   500      25.178 220.260  30.863  1.00  0.00            
ATOM   3358  R1  CHO   500      23.678 217.960  31.663  1.00  0.00            
ATOM   3359  R2  CHO   500      21.328 217.210  30.363  1.00  0.00            
ATOM   3360  R3  CHO   500      22.628 214.810  30.113  1.00  0.00            
ATOM   3361  R4  CHO   500      19.778 214.210  29.563  1.00  0.00            
ATOM   3362  R5  CHO   500      21.078 213.210  31.013  1.00  0.00            
ATOM   3363  C1  CHO   500      20.128 210.260  28.863  1.00  0.00           C
ATOM   3364  C2  CHO   500      18.128 208.360  32.013  1.00  0.00           C
ATOM   3365  ROH CHO   501      64.578  77.160  40.213  1.00  0.00            
ATOM   3366  R1  CHO   501      62.378  78.810  40.863  1.00  0.00            
ATOM   3367  R2  CHO   501      62.578  81.610  40.713  1.00  0.00            
ATOM   3368  R3  CHO   501      60.428  81.310  39.113  1.00  0.00            
ATOM   3369  R4  CHO   501      60.428  84.160  39.963  1.00  0.00            
ATOM   3370  R5  CHO   501      58.778  82.710  40.113  1.00  0.00            
ATOM   3371  C1  CHO   501      57.178  85.410  37.963  1.00  0.00           C
ATOM   3372  C2  CHO   501      55.178  86.810  34.863  1.00  0.00           C
ATOM   3373  ROH CHO   502     195.278 199.010  32.113  1.00  0.00            
ATOM   3374  R1  CHO   502     195.478 201.260  33.813  1.00  0.00            
ATOM   3375  R2  CHO   502     193.478 203.160  34.063  1.00  0.00            
ATOM   3376  R3  CHO   502     193.728 202.610  36.713  1.00  0.00            
ATOM   3377  R4  CHO   502     191.428 204.410  36.513  1.00  0.00            
ATOM   3378  R5  CHO   502     193.228 204.660  37.813  1.00  0.00            
ATOM   3379  C1  CHO   502     190.478 204.660  40.463  1.00  0.00           C
ATOM   3380  C2  CHO   502     187.978 207.060  41.013  1.00  0.00           C
ATOM   3381  ROH CHO   503     214.328  85.410  38.663  1.00  0.00            
ATOM   3382  R1  CHO   503     216.428  84.710  36.913  1.00  0.00            
ATOM   3383  R2  CHO   503     215.978  83.260  34.613  1.00  0.00            
ATOM   3384  R3  CHO   503     217.328  85.360  33.463  1.00  0.00            
ATOM   3385  R4  CHO   503     217.778  83.060  31.613  1.00  0.00            
ATOM   3386  R5  CHO   503     219.278  84.410  32.513  1.00  0.00            
ATOM   3387  C1  CHO   503     220.028  84.960  28.813  1.00  0.00           C
ATOM   3388  C2  CHO   503     219.928  87.110  28.213  1.00  0.00           C
ATOM   3389  ROH CHO   504     193.578 131.210  42.163  1.00  0.00            
ATOM   3390  R1  CHO   504     192.078 133.610  42.213  1.00  0.00            
ATOM   3391  R2  CHO   504     193.078 136.010  43.163  1.00  0.00            
ATOM   3392  R3  CHO   504     192.278 136.960  40.713  1.00  0.00            
ATOM   3393  R4  CHO   504     192.928 139.360  42.263  1.00  0.00            
ATOM   3394  R5  CHO   504     191.028 138.910  41.263  1.00  0.00            
ATOM   3395  C1  CHO   504     192.078 142.160  39.513  1.00  0.00           C
ATOM   3396  C2  CHO   504     191.678 144.910  38.513  1.00  0.00           C
ATOM   3397  ROH CHO   505     100.228 219.860  27.613  1.00  0.00            
ATOM   3398  R1  CHO   505      98.078 219.860  29.463  1.00  0.00            
ATOM   3399  R2  CHO   505      96.528 217.660  29.913  1.00  0.00            
ATOM   3400  R3  CHO   505      97.228 218.060  32.463  1.00  0.00            
ATOM   3401  R4  CHO   505      94.428 217.210  32.613  1.00  0.00            
ATOM   3402  R5  CHO   505      95.228 219.010  33.463  1.00  0.00            
ATOM   3403  C1  CHO   505      93.828 217.360  36.613  1.00  0.00           C
ATOM   3404  C2  CHO   505      91.178 215.110  38.713  1.00  0.00           C
ATOM   3405  ROH CHO   506      83.628 164.610  41.313  1.00  0.00            
ATOM   3406  R1  CHO   506      80.978 164.210  40.313  1.00  0.00            
ATOM   3407  R2  CHO   506      78.728 164.760  41.813  1.00  0.00            
ATOM   3408  R3  CHO   506      78.078 166.310  39.663  1.00  0.00            
ATOM   3409  R4  CHO   506      75.478 165.310  40.713  1.00  0.00            
ATOM   3410  R5  CHO   506      76.228 165.110  38.663  1.00  0.00            
ATOM   3411  C1  CHO   506      72.978 167.060  38.063  1.00  0.00           C
ATOM   3412  C2  CHO   506      72.128 168.910  35.513  1.00  0.00           C
ATOM   3413  ROH CHO   507     168.078 125.460  52.363  1.00  0.00            
ATOM   3414  R1  CHO   507     165.478 125.860  51.213  1.00  0.00            
ATOM   3415  R2  CHO   507     163.978 128.110  51.713  1.00  0.00            
ATOM   3416  R3  CHO   507     163.928 128.260  49.013  1.00  0.00            
ATOM   3417  R4  CHO   507     161.378 129.410  49.913  1.00  0.00            
ATOM   3418  R5  CHO   507     161.628 127.810  48.463  1.00  0.00            
ATOM   3419  C1  CHO   507     159.778 130.360  46.263  1.00  0.00           C
ATOM   3420  C2  CHO   507     157.078 129.760  43.513  1.00  0.00           C
ATOM   3421  ROH CHO   508      68.628  80.360  38.013  1.00  0.00            
ATOM   3422  R1  CHO   508      67.328  82.010  36.113  1.00  0.00            
ATOM   3423  R2  CHO   508      68.678  83.060  33.913  1.00  0.00            
ATOM   3424  R3  CHO   508      66.628  81.960  32.563  1.00  0.00            
ATOM   3425  R4  CHO   508      67.778  83.910  30.663  1.00  0.00            
ATOM   3426  R5  CHO   508      65.678  83.760  31.263  1.00  0.00            
ATOM   3427  C1  CHO   508      65.328  83.260  27.513  1.00  0.00           C
ATOM   3428  C2  CHO   508      66.278  84.960  24.763  1.00  0.00           C
ATOM   3429  ROH CHO   509     105.628  48.610  33.513  1.00  0.00            
ATOM   3430  R1  CHO   509     105.778  47.510  36.113  1.00  0.00            
ATOM   3431  R2  CHO   509     103.628  47.510  37.813  1.00  0.00            
ATOM   3432  R3  CHO   509     104.078  44.810  37.913  1.00  0.00            
ATOM   3433  R4  CHO   509     101.928  45.210  39.813  1.00  0.00            
ATOM   3434  R5  CHO   509     103.828  44.160  40.213  1.00  0.00            
ATOM   3435  C1  CHO   509     101.378  41.410  41.063  1.00  0.00           C
ATOM   3436  C2  CHO   509      98.928  38.760  43.063  1.00  0.00           C
ATOM   3437  ROH CHO   510      58.778 122.410  30.963  1.00  0.00            
ATOM   3438  R1  CHO   510      58.878 124.460  32.963  1.00  0.00            
ATOM   3439  R2  CHO   510      60.628 124.310  35.113  1.00  0.00            
ATOM   3440  R3  CHO   510      61.428 126.760  34.213  1.00  0.00            
ATOM   3441  R4  CHO   510      62.028 126.760  37.063  1.00  0.00            
ATOM   3442  R5  CHO   510      60.878 128.260  35.963  1.00  0.00            
ATOM   3443  C1  CHO   510      63.628 130.510  37.363  1.00  0.00           C
ATOM   3444  C2  CHO   510      66.678 133.010  38.913  1.00  0.00           C
ATOM   3445  ROH CHO   511     122.228  59.710  33.863  1.00  0.00            
ATOM   3446  R1  CHO   511     121.628  59.510  36.613  1.00  0.00            
ATOM   3447  R2  CHO   511     119.578  60.960  37.813  1.00  0.00            
ATOM   3448  R3  CHO   511     118.778  58.460  38.663  1.00  0.00            
ATOM   3449  R4  CHO   511     117.328  60.360  40.363  1.00  0.00            
ATOM   3450  R5  CHO   511     118.578  58.710  41.013  1.00  0.00            
ATOM   3451  C1  CHO   511     115.278  57.710  42.613  1.00  0.00           C
ATOM   3452  C2  CHO   511     114.628  58.260  47.363  1.00  0.00           C
ATOM   3453  ROH CHO   512      17.128  64.060  24.763  1.00  0.00            
ATOM   3454  R1  CHO   512      18.578  66.410  25.263  1.00  0.00            
ATOM   3455  R2  CHO   512      17.428  68.610  26.413  1.00  0.00            
ATOM   3456  R3  CHO   512      19.478  68.410  28.213  1.00  0.00            
ATOM   3457  R4  CHO   512      17.928  70.760  29.063  1.00  0.00            
ATOM   3458  R5  CHO   512      20.078  70.660  28.663  1.00  0.00            
ATOM   3459  C1  CHO   512      20.128  71.760  32.313  1.00  0.00           C
ATOM   3460  C2  CHO   512      22.578  73.610  34.913  1.00  0.00           C
ATOM   3461  ROH CHO   513     218.628 164.210  41.663  1.00  0.00            
ATOM   3462  R1  CHO   513     218.778 165.810  39.313  1.00  0.00            
ATOM   3463  R2  CHO   513     218.028 164.810  36.863  1.00  0.00            
ATOM   3464  R3  CHO   513     216.428 167.010  36.863  1.00  0.00            
ATOM   3465  R4  CHO   513     216.278 165.960  34.113  1.00  0.00            
ATOM   3466  R5  CHO   513     216.828 168.010  34.713  1.00  0.00            
ATOM   3467  C1  CHO   513     213.778 168.710  32.513  1.00  0.00           C
ATOM   3468  C2  CHO   513     212.878 171.910  30.563  1.00  0.00           C
ATOM   3469  ROH CHO   514     125.078  27.810  35.313  1.00  0.00            
ATOM   3470  R1  CHO   514     127.578  26.860  34.463  1.00  0.00            
ATOM   3471  R2  CHO   514     129.778  28.560  34.263  1.00  0.00            
ATOM   3472  R3  CHO   514     130.928  26.660  35.913  1.00  0.00            
ATOM   3473  R4  CHO   514     133.178  28.360  34.963  1.00  0.00            
ATOM   3474  R5  CHO   514     133.028  26.110  34.863  1.00  0.00            
ATOM   3475  C1  CHO   514     136.228  26.460  36.913  1.00  0.00           C
ATOM   3476  C2  CHO   514     139.928  24.710  35.213  1.00  0.00           C
ATOM   3477  ROH CHO   515      69.978 123.410  40.313  1.00  0.00            
ATOM   3478  R1  CHO   515      71.878 121.310  40.013  1.00  0.00            
ATOM   3479  R2  CHO   515      74.578 121.760  39.763  1.00  0.00            
ATOM   3480  R3  CHO   515      74.728 120.010  41.863  1.00  0.00            
ATOM   3481  R4  CHO   515      77.128 119.460  40.263  1.00  0.00            
ATOM   3482  R5  CHO   515      75.628 118.010  40.913  1.00  0.00            
ATOM   3483  C1  CHO   515      78.778 116.560  42.513  1.00  0.00           C
ATOM   3484  C2  CHO   515      81.178 114.260  41.313  1.00  0.00           C
ATOM   3485  ROH CHO   516      11.428 197.810  32.063  1.00  0.00            
ATOM   3486  R1  CHO   516      12.128 195.110  32.363  1.00  0.00            
ATOM   3487  R2  CHO   516      14.728 194.210  32.513  1.00  0.00            
ATOM   3488  R3  CHO   516      13.878 193.060  34.863  1.00  0.00            
ATOM   3489  R4  CHO   516      16.228 191.510  34.113  1.00  0.00            
ATOM   3490  R5  CHO   516      14.278 190.760  34.563  1.00  0.00            
ATOM   3491  C1  CHO   516      16.328 188.910  37.163  1.00  0.00           C
ATOM   3492  C2  CHO   516      18.928 189.760  40.963  1.00  0.00           C
ATOM   3493  ROH CHO   517      28.828 207.610  35.313  1.00  0.00            
ATOM   3494  R1  CHO   517      30.028 207.810  37.863  1.00  0.00            
ATOM   3495  R2  CHO   517      32.428 206.610  38.513  1.00  0.00            
ATOM   3496  R3  CHO   517      33.128 209.110  39.263  1.00  0.00            
ATOM   3497  R4  CHO   517      34.628 207.360  41.063  1.00  0.00            
ATOM   3498  R5  CHO   517      33.328 209.010  41.613  1.00  0.00            
ATOM   3499  C1  CHO   517      36.578 210.160  43.213  1.00  0.00           C
ATOM   3500  C2  CHO   517      39.178 210.960  45.613  1.00  0.00           C
ATOM   3501  ROH CHO   518     158.578  75.010  29.413  1.00  0.00            
ATOM   3502  R1  CHO   518     157.778  74.610  32.113  1.00  0.00            
ATOM   3503  R2  CHO   518     159.578  74.460  34.213  1.00  0.00            
ATOM   3504  R3  CHO   518     158.028  76.410  35.263  1.00  0.00            
ATOM   3505  R4  CHO   518     159.428  75.210  37.563  1.00  0.00            
ATOM   3506  R5  CHO   518     157.278  75.510  37.313  1.00  0.00            
ATOM   3507  C1  CHO   518     157.878  77.510  40.513  1.00  0.00           C
ATOM   3508  C2  CHO   518     156.178  78.610  43.313  1.00  0.00           C
ATOM   3509  ROH CHO   519     155.228 122.010  41.113  1.00  0.00            
ATOM   3510  R1  CHO   519     156.328 123.460  38.963  1.00  0.00            
ATOM   3511  R2  CHO   519     157.428 125.960  39.263  1.00  0.00            
ATOM   3512  R3  CHO   519     159.628 124.810  38.113  1.00  0.00            
ATOM   3513  R4  CHO   519     160.528 127.460  39.013  1.00  0.00            
ATOM   3514  R5  CHO   519     160.678 126.610  37.013  1.00  0.00            
ATOM   3515  C1  CHO   519     164.378 127.310  37.763  1.00  0.00           C
ATOM   3516  C2  CHO   519     167.428 128.210  36.413  1.00  0.00           C
ATOM   3517  ROH CHO   520     120.078  87.660  38.313  1.00  0.00            
ATOM   3518  R1  CHO   520     118.578  89.960  37.663  1.00  0.00            
ATOM   3519  R2  CHO   520     116.778  91.060  39.463  1.00  0.00            
ATOM   3520  R3  CHO   520     118.228  93.260  39.013  1.00  0.00            
ATOM   3521  R4  CHO   520     115.578  94.260  39.913  1.00  0.00            
ATOM   3522  R5  CHO   520     116.628  94.810  38.113  1.00  0.00            
ATOM   3523  C1  CHO   520     116.278  98.260  39.763  1.00  0.00           C
ATOM   3524  C2  CHO   520     115.628 100.760  36.263  1.00  0.00           C
ATOM   3525  ROH CHO   521      12.528 223.460  42.813  1.00  0.00            
ATOM   3526  R1  CHO   521      11.378 223.160  40.263  1.00  0.00            
ATOM   3527  R2  CHO   521      12.778 222.160  38.113  1.00  0.00            
ATOM   3528  R3  CHO   521      10.678 220.360  37.963  1.00  0.00            
ATOM   3529  R4  CHO   521      11.378 220.910  35.213  1.00  0.00            
ATOM   3530  R5  CHO   521       9.428 221.060  36.113  1.00  0.00            
ATOM   3531  C1  CHO   521       8.628 218.510  33.413  1.00  0.00           C
ATOM   3532  C2  CHO   521       6.128 218.810  31.013  1.00  0.00           C
ATOM   3533  ROH CHO   522     116.028   9.960  37.613  1.00  0.00            
ATOM   3534  R1  CHO   522     114.578  11.960  38.963  1.00  0.00            
ATOM   3535  R2  CHO   522     113.178  13.910  37.613  1.00  0.00            
ATOM   3536  R3  CHO   522     111.078  13.110  39.113  1.00  0.00            
ATOM   3537  R4  CHO   522     109.978  15.160  37.413  1.00  0.00            
ATOM   3538  R5  CHO   522     109.878  15.060  39.613  1.00  0.00            
ATOM   3539  C1  CHO   522     106.128  15.160  38.763  1.00  0.00           C
ATOM   3540  C2  CHO   522     104.828  17.560  36.613  1.00  0.00           C
ATOM   3541  ROH CHO   523      21.328  31.660  34.213  1.00  0.00            
ATOM   3542  R1  CHO   523      23.178  29.510  34.513  1.00  0.00            
ATOM   3543  R2  CHO   523      25.728  29.660  33.563  1.00  0.00            
ATOM   3544  R3  CHO   523      26.378  29.060  36.163  1.00  0.00            
ATOM   3545  R4  CHO   523      28.878  28.710  34.663  1.00  0.00            
ATOM   3546  R5  CHO   523      27.928  27.210  35.963  1.00  0.00            
ATOM   3547  C1  CHO   523      31.278  27.560  37.713  1.00  0.00           C
ATOM   3548  C2  CHO   523      33.878  30.010  39.113  1.00  0.00           C
ATOM   3549  ROH CHO   524      39.378  31.610  38.313  1.00  0.00            
ATOM   3550  R1  CHO   524      39.378  30.160  40.763  1.00  0.00            
ATOM   3551  R2  CHO   524      37.828  30.910  42.913  1.00  0.00            
ATOM   3552  R3  CHO   524      36.878  28.360  42.713  1.00  0.00            
ATOM   3553  R4  CHO   524      36.278  29.110  45.463  1.00  0.00            
ATOM   3554  R5  CHO   524      37.378  27.360  44.863  1.00  0.00            
ATOM   3555  C1  CHO   524      34.528  25.760  46.763  1.00  0.00           C
ATOM   3556  C2  CHO   524      33.378  25.760  50.113  1.00  0.00           C
ATOM   3557  ROH CHO   525      88.978 184.710  45.713  1.00  0.00            
ATOM   3558  R1  CHO   525      90.178 183.010  43.813  1.00  0.00            
ATOM   3559  R2  CHO   525      91.678 184.010  41.663  1.00  0.00            
ATOM   3560  R3  CHO   525      93.578 182.360  42.663  1.00  0.00            
ATOM   3561  R4  CHO   525      94.528 183.060  39.963  1.00  0.00            
ATOM   3562  R5  CHO   525      94.278 181.060  40.813  1.00  0.00            
ATOM   3563  C1  CHO   525      97.978 180.960  39.913  1.00  0.00           C
ATOM   3564  C2  CHO   525      98.278 179.010  37.213  1.00  0.00           C
ATOM   3565  ROH CHO   526      61.478  56.460  33.663  1.00  0.00            
ATOM   3566  R1  CHO   526      58.978  56.960  34.963  1.00  0.00            
ATOM   3567  R2  CHO   526      56.928  55.160  34.963  1.00  0.00            
ATOM   3568  R3  CHO   526      57.078  55.510  37.663  1.00  0.00            
ATOM   3569  R4  CHO   526      54.628  53.960  37.213  1.00  0.00            
ATOM   3570  R5  CHO   526      54.778  55.760  38.313  1.00  0.00            
ATOM   3571  C1  CHO   526      53.378  53.560  41.063  1.00  0.00           C
ATOM   3572  C2  CHO   526      50.728  52.560  42.663  1.00  0.00           C
ATOM   3573  ROH CHO   527     191.128 153.960  47.463  1.00  0.00            
ATOM   3574  R1  CHO   527     190.828 151.760  45.663  1.00  0.00            
ATOM   3575  R2  CHO   527     192.878 149.960  45.213  1.00  0.00            
ATOM   3576  R3  CHO   527     190.928 148.160  45.863  1.00  0.00            
ATOM   3577  R4  CHO   527     192.728 146.710  44.063  1.00  0.00            
ATOM   3578  R5  CHO   527     190.578 146.910  43.863  1.00  0.00            
ATOM   3579  C1  CHO   527     190.828 143.110  44.013  1.00  0.00           C
ATOM   3580  C2  CHO   527     187.178 140.610  43.413  1.00  0.00           C
ATOM   3581  ROH CHO   528      99.228 107.110  32.413  1.00  0.00            
ATOM   3582  R1  CHO   528     101.178 108.810  33.563  1.00  0.00            
ATOM   3583  R2  CHO   528     102.078 108.510  36.163  1.00  0.00            
ATOM   3584  R3  CHO   528     104.528 108.360  35.013  1.00  0.00            
ATOM   3585  R4  CHO   528     104.878 110.110  37.363  1.00  0.00            
ATOM   3586  R5  CHO   528     105.428 110.560  35.313  1.00  0.00            
ATOM   3587  C1  CHO   528     108.828 110.910  36.963  1.00  0.00           C
ATOM   3588  C2  CHO   528     110.978 113.060  38.663  1.00  0.00           C
ATOM   3589  ROH CHO   529     123.178 148.310  40.413  1.00  0.00            
ATOM   3590  R1  CHO   529     122.528 145.660  39.613  1.00  0.00            
ATOM   3591  R2  CHO   529     123.628 143.410  40.813  1.00  0.00            
ATOM   3592  R3  CHO   529     121.028 142.710  41.213  1.00  0.00            
ATOM   3593  R4  CHO   529     122.528 140.160  41.163  1.00  0.00            
ATOM   3594  R5  CHO   529     120.828 140.710  39.913  1.00  0.00            
ATOM   3595  C1  CHO   529     119.428 137.610  41.713  1.00  0.00           C
ATOM   3596  C2  CHO   529     118.978 133.560  43.263  1.00  0.00           C
ATOM   3597  ROH CHO   530     183.678  97.910  29.313  1.00  0.00            
ATOM   3598  R1  CHO   530     185.828  97.860  31.113  1.00  0.00            
ATOM   3599  R2  CHO   530     187.578  95.710  31.263  1.00  0.00            
ATOM   3600  R3  CHO   530     189.478  97.660  30.913  1.00  0.00            
ATOM   3601  R4  CHO   530     190.978  95.260  31.663  1.00  0.00            
ATOM   3602  R5  CHO   530     191.078  97.210  32.613  1.00  0.00            
ATOM   3603  C1  CHO   530     194.728  96.810  31.563  1.00  0.00           C
ATOM   3604  C2  CHO   530     195.228  93.310  33.363  1.00  0.00           C
ATOM   3605  ROH CHO   531      60.678  76.760  50.363  1.00  0.00            
ATOM   3606  R1  CHO   531      61.628  74.860  48.463  1.00  0.00            
ATOM   3607  R2  CHO   531      61.178  75.160  45.713  1.00  0.00            
ATOM   3608  R3  CHO   531      63.878  74.860  45.563  1.00  0.00            
ATOM   3609  R4  CHO   531      62.878  73.460  43.163  1.00  0.00            
ATOM   3610  R5  CHO   531      64.178  72.660  44.663  1.00  0.00            
ATOM   3611  C1  CHO   531      66.378  72.360  41.563  1.00  0.00           C
ATOM   3612  C2  CHO   531      63.978  70.060  39.313  1.00  0.00           C
ATOM   3613  ROH CHO   532     213.178  58.210  42.663  1.00  0.00            
ATOM   3614  R1  CHO   532     211.428  56.560  41.213  1.00  0.00            
ATOM   3615  R2  CHO   532     208.728  57.010  41.113  1.00  0.00            
ATOM   3616  R3  CHO   532     209.128  56.910  38.463  1.00  0.00            
ATOM   3617  R4  CHO   532     206.678  55.360  38.863  1.00  0.00            
ATOM   3618  R5  CHO   532     208.428  54.660  37.813  1.00  0.00            
ATOM   3619  C1  CHO   532     205.828  54.410  35.013  1.00  0.00           C
ATOM   3620  C2  CHO   532     203.978  52.810  35.513  1.00  0.00           C
ATOM   3621  ROH CHO   533     175.478 195.760  37.263  1.00  0.00            
ATOM   3622  R1  CHO   533     177.528 194.760  35.613  1.00  0.00            
ATOM   3623  R2  CHO   533     180.228 195.360  36.113  1.00  0.00            
ATOM   3624  R3  CHO   533     180.478 192.660  36.113  1.00  0.00            
ATOM   3625  R4  CHO   533     183.178 193.660  35.763  1.00  0.00            
ATOM   3626  R5  CHO   533     182.178 192.210  34.463  1.00  0.00            
ATOM   3627  C1  CHO   533     185.178 190.110  35.563  1.00  0.00           C
ATOM   3628  C2  CHO   533     189.078 191.060  34.663  1.00  0.00           C
ATOM   3629  ROH CHO   534      53.278 214.260  36.913  1.00  0.00            
ATOM   3630  R1  CHO   534      53.778 211.610  36.063  1.00  0.00            
ATOM   3631  R2  CHO   534      54.778 211.010  33.563  1.00  0.00            
ATOM   3632  R3  CHO   534      56.628 209.660  34.963  1.00  0.00            
ATOM   3633  R4  CHO   534      56.178 207.960  32.613  1.00  0.00            
ATOM   3634  R5  CHO   534      56.078 207.360  34.713  1.00  0.00            
ATOM   3635  C1  CHO   534      58.778 204.960  33.413  1.00  0.00           C
ATOM   3636  C2  CHO   534      56.578 201.260  32.113  1.00  0.00           C
ATOM   3637  ROH CHO   535     151.428  95.760  48.363  1.00  0.00            
ATOM   3638  R1  CHO   535     150.778  98.510  48.463  1.00  0.00            
ATOM   3639  R2  CHO   535     148.728  99.610  46.913  1.00  0.00            
ATOM   3640  R3  CHO   535     147.828 100.560  49.313  1.00  0.00            
ATOM   3641  R4  CHO   535     145.878 101.560  47.413  1.00  0.00            
ATOM   3642  R5  CHO   535     146.978 102.710  48.863  1.00  0.00            
ATOM   3643  C1  CHO   535     143.428 103.510  49.913  1.00  0.00           C
ATOM   3644  C2  CHO   535     140.378 105.210  52.413  1.00  0.00           C
ATOM   3645  ROH CHO   536      22.078 167.660  34.013  1.00  0.00            
ATOM   3646  R1  CHO   536      24.728 166.860  33.563  1.00  0.00            
ATOM   3647  R2  CHO   536      25.928 166.910  31.063  1.00  0.00            
ATOM   3648  R3  CHO   536      27.778 168.410  32.363  1.00  0.00            
ATOM   3649  R4  CHO   536      29.178 167.260  30.013  1.00  0.00            
ATOM   3650  R5  CHO   536      29.828 167.160  32.113  1.00  0.00            
ATOM   3651  C1  CHO   536      32.878 168.910  30.613  1.00  0.00           C
ATOM   3652  C2  CHO   536      36.728 166.760  30.063  1.00  0.00           C
ATOM   3653  ROH CHO   537      92.478 114.610  46.013  1.00  0.00            
ATOM   3654  R1  CHO   537      93.128 112.660  44.013  1.00  0.00            
ATOM   3655  R2  CHO   537      92.978 113.160  41.313  1.00  0.00            
ATOM   3656  R3  CHO   537      95.528 112.310  41.313  1.00  0.00            
ATOM   3657  R4  CHO   537      94.478 111.410  38.713  1.00  0.00            
ATOM   3658  R5  CHO   537      95.528 110.210  40.213  1.00  0.00            
ATOM   3659  C1  CHO   537      97.828 109.660  37.213  1.00  0.00           C
ATOM   3660  C2  CHO   537      97.278 106.310  37.063  1.00  0.00           C
ATOM   3661  ROH CHO   538      41.478  32.360  33.713  1.00  0.00            
ATOM   3662  R1  CHO   538      38.978  33.560  34.263  1.00  0.00            
ATOM   3663  R2  CHO   538      36.728  32.910  32.763  1.00  0.00            
ATOM   3664  R3  CHO   538      35.678  32.360  35.213  1.00  0.00            
ATOM   3665  R4  CHO   538      33.328  32.860  33.563  1.00  0.00            
ATOM   3666  R5  CHO   538      33.828  33.810  35.463  1.00  0.00            
ATOM   3667  C1  CHO   538      30.428  32.360  36.263  1.00  0.00           C
ATOM   3668  C2  CHO   538      29.228  33.810  39.563  1.00  0.00           C
ATOM   3669  ROH CHO   539      52.778  91.610  35.913  1.00  0.00            
ATOM   3670  R1  CHO   539      52.978  91.610  33.063  1.00  0.00            
ATOM   3671  R2  CHO   539      55.078  90.560  31.663  1.00  0.00            
ATOM   3672  R3  CHO   539      53.128  89.160  30.363  1.00  0.00            
ATOM   3673  R4  CHO   539      55.578  88.460  28.963  1.00  0.00            
ATOM   3674  R5  CHO   539      53.728  89.310  28.063  1.00  0.00            
ATOM   3675  C1  CHO   539      54.028  86.060  26.113  1.00  0.00           C
ATOM   3676  C2  CHO   539      56.728  86.410  23.763  1.00  0.00           C
ATOM   3677  ROH CHO   540     194.028 178.010  41.213  1.00  0.00            
ATOM   3678  R1  CHO   540     193.278 176.310  39.113  1.00  0.00            
ATOM   3679  R2  CHO   540     194.928 174.260  38.213  1.00  0.00            
ATOM   3680  R3  CHO   540     192.678 172.760  38.663  1.00  0.00            
ATOM   3681  R4  CHO   540     194.378 171.060  36.963  1.00  0.00            
ATOM   3682  R5  CHO   540     192.328 171.610  36.563  1.00  0.00            
ATOM   3683  C1  CHO   540     192.028 167.810  36.663  1.00  0.00           C
ATOM   3684  C2  CHO   540     190.678 163.710  36.863  1.00  0.00           C
ATOM   3685  ROH CHO   541     183.878  -0.890  39.263  1.00  0.00            
ATOM   3686  R1  CHO   541     181.528  -0.290  40.713  1.00  0.00            
ATOM   3687  R2  CHO   541     180.678   2.310  41.013  1.00  0.00            
ATOM   3688  R3  CHO   541     178.328   1.310  39.963  1.00  0.00            
ATOM   3689  R4  CHO   541     177.728   4.160  40.663  1.00  0.00            
ATOM   3690  R5  CHO   541     176.628   2.360  41.313  1.00  0.00            
ATOM   3691  C1  CHO   541     173.878   4.310  39.463  1.00  0.00           C
ATOM   3692  C2  CHO   541     171.628   7.110  36.813  1.00  0.00           C
ATOM   3693  ROH CHO   542      46.928  83.260  34.763  1.00  0.00            
ATOM   3694  R1  CHO   542      48.678  81.110  34.163  1.00  0.00            
ATOM   3695  R2  CHO   542      49.378  80.410  31.563  1.00  0.00            
ATOM   3696  R3  CHO   542      51.878  80.710  32.563  1.00  0.00            
ATOM   3697  R4  CHO   542      52.228  79.260  30.013  1.00  0.00            
ATOM   3698  R5  CHO   542      52.978  78.610  31.963  1.00  0.00            
ATOM   3699  C1  CHO   542      56.278  78.760  30.013  1.00  0.00           C
ATOM   3700  C2  CHO   542      59.228  77.360  26.863  1.00  0.00           C
ATOM   3701  ROH CHO   543      25.828 120.060  47.313  1.00  0.00            
ATOM   3702  R1  CHO   543      25.328 121.360  44.863  1.00  0.00            
ATOM   3703  R2  CHO   543      26.028 123.960  44.363  1.00  0.00            
ATOM   3704  R3  CHO   543      27.328 122.860  42.213  1.00  0.00            
ATOM   3705  R4  CHO   543      26.528 125.510  41.263  1.00  0.00            
ATOM   3706  R5  CHO   543      26.078 123.610  40.313  1.00  0.00            
ATOM   3707  C1  CHO   543      28.028 125.360  37.513  1.00  0.00           C
ATOM   3708  C2  CHO   543      29.578 125.510  33.863  1.00  0.00           C
ATOM   3709  ROH CHO   544     174.878 199.160  33.663  1.00  0.00            
ATOM   3710  R1  CHO   544     172.978 197.160  33.013  1.00  0.00            
ATOM   3711  R2  CHO   544     173.678 194.860  31.713  1.00  0.00            
ATOM   3712  R3  CHO   544     172.428 193.660  33.813  1.00  0.00            
ATOM   3713  R4  CHO   544     172.828 191.510  31.913  1.00  0.00            
ATOM   3714  R5  CHO   544     170.928 192.060  32.813  1.00  0.00            
ATOM   3715  C1  CHO   544     171.128 188.460  33.963  1.00  0.00           C
ATOM   3716  C2  CHO   544     171.028 185.260  31.313  1.00  0.00           C
ATOM   3717  ROH CHO   545     181.978 210.060  43.363  1.00  0.00            
ATOM   3718  R1  CHO   545     183.428 209.560  41.013  1.00  0.00            
ATOM   3719  R2  CHO   545     182.628 207.810  39.063  1.00  0.00            
ATOM   3720  R3  CHO   545     182.928 209.960  37.413  1.00  0.00            
ATOM   3721  R4  CHO   545     182.328 207.760  35.613  1.00  0.00            
ATOM   3722  R5  CHO   545     184.028 209.060  35.463  1.00  0.00            
ATOM   3723  C1  CHO   545     182.428 209.760  32.063  1.00  0.00           C
ATOM   3724  C2  CHO   545     182.278 210.910  28.213  1.00  0.00           C
ATOM   3725  ROH CHO   546     219.578  29.310  31.813  1.00  0.00            
ATOM   3726  R1  CHO   546     218.428  27.460  33.613  1.00  0.00            
ATOM   3727  R2  CHO   546     216.528  28.110  35.513  1.00  0.00            
ATOM   3728  R3  CHO   546     215.128  26.110  34.363  1.00  0.00            
ATOM   3729  R4  CHO   546     214.128  26.260  37.113  1.00  0.00            
ATOM   3730  R5  CHO   546     214.928  24.510  36.063  1.00  0.00            
ATOM   3731  C1  CHO   546     211.428  23.260  36.963  1.00  0.00           C
ATOM   3732  C2  CHO   546     207.678  23.560  34.713  1.00  0.00           C
ATOM   3733  ROH CHO   547     131.628 191.410  24.313  1.00  0.00            
ATOM   3734  R1  CHO   547     131.128 193.460  26.213  1.00  0.00            
ATOM   3735  R2  CHO   547     131.978 193.260  28.813  1.00  0.00            
ATOM   3736  R3  CHO   547     133.128 195.710  28.263  1.00  0.00            
ATOM   3737  R4  CHO   547     133.128 195.460  31.213  1.00  0.00            
ATOM   3738  R5  CHO   547     132.328 197.110  30.013  1.00  0.00            
ATOM   3739  C1  CHO   547     134.928 199.010  32.113  1.00  0.00           C
ATOM   3740  C2  CHO   547     136.978 201.060  33.363  1.00  0.00           C
ATOM   3741  ROH CHO   548     150.378 114.060  25.713  1.00  0.00            
ATOM   3742  R1  CHO   548     149.678 114.410  28.463  1.00  0.00            
ATOM   3743  R2  CHO   548     147.328 113.510  29.513  1.00  0.00            
ATOM   3744  R3  CHO   548     148.978 112.310  31.313  1.00  0.00            
ATOM   3745  R4  CHO   548     146.478 112.810  32.813  1.00  0.00            
ATOM   3746  R5  CHO   548     148.478 113.410  33.413  1.00  0.00            
ATOM   3747  C1  CHO   548     147.578 111.260  36.413  1.00  0.00           C
ATOM   3748  C2  CHO   548     145.328 109.260  38.163  1.00  0.00           C
ATOM   3749  ROH CHO   549      29.278 122.110  30.463  1.00  0.00            
ATOM   3750  R1  CHO   549      29.128 119.310  30.313  1.00  0.00            
ATOM   3751  R2  CHO   549      31.128 117.660  31.263  1.00  0.00            
ATOM   3752  R3  CHO   549      29.078 116.510  32.663  1.00  0.00            
ATOM   3753  R4  CHO   549      30.878 114.260  32.063  1.00  0.00            
ATOM   3754  R5  CHO   549      28.778 114.360  31.613  1.00  0.00            
ATOM   3755  C1  CHO   549      28.828 111.260  33.813  1.00  0.00           C
ATOM   3756  C2  CHO   549      28.128 108.310  33.313  1.00  0.00           C
ATOM   3757  ROH CHO   550     200.228 199.460  44.913  1.00  0.00            
ATOM   3758  R1  CHO   550     198.378 201.110  43.513  1.00  0.00            
ATOM   3759  R2  CHO   550     197.928 203.760  44.213  1.00  0.00            
ATOM   3760  R3  CHO   550     198.578 204.260  41.663  1.00  0.00            
ATOM   3761  R4  CHO   550     197.028 206.560  42.463  1.00  0.00            
ATOM   3762  R5  CHO   550     196.678 205.310  40.713  1.00  0.00            
ATOM   3763  C1  CHO   550     197.128 208.710  39.013  1.00  0.00           C
ATOM   3764  C2  CHO   550     197.678 211.010  35.563  1.00  0.00           C
ATOM   3765  ROH CHO   551      12.828  19.310  41.863  1.00  0.00            
ATOM   3766  R1  CHO   551      14.578  20.410  39.963  1.00  0.00            
ATOM   3767  R2  CHO   551      17.328  20.560  40.363  1.00  0.00            
ATOM   3768  R3  CHO   551      17.428  19.160  37.963  1.00  0.00            
ATOM   3769  R4  CHO   551      20.028  20.560  38.163  1.00  0.00            
ATOM   3770  R5  CHO   551      18.578  20.710  36.513  1.00  0.00            
ATOM   3771  C1  CHO   551      21.628  19.310  34.663  1.00  0.00           C
ATOM   3772  C2  CHO   551      22.278  19.660  30.963  1.00  0.00           C
ATOM   3773  ROH CHO   552     171.528 135.810  55.813  1.00  0.00            
ATOM   3774  R1  CHO   552     172.828 135.460  53.263  1.00  0.00            
ATOM   3775  R2  CHO   552     173.578 132.960  52.313  1.00  0.00            
ATOM   3776  R3  CHO   552     172.078 133.710  50.163  1.00  0.00            
ATOM   3777  R4  CHO   552     173.428 131.260  49.313  1.00  0.00            
ATOM   3778  R5  CHO   552     173.478 133.160  48.313  1.00  0.00            
ATOM   3779  C1  CHO   552     171.978 130.960  45.563  1.00  0.00           C
ATOM   3780  C2  CHO   552     171.978 128.060  43.463  1.00  0.00           C
ATOM   3781  ROH CHO   553      76.878  19.710  48.263  1.00  0.00            
ATOM   3782  R1  CHO   553      78.028  17.710  46.663  1.00  0.00            
ATOM   3783  R2  CHO   553      77.028  17.010  44.213  1.00  0.00            
ATOM   3784  R3  CHO   553      79.578  17.560  43.413  1.00  0.00            
ATOM   3785  R4  CHO   553      78.378  15.960  41.213  1.00  0.00            
ATOM   3786  R5  CHO   553      80.228  15.510  42.263  1.00  0.00            
ATOM   3787  C1  CHO   553      81.578  15.760  38.713  1.00  0.00           C
ATOM   3788  C2  CHO   553      83.178  15.360  35.013  1.00  0.00           C
ATOM   3789  ROH CHO   554     209.078  46.110  33.513  1.00  0.00            
ATOM   3790  R1  CHO   554     210.928  44.660  35.113  1.00  0.00            
ATOM   3791  R2  CHO   554     213.328  43.710  34.163  1.00  0.00            
ATOM   3792  R3  CHO   554     214.328  45.060  36.313  1.00  0.00            
ATOM   3793  R4  CHO   554     216.678  43.760  35.063  1.00  0.00            
ATOM   3794  R5  CHO   554     216.078  43.610  37.163  1.00  0.00            
ATOM   3795  C1  CHO   554     219.578  45.160  37.563  1.00  0.00           C
ATOM   3796  C2  CHO   554     222.928  43.610  36.163  1.00  0.00           C
ATOM   3797  ROH CHO   555     195.228 134.910  32.663  1.00  0.00            
ATOM   3798  R1  CHO   555     193.728 136.960  33.913  1.00  0.00            
ATOM   3799  R2  CHO   555     191.028 137.410  33.363  1.00  0.00            
ATOM   3800  R3  CHO   555     190.778 137.160  36.063  1.00  0.00            
ATOM   3801  R4  CHO   555     188.228 138.210  35.163  1.00  0.00            
ATOM   3802  R5  CHO   555     189.528 139.060  36.713  1.00  0.00            
ATOM   3803  C1  CHO   555     186.328 138.510  38.763  1.00  0.00           C
ATOM   3804  C2  CHO   555     183.378 138.910  40.463  1.00  0.00           C
ATOM   3805  ROH CHO   556     110.828 213.060  32.563  1.00  0.00            
ATOM   3806  R1  CHO   556     109.678 212.410  35.063  1.00  0.00            
ATOM   3807  R2  CHO   556     108.128 210.210  35.463  1.00  0.00            
ATOM   3808  R3  CHO   556     109.878 209.660  37.413  1.00  0.00            
ATOM   3809  R4  CHO   556     107.678 207.760  37.863  1.00  0.00            
ATOM   3810  R5  CHO   556     108.528 209.110  39.313  1.00  0.00            
ATOM   3811  C1  CHO   556     109.128 205.810  41.113  1.00  0.00           C
ATOM   3812  C2  CHO   556     108.278 202.510  40.663  1.00  0.00           C
ATOM   3813  ROH CHO   557     125.628  58.760  39.263  1.00  0.00            
ATOM   3814  R1  CHO   557     126.928  59.860  37.013  1.00  0.00            
ATOM   3815  R2  CHO   557     129.578  59.410  36.413  1.00  0.00            
ATOM   3816  R3  CHO   557     128.528  58.760  33.963  1.00  0.00            
ATOM   3817  R4  CHO   557     131.428  58.710  33.563  1.00  0.00            
ATOM   3818  R5  CHO   557     129.978  59.860  32.413  1.00  0.00            
ATOM   3819  C1  CHO   557     131.478  57.710  29.613  1.00  0.00           C
ATOM   3820  C2  CHO   557     131.928  59.860  25.463  1.00  0.00           C
ATOM   3821  ROH CHO   558     101.978 144.760  43.863  1.00  0.00            
ATOM   3822  R1  CHO   558     100.378 142.660  42.713  1.00  0.00            
ATOM   3823  R2  CHO   558     101.278 141.110  40.613  1.00  0.00            
ATOM   3824  R3  CHO   558     100.678 139.060  42.313  1.00  0.00            
ATOM   3825  R4  CHO   558     100.378 137.960  39.613  1.00  0.00            
ATOM   3826  R5  CHO   558      98.928 137.910  41.213  1.00  0.00            
ATOM   3827  C1  CHO   558      99.328 134.160  40.613  1.00  0.00           C
ATOM   3828  C2  CHO   558      98.128 130.860  39.163  1.00  0.00           C
ATOM   3829  ROH CHO   559     161.528 147.810  49.463  1.00  0.00            
ATOM   3830  R1  CHO   559     163.478 149.710  48.613  1.00  0.00            
ATOM   3831  R2  CHO   559     163.928 150.310  45.963  1.00  0.00            
ATOM   3832  R3  CHO   559     163.478 152.860  46.763  1.00  0.00            
ATOM   3833  R4  CHO   559     164.428 153.110  44.013  1.00  0.00            
ATOM   3834  R5  CHO   559     165.228 154.110  45.763  1.00  0.00            
ATOM   3835  C1  CHO   559     164.278 157.160  43.663  1.00  0.00           C
ATOM   3836  C2  CHO   559     162.028 158.460  42.913  1.00  0.00           C
ATOM   3837  ROH CHO   560     192.078  67.160  30.413  1.00  0.00            
ATOM   3838  R1  CHO   560     194.878  67.010  30.113  1.00  0.00            
ATOM   3839  R2  CHO   560     196.578  68.260  31.913  1.00  0.00            
ATOM   3840  R3  CHO   560     197.678  65.760  32.063  1.00  0.00            
ATOM   3841  R4  CHO   560     199.628  67.510  33.413  1.00  0.00            
ATOM   3842  R5  CHO   560     200.028  66.110  31.763  1.00  0.00            
ATOM   3843  C1  CHO   560     202.378  64.660  34.413  1.00  0.00           C
ATOM   3844  C2  CHO   560     202.028  65.910  38.163  1.00  0.00           C
ATOM   3845  ROH CHO   561     175.228 136.010  38.913  1.00  0.00            
ATOM   3846  R1  CHO   561     172.728 136.410  37.613  1.00  0.00            
ATOM   3847  R2  CHO   561     170.428 136.860  39.013  1.00  0.00            
ATOM   3848  R3  CHO   561     170.278 139.060  37.363  1.00  0.00            
ATOM   3849  R4  CHO   561     167.478 138.610  38.263  1.00  0.00            
ATOM   3850  R5  CHO   561     168.178 138.810  36.213  1.00  0.00            
ATOM   3851  C1  CHO   561     165.678 141.660  36.363  1.00  0.00           C
ATOM   3852  C2  CHO   561     163.978 144.360  38.863  1.00  0.00           C
ATOM   3853  ROH CHO   562     201.078 140.610  40.963  1.00  0.00            
ATOM   3854  R1  CHO   562     203.378 142.110  40.213  1.00  0.00            
ATOM   3855  R2  CHO   562     205.828 141.910  41.463  1.00  0.00            
ATOM   3856  R3  CHO   562     206.728 141.410  38.913  1.00  0.00            
ATOM   3857  R4  CHO   562     209.128 142.160  40.463  1.00  0.00            
ATOM   3858  R5  CHO   562     208.428 143.060  38.563  1.00  0.00            
ATOM   3859  C1  CHO   562     211.878 141.810  37.513  1.00  0.00           C
ATOM   3860  C2  CHO   562     212.428 143.310  35.113  1.00  0.00           C
ATOM   3861  ROH CHO   563      45.978  80.860  39.363  1.00  0.00            
ATOM   3862  R1  CHO   563      45.878  79.310  37.013  1.00  0.00            
ATOM   3863  R2  CHO   563      43.728  77.710  36.313  1.00  0.00            
ATOM   3864  R3  CHO   563      43.828  79.110  34.013  1.00  0.00            
ATOM   3865  R4  CHO   563      42.928  76.460  33.213  1.00  0.00            
ATOM   3866  R5  CHO   563      44.628  77.510  32.363  1.00  0.00            
ATOM   3867  C1  CHO   563      42.578  77.110  29.213  1.00  0.00           C
ATOM   3868  C2  CHO   563      40.928  78.160  27.363  1.00  0.00           C
ATOM   3869  ROH CHO   564     166.678  14.260  35.263  1.00  0.00            
ATOM   3870  R1  CHO   564     165.128  16.410  36.263  1.00  0.00            
ATOM   3871  R2  CHO   564     165.978  18.960  36.113  1.00  0.00            
ATOM   3872  R3  CHO   564     163.578  19.360  34.863  1.00  0.00            
ATOM   3873  R4  CHO   564     164.178  21.960  36.063  1.00  0.00            
ATOM   3874  R5  CHO   564     162.328  20.860  36.313  1.00  0.00            
ATOM   3875  C1  CHO   564     160.928  24.060  34.813  1.00  0.00           C
ATOM   3876  C2  CHO   564     160.578  27.460  33.763  1.00  0.00           C
ATOM   3877  ROH CHO   565      29.628 110.310  39.013  1.00  0.00            
ATOM   3878  R1  CHO   565      31.428 112.460  38.613  1.00  0.00            
ATOM   3879  R2  CHO   565      32.578 112.910  36.163  1.00  0.00            
ATOM   3880  R3  CHO   565      31.528 115.410  36.513  1.00  0.00            
ATOM   3881  R4  CHO   565      34.028 115.860  35.013  1.00  0.00            
ATOM   3882  R5  CHO   565      33.428 116.810  36.913  1.00  0.00            
ATOM   3883  C1  CHO   565      33.878 119.910  34.663  1.00  0.00           C
ATOM   3884  C2  CHO   565      34.078 122.710  32.113  1.00  0.00           C
ATOM   3885  ROH CHO   566     212.428 187.660  42.063  1.00  0.00            
ATOM   3886  R1  CHO   566     213.328 186.960  44.663  1.00  0.00            
ATOM   3887  R2  CHO   566     215.978 187.060  45.413  1.00  0.00            
ATOM   3888  R3  CHO   566     214.978 188.610  47.463  1.00  0.00            
ATOM   3889  R4  CHO   566     217.778 188.010  48.213  1.00  0.00            
ATOM   3890  R5  CHO   566     215.978 187.710  49.413  1.00  0.00            
ATOM   3891  C1  CHO   566     217.878 190.060  51.713  1.00  0.00           C
ATOM   3892  C2  CHO   566     219.678 194.310  51.913  1.00  0.00           C
ATOM   3893  ROH CHO   567      98.728  89.310  21.813  1.00  0.00            
ATOM   3894  R1  CHO   567      98.328  89.410  24.613  1.00  0.00            
ATOM   3895  R2  CHO   567      96.478  91.060  25.813  1.00  0.00            
ATOM   3896  R3  CHO   567      95.578  88.760  26.863  1.00  0.00            
ATOM   3897  R4  CHO   567      94.128  90.860  28.363  1.00  0.00            
ATOM   3898  R5  CHO   567      95.328  89.160  29.213  1.00  0.00            
ATOM   3899  C1  CHO   567      91.928  88.460  30.863  1.00  0.00           C
ATOM   3900  C2  CHO   567      91.078  91.110  33.313  1.00  0.00           C
ATOM   3901  ROH CHO   568      96.478  23.910  27.713  1.00  0.00            
ATOM   3902  R1  CHO   568      94.328  24.810  29.363  1.00  0.00            
ATOM   3903  R2  CHO   568      94.728  26.310  31.613  1.00  0.00            
ATOM   3904  R3  CHO   568      92.928  28.010  30.463  1.00  0.00            
ATOM   3905  R4  CHO   568      92.378  28.260  33.313  1.00  0.00            
ATOM   3906  R5  CHO   568      90.928  27.710  31.763  1.00  0.00            
ATOM   3907  C1  CHO   568      89.378  30.910  33.163  1.00  0.00           C
ATOM   3908  C2  CHO   568      85.778  30.910  33.463  1.00  0.00           C
ATOM   3909  ROH CHO   569      56.328 162.510  32.913  1.00  0.00            
ATOM   3910  R1  CHO   569      58.978 163.110  33.863  1.00  0.00            
ATOM   3911  R2  CHO   569      60.678 164.810  32.513  1.00  0.00            
ATOM   3912  R3  CHO   569      60.778 166.010  34.963  1.00  0.00            
ATOM   3913  R4  CHO   569      63.328 166.660  33.663  1.00  0.00            
ATOM   3914  R5  CHO   569      63.078 165.760  35.663  1.00  0.00            
ATOM   3915  C1  CHO   569      65.028 168.860  36.613  1.00  0.00           C
ATOM   3916  C2  CHO   569      67.978 169.860  39.163  1.00  0.00           C
ATOM   3917  ROH CHO   570     141.928  15.610  39.113  1.00  0.00            
ATOM   3918  R1  CHO   570     143.578  16.110  36.863  1.00  0.00            
ATOM   3919  R2  CHO   570     144.628  18.610  36.313  1.00  0.00            
ATOM   3920  R3  CHO   570     146.978  17.310  36.313  1.00  0.00            
ATOM   3921  R4  CHO   570     147.578  19.810  35.013  1.00  0.00            
ATOM   3922  R5  CHO   570     148.028  17.910  34.263  1.00  0.00            
ATOM   3923  C1  CHO   570     151.528  19.360  34.313  1.00  0.00           C
ATOM   3924  C2  CHO   570     155.178  17.910  33.463  1.00  0.00           C
ATOM   3925  ROH CHO   571      56.428 161.110  43.263  1.00  0.00            
ATOM   3926  R1  CHO   571      55.878 158.460  42.463  1.00  0.00            
ATOM   3927  R2  CHO   571      53.378 157.660  41.663  1.00  0.00            
ATOM   3928  R3  CHO   571      54.728 156.810  39.463  1.00  0.00            
ATOM   3929  R4  CHO   571      52.528 154.910  39.713  1.00  0.00            
ATOM   3930  R5  CHO   571      54.628 154.410  39.563  1.00  0.00            
ATOM   3931  C1  CHO   571      53.328 152.510  36.563  1.00  0.00           C
ATOM   3932  C2  CHO   571      56.228 149.510  35.013  1.00  0.00           C
ATOM   3933  ROH CHO   572     142.478 122.910  50.713  1.00  0.00            
ATOM   3934  R1  CHO   572     142.728 121.660  48.213  1.00  0.00            
ATOM   3935  R2  CHO   572     142.578 118.910  47.913  1.00  0.00            
ATOM   3936  R3  CHO   572     140.678 119.560  46.063  1.00  0.00            
ATOM   3937  R4  CHO   572     141.828 117.060  45.113  1.00  0.00            
ATOM   3938  R5  CHO   572     141.678 118.910  43.963  1.00  0.00            
ATOM   3939  C1  CHO   572     139.678 116.560  41.713  1.00  0.00           C
ATOM   3940  C2  CHO   572     138.178 116.360  38.263  1.00  0.00           C
ATOM   3941  ROH CHO   573     217.028  56.060  25.163  1.00  0.00            
ATOM   3942  R1  CHO   573     217.478  53.460  26.363  1.00  0.00            
ATOM   3943  R2  CHO   573     219.628  51.910  25.763  1.00  0.00            
ATOM   3944  R3  CHO   573     219.978  52.010  28.463  1.00  0.00            
ATOM   3945  R4  CHO   573     222.028  50.060  27.513  1.00  0.00            
ATOM   3946  R5  CHO   573     220.528  49.660  29.063  1.00  0.00            
ATOM   3947  C1  CHO   573     223.728  49.060  31.063  1.00  0.00           C
ATOM   3948  C2  CHO   573     225.078  46.310  31.713  1.00  0.00           C
ATOM   3949  ROH CHO   574     184.678  38.910  43.013  1.00  0.00            
ATOM   3950  R1  CHO   574     182.478  39.160  41.263  1.00  0.00            
ATOM   3951  R2  CHO   574     181.378  37.110  39.863  1.00  0.00            
ATOM   3952  R3  CHO   574     179.078  37.910  41.013  1.00  0.00            
ATOM   3953  R4  CHO   574     178.228  35.910  39.163  1.00  0.00            
ATOM   3954  R5  CHO   574     177.478  37.860  39.263  1.00  0.00            
ATOM   3955  C1  CHO   574     174.228  35.910  39.863  1.00  0.00           C
ATOM   3956  C2  CHO   574     171.628  38.110  37.763  1.00  0.00           C
ATOM   3957  ROH CHO   575     125.278  27.110  29.363  1.00  0.00            
ATOM   3958  R1  CHO   575     126.578  29.260  30.713  1.00  0.00            
ATOM   3959  R2  CHO   575     126.328  31.860  29.913  1.00  0.00            
ATOM   3960  R3  CHO   575     125.578  32.210  32.463  1.00  0.00            
ATOM   3961  R4  CHO   575     127.078  34.660  31.763  1.00  0.00            
ATOM   3962  R5  CHO   575     127.428  33.410  33.463  1.00  0.00            
ATOM   3963  C1  CHO   575     126.778  36.660  35.313  1.00  0.00           C
ATOM   3964  C2  CHO   575     127.678  37.510  37.863  1.00  0.00           C
ATOM   3965  ROH CHO   576       6.028  47.310  36.663  1.00  0.00            
ATOM   3966  R1  CHO   576       6.128  49.360  38.563  1.00  0.00            
ATOM   3967  R2  CHO   576       4.328  49.610  40.663  1.00  0.00            
ATOM   3968  R3  CHO   576       6.628  49.660  42.163  1.00  0.00            
ATOM   3969  R4  CHO   576       4.478  50.360  44.013  1.00  0.00            
ATOM   3970  R5  CHO   576       6.278  51.460  43.663  1.00  0.00            
ATOM   3971  C1  CHO   576       6.678  50.910  47.363  1.00  0.00           C
ATOM   3972  C2  CHO   576       7.578  51.910  50.563  1.00  0.00           C
ATOM   3973  ROH CHO   577     123.528 156.960  39.413  1.00  0.00            
ATOM   3974  R1  CHO   577     124.978 158.860  40.863  1.00  0.00            
ATOM   3975  R2  CHO   577     125.178 161.510  40.113  1.00  0.00            
ATOM   3976  R3  CHO   577     124.228 161.960  42.663  1.00  0.00            
ATOM   3977  R4  CHO   577     125.078 164.610  41.663  1.00  0.00            
ATOM   3978  R5  CHO   577     125.728 163.660  43.513  1.00  0.00            
ATOM   3979  C1  CHO   577     124.128 166.860  44.913  1.00  0.00           C
ATOM   3980  C2  CHO   577     122.628 168.760  41.663  1.00  0.00           C
ATOM   3981  ROH CHO   578       4.278   3.610  23.063  1.00  0.00            
ATOM   3982  R1  CHO   578       5.578   3.560  25.563  1.00  0.00            
ATOM   3983  R2  CHO   578       7.678   5.260  26.163  1.00  0.00            
ATOM   3984  R3  CHO   578       6.128   5.960  28.313  1.00  0.00            
ATOM   3985  R4  CHO   578       8.828   6.610  29.213  1.00  0.00            
ATOM   3986  R5  CHO   578       7.378   5.260  30.213  1.00  0.00            
ATOM   3987  C1  CHO   578       8.028   7.910  32.913  1.00  0.00           C
ATOM   3988  C2  CHO   578       9.428   6.860  34.713  1.00  0.00           C
ATOM   3989  ROH CHO   579     171.228 216.560  35.263  1.00  0.00            
ATOM   3990  R1  CHO   579     173.878 217.160  36.013  1.00  0.00            
ATOM   3991  R2  CHO   579     174.778 216.960  38.613  1.00  0.00            
ATOM   3992  R3  CHO   579     176.678 215.360  37.463  1.00  0.00            
ATOM   3993  R4  CHO   579     177.678 215.910  40.163  1.00  0.00            
ATOM   3994  R5  CHO   579     178.778 216.260  38.313  1.00  0.00            
ATOM   3995  C1  CHO   579     181.178 213.810  40.013  1.00  0.00           C
ATOM   3996  C2  CHO   579     184.178 214.510  38.963  1.00  0.00           C
ATOM   3997  ROH CHO   580     182.378  71.610  25.413  1.00  0.00            
ATOM   3998  R1  CHO   580     182.928  72.310  28.113  1.00  0.00            
ATOM   3999  R2  CHO   580     181.278  71.460  30.163  1.00  0.00            
ATOM   4000  R3  CHO   580     183.628  70.560  31.163  1.00  0.00            
ATOM   4001  R4  CHO   580     182.428  72.010  33.363  1.00  0.00            
ATOM   4002  R5  CHO   580     184.428  72.360  32.563  1.00  0.00            
ATOM   4003  C1  CHO   580     185.278  71.560  36.213  1.00  0.00           C
ATOM   4004  C2  CHO   580     188.678  72.310  37.863  1.00  0.00           C
ATOM   4005  ROH CHO   581      31.828  50.760  39.963  1.00  0.00            
ATOM   4006  R1  CHO   581      29.578  51.260  38.263  1.00  0.00            
ATOM   4007  R2  CHO   581      27.878  53.410  38.563  1.00  0.00            
ATOM   4008  R3  CHO   581      28.478  53.760  35.963  1.00  0.00            
ATOM   4009  R4  CHO   581      26.178  55.560  36.463  1.00  0.00            
ATOM   4010  R5  CHO   581      26.328  54.060  34.863  1.00  0.00            
ATOM   4011  C1  CHO   581      25.778  57.160  32.763  1.00  0.00           C
ATOM   4012  C2  CHO   581      24.028  59.060  28.613  1.00  0.00           C
ATOM   4013  ROH CHO   582     181.228  35.410  34.763  1.00  0.00            
ATOM   4014  R1  CHO   582     179.628  37.710  35.263  1.00  0.00            
ATOM   4015  R2  CHO   582     180.678  40.010  36.363  1.00  0.00            
ATOM   4016  R3  CHO   582     179.578  41.210  34.113  1.00  0.00            
ATOM   4017  R4  CHO   582     180.628  43.410  35.713  1.00  0.00            
ATOM   4018  R5  CHO   582     178.578  43.260  34.963  1.00  0.00            
ATOM   4019  C1  CHO   582     179.528  46.460  33.263  1.00  0.00           C
ATOM   4020  C2  CHO   582     181.028  49.460  35.113  1.00  0.00           C
ATOM   4021  ROH CHO   583     160.678 222.760  23.513  1.00  0.00            
ATOM   4022  R1  CHO   583     161.478 221.660  26.063  1.00  0.00            
ATOM   4023  R2  CHO   583     159.928 221.960  28.313  1.00  0.00            
ATOM   4024  R3  CHO   583     160.128 219.260  28.413  1.00  0.00            
ATOM   4025  R4  CHO   583     160.328 220.110  31.213  1.00  0.00            
ATOM   4026  R5  CHO   583     161.728 218.860  30.163  1.00  0.00            
ATOM   4027  C1  CHO   583     160.728 216.510  32.963  1.00  0.00           C
ATOM   4028  C2  CHO   583     159.928 216.460  35.863  1.00  0.00           C
ATOM   4029  ROH CHO   584      50.178 205.660  50.913  1.00  0.00            
ATOM   4030  R1  CHO   584      49.628 205.310  48.163  1.00  0.00            
ATOM   4031  R2  CHO   584      47.978 203.260  47.263  1.00  0.00            
ATOM   4032  R3  CHO   584      46.628 205.310  46.063  1.00  0.00            
ATOM   4033  R4  CHO   584      46.178 203.060  44.313  1.00  0.00            
ATOM   4034  R5  CHO   584      46.928 204.960  43.713  1.00  0.00            
ATOM   4035  C1  CHO   584      43.878 204.810  41.513  1.00  0.00           C
ATOM   4036  C2  CHO   584      42.078 204.660  37.813  1.00  0.00           C
ATOM   4037  ROH CHO   585      89.578 144.610  32.513  1.00  0.00            
ATOM   4038  R1  CHO   585      89.028 145.160  35.263  1.00  0.00            
ATOM   4039  R2  CHO   585      90.778 146.560  36.863  1.00  0.00            
ATOM   4040  R3  CHO   585      88.628 148.160  37.313  1.00  0.00            
ATOM   4041  R4  CHO   585      90.428 148.810  39.513  1.00  0.00            
ATOM   4042  R5  CHO   585      88.378 148.160  39.663  1.00  0.00            
ATOM   4043  C1  CHO   585      88.228 151.560  41.413  1.00  0.00           C
ATOM   4044  C2  CHO   585      90.278 153.110  43.413  1.00  0.00           C
ATOM   4045  ROH CHO   586       9.078  43.710  34.163  1.00  0.00            
ATOM   4046  R1  CHO   586       6.478  42.860  33.363  1.00  0.00            
ATOM   4047  R2  CHO   586       6.078  41.110  31.313  1.00  0.00            
ATOM   4048  R3  CHO   586       4.678  39.710  33.213  1.00  0.00            
ATOM   4049  R4  CHO   586       3.528  38.910  30.663  1.00  0.00            
ATOM   4050  R5  CHO   586       2.428  39.660  32.363  1.00  0.00            
ATOM   4051  C1  CHO   586       0.728  36.260  32.013  1.00  0.00           C
ATOM   4052  C2  CHO   586      -0.372  33.760  32.813  1.00  0.00           C
ATOM   4053  ROH CHO   587     115.678 218.910  41.163  1.00  0.00            
ATOM   4054  R1  CHO   587     114.178 218.660  43.563  1.00  0.00            
ATOM   4055  R2  CHO   587     113.178 216.260  44.463  1.00  0.00            
ATOM   4056  R3  CHO   587     114.478 216.960  46.713  1.00  0.00            
ATOM   4057  R4  CHO   587     112.578 214.910  47.563  1.00  0.00            
ATOM   4058  R5  CHO   587     112.778 216.910  48.413  1.00  0.00            
ATOM   4059  C1  CHO   587     113.428 214.760  51.513  1.00  0.00           C
ATOM   4060  C2  CHO   587     111.028 214.060  54.763  1.00  0.00           C
ATOM   4061  ROH CHO   588      14.878  89.710  45.613  1.00  0.00            
ATOM   4062  R1  CHO   588      17.028  91.460  44.963  1.00  0.00            
ATOM   4063  R2  CHO   588      19.378  91.560  46.363  1.00  0.00            
ATOM   4064  R3  CHO   588      20.478  91.110  43.913  1.00  0.00            
ATOM   4065  R4  CHO   588      22.678  92.210  45.563  1.00  0.00            
ATOM   4066  R5  CHO   588      21.978  92.960  43.613  1.00  0.00            
ATOM   4067  C1  CHO   588      25.628  92.210  42.763  1.00  0.00           C
ATOM   4068  C2  CHO   588      27.128  92.360  39.363  1.00  0.00           C
ATOM   4069  ROH CHO   589     186.778  97.010  36.063  1.00  0.00            
ATOM   4070  R1  CHO   589     187.228  98.810  38.213  1.00  0.00            
ATOM   4071  R2  CHO   589     185.228 100.460  39.213  1.00  0.00            
ATOM   4072  R3  CHO   589     185.878  99.260  41.563  1.00  0.00            
ATOM   4073  R4  CHO   589     183.628 101.010  42.213  1.00  0.00            
ATOM   4074  R5  CHO   589     185.578 101.010  43.213  1.00  0.00            
ATOM   4075  C1  CHO   589     183.328 100.260  46.213  1.00  0.00           C
ATOM   4076  C2  CHO   589     183.628 100.310  50.913  1.00  0.00           C
ATOM   4077  ROH CHO   590     105.278 100.460  42.363  1.00  0.00            
ATOM   4078  R1  CHO   590     106.378  97.910  43.013  1.00  0.00            
ATOM   4079  R2  CHO   590     104.828  95.760  43.713  1.00  0.00            
ATOM   4080  R3  CHO   590     106.128  94.560  41.713  1.00  0.00            
ATOM   4081  R4  CHO   590     105.578  92.410  43.663  1.00  0.00            
ATOM   4082  R5  CHO   590     107.528  92.910  42.813  1.00  0.00            
ATOM   4083  C1  CHO   590     107.278  89.310  41.713  1.00  0.00           C
ATOM   4084  C2  CHO   590     108.878  87.960  44.563  1.00  0.00           C
ATOM   4085  ROH CHO   591     214.478  42.710  42.963  1.00  0.00            
ATOM   4086  R1  CHO   591     212.128  43.910  44.013  1.00  0.00            
ATOM   4087  R2  CHO   591     211.928  46.610  44.513  1.00  0.00            
ATOM   4088  R3  CHO   591     209.728  46.460  42.963  1.00  0.00            
ATOM   4089  R4  CHO   591     208.828  47.860  45.363  1.00  0.00            
ATOM   4090  R5  CHO   591     207.928  46.110  44.513  1.00  0.00            
ATOM   4091  C1  CHO   591     204.928  48.410  44.363  1.00  0.00           C
ATOM   4092  C2  CHO   591     203.128  51.610  43.613  1.00  0.00           C
ATOM   4093  ROH CHO   592      25.428 181.660  30.463  1.00  0.00            
ATOM   4094  R1  CHO   592      26.978 182.660  32.613  1.00  0.00            
ATOM   4095  R2  CHO   592      26.778 181.660  35.163  1.00  0.00            
ATOM   4096  R3  CHO   592      29.478 181.410  34.913  1.00  0.00            
ATOM   4097  R4  CHO   592      29.028 181.560  37.813  1.00  0.00            
ATOM   4098  R5  CHO   592      30.428 182.810  36.613  1.00  0.00            
ATOM   4099  C1  CHO   592      32.878 181.260  39.063  1.00  0.00           C
ATOM   4100  C2  CHO   592      35.678 182.810  41.363  1.00  0.00           C
ATOM   4101  ROH CHO   593     135.128  16.860  31.563  1.00  0.00            
ATOM   4102  R1  CHO   593     137.678  16.060  32.463  1.00  0.00            
ATOM   4103  R2  CHO   593     138.028  14.610  34.763  1.00  0.00            
ATOM   4104  R3  CHO   593     139.328  12.910  33.113  1.00  0.00            
ATOM   4105  R4  CHO   593     140.528  12.360  35.763  1.00  0.00            
ATOM   4106  R5  CHO   593     141.578  12.910  33.913  1.00  0.00            
ATOM   4107  C1  CHO   593     143.178   9.510  34.713  1.00  0.00           C
ATOM   4108  C2  CHO   593     144.478   6.760  36.113  1.00  0.00           C
ATOM   4109  ROH CHO   594     190.028  35.760  34.213  1.00  0.00            
ATOM   4110  R1  CHO   594     190.728  33.410  35.563  1.00  0.00            
ATOM   4111  R2  CHO   594     190.528  33.210  38.313  1.00  0.00            
ATOM   4112  R3  CHO   594     189.028  30.960  37.713  1.00  0.00            
ATOM   4113  R4  CHO   594     190.378  30.310  40.213  1.00  0.00            
ATOM   4114  R5  CHO   594     190.428  29.110  38.363  1.00  0.00            
ATOM   4115  C1  CHO   594     188.878  26.610  40.713  1.00  0.00           C
ATOM   4116  C2  CHO   594     191.278  23.810  43.463  1.00  0.00           C
ATOM   4117  ROH CHO   595       9.378  31.410  36.213  1.00  0.00            
ATOM   4118  R1  CHO   595       8.178  29.610  38.063  1.00  0.00            
ATOM   4119  R2  CHO   595       5.628  28.610  37.713  1.00  0.00            
ATOM   4120  R3  CHO   595       6.878  26.210  37.963  1.00  0.00            
ATOM   4121  R4  CHO   595       4.028  25.610  38.313  1.00  0.00            
ATOM   4122  R5  CHO   595       5.628  25.060  39.663  1.00  0.00            
ATOM   4123  C1  CHO   595       4.228  21.610  38.913  1.00  0.00           C
ATOM   4124  C2  CHO   595       3.878  17.560  39.113  1.00  0.00           C
ATOM   4125  ROH CHO   596       3.028 112.760  37.313  1.00  0.00            
ATOM   4126  R1  CHO   596       4.178 114.310  39.363  1.00  0.00            
ATOM   4127  R2  CHO   596       3.028 114.510  41.863  1.00  0.00            
ATOM   4128  R3  CHO   596       5.478 113.710  42.713  1.00  0.00            
ATOM   4129  R4  CHO   596       4.378 115.210  44.963  1.00  0.00            
ATOM   4130  R5  CHO   596       6.278 115.560  44.013  1.00  0.00            
ATOM   4131  C1  CHO   596       7.528 114.860  47.563  1.00  0.00           C
ATOM   4132  C2  CHO   596       8.828 114.110  50.913  1.00  0.00           C
ATOM   4133  ROH CHO   597     185.178 186.010  28.813  1.00  0.00            
ATOM   4134  R1  CHO   597     187.628 186.110  30.263  1.00  0.00            
ATOM   4135  R2  CHO   597     187.728 186.510  33.013  1.00  0.00            
ATOM   4136  R3  CHO   597     189.178 184.210  32.963  1.00  0.00            
ATOM   4137  R4  CHO   597     190.528 185.910  34.913  1.00  0.00            
ATOM   4138  R5  CHO   597     191.428 184.910  33.213  1.00  0.00            
ATOM   4139  C1  CHO   597     193.528 183.410  36.013  1.00  0.00           C
ATOM   4140  C2  CHO   597     194.928 182.510  39.563  1.00  0.00           C
ATOM   4141  ROH CHO   598      50.878  52.660  33.513  1.00  0.00            
ATOM   4142  R1  CHO   598      53.478  52.510  32.413  1.00  0.00            
ATOM   4143  R2  CHO   598      53.978  52.860  29.713  1.00  0.00            
ATOM   4144  R3  CHO   598      55.678  54.810  30.563  1.00  0.00            
ATOM   4145  R4  CHO   598      56.878  53.760  28.063  1.00  0.00            
ATOM   4146  R5  CHO   598      57.878  53.960  30.013  1.00  0.00            
ATOM   4147  C1  CHO   598      60.128  56.210  27.913  1.00  0.00           C
ATOM   4148  C2  CHO   598      64.228  56.110  29.163  1.00  0.00           C
ATOM   4149  ROH CHO   599     185.828  32.910  34.613  1.00  0.00            
ATOM   4150  R1  CHO   599     186.978  31.110  32.813  1.00  0.00            
ATOM   4151  R2  CHO   599     188.878  31.810  30.963  1.00  0.00            
ATOM   4152  R3  CHO   599     190.278  29.710  32.113  1.00  0.00            
ATOM   4153  R4  CHO   599     191.928  30.560  29.813  1.00  0.00            
ATOM   4154  R5  CHO   599     191.178  28.560  30.263  1.00  0.00            
ATOM   4155  C1  CHO   599     194.928  27.910  30.213  1.00  0.00           C
ATOM   4156  C2  CHO   599     197.728  27.010  27.963  1.00  0.00           C
ATOM   4157  ROH CHO   600     193.578  84.310  36.463  1.00  0.00            
ATOM   4158  R1  CHO   600     193.928  86.110  34.263  1.00  0.00            
ATOM   4159  R2  CHO   600     196.278  87.510  33.913  1.00  0.00            
ATOM   4160  R3  CHO   600     196.178  86.410  31.413  1.00  0.00            
ATOM   4161  R4  CHO   600     198.328  88.360  31.263  1.00  0.00            
ATOM   4162  R5  CHO   600     196.628  88.210  29.913  1.00  0.00            
ATOM   4163  C1  CHO   600     199.478  87.810  27.413  1.00  0.00           C
ATOM   4164  C2  CHO   600     201.578  87.360  25.613  1.00  0.00           C
ATOM   4165  ROH CHO   601      99.378 157.360  45.063  1.00  0.00            
ATOM   4166  R1  CHO   601      98.028 159.510  46.263  1.00  0.00            
ATOM   4167  R2  CHO   601      95.328 160.060  45.763  1.00  0.00            
ATOM   4168  R3  CHO   601      95.128 159.910  48.463  1.00  0.00            
ATOM   4169  R4  CHO   601      92.778 161.460  47.613  1.00  0.00            
ATOM   4170  R5  CHO   601      94.228 162.060  49.113  1.00  0.00            
ATOM   4171  C1  CHO   601      91.078 162.110  51.213  1.00  0.00           C
ATOM   4172  C2  CHO   601      87.078 163.910  51.713  1.00  0.00           C
ATOM   4173  ROH CHO   602     146.328 125.510  48.963  1.00  0.00            
ATOM   4174  R1  CHO   602     144.528 126.260  46.913  1.00  0.00            
ATOM   4175  R2  CHO   602     141.878 126.860  47.363  1.00  0.00            
ATOM   4176  R3  CHO   602     142.528 129.210  46.113  1.00  0.00            
ATOM   4177  R4  CHO   602     139.578 129.060  46.013  1.00  0.00            
ATOM   4178  R5  CHO   602     140.928 129.360  44.313  1.00  0.00            
ATOM   4179  C1  CHO   602     138.828 132.510  44.063  1.00  0.00           C
ATOM   4180  C2  CHO   602     136.828 133.460  41.563  1.00  0.00           C
ATOM   4181  ROH CHO   603       1.728  90.160  42.413  1.00  0.00            
ATOM   4182  R1  CHO   603       2.378  90.410  39.663  1.00  0.00            
ATOM   4183  R2  CHO   603       0.578  91.410  37.813  1.00  0.00            
ATOM   4184  R3  CHO   603       2.528  93.210  37.313  1.00  0.00            
ATOM   4185  R4  CHO   603       1.178  92.860  34.763  1.00  0.00            
ATOM   4186  R5  CHO   603       3.278  92.660  35.113  1.00  0.00            
ATOM   4187  C1  CHO   603       3.328  95.410  32.463  1.00  0.00           C
ATOM   4188  C2  CHO   603       2.428  94.960  27.613  1.00  0.00           C
ATOM   4189  ROH CHO   604      19.628 105.760  49.513  1.00  0.00            
ATOM   4190  R1  CHO   604      19.778 107.210  47.063  1.00  0.00            
ATOM   4191  R2  CHO   604      21.778 106.760  45.213  1.00  0.00            
ATOM   4192  R3  CHO   604      19.678 106.410  43.513  1.00  0.00            
ATOM   4193  R4  CHO   604      21.978 106.610  41.763  1.00  0.00            
ATOM   4194  R5  CHO   604      20.128 107.810  41.663  1.00  0.00            
ATOM   4195  C1  CHO   604      20.128 106.210  38.163  1.00  0.00           C
ATOM   4196  C2  CHO   604      20.678 108.160  35.613  1.00  0.00           C
ATOM   4197  ROH CHO   605      41.978 171.110  32.063  1.00  0.00            
ATOM   4198  R1  CHO   605      41.378 168.310  32.363  1.00  0.00            
ATOM   4199  R2  CHO   605      42.028 166.460  30.463  1.00  0.00            
ATOM   4200  R3  CHO   605      43.278 165.210  32.513  1.00  0.00            
ATOM   4201  R4  CHO   605      42.278 163.010  30.863  1.00  0.00            
ATOM   4202  R5  CHO   605      41.928 163.310  33.013  1.00  0.00            
ATOM   4203  C1  CHO   605      43.628 159.910  33.063  1.00  0.00           C
ATOM   4204  C2  CHO   605      45.928 157.710  34.363  1.00  0.00           C
ATOM   4205  ROH CHO   606      87.078  73.360  50.563  1.00  0.00            
ATOM   4206  R1  CHO   606      88.528  72.510  48.263  1.00  0.00            
ATOM   4207  R2  CHO   606      87.278  71.260  46.113  1.00  0.00            
ATOM   4208  R3  CHO   606      88.528  73.210  44.713  1.00  0.00            
ATOM   4209  R4  CHO   606      87.978  71.110  42.763  1.00  0.00            
ATOM   4210  R5  CHO   606      89.878  72.010  43.163  1.00  0.00            
ATOM   4211  C1  CHO   606      89.528  72.860  39.413  1.00  0.00           C
ATOM   4212  C2  CHO   606      88.378  72.860  35.813  1.00  0.00           C
ATOM   4213  ROH CHO   607      40.928  92.510  39.263  1.00  0.00            
ATOM   4214  R1  CHO   607      39.278  92.460  41.563  1.00  0.00            
ATOM   4215  R2  CHO   607      39.078  94.610  43.313  1.00  0.00            
ATOM   4216  R3  CHO   607      36.428  94.360  42.813  1.00  0.00            
ATOM   4217  R4  CHO   607      36.578  95.610  45.463  1.00  0.00            
ATOM   4218  R5  CHO   607      35.478  93.810  44.913  1.00  0.00            
ATOM   4219  C1  CHO   607      32.628  95.910  46.263  1.00  0.00           C
ATOM   4220  C2  CHO   607      33.728  99.510  47.613  1.00  0.00           C
ATOM   4221  ROH CHO   608      77.028  48.960  31.563  1.00  0.00            
ATOM   4222  R1  CHO   608      79.728  48.760  30.813  1.00  0.00            
ATOM   4223  R2  CHO   608      81.078  50.910  29.563  1.00  0.00            
ATOM   4224  R3  CHO   608      82.828  50.560  31.563  1.00  0.00            
ATOM   4225  R4  CHO   608      84.128  52.510  29.813  1.00  0.00            
ATOM   4226  R5  CHO   608      84.978  50.560  30.513  1.00  0.00            
ATOM   4227  C1  CHO   608      87.578  53.060  31.863  1.00  0.00           C
ATOM   4228  C2  CHO   608      90.128  54.860  30.063  1.00  0.00           C
ATOM   4229  ROH CHO   609     149.578  77.810  40.563  1.00  0.00            
ATOM   4230  R1  CHO   609     151.228  75.660  41.413  1.00  0.00            
ATOM   4231  R2  CHO   609     152.778  74.160  39.613  1.00  0.00            
ATOM   4232  R3  CHO   609     154.778  74.860  41.363  1.00  0.00            
ATOM   4233  R4  CHO   609     155.678  72.360  40.013  1.00  0.00            
ATOM   4234  R5  CHO   609     155.528  72.710  42.163  1.00  0.00            
ATOM   4235  C1  CHO   609     159.278  71.960  41.863  1.00  0.00           C
ATOM   4236  C2  CHO   609     161.028  68.410  43.063  1.00  0.00           C
ATOM   4237  ROH CHO   610      65.978 171.260  30.463  1.00  0.00            
ATOM   4238  R1  CHO   610      67.778 171.210  32.663  1.00  0.00            
ATOM   4239  R2  CHO   610      70.128 172.710  32.663  1.00  0.00            
ATOM   4240  R3  CHO   610      69.128 173.660  35.013  1.00  0.00            
ATOM   4241  R4  CHO   610      71.778 174.860  34.813  1.00  0.00            
ATOM   4242  R5  CHO   610      71.028 173.710  36.463  1.00  0.00            
ATOM   4243  C1  CHO   610      71.828 176.960  38.213  1.00  0.00           C
ATOM   4244  C2  CHO   610      69.028 179.010  40.563  1.00  0.00           C
ATOM   4245  ROH CHO   611     179.628  51.210  40.113  1.00  0.00            
ATOM   4246  R1  CHO   611     178.328  52.710  38.063  1.00  0.00            
ATOM   4247  R2  CHO   611     178.778  55.360  37.713  1.00  0.00            
ATOM   4248  R3  CHO   611     179.328  54.610  35.163  1.00  0.00            
ATOM   4249  R4  CHO   611     177.778  57.110  34.863  1.00  0.00            
ATOM   4250  R5  CHO   611     177.328  55.160  33.913  1.00  0.00            
ATOM   4251  C1  CHO   611     177.678  57.360  30.813  1.00  0.00           C
ATOM   4252  C2  CHO   611     177.328  58.360  26.413  1.00  0.00           C
ATOM   4253  ROH CHO   612      55.078 171.360  30.263  1.00  0.00            
ATOM   4254  R1  CHO   612      54.878 173.460  32.113  1.00  0.00            
ATOM   4255  R2  CHO   612      55.778 173.260  34.713  1.00  0.00            
ATOM   4256  R3  CHO   612      57.178 175.510  34.063  1.00  0.00            
ATOM   4257  R4  CHO   612      56.628 175.810  36.913  1.00  0.00            
ATOM   4258  R5  CHO   612      56.178 177.260  35.363  1.00  0.00            
ATOM   4259  C1  CHO   612      58.478 179.360  37.613  1.00  0.00           C
ATOM   4260  C2  CHO   612      60.378 180.660  40.013  1.00  0.00           C
ATOM   4261  ROH CHO   613     184.728 129.360  37.913  1.00  0.00            
ATOM   4262  R1  CHO   613     182.278 130.660  37.213  1.00  0.00            
ATOM   4263  R2  CHO   613     180.128 129.310  36.163  1.00  0.00            
ATOM   4264  R3  CHO   613     178.828 130.460  38.263  1.00  0.00            
ATOM   4265  R4  CHO   613     176.678 129.810  36.363  1.00  0.00            
ATOM   4266  R5  CHO   613     177.078 131.760  37.213  1.00  0.00            
ATOM   4267  C1  CHO   613     173.478 131.160  38.413  1.00  0.00           C
ATOM   4268  C2  CHO   613     171.578 130.760  35.363  1.00  0.00           C
ATOM   4269  ROH CHO   614     128.628 196.560  44.013  1.00  0.00            
ATOM   4270  R1  CHO   614     126.078 197.560  44.713  1.00  0.00            
ATOM   4271  R2  CHO   614     123.978 197.660  42.913  1.00  0.00            
ATOM   4272  R3  CHO   614     122.678 196.310  44.913  1.00  0.00            
ATOM   4273  R4  CHO   614     120.628 196.960  42.963  1.00  0.00            
ATOM   4274  R5  CHO   614     120.578 197.410  45.063  1.00  0.00            
ATOM   4275  C1  CHO   614     117.428 195.260  44.763  1.00  0.00           C
ATOM   4276  C2  CHO   614     114.878 197.360  42.263  1.00  0.00           C
ATOM   4277  ROH CHO   615     113.078 159.660  42.113  1.00  0.00            
ATOM   4278  R1  CHO   615     114.028 157.260  43.263  1.00  0.00            
ATOM   4279  R2  CHO   615     114.228 154.910  41.763  1.00  0.00            
ATOM   4280  R3  CHO   615     116.778 154.960  42.663  1.00  0.00            
ATOM   4281  R4  CHO   615     116.328 152.160  41.913  1.00  0.00            
ATOM   4282  R5  CHO   615     117.028 152.860  43.813  1.00  0.00            
ATOM   4283  C1  CHO   615     119.928 150.610  42.813  1.00  0.00           C
ATOM   4284  C2  CHO   615     120.878 146.560  44.513  1.00  0.00           C
ATOM   4285  ROH CHO   616     212.128  75.910  40.913  1.00  0.00            
ATOM   4286  R1  CHO   616     209.678  77.160  40.313  1.00  0.00            
ATOM   4287  R2  CHO   616     208.228  76.460  38.063  1.00  0.00            
ATOM   4288  R3  CHO   616     206.228  76.110  39.863  1.00  0.00            
ATOM   4289  R4  CHO   616     204.828  76.410  37.263  1.00  0.00            
ATOM   4290  R5  CHO   616     204.428  77.510  39.113  1.00  0.00            
ATOM   4291  C1  CHO   616     201.028  75.910  38.513  1.00  0.00           C
ATOM   4292  C2  CHO   616     198.328  74.860  36.513  1.00  0.00           C
ATOM   4293  ROH CHO   617     154.828 112.410  49.213  1.00  0.00            
ATOM   4294  R1  CHO   617     154.028 111.660  46.613  1.00  0.00            
ATOM   4295  R2  CHO   617     155.678 110.310  44.863  1.00  0.00            
ATOM   4296  R3  CHO   617     153.628 108.510  44.813  1.00  0.00            
ATOM   4297  R4  CHO   617     155.628 107.460  42.913  1.00  0.00            
ATOM   4298  R5  CHO   617     153.528 107.810  42.513  1.00  0.00            
ATOM   4299  C1  CHO   617     153.678 104.110  41.763  1.00  0.00           C
ATOM   4300  C2  CHO   617     156.378 102.260  41.563  1.00  0.00           C
ATOM   4301  ROH CHO   618     177.978 132.810  32.363  1.00  0.00            
ATOM   4302  R1  CHO   618     175.478 133.460  33.463  1.00  0.00            
ATOM   4303  R2  CHO   618     174.528 136.060  33.563  1.00  0.00            
ATOM   4304  R3  CHO   618     172.378 134.960  32.313  1.00  0.00            
ATOM   4305  R4  CHO   618     171.378 137.510  33.313  1.00  0.00            
ATOM   4306  R5  CHO   618     170.528 135.560  33.663  1.00  0.00            
ATOM   4307  C1  CHO   618     167.578 137.310  32.013  1.00  0.00           C
ATOM   4308  C2  CHO   618     164.728 138.210  30.763  1.00  0.00           C
ATOM   4309  ROH CHO   619     139.878 106.360  47.613  1.00  0.00            
ATOM   4310  R1  CHO   619     139.528 107.310  45.013  1.00  0.00            
ATOM   4311  R2  CHO   619     139.328 105.610  42.813  1.00  0.00            
ATOM   4312  R3  CHO   619     136.978 106.910  42.363  1.00  0.00            
ATOM   4313  R4  CHO   619     137.378 105.310  39.963  1.00  0.00            
ATOM   4314  R5  CHO   619     137.028 107.460  40.013  1.00  0.00            
ATOM   4315  C1  CHO   619     134.078 106.360  37.913  1.00  0.00           C
ATOM   4316  C2  CHO   619     132.878 108.560  35.963  1.00  0.00           C
ATOM   4317  ROH CHO   620      46.378 101.360  41.863  1.00  0.00            
ATOM   4318  R1  CHO   620      44.328 101.710  40.013  1.00  0.00            
ATOM   4319  R2  CHO   620      41.678 101.760  40.713  1.00  0.00            
ATOM   4320  R3  CHO   620      41.678 104.160  39.413  1.00  0.00            
ATOM   4321  R4  CHO   620      38.878 103.710  40.213  1.00  0.00            
ATOM   4322  R5  CHO   620      39.628 104.160  38.163  1.00  0.00            
ATOM   4323  C1  CHO   620      37.278 107.110  38.663  1.00  0.00           C
ATOM   4324  C2  CHO   620      34.828 107.660  36.763  1.00  0.00           C
ATOM   4325  ROH CHO   621     214.178  17.510  40.013  1.00  0.00            
ATOM   4326  R1  CHO   621     212.528  18.210  37.813  1.00  0.00            
ATOM   4327  R2  CHO   621     210.778  16.410  36.663  1.00  0.00            
ATOM   4328  R3  CHO   621     208.978  18.360  37.163  1.00  0.00            
ATOM   4329  R4  CHO   621     207.578  16.410  35.363  1.00  0.00            
ATOM   4330  R5  CHO   621     207.828  18.560  35.063  1.00  0.00            
ATOM   4331  C1  CHO   621     204.028  18.360  35.063  1.00  0.00           C
ATOM   4332  C2  CHO   621     200.028  16.410  34.663  1.00  0.00           C
ATOM   4333  ROH CHO   622      19.378 229.660  36.813  1.00  0.00            
ATOM   4334  R1  CHO   622      20.028 227.210  35.563  1.00  0.00            
ATOM   4335  R2  CHO   622      22.578 226.610  34.763  1.00  0.00            
ATOM   4336  R3  CHO   622      22.178 224.360  36.313  1.00  0.00            
ATOM   4337  R4  CHO   622      24.528 223.760  34.663  1.00  0.00            
ATOM   4338  R5  CHO   622      22.728 222.560  34.813  1.00  0.00            
ATOM   4339  C1  CHO   622      25.278 220.010  36.013  1.00  0.00           C
ATOM   4340  C2  CHO   622      28.378 218.210  37.663  1.00  0.00           C
ATOM   4341  ROH CHO   623     112.078 144.310  46.163  1.00  0.00            
ATOM   4342  R1  CHO   623     110.528 142.110  45.413  1.00  0.00            
ATOM   4343  R2  CHO   623     111.378 140.210  43.613  1.00  0.00            
ATOM   4344  R3  CHO   623     110.778 138.460  45.613  1.00  0.00            
ATOM   4345  R4  CHO   623     110.028 137.060  43.163  1.00  0.00            
ATOM   4346  R5  CHO   623     108.728 137.410  44.913  1.00  0.00            
ATOM   4347  C1  CHO   623     108.628 133.610  44.813  1.00  0.00           C
ATOM   4348  C2  CHO   623     109.778 131.060  47.763  1.00  0.00           C
ATOM   4349  ROH CHO   624     175.378 185.760  33.963  1.00  0.00            
ATOM   4350  R1  CHO   624     176.628 183.610  35.263  1.00  0.00            
ATOM   4351  R2  CHO   624     178.178 181.710  33.963  1.00  0.00            
ATOM   4352  R3  CHO   624     180.028 182.410  35.813  1.00  0.00            
ATOM   4353  R4  CHO   624     180.778 179.710  34.963  1.00  0.00            
ATOM   4354  R5  CHO   624     180.478 180.410  37.013  1.00  0.00            
ATOM   4355  C1  CHO   624     184.078 179.210  37.263  1.00  0.00           C
ATOM   4356  C2  CHO   624     185.028 176.910  38.563  1.00  0.00           C
ATOM   4357  ROH CHO   625     137.478 220.210  46.513  1.00  0.00            
ATOM   4358  R1  CHO   625     139.278 221.560  44.763  1.00  0.00            
ATOM   4359  R2  CHO   625     140.628 220.260  42.713  1.00  0.00            
ATOM   4360  R3  CHO   625     139.478 222.210  41.163  1.00  0.00            
ATOM   4361  R4  CHO   625     141.528 221.010  39.463  1.00  0.00            
ATOM   4362  R5  CHO   625     141.328 223.110  39.963  1.00  0.00            
ATOM   4363  C1  CHO   625     141.028 223.310  36.163  1.00  0.00           C
ATOM   4364  C2  CHO   625     142.128 222.360  32.813  1.00  0.00           C
ATOM   4365  ROH CHO   626      43.928 123.710  49.863  1.00  0.00            
ATOM   4366  R1  CHO   626      45.978 123.460  47.963  1.00  0.00            
ATOM   4367  R2  CHO   626      46.128 125.010  45.663  1.00  0.00            
ATOM   4368  R3  CHO   626      48.628 125.510  46.613  1.00  0.00            
ATOM   4369  R4  CHO   626      48.528 126.910  44.013  1.00  0.00            
ATOM   4370  R5  CHO   626      50.028 125.460  44.663  1.00  0.00            
ATOM   4371  C1  CHO   626      52.278 128.460  43.913  1.00  0.00           C
ATOM   4372  C2  CHO   626      54.978 127.910  42.813  1.00  0.00           C
ATOM   4373  ROH CHO   627     126.678  85.910  53.263  1.00  0.00            
ATOM   4374  R1  CHO   627     126.128  86.960  50.663  1.00  0.00            
ATOM   4375  R2  CHO   627     124.728  89.310  50.263  1.00  0.00            
ATOM   4376  R3  CHO   627     126.878  89.960  48.763  1.00  0.00            
ATOM   4377  R4  CHO   627     124.628  91.310  47.463  1.00  0.00            
ATOM   4378  R5  CHO   627     126.028  90.010  46.513  1.00  0.00            
ATOM   4379  C1  CHO   627     126.628  93.110  44.463  1.00  0.00           C
ATOM   4380  C2  CHO   627     127.728  94.060  41.663  1.00  0.00           C
ATOM   4381  ROH CHO   628      10.778 168.010  38.413  1.00  0.00            
ATOM   4382  R1  CHO   628      11.528 170.260  36.913  1.00  0.00            
ATOM   4383  R2  CHO   628       9.778 172.260  36.163  1.00  0.00            
ATOM   4384  R3  CHO   628      11.528 173.910  37.413  1.00  0.00            
ATOM   4385  R4  CHO   628      10.128 175.610  35.463  1.00  0.00            
ATOM   4386  R5  CHO   628      12.278 175.360  35.663  1.00  0.00            
ATOM   4387  C1  CHO   628      11.978 179.110  36.263  1.00  0.00           C
ATOM   4388  C2  CHO   628      14.928 180.560  34.763  1.00  0.00           C
ATOM   4389  ROH CHO   629      37.778  22.310  34.913  1.00  0.00            
ATOM   4390  R1  CHO   629      35.528  22.560  36.613  1.00  0.00            
ATOM   4391  R2  CHO   629      35.728  22.510  39.363  1.00  0.00            
ATOM   4392  R3  CHO   629      34.378  24.810  39.163  1.00  0.00            
ATOM   4393  R4  CHO   629      34.428  24.260  42.063  1.00  0.00            
ATOM   4394  R5  CHO   629      32.628  24.660  40.863  1.00  0.00            
ATOM   4395  C1  CHO   629      32.378  27.360  43.413  1.00  0.00           C
ATOM   4396  C2  CHO   629      29.478  25.310  44.963  1.00  0.00           C
ATOM   4397  ROH CHO   630     165.928  25.510  25.713  1.00  0.00            
ATOM   4398  R1  CHO   630     167.178  25.360  28.213  1.00  0.00            
ATOM   4399  R2  CHO   630     169.378  26.860  28.913  1.00  0.00            
ATOM   4400  R3  CHO   630     167.828  27.560  31.013  1.00  0.00            
ATOM   4401  R4  CHO   630     170.478  28.610  31.713  1.00  0.00            
ATOM   4402  R5  CHO   630     169.228  27.310  32.913  1.00  0.00            
ATOM   4403  C1  CHO   630     169.678  30.210  35.313  1.00  0.00           C
ATOM   4404  C2  CHO   630     173.078  32.160  36.913  1.00  0.00           C
ATOM   4405  ROH CHO   631      72.828  82.510  36.613  1.00  0.00            
ATOM   4406  R1  CHO   631      75.578  81.960  36.163  1.00  0.00            
ATOM   4407  R2  CHO   631      77.428  81.810  38.263  1.00  0.00            
ATOM   4408  R3  CHO   631      77.978  79.410  37.213  1.00  0.00            
ATOM   4409  R4  CHO   631      80.278  80.010  38.913  1.00  0.00            
ATOM   4410  R5  CHO   631      80.328  79.460  36.813  1.00  0.00            
ATOM   4411  C1  CHO   631      82.478  76.660  38.363  1.00  0.00           C
ATOM   4412  C2  CHO   631      86.228  76.660  38.613  1.00  0.00           C
ATOM   4413  ROH CHO   632     123.828  18.460  39.063  1.00  0.00            
ATOM   4414  R1  CHO   632     124.128  21.310  38.863  1.00  0.00            
ATOM   4415  R2  CHO   632     122.328  22.910  37.513  1.00  0.00            
ATOM   4416  R3  CHO   632     122.178  24.160  39.913  1.00  0.00            
ATOM   4417  R4  CHO   632     120.528  25.760  38.063  1.00  0.00            
ATOM   4418  R5  CHO   632     122.178  26.460  39.313  1.00  0.00            
ATOM   4419  C1  CHO   632     119.378  28.710  40.663  1.00  0.00           C
ATOM   4420  C2  CHO   632     116.578  29.710  43.213  1.00  0.00           C
ATOM   4421  ROH CHO   633     103.828 204.710  38.313  1.00  0.00            
ATOM   4422  R1  CHO   633     102.378 202.960  36.663  1.00  0.00            
ATOM   4423  R2  CHO   633     102.728 202.810  33.913  1.00  0.00            
ATOM   4424  R3  CHO   633     103.078 200.160  34.413  1.00  0.00            
ATOM   4425  R4  CHO   633     102.778 200.360  31.513  1.00  0.00            
ATOM   4426  R5  CHO   633     101.628 199.110  32.813  1.00  0.00            
ATOM   4427  C1  CHO   633     103.178 196.460  30.563  1.00  0.00           C
ATOM   4428  C2  CHO   633     103.278 192.810  28.613  1.00  0.00           C
ATOM   4429  ROH CHO   634     101.578 117.110  47.413  1.00  0.00            
ATOM   4430  R1  CHO   634      99.078 117.860  48.463  1.00  0.00            
ATOM   4431  R2  CHO   634      97.528 119.910  47.363  1.00  0.00            
ATOM   4432  R3  CHO   634      95.628 117.960  47.313  1.00  0.00            
ATOM   4433  R4  CHO   634      94.128 120.460  47.613  1.00  0.00            
ATOM   4434  R5  CHO   634      93.978 118.710  48.863  1.00  0.00            
ATOM   4435  C1  CHO   634      90.378 119.010  47.663  1.00  0.00           C
ATOM   4436  C2  CHO   634      88.528 122.010  47.813  1.00  0.00           C
ATOM   4437  ROH CHO   635     130.578 112.910  35.663  1.00  0.00            
ATOM   4438  R1  CHO   635     132.428 113.510  37.763  1.00  0.00            
ATOM   4439  R2  CHO   635     132.578 111.960  40.063  1.00  0.00            
ATOM   4440  R3  CHO   635     135.228 111.810  39.363  1.00  0.00            
ATOM   4441  R4  CHO   635     135.228 111.460  42.263  1.00  0.00            
ATOM   4442  R5  CHO   635     136.378 112.910  41.163  1.00  0.00            
ATOM   4443  C1  CHO   635     139.178 111.060  42.913  1.00  0.00           C
ATOM   4444  C2  CHO   635     142.128 109.960  41.763  1.00  0.00           C
ATOM   4445  ROH CHO   636     143.528 137.860  45.663  1.00  0.00            
ATOM   4446  R1  CHO   636     144.878 139.210  43.613  1.00  0.00            
ATOM   4447  R2  CHO   636     144.528 141.910  43.113  1.00  0.00            
ATOM   4448  R3  CHO   636     147.228 142.010  43.413  1.00  0.00            
ATOM   4449  R4  CHO   636     146.578 144.560  42.213  1.00  0.00            
ATOM   4450  R5  CHO   636     148.028 143.160  41.413  1.00  0.00            
ATOM   4451  C1  CHO   636     150.278 146.210  41.913  1.00  0.00           C
ATOM   4452  C2  CHO   636     153.928 145.810  39.663  1.00  0.00           C
ATOM   4453  ROH CHO   637      63.278  25.410  25.263  1.00  0.00            
ATOM   4454  R1  CHO   637      62.628  23.460  27.163  1.00  0.00            
ATOM   4455  R2  CHO   637      62.328  23.960  29.863  1.00  0.00            
ATOM   4456  R3  CHO   637      59.878  22.860  29.513  1.00  0.00            
ATOM   4457  R4  CHO   637      60.178  23.210  32.413  1.00  0.00            
ATOM   4458  R5  CHO   637      59.678  21.310  31.363  1.00  0.00            
ATOM   4459  C1  CHO   637      56.628  21.610  33.613  1.00  0.00           C
ATOM   4460  C2  CHO   637      54.478  22.010  36.113  1.00  0.00           C
ATOM   4461  ROH CHO   638      40.278  96.460  29.763  1.00  0.00            
ATOM   4462  R1  CHO   638      39.228  97.260  32.213  1.00  0.00            
ATOM   4463  R2  CHO   638      39.278  99.910  33.113  1.00  0.00            
ATOM   4464  R3  CHO   638      36.578  99.510  33.413  1.00  0.00            
ATOM   4465  R4  CHO   638      37.228 101.860  35.063  1.00  0.00            
ATOM   4466  R5  CHO   638      36.178 100.060  35.713  1.00  0.00            
ATOM   4467  C1  CHO   638      33.528 102.660  36.513  1.00  0.00           C
ATOM   4468  C2  CHO   638      33.228 102.910  39.713  1.00  0.00           C
ATOM   4469  ROH CHO   639      65.678  66.810  29.913  1.00  0.00            
ATOM   4470  R1  CHO   639      68.328  67.160  30.813  1.00  0.00            
ATOM   4471  R2  CHO   639      68.978  68.410  33.163  1.00  0.00            
ATOM   4472  R3  CHO   639      70.278  66.110  33.713  1.00  0.00            
ATOM   4473  R4  CHO   639      71.528  68.160  35.463  1.00  0.00            
ATOM   4474  R5  CHO   639      72.528  66.810  34.063  1.00  0.00            
ATOM   4475  C1  CHO   639      74.228  65.760  37.363  1.00  0.00           C
ATOM   4476  C2  CHO   639      73.128  65.210  41.163  1.00  0.00           C
ATOM   4477  ROH CHO   640      50.278 187.610  40.963  1.00  0.00            
ATOM   4478  R1  CHO   640      48.728 188.610  38.763  1.00  0.00            
ATOM   4479  R2  CHO   640      47.278 186.910  37.113  1.00  0.00            
ATOM   4480  R3  CHO   640      45.228 188.610  37.763  1.00  0.00            
ATOM   4481  R4  CHO   640      44.228 187.010  35.513  1.00  0.00            
ATOM   4482  R5  CHO   640      44.228 189.210  35.663  1.00  0.00            
ATOM   4483  C1  CHO   640      40.528 188.610  35.213  1.00  0.00           C
ATOM   4484  C2  CHO   640      36.878 191.560  35.363  1.00  0.00           C
ATOM   4485  ROH CHO   641      65.828 148.060  38.613  1.00  0.00            
ATOM   4486  R1  CHO   641      65.178 150.460  37.213  1.00  0.00            
ATOM   4487  R2  CHO   641      64.928 152.860  38.513  1.00  0.00            
ATOM   4488  R3  CHO   641      66.778 153.660  36.663  1.00  0.00            
ATOM   4489  R4  CHO   641      65.078 156.010  37.063  1.00  0.00            
ATOM   4490  R5  CHO   641      65.528 155.110  35.163  1.00  0.00            
ATOM   4491  C1  CHO   641      66.878 158.610  34.513  1.00  0.00           C
ATOM   4492  C2  CHO   641      66.028 161.510  35.263  1.00  0.00           C
ATOM   4493  ROH CHO   642     187.378  13.410  28.063  1.00  0.00            
ATOM   4494  R1  CHO   642     185.078  14.510  29.263  1.00  0.00            
ATOM   4495  R2  CHO   642     185.128  17.110  30.313  1.00  0.00            
ATOM   4496  R3  CHO   642     182.978  17.460  28.663  1.00  0.00            
ATOM   4497  R4  CHO   642     182.378  19.160  31.013  1.00  0.00            
ATOM   4498  R5  CHO   642     181.078  17.560  30.163  1.00  0.00            
ATOM   4499  C1  CHO   642     178.828  20.610  29.863  1.00  0.00           C
ATOM   4500  C2  CHO   642     178.578  23.710  28.263  1.00  0.00           C
ATOM   4501  ROH CHO   643      19.178 127.610  34.613  1.00  0.00            
ATOM   4502  R1  CHO   643      16.828 129.160  34.313  1.00  0.00            
ATOM   4503  R2  CHO   643      14.678 128.960  36.063  1.00  0.00            
ATOM   4504  R3  CHO   643      15.028 131.610  36.313  1.00  0.00            
ATOM   4505  R4  CHO   643      12.128 131.260  36.363  1.00  0.00            
ATOM   4506  R5  CHO   643      13.228 132.560  35.063  1.00  0.00            
ATOM   4507  C1  CHO   643      10.978 135.110  36.763  1.00  0.00           C
ATOM   4508  C2  CHO   643       8.328 137.310  38.813  1.00  0.00           C
ATOM   4509  ROH CHO   644      72.678 170.210  42.063  1.00  0.00            
ATOM   4510  R1  CHO   644      73.578 172.810  41.463  1.00  0.00            
ATOM   4511  R2  CHO   644      72.128 175.060  42.163  1.00  0.00            
ATOM   4512  R3  CHO   644      74.478 175.810  43.313  1.00  0.00            
ATOM   4513  R4  CHO   644      72.728 178.160  43.613  1.00  0.00            
ATOM   4514  R5  CHO   644      74.728 178.110  42.763  1.00  0.00            
ATOM   4515  C1  CHO   644      75.278 180.610  45.563  1.00  0.00           C
ATOM   4516  C2  CHO   644      74.078 182.710  49.663  1.00  0.00           C
ATOM   4517  ROH CHO   645     176.778 151.360  35.763  1.00  0.00            
ATOM   4518  R1  CHO   645     179.228 152.710  36.213  1.00  0.00            
ATOM   4519  R2  CHO   645     180.978 152.010  38.213  1.00  0.00            
ATOM   4520  R3  CHO   645     182.778 151.860  36.163  1.00  0.00            
ATOM   4521  R4  CHO   645     184.378 152.410  38.513  1.00  0.00            
ATOM   4522  R5  CHO   645     184.428 153.560  36.663  1.00  0.00            
ATOM   4523  C1  CHO   645     188.078 152.460  36.813  1.00  0.00           C
ATOM   4524  C2  CHO   645     190.128 149.310  36.563  1.00  0.00           C
ATOM   4525  ROH CHO   646      55.328  74.310  31.913  1.00  0.00            
ATOM   4526  R1  CHO   646      56.928  72.360  33.113  1.00  0.00            
ATOM   4527  R2  CHO   646      55.878  70.010  34.113  1.00  0.00            
ATOM   4528  R3  CHO   646      57.778  68.810  32.463  1.00  0.00            
ATOM   4529  R4  CHO   646      57.428  66.960  34.663  1.00  0.00            
ATOM   4530  R5  CHO   646      59.328  67.860  33.963  1.00  0.00            
ATOM   4531  C1  CHO   646      60.128  64.110  33.513  1.00  0.00           C
ATOM   4532  C2  CHO   646      61.628  61.260  34.863  1.00  0.00           C
ATOM   4533  ROH CHO   647     163.178  35.410  33.363  1.00  0.00            
ATOM   4534  R1  CHO   647     163.878  38.060  32.663  1.00  0.00            
ATOM   4535  R2  CHO   647     165.678  38.610  30.613  1.00  0.00            
ATOM   4536  R3  CHO   647     163.628  40.210  29.713  1.00  0.00            
ATOM   4537  R4  CHO   647     166.028  41.460  28.713  1.00  0.00            
ATOM   4538  R5  CHO   647     164.428  42.460  29.863  1.00  0.00            
ATOM   4539  C1  CHO   647     164.328  44.610  26.713  1.00  0.00           C
ATOM   4540  C2  CHO   647     162.728  47.710  26.663  1.00  0.00           C
ATOM   4541  ROH CHO   648      37.428  59.260  40.263  1.00  0.00            
ATOM   4542  R1  CHO   648      39.428  57.360  39.463  1.00  0.00            
ATOM   4543  R2  CHO   648      42.128  57.910  39.613  1.00  0.00            
ATOM   4544  R3  CHO   648      42.178  55.660  41.063  1.00  0.00            
ATOM   4545  R4  CHO   648      44.678  55.560  39.513  1.00  0.00            
ATOM   4546  R5  CHO   648      43.178  54.060  39.563  1.00  0.00            
ATOM   4547  C1  CHO   648      46.228  52.110  40.813  1.00  0.00           C
ATOM   4548  C2  CHO   648      49.178  50.910  38.263  1.00  0.00           C
ATOM   4549  ROH CHO   649     135.178  -3.490  39.663  1.00  0.00            
ATOM   4550  R1  CHO   649     136.678  -2.440  37.513  1.00  0.00            
ATOM   4551  R2  CHO   649     135.828  -2.490  34.913  1.00  0.00            
ATOM   4552  R3  CHO   649     136.228   0.210  34.963  1.00  0.00            
ATOM   4553  R4  CHO   649     136.228  -0.540  32.113  1.00  0.00            
ATOM   4554  R5  CHO   649     137.778   0.610  33.213  1.00  0.00            
ATOM   4555  C1  CHO   649     136.828   3.210  30.563  1.00  0.00           C
ATOM   4556  C2  CHO   649     137.278   3.810  27.263  1.00  0.00           C
ATOM   4557  ROH CHO   650      13.778 202.760  31.563  1.00  0.00            
ATOM   4558  R1  CHO   650      12.728 205.210  32.463  1.00  0.00            
ATOM   4559  R2  CHO   650      10.478 206.360  31.313  1.00  0.00            
ATOM   4560  R3  CHO   650       9.578 206.360  33.863  1.00  0.00            
ATOM   4561  R4  CHO   650       8.528 208.860  32.713  1.00  0.00            
ATOM   4562  R5  CHO   650       9.678 208.660  34.563  1.00  0.00            
ATOM   4563  C1  CHO   650       6.528 210.310  35.913  1.00  0.00           C
ATOM   4564  C2  CHO   650       5.378 212.960  37.613  1.00  0.00           C
ATOM   4565  ROH CHO   651     201.778 207.060  36.863  1.00  0.00            
ATOM   4566  R1  CHO   651     204.478 207.810  36.913  1.00  0.00            
ATOM   4567  R2  CHO   651     206.328 206.510  38.513  1.00  0.00            
ATOM   4568  R3  CHO   651     207.678 206.210  36.163  1.00  0.00            
ATOM   4569  R4  CHO   651     209.778 206.760  38.163  1.00  0.00            
ATOM   4570  R5  CHO   651     209.428 207.810  36.263  1.00  0.00            
ATOM   4571  C1  CHO   651     213.028 206.660  35.713  1.00  0.00           C
ATOM   4572  C2  CHO   651     216.478 204.110  36.313  1.00  0.00           C
ATOM   4573  ROH CHO   652      57.978  28.810  44.263  1.00  0.00            
ATOM   4574  R1  CHO   652      60.628  28.460  43.413  1.00  0.00            
ATOM   4575  R2  CHO   652      61.878  25.960  43.463  1.00  0.00            
ATOM   4576  R3  CHO   652      62.328  26.560  40.863  1.00  0.00            
ATOM   4577  R4  CHO   652      64.678  25.010  41.713  1.00  0.00            
ATOM   4578  R5  CHO   652      64.728  26.960  40.763  1.00  0.00            
ATOM   4579  C1  CHO   652      66.728  24.860  38.263  1.00  0.00           C
ATOM   4580  C2  CHO   652      68.128  20.560  36.563  1.00  0.00           C
ATOM   4581  ROH CHO   653     161.028 106.660  38.063  1.00  0.00            
ATOM   4582  R1  CHO   653     161.928 105.260  35.813  1.00  0.00            
ATOM   4583  R2  CHO   653     160.278 103.710  34.213  1.00  0.00            
ATOM   4584  R3  CHO   653     161.328 105.310  32.213  1.00  0.00            
ATOM   4585  R4  CHO   653     160.428 102.860  30.863  1.00  0.00            
ATOM   4586  R5  CHO   653     162.378 103.760  30.763  1.00  0.00            
ATOM   4587  C1  CHO   653     161.428 103.810  27.063  1.00  0.00           C
ATOM   4588  C2  CHO   653     159.378 100.760  26.513  1.00  0.00           C
ATOM   4589  ROH CHO   654     131.328 130.660  33.863  1.00  0.00            
ATOM   4590  R1  CHO   654     132.378 133.110  34.813  1.00  0.00            
ATOM   4591  R2  CHO   654     131.228 134.460  36.963  1.00  0.00            
ATOM   4592  R3  CHO   654     133.728 134.360  37.963  1.00  0.00            
ATOM   4593  R4  CHO   654     132.578 136.860  39.013  1.00  0.00            
ATOM   4594  R5  CHO   654     134.478 136.660  37.913  1.00  0.00            
ATOM   4595  C1  CHO   654     135.728 138.210  41.163  1.00  0.00           C
ATOM   4596  C2  CHO   654     134.228 141.610  43.263  1.00  0.00           C
ATOM   4597  ROH CHO   655     158.328 208.360  33.263  1.00  0.00            
ATOM   4598  R1  CHO   655     158.078 208.810  36.013  1.00  0.00            
ATOM   4599  R2  CHO   655     159.478 207.410  37.913  1.00  0.00            
ATOM   4600  R3  CHO   655     160.228 209.860  38.763  1.00  0.00            
ATOM   4601  R4  CHO   655     160.978 208.060  40.963  1.00  0.00            
ATOM   4602  R5  CHO   655     159.778 209.860  41.113  1.00  0.00            
ATOM   4603  C1  CHO   655     162.578 210.760  43.513  1.00  0.00           C
ATOM   4604  C2  CHO   655     162.178 214.010  46.163  1.00  0.00           C
ATOM   4605  ROH CHO   656     206.578 100.260  30.663  1.00  0.00            
ATOM   4606  R1  CHO   656     207.778 102.810  30.963  1.00  0.00            
ATOM   4607  R2  CHO   656     206.428 105.010  32.063  1.00  0.00            
ATOM   4608  R3  CHO   656     208.578 105.060  33.713  1.00  0.00            
ATOM   4609  R4  CHO   656     206.828 107.310  34.563  1.00  0.00            
ATOM   4610  R5  CHO   656     208.928 107.410  34.063  1.00  0.00            
ATOM   4611  C1  CHO   656     209.028 108.710  37.663  1.00  0.00           C
ATOM   4612  C2  CHO   656     209.828 112.460  38.663  1.00  0.00           C
ATOM   4613  ROH CHO   657     175.778 156.610  42.763  1.00  0.00            
ATOM   4614  R1  CHO   657     175.178 154.110  41.563  1.00  0.00            
ATOM   4615  R2  CHO   657     177.128 152.510  40.463  1.00  0.00            
ATOM   4616  R3  CHO   657     176.078 150.610  42.113  1.00  0.00            
ATOM   4617  R4  CHO   657     177.828 149.110  40.313  1.00  0.00            
ATOM   4618  R5  CHO   657     175.728 148.710  40.763  1.00  0.00            
ATOM   4619  C1  CHO   657     177.228 145.410  41.863  1.00  0.00           C
ATOM   4620  C2  CHO   657     180.428 142.560  41.913  1.00  0.00           C
ATOM   4621  ROH CHO   658     113.278  36.810  30.913  1.00  0.00            
ATOM   4622  R1  CHO   658     113.028  38.560  33.163  1.00  0.00            
ATOM   4623  R2  CHO   658     115.228  39.310  34.663  1.00  0.00            
ATOM   4624  R3  CHO   658     114.178  41.810  34.163  1.00  0.00            
ATOM   4625  R4  CHO   658     115.728  42.160  36.663  1.00  0.00            
ATOM   4626  R5  CHO   658     113.628  42.710  36.363  1.00  0.00            
ATOM   4627  C1  CHO   658     115.028  46.060  37.413  1.00  0.00           C
ATOM   4628  C2  CHO   658     111.928  47.860  39.313  1.00  0.00           C
ATOM   4629  ROH CHO   659     139.078 129.510  37.513  1.00  0.00            
ATOM   4630  R1  CHO   659     140.878 129.460  39.713  1.00  0.00            
ATOM   4631  R2  CHO   659     142.378 127.210  40.313  1.00  0.00            
ATOM   4632  R3  CHO   659     144.478 128.960  40.113  1.00  0.00            
ATOM   4633  R4  CHO   659     145.428 126.810  41.863  1.00  0.00            
ATOM   4634  R5  CHO   659     145.428 128.960  42.313  1.00  0.00            
ATOM   4635  C1  CHO   659     149.178 128.210  42.613  1.00  0.00           C
ATOM   4636  C2  CHO   659     153.028 127.210  42.613  1.00  0.00           C
ATOM   4637  ROH CHO   660     151.778 125.610  48.263  1.00  0.00            
ATOM   4638  R1  CHO   660     150.328 123.660  46.813  1.00  0.00            
ATOM   4639  R2  CHO   660     151.128 122.710  44.313  1.00  0.00            
ATOM   4640  R3  CHO   660     150.928 120.310  45.513  1.00  0.00            
ATOM   4641  R4  CHO   660     151.878 119.710  42.813  1.00  0.00            
ATOM   4642  R5  CHO   660     150.128 118.860  43.813  1.00  0.00            
ATOM   4643  C1  CHO   660     152.128 115.660  43.063  1.00  0.00           C
ATOM   4644  C2  CHO   660     155.528 114.460  41.513  1.00  0.00           C
ATOM   4645  ROH CHO   661      14.078 211.210  34.013  1.00  0.00            
ATOM   4646  R1  CHO   661      14.528 208.710  35.213  1.00  0.00            
ATOM   4647  R2  CHO   661      14.428 208.310  37.963  1.00  0.00            
ATOM   4648  R3  CHO   661      12.628 206.410  37.313  1.00  0.00            
ATOM   4649  R4  CHO   661      13.528 205.710  40.013  1.00  0.00            
ATOM   4650  R5  CHO   661      13.528 204.410  38.263  1.00  0.00            
ATOM   4651  C1  CHO   661      11.278 202.360  40.613  1.00  0.00           C
ATOM   4652  C2  CHO   661      11.528 202.310  44.163  1.00  0.00           C
ATOM   4653  ROH CHO   662      77.978  55.010  42.413  1.00  0.00            
ATOM   4654  R1  CHO   662      76.028  53.410  41.063  1.00  0.00            
ATOM   4655  R2  CHO   662      73.328  53.460  41.663  1.00  0.00            
ATOM   4656  R3  CHO   662      73.128  53.960  38.963  1.00  0.00            
ATOM   4657  R4  CHO   662      70.428  53.210  39.813  1.00  0.00            
ATOM   4658  R5  CHO   662      71.578  52.310  38.213  1.00  0.00            
ATOM   4659  C1  CHO   662      68.528  53.410  36.263  1.00  0.00           C
ATOM   4660  C2  CHO   662      66.178  51.660  33.313  1.00  0.00           C
ATOM   4661  ROH CHO   663     171.528 169.510  32.263  1.00  0.00            
ATOM   4662  R1  CHO   663     174.078 168.510  32.863  1.00  0.00            
ATOM   4663  R2  CHO   663     174.578 166.710  34.913  1.00  0.00            
ATOM   4664  R3  CHO   663     175.678 165.210  32.913  1.00  0.00            
ATOM   4665  R4  CHO   663     176.778 164.110  35.363  1.00  0.00            
ATOM   4666  R5  CHO   663     177.928 164.810  33.663  1.00  0.00            
ATOM   4667  C1  CHO   663     179.128 161.210  33.763  1.00  0.00           C
ATOM   4668  C2  CHO   663     178.928 157.060  34.013  1.00  0.00           C
ATOM   4669  ROH CHO   664     137.478  70.760  32.963  1.00  0.00            
ATOM   4670  R1  CHO   664     137.778  73.410  34.063  1.00  0.00            
ATOM   4671  R2  CHO   664     137.528  75.710  32.513  1.00  0.00            
ATOM   4672  R3  CHO   664     135.678  76.310  34.413  1.00  0.00            
ATOM   4673  R4  CHO   664     135.828  78.710  32.663  1.00  0.00            
ATOM   4674  R5  CHO   664     136.078  78.710  34.813  1.00  0.00            
ATOM   4675  C1  CHO   664     133.128  81.110  34.513  1.00  0.00           C
ATOM   4676  C2  CHO   664     133.678  84.510  35.363  1.00  0.00           C
ATOM   4677  ROH CHO   665      98.878  53.410  27.863  1.00  0.00            
ATOM   4678  R1  CHO   665     101.478  52.360  28.413  1.00  0.00            
ATOM   4679  R2  CHO   665     103.778  53.610  27.463  1.00  0.00            
ATOM   4680  R3  CHO   665     104.478  53.560  30.063  1.00  0.00            
ATOM   4681  R4  CHO   665     106.978  54.060  28.663  1.00  0.00            
ATOM   4682  R5  CHO   665     106.578  52.460  30.113  1.00  0.00            
ATOM   4683  C1  CHO   665     109.528  54.260  31.813  1.00  0.00           C
ATOM   4684  C2  CHO   665     113.578  54.960  33.113  1.00  0.00           C
ATOM   4685  ROH CHO   666      71.928  58.010  35.663  1.00  0.00            
ATOM   4686  R1  CHO   666      74.478  56.760  35.963  1.00  0.00            
ATOM   4687  R2  CHO   666      76.828  58.060  35.413  1.00  0.00            
ATOM   4688  R3  CHO   666      77.478  57.310  37.913  1.00  0.00            
ATOM   4689  R4  CHO   666      80.028  57.510  36.563  1.00  0.00            
ATOM   4690  R5  CHO   666      79.328  55.760  37.663  1.00  0.00            
ATOM   4691  C1  CHO   666      82.528  56.460  39.613  1.00  0.00           C
ATOM   4692  C2  CHO   666      86.378  57.360  37.813  1.00  0.00           C
ATOM   4693  ROH CHO   667      12.378 117.360  34.213  1.00  0.00            
ATOM   4694  R1  CHO   667      14.928 118.510  34.563  1.00  0.00            
ATOM   4695  R2  CHO   667      17.028 118.110  32.813  1.00  0.00            
ATOM   4696  R3  CHO   667      17.078 120.860  32.763  1.00  0.00            
ATOM   4697  R4  CHO   667      19.778 120.010  31.963  1.00  0.00            
ATOM   4698  R5  CHO   667      19.278 121.410  33.563  1.00  0.00            
ATOM   4699  C1  CHO   667      21.428 123.660  31.413  1.00  0.00           C
ATOM   4700  C2  CHO   667      23.328 125.410  31.313  1.00  0.00           C
ATOM   4701  ROH CHO   668     185.928  17.460  35.313  1.00  0.00            
ATOM   4702  R1  CHO   668     183.378  16.660  36.213  1.00  0.00            
ATOM   4703  R2  CHO   668     182.328  14.160  35.813  1.00  0.00            
ATOM   4704  R3  CHO   668     182.028  14.160  38.513  1.00  0.00            
ATOM   4705  R4  CHO   668     180.128  12.160  37.563  1.00  0.00            
ATOM   4706  R5  CHO   668     179.678  13.810  38.813  1.00  0.00            
ATOM   4707  C1  CHO   668     178.578  10.960  41.113  1.00  0.00           C
ATOM   4708  C2  CHO   668     174.978   8.260  41.363  1.00  0.00           C
ATOM   4709  ROH CHO   669     107.978 153.210  45.663  1.00  0.00            
ATOM   4710  R1  CHO   669     108.978 155.360  47.163  1.00  0.00            
ATOM   4711  R2  CHO   669     111.678 156.060  47.163  1.00  0.00            
ATOM   4712  R3  CHO   669     110.728 158.510  46.413  1.00  0.00            
ATOM   4713  R4  CHO   669     113.428 159.010  47.363  1.00  0.00            
ATOM   4714  R5  CHO   669     111.628 160.010  48.063  1.00  0.00            
ATOM   4715  C1  CHO   669     113.628 163.010  46.813  1.00  0.00           C
ATOM   4716  C2  CHO   669     114.928 166.560  48.113  1.00  0.00           C
ATOM   4717  ROH CHO   670     225.078 204.510  38.163  1.00  0.00            
ATOM   4718  R1  CHO   670     222.578 205.060  39.363  1.00  0.00            
ATOM   4719  R2  CHO   670     220.428 203.310  39.213  1.00  0.00            
ATOM   4720  R3  CHO   670     220.478 203.510  41.913  1.00  0.00            
ATOM   4721  R4  CHO   670     217.678 202.910  41.263  1.00  0.00            
ATOM   4722  R5  CHO   670     218.428 204.610  42.463  1.00  0.00            
ATOM   4723  C1  CHO   670     216.128 202.910  45.013  1.00  0.00           C
ATOM   4724  C2  CHO   670     212.378 203.860  45.763  1.00  0.00           C
ATOM   4725  ROH CHO   671     142.078 105.810  38.813  1.00  0.00            
ATOM   4726  R1  CHO   671     142.878 104.560  36.413  1.00  0.00            
ATOM   4727  R2  CHO   671     143.078 101.810  36.163  1.00  0.00            
ATOM   4728  R3  CHO   671     141.378 102.210  34.063  1.00  0.00            
ATOM   4729  R4  CHO   671     142.128  99.410  33.863  1.00  0.00            
ATOM   4730  R5  CHO   671     142.278 100.860  32.313  1.00  0.00            
ATOM   4731  C1  CHO   671     139.978  98.360  30.613  1.00  0.00           C
ATOM   4732  C2  CHO   671     140.528  96.610  28.263  1.00  0.00           C
ATOM   4733  ROH CHO   672     212.278  80.760  37.213  1.00  0.00            
ATOM   4734  R1  CHO   672     212.278  78.360  35.763  1.00  0.00            
ATOM   4735  R2  CHO   672     214.028  76.260  36.413  1.00  0.00            
ATOM   4736  R3  CHO   672     211.728  74.860  36.513  1.00  0.00            
ATOM   4737  R4  CHO   672     213.528  73.210  34.913  1.00  0.00            
ATOM   4738  R5  CHO   672     211.478  73.810  34.363  1.00  0.00            
ATOM   4739  C1  CHO   672     211.028  70.060  34.163  1.00  0.00           C
ATOM   4740  C2  CHO   672     210.628  67.560  31.613  1.00  0.00           C
ATOM   4741  ROH CHO   673     123.578   5.060  40.313  1.00  0.00            
ATOM   4742  R1  CHO   673     122.278   5.160  37.763  1.00  0.00            
ATOM   4743  R2  CHO   673     119.528   5.010  37.513  1.00  0.00            
ATOM   4744  R3  CHO   673     119.878   7.310  36.063  1.00  0.00            
ATOM   4745  R4  CHO   673     117.328   6.210  35.163  1.00  0.00            
ATOM   4746  R5  CHO   673     119.028   6.760  33.913  1.00  0.00            
ATOM   4747  C1  CHO   673     116.328   9.010  32.413  1.00  0.00           C
ATOM   4748  C2  CHO   673     113.728  12.560  32.663  1.00  0.00           C
ATOM   4749  ROH CHO   674      84.528 102.710  38.013  1.00  0.00            
ATOM   4750  R1  CHO   674      85.178 104.310  40.213  1.00  0.00            
ATOM   4751  R2  CHO   674      83.978 104.010  42.713  1.00  0.00            
ATOM   4752  R3  CHO   674      86.528 103.810  43.563  1.00  0.00            
ATOM   4753  R4  CHO   674      85.328 105.760  45.363  1.00  0.00            
ATOM   4754  R5  CHO   674      87.128 106.010  44.213  1.00  0.00            
ATOM   4755  C1  CHO   674      88.528 106.610  47.713  1.00  0.00           C
ATOM   4756  C2  CHO   674      88.228 107.860  50.913  1.00  0.00           C
ATOM   4757  ROH CHO   675     109.128  66.810  36.013  1.00  0.00            
ATOM   4758  R1  CHO   675     110.578  68.910  37.363  1.00  0.00            
ATOM   4759  R2  CHO   675     112.028  68.360  39.663  1.00  0.00            
ATOM   4760  R3  CHO   675     114.028  69.510  38.263  1.00  0.00            
ATOM   4761  R4  CHO   675     114.078  70.860  40.863  1.00  0.00            
ATOM   4762  R5  CHO   675     114.028  71.810  38.913  1.00  0.00            
ATOM   4763  C1  CHO   675     117.228  73.360  40.263  1.00  0.00           C
ATOM   4764  C2  CHO   675     117.778  76.910  41.913  1.00  0.00           C
ATOM   4765  ROH CHO   676     195.778  35.360  34.763  1.00  0.00            
ATOM   4766  R1  CHO   676     194.628  37.910  34.563  1.00  0.00            
ATOM   4767  R2  CHO   676     195.178  39.960  36.363  1.00  0.00            
ATOM   4768  R3  CHO   676     195.828  41.310  34.163  1.00  0.00            
ATOM   4769  R4  CHO   676     194.778  43.360  36.013  1.00  0.00            
ATOM   4770  R5  CHO   676     194.128  43.010  33.963  1.00  0.00            
ATOM   4771  C1  CHO   676     195.228  46.610  33.763  1.00  0.00           C
ATOM   4772  C2  CHO   676     193.528  48.610  35.263  1.00  0.00           C
ATOM   4773  ROH CHO   677      35.928 155.110  41.813  1.00  0.00            
ATOM   4774  R1  CHO   677      38.028 156.710  40.713  1.00  0.00            
ATOM   4775  R2  CHO   677      38.178 159.410  41.163  1.00  0.00            
ATOM   4776  R3  CHO   677      40.678 158.760  42.013  1.00  0.00            
ATOM   4777  R4  CHO   677      40.728 161.710  41.763  1.00  0.00            
ATOM   4778  R5  CHO   677      42.128 160.310  40.863  1.00  0.00            
ATOM   4779  C1  CHO   677      44.528 162.460  42.963  1.00  0.00           C
ATOM   4780  C2  CHO   677      45.878 165.160  42.763  1.00  0.00           C
ATOM   4781  ROH CHO   678       4.728  79.660  30.913  1.00  0.00            
ATOM   4782  R1  CHO   678       5.378  77.710  32.813  1.00  0.00            
ATOM   4783  R2  CHO   678       6.628  78.260  35.213  1.00  0.00            
ATOM   4784  R3  CHO   678       4.528  77.010  36.313  1.00  0.00            
ATOM   4785  R4  CHO   678       6.378  77.460  38.513  1.00  0.00            
ATOM   4786  R5  CHO   678       5.478  75.560  37.913  1.00  0.00            
ATOM   4787  C1  CHO   678       4.228  75.710  41.513  1.00  0.00           C
ATOM   4788  C2  CHO   678       4.278  77.310  44.063  1.00  0.00           C
ATOM   4789  ROH CHO   679     148.278 183.360  34.863  1.00  0.00            
ATOM   4790  R1  CHO   679     147.128 180.860  34.263  1.00  0.00            
ATOM   4791  R2  CHO   679     146.578 180.060  31.663  1.00  0.00            
ATOM   4792  R3  CHO   679     148.028 177.910  32.363  1.00  0.00            
ATOM   4793  R4  CHO   679     146.028 176.860  30.563  1.00  0.00            
ATOM   4794  R5  CHO   679     146.428 176.110  32.563  1.00  0.00            
ATOM   4795  C1  CHO   679     147.078 172.910  30.563  1.00  0.00           C
ATOM   4796  C2  CHO   679     149.478 169.460  32.113  1.00  0.00           C
ATOM   4797  ROH CHO   680     200.078  92.310  34.613  1.00  0.00            
ATOM   4798  R1  CHO   680     199.328  94.760  35.863  1.00  0.00            
ATOM   4799  R2  CHO   680     200.928  97.010  35.713  1.00  0.00            
ATOM   4800  R3  CHO   680     198.678  98.160  34.763  1.00  0.00            
ATOM   4801  R4  CHO   680     200.178 100.360  36.013  1.00  0.00            
ATOM   4802  R5  CHO   680     198.128  99.810  36.413  1.00  0.00            
ATOM   4803  C1  CHO   680     197.628 103.410  35.313  1.00  0.00           C
ATOM   4804  C2  CHO   680     199.528 107.260  34.413  1.00  0.00           C
ATOM   4805  NC3 DPP   681      22.328 141.460  14.013  1.00  0.00           N
ATOM   4806  PO4 DPP   681      22.028 138.010  17.163  1.00  0.00           P
ATOM   4807  GL1 DPP   681      19.978 137.660  20.713  1.00  0.00            
ATOM   4808  GL2 DPP   681      18.628 134.710  21.013  1.00  0.00            
ATOM   4809  C1A DPP   681      18.178 138.860  25.263  1.00  0.00           C
ATOM   4810  C2A DPP   681      19.278 138.310  29.613  1.00  0.00           C
ATOM   4811  C3A DPP   681      19.778 138.760  33.513  1.00  0.00           C
ATOM   4812  C4A DPP   681      20.128 139.110  37.163  1.00  0.00           C
ATOM   4813  C1B DPP   681      17.278 133.910  25.213  1.00  0.00           C
ATOM   4814  C2B DPP   681      18.978 133.160  28.913  1.00  0.00           C
ATOM   4815  C3B DPP   681      19.078 133.910  33.513  1.00  0.00           C
ATOM   4816  C4B DPP   681      20.078 131.610  37.463  1.00  0.00           C
ATOM   4817  NC3 DPP   682     150.028 130.660  15.963  1.00  0.00           N
ATOM   4818  PO4 DPP   682     147.978 130.510  19.213  1.00  0.00           P
ATOM   4819  GL1 DPP   682     149.628 130.060  22.663  1.00  0.00            
ATOM   4820  GL2 DPP   682     148.428 129.110  24.513  1.00  0.00            
ATOM   4821  C1A DPP   682     152.828 128.660  26.013  1.00  0.00           C
ATOM   4822  C2A DPP   682     155.878 129.560  28.863  1.00  0.00           C
ATOM   4823  C3A DPP   682     158.328 129.060  32.863  1.00  0.00           C
ATOM   4824  C4A DPP   682     157.078 130.260  36.863  1.00  0.00           C
ATOM   4825  C1B DPP   682     145.328 130.260  26.963  1.00  0.00           C
ATOM   4826  C2B DPP   682     143.628 130.510  30.663  1.00  0.00           C
ATOM   4827  C3B DPP   682     141.028 127.210  32.113  1.00  0.00           C
ATOM   4828  C4B DPP   682     138.428 125.560  35.163  1.00  0.00           C
ATOM   4829  NC3 DPP   683     215.528 170.410  14.313  1.00  0.00           N
ATOM   4830  PO4 DPP   683     212.328 170.060  17.213  1.00  0.00           P
ATOM   4831  GL1 DPP   683     214.428 169.210  21.063  1.00  0.00            
ATOM   4832  GL2 DPP   683     213.578 171.610  22.363  1.00  0.00            
ATOM   4833  C1A DPP   683     216.178 165.460  24.113  1.00  0.00           C
ATOM   4834  C2A DPP   683     217.728 164.760  28.363  1.00  0.00           C
ATOM   4835  C3A DPP   683     217.878 162.710  31.463  1.00  0.00           C
ATOM   4836  C4A DPP   683     214.478 160.410  33.813  1.00  0.00           C
ATOM   4837  C1B DPP   683     214.728 170.110  26.563  1.00  0.00           C
ATOM   4838  C2B DPP   683     217.378 169.560  29.313  1.00  0.00           C
ATOM   4839  C3B DPP   683     220.628 167.260  31.963  1.00  0.00           C
ATOM   4840  C4B DPP   683     223.978 167.860  34.763  1.00  0.00           C
ATOM   4841  NC3 DPP   684     102.928 189.260  16.563  1.00  0.00           N
ATOM   4842  PO4 DPP   684      99.228 188.360  18.013  1.00  0.00           P
ATOM   4843  GL1 DPP   684     100.178 188.110  21.763  1.00  0.00            
ATOM   4844  GL2 DPP   684      98.178 186.960  23.713  1.00  0.00            
ATOM   4845  C1A DPP   684     103.178 187.060  24.363  1.00  0.00           C
ATOM   4846  C2A DPP   684     104.178 187.860  27.913  1.00  0.00           C
ATOM   4847  C3A DPP   684     104.328 190.210  32.463  1.00  0.00           C
ATOM   4848  C4A DPP   684     107.028 190.010  36.463  1.00  0.00           C
ATOM   4849  C1B DPP   684     100.078 189.910  26.613  1.00  0.00           C
ATOM   4850  C2B DPP   684      99.028 190.260  31.113  1.00  0.00           C
ATOM   4851  C3B DPP   684     100.478 188.460  35.013  1.00  0.00           C
ATOM   4852  C4B DPP   684     103.328 187.910  39.763  1.00  0.00           C
ATOM   4853  NC3 DPP   685     158.378  65.010  15.413  1.00  0.00           N
ATOM   4854  PO4 DPP   685     158.628  68.560  18.163  1.00  0.00           P
ATOM   4855  GL1 DPP   685     160.978  67.210  22.713  1.00  0.00            
ATOM   4856  GL2 DPP   685     163.678  68.410  21.913  1.00  0.00            
ATOM   4857  C1A DPP   685     162.478  65.760  26.913  1.00  0.00           C
ATOM   4858  C2A DPP   685     161.878  66.110  31.663  1.00  0.00           C
ATOM   4859  C3A DPP   685     161.728  66.260  35.813  1.00  0.00           C
ATOM   4860  C4A DPP   685     161.578  64.310  39.713  1.00  0.00           C
ATOM   4861  C1B DPP   685     165.928  69.710  26.163  1.00  0.00           C
ATOM   4862  C2B DPP   685     166.328  68.410  30.063  1.00  0.00           C
ATOM   4863  C3B DPP   685     166.528  67.510  33.913  1.00  0.00           C
ATOM   4864  C4B DPP   685     165.778  67.310  38.463  1.00  0.00           C
ATOM   4865  NC3 DPP   686     161.928 131.510  20.163  1.00  0.00           N
ATOM   4866  PO4 DPP   686     165.228 133.660  20.213  1.00  0.00           P
ATOM   4867  GL1 DPP   686     165.078 131.560  23.963  1.00  0.00            
ATOM   4868  GL2 DPP   686     162.928 128.460  24.163  1.00  0.00            
ATOM   4869  C1A DPP   686     163.378 133.010  28.363  1.00  0.00           C
ATOM   4870  C2A DPP   686     162.378 133.960  31.863  1.00  0.00           C
ATOM   4871  C3A DPP   686     158.628 133.760  33.813  1.00  0.00           C
ATOM   4872  C4A DPP   686     156.778 136.110  38.113  1.00  0.00           C
ATOM   4873  C1B DPP   686     163.578 128.060  28.513  1.00  0.00           C
ATOM   4874  C2B DPP   686     163.428 129.210  32.763  1.00  0.00           C
ATOM   4875  C3B DPP   686     162.578 131.960  36.463  1.00  0.00           C
ATOM   4876  C4B DPP   686     160.078 132.960  40.213  1.00  0.00           C
ATOM   4877  NC3 DPP   687      90.778 108.760  20.563  1.00  0.00           N
ATOM   4878  PO4 DPP   687      90.978 113.160  21.263  1.00  0.00           P
ATOM   4879  GL1 DPP   687      89.228 110.510  24.763  1.00  0.00            
ATOM   4880  GL2 DPP   687      90.378 112.060  27.513  1.00  0.00            
ATOM   4881  C1A DPP   687      86.678 108.110  27.063  1.00  0.00           C
ATOM   4882  C2A DPP   687      86.778 106.010  31.013  1.00  0.00           C
ATOM   4883  C3A DPP   687      88.178 104.810  35.463  1.00  0.00           C
ATOM   4884  C4A DPP   687      89.628 101.760  37.863  1.00  0.00           C
ATOM   4885  C1B DPP   687      87.378 111.160  30.813  1.00  0.00           C
ATOM   4886  C2B DPP   687      87.578 109.710  35.563  1.00  0.00           C
ATOM   4887  C3B DPP   687      89.328 108.810  39.563  1.00  0.00           C
ATOM   4888  C4B DPP   687      88.378 110.660  43.613  1.00  0.00           C
ATOM   4889  NC3 DPP   688     135.078  54.110  11.363  1.00  0.00           N
ATOM   4890  PO4 DPP   688     130.678  57.510  12.563  1.00  0.00           P
ATOM   4891  GL1 DPP   688     129.878  58.610  17.263  1.00  0.00            
ATOM   4892  GL2 DPP   688     133.178  59.060  16.913  1.00  0.00            
ATOM   4893  C1A DPP   688     127.378  58.710  21.513  1.00  0.00           C
ATOM   4894  C2A DPP   688     123.278  58.060  23.213  1.00  0.00           C
ATOM   4895  C3A DPP   688     119.628  60.160  23.913  1.00  0.00           C
ATOM   4896  C4A DPP   688     115.128  60.060  24.713  1.00  0.00           C
ATOM   4897  C1B DPP   688     134.178  58.460  20.713  1.00  0.00           C
ATOM   4898  C2B DPP   688     137.278  60.560  24.213  1.00  0.00           C
ATOM   4899  C3B DPP   688     136.628  63.360  28.413  1.00  0.00           C
ATOM   4900  C4B DPP   688     136.428  66.410  32.513  1.00  0.00           C
ATOM   4901  NC3 DPP   689      97.378 193.910  10.613  1.00  0.00           N
ATOM   4902  PO4 DPP   689      96.578 195.710  14.863  1.00  0.00           P
ATOM   4903  GL1 DPP   689      96.028 197.260  19.563  1.00  0.00            
ATOM   4904  GL2 DPP   689      93.428 199.060  21.813  1.00  0.00            
ATOM   4905  C1A DPP   689      97.528 196.210  23.713  1.00  0.00           C
ATOM   4906  C2A DPP   689      98.878 195.110  27.713  1.00  0.00           C
ATOM   4907  C3A DPP   689      98.278 195.510  31.113  1.00  0.00           C
ATOM   4908  C4A DPP   689     101.178 194.010  34.113  1.00  0.00           C
ATOM   4909  C1B DPP   689      96.078 200.560  25.113  1.00  0.00           C
ATOM   4910  C2B DPP   689      96.878 200.210  29.263  1.00  0.00           C
ATOM   4911  C3B DPP   689      96.178 198.410  34.463  1.00  0.00           C
ATOM   4912  C4B DPP   689      94.528 197.860  38.213  1.00  0.00           C
ATOM   4913  NC3 DPP   690     209.628  20.410  15.013  1.00  0.00           N
ATOM   4914  PO4 DPP   690     212.078  23.710  16.463  1.00  0.00           P
ATOM   4915  GL1 DPP   690     211.828  25.060  19.913  1.00  0.00            
ATOM   4916  GL2 DPP   690     211.928  28.110  20.613  1.00  0.00            
ATOM   4917  C1A DPP   690     211.828  24.660  24.463  1.00  0.00           C
ATOM   4918  C2A DPP   690     211.428  25.160  28.913  1.00  0.00           C
ATOM   4919  C3A DPP   690     212.578  23.110  31.663  1.00  0.00           C
ATOM   4920  C4A DPP   690     212.578  19.660  33.163  1.00  0.00           C
ATOM   4921  C1B DPP   690     211.028  31.860  22.863  1.00  0.00           C
ATOM   4922  C2B DPP   690     211.428  33.760  26.613  1.00  0.00           C
ATOM   4923  C3B DPP   690     212.028  34.510  31.063  1.00  0.00           C
ATOM   4924  C4B DPP   690     211.828  35.610  35.263  1.00  0.00           C
ATOM   4925  NC3 DPP   691     145.178  99.710  20.113  1.00  0.00           N
ATOM   4926  PO4 DPP   691     146.678 103.560  18.163  1.00  0.00           P
ATOM   4927  GL1 DPP   691     146.328 104.460  22.613  1.00  0.00            
ATOM   4928  GL2 DPP   691     147.778 102.110  24.263  1.00  0.00            
ATOM   4929  C1A DPP   691     145.978 104.710  27.563  1.00  0.00           C
ATOM   4930  C2A DPP   691     147.228 102.760  30.513  1.00  0.00           C
ATOM   4931  C3A DPP   691     147.378 100.460  33.463  1.00  0.00           C
ATOM   4932  C4A DPP   691     147.678  98.860  37.513  1.00  0.00           C
ATOM   4933  C1B DPP   691     150.478  98.760  26.163  1.00  0.00           C
ATOM   4934  C2B DPP   691     150.678  99.160  30.463  1.00  0.00           C
ATOM   4935  C3B DPP   691     152.428  97.710  34.813  1.00  0.00           C
ATOM   4936  C4B DPP   691     150.378  94.810  38.863  1.00  0.00           C
ATOM   4937  NC3 DPP   692     214.078 182.310  22.163  1.00  0.00           N
ATOM   4938  PO4 DPP   692     215.928 184.210  18.213  1.00  0.00           P
ATOM   4939  GL1 DPP   692     217.128 186.160  22.263  1.00  0.00            
ATOM   4940  GL2 DPP   692     214.428 187.860  23.613  1.00  0.00            
ATOM   4941  C1A DPP   692     219.228 188.210  26.013  1.00  0.00           C
ATOM   4942  C2A DPP   692     220.678 186.710  31.013  1.00  0.00           C
ATOM   4943  C3A DPP   692     220.678 187.260  36.013  1.00  0.00           C
ATOM   4944  C4A DPP   692     220.378 188.860  39.213  1.00  0.00           C
ATOM   4945  C1B DPP   692     211.978 188.660  26.463  1.00  0.00           C
ATOM   4946  C2B DPP   692     212.128 190.910  31.213  1.00  0.00           C
ATOM   4947  C3B DPP   692     213.678 192.110  35.313  1.00  0.00           C
ATOM   4948  C4B DPP   692     212.328 192.660  39.413  1.00  0.00           C
ATOM   4949  NC3 DPP   693     174.578 112.660  20.863  1.00  0.00           N
ATOM   4950  PO4 DPP   693     173.028 116.610  18.963  1.00  0.00           P
ATOM   4951  GL1 DPP   693     173.178 116.310  23.513  1.00  0.00            
ATOM   4952  GL2 DPP   693     170.528 116.010  26.763  1.00  0.00            
ATOM   4953  C1A DPP   693     175.378 114.160  27.663  1.00  0.00           C
ATOM   4954  C2A DPP   693     174.978 113.160  32.063  1.00  0.00           C
ATOM   4955  C3A DPP   693     174.028 114.210  35.813  1.00  0.00           C
ATOM   4956  C4A DPP   693     175.378 117.410  38.213  1.00  0.00           C
ATOM   4957  C1B DPP   693     167.378 118.210  29.363  1.00  0.00           C
ATOM   4958  C2B DPP   693     164.178 117.260  29.963  1.00  0.00           C
ATOM   4959  C3B DPP   693     161.178 113.660  31.113  1.00  0.00           C
ATOM   4960  C4B DPP   693     160.228 109.860  33.363  1.00  0.00           C
ATOM   4961  NC3 DPP   694     153.378  97.210  17.863  1.00  0.00           N
ATOM   4962  PO4 DPP   694     154.878  98.510  22.063  1.00  0.00           P
ATOM   4963  GL1 DPP   694     159.278  96.810  23.863  1.00  0.00            
ATOM   4964  GL2 DPP   694     161.078  93.110  22.413  1.00  0.00            
ATOM   4965  C1A DPP   694     159.978  95.210  28.213  1.00  0.00           C
ATOM   4966  C2A DPP   694     162.328  94.660  32.163  1.00  0.00           C
ATOM   4967  C3A DPP   694     165.978  93.010  34.563  1.00  0.00           C
ATOM   4968  C4A DPP   694     168.778  93.660  38.463  1.00  0.00           C
ATOM   4969  C1B DPP   694     160.178  90.310  26.113  1.00  0.00           C
ATOM   4970  C2B DPP   694     161.478  87.160  28.813  1.00  0.00           C
ATOM   4971  C3B DPP   694     163.978  84.910  32.363  1.00  0.00           C
ATOM   4972  C4B DPP   694     165.128  84.910  37.513  1.00  0.00           C
ATOM   4973  NC3 DPP   695      46.428 121.560  17.063  1.00  0.00           N
ATOM   4974  PO4 DPP   695      50.228 120.760  18.613  1.00  0.00           P
ATOM   4975  GL1 DPP   695      49.128 119.110  22.713  1.00  0.00            
ATOM   4976  GL2 DPP   695      51.428 118.960  25.263  1.00  0.00            
ATOM   4977  C1A DPP   695      46.928 116.860  25.963  1.00  0.00           C
ATOM   4978  C2A DPP   695      47.728 115.660  30.063  1.00  0.00           C
ATOM   4979  C3A DPP   695      46.478 113.910  33.463  1.00  0.00           C
ATOM   4980  C4A DPP   695      46.628 111.110  37.213  1.00  0.00           C
ATOM   4981  C1B DPP   695      49.678 120.410  28.863  1.00  0.00           C
ATOM   4982  C2B DPP   695      49.728 122.710  31.663  1.00  0.00           C
ATOM   4983  C3B DPP   695      47.328 123.660  35.513  1.00  0.00           C
ATOM   4984  C4B DPP   695      46.128 125.360  39.213  1.00  0.00           C
ATOM   4985  NC3 DPP   696     214.278 197.010  15.963  1.00  0.00           N
ATOM   4986  PO4 DPP   696     214.428 193.260  17.713  1.00  0.00           P
ATOM   4987  GL1 DPP   696     214.678 192.260  21.513  1.00  0.00            
ATOM   4988  GL2 DPP   696     211.278 193.210  24.613  1.00  0.00            
ATOM   4989  C1A DPP   696     215.828 191.760  26.713  1.00  0.00           C
ATOM   4990  C2A DPP   696     217.378 191.160  30.963  1.00  0.00           C
ATOM   4991  C3A DPP   696     220.428 191.210  33.763  1.00  0.00           C
ATOM   4992  C4A DPP   696     223.078 194.310  36.363  1.00  0.00           C
ATOM   4993  C1B DPP   696     211.028 195.460  28.263  1.00  0.00           C
ATOM   4994  C2B DPP   696     211.578 196.060  31.763  1.00  0.00           C
ATOM   4995  C3B DPP   696     213.728 197.310  35.313  1.00  0.00           C
ATOM   4996  C4B DPP   696     215.278 199.560  37.963  1.00  0.00           C
ATOM   4997  NC3 DPP   697      -1.522 201.260  14.513  1.00  0.00           N
ATOM   4998  PO4 DPP   697       0.628 197.710  15.063  1.00  0.00           P
ATOM   4999  GL1 DPP   697      -0.772 199.710  19.013  1.00  0.00            
ATOM   5000  GL2 DPP   697       1.178 202.860  18.563  1.00  0.00            
ATOM   5001  C1A DPP   697      -0.472 201.010  22.863  1.00  0.00           C
ATOM   5002  C2A DPP   697       1.028 202.360  27.213  1.00  0.00           C
ATOM   5003  C3A DPP   697       2.828 201.760  32.113  1.00  0.00           C
ATOM   5004  C4A DPP   697       2.228 199.460  36.813  1.00  0.00           C
ATOM   5005  C1B DPP   697       1.728 205.660  22.363  1.00  0.00           C
ATOM   5006  C2B DPP   697       3.378 207.560  25.913  1.00  0.00           C
ATOM   5007  C3B DPP   697       1.228 207.360  30.163  1.00  0.00           C
ATOM   5008  C4B DPP   697       4.528 206.060  33.613  1.00  0.00           C
ATOM   5009  NC3 DPP   698     124.578  13.460  12.263  1.00  0.00           N
ATOM   5010  PO4 DPP   698     125.128  15.160  15.763  1.00  0.00           P
ATOM   5011  GL1 DPP   698     124.178  14.460  19.413  1.00  0.00            
ATOM   5012  GL2 DPP   698     126.928  11.610  20.663  1.00  0.00            
ATOM   5013  C1A DPP   698     121.978  14.710  22.963  1.00  0.00           C
ATOM   5014  C2A DPP   698     120.578  14.310  27.813  1.00  0.00           C
ATOM   5015  C3A DPP   698     120.778  13.460  32.213  1.00  0.00           C
ATOM   5016  C4A DPP   698     119.878  12.210  35.113  1.00  0.00           C
ATOM   5017  C1B DPP   698     128.828   9.360  24.613  1.00  0.00           C
ATOM   5018  C2B DPP   698     129.378   9.510  29.663  1.00  0.00           C
ATOM   5019  C3B DPP   698     129.528   7.660  33.513  1.00  0.00           C
ATOM   5020  C4B DPP   698     128.028   4.860  37.513  1.00  0.00           C
ATOM   5021  NC3 DPP   699      56.678 174.460  14.013  1.00  0.00           N
ATOM   5022  PO4 DPP   699      61.178 177.610  14.463  1.00  0.00           P
ATOM   5023  GL1 DPP   699      61.378 180.110  17.663  1.00  0.00            
ATOM   5024  GL2 DPP   699      63.828 182.260  17.163  1.00  0.00            
ATOM   5025  C1A DPP   699      62.428 180.560  22.613  1.00  0.00           C
ATOM   5026  C2A DPP   699      63.378 178.860  26.763  1.00  0.00           C
ATOM   5027  C3A DPP   699      61.828 175.660  27.963  1.00  0.00           C
ATOM   5028  C4A DPP   699      57.778 174.910  27.963  1.00  0.00           C
ATOM   5029  C1B DPP   699      65.628 184.060  21.513  1.00  0.00           C
ATOM   5030  C2B DPP   699      64.828 184.010  25.563  1.00  0.00           C
ATOM   5031  C3B DPP   699      63.728 186.160  29.563  1.00  0.00           C
ATOM   5032  C4B DPP   699      61.678 188.110  32.713  1.00  0.00           C
ATOM   5033  NC3 DPP   700      61.578  79.860   9.113  1.00  0.00           N
ATOM   5034  PO4 DPP   700      62.428  76.660  13.613  1.00  0.00           P
ATOM   5035  GL1 DPP   700      59.328  77.460  17.813  1.00  0.00            
ATOM   5036  GL2 DPP   700      59.228  74.860  20.063  1.00  0.00            
ATOM   5037  C1A DPP   700      56.628  78.910  21.613  1.00  0.00           C
ATOM   5038  C2A DPP   700      55.178  81.110  25.763  1.00  0.00           C
ATOM   5039  C3A DPP   700      55.528  83.710  30.663  1.00  0.00           C
ATOM   5040  C4A DPP   700      56.978  81.810  34.363  1.00  0.00           C
ATOM   5041  C1B DPP   700      61.828  78.410  22.713  1.00  0.00           C
ATOM   5042  C2B DPP   700      64.378  78.410  26.713  1.00  0.00           C
ATOM   5043  C3B DPP   700      67.478  77.160  30.613  1.00  0.00           C
ATOM   5044  C4B DPP   700      71.078  74.310  32.063  1.00  0.00           C
ATOM   5045  NC3 DPP   701     175.578 140.760  17.913  1.00  0.00           N
ATOM   5046  PO4 DPP   701     179.328 143.410  18.313  1.00  0.00           P
ATOM   5047  GL1 DPP   701     181.328 145.410  21.663  1.00  0.00            
ATOM   5048  GL2 DPP   701     178.778 147.710  21.663  1.00  0.00            
ATOM   5049  C1A DPP   701     182.728 144.760  26.663  1.00  0.00           C
ATOM   5050  C2A DPP   701     184.178 147.260  30.513  1.00  0.00           C
ATOM   5051  C3A DPP   701     185.378 148.960  33.413  1.00  0.00           C
ATOM   5052  C4A DPP   701     185.528 147.910  37.313  1.00  0.00           C
ATOM   5053  C1B DPP   701     177.078 145.310  24.663  1.00  0.00           C
ATOM   5054  C2B DPP   701     177.428 141.610  25.113  1.00  0.00           C
ATOM   5055  C3B DPP   701     180.778 139.710  25.363  1.00  0.00           C
ATOM   5056  C4B DPP   701     185.828 140.610  25.113  1.00  0.00           C
ATOM   5057  NC3 DPP   702     112.278 126.460  26.863  1.00  0.00           N
ATOM   5058  PO4 DPP   702     108.628 124.610  27.363  1.00  0.00           P
ATOM   5059  GL1 DPP   702     107.378 122.310  30.863  1.00  0.00            
ATOM   5060  GL2 DPP   702     105.228 124.510  32.363  1.00  0.00            
ATOM   5061  C1A DPP   702     108.828 119.910  33.463  1.00  0.00           C
[truncated: 4,170,185 more chars]
