# Supplementary material for: Data showing the lipid conformations and membrane binding behaviors of beta-amyloid fibrils in phase-separated cholesterol-enriched lipid domains with and without glycolipid and oxidized cholesterol from coarse-grained molecular dynamics simulations
Source: Data Brief. 2020 Apr 19;30:105496. doi: 10.1016/j.dib.2020.105496 (PMC7186522; doi:10.1016/j.dib.2020.105496)
Supplement: Supplementary file 1 [file mmc1.zip › Supplementary-Data/S08-12/CO-ABCD-1.pdb]

TITLE     Martini system ABCDE-CO-2 t= 19999600.00000
REMARK    THIS IS A SIMULATION BOX
CRYST1  223.842  225.581  128.089  90.00  90.00  90.00 P 1           1
MODEL        1
ATOM      1  BB  LEU     1     119.102 127.556  69.892  1.00  0.00           B
ATOM      2  SC1 LEU     1     120.602 126.456  67.992  1.00  0.00           S
ATOM      3  BB  VAL     2     119.652 124.556  72.292  1.00  0.00           B
ATOM      4  SC1 VAL     2     120.752 123.606  73.642  1.00  0.00           S
ATOM      5  BB  PHE     3     117.652 122.306  69.992  1.00  0.00           B
ATOM      6  SC1 PHE     3     119.302 121.506  67.392  1.00  0.00           S
ATOM      7  SC2 PHE     3     120.302 120.106  69.092  1.00  0.00           S
ATOM      8  SC3 PHE     3     121.002 119.956  66.792  1.00  0.00           S
ATOM      9  BB  PHE     4     116.102 119.256  71.742  1.00  0.00           B
ATOM     10  SC1 PHE     4     116.402 120.756  74.692  1.00  0.00           S
ATOM     11  SC2 PHE     4     114.852 118.956  74.992  1.00  0.00           S
ATOM     12  SC3 PHE     4     115.602 120.256  76.892  1.00  0.00           S
ATOM     13  BB  ALA     5     115.252 115.606  70.892  1.00  0.00           B
ATOM     14  BB  GLU     6     114.602 111.906  70.242  1.00  0.00           B
ATOM     15  SC1 GLU     6     117.402 110.506  71.342  1.00  0.00           S
ATOM     16  BB  ASP     7     112.302 108.906  70.592  1.00  0.00           B
ATOM     17  SC1 ASP     7     113.302 106.906  69.342  1.00  0.00           S
ATOM     18  BB  VAL     8     110.552 108.156  73.792  1.00  0.00           B
ATOM     19  SC1 VAL     8     111.652 108.356  75.442  1.00  0.00           S
ATOM     20  BB  GLY     9     109.452 104.556  73.092  1.00  0.00           B
ATOM     21  BB  SER    10     107.752 102.056  75.192  1.00  0.00           B
ATOM     22  SC1 SER    10     107.302 101.506  76.992  1.00  0.00           S
ATOM     23  BB  ASN    11     109.252  99.306  73.042  1.00  0.00           B
ATOM     24  SC1 ASN    11     111.502  98.606  73.992  1.00  0.00           S
ATOM     25  BB  LYS    12     107.352  98.806  69.792  1.00  0.00           B
ATOM     26  SC1 LYS    12     106.902  96.506  68.942  1.00  0.00           S
ATOM     27  SC2 LYS    12     105.952  93.906  68.592  1.00  0.00           S
ATOM     28  BB  GLY    13     109.002 100.156  66.692  1.00  0.00           B
ATOM     29  BB  ALA    14     108.302  97.156  64.442  1.00  0.00           B
ATOM     30  BB  ILE    15     108.752  98.306  60.892  1.00  0.00           B
ATOM     31  SC1 ILE    15     109.202  97.206  58.792  1.00  0.00           S
ATOM     32  BB  ILE    16     109.952 101.856  61.442  1.00  0.00           B
ATOM     33  SC1 ILE    16     110.802 102.456  59.292  1.00  0.00           S
ATOM     34  BB  GLY    17     111.102 104.256  64.142  1.00  0.00           B
ATOM     35  BB  LEU    18     113.902 106.006  62.392  1.00  0.00           B
ATOM     36  SC1 LEU    18     113.702 106.306  59.792  1.00  0.00           S
ATOM     37  BB  MET    19     116.352 108.656  63.792  1.00  0.00           B
ATOM     38  SC1 MET    19     116.502 109.156  66.442  1.00  0.00           S
ATOM     39  BB  VAL    20     118.802 110.806  61.892  1.00  0.00           B
ATOM     40  SC1 VAL    20     118.202 111.256  60.042  1.00  0.00           S
ATOM     41  BB  GLY    21     120.002 113.856  63.892  1.00  0.00           B
ATOM     42  BB  GLY    22     123.002 116.056  64.642  1.00  0.00           B
ATOM     43  BB  VAL    23     125.452 117.706  62.242  1.00  0.00           B
ATOM     44  SC1 VAL    23     126.552 117.056  60.692  1.00  0.00           S
ATOM     45  BB  VAL    24     126.752 120.756  63.992  1.00  0.00           B
ATOM     46  SC1 VAL    24     126.102 120.906  65.892  1.00  0.00           S
ATOM     47  BB  ILE    25     129.402 122.556  62.042  1.00  0.00           B
ATOM     48  SC1 ILE    25     129.502 121.006  60.142  1.00  0.00           S
ATOM     49  BB  ALA    26     129.952 126.206  63.042  1.00  0.00           B
ATOM     50  BB  LEU    27     115.102 129.506  70.292  1.00  0.00           B
ATOM     51  SC1 LEU    27     114.652 131.306  72.192  1.00  0.00           S
ATOM     52  BB  VAL    28     114.252 126.156  71.992  1.00  0.00           B
ATOM     53  SC1 VAL    28     114.502 125.506  73.842  1.00  0.00           S
ATOM     54  BB  PHE    29     114.252 123.306  69.542  1.00  0.00           B
ATOM     55  SC1 PHE    29     115.202 123.156  66.092  1.00  0.00           S
ATOM     56  SC2 PHE    29     114.952 125.356  66.992  1.00  0.00           S
ATOM     57  SC3 PHE    29     115.402 125.056  64.642  1.00  0.00           S
ATOM     58  BB  PHE    30     112.452 120.306  70.892  1.00  0.00           B
ATOM     59  SC1 PHE    30     111.152 122.206  73.192  1.00  0.00           S
ATOM     60  SC2 PHE    30     109.802 120.256  72.642  1.00  0.00           S
ATOM     61  SC3 PHE    30     109.402 121.506  74.692  1.00  0.00           S
ATOM     62  BB  ALA    31     111.052 117.406  68.792  1.00  0.00           B
ATOM     63  BB  GLU    32     110.402 114.856  71.542  1.00  0.00           B
ATOM     64  SC1 GLU    32     111.402 115.456  73.642  1.00  0.00           S
ATOM     65  BB  ASP    33     107.952 111.956  71.542  1.00  0.00           B
ATOM     66  SC1 ASP    33     107.702 110.406  69.542  1.00  0.00           S
ATOM     67  BB  VAL    34     106.502 110.106  74.442  1.00  0.00           B
ATOM     68  SC1 VAL    34     107.102 110.406  76.292  1.00  0.00           S
ATOM     69  BB  GLY    35     105.502 107.006  72.492  1.00  0.00           B
ATOM     70  BB  SER    36     103.902 103.806  73.692  1.00  0.00           B
ATOM     71  SC1 SER    36     102.902 103.806  75.342  1.00  0.00           S
ATOM     72  BB  ASN    37     104.002 100.506  71.792  1.00  0.00           B
ATOM     73  SC1 ASN    37     103.602  98.606  73.342  1.00  0.00           S
ATOM     74  BB  LYS    38     104.552 102.456  68.592  1.00  0.00           B
ATOM     75  SC1 LYS    38     106.352 104.156  68.292  1.00  0.00           S
ATOM     76  SC2 LYS    38     108.552 105.606  68.692  1.00  0.00           S
ATOM     77  BB  GLY    39     105.902 100.106  65.892  1.00  0.00           B
ATOM     78  BB  ALA    40     103.602 100.006  62.842  1.00  0.00           B
ATOM     79  BB  ILE    41     105.152 101.556  59.742  1.00  0.00           B
ATOM     80  SC1 ILE    41     105.602 100.856  57.592  1.00  0.00           S
ATOM     81  BB  ILE    42     105.802 104.706  61.542  1.00  0.00           B
ATOM     82  SC1 ILE    42     106.302 104.356  63.592  1.00  0.00           S
ATOM     83  BB  GLY    43     108.602 106.706  59.792  1.00  0.00           B
ATOM     84  BB  LEU    44     110.452 109.556  61.642  1.00  0.00           B
ATOM     85  SC1 LEU    44     111.252 109.606  64.192  1.00  0.00           S
ATOM     86  BB  MET    45     113.352 111.256  59.992  1.00  0.00           B
ATOM     87  SC1 MET    45     114.852 112.856  57.392  1.00  0.00           S
ATOM     88  BB  VAL    46     114.552 114.156  62.142  1.00  0.00           B
ATOM     89  SC1 VAL    46     114.852 113.906  64.092  1.00  0.00           S
ATOM     90  BB  GLY    47     117.152 116.506  60.642  1.00  0.00           B
ATOM     91  BB  GLY    48     119.352 118.806  62.642  1.00  0.00           B
ATOM     92  BB  VAL    49     121.952 120.656  60.642  1.00  0.00           B
ATOM     93  SC1 VAL    49     122.502 119.456  59.092  1.00  0.00           S
ATOM     94  BB  VAL    50     123.752 123.556  62.242  1.00  0.00           B
ATOM     95  SC1 VAL    50     122.802 123.906  63.942  1.00  0.00           S
ATOM     96  BB  ILE    51     125.702 125.206  59.392  1.00  0.00           B
ATOM     97  SC1 ILE    51     125.602 123.356  57.742  1.00  0.00           S
ATOM     98  BB  ALA    52     127.052 128.306  61.142  1.00  0.00           B
ATOM     99  BB  LEU    53     112.152 129.856  66.792  1.00  0.00           B
ATOM    100  SC1 LEU    53     111.902 128.756  64.392  1.00  0.00           S
ATOM    101  BB  VAL    54     110.452 127.956  69.692  1.00  0.00           B
ATOM    102  SC1 VAL    54     109.902 127.006  71.342  1.00  0.00           S
ATOM    103  BB  PHE    55     110.102 124.806  67.542  1.00  0.00           B
ATOM    104  SC1 PHE    55     110.602 122.256  65.592  1.00  0.00           S
ATOM    105  SC2 PHE    55     110.852 124.306  64.292  1.00  0.00           S
ATOM    106  SC3 PHE    55     111.552 122.206  63.392  1.00  0.00           S
ATOM    107  BB  PHE    56     107.452 123.056  69.542  1.00  0.00           B
ATOM    108  SC1 PHE    56     106.702 124.106  72.892  1.00  0.00           S
ATOM    109  SC2 PHE    56     104.952 123.156  71.642  1.00  0.00           S
ATOM    110  SC3 PHE    56     104.802 123.206  74.042  1.00  0.00           S
ATOM    111  BB  ALA    57     107.402 119.456  68.492  1.00  0.00           B
ATOM    112  BB  GLU    58     106.452 116.756  70.942  1.00  0.00           B
ATOM    113  SC1 GLU    58     105.452 118.256  73.092  1.00  0.00           S
ATOM    114  BB  ASP    59     103.502 114.356  70.742  1.00  0.00           B
ATOM    115  SC1 ASP    59     102.552 115.056  68.492  1.00  0.00           S
ATOM    116  BB  VAL    60     102.652 112.356  73.792  1.00  0.00           B
ATOM    117  SC1 VAL    60     102.252 113.156  75.592  1.00  0.00           S
ATOM    118  BB  GLY    61     101.052 109.006  72.942  1.00  0.00           B
ATOM    119  BB  SER    62      99.052 105.956  73.792  1.00  0.00           B
ATOM    120  SC1 SER    62      98.252 105.856  75.542  1.00  0.00           S
ATOM    121  BB  ASN    63     100.202 103.356  71.192  1.00  0.00           B
ATOM    122  SC1 ASN    63      98.952 101.256  70.492  1.00  0.00           S
ATOM    123  BB  LYS    64     101.052 105.206  68.042  1.00  0.00           B
ATOM    124  SC1 LYS    64     102.602 107.206  67.742  1.00  0.00           S
ATOM    125  SC2 LYS    64     102.952 110.056  68.392  1.00  0.00           S
ATOM    126  BB  GLY    65     101.602 102.806  65.192  1.00  0.00           B
ATOM    127  BB  ALA    66      99.852 102.556  61.892  1.00  0.00           B
ATOM    128  BB  ILE    67     101.352 104.656  59.192  1.00  0.00           B
ATOM    129  SC1 ILE    67     101.602 104.156  57.042  1.00  0.00           S
ATOM    130  BB  ILE    68     102.502 107.856  60.792  1.00  0.00           B
ATOM    131  SC1 ILE    68     102.152 107.656  62.942  1.00  0.00           S
ATOM    132  BB  GLY    69     105.452 109.806  59.442  1.00  0.00           B
ATOM    133  BB  LEU    70     107.752 112.206  61.042  1.00  0.00           B
ATOM    134  SC1 LEU    70     107.752 113.156  63.542  1.00  0.00           S
ATOM    135  BB  MET    71     110.152 114.756  59.692  1.00  0.00           B
ATOM    136  SC1 MET    71     111.252 116.306  56.892  1.00  0.00           S
ATOM    137  BB  VAL    72     111.502 117.306  62.142  1.00  0.00           B
ATOM    138  SC1 VAL    72     110.902 117.106  64.042  1.00  0.00           S
ATOM    139  BB  GLY    73     113.402 119.506  59.742  1.00  0.00           B
ATOM    140  BB  GLY    74     116.052 121.156  61.792  1.00  0.00           B
ATOM    141  BB  VAL    75     118.602 122.906  59.642  1.00  0.00           B
ATOM    142  SC1 VAL    75     118.252 122.256  57.792  1.00  0.00           S
ATOM    143  BB  VAL    76     120.052 126.256  60.842  1.00  0.00           B
ATOM    144  SC1 VAL    76     118.952 127.156  62.292  1.00  0.00           S
ATOM    145  BB  ILE    77     121.952 127.556  57.892  1.00  0.00           B
ATOM    146  SC1 ILE    77     122.102 126.206  55.692  1.00  0.00           S
ATOM    147  BB  ALA    78     123.352 130.806  59.392  1.00  0.00           B
ATOM    148  BB  LEU    79     106.902 131.656  66.492  1.00  0.00           B
ATOM    149  SC1 LEU    79     105.952 131.456  64.042  1.00  0.00           S
ATOM    150  BB  VAL    80     105.752 128.956  68.992  1.00  0.00           B
ATOM    151  SC1 VAL    80     105.152 127.956  70.592  1.00  0.00           S
ATOM    152  BB  PHE    81     105.952 126.256  66.242  1.00  0.00           B
ATOM    153  SC1 PHE    81     107.152 126.306  63.242  1.00  0.00           S
ATOM    154  SC2 PHE    81     104.802 126.006  62.842  1.00  0.00           S
ATOM    155  SC3 PHE    81     106.202 126.906  61.142  1.00  0.00           S
ATOM    156  BB  PHE    82     103.502 123.556  67.242  1.00  0.00           B
ATOM    157  SC1 PHE    82     100.602 124.306  66.592  1.00  0.00           S
ATOM    158  SC2 PHE    82     101.252 125.206  68.692  1.00  0.00           S
ATOM    159  SC3 PHE    82      98.952 124.706  68.292  1.00  0.00           S
ATOM    160  BB  ALA    83     103.052 119.806  67.842  1.00  0.00           B
ATOM    161  BB  GLU    84     101.252 119.956  71.142  1.00  0.00           B
ATOM    162  SC1 GLU    84     100.252 121.956  72.892  1.00  0.00           S
ATOM    163  BB  ASP    85      99.102 116.856  71.492  1.00  0.00           B
ATOM    164  SC1 ASP    85      97.752 116.956  69.292  1.00  0.00           S
ATOM    165  BB  VAL    86      97.952 114.106  73.742  1.00  0.00           B
ATOM    166  SC1 VAL    86      97.102 113.906  75.542  1.00  0.00           S
ATOM    167  BB  GLY    87      97.902 111.706  70.742  1.00  0.00           B
ATOM    168  BB  SER    88      95.602 109.156  72.142  1.00  0.00           B
ATOM    169  SC1 SER    88      93.702 109.556  72.192  1.00  0.00           S
ATOM    170  BB  ASN    89      97.252 106.456  70.092  1.00  0.00           B
ATOM    171  SC1 ASN    89      95.502 104.756  69.442  1.00  0.00           S
ATOM    172  BB  LYS    90      98.052 108.456  66.942  1.00  0.00           B
ATOM    173  SC1 LYS    90      98.652 110.606  66.042  1.00  0.00           S
ATOM    174  SC2 LYS    90      98.202 113.706  65.292  1.00  0.00           S
ATOM    175  BB  GLY    91      97.702 105.406  64.792  1.00  0.00           B
ATOM    176  BB  ALA    92      95.502 105.656  61.742  1.00  0.00           B
ATOM    177  BB  ILE    93      97.602 108.206  59.892  1.00  0.00           B
ATOM    178  SC1 ILE    93      97.852 108.106  57.742  1.00  0.00           S
ATOM    179  BB  ILE    94      99.602 111.156  61.092  1.00  0.00           B
ATOM    180  SC1 ILE    94     100.502 112.106  59.192  1.00  0.00           S
ATOM    181  BB  GLY    95     102.602 112.206  63.242  1.00  0.00           B
ATOM    182  BB  LEU    96     103.852 115.406  61.592  1.00  0.00           B
ATOM    183  SC1 LEU    96     103.402 115.956  59.042  1.00  0.00           S
ATOM    184  BB  MET    97     106.052 118.256  62.842  1.00  0.00           B
ATOM    185  SC1 MET    97     105.952 121.056  63.792  1.00  0.00           S
ATOM    186  BB  VAL    98     108.102 119.306  59.792  1.00  0.00           B
ATOM    187  SC1 VAL    98     106.852 118.806  58.292  1.00  0.00           S
ATOM    188  BB  GLY    99     108.852 123.006  59.492  1.00  0.00           B
ATOM    189  BB  GLY   100     112.552 122.356  58.642  1.00  0.00           B
ATOM    190  BB  VAL   101     114.202 125.656  59.542  1.00  0.00           B
ATOM    191  SC1 VAL   101     112.602 126.756  59.992  1.00  0.00           S
ATOM    192  BB  VAL   102     116.002 127.856  57.092  1.00  0.00           B
ATOM    193  SC1 VAL   102     116.602 126.906  55.442  1.00  0.00           S
ATOM    194  BB  ILE   103     117.002 130.706  59.342  1.00  0.00           B
ATOM    195  SC1 ILE   103     115.052 131.206  60.842  1.00  0.00           S
ATOM    196  BB  ALA   104     119.102 133.156  57.392  1.00  0.00           B
ATOM    197  ROH CHO   105     181.802 135.556  35.892  1.00  0.00            
ATOM    198  R1  CHO   105     180.352 133.956  34.042  1.00  0.00            
ATOM    199  R2  CHO   105     178.302 134.956  32.442  1.00  0.00            
ATOM    200  R3  CHO   105     179.802 133.956  30.442  1.00  0.00            
ATOM    201  R4  CHO   105     177.002 133.706  29.542  1.00  0.00            
ATOM    202  R5  CHO   105     178.502 132.106  29.642  1.00  0.00            
ATOM    203  C1  CHO   105     177.652 131.956  25.892  1.00  0.00           C
ATOM    204  C2  CHO   105     177.002 130.456  22.392  1.00  0.00           C
ATOM    205  ROH CHO   106      81.402 188.956  52.092  1.00  0.00            
ATOM    206  R1  CHO   106      81.852 187.906  49.492  1.00  0.00            
ATOM    207  R2  CHO   106      80.102 186.156  48.292  1.00  0.00            
ATOM    208  R3  CHO   106      80.202 187.956  46.292  1.00  0.00            
ATOM    209  R4  CHO   106      79.502 185.456  44.942  1.00  0.00            
ATOM    210  R5  CHO   106      81.102 186.756  44.442  1.00  0.00            
ATOM    211  C1  CHO   106      79.202 186.756  41.142  1.00  0.00           C
ATOM    212  C2  CHO   106      80.102 189.006  38.192  1.00  0.00           C
ATOM    213  ROH CHO   107     188.502 201.406  42.192  1.00  0.00            
ATOM    214  R1  CHO   107     188.952 201.156  39.442  1.00  0.00            
ATOM    215  R2  CHO   107     186.852 201.156  37.592  1.00  0.00            
ATOM    216  R3  CHO   107     188.302 203.156  36.442  1.00  0.00            
ATOM    217  R4  CHO   107     186.652 202.056  34.242  1.00  0.00            
ATOM    218  R5  CHO   107     188.852 202.306  34.242  1.00  0.00            
ATOM    219  C1  CHO   107     187.902 204.456  31.242  1.00  0.00           C
ATOM    220  C2  CHO   107     186.752 203.106  27.442  1.00  0.00           C
ATOM    221  ROH CHO   108     145.602 101.006  14.692  1.00  0.00            
ATOM    222  R1  CHO   108     145.902 100.706  17.492  1.00  0.00            
ATOM    223  R2  CHO   108     148.302 100.106  18.692  1.00  0.00            
ATOM    224  R3  CHO   108     147.752 102.306  20.142  1.00  0.00            
ATOM    225  R4  CHO   108     150.152 101.206  21.392  1.00  0.00            
ATOM    226  R5  CHO   108     148.252 101.706  22.392  1.00  0.00            
ATOM    227  C1  CHO   108     150.702 103.956  24.342  1.00  0.00           C
ATOM    228  C2  CHO   108     154.202 103.556  26.442  1.00  0.00           C
ATOM    229  ROH CHO   109      39.952 128.706  46.292  1.00  0.00            
ATOM    230  R1  CHO   109      42.002 128.506  44.342  1.00  0.00            
ATOM    231  R2  CHO   109      41.452 128.256  41.642  1.00  0.00            
ATOM    232  R3  CHO   109      43.052 130.456  41.442  1.00  0.00            
ATOM    233  R4  CHO   109      43.402 129.056  38.892  1.00  0.00            
ATOM    234  R5  CHO   109      45.002 129.656  40.242  1.00  0.00            
ATOM    235  C1  CHO   109      46.052 131.556  37.092  1.00  0.00           C
ATOM    236  C2  CHO   109      48.702 132.506  34.392  1.00  0.00           C
ATOM    237  ROH CHO   110      63.702 143.906  51.892  1.00  0.00            
ATOM    238  R1  CHO   110      63.452 145.456  49.542  1.00  0.00            
ATOM    239  R2  CHO   110      64.752 147.806  49.142  1.00  0.00            
ATOM    240  R3  CHO   110      65.652 146.606  46.842  1.00  0.00            
ATOM    241  R4  CHO   110      66.652 149.356  46.692  1.00  0.00            
ATOM    242  R5  CHO   110      65.452 148.306  45.192  1.00  0.00            
ATOM    243  C1  CHO   110      68.602 149.106  43.142  1.00  0.00           C
ATOM    244  C2  CHO   110      69.452 148.006  39.342  1.00  0.00           C
ATOM    245  ROH CHO   111     214.602  62.656  20.142  1.00  0.00            
ATOM    246  R1  CHO   111     212.702  63.056  22.242  1.00  0.00            
ATOM    247  R2  CHO   111     213.452  63.256  24.892  1.00  0.00            
ATOM    248  R3  CHO   111     212.002  65.606  24.742  1.00  0.00            
ATOM    249  R4  CHO   111     212.552  65.256  27.592  1.00  0.00            
ATOM    250  R5  CHO   111     210.602  65.556  26.692  1.00  0.00            
ATOM    251  C1  CHO   111     210.752  68.556  29.042  1.00  0.00           C
ATOM    252  C2  CHO   111     212.502  71.606  30.442  1.00  0.00           C
ATOM    253  ROH CHO   112      91.052  14.106  54.442  1.00  0.00            
ATOM    254  R1  CHO   112      90.902  13.006  51.792  1.00  0.00            
ATOM    255  R2  CHO   112      88.602  11.806  50.842  1.00  0.00            
ATOM    256  R3  CHO   112      88.952  13.606  48.792  1.00  0.00            
ATOM    257  R4  CHO   112      86.952  11.706  47.792  1.00  0.00            
ATOM    258  R5  CHO   112      88.852  12.306  46.792  1.00  0.00            
ATOM    259  C1  CHO   112      86.302  13.306  44.142  1.00  0.00           C
ATOM    260  C2  CHO   112      86.752  11.456  40.592  1.00  0.00           C
ATOM    261  ROH CHO   113       6.452 113.756  41.342  1.00  0.00            
ATOM    262  R1  CHO   113       8.152 112.756  39.342  1.00  0.00            
ATOM    263  R2  CHO   113       7.252 112.306  36.742  1.00  0.00            
ATOM    264  R3  CHO   113       9.302 113.906  36.092  1.00  0.00            
ATOM    265  R4  CHO   113       8.952 112.156  33.742  1.00  0.00            
ATOM    266  R5  CHO   113      10.802 112.506  34.842  1.00  0.00            
ATOM    267  C1  CHO   113      11.902 113.606  31.392  1.00  0.00           C
ATOM    268  C2  CHO   113      12.352 114.656  28.292  1.00  0.00           C
ATOM    269  ROH CHO   114      59.702  37.306  32.592  1.00  0.00            
ATOM    270  R1  CHO   114      61.402  38.406  30.642  1.00  0.00            
ATOM    271  R2  CHO   114      63.602  39.956  31.242  1.00  0.00            
ATOM    272  R3  CHO   114      64.902  38.156  29.642  1.00  0.00            
ATOM    273  R4  CHO   114      65.602  40.756  28.542  1.00  0.00            
ATOM    274  R5  CHO   114      64.752  39.056  27.442  1.00  0.00            
ATOM    275  C1  CHO   114      67.952  39.556  25.492  1.00  0.00           C
ATOM    276  C2  CHO   114      71.302  38.656  23.442  1.00  0.00           C
ATOM    277  ROH CHO   115     144.452 159.706  17.192  1.00  0.00            
ATOM    278  R1  CHO   115     144.952 158.406  19.692  1.00  0.00            
ATOM    279  R2  CHO   115     147.252 157.056  20.242  1.00  0.00            
ATOM    280  R3  CHO   115     147.402 158.706  22.392  1.00  0.00            
ATOM    281  R4  CHO   115     148.152 156.106  23.442  1.00  0.00            
ATOM    282  R5  CHO   115     146.552 157.406  24.192  1.00  0.00            
ATOM    283  C1  CHO   115     148.752 157.106  27.342  1.00  0.00           C
ATOM    284  C2  CHO   115     147.452 155.556  30.542  1.00  0.00           C
ATOM    285  ROH CHO   116      97.402 137.256  28.942  1.00  0.00            
ATOM    286  R1  CHO   116      98.552 137.606  31.542  1.00  0.00            
ATOM    287  R2  CHO   116      98.202 139.956  32.992  1.00  0.00            
ATOM    288  R3  CHO   116      97.352 138.206  34.892  1.00  0.00            
ATOM    289  R4  CHO   116      98.452 140.456  36.392  1.00  0.00            
ATOM    290  R5  CHO   116      99.002 138.356  36.642  1.00  0.00            
ATOM    291  C1  CHO   116      97.802 139.156  40.192  1.00  0.00           C
ATOM    292  C2  CHO   116      98.752 137.456  44.092  1.00  0.00           C
ATOM    293  ROH CHO   117     208.502  92.606  15.542  1.00  0.00            
ATOM    294  R1  CHO   117     208.552  94.706  17.392  1.00  0.00            
ATOM    295  R2  CHO   117     208.102  94.356  20.092  1.00  0.00            
ATOM    296  R3  CHO   117     210.502  95.656  20.292  1.00  0.00            
ATOM    297  R4  CHO   117     209.202  96.006  22.942  1.00  0.00            
ATOM    298  R5  CHO   117     210.002  97.556  21.642  1.00  0.00            
ATOM    299  C1  CHO   117     212.052  98.156  24.792  1.00  0.00           C
ATOM    300  C2  CHO   117     213.252  97.456  27.592  1.00  0.00           C
ATOM    301  ROH CHO   118       7.402  82.206  17.892  1.00  0.00            
ATOM    302  R1  CHO   118       5.852  84.006  19.492  1.00  0.00            
ATOM    303  R2  CHO   118       3.802  83.156  21.092  1.00  0.00            
ATOM    304  R3  CHO   118       5.152  84.456  22.992  1.00  0.00            
ATOM    305  R4  CHO   118       2.352  85.006  23.642  1.00  0.00            
ATOM    306  R5  CHO   118       3.952  86.456  23.392  1.00  0.00            
ATOM    307  C1  CHO   118       2.852  87.306  26.942  1.00  0.00           C
ATOM    308  C2  CHO   118       2.402  86.256  31.042  1.00  0.00           C
ATOM    309  ROH CHO   119     163.852 143.656  37.892  1.00  0.00            
ATOM    310  R1  CHO   119     164.352 142.906  35.192  1.00  0.00            
ATOM    311  R2  CHO   119     162.602 141.256  33.792  1.00  0.00            
ATOM    312  R3  CHO   119     162.602 143.306  32.042  1.00  0.00            
ATOM    313  R4  CHO   119     162.202 140.906  30.392  1.00  0.00            
ATOM    314  R5  CHO   119     163.752 142.456  30.092  1.00  0.00            
ATOM    315  C1  CHO   119     161.952 142.656  26.742  1.00  0.00           C
ATOM    316  C2  CHO   119     164.452 139.506  25.742  1.00  0.00           C
ATOM    317  ROH CHO   120     198.202  92.856  50.292  1.00  0.00            
ATOM    318  R1  CHO   120     196.752  91.806  48.092  1.00  0.00            
ATOM    319  R2  CHO   120     194.352  92.906  47.242  1.00  0.00            
ATOM    320  R3  CHO   120     195.602  93.006  44.842  1.00  0.00            
ATOM    321  R4  CHO   120     192.852  93.706  44.242  1.00  0.00            
ATOM    322  R5  CHO   120     194.002  92.156  43.292  1.00  0.00            
ATOM    323  C1  CHO   120     193.152  94.306  40.242  1.00  0.00           C
ATOM    324  C2  CHO   120     194.552  95.956  37.592  1.00  0.00           C
ATOM    325  ROH CHO   121     188.302  25.356  22.042  1.00  0.00            
ATOM    326  R1  CHO   121     188.302  25.856  24.842  1.00  0.00            
ATOM    327  R2  CHO   121     188.102  23.806  26.692  1.00  0.00            
ATOM    328  R3  CHO   121     190.352  24.956  27.692  1.00  0.00            
ATOM    329  R4  CHO   121     189.252  23.456  29.942  1.00  0.00            
ATOM    330  R5  CHO   121     189.802  25.556  29.942  1.00  0.00            
ATOM    331  C1  CHO   121     192.052  24.306  32.742  1.00  0.00           C
ATOM    332  C2  CHO   121     194.902  25.356  34.892  1.00  0.00           C
ATOM    333  ROH CHO   122     146.852 132.556  13.442  1.00  0.00            
ATOM    334  R1  CHO   122     146.052 132.506  16.192  1.00  0.00            
ATOM    335  R2  CHO   122     146.852 130.506  17.942  1.00  0.00            
ATOM    336  R3  CHO   122     147.652 132.606  19.442  1.00  0.00            
ATOM    337  R4  CHO   122     147.252 130.456  21.342  1.00  0.00            
ATOM    338  R5  CHO   122     146.402 132.406  21.442  1.00  0.00            
ATOM    339  C1  CHO   122     148.302 132.406  24.742  1.00  0.00           C
ATOM    340  C2  CHO   122     149.802 135.956  26.942  1.00  0.00           C
ATOM    341  ROH CHO   123     133.802  87.706  48.642  1.00  0.00            
ATOM    342  R1  CHO   123     133.702  86.606  46.042  1.00  0.00            
ATOM    343  R2  CHO   123     131.352  85.656  44.892  1.00  0.00            
ATOM    344  R3  CHO   123     132.052  87.356  42.892  1.00  0.00            
ATOM    345  R4  CHO   123     130.252  85.406  41.642  1.00  0.00            
ATOM    346  R5  CHO   123     132.302  85.956  40.992  1.00  0.00            
ATOM    347  C1  CHO   123     130.302  86.856  37.842  1.00  0.00           C
ATOM    348  C2  CHO   123     126.852  87.856  34.992  1.00  0.00           C
ATOM    349  ROH CHO   124     176.802 111.756  47.242  1.00  0.00            
ATOM    350  R1  CHO   124     178.002 112.356  44.742  1.00  0.00            
ATOM    351  R2  CHO   124     180.502 111.356  44.042  1.00  0.00            
ATOM    352  R3  CHO   124     179.102 110.456  41.842  1.00  0.00            
ATOM    353  R4  CHO   124     181.952 110.206  41.142  1.00  0.00            
ATOM    354  R5  CHO   124     180.402 111.256  39.992  1.00  0.00            
ATOM    355  C1  CHO   124     181.552 108.706  37.392  1.00  0.00           C
ATOM    356  C2  CHO   124     179.652 110.106  34.692  1.00  0.00           C
ATOM    357  ROH CHO   125      41.702 189.406  23.292  1.00  0.00            
ATOM    358  R1  CHO   125      39.102 188.956  24.342  1.00  0.00            
ATOM    359  R2  CHO   125      38.602 188.556  27.042  1.00  0.00            
ATOM    360  R3  CHO   125      36.852 190.656  26.692  1.00  0.00            
ATOM    361  R4  CHO   125      36.052 189.356  29.192  1.00  0.00            
ATOM    362  R5  CHO   125      34.802 189.756  27.492  1.00  0.00            
ATOM    363  C1  CHO   125      32.902 191.756  30.142  1.00  0.00           C
ATOM    364  C2  CHO   125      32.102 193.906  33.592  1.00  0.00           C
ATOM    365  ROH CHO   126      79.702  45.056  55.042  1.00  0.00            
ATOM    366  R1  CHO   126      78.902  43.206  53.042  1.00  0.00            
ATOM    367  R2  CHO   126      78.052  43.956  50.542  1.00  0.00            
ATOM    368  R3  CHO   126      80.002  42.306  49.692  1.00  0.00            
ATOM    369  R4  CHO   126      78.352  42.806  47.292  1.00  0.00            
ATOM    370  R5  CHO   126      78.902  40.856  48.142  1.00  0.00            
ATOM    371  C1  CHO   126      80.402  40.556  44.642  1.00  0.00           C
ATOM    372  C2  CHO   126      79.752  41.006  40.242  1.00  0.00           C
ATOM    373  ROH CHO   127     221.552 119.256  41.642  1.00  0.00            
ATOM    374  R1  CHO   127     222.552 119.906  39.042  1.00  0.00            
ATOM    375  R2  CHO   127     222.952 117.956  37.142  1.00  0.00            
ATOM    376  R3  CHO   127     221.402 119.606  35.592  1.00  0.00            
ATOM    377  R4  CHO   127     223.252 118.356  33.692  1.00  0.00            
ATOM    378  R5  CHO   127     222.902 120.456  33.942  1.00  0.00            
ATOM    379  C1  CHO   127     221.952 120.106  30.292  1.00  0.00           C
ATOM    380  C2  CHO   127     221.702 121.106  26.942  1.00  0.00           C
ATOM    381  ROH CHO   128      29.502 217.406  19.142  1.00  0.00            
ATOM    382  R1  CHO   128      30.052 217.756  21.892  1.00  0.00            
ATOM    383  R2  CHO   128      28.152 218.606  23.692  1.00  0.00            
ATOM    384  R3  CHO   128      28.852 216.306  25.042  1.00  0.00            
ATOM    385  R4  CHO   128      27.502 217.956  27.042  1.00  0.00            
ATOM    386  R5  CHO   128      29.502 217.106  27.192  1.00  0.00            
ATOM    387  C1  CHO   128      27.802 215.456  30.242  1.00  0.00           C
ATOM    388  C2  CHO   128      25.152 215.506  32.792  1.00  0.00           C
ATOM    389  ROH CHO   129     143.902 185.606  44.292  1.00  0.00            
ATOM    390  R1  CHO   129     142.652 185.256  41.792  1.00  0.00            
ATOM    391  R2  CHO   129     141.502 182.806  41.042  1.00  0.00            
ATOM    392  R3  CHO   129     139.302 184.356  40.642  1.00  0.00            
ATOM    393  R4  CHO   129     138.652 181.706  39.442  1.00  0.00            
ATOM    394  R5  CHO   129     138.552 183.656  38.442  1.00  0.00            
ATOM    395  C1  CHO   129     134.902 182.506  38.092  1.00  0.00           C
ATOM    396  C2  CHO   129     134.752 178.656  36.142  1.00  0.00           C
ATOM    397  ROH CHO   130     168.702 207.906  18.392  1.00  0.00            
ATOM    398  R1  CHO   130     169.802 207.356  20.942  1.00  0.00            
ATOM    399  R2  CHO   130     168.952 208.656  23.242  1.00  0.00            
ATOM    400  R3  CHO   130     168.552 206.106  24.092  1.00  0.00            
ATOM    401  R4  CHO   130     168.952 207.706  26.542  1.00  0.00            
ATOM    402  R5  CHO   130     170.052 205.906  25.942  1.00  0.00            
ATOM    403  C1  CHO   130     168.652 204.756  29.292  1.00  0.00           C
ATOM    404  C2  CHO   130     169.002 204.306  33.042  1.00  0.00           C
ATOM    405  ROH CHO   131       7.302  35.756  24.142  1.00  0.00            
ATOM    406  R1  CHO   131       6.302  35.956  26.742  1.00  0.00            
ATOM    407  R2  CHO   131       6.702  33.906  28.592  1.00  0.00            
ATOM    408  R3  CHO   131       7.702  35.906  30.142  1.00  0.00            
ATOM    409  R4  CHO   131       7.002  33.856  32.042  1.00  0.00            
ATOM    410  R5  CHO   131       6.352  35.956  32.092  1.00  0.00            
ATOM    411  C1  CHO   131       8.152  35.706  35.492  1.00  0.00           C
ATOM    412  C2  CHO   131       9.552  37.306  38.942  1.00  0.00           C
ATOM    413  ROH CHO   132     202.702  66.806  52.492  1.00  0.00            
ATOM    414  R1  CHO   132     201.252  66.256  50.092  1.00  0.00            
ATOM    415  R2  CHO   132     201.352  67.856  47.892  1.00  0.00            
ATOM    416  R3  CHO   132     202.002  65.506  46.642  1.00  0.00            
ATOM    417  R4  CHO   132     200.652  67.106  44.592  1.00  0.00            
ATOM    418  R5  CHO   132     200.152  65.056  45.192  1.00  0.00            
ATOM    419  C1  CHO   132     200.852  64.456  41.492  1.00  0.00           C
ATOM    420  C2  CHO   132     198.952  62.156  38.242  1.00  0.00           C
ATOM    421  ROH CHO   133      84.352 121.706  25.092  1.00  0.00            
ATOM    422  R1  CHO   133      85.952 121.406  27.392  1.00  0.00            
ATOM    423  R2  CHO   133      85.952 123.206  29.542  1.00  0.00            
ATOM    424  R3  CHO   133      85.402 120.956  30.992  1.00  0.00            
ATOM    425  R4  CHO   133      85.352 123.156  32.942  1.00  0.00            
ATOM    426  R5  CHO   133      86.552 121.306  33.042  1.00  0.00            
ATOM    427  C1  CHO   133      84.552 121.006  36.292  1.00  0.00           C
ATOM    428  C2  CHO   133      84.302 119.306  40.192  1.00  0.00           C
ATOM    429  ROH CHO   134     122.602  62.156  50.892  1.00  0.00            
ATOM    430  R1  CHO   134     123.602  61.806  48.292  1.00  0.00            
ATOM    431  R2  CHO   134     122.852  59.656  46.692  1.00  0.00            
ATOM    432  R3  CHO   134     122.202  61.606  44.942  1.00  0.00            
ATOM    433  R4  CHO   134     121.602  59.106  43.542  1.00  0.00            
ATOM    434  R5  CHO   134     122.852  60.756  42.792  1.00  0.00            
ATOM    435  C1  CHO   134     120.252  60.606  39.992  1.00  0.00           C
ATOM    436  C2  CHO   134     117.852  60.756  36.442  1.00  0.00           C
ATOM    437  ROH CHO   135      94.702  48.906  21.792  1.00  0.00            
ATOM    438  R1  CHO   135      93.252  49.506  24.142  1.00  0.00            
ATOM    439  R2  CHO   135      94.102  48.706  26.642  1.00  0.00            
ATOM    440  R3  CHO   135      93.852  51.356  27.192  1.00  0.00            
ATOM    441  R4  CHO   135      93.902  50.056  29.792  1.00  0.00            
ATOM    442  R5  CHO   135      92.352  51.456  29.092  1.00  0.00            
ATOM    443  C1  CHO   135      93.552  53.356  32.192  1.00  0.00           C
ATOM    444  C2  CHO   135      92.102  56.956  34.842  1.00  0.00           C
ATOM    445  ROH CHO   136     200.652 171.256  41.792  1.00  0.00            
ATOM    446  R1  CHO   136     201.902 170.156  39.442  1.00  0.00            
ATOM    447  R2  CHO   136     200.902 170.656  36.892  1.00  0.00            
ATOM    448  R3  CHO   136     203.452 171.506  36.442  1.00  0.00            
ATOM    449  R4  CHO   136     202.602 170.306  33.892  1.00  0.00            
ATOM    450  R5  CHO   136     204.402 169.806  35.042  1.00  0.00            
ATOM    451  C1  CHO   136     206.002 170.856  31.742  1.00  0.00           C
ATOM    452  C2  CHO   136     205.552 168.406  29.292  1.00  0.00           C
ATOM    453  ROH CHO   137     125.652 102.656  23.492  1.00  0.00            
ATOM    454  R1  CHO   137     127.652 102.906  25.542  1.00  0.00            
ATOM    455  R2  CHO   137     127.152 104.206  27.892  1.00  0.00            
ATOM    456  R3  CHO   137     127.952 101.856  29.042  1.00  0.00            
ATOM    457  R4  CHO   137     127.452 103.606  31.292  1.00  0.00            
ATOM    458  R5  CHO   137     129.252 102.506  30.942  1.00  0.00            
ATOM    459  C1  CHO   137     128.302 101.056  34.342  1.00  0.00           C
ATOM    460  C2  CHO   137     127.052 100.406  36.992  1.00  0.00           C
ATOM    461  ROH CHO   138     169.352 162.556  41.742  1.00  0.00            
ATOM    462  R1  CHO   138     169.302 163.456  39.042  1.00  0.00            
ATOM    463  R2  CHO   138     169.402 161.756  36.892  1.00  0.00            
ATOM    464  R3  CHO   138     167.152 163.106  36.142  1.00  0.00            
ATOM    465  R4  CHO   138     168.352 162.206  33.592  1.00  0.00            
ATOM    466  R5  CHO   138     167.802 164.256  34.142  1.00  0.00            
ATOM    467  C1  CHO   138     165.652 163.706  31.042  1.00  0.00           C
ATOM    468  C2  CHO   138     163.602 161.756  28.042  1.00  0.00           C
ATOM    469  ROH CHO   139      11.102 149.506  38.292  1.00  0.00            
ATOM    470  R1  CHO   139      12.202 150.506  35.842  1.00  0.00            
ATOM    471  R2  CHO   139      10.852 150.256  33.442  1.00  0.00            
ATOM    472  R3  CHO   139      11.202 152.956  33.342  1.00  0.00            
ATOM    473  R4  CHO   139      10.902 152.156  30.542  1.00  0.00            
ATOM    474  R5  CHO   139      12.552 153.356  31.392  1.00  0.00            
ATOM    475  C1  CHO   139      11.202 155.806  28.792  1.00  0.00           C
ATOM    476  C2  CHO   139      11.002 158.656  26.542  1.00  0.00           C
ATOM    477  ROH CHO   140      15.902 197.256  17.392  1.00  0.00            
ATOM    478  R1  CHO   140      17.052 198.956  19.392  1.00  0.00            
ATOM    479  R2  CHO   140      16.752 198.506  22.092  1.00  0.00            
ATOM    480  R3  CHO   140      19.452 198.656  22.042  1.00  0.00            
ATOM    481  R4  CHO   140      18.752 198.306  24.892  1.00  0.00            
ATOM    482  R5  CHO   140      20.002 199.856  24.042  1.00  0.00            
ATOM    483  C1  CHO   140      22.452 198.306  26.492  1.00  0.00           C
ATOM    484  C2  CHO   140      24.852 196.456  28.542  1.00  0.00           C
ATOM    485  ROH CHO   141      21.702 206.606  45.542  1.00  0.00            
ATOM    486  R1  CHO   141      23.952 207.906  44.342  1.00  0.00            
ATOM    487  R2  CHO   141      26.252 206.556  43.742  1.00  0.00            
ATOM    488  R3  CHO   141      25.802 207.556  41.242  1.00  0.00            
ATOM    489  R4  CHO   141      28.452 206.356  41.042  1.00  0.00            
ATOM    490  R5  CHO   141      27.952 208.406  40.542  1.00  0.00            
ATOM    491  C1  CHO   141      29.352 207.156  37.192  1.00  0.00           C
ATOM    492  C2  CHO   141      32.002 204.906  35.692  1.00  0.00           C
ATOM    493  ROH CHO   142     170.752  99.606  45.092  1.00  0.00            
ATOM    494  R1  CHO   142     171.552  98.606  42.592  1.00  0.00            
ATOM    495  R2  CHO   142     169.752  97.506  40.792  1.00  0.00            
ATOM    496  R3  CHO   142     170.852  99.306  39.092  1.00  0.00            
ATOM    497  R4  CHO   142     169.002  97.856  37.442  1.00  0.00            
ATOM    498  R5  CHO   142     171.102  98.156  36.992  1.00  0.00            
ATOM    499  C1  CHO   142     169.552  99.756  33.892  1.00  0.00           C
ATOM    500  C2  CHO   142     167.552  97.556  32.392  1.00  0.00           C
ATOM    501  ROH CHO   143      34.952  72.056  25.342  1.00  0.00            
ATOM    502  R1  CHO   143      34.552  71.606  28.092  1.00  0.00            
ATOM    503  R2  CHO   143      36.502  72.106  29.992  1.00  0.00            
ATOM    504  R3  CHO   143      34.552  73.606  31.142  1.00  0.00            
ATOM    505  R4  CHO   143      36.502  73.206  33.292  1.00  0.00            
ATOM    506  R5  CHO   143      34.352  72.756  33.392  1.00  0.00            
ATOM    507  C1  CHO   143      34.652  75.206  36.242  1.00  0.00           C
ATOM    508  C2  CHO   143      37.602  76.256  38.692  1.00  0.00           C
ATOM    509  ROH CHO   144      77.302  65.256  25.592  1.00  0.00            
ATOM    510  R1  CHO   144      75.702  64.156  27.692  1.00  0.00            
ATOM    511  R2  CHO   144      76.652  62.106  29.292  1.00  0.00            
ATOM    512  R3  CHO   144      76.002  63.856  31.292  1.00  0.00            
ATOM    513  R4  CHO   144      76.002  61.206  32.592  1.00  0.00            
ATOM    514  R5  CHO   144      74.352  62.656  32.642  1.00  0.00            
ATOM    515  C1  CHO   144      75.002  62.306  36.342  1.00  0.00           C
ATOM    516  C2  CHO   144      74.602  61.806  39.942  1.00  0.00           C
ATOM    517  ROH CHO   145      76.202  83.956  25.242  1.00  0.00            
ATOM    518  R1  CHO   145      77.602  84.356  27.692  1.00  0.00            
ATOM    519  R2  CHO   145      77.152  86.556  29.292  1.00  0.00            
ATOM    520  R3  CHO   145      76.752  84.656  31.192  1.00  0.00            
ATOM    521  R4  CHO   145      77.352  87.106  32.742  1.00  0.00            
ATOM    522  R5  CHO   145      78.352  85.156  32.892  1.00  0.00            
ATOM    523  C1  CHO   145      77.102  85.606  36.492  1.00  0.00           C
ATOM    524  C2  CHO   145      78.502  87.356  39.942  1.00  0.00           C
ATOM    525  ROH CHO   146     130.302  21.056  19.342  1.00  0.00            
ATOM    526  R1  CHO   146     130.102  20.106  21.992  1.00  0.00            
ATOM    527  R2  CHO   146     132.252  20.056  23.742  1.00  0.00            
ATOM    528  R3  CHO   146     130.602  21.456  25.342  1.00  0.00            
ATOM    529  R4  CHO   146     132.552  20.256  27.142  1.00  0.00            
ATOM    530  R5  CHO   146     130.402  20.056  27.292  1.00  0.00            
ATOM    531  C1  CHO   146     131.152  21.656  30.692  1.00  0.00           C
ATOM    532  C2  CHO   146     131.702  22.656  33.242  1.00  0.00           C
ATOM    533  ROH CHO   147       8.002  54.006  23.192  1.00  0.00            
ATOM    534  R1  CHO   147       8.152  52.856  25.792  1.00  0.00            
ATOM    535  R2  CHO   147       9.352  54.206  27.892  1.00  0.00            
ATOM    536  R3  CHO   147       6.952  53.656  29.142  1.00  0.00            
ATOM    537  R4  CHO   147       8.902  53.906  31.342  1.00  0.00            
ATOM    538  R5  CHO   147       7.552  52.256  30.942  1.00  0.00            
ATOM    539  C1  CHO   147       6.402  53.256  34.442  1.00  0.00           C
ATOM    540  C2  CHO   147       7.102  54.856  38.392  1.00  0.00           C
ATOM    541  ROH CHO   148      54.902  98.906  25.842  1.00  0.00            
ATOM    542  R1  CHO   148      53.552 100.306  27.892  1.00  0.00            
ATOM    543  R2  CHO   148      52.952  99.156  30.342  1.00  0.00            
ATOM    544  R3  CHO   148      54.252 101.306  31.292  1.00  0.00            
ATOM    545  R4  CHO   148      52.502 100.456  33.492  1.00  0.00            
ATOM    546  R5  CHO   148      52.602 102.456  32.642  1.00  0.00            
ATOM    547  C1  CHO   148      53.452 103.256  36.242  1.00  0.00           C
ATOM    548  C2  CHO   148      52.352 104.856  39.192  1.00  0.00           C
ATOM    549  ROH CHO   149     153.352  89.856  50.542  1.00  0.00            
ATOM    550  R1  CHO   149     153.202  91.356  48.142  1.00  0.00            
ATOM    551  R2  CHO   149     154.852  90.856  45.992  1.00  0.00            
ATOM    552  R3  CHO   149     152.502  90.606  44.642  1.00  0.00            
ATOM    553  R4  CHO   149     154.452  91.306  42.592  1.00  0.00            
ATOM    554  R5  CHO   149     152.602  92.306  42.992  1.00  0.00            
ATOM    555  C1  CHO   149     152.002  91.306  39.342  1.00  0.00           C
ATOM    556  C2  CHO   149     152.902  92.506  35.492  1.00  0.00           C
ATOM    557  ROH CHO   150     212.402 204.956  16.992  1.00  0.00            
ATOM    558  R1  CHO   150     210.452 204.556  18.942  1.00  0.00            
ATOM    559  R2  CHO   150     210.452 202.356  20.642  1.00  0.00            
ATOM    560  R3  CHO   150     210.302 204.256  22.592  1.00  0.00            
ATOM    561  R4  CHO   150     210.152 201.706  23.992  1.00  0.00            
ATOM    562  R5  CHO   150     208.752 203.356  24.192  1.00  0.00            
ATOM    563  C1  CHO   150     209.852 203.056  27.792  1.00  0.00           C
ATOM    564  C2  CHO   150     206.252 201.306  28.492  1.00  0.00           C
ATOM    565  ROH CHO   151     161.102  25.406  18.442  1.00  0.00            
ATOM    566  R1  CHO   151     160.752  24.556  21.142  1.00  0.00            
ATOM    567  R2  CHO   151     162.702  24.806  23.042  1.00  0.00            
ATOM    568  R3  CHO   151     160.752  26.106  24.442  1.00  0.00            
ATOM    569  R4  CHO   151     162.902  25.656  26.392  1.00  0.00            
ATOM    570  R5  CHO   151     160.802  25.106  26.592  1.00  0.00            
ATOM    571  C1  CHO   151     161.202  27.406  29.642  1.00  0.00           C
ATOM    572  C2  CHO   151     163.702  24.056  31.942  1.00  0.00           C
ATOM    573  ROH CHO   152     219.752  56.706  55.292  1.00  0.00            
ATOM    574  R1  CHO   152     218.652  56.456  52.692  1.00  0.00            
ATOM    575  R2  CHO   152     218.402  58.556  50.942  1.00  0.00            
ATOM    576  R3  CHO   152     219.802  56.956  49.242  1.00  0.00            
ATOM    577  R4  CHO   152     218.052  58.556  47.492  1.00  0.00            
ATOM    578  R5  CHO   152     218.202  56.356  47.542  1.00  0.00            
ATOM    579  C1  CHO   152     219.202  57.056  43.942  1.00  0.00           C
ATOM    580  C2  CHO   152     219.802  57.656  40.142  1.00  0.00           C
ATOM    581  ROH CHO   153     161.402  10.606  48.742  1.00  0.00            
ATOM    582  R1  CHO   153     162.802   9.856  46.442  1.00  0.00            
ATOM    583  R2  CHO   153     161.852  10.356  43.892  1.00  0.00            
ATOM    584  R3  CHO   153     164.252  11.606  43.592  1.00  0.00            
ATOM    585  R4  CHO   153     163.402  10.956  40.842  1.00  0.00            
ATOM    586  R5  CHO   153     165.302  10.456  41.742  1.00  0.00            
ATOM    587  C1  CHO   153     166.552  12.456  38.792  1.00  0.00           C
ATOM    588  C2  CHO   153     170.002  10.956  37.642  1.00  0.00           C
ATOM    589  ROH CHO   154     142.402  85.156  48.942  1.00  0.00            
ATOM    590  R1  CHO   154     142.552  86.356  46.392  1.00  0.00            
ATOM    591  R2  CHO   154     143.902  85.206  44.292  1.00  0.00            
ATOM    592  R3  CHO   154     141.552  85.606  42.992  1.00  0.00            
ATOM    593  R4  CHO   154     143.352  84.606  40.942  1.00  0.00            
ATOM    594  R5  CHO   154     142.152  86.406  40.842  1.00  0.00            
ATOM    595  C1  CHO   154     140.802  84.606  37.792  1.00  0.00           C
ATOM    596  C2  CHO   154     140.402  83.256  34.742  1.00  0.00           C
ATOM    597  ROH CHO   155      22.002   6.556  21.042  1.00  0.00            
ATOM    598  R1  CHO   155      23.552   7.106  23.342  1.00  0.00            
ATOM    599  R2  CHO   155      23.002   9.256  24.992  1.00  0.00            
ATOM    600  R3  CHO   155      22.952   7.356  26.942  1.00  0.00            
ATOM    601  R4  CHO   155      23.102   9.906  28.392  1.00  0.00            
ATOM    602  R5  CHO   155      24.452   8.206  28.642  1.00  0.00            
ATOM    603  C1  CHO   155      23.102   8.506  32.192  1.00  0.00           C
ATOM    604  C2  CHO   155      20.002   7.606  34.242  1.00  0.00           C
ATOM    605  ROH CHO   156     171.202 117.756   9.642  1.00  0.00            
ATOM    606  R1  CHO   156     169.752 118.206  12.042  1.00  0.00            
ATOM    607  R2  CHO   156     170.852 117.706  14.542  1.00  0.00            
ATOM    608  R3  CHO   156     170.102 120.306  15.042  1.00  0.00            
ATOM    609  R4  CHO   156     169.502 118.906  17.542  1.00  0.00            
ATOM    610  R5  CHO   156     168.102 120.106  16.392  1.00  0.00            
ATOM    611  C1  CHO   156     168.052 122.006  19.692  1.00  0.00           C
ATOM    612  C2  CHO   156     168.552 126.156  20.592  1.00  0.00           C
ATOM    613  ROH CHO   157     189.702   7.106  49.242  1.00  0.00            
ATOM    614  R1  CHO   157     191.502   7.256  47.092  1.00  0.00            
ATOM    615  R2  CHO   157     190.702   7.406  44.442  1.00  0.00            
ATOM    616  R3  CHO   157     192.252   9.656  44.442  1.00  0.00            
ATOM    617  R4  CHO   157     192.502   8.556  41.742  1.00  0.00            
ATOM    618  R5  CHO   157     194.152   9.056  43.092  1.00  0.00            
ATOM    619  C1  CHO   157     195.002  11.306  40.142  1.00  0.00           C
ATOM    620  C2  CHO   157     197.852  14.356  38.842  1.00  0.00           C
ATOM    621  ROH CHO   158      61.252  72.906  27.442  1.00  0.00            
ATOM    622  R1  CHO   158      62.152  71.856  29.942  1.00  0.00            
ATOM    623  R2  CHO   158      63.102  73.406  31.992  1.00  0.00            
ATOM    624  R3  CHO   158      61.202  72.206  33.442  1.00  0.00            
ATOM    625  R4  CHO   158      62.952  73.356  35.442  1.00  0.00            
ATOM    626  R5  CHO   158      62.352  71.256  35.292  1.00  0.00            
ATOM    627  C1  CHO   158      61.052  72.156  38.792  1.00  0.00           C
ATOM    628  C2  CHO   158      63.152  74.106  41.092  1.00  0.00           C
ATOM    629  ROH CHO   159     163.052 178.006  16.592  1.00  0.00            
ATOM    630  R1  CHO   159     162.952 177.706  19.442  1.00  0.00            
ATOM    631  R2  CHO   159     164.202 175.606  20.692  1.00  0.00            
ATOM    632  R3  CHO   159     165.352 177.556  22.142  1.00  0.00            
ATOM    633  R4  CHO   159     165.102 175.356  24.042  1.00  0.00            
ATOM    634  R5  CHO   159     164.402 177.406  24.342  1.00  0.00            
ATOM    635  C1  CHO   159     166.702 177.056  27.342  1.00  0.00           C
ATOM    636  C2  CHO   159     170.402 176.556  29.042  1.00  0.00           C
ATOM    637  ROH CHO   160     173.452  13.556  19.342  1.00  0.00            
ATOM    638  R1  CHO   160     172.402  12.256  21.642  1.00  0.00            
ATOM    639  R2  CHO   160     174.002  11.456  23.742  1.00  0.00            
ATOM    640  R3  CHO   160     172.302  12.956  25.242  1.00  0.00            
ATOM    641  R4  CHO   160     173.402  11.006  27.142  1.00  0.00            
ATOM    642  R5  CHO   160     171.302  11.356  26.742  1.00  0.00            
ATOM    643  C1  CHO   160     171.452  12.156  30.492  1.00  0.00           C
ATOM    644  C2  CHO   160     168.902  12.006  32.942  1.00  0.00           C
ATOM    645  ROH CHO   161      42.652  50.956  21.792  1.00  0.00            
ATOM    646  R1  CHO   161      44.302  50.856  24.092  1.00  0.00            
ATOM    647  R2  CHO   161      43.252  50.306  26.592  1.00  0.00            
ATOM    648  R3  CHO   161      45.152  48.306  26.592  1.00  0.00            
ATOM    649  R4  CHO   161      44.552  48.756  29.442  1.00  0.00            
ATOM    650  R5  CHO   161      46.502  48.806  28.492  1.00  0.00            
ATOM    651  C1  CHO   161      47.052  46.006  31.042  1.00  0.00           C
ATOM    652  C2  CHO   161      48.902  45.056  34.892  1.00  0.00           C
ATOM    653  ROH CHO   162     214.202 189.606  17.692  1.00  0.00            
ATOM    654  R1  CHO   162     212.352 189.906  19.792  1.00  0.00            
ATOM    655  R2  CHO   162     212.952 189.206  22.442  1.00  0.00            
ATOM    656  R3  CHO   162     212.152 191.806  22.892  1.00  0.00            
ATOM    657  R4  CHO   162     212.202 190.506  25.542  1.00  0.00            
ATOM    658  R5  CHO   162     210.552 191.556  24.642  1.00  0.00            
ATOM    659  C1  CHO   162     211.052 193.656  27.842  1.00  0.00           C
ATOM    660  C2  CHO   162     210.302 197.256  27.642  1.00  0.00           C
ATOM    661  ROH CHO   163     159.452 209.706  19.692  1.00  0.00            
ATOM    662  R1  CHO   163     159.252 208.206  22.092  1.00  0.00            
ATOM    663  R2  CHO   163     157.902 209.106  24.292  1.00  0.00            
ATOM    664  R3  CHO   163     156.552 206.756  24.042  1.00  0.00            
ATOM    665  R4  CHO   163     155.852 207.756  26.742  1.00  0.00            
ATOM    666  R5  CHO   163     156.652 205.756  26.242  1.00  0.00            
ATOM    667  C1  CHO   163     153.402 204.756  27.942  1.00  0.00           C
ATOM    668  C2  CHO   163     151.652 202.656  30.792  1.00  0.00           C
ATOM    669  ROH CHO   164      21.052  74.406  22.692  1.00  0.00            
ATOM    670  R1  CHO   164      19.702  74.606  25.142  1.00  0.00            
ATOM    671  R2  CHO   164      20.402  73.156  27.392  1.00  0.00            
ATOM    672  R3  CHO   164      20.552  75.556  28.542  1.00  0.00            
ATOM    673  R4  CHO   164      20.652  73.656  30.792  1.00  0.00            
ATOM    674  R5  CHO   164      19.252  75.306  30.592  1.00  0.00            
ATOM    675  C1  CHO   164      20.902  76.256  33.892  1.00  0.00           C
ATOM    676  C2  CHO   164      19.202  75.106  37.792  1.00  0.00           C
ATOM    677  ROH CHO   165     202.402  94.606  48.392  1.00  0.00            
ATOM    678  R1  CHO   165     200.352  93.856  46.542  1.00  0.00            
ATOM    679  R2  CHO   165     199.302  95.656  44.742  1.00  0.00            
ATOM    680  R3  CHO   165     200.002  93.756  42.942  1.00  0.00            
ATOM    681  R4  CHO   165     199.202  96.056  41.342  1.00  0.00            
ATOM    682  R5  CHO   165     198.452  94.006  41.142  1.00  0.00            
ATOM    683  C1  CHO   165     199.802  94.506  37.642  1.00  0.00           C
ATOM    684  C2  CHO   165     199.152  94.506  33.992  1.00  0.00           C
ATOM    685  ROH CHO   166     200.702 137.456   9.192  1.00  0.00            
ATOM    686  R1  CHO   166     201.852 137.906  11.742  1.00  0.00            
ATOM    687  R2  CHO   166     202.602 140.406  12.592  1.00  0.00            
ATOM    688  R3  CHO   166     201.002 139.806  14.692  1.00  0.00            
ATOM    689  R4  CHO   166     202.802 141.856  15.742  1.00  0.00            
ATOM    690  R5  CHO   166     202.452 139.856  16.592  1.00  0.00            
ATOM    691  C1  CHO   166     201.402 142.056  19.542  1.00  0.00           C
ATOM    692  C2  CHO   166     200.102 144.356  23.492  1.00  0.00           C
ATOM    693  ROH CHO   167      43.302  10.906  49.642  1.00  0.00            
ATOM    694  R1  CHO   167      42.652  11.906  47.092  1.00  0.00            
ATOM    695  R2  CHO   167      42.902  10.406  44.792  1.00  0.00            
ATOM    696  R3  CHO   167      40.302  11.106  44.442  1.00  0.00            
ATOM    697  R4  CHO   167      41.352  10.606  41.742  1.00  0.00            
ATOM    698  R5  CHO   167      40.352  12.406  42.442  1.00  0.00            
ATOM    699  C1  CHO   167      38.002  11.456  39.592  1.00  0.00           C
ATOM    700  C2  CHO   167      36.352  10.356  35.892  1.00  0.00           C
ATOM    701  ROH CHO   168      30.602  28.306  52.142  1.00  0.00            
ATOM    702  R1  CHO   168      31.452  27.606  49.542  1.00  0.00            
ATOM    703  R2  CHO   168      29.652  27.206  47.442  1.00  0.00            
ATOM    704  R3  CHO   168      31.252  29.056  46.192  1.00  0.00            
ATOM    705  R4  CHO   168      29.652  27.806  44.042  1.00  0.00            
ATOM    706  R5  CHO   168      31.852  28.006  44.142  1.00  0.00            
ATOM    707  C1  CHO   168      31.152  29.856  40.892  1.00  0.00           C
ATOM    708  C2  CHO   168      31.302  31.506  37.142  1.00  0.00           C
ATOM    709  ROH CHO   169     191.752  90.356  16.292  1.00  0.00            
ATOM    710  R1  CHO   169     191.852  91.356  18.892  1.00  0.00            
ATOM    711  R2  CHO   169     190.352  90.306  20.992  1.00  0.00            
ATOM    712  R3  CHO   169     192.802  90.156  22.242  1.00  0.00            
ATOM    713  R4  CHO   169     190.852  90.606  24.392  1.00  0.00            
ATOM    714  R5  CHO   169     192.652  91.756  23.992  1.00  0.00            
ATOM    715  C1  CHO   169     193.452  90.606  27.542  1.00  0.00           C
ATOM    716  C2  CHO   169     194.902  91.606  30.842  1.00  0.00           C
ATOM    717  ROH CHO   170     113.752 153.106  51.692  1.00  0.00            
ATOM    718  R1  CHO   170     113.902 151.306  49.542  1.00  0.00            
ATOM    719  R2  CHO   170     113.052 151.956  46.992  1.00  0.00            
ATOM    720  R3  CHO   170     115.552 151.206  46.292  1.00  0.00            
ATOM    721  R4  CHO   170     114.152 151.406  43.742  1.00  0.00            
ATOM    722  R5  CHO   170     115.252 149.656  44.492  1.00  0.00            
ATOM    723  C1  CHO   170     117.152 150.356  41.242  1.00  0.00           C
ATOM    724  C2  CHO   170     114.652 149.706  38.542  1.00  0.00           C
ATOM    725  ROH CHO   171     139.652 139.706  50.292  1.00  0.00            
ATOM    726  R1  CHO   171     138.352 139.156  47.842  1.00  0.00            
ATOM    727  R2  CHO   171     135.752 139.906  47.292  1.00  0.00            
ATOM    728  R3  CHO   171     136.902 141.106  45.142  1.00  0.00            
ATOM    729  R4  CHO   171     134.102 140.606  44.342  1.00  0.00            
ATOM    730  R5  CHO   171     135.902 140.006  43.242  1.00  0.00            
ATOM    731  C1  CHO   171     134.202 142.156  40.592  1.00  0.00           C
ATOM    732  C2  CHO   171     133.202 142.856  37.542  1.00  0.00           C
ATOM    733  ROH CHO   172     163.302  38.956  18.542  1.00  0.00            
ATOM    734  R1  CHO   172     164.502  38.656  21.092  1.00  0.00            
ATOM    735  R2  CHO   172     166.802  40.006  21.792  1.00  0.00            
ATOM    736  R3  CHO   172     165.302  40.806  23.942  1.00  0.00            
ATOM    737  R4  CHO   172     168.052  41.406  24.742  1.00  0.00            
ATOM    738  R5  CHO   172     166.602  40.256  25.842  1.00  0.00            
ATOM    739  C1  CHO   172     167.352  42.956  28.392  1.00  0.00           C
ATOM    740  C2  CHO   172     167.102  45.806  31.692  1.00  0.00           C
ATOM    741  ROH CHO   173      33.202 210.856  51.192  1.00  0.00            
ATOM    742  R1  CHO   173      33.152 212.506  48.892  1.00  0.00            
ATOM    743  R2  CHO   173      35.402 213.256  47.492  1.00  0.00            
ATOM    744  R3  CHO   173      34.052 212.206  45.342  1.00  0.00            
ATOM    745  R4  CHO   173      36.052 214.006  44.192  1.00  0.00            
ATOM    746  R5  CHO   173      33.902 214.006  43.792  1.00  0.00            
ATOM    747  C1  CHO   173      35.152 213.456  40.242  1.00  0.00           C
ATOM    748  C2  CHO   173      38.452 216.606  39.942  1.00  0.00           C
ATOM    749  ROH CHO   174      14.202   0.156  19.792  1.00  0.00            
ATOM    750  R1  CHO   174      15.302  -0.644  22.292  1.00  0.00            
ATOM    751  R2  CHO   174      16.852   1.056  23.792  1.00  0.00            
ATOM    752  R3  CHO   174      15.052   0.456  25.742  1.00  0.00            
ATOM    753  R4  CHO   174      17.352   1.656  27.192  1.00  0.00            
ATOM    754  R5  CHO   174      16.402  -0.294  27.592  1.00  0.00            
ATOM    755  C1  CHO   174      15.952   1.406  30.992  1.00  0.00           C
ATOM    756  C2  CHO   174      16.402   4.606  33.892  1.00  0.00           C
ATOM    757  ROH CHO   175     192.902 123.456   9.292  1.00  0.00            
ATOM    758  R1  CHO   175     192.352 124.856  11.692  1.00  0.00            
ATOM    759  R2  CHO   175     191.402 123.606  13.992  1.00  0.00            
ATOM    760  R3  CHO   175     193.552 124.806  15.142  1.00  0.00            
ATOM    761  R4  CHO   175     192.052 123.606  17.392  1.00  0.00            
ATOM    762  R5  CHO   175     192.652 125.706  17.192  1.00  0.00            
ATOM    763  C1  CHO   175     194.452 124.756  20.442  1.00  0.00           C
ATOM    764  C2  CHO   175     196.552 124.606  24.792  1.00  0.00           C
ATOM    765  ROH CHO   176     220.852  37.906  24.192  1.00  0.00            
ATOM    766  R1  CHO   176     220.552  36.106  26.342  1.00  0.00            
ATOM    767  R2  CHO   176     221.402  36.706  28.892  1.00  0.00            
ATOM    768  R3  CHO   176     218.802  36.156  29.542  1.00  0.00            
ATOM    769  R4  CHO   176     220.302  36.106  32.092  1.00  0.00            
ATOM    770  R5  CHO   176     219.002  34.506  31.292  1.00  0.00            
ATOM    771  C1  CHO   176     217.202  35.156  34.592  1.00  0.00           C
ATOM    772  C2  CHO   176     216.902  33.406  38.192  1.00  0.00           C
ATOM    773  ROH CHO   177     176.152 129.056   9.142  1.00  0.00            
ATOM    774  R1  CHO   177     177.902 128.106  11.142  1.00  0.00            
ATOM    775  R2  CHO   177     178.052 129.206  13.642  1.00  0.00            
ATOM    776  R3  CHO   177     177.602 126.656  14.442  1.00  0.00            
ATOM    777  R4  CHO   177     178.052 128.156  16.942  1.00  0.00            
ATOM    778  R5  CHO   177     179.102 126.356  16.292  1.00  0.00            
ATOM    779  C1  CHO   177     177.602 125.156  19.642  1.00  0.00           C
ATOM    780  C2  CHO   177     177.952 122.706  22.742  1.00  0.00           C
ATOM    781  ROH CHO   178      78.202 113.406  61.342  1.00  0.00            
ATOM    782  R1  CHO   178      79.952 113.406  59.092  1.00  0.00            
ATOM    783  R2  CHO   178      79.852 111.506  57.092  1.00  0.00            
ATOM    784  R3  CHO   178      79.552 113.656  55.442  1.00  0.00            
ATOM    785  R4  CHO   178      81.152 111.756  53.942  1.00  0.00            
ATOM    786  R5  CHO   178      81.652 113.806  54.342  1.00  0.00            
ATOM    787  C1  CHO   178      81.702 113.906  50.542  1.00  0.00           C
ATOM    788  C2  CHO   178      83.002 115.256  47.642  1.00  0.00           C
ATOM    789  ROH CHO   179     133.752  76.256  52.092  1.00  0.00            
ATOM    790  R1  CHO   179     134.202  75.806  49.342  1.00  0.00            
ATOM    791  R2  CHO   179     133.252  73.556  48.042  1.00  0.00            
ATOM    792  R3  CHO   179     132.102  75.356  46.392  1.00  0.00            
ATOM    793  R4  CHO   179     132.802  73.106  44.642  1.00  0.00            
ATOM    794  R5  CHO   179     133.352  75.206  44.342  1.00  0.00            
ATOM    795  C1  CHO   179     131.452  74.556  41.092  1.00  0.00           C
ATOM    796  C2  CHO   179     132.902  73.456  38.542  1.00  0.00           C
ATOM    797  ROH CHO   180      85.002 168.256  53.942  1.00  0.00            
ATOM    798  R1  CHO   180      83.552 167.656  51.542  1.00  0.00            
ATOM    799  R2  CHO   180      84.302 165.606  49.892  1.00  0.00            
ATOM    800  R3  CHO   180      81.702 164.806  50.242  1.00  0.00            
ATOM    801  R4  CHO   180      82.602 163.306  47.892  1.00  0.00            
ATOM    802  R5  CHO   180      80.852 164.556  48.042  1.00  0.00            
ATOM    803  C1  CHO   180      79.202 161.256  47.092  1.00  0.00           C
ATOM    804  C2  CHO   180      79.552 162.456  43.042  1.00  0.00           C
ATOM    805  ROH CHO   181     182.502 101.606  49.042  1.00  0.00            
ATOM    806  R1  CHO   181     184.402 100.656  47.142  1.00  0.00            
ATOM    807  R2  CHO   181     183.702  98.856  45.142  1.00  0.00            
ATOM    808  R3  CHO   181     184.752 100.756  43.542  1.00  0.00            
ATOM    809  R4  CHO   181     184.202  98.506  41.742  1.00  0.00            
ATOM    810  R5  CHO   181     186.102  99.556  41.992  1.00  0.00            
ATOM    811  C1  CHO   181     185.502 100.056  38.242  1.00  0.00           C
ATOM    812  C2  CHO   181     184.152  97.856  35.842  1.00  0.00           C
ATOM    813  ROH CHO   182      36.352 179.506  30.892  1.00  0.00            
ATOM    814  R1  CHO   182      38.952 179.206  31.942  1.00  0.00            
ATOM    815  R2  CHO   182      39.802 176.856  33.092  1.00  0.00            
ATOM    816  R3  CHO   182      41.852 177.106  31.292  1.00  0.00            
ATOM    817  R4  CHO   182      42.902 175.306  33.342  1.00  0.00            
ATOM    818  R5  CHO   182      43.802 177.156  32.592  1.00  0.00            
ATOM    819  C1  CHO   182      46.602 174.706  31.792  1.00  0.00           C
ATOM    820  C2  CHO   182      50.302 175.306  33.792  1.00  0.00           C
ATOM    821  ROH CHO   183     127.102 128.106  55.592  1.00  0.00            
ATOM    822  R1  CHO   183     126.802 126.606  53.242  1.00  0.00            
ATOM    823  R2  CHO   183     125.852 124.006  53.192  1.00  0.00            
ATOM    824  R3  CHO   183     124.052 125.056  51.392  1.00  0.00            
ATOM    825  R4  CHO   183     124.752 122.356  50.392  1.00  0.00            
ATOM    826  R5  CHO   183     124.852 124.256  49.292  1.00  0.00            
ATOM    827  C1  CHO   183     122.452 122.356  47.042  1.00  0.00           C
ATOM    828  C2  CHO   183     119.152 120.256  46.392  1.00  0.00           C
ATOM    829  ROH CHO   184     152.052  80.106  48.842  1.00  0.00            
ATOM    830  R1  CHO   184     151.702  80.706  46.092  1.00  0.00            
ATOM    831  R2  CHO   184     153.802  80.706  44.292  1.00  0.00            
ATOM    832  R3  CHO   184     152.152  79.006  42.942  1.00  0.00            
ATOM    833  R4  CHO   184     153.552  80.506  40.842  1.00  0.00            
ATOM    834  R5  CHO   184     151.402  80.306  41.042  1.00  0.00            
ATOM    835  C1  CHO   184     151.902  78.806  37.542  1.00  0.00           C
ATOM    836  C2  CHO   184     152.002  77.856  34.292  1.00  0.00           C
ATOM    837  ROH CHO   185     104.752  16.556  38.992  1.00  0.00            
ATOM    838  R1  CHO   185     104.452  19.256  38.092  1.00  0.00            
ATOM    839  R2  CHO   185     103.052  21.106  39.592  1.00  0.00            
ATOM    840  R3  CHO   185     105.352  22.556  39.342  1.00  0.00            
ATOM    841  R4  CHO   185     103.402  24.506  40.292  1.00  0.00            
ATOM    842  R5  CHO   185     104.652  24.656  38.542  1.00  0.00            
ATOM    843  C1  CHO   185     105.752  27.756  40.442  1.00  0.00           C
ATOM    844  C2  CHO   185     107.702  31.206  39.492  1.00  0.00           C
ATOM    845  ROH CHO   186     207.502  89.356  48.142  1.00  0.00            
ATOM    846  R1  CHO   186     208.602  89.056  45.542  1.00  0.00            
ATOM    847  R2  CHO   186     208.502  86.706  44.142  1.00  0.00            
ATOM    848  R3  CHO   186     207.352  88.256  42.192  1.00  0.00            
ATOM    849  R4  CHO   186     207.952  85.756  40.842  1.00  0.00            
ATOM    850  R5  CHO   186     208.552  87.756  40.242  1.00  0.00            
ATOM    851  C1  CHO   186     206.602  86.656  37.142  1.00  0.00           C
ATOM    852  C2  CHO   186     205.002  87.456  34.092  1.00  0.00           C
ATOM    853  ROH CHO   187       0.252  79.956  48.892  1.00  0.00            
ATOM    854  R1  CHO   187       1.502  79.456  46.392  1.00  0.00            
ATOM    855  R2  CHO   187       0.202  79.606  43.992  1.00  0.00            
ATOM    856  R3  CHO   187       2.252  81.306  43.342  1.00  0.00            
ATOM    857  R4  CHO   187       1.452  80.106  40.792  1.00  0.00            
ATOM    858  R5  CHO   187       3.452  80.206  41.642  1.00  0.00            
ATOM    859  C1  CHO   187       4.052  82.056  38.342  1.00  0.00           C
ATOM    860  C2  CHO   187       3.902  78.606  35.842  1.00  0.00           C
ATOM    861  ROH CHO   188     112.952 159.306  28.142  1.00  0.00            
ATOM    862  R1  CHO   188     115.152 160.456  29.492  1.00  0.00            
ATOM    863  R2  CHO   188     117.752 160.356  28.492  1.00  0.00            
ATOM    864  R3  CHO   188     117.602 163.056  28.792  1.00  0.00            
ATOM    865  R4  CHO   188     120.402 162.406  29.242  1.00  0.00            
ATOM    866  R5  CHO   188     119.102 163.556  30.592  1.00  0.00            
ATOM    867  C1  CHO   188     121.852 166.156  29.992  1.00  0.00           C
ATOM    868  C2  CHO   188     125.852 167.506  29.692  1.00  0.00           C
ATOM    869  ROH CHO   189     186.552 207.156  15.742  1.00  0.00            
ATOM    870  R1  CHO   189     185.652 207.806  18.342  1.00  0.00            
ATOM    871  R2  CHO   189     185.302 205.906  20.342  1.00  0.00            
ATOM    872  R3  CHO   189     186.952 207.556  21.742  1.00  0.00            
ATOM    873  R4  CHO   189     184.852 206.756  23.642  1.00  0.00            
ATOM    874  R5  CHO   189     185.452 208.806  23.142  1.00  0.00            
ATOM    875  C1  CHO   189     186.102 208.806  26.892  1.00  0.00           C
ATOM    876  C2  CHO   189     186.452 211.606  28.242  1.00  0.00           C
ATOM    877  ROH CHO   190     178.202 188.906  40.342  1.00  0.00            
ATOM    878  R1  CHO   190     179.702 189.656  38.092  1.00  0.00            
ATOM    879  R2  CHO   190     179.552 188.256  35.692  1.00  0.00            
ATOM    880  R3  CHO   190     179.052 190.756  34.692  1.00  0.00            
ATOM    881  R4  CHO   190     180.102 189.206  32.392  1.00  0.00            
ATOM    882  R5  CHO   190     180.852 191.156  33.142  1.00  0.00            
ATOM    883  C1  CHO   190     179.952 192.106  29.542  1.00  0.00           C
ATOM    884  C2  CHO   190     180.802 193.856  26.542  1.00  0.00           C
ATOM    885  ROH CHO   191      51.652  21.506  47.192  1.00  0.00            
ATOM    886  R1  CHO   191      51.552  23.756  45.442  1.00  0.00            
ATOM    887  R2  CHO   191      53.802  24.706  44.192  1.00  0.00            
ATOM    888  R3  CHO   191      52.302  24.356  41.942  1.00  0.00            
ATOM    889  R4  CHO   191      54.852  25.506  40.992  1.00  0.00            
ATOM    890  R5  CHO   191      52.802  26.306  40.592  1.00  0.00            
ATOM    891  C1  CHO   191      54.002  25.656  36.992  1.00  0.00           C
ATOM    892  C2  CHO   191      53.852  26.456  32.792  1.00  0.00           C
ATOM    893  ROH CHO   192      51.802 121.406  18.642  1.00  0.00            
ATOM    894  R1  CHO   192      50.252 122.006  20.892  1.00  0.00            
ATOM    895  R2  CHO   192      51.252 123.306  23.092  1.00  0.00            
ATOM    896  R3  CHO   192      49.202 125.006  22.692  1.00  0.00            
ATOM    897  R4  CHO   192      49.952 125.456  25.492  1.00  0.00            
ATOM    898  R5  CHO   192      47.952 124.956  24.742  1.00  0.00            
ATOM    899  C1  CHO   192      47.252 128.306  26.442  1.00  0.00           C
ATOM    900  C2  CHO   192      46.302 130.556  29.992  1.00  0.00           C
ATOM    901  ROH CHO   193      13.252  86.106  52.442  1.00  0.00            
ATOM    902  R1  CHO   193      14.652  86.506  50.042  1.00  0.00            
ATOM    903  R2  CHO   193      16.602  84.756  49.142  1.00  0.00            
ATOM    904  R3  CHO   193      15.102  84.756  46.892  1.00  0.00            
ATOM    905  R4  CHO   193      17.802  84.006  45.992  1.00  0.00            
ATOM    906  R5  CHO   193      16.552  85.606  45.192  1.00  0.00            
ATOM    907  C1  CHO   193      17.052  83.506  42.042  1.00  0.00           C
ATOM    908  C2  CHO   193      21.152  84.706  40.642  1.00  0.00           C
ATOM    909  ROH CHO   194     180.702 125.656  40.592  1.00  0.00            
ATOM    910  R1  CHO   194     182.352 125.756  38.292  1.00  0.00            
ATOM    911  R2  CHO   194     184.202 123.806  37.692  1.00  0.00            
ATOM    912  R3  CHO   194     182.902 123.756  35.342  1.00  0.00            
ATOM    913  R4  CHO   194     185.602 122.656  34.742  1.00  0.00            
ATOM    914  R5  CHO   194     184.602 124.306  33.692  1.00  0.00            
ATOM    915  C1  CHO   194     185.152 121.906  30.792  1.00  0.00           C
ATOM    916  C2  CHO   194     187.602 121.806  27.892  1.00  0.00           C
ATOM    917  ROH CHO   195      34.052 166.306  21.492  1.00  0.00            
ATOM    918  R1  CHO   195      31.702 166.456  23.042  1.00  0.00            
ATOM    919  R2  CHO   195      29.952 164.356  23.292  1.00  0.00            
ATOM    920  R3  CHO   195      30.352 164.706  25.942  1.00  0.00            
ATOM    921  R4  CHO   195      27.602 163.806  25.742  1.00  0.00            
ATOM    922  R5  CHO   195      28.302 165.606  26.742  1.00  0.00            
ATOM    923  C1  CHO   195      26.602 163.856  29.692  1.00  0.00           C
ATOM    924  C2  CHO   195      23.852 161.056  29.192  1.00  0.00           C
ATOM    925  ROH CHO   196     190.502  48.106  53.442  1.00  0.00            
ATOM    926  R1  CHO   196     190.502  48.756  50.692  1.00  0.00            
ATOM    927  R2  CHO   196     192.752  48.406  49.092  1.00  0.00            
ATOM    928  R3  CHO   196     191.052  46.906  47.592  1.00  0.00            
ATOM    929  R4  CHO   196     192.152  48.906  45.742  1.00  0.00            
ATOM    930  R5  CHO   196     190.052  48.506  46.092  1.00  0.00            
ATOM    931  C1  CHO   196     190.252  47.806  42.342  1.00  0.00           C
ATOM    932  C2  CHO   196     190.002  48.206  39.392  1.00  0.00           C
ATOM    933  ROH CHO   197     121.702  44.456  47.592  1.00  0.00            
ATOM    934  R1  CHO   197     121.202  43.306  45.042  1.00  0.00            
ATOM    935  R2  CHO   197     118.752  43.456  43.792  1.00  0.00            
ATOM    936  R3  CHO   197     120.252  44.506  41.742  1.00  0.00            
ATOM    937  R4  CHO   197     118.102  43.006  40.442  1.00  0.00            
ATOM    938  R5  CHO   197     120.252  42.756  40.092  1.00  0.00            
ATOM    939  C1  CHO   197     119.102  43.706  36.542  1.00  0.00           C
ATOM    940  C2  CHO   197     115.952  40.856  34.792  1.00  0.00           C
ATOM    941  ROH CHO   198      41.452 205.156  20.542  1.00  0.00            
ATOM    942  R1  CHO   198      40.002 204.706  22.942  1.00  0.00            
ATOM    943  R2  CHO   198      40.802 202.956  24.892  1.00  0.00            
ATOM    944  R3  CHO   198      40.502 205.106  26.492  1.00  0.00            
ATOM    945  R4  CHO   198      40.852 202.856  28.342  1.00  0.00            
ATOM    946  R5  CHO   198      39.252 204.306  28.342  1.00  0.00            
ATOM    947  C1  CHO   198      40.602 204.856  31.892  1.00  0.00           C
ATOM    948  C2  CHO   198      41.052 207.406  35.392  1.00  0.00           C
ATOM    949  ROH CHO   199     123.202 158.456  49.692  1.00  0.00            
ATOM    950  R1  CHO   199     123.002 158.156  46.892  1.00  0.00            
ATOM    951  R2  CHO   199     124.702 156.506  45.442  1.00  0.00            
ATOM    952  R3  CHO   199     122.352 155.406  44.542  1.00  0.00            
ATOM    953  R4  CHO   199     124.402 154.206  42.842  1.00  0.00            
ATOM    954  R5  CHO   199     122.652 155.256  42.192  1.00  0.00            
ATOM    955  C1  CHO   199     122.052 151.856  40.542  1.00  0.00           C
ATOM    956  C2  CHO   199     122.602 150.806  37.142  1.00  0.00           C
ATOM    957  ROH CHO   200      17.102  42.206  55.592  1.00  0.00            
ATOM    958  R1  CHO   200      18.452  43.556  53.542  1.00  0.00            
ATOM    959  R2  CHO   200      18.702  42.556  50.992  1.00  0.00            
ATOM    960  R3  CHO   200      17.652  44.956  50.292  1.00  0.00            
ATOM    961  R4  CHO   200      18.752  43.856  47.792  1.00  0.00            
ATOM    962  R5  CHO   200      19.152  45.806  48.692  1.00  0.00            
ATOM    963  C1  CHO   200      17.802  46.906  45.292  1.00  0.00           C
ATOM    964  C2  CHO   200      19.152  50.956  42.892  1.00  0.00           C
ATOM    965  ROH CHO   201      57.302  71.156  54.842  1.00  0.00            
ATOM    966  R1  CHO   201      56.452  72.306  52.392  1.00  0.00            
ATOM    967  R2  CHO   201      58.102  72.556  50.242  1.00  0.00            
ATOM    968  R3  CHO   201      56.152  71.156  48.942  1.00  0.00            
ATOM    969  R4  CHO   201      58.152  71.756  46.892  1.00  0.00            
ATOM    970  R5  CHO   201      56.002  72.206  46.792  1.00  0.00            
ATOM    971  C1  CHO   201      56.302  70.006  43.692  1.00  0.00           C
ATOM    972  C2  CHO   201      53.102  68.556  42.992  1.00  0.00           C
ATOM    973  ROH CHO   202     199.502  52.056  55.592  1.00  0.00            
ATOM    974  R1  CHO   202     200.402  53.306  53.242  1.00  0.00            
ATOM    975  R2  CHO   202     200.902  51.906  50.942  1.00  0.00            
ATOM    976  R3  CHO   202     199.152  53.706  49.842  1.00  0.00            
ATOM    977  R4  CHO   202     200.702  52.706  47.542  1.00  0.00            
ATOM    978  R5  CHO   202     200.452  54.756  48.092  1.00  0.00            
ATOM    979  C1  CHO   202     199.002  54.806  44.592  1.00  0.00           C
ATOM    980  C2  CHO   202     199.902  52.606  41.742  1.00  0.00           C
ATOM    981  ROH CHO   203      33.402  58.306  24.992  1.00  0.00            
ATOM    982  R1  CHO   203      32.202  58.856  27.542  1.00  0.00            
ATOM    983  R2  CHO   203      33.702  59.456  29.792  1.00  0.00            
ATOM    984  R3  CHO   203      32.152  61.656  29.842  1.00  0.00            
ATOM    985  R4  CHO   203      32.902  61.156  32.642  1.00  0.00            
ATOM    986  R5  CHO   203      30.852  61.406  31.842  1.00  0.00            
ATOM    987  C1  CHO   203      30.952  64.256  34.392  1.00  0.00           C
ATOM    988  C2  CHO   203      30.452  64.056  38.742  1.00  0.00           C
ATOM    989  ROH CHO   204     204.852 180.406  38.792  1.00  0.00            
ATOM    990  R1  CHO   204     204.452 179.256  36.242  1.00  0.00            
ATOM    991  R2  CHO   204     202.702 180.356  34.392  1.00  0.00            
ATOM    992  R3  CHO   204     204.852 180.356  32.792  1.00  0.00            
ATOM    993  R4  CHO   204     202.652 181.156  31.042  1.00  0.00            
ATOM    994  R5  CHO   204     204.102 179.556  30.692  1.00  0.00            
ATOM    995  C1  CHO   204     204.752 181.656  27.592  1.00  0.00           C
ATOM    996  C2  CHO   204     202.952 182.956  24.992  1.00  0.00           C
ATOM    997  ROH CHO   205      16.102  33.806  48.792  1.00  0.00            
ATOM    998  R1  CHO   205      17.302  33.656  46.242  1.00  0.00            
ATOM    999  R2  CHO   205      15.852  33.706  43.892  1.00  0.00            
ATOM   1000  R3  CHO   205      17.552  35.756  43.292  1.00  0.00            
ATOM   1001  R4  CHO   205      16.102  35.206  40.792  1.00  0.00            
ATOM   1002  R5  CHO   205      18.252  35.306  41.042  1.00  0.00            
ATOM   1003  C1  CHO   205      17.852  38.006  38.392  1.00  0.00           C
ATOM   1004  C2  CHO   205      17.552  37.856  35.392  1.00  0.00           C
ATOM   1005  ROH CHO   206     193.952 204.006  43.642  1.00  0.00            
ATOM   1006  R1  CHO   206     192.802 203.206  41.142  1.00  0.00            
ATOM   1007  R2  CHO   206     194.002 203.806  38.742  1.00  0.00            
ATOM   1008  R3  CHO   206     193.802 201.106  38.342  1.00  0.00            
ATOM   1009  R4  CHO   206     194.102 202.256  35.642  1.00  0.00            
ATOM   1010  R5  CHO   206     192.502 200.906  36.342  1.00  0.00            
ATOM   1011  C1  CHO   206     194.002 198.806  33.492  1.00  0.00           C
ATOM   1012  C2  CHO   206     196.402 198.556  30.142  1.00  0.00           C
ATOM   1013  ROH CHO   207     133.352  52.256  48.942  1.00  0.00            
ATOM   1014  R1  CHO   207     132.902  53.556  46.492  1.00  0.00            
ATOM   1015  R2  CHO   207     133.452  52.456  44.042  1.00  0.00            
ATOM   1016  R3  CHO   207     130.852  53.006  43.492  1.00  0.00            
ATOM   1017  R4  CHO   207     132.102  52.606  40.892  1.00  0.00            
ATOM   1018  R5  CHO   207     130.952  54.356  41.492  1.00  0.00            
ATOM   1019  C1  CHO   207     128.852  53.206  38.542  1.00  0.00           C
ATOM   1020  C2  CHO   207     130.852  53.606  35.092  1.00  0.00           C
ATOM   1021  ROH CHO   208     121.052   1.906  26.992  1.00  0.00            
ATOM   1022  R1  CHO   208     118.902   3.006  28.492  1.00  0.00            
ATOM   1023  R2  CHO   208     119.202   3.706  31.192  1.00  0.00            
ATOM   1024  R3  CHO   208     118.352   6.106  30.342  1.00  0.00            
ATOM   1025  R4  CHO   208     118.902   6.506  33.192  1.00  0.00            
ATOM   1026  R5  CHO   208     117.052   7.006  32.142  1.00  0.00            
ATOM   1027  C1  CHO   208     117.952  10.406  33.542  1.00  0.00           C
ATOM   1028  C2  CHO   208     119.452  11.156  35.892  1.00  0.00           C
ATOM   1029  ROH CHO   209     196.452 124.156  41.192  1.00  0.00            
ATOM   1030  R1  CHO   209     195.752 124.906  38.542  1.00  0.00            
ATOM   1031  R2  CHO   209     197.052 126.906  37.142  1.00  0.00            
ATOM   1032  R3  CHO   209     197.302 124.956  35.292  1.00  0.00            
ATOM   1033  R4  CHO   209     197.502 127.456  33.792  1.00  0.00            
ATOM   1034  R5  CHO   209     196.152 125.806  33.342  1.00  0.00            
ATOM   1035  C1  CHO   209     198.052 126.006  30.042  1.00  0.00           C
ATOM   1036  C2  CHO   209     200.402 124.556  28.192  1.00  0.00           C
ATOM   1037  ROH CHO   210     181.152  30.906  21.342  1.00  0.00            
ATOM   1038  R1  CHO   210     180.252  31.506  23.992  1.00  0.00            
ATOM   1039  R2  CHO   210     180.952  29.956  26.142  1.00  0.00            
ATOM   1040  R3  CHO   210     181.852  32.306  27.192  1.00  0.00            
ATOM   1041  R4  CHO   210     181.902  30.456  29.442  1.00  0.00            
ATOM   1042  R5  CHO   210     180.952  32.406  29.392  1.00  0.00            
ATOM   1043  C1  CHO   210     183.352  32.906  32.292  1.00  0.00           C
ATOM   1044  C2  CHO   210     182.352  33.806  35.792  1.00  0.00           C
ATOM   1045  ROH CHO   211     154.952  86.306  14.992  1.00  0.00            
ATOM   1046  R1  CHO   211     155.302  87.106  17.692  1.00  0.00            
ATOM   1047  R2  CHO   211     153.152  87.156  19.492  1.00  0.00            
ATOM   1048  R3  CHO   211     154.802  85.556  20.942  1.00  0.00            
ATOM   1049  R4  CHO   211     153.252  87.056  22.942  1.00  0.00            
ATOM   1050  R5  CHO   211     155.402  86.906  22.842  1.00  0.00            
ATOM   1051  C1  CHO   211     154.802  85.506  26.342  1.00  0.00           C
ATOM   1052  C2  CHO   211     156.802  84.156  29.642  1.00  0.00           C
ATOM   1053  ROH CHO   212     174.202 187.306  15.692  1.00  0.00            
ATOM   1054  R1  CHO   212     174.552 187.156  18.492  1.00  0.00            
ATOM   1055  R2  CHO   212     173.802 189.156  20.192  1.00  0.00            
ATOM   1056  R3  CHO   212     172.402 187.156  21.442  1.00  0.00            
ATOM   1057  R4  CHO   212     173.502 188.756  23.642  1.00  0.00            
ATOM   1058  R5  CHO   212     173.752 186.606  23.342  1.00  0.00            
ATOM   1059  C1  CHO   212     172.052 186.656  26.742  1.00  0.00           C
ATOM   1060  C2  CHO   212     174.102 184.756  30.242  1.00  0.00           C
ATOM   1061  ROH CHO   213     179.102  97.956  13.542  1.00  0.00            
ATOM   1062  R1  CHO   213     179.052  99.756  15.742  1.00  0.00            
ATOM   1063  R2  CHO   213     177.152  99.656  17.742  1.00  0.00            
ATOM   1064  R3  CHO   213     179.352  99.556  19.342  1.00  0.00            
ATOM   1065  R4  CHO   213     177.202 100.506  21.092  1.00  0.00            
ATOM   1066  R5  CHO   213     179.102 101.456  20.792  1.00  0.00            
ATOM   1067  C1  CHO   213     179.252 100.906  24.542  1.00  0.00           C
ATOM   1068  C2  CHO   213     180.902 100.856  26.842  1.00  0.00           C
ATOM   1069  ROH CHO   214      30.702  91.956  49.292  1.00  0.00            
ATOM   1070  R1  CHO   214      30.752  92.756  46.542  1.00  0.00            
ATOM   1071  R2  CHO   214      33.102  93.056  45.142  1.00  0.00            
ATOM   1072  R3  CHO   214      31.902  91.356  43.392  1.00  0.00            
ATOM   1073  R4  CHO   214      33.102  93.456  41.692  1.00  0.00            
ATOM   1074  R5  CHO   214      31.002  92.756  41.692  1.00  0.00            
ATOM   1075  C1  CHO   214      31.952  92.056  38.092  1.00  0.00           C
ATOM   1076  C2  CHO   214      28.752  93.356  35.892  1.00  0.00           C
ATOM   1077  ROH CHO   215      37.202 133.156  44.842  1.00  0.00            
ATOM   1078  R1  CHO   215      38.402 132.056  42.492  1.00  0.00            
ATOM   1079  R2  CHO   215      37.552 132.706  39.942  1.00  0.00            
ATOM   1080  R3  CHO   215      40.152 133.356  39.592  1.00  0.00            
ATOM   1081  R4  CHO   215      38.902 133.756  36.942  1.00  0.00            
ATOM   1082  R5  CHO   215      40.702 132.506  37.392  1.00  0.00            
ATOM   1083  C1  CHO   215      42.202 134.956  34.842  1.00  0.00           C
ATOM   1084  C2  CHO   215      41.552 135.556  31.592  1.00  0.00           C
ATOM   1085  ROH CHO   216     202.652  62.706  19.492  1.00  0.00            
ATOM   1086  R1  CHO   216     201.652  61.506  21.842  1.00  0.00            
ATOM   1087  R2  CHO   216     203.302  60.506  23.842  1.00  0.00            
ATOM   1088  R3  CHO   216     201.852  62.156  25.442  1.00  0.00            
ATOM   1089  R4  CHO   216     203.602  60.706  27.242  1.00  0.00            
ATOM   1090  R5  CHO   216     201.452  60.856  27.392  1.00  0.00            
ATOM   1091  C1  CHO   216     202.452  62.356  30.792  1.00  0.00           C
ATOM   1092  C2  CHO   216     201.502  63.306  34.192  1.00  0.00           C
ATOM   1093  ROH CHO   217     222.502  42.106  23.192  1.00  0.00            
ATOM   1094  R1  CHO   217     221.852  42.806  25.842  1.00  0.00            
ATOM   1095  R2  CHO   217     220.902  40.956  27.692  1.00  0.00            
ATOM   1096  R3  CHO   217     223.002  41.906  29.192  1.00  0.00            
ATOM   1097  R4  CHO   217     221.102  40.806  31.142  1.00  0.00            
ATOM   1098  R5  CHO   217     221.952  42.806  31.142  1.00  0.00            
ATOM   1099  C1  CHO   217     223.152  41.556  34.542  1.00  0.00           C
ATOM   1100  C2  CHO   217     223.902  42.906  38.042  1.00  0.00           C
ATOM   1101  ROH CHO   218      80.702 127.106  29.242  1.00  0.00            
ATOM   1102  R1  CHO   218      79.252 127.356  31.642  1.00  0.00            
ATOM   1103  R2  CHO   218      80.252 126.556  34.092  1.00  0.00            
ATOM   1104  R3  CHO   218      79.652 129.106  34.842  1.00  0.00            
ATOM   1105  R4  CHO   218      78.752 127.456  37.092  1.00  0.00            
ATOM   1106  R5  CHO   218      77.552 128.906  35.992  1.00  0.00            
ATOM   1107  C1  CHO   218      77.302 130.406  39.492  1.00  0.00           C
ATOM   1108  C2  CHO   218      76.252 131.306  43.092  1.00  0.00           C
ATOM   1109  ROH CHO   219     174.202 108.156  46.642  1.00  0.00            
ATOM   1110  R1  CHO   219     175.602 108.506  44.192  1.00  0.00            
ATOM   1111  R2  CHO   219     177.552 106.756  43.342  1.00  0.00            
ATOM   1112  R3  CHO   219     176.002 106.606  41.092  1.00  0.00            
ATOM   1113  R4  CHO   219     178.652 105.806  40.192  1.00  0.00            
ATOM   1114  R5  CHO   219     177.402 107.406  39.342  1.00  0.00            
ATOM   1115  C1  CHO   219     177.852 105.156  36.292  1.00  0.00           C
ATOM   1116  C2  CHO   219     178.852 105.406  32.642  1.00  0.00           C
ATOM   1117  ROH CHO   220      77.752 102.206  57.042  1.00  0.00            
ATOM   1118  R1  CHO   220      78.102 103.456  54.542  1.00  0.00            
ATOM   1119  R2  CHO   220      79.302 102.156  52.392  1.00  0.00            
ATOM   1120  R3  CHO   220      77.002 102.906  51.142  1.00  0.00            
ATOM   1121  R4  CHO   220      78.802 102.106  48.992  1.00  0.00            
ATOM   1122  R5  CHO   220      77.752 103.956  49.142  1.00  0.00            
ATOM   1123  C1  CHO   220      76.402 102.706  45.792  1.00  0.00           C
ATOM   1124  C2  CHO   220      76.752 102.306  41.942  1.00  0.00           C
ATOM   1125  ROH CHO   221     140.352  87.456  16.092  1.00  0.00            
ATOM   1126  R1  CHO   221     140.502  86.456  18.692  1.00  0.00            
ATOM   1127  R2  CHO   221     142.752  86.556  20.242  1.00  0.00            
ATOM   1128  R3  CHO   221     141.102  87.756  22.042  1.00  0.00            
ATOM   1129  R4  CHO   221     143.202  86.506  23.692  1.00  0.00            
ATOM   1130  R5  CHO   221     141.052  86.256  23.892  1.00  0.00            
ATOM   1131  C1  CHO   221     141.902  87.606  27.342  1.00  0.00           C
ATOM   1132  C2  CHO   221     143.402  85.706  30.942  1.00  0.00           C
ATOM   1133  ROH CHO   222     144.602  52.856  50.292  1.00  0.00            
ATOM   1134  R1  CHO   222     143.102  53.456  47.942  1.00  0.00            
ATOM   1135  R2  CHO   222     143.552  55.706  46.442  1.00  0.00            
ATOM   1136  R3  CHO   222     143.852  53.906  44.392  1.00  0.00            
ATOM   1137  R4  CHO   222     143.952  56.556  43.092  1.00  0.00            
ATOM   1138  R5  CHO   222     142.602  54.906  42.592  1.00  0.00            
ATOM   1139  C1  CHO   222     144.402  55.356  39.242  1.00  0.00           C
ATOM   1140  C2  CHO   222     145.702  52.756  36.342  1.00  0.00           C
ATOM   1141  ROH CHO   223     191.602 199.806  12.492  1.00  0.00            
ATOM   1142  R1  CHO   223     191.752 200.856  15.092  1.00  0.00            
ATOM   1143  R2  CHO   223     192.152 199.306  17.342  1.00  0.00            
ATOM   1144  R3  CHO   223     194.252 201.006  17.742  1.00  0.00            
ATOM   1145  R4  CHO   223     193.802 199.706  20.342  1.00  0.00            
ATOM   1146  R5  CHO   223     193.902 201.806  19.992  1.00  0.00            
ATOM   1147  C1  CHO   223     196.702 201.506  22.492  1.00  0.00           C
ATOM   1148  C2  CHO   223     197.302 199.206  24.792  1.00  0.00           C
ATOM   1149  ROH CHO   224       6.352 156.106  13.542  1.00  0.00            
ATOM   1150  R1  CHO   224       6.202 155.106  16.192  1.00  0.00            
ATOM   1151  R2  CHO   224       7.952 153.206  17.142  1.00  0.00            
ATOM   1152  R3  CHO   224       8.352 155.056  19.092  1.00  0.00            
ATOM   1153  R4  CHO   224       9.652 152.606  20.092  1.00  0.00            
ATOM   1154  R5  CHO   224       8.202 153.806  21.142  1.00  0.00            
ATOM   1155  C1  CHO   224      11.052 154.006  23.642  1.00  0.00           C
ATOM   1156  C2  CHO   224      12.152 151.456  25.492  1.00  0.00           C
ATOM   1157  ROH CHO   225      86.352 196.406  50.392  1.00  0.00            
ATOM   1158  R1  CHO   225      86.402 196.106  47.542  1.00  0.00            
ATOM   1159  R2  CHO   225      84.152 195.356  46.092  1.00  0.00            
ATOM   1160  R3  CHO   225      84.652 197.606  44.742  1.00  0.00            
ATOM   1161  R4  CHO   225      83.202 195.956  42.842  1.00  0.00            
ATOM   1162  R5  CHO   225      85.102 196.906  42.492  1.00  0.00            
ATOM   1163  C1  CHO   225      83.052 198.456  39.642  1.00  0.00           C
ATOM   1164  C2  CHO   225      83.252 200.656  36.492  1.00  0.00           C
ATOM   1165  ROH CHO   226     134.152 203.756  19.742  1.00  0.00            
ATOM   1166  R1  CHO   226     132.452 203.006  21.892  1.00  0.00            
ATOM   1167  R2  CHO   226     132.302 200.356  22.842  1.00  0.00            
ATOM   1168  R3  CHO   226     132.852 201.556  25.242  1.00  0.00            
ATOM   1169  R4  CHO   226     131.702 198.956  25.942  1.00  0.00            
ATOM   1170  R5  CHO   226     131.052 200.906  26.642  1.00  0.00            
ATOM   1171  C1  CHO   226     131.852 199.256  29.992  1.00  0.00           C
ATOM   1172  C2  CHO   226     131.402 197.006  34.142  1.00  0.00           C
ATOM   1173  ROH CHO   227      18.052  20.156  52.642  1.00  0.00            
ATOM   1174  R1  CHO   227      16.852  19.506  50.142  1.00  0.00            
ATOM   1175  R2  CHO   227      16.852  21.206  47.992  1.00  0.00            
ATOM   1176  R3  CHO   227      17.952  19.106  46.692  1.00  0.00            
ATOM   1177  R4  CHO   227      16.052  20.256  44.742  1.00  0.00            
ATOM   1178  R5  CHO   227      16.152  18.206  45.392  1.00  0.00            
ATOM   1179  C1  CHO   227      16.652  17.706  41.642  1.00  0.00           C
ATOM   1180  C2  CHO   227      13.652  16.856  39.592  1.00  0.00           C
ATOM   1181  ROH CHO   228     107.452 121.156  32.092  1.00  0.00            
ATOM   1182  R1  CHO   228     107.552 120.256  34.792  1.00  0.00            
ATOM   1183  R2  CHO   228     109.802 120.306  36.342  1.00  0.00            
ATOM   1184  R3  CHO   228     108.202 121.656  38.042  1.00  0.00            
ATOM   1185  R4  CHO   228     109.852 119.956  39.792  1.00  0.00            
ATOM   1186  R5  CHO   228     107.702 120.056  39.742  1.00  0.00            
ATOM   1187  C1  CHO   228     108.402 121.006  43.392  1.00  0.00           C
ATOM   1188  C2  CHO   228     107.452 122.106  48.042  1.00  0.00           C
ATOM   1189  ROH CHO   229      93.002  71.756  55.192  1.00  0.00            
ATOM   1190  R1  CHO   229      92.152  70.756  52.692  1.00  0.00            
ATOM   1191  R2  CHO   229      91.752  72.356  50.492  1.00  0.00            
ATOM   1192  R3  CHO   229      93.402  70.556  49.292  1.00  0.00            
ATOM   1193  R4  CHO   229      90.952  70.456  47.692  1.00  0.00            
ATOM   1194  R5  CHO   229      92.002  68.756  48.592  1.00  0.00            
ATOM   1195  C1  CHO   229      92.102  67.706  44.942  1.00  0.00           C
ATOM   1196  C2  CHO   229      90.502  68.306  41.942  1.00  0.00           C
ATOM   1197  ROH CHO   230      48.302   1.406  23.342  1.00  0.00            
ATOM   1198  R1  CHO   230      46.902   0.706  25.692  1.00  0.00            
ATOM   1199  R2  CHO   230      47.402   1.856  28.142  1.00  0.00            
ATOM   1200  R3  CHO   230      44.752   2.456  28.092  1.00  0.00            
ATOM   1201  R4  CHO   230      45.402   2.156  30.942  1.00  0.00            
ATOM   1202  R5  CHO   230      43.852   1.106  29.842  1.00  0.00            
ATOM   1203  C1  CHO   230      41.752   2.856  32.542  1.00  0.00           C
ATOM   1204  C2  CHO   230      41.302   3.356  36.592  1.00  0.00           C
ATOM   1205  ROH CHO   231     122.902 107.306  56.092  1.00  0.00            
ATOM   1206  R1  CHO   231     123.652 107.556  53.392  1.00  0.00            
ATOM   1207  R2  CHO   231     122.502 106.006  51.392  1.00  0.00            
ATOM   1208  R3  CHO   231     122.002 108.456  50.292  1.00  0.00            
ATOM   1209  R4  CHO   231     122.152 106.606  47.992  1.00  0.00            
ATOM   1210  R5  CHO   231     123.252 108.456  48.242  1.00  0.00            
ATOM   1211  C1  CHO   231     121.452 109.256  44.992  1.00  0.00           C
ATOM   1212  C2  CHO   231     122.202 111.306  42.792  1.00  0.00           C
ATOM   1213  ROH CHO   232      14.852 112.906  46.042  1.00  0.00            
ATOM   1214  R1  CHO   232      17.002 112.406  44.292  1.00  0.00            
ATOM   1215  R2  CHO   232      17.952 109.856  43.792  1.00  0.00            
ATOM   1216  R3  CHO   232      17.552 110.556  41.192  1.00  0.00            
ATOM   1217  R4  CHO   232      19.802 108.706  41.142  1.00  0.00            
ATOM   1218  R5  CHO   232      19.752 110.706  40.242  1.00  0.00            
ATOM   1219  C1  CHO   232      20.502 108.656  37.142  1.00  0.00           C
ATOM   1220  C2  CHO   232      19.802 109.656  33.192  1.00  0.00           C
ATOM   1221  ROH CHO   233     199.602   9.156  20.942  1.00  0.00            
ATOM   1222  R1  CHO   233     198.252   9.356  23.442  1.00  0.00            
ATOM   1223  R2  CHO   233     198.752   7.706  25.542  1.00  0.00            
ATOM   1224  R3  CHO   233     199.102  10.056  26.892  1.00  0.00            
ATOM   1225  R4  CHO   233     198.052   8.206  28.942  1.00  0.00            
ATOM   1226  R5  CHO   233     197.252  10.156  28.442  1.00  0.00            
ATOM   1227  C1  CHO   233     198.052  10.656  32.142  1.00  0.00           C
ATOM   1228  C2  CHO   233     197.602  10.356  36.092  1.00  0.00           C
ATOM   1229  ROH CHO   234     149.452 162.106  47.592  1.00  0.00            
ATOM   1230  R1  CHO   234     147.152 161.956  45.942  1.00  0.00            
ATOM   1231  R2  CHO   234     146.102 164.106  44.592  1.00  0.00            
ATOM   1232  R3  CHO   234     146.402 162.506  42.442  1.00  0.00            
ATOM   1233  R4  CHO   234     144.552 164.606  41.542  1.00  0.00            
ATOM   1234  R5  CHO   234     144.202 162.456  41.442  1.00  0.00            
ATOM   1235  C1  CHO   234     143.852 163.406  37.742  1.00  0.00           C
ATOM   1236  C2  CHO   234     144.452 160.456  33.592  1.00  0.00           C
ATOM   1237  ROH CHO   235     206.802  18.256  21.542  1.00  0.00            
ATOM   1238  R1  CHO   235     204.402  18.156  23.042  1.00  0.00            
ATOM   1239  R2  CHO   235     204.252  16.906  25.492  1.00  0.00            
ATOM   1240  R3  CHO   235     203.302  19.306  26.292  1.00  0.00            
ATOM   1241  R4  CHO   235     202.552  17.456  28.442  1.00  0.00            
ATOM   1242  R5  CHO   235     201.202  18.806  27.342  1.00  0.00            
ATOM   1243  C1  CHO   235     200.652  20.056  30.892  1.00  0.00           C
ATOM   1244  C2  CHO   235     197.202  21.306  33.442  1.00  0.00           C
ATOM   1245  ROH CHO   236     196.102 111.506  44.742  1.00  0.00            
ATOM   1246  R1  CHO   236     196.102 110.106  42.242  1.00  0.00            
ATOM   1247  R2  CHO   236     195.552 111.356  39.842  1.00  0.00            
ATOM   1248  R3  CHO   236     197.952 110.256  39.142  1.00  0.00            
ATOM   1249  R4  CHO   236     196.402 110.356  36.642  1.00  0.00            
ATOM   1250  R5  CHO   236     197.402 108.606  37.492  1.00  0.00            
ATOM   1251  C1  CHO   236     199.102 108.806  34.092  1.00  0.00           C
ATOM   1252  C2  CHO   236     199.952 104.806  32.392  1.00  0.00           C
ATOM   1253  ROH CHO   237     175.552  44.006  51.192  1.00  0.00            
ATOM   1254  R1  CHO   237     174.502  42.956  48.792  1.00  0.00            
ATOM   1255  R2  CHO   237     173.102  44.506  46.942  1.00  0.00            
ATOM   1256  R3  CHO   237     174.952  43.506  45.192  1.00  0.00            
ATOM   1257  R4  CHO   237     173.102  45.056  43.542  1.00  0.00            
ATOM   1258  R5  CHO   237     173.652  42.956  43.242  1.00  0.00            
ATOM   1259  C1  CHO   237     174.802  44.456  39.942  1.00  0.00           C
ATOM   1260  C2  CHO   237     173.102  46.556  35.942  1.00  0.00           C
ATOM   1261  ROH CHO   238      62.602  -0.544  21.992  1.00  0.00            
ATOM   1262  R1  CHO   238      61.152   1.256  23.642  1.00  0.00            
ATOM   1263  R2  CHO   238      58.752   0.506  24.842  1.00  0.00            
ATOM   1264  R3  CHO   238      60.052   1.306  27.142  1.00  0.00            
ATOM   1265  R4  CHO   238      57.202   1.206  27.842  1.00  0.00            
ATOM   1266  R5  CHO   238      58.552   2.906  28.092  1.00  0.00            
ATOM   1267  C1  CHO   238      57.452   2.356  31.692  1.00  0.00           C
ATOM   1268  C2  CHO   238      58.352   3.206  35.442  1.00  0.00           C
ATOM   1269  ROH CHO   239     190.652 168.356  11.142  1.00  0.00            
ATOM   1270  R1  CHO   239     189.102 169.456  13.242  1.00  0.00            
ATOM   1271  R2  CHO   239     186.952 168.156  14.392  1.00  0.00            
ATOM   1272  R3  CHO   239     188.302 168.606  16.692  1.00  0.00            
ATOM   1273  R4  CHO   239     185.802 167.406  17.542  1.00  0.00            
ATOM   1274  R5  CHO   239     186.652 169.306  18.242  1.00  0.00            
ATOM   1275  C1  CHO   239     186.452 167.406  21.542  1.00  0.00           C
ATOM   1276  C2  CHO   239     187.302 169.006  25.292  1.00  0.00           C
ATOM   1277  ROH CHO   240       7.202  70.206  17.292  1.00  0.00            
ATOM   1278  R1  CHO   240       5.952  68.906  19.542  1.00  0.00            
ATOM   1279  R2  CHO   240       7.252  67.006  21.042  1.00  0.00            
ATOM   1280  R3  CHO   240       6.602  68.606  23.092  1.00  0.00            
ATOM   1281  R4  CHO   240       7.752  66.256  24.342  1.00  0.00            
ATOM   1282  R5  CHO   240       5.802  67.156  24.792  1.00  0.00            
ATOM   1283  C1  CHO   240       7.452  67.356  28.242  1.00  0.00           C
ATOM   1284  C2  CHO   240       5.952  65.106  30.842  1.00  0.00           C
ATOM   1285  ROH CHO   241     136.352  85.756  16.042  1.00  0.00            
ATOM   1286  R1  CHO   241     135.952  86.906  18.542  1.00  0.00            
ATOM   1287  R2  CHO   241     134.902  85.506  20.692  1.00  0.00            
ATOM   1288  R3  CHO   241     137.152  86.306  21.942  1.00  0.00            
ATOM   1289  R4  CHO   241     135.502  85.156  24.092  1.00  0.00            
ATOM   1290  R5  CHO   241     136.352  87.156  24.042  1.00  0.00            
ATOM   1291  C1  CHO   241     137.952  85.806  27.242  1.00  0.00           C
ATOM   1292  C2  CHO   241     138.702  83.856  30.092  1.00  0.00           C
ATOM   1293  ROH CHO   242     171.152 181.056  41.692  1.00  0.00            
ATOM   1294  R1  CHO   242     170.952 181.506  38.942  1.00  0.00            
ATOM   1295  R2  CHO   242     168.752 182.656  37.792  1.00  0.00            
ATOM   1296  R3  CHO   242     170.552 184.406  36.742  1.00  0.00            
ATOM   1297  R4  CHO   242     168.252 184.606  34.942  1.00  0.00            
ATOM   1298  R5  CHO   242     170.302 184.206  34.342  1.00  0.00            
ATOM   1299  C1  CHO   242     169.652 187.356  32.342  1.00  0.00           C
ATOM   1300  C2  CHO   242     170.602 189.956  30.242  1.00  0.00           C
ATOM   1301  ROH CHO   243     124.252 187.256  26.092  1.00  0.00            
ATOM   1302  R1  CHO   243     125.852 187.706  28.342  1.00  0.00            
ATOM   1303  R2  CHO   243     124.802 188.606  30.742  1.00  0.00            
ATOM   1304  R3  CHO   243     126.002 186.406  31.792  1.00  0.00            
ATOM   1305  R4  CHO   243     125.602 188.156  34.092  1.00  0.00            
ATOM   1306  R5  CHO   243     127.452 187.256  33.492  1.00  0.00            
ATOM   1307  C1  CHO   243     127.152 185.806  36.992  1.00  0.00           C
ATOM   1308  C2  CHO   243     125.152 185.056  40.642  1.00  0.00           C
ATOM   1309  ROH CHO   244      63.202 133.006  20.642  1.00  0.00            
ATOM   1310  R1  CHO   244      61.602 131.906  22.692  1.00  0.00            
ATOM   1311  R2  CHO   244      61.652 132.806  25.292  1.00  0.00            
ATOM   1312  R3  CHO   244      59.002 133.106  24.942  1.00  0.00            
ATOM   1313  R4  CHO   244      59.402 133.556  27.792  1.00  0.00            
ATOM   1314  R5  CHO   244      58.002 132.156  26.892  1.00  0.00            
ATOM   1315  C1  CHO   244      55.552 134.306  28.892  1.00  0.00           C
ATOM   1316  C2  CHO   244      53.602 135.806  31.342  1.00  0.00           C
ATOM   1317  ROH CHO   245     179.902  18.556  52.142  1.00  0.00            
ATOM   1318  R1  CHO   245     181.052  19.856  49.892  1.00  0.00            
ATOM   1319  R2  CHO   245     182.852  18.556  48.192  1.00  0.00            
ATOM   1320  R3  CHO   245     181.052  19.356  46.242  1.00  0.00            
ATOM   1321  R4  CHO   245     183.652  19.206  44.892  1.00  0.00            
ATOM   1322  R5  CHO   245     182.302  20.906  44.942  1.00  0.00            
ATOM   1323  C1  CHO   245     182.452  20.356  41.192  1.00  0.00           C
ATOM   1324  C2  CHO   245     184.402  21.456  37.842  1.00  0.00           C
ATOM   1325  ROH CHO   246     159.502  93.956  13.692  1.00  0.00            
ATOM   1326  R1  CHO   246     159.452  95.656  15.992  1.00  0.00            
ATOM   1327  R2  CHO   246     157.802  95.156  18.092  1.00  0.00            
ATOM   1328  R3  CHO   246     160.102  95.206  19.542  1.00  0.00            
ATOM   1329  R4  CHO   246     158.002  95.706  21.542  1.00  0.00            
ATOM   1330  R5  CHO   246     159.752  96.956  21.192  1.00  0.00            
ATOM   1331  C1  CHO   246     160.302  96.056  24.842  1.00  0.00           C
ATOM   1332  C2  CHO   246     159.452  97.356  29.242  1.00  0.00           C
ATOM   1333  ROH CHO   247     160.052  46.706  16.242  1.00  0.00            
ATOM   1334  R1  CHO   247     159.402  47.056  18.992  1.00  0.00            
ATOM   1335  R2  CHO   247     161.302  47.056  20.992  1.00  0.00            
ATOM   1336  R3  CHO   247     160.252  49.456  21.592  1.00  0.00            
ATOM   1337  R4  CHO   247     160.952  48.306  24.192  1.00  0.00            
ATOM   1338  R5  CHO   247     159.002  49.106  23.592  1.00  0.00            
ATOM   1339  C1  CHO   247     159.802  51.306  26.592  1.00  0.00           C
ATOM   1340  C2  CHO   247     159.352  53.406  30.842  1.00  0.00           C
ATOM   1341  ROH CHO   248      16.902  33.006  21.142  1.00  0.00            
ATOM   1342  R1  CHO   248      17.252  31.606  23.542  1.00  0.00            
ATOM   1343  R2  CHO   248      18.852  32.556  25.592  1.00  0.00            
ATOM   1344  R3  CHO   248      16.602  32.156  27.092  1.00  0.00            
ATOM   1345  R4  CHO   248      18.802  31.956  28.992  1.00  0.00            
ATOM   1346  R5  CHO   248      17.202  30.506  28.692  1.00  0.00            
ATOM   1347  C1  CHO   248      16.652  31.256  32.392  1.00  0.00           C
ATOM   1348  C2  CHO   248      15.002  33.606  36.342  1.00  0.00           C
ATOM   1349  ROH CHO   249      60.102  28.406  48.392  1.00  0.00            
ATOM   1350  R1  CHO   249      59.852  30.306  46.292  1.00  0.00            
ATOM   1351  R2  CHO   249      62.102  31.356  44.992  1.00  0.00            
ATOM   1352  R3  CHO   249      60.752  30.456  42.792  1.00  0.00            
ATOM   1353  R4  CHO   249      62.402  32.756  41.842  1.00  0.00            
ATOM   1354  R5  CHO   249      60.252  32.506  41.592  1.00  0.00            
ATOM   1355  C1  CHO   249      61.302  32.756  37.942  1.00  0.00           C
ATOM   1356  C2  CHO   249      61.502  35.306  37.042  1.00  0.00           C
ATOM   1357  ROH CHO   250      77.802  76.556  25.592  1.00  0.00            
ATOM   1358  R1  CHO   250      77.402  75.206  28.092  1.00  0.00            
ATOM   1359  R2  CHO   250      79.352  73.706  29.292  1.00  0.00            
ATOM   1360  R3  CHO   250      78.852  75.356  31.442  1.00  0.00            
ATOM   1361  R4  CHO   250      79.802  72.856  32.592  1.00  0.00            
ATOM   1362  R5  CHO   250      77.952  73.856  33.092  1.00  0.00            
ATOM   1363  C1  CHO   250      79.552  73.856  36.542  1.00  0.00           C
ATOM   1364  C2  CHO   250      78.952  70.406  37.442  1.00  0.00           C
ATOM   1365  ROH CHO   251     117.752  48.606  20.092  1.00  0.00            
ATOM   1366  R1  CHO   251     119.602  49.256  22.142  1.00  0.00            
ATOM   1367  R2  CHO   251     119.102  48.806  24.842  1.00  0.00            
ATOM   1368  R3  CHO   251     121.452  47.406  24.742  1.00  0.00            
ATOM   1369  R4  CHO   251     121.552  48.906  27.242  1.00  0.00            
ATOM   1370  R5  CHO   251     123.052  48.906  25.692  1.00  0.00            
ATOM   1371  C1  CHO   251     125.202  47.656  28.592  1.00  0.00           C
ATOM   1372  C2  CHO   251     128.452  46.406  30.192  1.00  0.00           C
ATOM   1373  ROH CHO   252      27.502  14.606  18.442  1.00  0.00            
ATOM   1374  R1  CHO   252      29.102  14.406  20.742  1.00  0.00            
ATOM   1375  R2  CHO   252      30.752  16.456  21.592  1.00  0.00            
ATOM   1376  R3  CHO   252      29.402  16.156  23.942  1.00  0.00            
ATOM   1377  R4  CHO   252      31.952  17.306  24.692  1.00  0.00            
ATOM   1378  R5  CHO   252      31.052  15.456  25.492  1.00  0.00            
ATOM   1379  C1  CHO   252      31.352  17.506  28.742  1.00  0.00           C
ATOM   1380  C2  CHO   252      35.102  18.956  29.692  1.00  0.00           C
ATOM   1381  ROH CHO   253      99.602  91.856  23.592  1.00  0.00            
ATOM   1382  R1  CHO   253      98.252  90.706  25.792  1.00  0.00            
ATOM   1383  R2  CHO   253      99.552  89.256  27.742  1.00  0.00            
ATOM   1384  R3  CHO   253      98.352  91.006  29.392  1.00  0.00            
ATOM   1385  R4  CHO   253      98.652  88.556  30.992  1.00  0.00            
ATOM   1386  R5  CHO   253      96.802  89.656  30.642  1.00  0.00            
ATOM   1387  C1  CHO   253      97.002  89.806  34.442  1.00  0.00           C
ATOM   1388  C2  CHO   253      97.152  87.506  37.242  1.00  0.00           C
ATOM   1389  ROH CHO   254     124.952  41.356  47.842  1.00  0.00            
ATOM   1390  R1  CHO   254     125.602  42.106  45.192  1.00  0.00            
ATOM   1391  R2  CHO   254     126.052  40.206  43.192  1.00  0.00            
ATOM   1392  R3  CHO   254     124.202  41.706  41.842  1.00  0.00            
ATOM   1393  R4  CHO   254     125.252  39.806  39.842  1.00  0.00            
ATOM   1394  R5  CHO   254     125.102  42.006  39.692  1.00  0.00            
ATOM   1395  C1  CHO   254     123.002  40.956  36.642  1.00  0.00           C
ATOM   1396  C2  CHO   254     121.702  39.856  33.842  1.00  0.00           C
ATOM   1397  ROH CHO   255     207.452  76.706  47.292  1.00  0.00            
ATOM   1398  R1  CHO   255     207.502  75.556  44.692  1.00  0.00            
ATOM   1399  R2  CHO   255     206.702  76.906  42.442  1.00  0.00            
ATOM   1400  R3  CHO   255     209.202  76.256  41.542  1.00  0.00            
ATOM   1401  R4  CHO   255     207.552  76.356  39.142  1.00  0.00            
ATOM   1402  R5  CHO   255     208.752  74.656  39.792  1.00  0.00            
ATOM   1403  C1  CHO   255     210.352  75.406  36.342  1.00  0.00           C
ATOM   1404  C2  CHO   255     212.752  73.806  34.842  1.00  0.00           C
ATOM   1405  ROH CHO   256     204.402 209.406  41.242  1.00  0.00            
ATOM   1406  R1  CHO   256     203.352 208.556  38.792  1.00  0.00            
ATOM   1407  R2  CHO   256     201.052 209.656  37.642  1.00  0.00            
ATOM   1408  R3  CHO   256     202.702 210.006  35.492  1.00  0.00            
ATOM   1409  R4  CHO   256     199.952 210.306  34.442  1.00  0.00            
ATOM   1410  R5  CHO   256     201.502 208.956  33.692  1.00  0.00            
ATOM   1411  C1  CHO   256     200.852 211.006  30.542  1.00  0.00           C
ATOM   1412  C2  CHO   256     199.802 208.856  26.992  1.00  0.00           C
ATOM   1413  ROH CHO   257     100.252  85.206  60.292  1.00  0.00            
ATOM   1414  R1  CHO   257     100.952  85.356  57.542  1.00  0.00            
ATOM   1415  R2  CHO   257     101.452  83.156  55.992  1.00  0.00            
ATOM   1416  R3  CHO   257      99.552  84.256  54.392  1.00  0.00            
ATOM   1417  R4  CHO   257     101.452  83.006  52.542  1.00  0.00            
ATOM   1418  R5  CHO   257     100.802  85.106  52.542  1.00  0.00            
ATOM   1419  C1  CHO   257      99.702  84.006  49.042  1.00  0.00           C
ATOM   1420  C2  CHO   257      97.052  83.606  46.442  1.00  0.00           C
ATOM   1421  ROH CHO   258     188.002 148.606  36.842  1.00  0.00            
ATOM   1422  R1  CHO   258     187.202 147.956  34.242  1.00  0.00            
ATOM   1423  R2  CHO   258     186.852 149.856  32.242  1.00  0.00            
ATOM   1424  R3  CHO   258     188.552 148.306  30.892  1.00  0.00            
ATOM   1425  R4  CHO   258     187.402 150.106  28.842  1.00  0.00            
ATOM   1426  R5  CHO   258     187.452 147.906  28.792  1.00  0.00            
ATOM   1427  C1  CHO   258     189.352 148.706  25.542  1.00  0.00           C
ATOM   1428  C2  CHO   258     189.002 149.106  21.592  1.00  0.00           C
ATOM   1429  ROH CHO   259      64.252  48.056  20.292  1.00  0.00            
ATOM   1430  R1  CHO   259      65.702  46.656  22.292  1.00  0.00            
ATOM   1431  R2  CHO   259      66.552  47.906  24.642  1.00  0.00            
ATOM   1432  R3  CHO   259      65.252  45.806  25.792  1.00  0.00            
ATOM   1433  R4  CHO   259      66.552  47.206  28.042  1.00  0.00            
ATOM   1434  R5  CHO   259      66.752  45.106  27.542  1.00  0.00            
ATOM   1435  C1  CHO   259      65.302  44.806  31.092  1.00  0.00           C
ATOM   1436  C2  CHO   259      63.352  45.206  35.192  1.00  0.00           C
ATOM   1437  ROH CHO   260      65.802 118.206  22.592  1.00  0.00            
ATOM   1438  R1  CHO   260      64.152 119.206  24.692  1.00  0.00            
ATOM   1439  R2  CHO   260      62.802 117.556  26.442  1.00  0.00            
ATOM   1440  R3  CHO   260      64.102 119.006  28.342  1.00  0.00            
ATOM   1441  R4  CHO   260      62.102 117.456  29.842  1.00  0.00            
ATOM   1442  R5  CHO   260      62.402 119.606  29.892  1.00  0.00            
ATOM   1443  C1  CHO   260      62.902 118.756  33.592  1.00  0.00           C
ATOM   1444  C2  CHO   260      62.352 119.106  37.342  1.00  0.00           C
ATOM   1445  ROH CHO   261      69.602 176.806  21.842  1.00  0.00            
ATOM   1446  R1  CHO   261      68.352 176.956  24.392  1.00  0.00            
ATOM   1447  R2  CHO   261      69.752 177.506  26.692  1.00  0.00            
ATOM   1448  R3  CHO   261      67.902 179.456  26.992  1.00  0.00            
ATOM   1449  R4  CHO   261      69.252 179.306  29.592  1.00  0.00            
ATOM   1450  R5  CHO   261      67.102 179.206  29.242  1.00  0.00            
ATOM   1451  C1  CHO   261      67.202 182.256  31.542  1.00  0.00           C
ATOM   1452  C2  CHO   261      65.202 183.856  35.642  1.00  0.00           C
ATOM   1453  ROH CHO   262      53.502 206.906  42.942  1.00  0.00            
ATOM   1454  R1  CHO   262      54.602 209.306  41.892  1.00  0.00            
ATOM   1455  R2  CHO   262      57.352 209.756  41.842  1.00  0.00            
ATOM   1456  R3  CHO   262      56.902 210.206  39.242  1.00  0.00            
ATOM   1457  R4  CHO   262      58.952 212.156  39.942  1.00  0.00            
ATOM   1458  R5  CHO   262      57.052 212.556  38.942  1.00  0.00            
ATOM   1459  C1  CHO   262      59.502 213.956  36.342  1.00  0.00           C
ATOM   1460  C2  CHO   262      62.602 215.156  37.692  1.00  0.00           C
ATOM   1461  ROH CHO   263     221.102 200.656  44.042  1.00  0.00            
ATOM   1462  R1  CHO   263     221.102 202.756  42.142  1.00  0.00            
ATOM   1463  R2  CHO   263     223.202 204.556  41.992  1.00  0.00            
ATOM   1464  R3  CHO   263     223.202 203.806  39.342  1.00  0.00            
ATOM   1465  R4  CHO   263     224.502 206.456  39.392  1.00  0.00            
ATOM   1466  R5  CHO   263     222.802 205.806  38.142  1.00  0.00            
ATOM   1467  C1  CHO   263     225.252 206.806  35.392  1.00  0.00           C
ATOM   1468  C2  CHO   263     227.002 208.806  31.392  1.00  0.00           C
ATOM   1469  ROH CHO   264     113.902 139.556  23.342  1.00  0.00            
ATOM   1470  R1  CHO   264     113.002 139.156  26.042  1.00  0.00            
ATOM   1471  R2  CHO   264     114.002 140.606  28.142  1.00  0.00            
ATOM   1472  R3  CHO   264     111.352 141.106  28.592  1.00  0.00            
ATOM   1473  R4  CHO   264     112.702 142.056  31.042  1.00  0.00            
ATOM   1474  R5  CHO   264     111.052 140.656  30.942  1.00  0.00            
ATOM   1475  C1  CHO   264     109.502 143.356  33.092  1.00  0.00           C
ATOM   1476  C2  CHO   264     107.652 145.656  33.792  1.00  0.00           C
ATOM   1477  ROH CHO   265     154.202  17.106  46.592  1.00  0.00            
ATOM   1478  R1  CHO   265     154.702  19.456  45.092  1.00  0.00            
ATOM   1479  R2  CHO   265     156.652  21.306  45.792  1.00  0.00            
ATOM   1480  R3  CHO   265     157.552  20.856  43.292  1.00  0.00            
ATOM   1481  R4  CHO   265     156.852  23.706  43.342  1.00  0.00            
ATOM   1482  R5  CHO   265     156.152  22.256  41.942  1.00  0.00            
ATOM   1483  C1  CHO   265     157.852  24.706  39.542  1.00  0.00           C
ATOM   1484  C2  CHO   265     156.602  28.156  37.792  1.00  0.00           C
ATOM   1485  ROH CHO   266      59.402 174.556  51.592  1.00  0.00            
ATOM   1486  R1  CHO   266      59.702 173.806  48.892  1.00  0.00            
ATOM   1487  R2  CHO   266      57.852 172.306  47.492  1.00  0.00            
ATOM   1488  R3  CHO   266      58.002 174.356  45.742  1.00  0.00            
ATOM   1489  R4  CHO   266      56.402 172.306  44.342  1.00  0.00            
ATOM   1490  R5  CHO   266      58.202 173.256  43.592  1.00  0.00            
ATOM   1491  C1  CHO   266      55.752 174.206  40.842  1.00  0.00           C
ATOM   1492  C2  CHO   266      55.352 173.506  37.642  1.00  0.00           C
ATOM   1493  ROH CHO   267      40.902  41.206  20.042  1.00  0.00            
ATOM   1494  R1  CHO   267      41.502  39.256  22.042  1.00  0.00            
ATOM   1495  R2  CHO   267      43.202  39.806  24.192  1.00  0.00            
ATOM   1496  R3  CHO   267      41.052  38.956  25.642  1.00  0.00            
ATOM   1497  R4  CHO   267      43.102  39.606  27.642  1.00  0.00            
ATOM   1498  R5  CHO   267      42.002  37.756  27.442  1.00  0.00            
ATOM   1499  C1  CHO   267      41.052  38.706  30.992  1.00  0.00           C
ATOM   1500  C2  CHO   267      43.052  38.006  33.492  1.00  0.00           C
ATOM   1501  ROH CHO   268     228.352  15.506  49.592  1.00  0.00            
ATOM   1502  R1  CHO   268     226.152  16.506  48.192  1.00  0.00            
ATOM   1503  R2  CHO   268     226.202  17.056  45.442  1.00  0.00            
ATOM   1504  R3  CHO   268     224.052  15.456  45.442  1.00  0.00            
ATOM   1505  R4  CHO   268     223.602  17.306  43.192  1.00  0.00            
ATOM   1506  R5  CHO   268     222.252  16.906  44.842  1.00  0.00            
ATOM   1507  C1  CHO   268     220.052  15.956  41.842  1.00  0.00           C
ATOM   1508  C2  CHO   268     216.302  15.806  40.142  1.00  0.00           C
ATOM   1509  ROH CHO   269     160.302 165.956  42.292  1.00  0.00            
ATOM   1510  R1  CHO   269     158.902 165.706  39.842  1.00  0.00            
ATOM   1511  R2  CHO   269     157.152 167.656  38.892  1.00  0.00            
ATOM   1512  R3  CHO   269     158.702 167.556  36.692  1.00  0.00            
ATOM   1513  R4  CHO   269     156.152 168.656  35.742  1.00  0.00            
ATOM   1514  R5  CHO   269     157.202 166.906  34.942  1.00  0.00            
ATOM   1515  C1  CHO   269     157.052 169.106  31.842  1.00  0.00           C
ATOM   1516  C2  CHO   269     159.152 170.406  27.792  1.00  0.00           C
ATOM   1517  ROH CHO   270      13.602  46.756  55.792  1.00  0.00            
ATOM   1518  R1  CHO   270      13.902  46.306  53.042  1.00  0.00            
ATOM   1519  R2  CHO   270      11.852  46.606  51.192  1.00  0.00            
ATOM   1520  R3  CHO   270      13.652  48.256  49.992  1.00  0.00            
ATOM   1521  R4  CHO   270      11.802  47.456  47.842  1.00  0.00            
ATOM   1522  R5  CHO   270      14.002  47.256  47.842  1.00  0.00            
ATOM   1523  C1  CHO   270      13.502  49.456  44.742  1.00  0.00           C
ATOM   1524  C2  CHO   270      14.302  48.256  41.342  1.00  0.00           C
ATOM   1525  ROH CHO   271     188.052 116.206   8.992  1.00  0.00            
ATOM   1526  R1  CHO   271     186.802 116.356  11.542  1.00  0.00            
ATOM   1527  R2  CHO   271     186.802 114.306  13.342  1.00  0.00            
ATOM   1528  R3  CHO   271     187.802 116.206  15.042  1.00  0.00            
ATOM   1529  R4  CHO   271     186.752 114.156  16.792  1.00  0.00            
ATOM   1530  R5  CHO   271     186.302 116.256  16.842  1.00  0.00            
ATOM   1531  C1  CHO   271     187.652 115.806  20.392  1.00  0.00           C
ATOM   1532  C2  CHO   271     189.552 117.156  24.692  1.00  0.00           C
ATOM   1533  ROH CHO   272     214.302 100.756  47.292  1.00  0.00            
ATOM   1534  R1  CHO   272     213.552 101.956  44.842  1.00  0.00            
ATOM   1535  R2  CHO   272     215.202 102.056  42.642  1.00  0.00            
ATOM   1536  R3  CHO   272     213.102 100.906  41.392  1.00  0.00            
ATOM   1537  R4  CHO   272     215.102 101.206  39.292  1.00  0.00            
ATOM   1538  R5  CHO   272     213.052 101.906  39.242  1.00  0.00            
ATOM   1539  C1  CHO   272     213.052  99.656  36.142  1.00  0.00           C
ATOM   1540  C2  CHO   272     212.302 100.356  31.742  1.00  0.00           C
ATOM   1541  ROH CHO   273     107.852 116.856  31.292  1.00  0.00            
ATOM   1542  R1  CHO   273     107.352 115.706  33.842  1.00  0.00            
ATOM   1543  R2  CHO   273     109.352 114.956  35.592  1.00  0.00            
ATOM   1544  R3  CHO   273     108.002 116.556  37.342  1.00  0.00            
ATOM   1545  R4  CHO   273     109.802 114.906  38.992  1.00  0.00            
ATOM   1546  R5  CHO   273     107.652 115.156  39.242  1.00  0.00            
ATOM   1547  C1  CHO   273     108.802 116.406  42.642  1.00  0.00           C
ATOM   1548  C2  CHO   273     110.052 117.456  46.842  1.00  0.00           C
ATOM   1549  ROH CHO   274     103.952  58.156  50.542  1.00  0.00            
ATOM   1550  R1  CHO   274     102.802  58.506  47.992  1.00  0.00            
ATOM   1551  R2  CHO   274     103.452  56.856  45.842  1.00  0.00            
ATOM   1552  R3  CHO   274     100.752  56.556  45.742  1.00  0.00            
ATOM   1553  R4  CHO   274     101.752  55.356  43.242  1.00  0.00            
ATOM   1554  R5  CHO   274     100.202  56.906  43.442  1.00  0.00            
ATOM   1555  C1  CHO   274      98.252  54.206  41.592  1.00  0.00           C
ATOM   1556  C2  CHO   274      96.252  55.156  37.942  1.00  0.00           C
ATOM   1557  ROH CHO   275      58.352 223.806  44.492  1.00  0.00            
ATOM   1558  R1  CHO   275      59.302 221.156  44.742  1.00  0.00            
ATOM   1559  R2  CHO   275      58.502 219.106  43.092  1.00  0.00            
ATOM   1560  R3  CHO   275      61.202 218.756  42.742  1.00  0.00            
ATOM   1561  R4  CHO   275      60.102 216.056  42.592  1.00  0.00            
ATOM   1562  R5  CHO   275      61.702 216.706  43.892  1.00  0.00            
ATOM   1563  C1  CHO   275      63.552 214.006  41.992  1.00  0.00           C
ATOM   1564  C2  CHO   275      62.602 210.906  43.292  1.00  0.00           C
ATOM   1565  ROH CHO   276     182.952  52.456  51.042  1.00  0.00            
ATOM   1566  R1  CHO   276     182.802  52.106  48.242  1.00  0.00            
ATOM   1567  R2  CHO   276     181.202  50.206  47.042  1.00  0.00            
ATOM   1568  R3  CHO   276     180.202  52.356  45.692  1.00  0.00            
ATOM   1569  R4  CHO   276     180.352  50.256  43.692  1.00  0.00            
ATOM   1570  R5  CHO   276     181.202  52.206  43.542  1.00  0.00            
ATOM   1571  C1  CHO   276     178.952  52.256  40.492  1.00  0.00           C
ATOM   1572  C2  CHO   276     181.602  52.606  37.092  1.00  0.00           C
ATOM   1573  ROH CHO   277      69.202 205.506  54.592  1.00  0.00            
ATOM   1574  R1  CHO   277      69.202 205.006  51.792  1.00  0.00            
ATOM   1575  R2  CHO   277      67.202 203.556  50.542  1.00  0.00            
ATOM   1576  R3  CHO   277      67.052 205.756  48.992  1.00  0.00            
ATOM   1577  R4  CHO   277      65.102 203.906  47.842  1.00  0.00            
ATOM   1578  R5  CHO   277      66.702 204.906  46.792  1.00  0.00            
ATOM   1579  C1  CHO   277      63.702 206.156  44.792  1.00  0.00           C
ATOM   1580  C2  CHO   277      64.052 204.506  41.892  1.00  0.00           C
ATOM   1581  ROH CHO   278       2.852  94.256  47.642  1.00  0.00            
ATOM   1582  R1  CHO   278       1.702  93.506  45.142  1.00  0.00            
ATOM   1583  R2  CHO   278      -0.598  94.656  44.192  1.00  0.00            
ATOM   1584  R3  CHO   278       0.952  95.156  41.992  1.00  0.00            
ATOM   1585  R4  CHO   278      -1.748  94.906  40.942  1.00  0.00            
ATOM   1586  R5  CHO   278       0.002  93.856  40.242  1.00  0.00            
ATOM   1587  C1  CHO   278      -0.998  95.556  36.992  1.00  0.00           C
ATOM   1588  C2  CHO   278      -0.498  94.956  33.792  1.00  0.00           C
ATOM   1589  ROH CHO   279     113.302  95.056  24.392  1.00  0.00            
ATOM   1590  R1  CHO   279     113.152  94.506  27.142  1.00  0.00            
ATOM   1591  R2  CHO   279     112.602  92.006  28.192  1.00  0.00            
ATOM   1592  R3  CHO   279     114.902  92.356  29.542  1.00  0.00            
ATOM   1593  R4  CHO   279     113.152  90.906  31.392  1.00  0.00            
ATOM   1594  R5  CHO   279     114.202  92.806  31.792  1.00  0.00            
ATOM   1595  C1  CHO   279     115.702  90.606  34.542  1.00  0.00           C
ATOM   1596  C2  CHO   279     116.752  89.256  38.792  1.00  0.00           C
ATOM   1597  ROH CHO   280     182.802 197.406  13.742  1.00  0.00            
ATOM   1598  R1  CHO   280     182.552 197.106  16.542  1.00  0.00            
ATOM   1599  R2  CHO   280     182.152 194.606  17.742  1.00  0.00            
ATOM   1600  R3  CHO   280     184.352 195.306  19.142  1.00  0.00            
ATOM   1601  R4  CHO   280     182.802 193.606  20.942  1.00  0.00            
ATOM   1602  R5  CHO   280     183.552 195.606  21.392  1.00  0.00            
ATOM   1603  C1  CHO   280     185.252 193.606  24.192  1.00  0.00           C
ATOM   1604  C2  CHO   280     185.902 193.206  28.092  1.00  0.00           C
ATOM   1605  ROH CHO   281     218.602  25.206  25.292  1.00  0.00            
ATOM   1606  R1  CHO   281     220.352  25.106  27.492  1.00  0.00            
ATOM   1607  R2  CHO   281     220.252  26.906  29.592  1.00  0.00            
ATOM   1608  R3  CHO   281     220.052  24.706  31.092  1.00  0.00            
ATOM   1609  R4  CHO   281     220.652  26.806  33.042  1.00  0.00            
ATOM   1610  R5  CHO   281     221.752  24.956  32.792  1.00  0.00            
ATOM   1611  C1  CHO   281     220.652  24.656  36.442  1.00  0.00           C
ATOM   1612  C2  CHO   281     219.102  23.956  38.392  1.00  0.00           C
ATOM   1613  ROH CHO   282     112.752  49.056  52.692  1.00  0.00            
ATOM   1614  R1  CHO   282     112.252  50.656  50.392  1.00  0.00            
ATOM   1615  R2  CHO   282     113.302  50.056  47.942  1.00  0.00            
ATOM   1616  R3  CHO   282     110.702  50.156  47.142  1.00  0.00            
ATOM   1617  R4  CHO   282     112.202  51.056  44.792  1.00  0.00            
ATOM   1618  R5  CHO   282     110.552  52.156  45.792  1.00  0.00            
ATOM   1619  C1  CHO   282     109.102  51.806  42.292  1.00  0.00           C
ATOM   1620  C2  CHO   282     107.402  51.556  39.242  1.00  0.00           C
ATOM   1621  ROH CHO   283      24.352  54.306  27.592  1.00  0.00            
ATOM   1622  R1  CHO   283      23.952  56.306  29.542  1.00  0.00            
ATOM   1623  R2  CHO   283      22.152  56.006  31.642  1.00  0.00            
ATOM   1624  R3  CHO   283      24.352  56.606  33.142  1.00  0.00            
ATOM   1625  R4  CHO   283      22.102  56.756  34.992  1.00  0.00            
ATOM   1626  R5  CHO   283      23.552  58.306  34.642  1.00  0.00            
ATOM   1627  C1  CHO   283      24.052  57.756  38.392  1.00  0.00           C
ATOM   1628  C2  CHO   283      21.252  57.156  40.842  1.00  0.00           C
ATOM   1629  ROH CHO   284     175.002  63.606  51.242  1.00  0.00            
ATOM   1630  R1  CHO   284     174.102  64.656  48.792  1.00  0.00            
ATOM   1631  R2  CHO   284     175.452  64.306  46.392  1.00  0.00            
ATOM   1632  R3  CHO   284     173.052  63.306  45.592  1.00  0.00            
ATOM   1633  R4  CHO   284     174.402  64.006  43.092  1.00  0.00            
ATOM   1634  R5  CHO   284     172.452  64.706  43.692  1.00  0.00            
ATOM   1635  C1  CHO   284     171.602  62.956  40.442  1.00  0.00           C
ATOM   1636  C2  CHO   284     171.802  63.556  36.142  1.00  0.00           C
ATOM   1637  ROH CHO   285     157.152  44.956  47.292  1.00  0.00            
ATOM   1638  R1  CHO   285     159.002  44.206  45.342  1.00  0.00            
ATOM   1639  R2  CHO   285     158.652  42.056  43.642  1.00  0.00            
ATOM   1640  R3  CHO   285     159.052  43.856  41.692  1.00  0.00            
ATOM   1641  R4  CHO   285     159.752  41.306  40.442  1.00  0.00            
ATOM   1642  R5  CHO   285     161.002  43.106  40.542  1.00  0.00            
ATOM   1643  C1  CHO   285     160.802  42.656  36.792  1.00  0.00           C
ATOM   1644  C2  CHO   285     160.502  44.256  33.492  1.00  0.00           C
ATOM   1645  ROH CHO   286     158.252 141.056  24.992  1.00  0.00            
ATOM   1646  R1  CHO   286     159.852 138.706  24.892  1.00  0.00            
ATOM   1647  R2  CHO   286     158.952 136.406  23.642  1.00  0.00            
ATOM   1648  R3  CHO   286     161.302 136.656  22.292  1.00  0.00            
ATOM   1649  R4  CHO   286     161.202 133.856  23.092  1.00  0.00            
ATOM   1650  R5  CHO   286     162.802 135.256  23.442  1.00  0.00            
ATOM   1651  C1  CHO   286     164.652 132.556  21.442  1.00  0.00           C
ATOM   1652  C2  CHO   286     165.352 129.506  21.542  1.00  0.00           C
ATOM   1653  ROH CHO   287     166.302 107.006  43.892  1.00  0.00            
ATOM   1654  R1  CHO   287     166.852 106.256  41.242  1.00  0.00            
ATOM   1655  R2  CHO   287     165.252 106.956  39.142  1.00  0.00            
ATOM   1656  R3  CHO   287     167.602 107.906  38.092  1.00  0.00            
ATOM   1657  R4  CHO   287     165.952 107.156  35.742  1.00  0.00            
ATOM   1658  R5  CHO   287     168.002 106.506  36.192  1.00  0.00            
ATOM   1659  C1  CHO   287     168.602 108.206  32.842  1.00  0.00           C
ATOM   1660  C2  CHO   287     169.852 104.856  31.992  1.00  0.00           C
ATOM   1661  ROH CHO   288     162.502 108.456  42.592  1.00  0.00            
ATOM   1662  R1  CHO   288     161.202 108.656  40.042  1.00  0.00            
ATOM   1663  R2  CHO   288     161.002 111.056  38.692  1.00  0.00            
ATOM   1664  R3  CHO   288     162.202 109.656  36.692  1.00  0.00            
ATOM   1665  R4  CHO   288     160.752 111.806  35.342  1.00  0.00            
ATOM   1666  R5  CHO   288     160.552 109.706  34.942  1.00  0.00            
ATOM   1667  C1  CHO   288     161.702 110.956  31.492  1.00  0.00           C
ATOM   1668  C2  CHO   288     161.702 109.406  27.992  1.00  0.00           C
ATOM   1669  ROH CHO   289     168.352 193.756  42.242  1.00  0.00            
ATOM   1670  R1  CHO   289     168.602 193.306  39.442  1.00  0.00            
ATOM   1671  R2  CHO   289     166.652 194.156  37.642  1.00  0.00            
ATOM   1672  R3  CHO   289     168.802 195.306  36.442  1.00  0.00            
ATOM   1673  R4  CHO   289     167.452 193.856  34.292  1.00  0.00            
ATOM   1674  R5  CHO   289     169.552 193.656  34.842  1.00  0.00            
ATOM   1675  C1  CHO   289     169.902 194.756  31.192  1.00  0.00           C
ATOM   1676  C2  CHO   289     170.652 194.456  26.992  1.00  0.00           C
ATOM   1677  ROH CHO   290     218.202 128.706  10.342  1.00  0.00            
ATOM   1678  R1  CHO   290     216.752 128.156  12.692  1.00  0.00            
ATOM   1679  R2  CHO   290     217.802 126.756  14.792  1.00  0.00            
ATOM   1680  R3  CHO   290     217.052 128.956  16.242  1.00  0.00            
ATOM   1681  R4  CHO   290     217.002 126.756  18.192  1.00  0.00            
ATOM   1682  R5  CHO   290     215.402 128.156  17.742  1.00  0.00            
ATOM   1683  C1  CHO   290     215.852 128.856  21.442  1.00  0.00           C
ATOM   1684  C2  CHO   290     215.552 131.006  24.342  1.00  0.00           C
ATOM   1685  ROH CHO   291     186.302  52.406  21.242  1.00  0.00            
ATOM   1686  R1  CHO   291     186.252  53.256  23.942  1.00  0.00            
ATOM   1687  R2  CHO   291     183.902  53.806  25.292  1.00  0.00            
ATOM   1688  R3  CHO   291     184.902  52.006  27.092  1.00  0.00            
ATOM   1689  R4  CHO   291     184.052  54.306  28.742  1.00  0.00            
ATOM   1690  R5  CHO   291     186.052  53.356  28.742  1.00  0.00            
ATOM   1691  C1  CHO   291     185.102  52.906  32.392  1.00  0.00           C
ATOM   1692  C2  CHO   291     185.552  50.056  35.642  1.00  0.00           C
ATOM   1693  ROH CHO   292     104.802 112.856  29.892  1.00  0.00            
ATOM   1694  R1  CHO   292     103.552 113.056  32.392  1.00  0.00            
ATOM   1695  R2  CHO   292     103.802 111.106  34.342  1.00  0.00            
ATOM   1696  R3  CHO   292     104.602 113.206  35.892  1.00  0.00            
ATOM   1697  R4  CHO   292     103.102 111.456  37.692  1.00  0.00            
ATOM   1698  R5  CHO   292     102.752 113.556  37.342  1.00  0.00            
ATOM   1699  C1  CHO   292     103.452 113.606  41.092  1.00  0.00           C
ATOM   1700  C2  CHO   292     101.202 111.606  43.692  1.00  0.00           C
ATOM   1701  ROH CHO   293      73.052  94.306  55.942  1.00  0.00            
ATOM   1702  R1  CHO   293      75.602  94.206  54.642  1.00  0.00            
ATOM   1703  R2  CHO   293      76.852  91.806  54.092  1.00  0.00            
ATOM   1704  R3  CHO   293      76.952  92.806  51.542  1.00  0.00            
ATOM   1705  R4  CHO   293      77.552  89.956  51.242  1.00  0.00            
ATOM   1706  R5  CHO   293      78.752  91.656  50.492  1.00  0.00            
ATOM   1707  C1  CHO   293      78.002  89.856  47.192  1.00  0.00           C
ATOM   1708  C2  CHO   293      79.252  89.606  44.742  1.00  0.00           C
ATOM   1709  ROH CHO   294      17.002  38.806  22.092  1.00  0.00            
ATOM   1710  R1  CHO   294      18.002  38.806  24.742  1.00  0.00            
ATOM   1711  R2  CHO   294      16.352  38.306  26.942  1.00  0.00            
ATOM   1712  R3  CHO   294      18.202  36.356  27.442  1.00  0.00            
ATOM   1713  R4  CHO   294      17.202  37.156  30.092  1.00  0.00            
ATOM   1714  R5  CHO   294      19.302  37.106  29.442  1.00  0.00            
ATOM   1715  C1  CHO   294      19.402  34.656  32.392  1.00  0.00           C
ATOM   1716  C2  CHO   294      20.602  34.206  36.292  1.00  0.00           C
ATOM   1717  ROH CHO   295      61.552  82.156  25.642  1.00  0.00            
ATOM   1718  R1  CHO   295      62.702  83.356  27.892  1.00  0.00            
ATOM   1719  R2  CHO   295      62.402  86.056  28.492  1.00  0.00            
ATOM   1720  R3  CHO   295      61.552  85.106  30.892  1.00  0.00            
ATOM   1721  R4  CHO   295      62.752  87.706  31.542  1.00  0.00            
ATOM   1722  R5  CHO   295      63.202  85.756  32.442  1.00  0.00            
ATOM   1723  C1  CHO   295      62.102  87.756  35.542  1.00  0.00           C
ATOM   1724  C2  CHO   295      58.252  88.406  37.792  1.00  0.00           C
ATOM   1725  ROH CHO   296     162.052  61.506  48.792  1.00  0.00            
ATOM   1726  R1  CHO   296     162.252  60.906  46.042  1.00  0.00            
ATOM   1727  R2  CHO   296     160.252  61.506  44.242  1.00  0.00            
ATOM   1728  R3  CHO   296     162.252  62.806  42.892  1.00  0.00            
ATOM   1729  R4  CHO   296     160.202  62.256  40.842  1.00  0.00            
ATOM   1730  R5  CHO   296     162.352  61.706  40.792  1.00  0.00            
ATOM   1731  C1  CHO   296     162.102  63.856  37.642  1.00  0.00           C
ATOM   1732  C2  CHO   296     162.202  62.806  33.842  1.00  0.00           C
ATOM   1733  ROH CHO   297     133.652 101.356  17.942  1.00  0.00            
ATOM   1734  R1  CHO   297     134.452 100.806  20.592  1.00  0.00            
ATOM   1735  R2  CHO   297     137.052 101.006  21.492  1.00  0.00            
ATOM   1736  R3  CHO   297     135.952 102.606  23.392  1.00  0.00            
ATOM   1737  R4  CHO   297     137.852 101.006  24.842  1.00  0.00            
ATOM   1738  R5  CHO   297     135.752 101.206  25.342  1.00  0.00            
ATOM   1739  C1  CHO   297     137.302 102.456  28.592  1.00  0.00           C
ATOM   1740  C2  CHO   297     140.102 101.656  30.692  1.00  0.00           C
ATOM   1741  ROH CHO   298     178.002 143.956  35.942  1.00  0.00            
ATOM   1742  R1  CHO   298     178.402 145.006  33.342  1.00  0.00            
ATOM   1743  R2  CHO   298     179.352 143.506  31.242  1.00  0.00            
ATOM   1744  R3  CHO   298     177.102 144.456  29.992  1.00  0.00            
ATOM   1745  R4  CHO   298     179.252 144.656  27.992  1.00  0.00            
ATOM   1746  R5  CHO   298     177.902 146.256  28.642  1.00  0.00            
ATOM   1747  C1  CHO   298     177.052 146.206  24.942  1.00  0.00           C
ATOM   1748  C2  CHO   298     177.102 144.356  21.792  1.00  0.00           C
ATOM   1749  ROH CHO   299     118.002  97.106  24.292  1.00  0.00            
ATOM   1750  R1  CHO   299     118.752  97.406  26.992  1.00  0.00            
ATOM   1751  R2  CHO   299     117.302  96.306  29.042  1.00  0.00            
ATOM   1752  R3  CHO   299     119.702  95.206  29.742  1.00  0.00            
ATOM   1753  R4  CHO   299     118.002  94.856  32.092  1.00  0.00            
ATOM   1754  R5  CHO   299     119.952  95.806  32.042  1.00  0.00            
ATOM   1755  C1  CHO   299     120.652  92.956  34.542  1.00  0.00           C
ATOM   1756  C2  CHO   299     118.252  93.456  36.992  1.00  0.00           C
ATOM   1757  ROH CHO   300     159.752  94.456  48.292  1.00  0.00            
ATOM   1758  R1  CHO   300     159.902  94.706  45.442  1.00  0.00            
ATOM   1759  R2  CHO   300     158.702  92.906  43.742  1.00  0.00            
ATOM   1760  R3  CHO   300     157.502  95.156  42.742  1.00  0.00            
ATOM   1761  R4  CHO   300     157.752  93.356  40.442  1.00  0.00            
ATOM   1762  R5  CHO   300     158.452  95.406  40.542  1.00  0.00            
ATOM   1763  C1  CHO   300     156.102  95.706  37.592  1.00  0.00           C
ATOM   1764  C2  CHO   300     156.702  96.156  33.942  1.00  0.00           C
ATOM   1765  ROH CHO   301     133.202 106.106  19.342  1.00  0.00            
ATOM   1766  R1  CHO   301     132.502 106.706  21.992  1.00  0.00            
ATOM   1767  R2  CHO   301     131.302 104.906  23.692  1.00  0.00            
ATOM   1768  R3  CHO   301     133.402 105.456  25.292  1.00  0.00            
ATOM   1769  R4  CHO   301     131.502 104.056  26.992  1.00  0.00            
ATOM   1770  R5  CHO   301     132.402 106.006  27.392  1.00  0.00            
ATOM   1771  C1  CHO   301     133.602 104.106  30.492  1.00  0.00           C
ATOM   1772  C2  CHO   301     132.552 104.556  34.242  1.00  0.00           C
ATOM   1773  ROH CHO   302     149.602  63.256  52.042  1.00  0.00            
ATOM   1774  R1  CHO   302     148.452  64.156  49.592  1.00  0.00            
ATOM   1775  R2  CHO   302     149.002  66.606  48.442  1.00  0.00            
ATOM   1776  R3  CHO   302     149.602  65.056  46.292  1.00  0.00            
ATOM   1777  R4  CHO   302     147.552  66.956  45.342  1.00  0.00            
ATOM   1778  R5  CHO   302     147.502  64.756  45.192  1.00  0.00            
ATOM   1779  C1  CHO   302     147.302  65.756  41.492  1.00  0.00           C
ATOM   1780  C2  CHO   302     147.302  66.156  37.442  1.00  0.00           C
ATOM   1781  ROH CHO   303      91.852  96.456  22.442  1.00  0.00            
ATOM   1782  R1  CHO   303      91.352  98.006  24.742  1.00  0.00            
ATOM   1783  R2  CHO   303      89.252  97.506  26.492  1.00  0.00            
ATOM   1784  R3  CHO   303      91.202  97.456  28.342  1.00  0.00            
ATOM   1785  R4  CHO   303      88.752  96.956  29.842  1.00  0.00            
ATOM   1786  R5  CHO   303      90.202  98.506  30.292  1.00  0.00            
ATOM   1787  C1  CHO   303      90.302  96.606  33.592  1.00  0.00           C
ATOM   1788  C2  CHO   303      90.502  97.356  36.492  1.00  0.00           C
ATOM   1789  ROH CHO   304     190.052  84.306  51.642  1.00  0.00            
ATOM   1790  R1  CHO   304     188.952  83.856  49.092  1.00  0.00            
ATOM   1791  R2  CHO   304     187.952  85.956  47.542  1.00  0.00            
ATOM   1792  R3  CHO   304     189.652  84.956  45.692  1.00  0.00            
ATOM   1793  R4  CHO   304     187.402  86.006  44.142  1.00  0.00            
ATOM   1794  R5  CHO   304     188.252  84.006  44.042  1.00  0.00            
ATOM   1795  C1  CHO   304     188.702  85.106  40.392  1.00  0.00           C
ATOM   1796  C2  CHO   304     189.852  84.106  36.792  1.00  0.00           C
ATOM   1797  ROH CHO   305     136.302 120.706  18.892  1.00  0.00            
ATOM   1798  R1  CHO   305     137.302 122.156  21.092  1.00  0.00            
ATOM   1799  R2  CHO   305     136.352 121.806  23.692  1.00  0.00            
ATOM   1800  R3  CHO   305     138.952 121.356  24.242  1.00  0.00            
ATOM   1801  R4  CHO   305     137.602 121.306  26.842  1.00  0.00            
ATOM   1802  R5  CHO   305     139.352 122.506  26.292  1.00  0.00            
ATOM   1803  C1  CHO   305     140.802 120.606  29.242  1.00  0.00           C
ATOM   1804  C2  CHO   305     144.502 118.956  31.442  1.00  0.00           C
ATOM   1805  ROH CHO   306     192.652  50.506  22.042  1.00  0.00            
ATOM   1806  R1  CHO   306     191.652  51.806  24.342  1.00  0.00            
ATOM   1807  R2  CHO   306     189.852  50.656  26.092  1.00  0.00            
ATOM   1808  R3  CHO   306     191.752  51.256  27.942  1.00  0.00            
ATOM   1809  R4  CHO   306     189.352  50.556  29.492  1.00  0.00            
ATOM   1810  R5  CHO   306     190.552  52.406  29.642  1.00  0.00            
ATOM   1811  C1  CHO   306     190.802  51.056  33.242  1.00  0.00           C
ATOM   1812  C2  CHO   306     189.702  52.556  36.992  1.00  0.00           C
ATOM   1813  ROH CHO   307      41.902  56.806  45.992  1.00  0.00            
ATOM   1814  R1  CHO   307      44.202  57.706  44.642  1.00  0.00            
ATOM   1815  R2  CHO   307      44.852  60.406  44.442  1.00  0.00            
ATOM   1816  R3  CHO   307      47.202  59.556  45.542  1.00  0.00            
ATOM   1817  R4  CHO   307      47.902  61.906  43.892  1.00  0.00            
ATOM   1818  R5  CHO   307      48.802  59.906  43.792  1.00  0.00            
ATOM   1819  C1  CHO   307      51.902  62.006  44.542  1.00  0.00           C
ATOM   1820  C2  CHO   307      53.902  63.206  41.992  1.00  0.00           C
ATOM   1821  ROH CHO   308     119.702 196.556  24.642  1.00  0.00            
ATOM   1822  R1  CHO   308     121.202 195.906  26.942  1.00  0.00            
ATOM   1823  R2  CHO   308     121.702 197.756  28.942  1.00  0.00            
ATOM   1824  R3  CHO   308     120.602 195.806  30.542  1.00  0.00            
ATOM   1825  R4  CHO   308     122.002 197.556  32.392  1.00  0.00            
ATOM   1826  R5  CHO   308     122.202 195.406  32.242  1.00  0.00            
ATOM   1827  C1  CHO   308     121.152 195.656  35.892  1.00  0.00           C
ATOM   1828  C2  CHO   308     121.602 196.306  39.892  1.00  0.00           C
ATOM   1829  ROH CHO   309     143.652 118.506  13.642  1.00  0.00            
ATOM   1830  R1  CHO   309     145.202 118.356  16.042  1.00  0.00            
ATOM   1831  R2  CHO   309     147.402 120.006  16.442  1.00  0.00            
ATOM   1832  R3  CHO   309     146.052 120.656  18.742  1.00  0.00            
ATOM   1833  R4  CHO   309     148.852 120.356  19.592  1.00  0.00            
ATOM   1834  R5  CHO   309     147.102 119.356  20.442  1.00  0.00            
ATOM   1835  C1  CHO   309     148.452 121.106  23.542  1.00  0.00           C
ATOM   1836  C2  CHO   309     151.552 119.356  25.492  1.00  0.00           C
ATOM   1837  ROH CHO   310     119.252 127.156  24.692  1.00  0.00            
ATOM   1838  R1  CHO   310     119.102 128.156  27.342  1.00  0.00            
ATOM   1839  R2  CHO   310     120.802 127.356  29.342  1.00  0.00            
ATOM   1840  R3  CHO   310     121.202 130.006  29.592  1.00  0.00            
ATOM   1841  R4  CHO   310     121.702 128.906  32.292  1.00  0.00            
ATOM   1842  R5  CHO   310     120.352 130.556  31.792  1.00  0.00            
ATOM   1843  C1  CHO   310     122.602 132.356  34.292  1.00  0.00           C
ATOM   1844  C2  CHO   310     122.802 135.206  36.792  1.00  0.00           C
ATOM   1845  ROH CHO   311      27.502  25.706  20.792  1.00  0.00            
ATOM   1846  R1  CHO   311      27.502  27.256  23.192  1.00  0.00            
ATOM   1847  R2  CHO   311      25.852  26.706  25.292  1.00  0.00            
ATOM   1848  R3  CHO   311      28.152  26.606  26.692  1.00  0.00            
ATOM   1849  R4  CHO   311      26.102  26.006  28.692  1.00  0.00            
ATOM   1850  R5  CHO   311      27.602  27.556  28.842  1.00  0.00            
ATOM   1851  C1  CHO   311      28.402  25.506  31.992  1.00  0.00           C
ATOM   1852  C2  CHO   311      24.802  25.056  35.442  1.00  0.00           C
ATOM   1853  ROH CHO   312      38.152 208.056  19.742  1.00  0.00            
ATOM   1854  R1  CHO   312      37.602 209.056  22.342  1.00  0.00            
ATOM   1855  R2  CHO   312      35.402 208.256  23.792  1.00  0.00            
ATOM   1856  R3  CHO   312      37.252 207.656  25.692  1.00  0.00            
ATOM   1857  R4  CHO   312      34.802 208.156  27.192  1.00  0.00            
ATOM   1858  R5  CHO   312      36.752 209.106  27.542  1.00  0.00            
ATOM   1859  C1  CHO   312      36.202 207.506  30.942  1.00  0.00           C
ATOM   1860  C2  CHO   312      36.552 206.106  33.942  1.00  0.00           C
ATOM   1861  ROH CHO   313     110.502 123.706  30.042  1.00  0.00            
ATOM   1862  R1  CHO   313     110.002 125.706  31.942  1.00  0.00            
ATOM   1863  R2  CHO   313     109.102 125.156  34.492  1.00  0.00            
ATOM   1864  R3  CHO   313     111.252 126.606  35.242  1.00  0.00            
ATOM   1865  R4  CHO   313     109.502 126.506  37.642  1.00  0.00            
ATOM   1866  R5  CHO   313     110.352 128.306  36.692  1.00  0.00            
ATOM   1867  C1  CHO   313     111.752 128.706  40.192  1.00  0.00           C
ATOM   1868  C2  CHO   313     111.202 130.756  42.842  1.00  0.00           C
ATOM   1869  ROH CHO   314     152.252  29.206  21.642  1.00  0.00            
ATOM   1870  R1  CHO   314     151.252  30.356  24.042  1.00  0.00            
ATOM   1871  R2  CHO   314     150.952  28.856  26.392  1.00  0.00            
ATOM   1872  R3  CHO   314     152.452  30.856  27.442  1.00  0.00            
ATOM   1873  R4  CHO   314     151.002  29.756  29.692  1.00  0.00            
ATOM   1874  R5  CHO   314     151.052  31.856  29.092  1.00  0.00            
ATOM   1875  C1  CHO   314     152.452  32.206  32.642  1.00  0.00           C
ATOM   1876  C2  CHO   314     152.702  29.306  35.342  1.00  0.00           C
ATOM   1877  ROH CHO   315      47.802  95.456  53.942  1.00  0.00            
ATOM   1878  R1  CHO   315      47.052  96.406  51.392  1.00  0.00            
ATOM   1879  R2  CHO   315      48.902  96.956  49.392  1.00  0.00            
ATOM   1880  R3  CHO   315      47.302  95.256  47.942  1.00  0.00            
ATOM   1881  R4  CHO   315      47.602  97.606  46.242  1.00  0.00            
ATOM   1882  R5  CHO   315      45.702  96.706  46.842  1.00  0.00            
ATOM   1883  C1  CHO   315      45.352  96.456  43.042  1.00  0.00           C
ATOM   1884  C2  CHO   315      41.652  96.506  40.742  1.00  0.00           C
ATOM   1885  ROH CHO   316     217.002  72.806  19.842  1.00  0.00            
ATOM   1886  R1  CHO   316     216.202  72.856  22.542  1.00  0.00            
ATOM   1887  R2  CHO   316     217.952  72.356  24.592  1.00  0.00            
ATOM   1888  R3  CHO   316     217.052  74.756  25.542  1.00  0.00            
ATOM   1889  R4  CHO   316     217.652  73.256  27.942  1.00  0.00            
ATOM   1890  R5  CHO   316     215.752  74.206  27.492  1.00  0.00            
ATOM   1891  C1  CHO   316     216.652  76.006  30.742  1.00  0.00           C
ATOM   1892  C2  CHO   316     217.502  76.806  34.142  1.00  0.00           C
ATOM   1893  ROH CHO   317     125.902  71.006  50.842  1.00  0.00            
ATOM   1894  R1  CHO   317     124.152  70.356  48.692  1.00  0.00            
ATOM   1895  R2  CHO   317     122.902  72.306  47.192  1.00  0.00            
ATOM   1896  R3  CHO   317     124.052  71.006  45.092  1.00  0.00            
ATOM   1897  R4  CHO   317     122.602  73.256  43.892  1.00  0.00            
ATOM   1898  R5  CHO   317     122.452  71.156  43.342  1.00  0.00            
ATOM   1899  C1  CHO   317     123.552  72.606  39.992  1.00  0.00           C
ATOM   1900  C2  CHO   317     121.952  74.556  37.742  1.00  0.00           C
ATOM   1901  ROH CHO   318       2.052 221.506  50.842  1.00  0.00            
ATOM   1902  R1  CHO   318       2.452 223.256  48.692  1.00  0.00            
ATOM   1903  R2  CHO   318       3.802 225.606  48.892  1.00  0.00            
ATOM   1904  R3  CHO   318       5.252 224.606  46.842  1.00  0.00            
ATOM   1905  R4  CHO   318       5.152 227.506  46.292  1.00  0.00            
ATOM   1906  R5  CHO   318       4.602 225.856  44.942  1.00  0.00            
ATOM   1907  C1  CHO   318       7.302 227.606  42.892  1.00  0.00           C
ATOM   1908  C2  CHO   318       4.352 231.406  41.542  1.00  0.00           C
ATOM   1909  ROH CHO   319      50.252 103.556  23.592  1.00  0.00            
ATOM   1910  R1  CHO   319      48.902 103.356  26.042  1.00  0.00            
ATOM   1911  R2  CHO   319      50.152 103.806  28.492  1.00  0.00            
ATOM   1912  R3  CHO   319      48.102 105.606  28.792  1.00  0.00            
ATOM   1913  R4  CHO   319      49.252 105.206  31.492  1.00  0.00            
ATOM   1914  R5  CHO   319      47.152 105.006  30.942  1.00  0.00            
ATOM   1915  C1  CHO   319      46.852 107.706  33.592  1.00  0.00           C
ATOM   1916  C2  CHO   319      47.702 105.106  37.142  1.00  0.00           C
ATOM   1917  ROH CHO   320     154.002 109.356  47.092  1.00  0.00            
ATOM   1918  R1  CHO   320     153.452 107.856  44.742  1.00  0.00            
ATOM   1919  R2  CHO   320     151.052 108.156  43.342  1.00  0.00            
ATOM   1920  R3  CHO   320     152.752 108.606  41.242  1.00  0.00            
ATOM   1921  R4  CHO   320     150.302 107.706  39.992  1.00  0.00            
ATOM   1922  R5  CHO   320     152.252 106.906  39.692  1.00  0.00            
ATOM   1923  C1  CHO   320     151.402 107.906  36.092  1.00  0.00           C
ATOM   1924  C2  CHO   320     151.552 106.856  32.342  1.00  0.00           C
ATOM   1925  ROH CHO   321      34.102 149.756  41.342  1.00  0.00            
ATOM   1926  R1  CHO   321      33.452 150.256  38.642  1.00  0.00            
ATOM   1927  R2  CHO   321      31.602 148.756  37.242  1.00  0.00            
ATOM   1928  R3  CHO   321      30.502 151.156  36.742  1.00  0.00            
ATOM   1929  R4  CHO   321      30.452 149.756  34.192  1.00  0.00            
ATOM   1930  R5  CHO   321      31.252 151.756  34.542  1.00  0.00            
ATOM   1931  C1  CHO   321      28.702 152.606  31.892  1.00  0.00           C
ATOM   1932  C2  CHO   321      25.802 152.406  27.692  1.00  0.00           C
ATOM   1933  ROH CHO   322      77.052 222.556  29.942  1.00  0.00            
ATOM   1934  R1  CHO   322      77.902 223.706  32.342  1.00  0.00            
ATOM   1935  R2  CHO   322      77.502 222.506  34.842  1.00  0.00            
ATOM   1936  R3  CHO   322      80.202 222.856  35.092  1.00  0.00            
ATOM   1937  R4  CHO   322      79.152 222.906  37.842  1.00  0.00            
ATOM   1938  R5  CHO   322      80.402 224.406  36.892  1.00  0.00            
ATOM   1939  C1  CHO   322      82.652 223.406  39.792  1.00  0.00           C
ATOM   1940  C2  CHO   322      82.252 224.206  43.092  1.00  0.00           C
ATOM   1941  ROH CHO   323     147.452 197.556  43.692  1.00  0.00            
ATOM   1942  R1  CHO   323     148.002 196.906  40.992  1.00  0.00            
ATOM   1943  R2  CHO   323     146.102 197.106  39.042  1.00  0.00            
ATOM   1944  R3  CHO   323     147.952 198.656  37.792  1.00  0.00            
ATOM   1945  R4  CHO   323     146.352 197.556  35.592  1.00  0.00            
ATOM   1946  R5  CHO   323     148.502 197.506  35.792  1.00  0.00            
ATOM   1947  C1  CHO   323     148.252 199.356  32.492  1.00  0.00           C
ATOM   1948  C2  CHO   323     146.052 202.856  30.842  1.00  0.00           C
ATOM   1949  ROH CHO   324     217.552  11.956  23.542  1.00  0.00            
ATOM   1950  R1  CHO   324     217.852  10.806  26.092  1.00  0.00            
ATOM   1951  R2  CHO   324     218.952  12.156  28.242  1.00  0.00            
ATOM   1952  R3  CHO   324     216.602  11.456  29.492  1.00  0.00            
ATOM   1953  R4  CHO   324     218.552  11.856  31.642  1.00  0.00            
ATOM   1954  R5  CHO   324     217.302  10.106  31.292  1.00  0.00            
ATOM   1955  C1  CHO   324     216.102  11.056  34.792  1.00  0.00           C
ATOM   1956  C2  CHO   324     217.252  10.756  37.642  1.00  0.00           C
ATOM   1957  ROH CHO   325     123.052 136.956  51.992  1.00  0.00            
ATOM   1958  R1  CHO   325     122.902 135.056  49.892  1.00  0.00            
ATOM   1959  R2  CHO   325     120.502 134.156  48.842  1.00  0.00            
ATOM   1960  R3  CHO   325     121.602 134.956  46.492  1.00  0.00            
ATOM   1961  R4  CHO   325     120.002 132.556  45.842  1.00  0.00            
ATOM   1962  R5  CHO   325     122.102 132.906  45.392  1.00  0.00            
ATOM   1963  C1  CHO   325     120.752 132.356  41.842  1.00  0.00           C
ATOM   1964  C2  CHO   325     119.502 131.506  38.092  1.00  0.00           C
ATOM   1965  ROH CHO   326     140.502  95.056  50.342  1.00  0.00            
ATOM   1966  R1  CHO   326     139.852  94.406  47.642  1.00  0.00            
ATOM   1967  R2  CHO   326     137.252  94.556  46.692  1.00  0.00            
ATOM   1968  R3  CHO   326     138.402  96.156  44.792  1.00  0.00            
ATOM   1969  R4  CHO   326     136.402  94.606  43.342  1.00  0.00            
ATOM   1970  R5  CHO   326     138.502  94.806  42.842  1.00  0.00            
ATOM   1971  C1  CHO   326     136.952  96.156  39.642  1.00  0.00           C
ATOM   1972  C2  CHO   326     135.702  94.806  35.542  1.00  0.00           C
ATOM   1973  ROH CHO   327     189.002 220.406  44.542  1.00  0.00            
ATOM   1974  R1  CHO   327     188.802 221.106  41.792  1.00  0.00            
ATOM   1975  R2  CHO   327     188.552 223.706  40.942  1.00  0.00            
ATOM   1976  R3  CHO   327     190.702 223.156  39.442  1.00  0.00            
ATOM   1977  R4  CHO   327     189.452 225.406  38.042  1.00  0.00            
ATOM   1978  R5  CHO   327     190.002 223.456  37.192  1.00  0.00            
ATOM   1979  C1  CHO   327     192.002 225.806  34.942  1.00  0.00           C
ATOM   1980  C2  CHO   327     194.402 227.706  32.642  1.00  0.00           C
ATOM   1981  ROH CHO   328     108.302 103.806  54.542  1.00  0.00            
ATOM   1982  R1  CHO   328     106.302 105.656  55.392  1.00  0.00            
ATOM   1983  R2  CHO   328     106.252 108.306  54.492  1.00  0.00            
ATOM   1984  R3  CHO   328     103.702 107.656  53.742  1.00  0.00            
ATOM   1985  R4  CHO   328     103.502 110.306  54.942  1.00  0.00            
ATOM   1986  R5  CHO   328     102.352 108.556  55.492  1.00  0.00            
ATOM   1987  C1  CHO   328      99.502 110.906  54.492  1.00  0.00           C
ATOM   1988  C2  CHO   328      99.352 114.156  54.692  1.00  0.00           C
ATOM   1989  ROH CHO   329      48.502 150.906  47.392  1.00  0.00            
ATOM   1990  R1  CHO   329      48.302 150.656  44.592  1.00  0.00            
ATOM   1991  R2  CHO   329      46.602 152.206  43.092  1.00  0.00            
ATOM   1992  R3  CHO   329      48.902 152.706  41.692  1.00  0.00            
ATOM   1993  R4  CHO   329      46.752 153.006  39.742  1.00  0.00            
ATOM   1994  R5  CHO   329      48.552 151.756  39.542  1.00  0.00            
ATOM   1995  C1  CHO   329      49.002 153.956  36.442  1.00  0.00           C
ATOM   1996  C2  CHO   329      49.102 156.706  33.692  1.00  0.00           C
ATOM   1997  ROH CHO   330      32.802 127.006  10.992  1.00  0.00            
ATOM   1998  R1  CHO   330      31.202 125.606  12.842  1.00  0.00            
ATOM   1999  R2  CHO   330      32.252 124.556  15.192  1.00  0.00            
ATOM   2000  R3  CHO   330      30.202 125.956  16.292  1.00  0.00            
ATOM   2001  R4  CHO   330      31.252 124.306  18.492  1.00  0.00            
ATOM   2002  R5  CHO   330      29.152 124.406  17.842  1.00  0.00            
ATOM   2003  C1  CHO   330      28.752 125.506  21.442  1.00  0.00           C
ATOM   2004  C2  CHO   330      27.752 125.506  24.742  1.00  0.00           C
ATOM   2005  ROH CHO   331      19.802  52.806  58.242  1.00  0.00            
ATOM   2006  R1  CHO   331      20.002  52.506  55.442  1.00  0.00            
ATOM   2007  R2  CHO   331      18.652  54.106  53.642  1.00  0.00            
ATOM   2008  R3  CHO   331      21.102  54.506  52.592  1.00  0.00            
ATOM   2009  R4  CHO   331      19.252  54.806  50.342  1.00  0.00            
ATOM   2010  R5  CHO   331      21.002  53.506  50.442  1.00  0.00            
ATOM   2011  C1  CHO   331      22.002  55.606  47.442  1.00  0.00           C
ATOM   2012  C2  CHO   331      18.652  55.856  44.842  1.00  0.00           C
ATOM   2013  ROH CHO   332     125.502  84.706  55.992  1.00  0.00            
ATOM   2014  R1  CHO   332     124.152  86.356  54.092  1.00  0.00            
ATOM   2015  R2  CHO   332     123.952  85.706  51.392  1.00  0.00            
ATOM   2016  R3  CHO   332     121.302  86.056  51.892  1.00  0.00            
ATOM   2017  R4  CHO   332     121.602  86.356  48.992  1.00  0.00            
ATOM   2018  R5  CHO   332     120.652  87.756  50.342  1.00  0.00            
ATOM   2019  C1  CHO   332     117.752  87.106  47.992  1.00  0.00           C
ATOM   2020  C2  CHO   332     113.952  86.606  46.742  1.00  0.00           C
ATOM   2021  ROH CHO   333     190.602  64.706  56.442  1.00  0.00            
ATOM   2022  R1  CHO   333     190.202  64.206  53.692  1.00  0.00            
ATOM   2023  R2  CHO   333     187.802  63.256  52.692  1.00  0.00            
ATOM   2024  R3  CHO   333     188.002  65.456  51.042  1.00  0.00            
ATOM   2025  R4  CHO   333     185.552  64.156  50.192  1.00  0.00            
ATOM   2026  R5  CHO   333     187.202  64.706  48.942  1.00  0.00            
ATOM   2027  C1  CHO   333     184.452  66.656  47.242  1.00  0.00           C
ATOM   2028  C2  CHO   333     183.702  66.256  43.042  1.00  0.00           C
ATOM   2029  ROH CHO   334      57.552 161.606  50.242  1.00  0.00            
ATOM   2030  R1  CHO   334      60.202 162.306  49.442  1.00  0.00            
ATOM   2031  R2  CHO   334      61.252 161.656  46.992  1.00  0.00            
ATOM   2032  R3  CHO   334      61.702 164.306  46.842  1.00  0.00            
ATOM   2033  R4  CHO   334      63.302 163.156  44.692  1.00  0.00            
ATOM   2034  R5  CHO   334      64.052 164.456  46.292  1.00  0.00            
ATOM   2035  C1  CHO   334      65.002 166.506  43.242  1.00  0.00           C
ATOM   2036  C2  CHO   334      68.302 169.706  43.142  1.00  0.00           C
ATOM   2037  ROH CHO   335     140.302 107.506  52.142  1.00  0.00            
ATOM   2038  R1  CHO   335     141.002 107.306  49.392  1.00  0.00            
ATOM   2039  R2  CHO   335     141.252 104.856  48.092  1.00  0.00            
ATOM   2040  R3  CHO   335     139.452 106.006  46.342  1.00  0.00            
ATOM   2041  R4  CHO   335     141.452 104.756  44.642  1.00  0.00            
ATOM   2042  R5  CHO   335     140.802 106.806  44.542  1.00  0.00            
ATOM   2043  C1  CHO   335     139.952 105.706  40.992  1.00  0.00           C
ATOM   2044  C2  CHO   335     140.752 106.356  38.442  1.00  0.00           C
ATOM   2045  ROH CHO   336     190.402  75.106  17.742  1.00  0.00            
ATOM   2046  R1  CHO   336     189.702  74.156  20.292  1.00  0.00            
ATOM   2047  R2  CHO   336     191.502  72.706  21.842  1.00  0.00            
ATOM   2048  R3  CHO   336     190.902  74.606  23.692  1.00  0.00            
ATOM   2049  R4  CHO   336     192.202  72.506  25.242  1.00  0.00            
ATOM   2050  R5  CHO   336     190.302  73.406  25.642  1.00  0.00            
ATOM   2051  C1  CHO   336     192.102  74.206  28.942  1.00  0.00           C
ATOM   2052  C2  CHO   336     190.952  73.456  32.292  1.00  0.00           C
ATOM   2053  ROH CHO   337      45.902  59.256  26.042  1.00  0.00            
ATOM   2054  R1  CHO   337      45.502  60.256  28.642  1.00  0.00            
ATOM   2055  R2  CHO   337      44.702  58.656  30.742  1.00  0.00            
ATOM   2056  R3  CHO   337      46.902  59.656  31.942  1.00  0.00            
ATOM   2057  R4  CHO   337      46.052  57.456  33.692  1.00  0.00            
ATOM   2058  R5  CHO   337      46.402  59.506  34.292  1.00  0.00            
ATOM   2059  C1  CHO   337      48.902  57.706  36.542  1.00  0.00           C
ATOM   2060  C2  CHO   337      47.152  56.656  40.692  1.00  0.00           C
ATOM   2061  ROH CHO   338       9.052 136.556  12.192  1.00  0.00            
ATOM   2062  R1  CHO   338      10.902 136.856  14.292  1.00  0.00            
ATOM   2063  R2  CHO   338      10.552 138.606  16.392  1.00  0.00            
ATOM   2064  R3  CHO   338      10.902 136.406  17.892  1.00  0.00            
ATOM   2065  R4  CHO   338      12.002 138.556  19.542  1.00  0.00            
ATOM   2066  R5  CHO   338      13.002 136.756  18.992  1.00  0.00            
ATOM   2067  C1  CHO   338      13.202 136.456  22.792  1.00  0.00           C
ATOM   2068  C2  CHO   338      16.302 137.806  23.842  1.00  0.00           C
ATOM   2069  ROH CHO   339     181.102 182.506  13.992  1.00  0.00            
ATOM   2070  R1  CHO   339     182.402 180.806  15.842  1.00  0.00            
ATOM   2071  R2  CHO   339     183.302 181.706  18.292  1.00  0.00            
ATOM   2072  R3  CHO   339     181.802 179.656  19.242  1.00  0.00            
ATOM   2073  R4  CHO   339     183.702 180.256  21.392  1.00  0.00            
ATOM   2074  R5  CHO   339     183.352 178.306  20.492  1.00  0.00            
ATOM   2075  C1  CHO   339     182.552 177.456  24.092  1.00  0.00           C
ATOM   2076  C2  CHO   339     180.252 176.306  26.492  1.00  0.00           C
ATOM   2077  ROH CHO   340      10.852  70.706  20.842  1.00  0.00            
ATOM   2078  R1  CHO   340      11.202  70.656  23.642  1.00  0.00            
ATOM   2079  R2  CHO   340      10.702  72.856  25.242  1.00  0.00            
ATOM   2080  R3  CHO   340       9.102  71.056  26.542  1.00  0.00            
ATOM   2081  R4  CHO   340       8.952  73.506  28.142  1.00  0.00            
ATOM   2082  R5  CHO   340       9.452  71.556  28.892  1.00  0.00            
ATOM   2083  C1  CHO   340       6.452  72.256  31.092  1.00  0.00           C
ATOM   2084  C2  CHO   340       3.202  74.156  33.692  1.00  0.00           C
ATOM   2085  ROH CHO   341       9.302  94.556  48.792  1.00  0.00            
ATOM   2086  R1  CHO   341       9.452  93.506  46.142  1.00  0.00            
ATOM   2087  R2  CHO   341      10.002  95.106  43.942  1.00  0.00            
ATOM   2088  R3  CHO   341      11.952  93.256  43.542  1.00  0.00            
ATOM   2089  R4  CHO   341      11.552  94.506  40.942  1.00  0.00            
ATOM   2090  R5  CHO   341      11.452  92.406  41.342  1.00  0.00            
ATOM   2091  C1  CHO   341      14.302  92.456  38.742  1.00  0.00           C
ATOM   2092  C2  CHO   341      14.152  94.806  35.042  1.00  0.00           C
ATOM   2093  ROH CHO   342     153.702 112.456   9.692  1.00  0.00            
ATOM   2094  R1  CHO   342     153.552 113.006  12.442  1.00  0.00            
ATOM   2095  R2  CHO   342     155.352 111.956  14.292  1.00  0.00            
ATOM   2096  R3  CHO   342     155.652 114.556  14.942  1.00  0.00            
ATOM   2097  R4  CHO   342     157.102 113.106  17.042  1.00  0.00            
ATOM   2098  R5  CHO   342     155.552 114.606  17.342  1.00  0.00            
ATOM   2099  C1  CHO   342     158.402 116.206  19.292  1.00  0.00           C
ATOM   2100  C2  CHO   342     160.052 115.956  22.392  1.00  0.00           C
ATOM   2101  ROH CHO   343     189.752 174.356  10.642  1.00  0.00            
ATOM   2102  R1  CHO   343     190.902 173.656  13.142  1.00  0.00            
ATOM   2103  R2  CHO   343     190.452 175.156  15.442  1.00  0.00            
ATOM   2104  R3  CHO   343     189.702 172.756  16.442  1.00  0.00            
ATOM   2105  R4  CHO   343     190.102 174.456  18.792  1.00  0.00            
ATOM   2106  R5  CHO   343     191.002 172.506  18.442  1.00  0.00            
ATOM   2107  C1  CHO   343     189.202 171.806  21.742  1.00  0.00           C
ATOM   2108  C2  CHO   343     191.252 172.756  25.342  1.00  0.00           C
ATOM   2109  ROH CHO   344     161.902  12.656  22.992  1.00  0.00            
ATOM   2110  R1  CHO   344     160.452  11.956  25.342  1.00  0.00            
ATOM   2111  R2  CHO   344     161.652  10.706  27.492  1.00  0.00            
ATOM   2112  R3  CHO   344     160.602  12.806  28.892  1.00  0.00            
ATOM   2113  R4  CHO   344     160.452  10.556  30.742  1.00  0.00            
ATOM   2114  R5  CHO   344     158.802  11.856  30.142  1.00  0.00            
ATOM   2115  C1  CHO   344     158.802  12.456  33.942  1.00  0.00           C
ATOM   2116  C2  CHO   344     155.352  13.356  34.892  1.00  0.00           C
ATOM   2117  ROH CHO   345      73.302 148.556  24.842  1.00  0.00            
ATOM   2118  R1  CHO   345      74.602 150.556  26.342  1.00  0.00            
ATOM   2119  R2  CHO   345      73.352 152.956  27.042  1.00  0.00            
ATOM   2120  R3  CHO   345      74.052 152.206  29.542  1.00  0.00            
ATOM   2121  R4  CHO   345      74.452 155.106  29.492  1.00  0.00            
ATOM   2122  R5  CHO   345      75.902 153.606  30.042  1.00  0.00            
ATOM   2123  C1  CHO   345      75.802 155.656  33.292  1.00  0.00           C
ATOM   2124  C2  CHO   345      77.602 158.956  35.842  1.00  0.00           C
ATOM   2125  ROH CHO   346     165.602  87.356  48.392  1.00  0.00            
ATOM   2126  R1  CHO   346     165.502  86.606  45.642  1.00  0.00            
ATOM   2127  R2  CHO   346     163.602  84.856  44.642  1.00  0.00            
ATOM   2128  R3  CHO   346     163.152  86.906  42.892  1.00  0.00            
ATOM   2129  R4  CHO   346     162.952  84.456  41.292  1.00  0.00            
ATOM   2130  R5  CHO   346     164.202  86.206  40.892  1.00  0.00            
ATOM   2131  C1  CHO   346     162.102  86.156  37.692  1.00  0.00           C
ATOM   2132  C2  CHO   346     161.152  83.206  36.492  1.00  0.00           C
ATOM   2133  ROH CHO   347     139.352  45.356  47.692  1.00  0.00            
ATOM   2134  R1  CHO   347     139.052  44.406  45.042  1.00  0.00            
ATOM   2135  R2  CHO   347     138.652  46.106  42.892  1.00  0.00            
ATOM   2136  R3  CHO   347     140.802  44.856  41.892  1.00  0.00            
ATOM   2137  R4  CHO   347     139.252  45.706  39.542  1.00  0.00            
ATOM   2138  R5  CHO   347     139.952  43.706  39.942  1.00  0.00            
ATOM   2139  C1  CHO   347     141.702  44.256  36.592  1.00  0.00           C
ATOM   2140  C2  CHO   347     142.552  43.406  33.742  1.00  0.00           C
ATOM   2141  ROH CHO   348     200.952 118.206  11.642  1.00  0.00            
ATOM   2142  R1  CHO   348     200.852 117.706  14.392  1.00  0.00            
ATOM   2143  R2  CHO   348     203.052 117.706  16.042  1.00  0.00            
ATOM   2144  R3  CHO   348     201.652 119.506  17.442  1.00  0.00            
ATOM   2145  R4  CHO   348     204.102 119.106  18.992  1.00  0.00            
ATOM   2146  R5  CHO   348     202.052 118.906  19.742  1.00  0.00            
ATOM   2147  C1  CHO   348     203.402 121.606  22.092  1.00  0.00           C
ATOM   2148  C2  CHO   348     203.002 124.006  23.942  1.00  0.00           C
ATOM   2149  ROH CHO   349      87.402  49.456  51.342  1.00  0.00            
ATOM   2150  R1  CHO   349      86.302  50.456  48.942  1.00  0.00            
ATOM   2151  R2  CHO   349      86.652  49.156  46.492  1.00  0.00            
ATOM   2152  R3  CHO   349      83.952  49.256  46.392  1.00  0.00            
ATOM   2153  R4  CHO   349      84.802  49.256  43.592  1.00  0.00            
ATOM   2154  R5  CHO   349      83.452  50.656  44.542  1.00  0.00            
ATOM   2155  C1  CHO   349      81.152  49.356  41.842  1.00  0.00           C
ATOM   2156  C2  CHO   349      79.652  46.806  40.042  1.00  0.00           C
ATOM   2157  ROH CHO   350      21.102 188.256  12.692  1.00  0.00            
ATOM   2158  R1  CHO   350      21.702 188.206  15.442  1.00  0.00            
ATOM   2159  R2  CHO   350      21.052 190.306  17.142  1.00  0.00            
ATOM   2160  R3  CHO   350      19.852 188.356  18.542  1.00  0.00            
ATOM   2161  R4  CHO   350      20.702 190.306  20.592  1.00  0.00            
ATOM   2162  R5  CHO   350      21.152 188.206  20.592  1.00  0.00            
ATOM   2163  C1  CHO   350      19.302 188.506  23.892  1.00  0.00           C
ATOM   2164  C2  CHO   350      20.552 188.056  27.942  1.00  0.00           C
ATOM   2165  ROH CHO   351      41.452  14.156  26.642  1.00  0.00            
ATOM   2166  R1  CHO   351      40.452  16.506  27.892  1.00  0.00            
ATOM   2167  R2  CHO   351      41.902  17.956  29.742  1.00  0.00            
ATOM   2168  R3  CHO   351      41.452  20.006  28.092  1.00  0.00            
ATOM   2169  R4  CHO   351      42.052  21.256  30.642  1.00  0.00            
ATOM   2170  R5  CHO   351      40.302  21.606  29.392  1.00  0.00            
ATOM   2171  C1  CHO   351      41.752  25.156  29.592  1.00  0.00           C
ATOM   2172  C2  CHO   351      44.752  26.006  32.542  1.00  0.00           C
ATOM   2173  ROH CHO   352      30.902 104.656  17.492  1.00  0.00            
ATOM   2174  R1  CHO   352      29.202 104.656  19.742  1.00  0.00            
ATOM   2175  R2  CHO   352      30.002 103.856  22.242  1.00  0.00            
ATOM   2176  R3  CHO   352      29.052 106.306  22.992  1.00  0.00            
ATOM   2177  R4  CHO   352      28.952 104.706  25.442  1.00  0.00            
ATOM   2178  R5  CHO   352      27.302 105.806  24.542  1.00  0.00            
ATOM   2179  C1  CHO   352      27.452 107.506  27.942  1.00  0.00           C
ATOM   2180  C2  CHO   352      24.002 106.106  31.192  1.00  0.00           C
ATOM   2181  ROH CHO   353      73.602  63.956  58.642  1.00  0.00            
ATOM   2182  R1  CHO   353      74.102  64.106  55.842  1.00  0.00            
ATOM   2183  R2  CHO   353      72.502  62.806  53.992  1.00  0.00            
ATOM   2184  R3  CHO   353      72.302  65.306  52.892  1.00  0.00            
ATOM   2185  R4  CHO   353      71.402  63.506  50.792  1.00  0.00            
ATOM   2186  R5  CHO   353      73.002  65.006  50.642  1.00  0.00            
ATOM   2187  C1  CHO   353      70.652  66.256  47.892  1.00  0.00           C
ATOM   2188  C2  CHO   353      67.602  66.406  45.792  1.00  0.00           C
ATOM   2189  ROH CHO   354      74.502  20.306  52.442  1.00  0.00            
ATOM   2190  R1  CHO   354      74.752  21.306  49.792  1.00  0.00            
ATOM   2191  R2  CHO   354      77.202  21.506  48.492  1.00  0.00            
ATOM   2192  R3  CHO   354      75.952  20.006  46.592  1.00  0.00            
ATOM   2193  R4  CHO   354      77.252  22.206  45.092  1.00  0.00            
ATOM   2194  R5  CHO   354      75.152  21.606  44.992  1.00  0.00            
ATOM   2195  C1  CHO   354      76.202  21.156  41.342  1.00  0.00           C
ATOM   2196  C2  CHO   354      74.402  24.706  39.192  1.00  0.00           C
ATOM   2197  ROH CHO   355     213.402   3.606  21.142  1.00  0.00            
ATOM   2198  R1  CHO   355     212.602   3.056  23.792  1.00  0.00            
ATOM   2199  R2  CHO   355     212.502   0.456  24.792  1.00  0.00            
ATOM   2200  R3  CHO   355     214.052   1.506  26.742  1.00  0.00            
ATOM   2201  R4  CHO   355     212.102  -0.144  28.192  1.00  0.00            
ATOM   2202  R5  CHO   355     212.552   1.956  28.542  1.00  0.00            
ATOM   2203  C1  CHO   355     213.402   0.456  31.992  1.00  0.00           C
ATOM   2204  C2  CHO   355     216.202   1.606  35.292  1.00  0.00           C
ATOM   2205  ROH CHO   356     212.002  73.956  51.092  1.00  0.00            
ATOM   2206  R1  CHO   356     210.952  73.756  48.442  1.00  0.00            
ATOM   2207  R2  CHO   356     212.502  73.156  46.242  1.00  0.00            
ATOM   2208  R3  CHO   356     210.652  71.206  45.892  1.00  0.00            
ATOM   2209  R4  CHO   356     212.002  71.356  43.342  1.00  0.00            
ATOM   2210  R5  CHO   356     209.852  71.456  43.692  1.00  0.00            
ATOM   2211  C1  CHO   356     210.002  68.506  41.342  1.00  0.00           C
ATOM   2212  C2  CHO   356     209.202  69.756  37.592  1.00  0.00           C
ATOM   2213  ROH CHO   357     107.902  67.906  20.142  1.00  0.00            
ATOM   2214  R1  CHO   357     106.902  67.806  22.792  1.00  0.00            
ATOM   2215  R2  CHO   357     107.902  66.056  24.692  1.00  0.00            
ATOM   2216  R3  CHO   357     108.302  68.306  26.142  1.00  0.00            
ATOM   2217  R4  CHO   357     108.702  66.106  28.042  1.00  0.00            
ATOM   2218  R5  CHO   357     107.352  67.806  28.292  1.00  0.00            
ATOM   2219  C1  CHO   357     109.552  68.306  31.342  1.00  0.00           C
ATOM   2220  C2  CHO   357     111.502  67.756  33.942  1.00  0.00           C
ATOM   2221  ROH CHO   358     200.152  82.006  49.342  1.00  0.00            
ATOM   2222  R1  CHO   358     198.802  81.556  46.942  1.00  0.00            
ATOM   2223  R2  CHO   358     198.852  83.356  44.842  1.00  0.00            
ATOM   2224  R3  CHO   358     199.652  81.156  43.442  1.00  0.00            
ATOM   2225  R4  CHO   358     198.452  82.906  41.442  1.00  0.00            
ATOM   2226  R5  CHO   358     197.952  80.806  41.792  1.00  0.00            
ATOM   2227  C1  CHO   358     198.952  80.556  38.142  1.00  0.00           C
ATOM   2228  C2  CHO   358     197.852  78.706  36.442  1.00  0.00           C
ATOM   2229  ROH CHO   359     175.252 115.456   7.342  1.00  0.00            
ATOM   2230  R1  CHO   359     176.602 116.356   9.692  1.00  0.00            
ATOM   2231  R2  CHO   359     175.252 117.056  11.992  1.00  0.00            
ATOM   2232  R3  CHO   359     177.002 115.256  13.142  1.00  0.00            
ATOM   2233  R4  CHO   359     175.402 116.306  15.392  1.00  0.00            
ATOM   2234  R5  CHO   359     177.552 116.256  15.242  1.00  0.00            
ATOM   2235  C1  CHO   359     177.102 114.206  18.392  1.00  0.00           C
ATOM   2236  C2  CHO   359     175.802 114.806  21.842  1.00  0.00           C
ATOM   2237  ROH CHO   360     131.452  31.106  47.842  1.00  0.00            
ATOM   2238  R1  CHO   360     130.802  33.256  46.092  1.00  0.00            
ATOM   2239  R2  CHO   360     131.102  33.056  43.342  1.00  0.00            
ATOM   2240  R3  CHO   360     128.502  33.856  43.342  1.00  0.00            
ATOM   2241  R4  CHO   360     129.402  34.156  40.542  1.00  0.00            
ATOM   2242  R5  CHO   360     128.452  35.706  41.792  1.00  0.00            
ATOM   2243  C1  CHO   360     125.952  35.556  38.942  1.00  0.00           C
ATOM   2244  C2  CHO   360     123.102  35.006  36.092  1.00  0.00           C
ATOM   2245  ROH CHO   361      47.052  18.956  49.842  1.00  0.00            
ATOM   2246  R1  CHO   361      46.502  19.906  47.242  1.00  0.00            
ATOM   2247  R2  CHO   361      48.252  19.506  45.092  1.00  0.00            
ATOM   2248  R3  CHO   361      46.052  18.406  43.942  1.00  0.00            
ATOM   2249  R4  CHO   361      47.652  19.456  41.692  1.00  0.00            
ATOM   2250  R5  CHO   361      45.552  19.906  42.142  1.00  0.00            
ATOM   2251  C1  CHO   361      45.202  18.356  38.642  1.00  0.00           C
ATOM   2252  C2  CHO   361      44.452  17.506  34.542  1.00  0.00           C
ATOM   2253  ROH CHO   362      41.502 118.406  17.542  1.00  0.00            
ATOM   2254  R1  CHO   362      41.702 119.656  20.092  1.00  0.00            
ATOM   2255  R2  CHO   362      40.452 122.056  20.642  1.00  0.00            
ATOM   2256  R3  CHO   362      39.402 120.656  22.692  1.00  0.00            
ATOM   2257  R4  CHO   362      39.402 123.406  23.642  1.00  0.00            
ATOM   2258  R5  CHO   362      40.252 121.706  24.642  1.00  0.00            
ATOM   2259  C1  CHO   362      37.802 122.906  27.342  1.00  0.00           C
ATOM   2260  C2  CHO   362      34.102 122.206  28.892  1.00  0.00           C
ATOM   2261  ROH CHO   363      10.052  31.556  53.042  1.00  0.00            
ATOM   2262  R1  CHO   363       9.702  31.306  50.242  1.00  0.00            
ATOM   2263  R2  CHO   363       8.952  33.456  48.692  1.00  0.00            
ATOM   2264  R3  CHO   363      11.202  32.806  47.292  1.00  0.00            
ATOM   2265  R4  CHO   363       9.452  34.156  45.342  1.00  0.00            
ATOM   2266  R5  CHO   363      10.402  32.156  45.142  1.00  0.00            
ATOM   2267  C1  CHO   363      11.852  33.956  42.092  1.00  0.00           C
ATOM   2268  C2  CHO   363       9.652  31.656  38.442  1.00  0.00           C
ATOM   2269  ROH CHO   364      27.652  33.756  22.042  1.00  0.00            
ATOM   2270  R1  CHO   364      27.752  34.556  24.742  1.00  0.00            
ATOM   2271  R2  CHO   364      27.952  32.756  26.842  1.00  0.00            
ATOM   2272  R3  CHO   364      30.102  34.256  27.542  1.00  0.00            
ATOM   2273  R4  CHO   364      29.702  32.406  29.792  1.00  0.00            
ATOM   2274  R5  CHO   364      29.852  34.556  29.892  1.00  0.00            
ATOM   2275  C1  CHO   364      32.802  33.606  32.142  1.00  0.00           C
ATOM   2276  C2  CHO   364      36.402  32.906  35.492  1.00  0.00           C
ATOM   2277  ROH CHO   365     119.552  99.006  58.842  1.00  0.00            
ATOM   2278  R1  CHO   365     119.552  99.656  56.092  1.00  0.00            
ATOM   2279  R2  CHO   365     119.702  97.756  54.092  1.00  0.00            
ATOM   2280  R3  CHO   365     117.452  99.006  53.192  1.00  0.00            
ATOM   2281  R4  CHO   365     119.002  98.456  50.792  1.00  0.00            
ATOM   2282  R5  CHO   365     118.202 100.406  51.392  1.00  0.00            
ATOM   2283  C1  CHO   365     116.502 100.056  48.042  1.00  0.00           C
ATOM   2284  C2  CHO   365     117.352 102.706  46.392  1.00  0.00           C
ATOM   2285  ROH CHO   366     190.802 153.006   8.692  1.00  0.00            
ATOM   2286  R1  CHO   366     189.002 155.056   9.442  1.00  0.00            
ATOM   2287  R2  CHO   366     186.302 154.556   9.942  1.00  0.00            
ATOM   2288  R3  CHO   366     186.852 155.706  12.292  1.00  0.00            
ATOM   2289  R4  CHO   366     183.952 155.756  12.142  1.00  0.00            
ATOM   2290  R5  CHO   366     185.202 157.456  12.542  1.00  0.00            
ATOM   2291  C1  CHO   366     183.052 157.506  15.692  1.00  0.00           C
ATOM   2292  C2  CHO   366     180.752 160.506  17.242  1.00  0.00           C
ATOM   2293  ROH CHO   367     192.902 195.106  14.842  1.00  0.00            
ATOM   2294  R1  CHO   367     193.852 194.806  17.492  1.00  0.00            
ATOM   2295  R2  CHO   367     192.952 192.756  19.192  1.00  0.00            
ATOM   2296  R3  CHO   367     195.602 192.206  19.392  1.00  0.00            
ATOM   2297  R4  CHO   367     194.552 191.556  21.992  1.00  0.00            
ATOM   2298  R5  CHO   367     196.202 192.906  21.592  1.00  0.00            
ATOM   2299  C1  CHO   367     197.902 190.356  23.842  1.00  0.00           C
ATOM   2300  C2  CHO   367     199.752 186.956  26.642  1.00  0.00           C
ATOM   2301  ROH CHO   368      69.352   0.256  52.492  1.00  0.00            
ATOM   2302  R1  CHO   368      69.102   1.656  50.092  1.00  0.00            
ATOM   2303  R2  CHO   368      70.352   0.806  47.742  1.00  0.00            
ATOM   2304  R3  CHO   368      67.852   1.006  46.742  1.00  0.00            
ATOM   2305  R4  CHO   368      69.552   1.056  44.392  1.00  0.00            
ATOM   2306  R5  CHO   368      68.002   2.506  44.892  1.00  0.00            
ATOM   2307  C1  CHO   368      66.752   1.406  41.492  1.00  0.00           C
ATOM   2308  C2  CHO   368      63.252   2.256  40.292  1.00  0.00           C
ATOM   2309  ROH CHO   369     109.602 111.356  32.542  1.00  0.00            
ATOM   2310  R1  CHO   369     108.752 110.056  34.892  1.00  0.00            
ATOM   2311  R2  CHO   369     110.102 110.206  37.242  1.00  0.00            
ATOM   2312  R3  CHO   369     107.702 111.056  38.192  1.00  0.00            
ATOM   2313  R4  CHO   369     108.852 109.456  40.392  1.00  0.00            
ATOM   2314  R5  CHO   369     106.902 109.206  39.492  1.00  0.00            
ATOM   2315  C1  CHO   369     105.902 109.856  43.142  1.00  0.00           C
ATOM   2316  C2  CHO   369     106.552 113.156  45.742  1.00  0.00           C
ATOM   2317  ROH CHO   370     220.302  63.106  19.292  1.00  0.00            
ATOM   2318  R1  CHO   370     219.452  64.056  21.792  1.00  0.00            
ATOM   2319  R2  CHO   370     217.902  62.506  23.492  1.00  0.00            
ATOM   2320  R3  CHO   370     219.902  63.056  25.292  1.00  0.00            
ATOM   2321  R4  CHO   370     217.452  63.056  26.892  1.00  0.00            
ATOM   2322  R5  CHO   370     218.952  64.656  26.792  1.00  0.00            
ATOM   2323  C1  CHO   370     219.102  63.906  30.542  1.00  0.00           C
ATOM   2324  C2  CHO   370     216.802  64.306  33.242  1.00  0.00           C
ATOM   2325  ROH CHO   371      86.802 120.406  60.942  1.00  0.00            
ATOM   2326  R1  CHO   371      86.402 120.606  58.142  1.00  0.00            
ATOM   2327  R2  CHO   371      88.002 122.156  56.542  1.00  0.00            
ATOM   2328  R3  CHO   371      88.302 119.856  55.142  1.00  0.00            
ATOM   2329  R4  CHO   371      89.052 121.956  53.242  1.00  0.00            
ATOM   2330  R5  CHO   371      87.552 120.406  52.942  1.00  0.00            
ATOM   2331  C1  CHO   371      89.952 119.656  50.042  1.00  0.00           C
ATOM   2332  C2  CHO   371      89.702 122.456  47.142  1.00  0.00           C
ATOM   2333  ROH CHO   372     172.102  75.306  50.542  1.00  0.00            
ATOM   2334  R1  CHO   372     172.452  74.706  47.792  1.00  0.00            
ATOM   2335  R2  CHO   372     170.852  72.906  46.442  1.00  0.00            
ATOM   2336  R3  CHO   372     170.502  75.006  44.742  1.00  0.00            
ATOM   2337  R4  CHO   372     171.202  72.756  43.042  1.00  0.00            
ATOM   2338  R5  CHO   372     172.152  74.706  43.092  1.00  0.00            
ATOM   2339  C1  CHO   372     171.052  74.606  39.442  1.00  0.00           C
ATOM   2340  C2  CHO   372     172.702  75.556  35.892  1.00  0.00           C
ATOM   2341  ROH CHO   373       7.952 203.756  17.742  1.00  0.00            
ATOM   2342  R1  CHO   373       6.552 204.306  20.142  1.00  0.00            
ATOM   2343  R2  CHO   373       5.002 202.456  21.442  1.00  0.00            
ATOM   2344  R3  CHO   373       6.552 203.056  23.542  1.00  0.00            
ATOM   2345  R4  CHO   373       4.052 202.206  24.742  1.00  0.00            
ATOM   2346  R5  CHO   373       5.102 204.106  25.142  1.00  0.00            
ATOM   2347  C1  CHO   373       4.952 202.656  28.692  1.00  0.00           C
ATOM   2348  C2  CHO   373       2.852 203.056  31.642  1.00  0.00           C
ATOM   2349  ROH CHO   374     145.852 204.706  18.892  1.00  0.00            
ATOM   2350  R1  CHO   374     145.952 204.156  21.692  1.00  0.00            
ATOM   2351  R2  CHO   374     145.952 206.106  23.592  1.00  0.00            
ATOM   2352  R3  CHO   374     143.852 204.656  24.542  1.00  0.00            
ATOM   2353  R4  CHO   374     144.252 206.756  26.542  1.00  0.00            
ATOM   2354  R5  CHO   374     144.152 204.606  26.942  1.00  0.00            
ATOM   2355  C1  CHO   374     141.302 205.806  29.192  1.00  0.00           C
ATOM   2356  C2  CHO   374     141.952 206.406  32.292  1.00  0.00           C
ATOM   2357  ROH CHO   375      26.002 137.056  12.342  1.00  0.00            
ATOM   2358  R1  CHO   375      27.752 136.606  14.542  1.00  0.00            
ATOM   2359  R2  CHO   375      27.852 138.306  16.692  1.00  0.00            
ATOM   2360  R3  CHO   375      27.352 136.056  18.142  1.00  0.00            
ATOM   2361  R4  CHO   375      29.152 137.656  19.842  1.00  0.00            
ATOM   2362  R5  CHO   375      29.452 135.556  19.192  1.00  0.00            
ATOM   2363  C1  CHO   375      29.452 135.106  22.992  1.00  0.00           C
ATOM   2364  C2  CHO   375      29.052 135.106  26.542  1.00  0.00           C
ATOM   2365  ROH CHO   376       6.652 182.456  41.992  1.00  0.00            
ATOM   2366  R1  CHO   376       5.002 183.606  40.042  1.00  0.00            
ATOM   2367  R2  CHO   376       5.252 186.206  39.242  1.00  0.00            
ATOM   2368  R3  CHO   376       5.402 185.106  36.792  1.00  0.00            
ATOM   2369  R4  CHO   376       4.602 187.956  36.342  1.00  0.00            
ATOM   2370  R5  CHO   376       3.602 186.156  35.592  1.00  0.00            
ATOM   2371  C1  CHO   376       4.402 187.906  32.292  1.00  0.00           C
ATOM   2372  C2  CHO   376       5.002 188.656  28.342  1.00  0.00           C
ATOM   2373  ROH CHO   377      58.252 181.056  26.142  1.00  0.00            
ATOM   2374  R1  CHO   377      57.652 181.006  28.892  1.00  0.00            
ATOM   2375  R2  CHO   377      59.252 179.756  30.792  1.00  0.00            
ATOM   2376  R3  CHO   377      59.202 182.206  31.992  1.00  0.00            
ATOM   2377  R4  CHO   377      59.852 180.306  34.142  1.00  0.00            
ATOM   2378  R5  CHO   377      58.252 181.756  34.142  1.00  0.00            
ATOM   2379  C1  CHO   377      60.202 182.906  37.242  1.00  0.00           C
ATOM   2380  C2  CHO   377      59.552 182.206  40.692  1.00  0.00           C
ATOM   2381  ROH CHO   378     181.302  30.406  47.592  1.00  0.00            
ATOM   2382  R1  CHO   378     179.702  30.756  45.342  1.00  0.00            
ATOM   2383  R2  CHO   378     180.652  31.856  42.992  1.00  0.00            
ATOM   2384  R3  CHO   378     179.652  29.606  41.892  1.00  0.00            
ATOM   2385  R4  CHO   378     180.002  31.406  39.592  1.00  0.00            
ATOM   2386  R5  CHO   378     178.152  30.356  40.192  1.00  0.00            
ATOM   2387  C1  CHO   378     178.652  29.006  36.642  1.00  0.00           C
ATOM   2388  C2  CHO   378     179.452  30.256  33.992  1.00  0.00           C
ATOM   2389  ROH CHO   379     139.252 147.256  18.242  1.00  0.00            
ATOM   2390  R1  CHO   379     140.752 147.306  20.642  1.00  0.00            
ATOM   2391  R2  CHO   379     140.602 149.406  22.442  1.00  0.00            
ATOM   2392  R3  CHO   379     140.052 147.406  24.192  1.00  0.00            
ATOM   2393  R4  CHO   379     140.402 149.806  25.842  1.00  0.00            
ATOM   2394  R5  CHO   379     141.452 147.856  26.092  1.00  0.00            
ATOM   2395  C1  CHO   379     139.802 148.156  29.492  1.00  0.00           C
ATOM   2396  C2  CHO   379     141.152 146.756  33.242  1.00  0.00           C
ATOM   2397  ROH CHO   380     216.802 122.506  39.542  1.00  0.00            
ATOM   2398  R1  CHO   380     217.552 120.906  37.342  1.00  0.00            
ATOM   2399  R2  CHO   380     215.702 119.456  35.842  1.00  0.00            
ATOM   2400  R3  CHO   380     216.802 120.806  33.792  1.00  0.00            
ATOM   2401  R4  CHO   380     216.102 118.206  32.692  1.00  0.00            
ATOM   2402  R5  CHO   380     218.052 119.156  32.592  1.00  0.00            
ATOM   2403  C1  CHO   380     217.402 118.706  28.892  1.00  0.00           C
ATOM   2404  C2  CHO   380     217.052 117.806  24.892  1.00  0.00           C
ATOM   2405  ROH CHO   381     165.952 102.606  44.992  1.00  0.00            
ATOM   2406  R1  CHO   381     167.102 102.206  42.442  1.00  0.00            
ATOM   2407  R2  CHO   381     165.952 100.556  40.542  1.00  0.00            
ATOM   2408  R3  CHO   381     166.052 102.756  38.992  1.00  0.00            
ATOM   2409  R4  CHO   381     165.752 100.556  37.092  1.00  0.00            
ATOM   2410  R5  CHO   381     167.302 102.106  37.042  1.00  0.00            
ATOM   2411  C1  CHO   381     165.702 102.656  33.642  1.00  0.00           C
ATOM   2412  C2  CHO   381     163.152 100.406  31.492  1.00  0.00           C
ATOM   2413  ROH CHO   382      85.602  69.356  26.692  1.00  0.00            
ATOM   2414  R1  CHO   382      85.452  67.056  28.342  1.00  0.00            
ATOM   2415  R2  CHO   382      87.452  66.456  30.242  1.00  0.00            
ATOM   2416  R3  CHO   382      85.302  66.406  31.942  1.00  0.00            
ATOM   2417  R4  CHO   382      87.352  64.656  33.192  1.00  0.00            
ATOM   2418  R5  CHO   382      85.302  64.106  32.742  1.00  0.00            
ATOM   2419  C1  CHO   382      85.352  63.556  36.492  1.00  0.00           C
ATOM   2420  C2  CHO   382      85.302  62.956  40.342  1.00  0.00           C
ATOM   2421  ROH CHO   383     206.752  22.706  50.792  1.00  0.00            
ATOM   2422  R1  CHO   383     207.352  21.006  48.592  1.00  0.00            
ATOM   2423  R2  CHO   383     205.852  20.956  46.292  1.00  0.00            
ATOM   2424  R3  CHO   383     208.202  21.456  45.092  1.00  0.00            
ATOM   2425  R4  CHO   383     206.802  19.756  43.192  1.00  0.00            
ATOM   2426  R5  CHO   383     208.802  19.406  43.992  1.00  0.00            
ATOM   2427  C1  CHO   383     209.602  19.506  40.292  1.00  0.00           C
ATOM   2428  C2  CHO   383     211.652  17.856  38.292  1.00  0.00           C
ATOM   2429  ROH CHO   384     200.302 168.756  12.192  1.00  0.00            
ATOM   2430  R1  CHO   384     199.752 169.606  14.842  1.00  0.00            
ATOM   2431  R2  CHO   384     198.252 168.106  16.592  1.00  0.00            
ATOM   2432  R3  CHO   384     200.402 168.506  18.242  1.00  0.00            
ATOM   2433  R4  CHO   384     198.352 167.456  19.992  1.00  0.00            
ATOM   2434  R5  CHO   384     199.502 169.256  20.292  1.00  0.00            
ATOM   2435  C1  CHO   384     200.402 167.406  23.492  1.00  0.00           C
ATOM   2436  C2  CHO   384     199.552 166.656  26.992  1.00  0.00           C
ATOM   2437  ROH CHO   385     189.102  36.356  22.042  1.00  0.00            
ATOM   2438  R1  CHO   385     190.152  37.456  24.442  1.00  0.00            
ATOM   2439  R2  CHO   385     188.952  36.956  26.892  1.00  0.00            
ATOM   2440  R3  CHO   385     191.452  36.156  27.592  1.00  0.00            
ATOM   2441  R4  CHO   385     189.902  35.856  30.042  1.00  0.00            
ATOM   2442  R5  CHO   385     191.802  36.906  29.792  1.00  0.00            
ATOM   2443  C1  CHO   385     192.802  34.406  32.492  1.00  0.00           C
ATOM   2444  C2  CHO   385     195.552  34.006  35.292  1.00  0.00           C
ATOM   2445  ROH CHO   386     140.702   1.506  48.992  1.00  0.00            
ATOM   2446  R1  CHO   386     141.752   1.506  46.342  1.00  0.00            
ATOM   2447  R2  CHO   386     140.202   0.906  44.142  1.00  0.00            
ATOM   2448  R3  CHO   386     141.152   3.356  43.292  1.00  0.00            
ATOM   2449  R4  CHO   386     140.452   1.906  40.792  1.00  0.00            
ATOM   2450  R5  CHO   386     142.402   2.806  41.292  1.00  0.00            
ATOM   2451  C1  CHO   386     141.502   4.706  38.092  1.00  0.00           C
ATOM   2452  C2  CHO   386     140.952   2.806  35.742  1.00  0.00           C
ATOM   2453  ROH CHO   387      56.452  94.456  27.092  1.00  0.00            
ATOM   2454  R1  CHO   387      57.602  95.006  29.642  1.00  0.00            
ATOM   2455  R2  CHO   387      56.452  96.756  31.442  1.00  0.00            
ATOM   2456  R3  CHO   387      56.552  94.656  33.142  1.00  0.00            
ATOM   2457  R4  CHO   387      55.802  96.906  34.842  1.00  0.00            
ATOM   2458  R5  CHO   387      57.452  95.556  35.142  1.00  0.00            
ATOM   2459  C1  CHO   387      55.552  95.006  38.392  1.00  0.00           C
ATOM   2460  C2  CHO   387      56.752  96.556  40.642  1.00  0.00           C
ATOM   2461  ROH CHO   388     113.752  33.606  21.292  1.00  0.00            
ATOM   2462  R1  CHO   388     113.202  32.406  23.792  1.00  0.00            
ATOM   2463  R2  CHO   388     113.702  29.706  24.342  1.00  0.00            
ATOM   2464  R3  CHO   388     115.102  30.756  26.442  1.00  0.00            
ATOM   2465  R4  CHO   388     114.602  27.956  27.192  1.00  0.00            
ATOM   2466  R5  CHO   388     114.102  29.706  28.342  1.00  0.00            
ATOM   2467  C1  CHO   388     116.402  27.906  30.792  1.00  0.00           C
ATOM   2468  C2  CHO   388     118.102  25.206  28.992  1.00  0.00           C
ATOM   2469  ROH CHO   389      66.302 112.856  56.092  1.00  0.00            
ATOM   2470  R1  CHO   389      67.552 112.856  53.542  1.00  0.00            
ATOM   2471  R2  CHO   389      66.352 111.756  51.342  1.00  0.00            
ATOM   2472  R3  CHO   389      66.802 114.206  50.242  1.00  0.00            
ATOM   2473  R4  CHO   389      66.652 112.456  47.942  1.00  0.00            
ATOM   2474  R5  CHO   389      68.252 113.806  48.392  1.00  0.00            
ATOM   2475  C1  CHO   389      67.252 115.156  44.992  1.00  0.00           C
ATOM   2476  C2  CHO   389      68.352 113.006  42.392  1.00  0.00           C
ATOM   2477  ROH CHO   390      88.252 132.956  28.392  1.00  0.00            
ATOM   2478  R1  CHO   390      88.752 131.906  30.942  1.00  0.00            
ATOM   2479  R2  CHO   390      89.802 133.406  32.992  1.00  0.00            
ATOM   2480  R3  CHO   390      87.602 132.556  34.342  1.00  0.00            
ATOM   2481  R4  CHO   390      88.902 134.456  36.142  1.00  0.00            
ATOM   2482  R5  CHO   390      88.302 132.456  36.642  1.00  0.00            
ATOM   2483  C1  CHO   390      86.302 134.356  39.242  1.00  0.00           C
ATOM   2484  C2  CHO   390      89.002 135.606  41.342  1.00  0.00           C
ATOM   2485  ROH CHO   391       2.802 136.056  39.942  1.00  0.00            
ATOM   2486  R1  CHO   391       1.652 135.356  37.442  1.00  0.00            
ATOM   2487  R2  CHO   391       1.952 136.906  35.192  1.00  0.00            
ATOM   2488  R3  CHO   391       2.802 134.606  34.092  1.00  0.00            
ATOM   2489  R4  CHO   391       2.102 136.256  31.792  1.00  0.00            
ATOM   2490  R5  CHO   391       1.402 134.256  32.192  1.00  0.00            
ATOM   2491  C1  CHO   391       3.002 133.656  28.792  1.00  0.00           C
ATOM   2492  C2  CHO   391       1.602 132.106  25.642  1.00  0.00           C
ATOM   2493  ROH CHO   392      17.352 225.156  52.492  1.00  0.00            
ATOM   2494  R1  CHO   392      19.102 225.506  50.292  1.00  0.00            
ATOM   2495  R2  CHO   392      19.902 223.456  48.642  1.00  0.00            
ATOM   2496  R3  CHO   392      19.002 225.106  46.692  1.00  0.00            
ATOM   2497  R4  CHO   392      20.952 223.356  45.342  1.00  0.00            
ATOM   2498  R5  CHO   392      20.902 225.556  45.342  1.00  0.00            
ATOM   2499  C1  CHO   392      20.702 224.856  41.592  1.00  0.00           C
ATOM   2500  C2  CHO   392      21.802 222.106  38.392  1.00  0.00           C
ATOM   2501  ROH CHO   393      68.652 109.306  26.292  1.00  0.00            
ATOM   2502  R1  CHO   393      68.752 109.706  29.092  1.00  0.00            
ATOM   2503  R2  CHO   393      66.502 109.856  30.692  1.00  0.00            
ATOM   2504  R3  CHO   393      67.752 107.906  32.092  1.00  0.00            
ATOM   2505  R4  CHO   393      66.002 109.206  34.042  1.00  0.00            
ATOM   2506  R5  CHO   393      68.152 108.856  34.242  1.00  0.00            
ATOM   2507  C1  CHO   393      66.902 107.006  37.292  1.00  0.00           C
ATOM   2508  C2  CHO   393      65.952 109.906  39.142  1.00  0.00           C
ATOM   2509  ROH CHO   394      65.352  64.306  23.492  1.00  0.00            
ATOM   2510  R1  CHO   394      65.902  63.056  25.992  1.00  0.00            
ATOM   2511  R2  CHO   394      66.502  64.506  28.292  1.00  0.00            
ATOM   2512  R3  CHO   394      64.452  63.106  29.342  1.00  0.00            
ATOM   2513  R4  CHO   394      66.252  63.556  31.592  1.00  0.00            
ATOM   2514  R5  CHO   394      65.502  61.656  30.942  1.00  0.00            
ATOM   2515  C1  CHO   394      64.202  61.656  34.492  1.00  0.00           C
ATOM   2516  C2  CHO   394      65.602  61.606  38.042  1.00  0.00           C
ATOM   2517  ROH CHO   395      43.902  49.956  54.492  1.00  0.00            
ATOM   2518  R1  CHO   395      45.552  51.406  52.692  1.00  0.00            
ATOM   2519  R2  CHO   395      46.702  50.256  50.492  1.00  0.00            
ATOM   2520  R3  CHO   395      45.452  52.256  49.192  1.00  0.00            
ATOM   2521  R4  CHO   395      46.952  50.856  47.092  1.00  0.00            
ATOM   2522  R5  CHO   395      47.052  53.006  47.542  1.00  0.00            
ATOM   2523  C1  CHO   395      45.952  53.156  43.892  1.00  0.00           C
ATOM   2524  C2  CHO   395      45.352  51.056  40.842  1.00  0.00           C
ATOM   2525  ROH CHO   396     164.252  66.006  48.992  1.00  0.00            
ATOM   2526  R1  CHO   396     163.252  66.106  46.342  1.00  0.00            
ATOM   2527  R2  CHO   396     162.852  68.456  44.992  1.00  0.00            
ATOM   2528  R3  CHO   396     164.402  67.206  43.092  1.00  0.00            
ATOM   2529  R4  CHO   396     162.802  69.156  41.592  1.00  0.00            
ATOM   2530  R5  CHO   396     162.952  67.006  41.192  1.00  0.00            
ATOM   2531  C1  CHO   396     164.202  68.406  37.892  1.00  0.00           C
ATOM   2532  C2  CHO   396     161.752  67.756  34.342  1.00  0.00           C
ATOM   2533  ROH CHO   397     196.652  70.056  20.542  1.00  0.00            
ATOM   2534  R1  CHO   397     195.302  70.206  23.042  1.00  0.00            
ATOM   2535  R2  CHO   397     196.102  68.756  25.242  1.00  0.00            
ATOM   2536  R3  CHO   397     196.102  71.206  26.442  1.00  0.00            
ATOM   2537  R4  CHO   397     196.602  69.306  28.642  1.00  0.00            
ATOM   2538  R5  CHO   397     195.102  70.856  28.542  1.00  0.00            
ATOM   2539  C1  CHO   397     196.952  71.956  31.692  1.00  0.00           C
ATOM   2540  C2  CHO   397     197.502  70.606  35.542  1.00  0.00           C
ATOM   2541  ROH CHO   398     136.552  62.606  50.792  1.00  0.00            
ATOM   2542  R1  CHO   398     135.402  63.256  48.292  1.00  0.00            
ATOM   2543  R2  CHO   398     136.902  64.306  46.192  1.00  0.00            
ATOM   2544  R3  CHO   398     135.852  62.206  44.842  1.00  0.00            
ATOM   2545  R4  CHO   398     136.652  64.156  42.742  1.00  0.00            
ATOM   2546  R5  CHO   398     134.652  63.256  42.992  1.00  0.00            
ATOM   2547  C1  CHO   398     135.502  62.056  39.442  1.00  0.00           C
ATOM   2548  C2  CHO   398     133.252  62.156  35.892  1.00  0.00           C
ATOM   2549  ROH CHO   399      87.652  16.906  55.642  1.00  0.00            
ATOM   2550  R1  CHO   399      86.502  15.806  53.292  1.00  0.00            
ATOM   2551  R2  CHO   399      84.352  16.956  51.992  1.00  0.00            
ATOM   2552  R3  CHO   399      86.052  16.906  49.842  1.00  0.00            
ATOM   2553  R4  CHO   399      83.352  16.956  48.692  1.00  0.00            
ATOM   2554  R5  CHO   399      84.902  15.506  48.242  1.00  0.00            
ATOM   2555  C1  CHO   399      84.302  16.956  44.742  1.00  0.00           C
ATOM   2556  C2  CHO   399      83.152  16.406  40.642  1.00  0.00           C
ATOM   2557  ROH CHO   400     192.352  33.756  52.492  1.00  0.00            
ATOM   2558  R1  CHO   400     193.002  34.856  49.942  1.00  0.00            
ATOM   2559  R2  CHO   400     195.602  34.806  48.942  1.00  0.00            
ATOM   2560  R3  CHO   400     194.402  33.606  46.792  1.00  0.00            
ATOM   2561  R4  CHO   400     196.652  35.056  45.642  1.00  0.00            
ATOM   2562  R5  CHO   400     194.602  35.206  45.042  1.00  0.00            
ATOM   2563  C1  CHO   400     196.152  34.056  41.742  1.00  0.00           C
ATOM   2564  C2  CHO   400     198.052  31.106  39.092  1.00  0.00           C
ATOM   2565  ROH CHO   401      30.952 187.606  18.342  1.00  0.00            
ATOM   2566  R1  CHO   401      30.052 188.306  20.942  1.00  0.00            
ATOM   2567  R2  CHO   401      29.352 186.456  22.792  1.00  0.00            
ATOM   2568  R3  CHO   401      31.202 187.706  24.342  1.00  0.00            
ATOM   2569  R4  CHO   401      29.352 186.506  26.292  1.00  0.00            
ATOM   2570  R5  CHO   401      29.902 188.606  26.192  1.00  0.00            
ATOM   2571  C1  CHO   401      31.052 187.706  29.742  1.00  0.00           C
ATOM   2572  C2  CHO   401      33.152 184.906  30.542  1.00  0.00           C
ATOM   2573  ROH CHO   402     220.052  28.656  55.792  1.00  0.00            
ATOM   2574  R1  CHO   402     218.552  29.556  53.542  1.00  0.00            
ATOM   2575  R2  CHO   402     219.652  31.206  51.642  1.00  0.00            
ATOM   2576  R3  CHO   402     218.802  29.256  49.942  1.00  0.00            
ATOM   2577  R4  CHO   402     220.102  31.256  48.192  1.00  0.00            
ATOM   2578  R5  CHO   402     218.102  30.456  47.992  1.00  0.00            
ATOM   2579  C1  CHO   402     219.552  29.456  44.592  1.00  0.00           C
ATOM   2580  C2  CHO   402     219.202  31.006  42.592  1.00  0.00           C
ATOM   2581  ROH CHO   403      76.552   7.806  26.842  1.00  0.00            
ATOM   2582  R1  CHO   403      77.152   7.206  29.542  1.00  0.00            
ATOM   2583  R2  CHO   403      76.502   8.906  31.592  1.00  0.00            
ATOM   2584  R3  CHO   403      75.252   6.706  32.592  1.00  0.00            
ATOM   2585  R4  CHO   403      76.152   8.206  34.992  1.00  0.00            
ATOM   2586  R5  CHO   403      76.602   6.106  34.542  1.00  0.00            
ATOM   2587  C1  CHO   403      74.802   5.706  37.892  1.00  0.00           C
ATOM   2588  C2  CHO   403      74.202   6.756  41.392  1.00  0.00           C
ATOM   2589  ROH CHO   404      17.152  61.606  23.542  1.00  0.00            
ATOM   2590  R1  CHO   404      17.052  61.506  26.392  1.00  0.00            
ATOM   2591  R2  CHO   404      18.252  63.406  27.992  1.00  0.00            
ATOM   2592  R3  CHO   404      15.752  63.606  29.092  1.00  0.00            
ATOM   2593  R4  CHO   404      17.502  64.756  31.092  1.00  0.00            
ATOM   2594  R5  CHO   404      16.102  63.156  31.392  1.00  0.00            
ATOM   2595  C1  CHO   404      14.802  65.706  33.942  1.00  0.00           C
ATOM   2596  C2  CHO   404      17.052  65.506  36.942  1.00  0.00           C
ATOM   2597  ROH CHO   405     211.052 223.406  48.842  1.00  0.00            
ATOM   2598  R1  CHO   405     211.502 223.406  46.042  1.00  0.00            
ATOM   2599  R2  CHO   405     209.552 224.206  44.242  1.00  0.00            
ATOM   2600  R3  CHO   405     211.502 225.906  43.392  1.00  0.00            
ATOM   2601  R4  CHO   405     209.802 225.506  41.092  1.00  0.00            
ATOM   2602  R5  CHO   405     211.952 225.206  41.142  1.00  0.00            
ATOM   2603  C1  CHO   405     211.752 227.856  38.392  1.00  0.00           C
ATOM   2604  C2  CHO   405     209.352 227.406  35.642  1.00  0.00           C
ATOM   2605  ROH CHO   406     169.152  52.956  19.092  1.00  0.00            
ATOM   2606  R1  CHO   406     169.352  54.856  21.192  1.00  0.00            
ATOM   2607  R2  CHO   406     167.252  55.456  22.892  1.00  0.00            
ATOM   2608  R3  CHO   406     169.102  54.856  24.842  1.00  0.00            
ATOM   2609  R4  CHO   406     166.802  56.006  26.292  1.00  0.00            
ATOM   2610  R5  CHO   406     168.902  56.656  26.392  1.00  0.00            
ATOM   2611  C1  CHO   406     168.252  55.756  30.042  1.00  0.00           C
ATOM   2612  C2  CHO   406     169.202  55.506  33.942  1.00  0.00           C
ATOM   2613  ROH CHO   407     177.702  54.206  51.792  1.00  0.00            
ATOM   2614  R1  CHO   407     177.252  53.456  49.092  1.00  0.00            
ATOM   2615  R2  CHO   407     174.952  54.106  47.742  1.00  0.00            
ATOM   2616  R3  CHO   407     176.652  55.156  45.942  1.00  0.00            
ATOM   2617  R4  CHO   407     174.202  54.706  44.442  1.00  0.00            
ATOM   2618  R5  CHO   407     176.202  53.956  43.892  1.00  0.00            
ATOM   2619  C1  CHO   407     175.402  56.056  40.792  1.00  0.00           C
ATOM   2620  C2  CHO   407     173.952  55.256  37.742  1.00  0.00           C
ATOM   2621  ROH CHO   408     188.002  79.556  52.592  1.00  0.00            
ATOM   2622  R1  CHO   408     186.702  79.006  50.142  1.00  0.00            
ATOM   2623  R2  CHO   408     185.052  80.856  48.892  1.00  0.00            
ATOM   2624  R3  CHO   408     186.702  80.456  46.792  1.00  0.00            
ATOM   2625  R4  CHO   408     184.202  81.406  45.592  1.00  0.00            
ATOM   2626  R5  CHO   408     185.302  79.606  45.042  1.00  0.00            
ATOM   2627  C1  CHO   408     185.302  81.356  41.692  1.00  0.00           C
ATOM   2628  C2  CHO   408     185.252  80.856  37.242  1.00  0.00           C
ATOM   2629  ROH CHO   409     124.852 113.456  24.242  1.00  0.00            
ATOM   2630  R1  CHO   409     126.452 113.156  26.592  1.00  0.00            
ATOM   2631  R2  CHO   409     126.302 114.856  28.742  1.00  0.00            
ATOM   2632  R3  CHO   409     125.902 112.556  30.142  1.00  0.00            
ATOM   2633  R4  CHO   409     127.052 114.406  32.092  1.00  0.00            
ATOM   2634  R5  CHO   409     127.752 112.406  31.592  1.00  0.00            
ATOM   2635  C1  CHO   409     127.052 112.006  35.342  1.00  0.00           C
ATOM   2636  C2  CHO   409     127.452 114.106  37.992  1.00  0.00           C
ATOM   2637  ROH CHO   410      40.952  89.756  47.842  1.00  0.00            
ATOM   2638  R1  CHO   410      41.302  87.606  46.042  1.00  0.00            
ATOM   2639  R2  CHO   410      41.552  87.956  43.342  1.00  0.00            
ATOM   2640  R3  CHO   410      43.852  86.556  43.642  1.00  0.00            
ATOM   2641  R4  CHO   410      43.302  86.456  40.792  1.00  0.00            
ATOM   2642  R5  CHO   410      43.652  84.756  42.092  1.00  0.00            
ATOM   2643  C1  CHO   410      46.502  84.256  39.592  1.00  0.00           C
ATOM   2644  C2  CHO   410      47.252  84.356  35.542  1.00  0.00           C
ATOM   2645  ROH CHO   411      18.152  18.156  20.292  1.00  0.00            
ATOM   2646  R1  CHO   411      19.702  18.606  22.592  1.00  0.00            
ATOM   2647  R2  CHO   411      18.802  20.056  24.742  1.00  0.00            
ATOM   2648  R3  CHO   411      19.452  17.856  26.142  1.00  0.00            
ATOM   2649  R4  CHO   411      18.602  19.756  28.192  1.00  0.00            
ATOM   2650  R5  CHO   411      20.502  18.656  28.142  1.00  0.00            
ATOM   2651  C1  CHO   411      19.102  17.506  31.492  1.00  0.00           C
ATOM   2652  C2  CHO   411      20.952  18.956  34.242  1.00  0.00           C
ATOM   2653  ROH CHO   412       6.402  25.856  22.342  1.00  0.00            
ATOM   2654  R1  CHO   412       5.502  25.556  24.992  1.00  0.00            
ATOM   2655  R2  CHO   412       4.652  23.156  26.042  1.00  0.00            
ATOM   2656  R3  CHO   412       6.502  23.706  27.942  1.00  0.00            
ATOM   2657  R4  CHO   412       5.002  21.406  29.042  1.00  0.00            
ATOM   2658  R5  CHO   412       5.352  23.306  30.042  1.00  0.00            
ATOM   2659  C1  CHO   412       6.952  20.956  32.542  1.00  0.00           C
ATOM   2660  C2  CHO   412       7.002  19.756  36.592  1.00  0.00           C
ATOM   2661  ROH CHO   413     158.352 164.856  13.042  1.00  0.00            
ATOM   2662  R1  CHO   413     159.352 163.056  14.992  1.00  0.00            
ATOM   2663  R2  CHO   413     161.402 163.706  16.692  1.00  0.00            
ATOM   2664  R3  CHO   413     159.602 162.956  18.592  1.00  0.00            
ATOM   2665  R4  CHO   413     162.252 162.656  19.892  1.00  0.00            
ATOM   2666  R5  CHO   413     160.652 161.156  19.742  1.00  0.00            
ATOM   2667  C1  CHO   413     161.052 161.356  23.542  1.00  0.00           C
ATOM   2668  C2  CHO   413     162.802 158.206  25.092  1.00  0.00           C
ATOM   2669  ROH CHO   414     182.402 181.506  41.242  1.00  0.00            
ATOM   2670  R1  CHO   414     183.902 182.006  38.892  1.00  0.00            
ATOM   2671  R2  CHO   414     183.952 180.356  36.742  1.00  0.00            
ATOM   2672  R3  CHO   414     183.252 182.606  35.392  1.00  0.00            
ATOM   2673  R4  CHO   414     184.502 180.906  33.342  1.00  0.00            
ATOM   2674  R5  CHO   414     185.052 182.956  33.842  1.00  0.00            
ATOM   2675  C1  CHO   414     184.152 183.356  30.142  1.00  0.00           C
ATOM   2676  C2  CHO   414     185.552 184.906  27.342  1.00  0.00           C
ATOM   2677  ROH CHO   415     168.202 103.206  10.842  1.00  0.00            
ATOM   2678  R1  CHO   415     167.302 102.756  13.442  1.00  0.00            
ATOM   2679  R2  CHO   415     168.902 103.056  15.692  1.00  0.00            
ATOM   2680  R3  CHO   415     166.902 104.656  16.492  1.00  0.00            
ATOM   2681  R4  CHO   415     168.402 104.056  18.942  1.00  0.00            
ATOM   2682  R5  CHO   415     166.252 103.756  18.642  1.00  0.00            
ATOM   2683  C1  CHO   415     166.202 106.106  21.642  1.00  0.00           C
ATOM   2684  C2  CHO   415     166.802 104.656  25.292  1.00  0.00           C
ATOM   2685  ROH CHO   416     102.702  67.606  20.492  1.00  0.00            
ATOM   2686  R1  CHO   416     101.952  66.256  22.892  1.00  0.00            
ATOM   2687  R2  CHO   416     103.402  66.456  25.242  1.00  0.00            
ATOM   2688  R3  CHO   416     101.002  67.206  26.242  1.00  0.00            
ATOM   2689  R4  CHO   416     102.752  66.756  28.592  1.00  0.00            
ATOM   2690  R5  CHO   416     100.802  65.856  28.242  1.00  0.00            
ATOM   2691  C1  CHO   416     100.052  67.606  31.542  1.00  0.00           C
ATOM   2692  C2  CHO   416      97.252  68.606  34.142  1.00  0.00           C
ATOM   2693  ROH CHO   417     170.602  81.556  16.592  1.00  0.00            
ATOM   2694  R1  CHO   417     170.052  80.006  18.892  1.00  0.00            
ATOM   2695  R2  CHO   417     171.752  78.106  19.892  1.00  0.00            
ATOM   2696  R3  CHO   417     171.552  79.506  22.192  1.00  0.00            
ATOM   2697  R4  CHO   417     172.402  76.806  23.042  1.00  0.00            
ATOM   2698  R5  CHO   417     170.702  77.956  23.792  1.00  0.00            
ATOM   2699  C1  CHO   417     172.602  77.456  27.042  1.00  0.00           C
ATOM   2700  C2  CHO   417     173.902  76.056  30.442  1.00  0.00           C
ATOM   2701  ROH CHO   418     104.702  74.206  54.642  1.00  0.00            
ATOM   2702  R1  CHO   418     104.602  72.706  52.242  1.00  0.00            
ATOM   2703  R2  CHO   418     102.702  73.106  50.292  1.00  0.00            
ATOM   2704  R3  CHO   418     104.902  73.406  48.692  1.00  0.00            
ATOM   2705  R4  CHO   418     102.602  73.306  46.842  1.00  0.00            
ATOM   2706  R5  CHO   418     104.402  72.056  46.792  1.00  0.00            
ATOM   2707  C1  CHO   418     104.602  73.656  43.342  1.00  0.00           C
ATOM   2708  C2  CHO   418     105.452  73.556  39.642  1.00  0.00           C
ATOM   2709  ROH CHO   419     179.052 155.556  37.592  1.00  0.00            
ATOM   2710  R1  CHO   419     178.002 156.206  35.042  1.00  0.00            
ATOM   2711  R2  CHO   419     179.552 157.406  33.042  1.00  0.00            
ATOM   2712  R3  CHO   419     178.702 155.306  31.592  1.00  0.00            
ATOM   2713  R4  CHO   419     178.802 157.556  29.692  1.00  0.00            
ATOM   2714  R5  CHO   419     177.102 156.256  30.042  1.00  0.00            
ATOM   2715  C1  CHO   419     177.602 155.656  26.342  1.00  0.00           C
ATOM   2716  C2  CHO   419     176.452 158.056  23.392  1.00  0.00           C
ATOM   2717  ROH CHO   420     184.852  39.406  51.892  1.00  0.00            
ATOM   2718  R1  CHO   420     184.702  38.756  49.092  1.00  0.00            
ATOM   2719  R2  CHO   420     183.302  40.356  47.342  1.00  0.00            
ATOM   2720  R3  CHO   420     185.702  40.356  45.992  1.00  0.00            
ATOM   2721  R4  CHO   420     183.752  41.256  43.992  1.00  0.00            
ATOM   2722  R5  CHO   420     185.152  39.606  43.792  1.00  0.00            
ATOM   2723  C1  CHO   420     186.202  41.806  40.842  1.00  0.00           C
ATOM   2724  C2  CHO   420     186.452  42.056  36.692  1.00  0.00           C
ATOM   2725  ROH CHO   421      39.952  99.606  19.892  1.00  0.00            
ATOM   2726  R1  CHO   421      38.952 101.056  22.142  1.00  0.00            
ATOM   2727  R2  CHO   421      38.552  99.906  24.592  1.00  0.00            
ATOM   2728  R3  CHO   421      40.102 101.956  25.442  1.00  0.00            
ATOM   2729  R4  CHO   421      39.252 100.656  27.892  1.00  0.00            
ATOM   2730  R5  CHO   421      39.052 102.756  27.442  1.00  0.00            
ATOM   2731  C1  CHO   421      41.152 103.006  30.642  1.00  0.00           C
ATOM   2732  C2  CHO   421      37.852 102.456  33.242  1.00  0.00           C
ATOM   2733  ROH CHO   422      35.752  70.656  58.742  1.00  0.00            
ATOM   2734  R1  CHO   422      34.602  70.056  56.242  1.00  0.00            
ATOM   2735  R2  CHO   422      33.752  72.056  54.492  1.00  0.00            
ATOM   2736  R3  CHO   422      35.352  70.706  52.742  1.00  0.00            
ATOM   2737  R4  CHO   422      33.652  72.356  51.042  1.00  0.00            
ATOM   2738  R5  CHO   422      33.952  70.206  50.892  1.00  0.00            
ATOM   2739  C1  CHO   422      35.102  71.206  47.392  1.00  0.00           C
ATOM   2740  C2  CHO   422      35.752  69.856  44.642  1.00  0.00           C
ATOM   2741  ROH CHO   423     105.052  58.156  19.942  1.00  0.00            
ATOM   2742  R1  CHO   423     104.902  56.606  22.342  1.00  0.00            
ATOM   2743  R2  CHO   423     107.102  56.106  23.942  1.00  0.00            
ATOM   2744  R3  CHO   423     105.502  57.156  25.892  1.00  0.00            
ATOM   2745  R4  CHO   423     107.902  56.356  27.292  1.00  0.00            
ATOM   2746  R5  CHO   423     105.852  55.756  27.792  1.00  0.00            
ATOM   2747  C1  CHO   423     106.902  57.456  31.092  1.00  0.00           C
ATOM   2748  C2  CHO   423     110.652  57.506  32.642  1.00  0.00           C
ATOM   2749  ROH CHO   424      28.752  97.706  50.942  1.00  0.00            
ATOM   2750  R1  CHO   424      29.502  98.606  48.392  1.00  0.00            
ATOM   2751  R2  CHO   424      31.352  97.306  46.792  1.00  0.00            
ATOM   2752  R3  CHO   424      29.302  97.356  44.942  1.00  0.00            
ATOM   2753  R4  CHO   424      31.752  97.306  43.342  1.00  0.00            
ATOM   2754  R5  CHO   424      30.152  98.756  43.192  1.00  0.00            
ATOM   2755  C1  CHO   424      30.102  97.356  39.642  1.00  0.00           C
ATOM   2756  C2  CHO   424      32.702  96.806  36.642  1.00  0.00           C
ATOM   2757  ROH CHO   425      69.302 219.356  20.842  1.00  0.00            
ATOM   2758  R1  CHO   425      67.752 220.156  23.042  1.00  0.00            
ATOM   2759  R2  CHO   425      67.152 218.406  25.092  1.00  0.00            
ATOM   2760  R3  CHO   425      68.252 220.356  26.692  1.00  0.00            
ATOM   2761  R4  CHO   425      67.052 218.456  28.592  1.00  0.00            
ATOM   2762  R5  CHO   425      66.702 220.606  28.492  1.00  0.00            
ATOM   2763  C1  CHO   425      68.002 220.306  32.042  1.00  0.00           C
ATOM   2764  C2  CHO   425      65.802 220.106  34.992  1.00  0.00           C
ATOM   2765  ROH CHO   426      12.952  76.406  56.892  1.00  0.00            
ATOM   2766  R1  CHO   426      15.202  76.556  55.242  1.00  0.00            
ATOM   2767  R2  CHO   426      16.552  74.306  54.342  1.00  0.00            
ATOM   2768  R3  CHO   426      16.102  75.356  51.892  1.00  0.00            
ATOM   2769  R4  CHO   426      18.552  73.756  51.592  1.00  0.00            
ATOM   2770  R5  CHO   426      18.302  75.856  51.042  1.00  0.00            
ATOM   2771  C1  CHO   426      19.252  74.456  47.642  1.00  0.00           C
ATOM   2772  C2  CHO   426      20.602  71.656  44.792  1.00  0.00           C
ATOM   2773  ROH CHO   427     179.252  21.006  18.742  1.00  0.00            
ATOM   2774  R1  CHO   427     179.902  21.006  21.492  1.00  0.00            
ATOM   2775  R2  CHO   427     178.002  20.756  23.492  1.00  0.00            
ATOM   2776  R3  CHO   427     179.602  18.706  24.292  1.00  0.00            
ATOM   2777  R4  CHO   427     178.202  19.606  26.742  1.00  0.00            
ATOM   2778  R5  CHO   427     180.352  19.356  26.492  1.00  0.00            
ATOM   2779  C1  CHO   427     179.802  16.956  29.392  1.00  0.00           C
ATOM   2780  C2  CHO   427     181.002  14.456  30.092  1.00  0.00           C
ATOM   2781  ROH CHO   428     129.352 148.556  48.092  1.00  0.00            
ATOM   2782  R1  CHO   428     128.052 148.256  45.592  1.00  0.00            
ATOM   2783  R2  CHO   428     127.102 150.406  44.092  1.00  0.00            
ATOM   2784  R3  CHO   428     128.652 149.306  42.142  1.00  0.00            
ATOM   2785  R4  CHO   428     126.902 151.206  40.742  1.00  0.00            
ATOM   2786  R5  CHO   428     127.152 149.106  40.292  1.00  0.00            
ATOM   2787  C1  CHO   428     128.202 150.606  36.942  1.00  0.00           C
ATOM   2788  C2  CHO   428     129.552 152.256  33.542  1.00  0.00           C
ATOM   2789  ROH CHO   429     109.852 121.056  54.442  1.00  0.00            
ATOM   2790  R1  CHO   429     109.602 119.156  52.292  1.00  0.00            
ATOM   2791  R2  CHO   429     111.152 116.906  52.142  1.00  0.00            
ATOM   2792  R3  CHO   429     108.702 115.656  51.942  1.00  0.00            
ATOM   2793  R4  CHO   429     110.652 113.506  51.542  1.00  0.00            
ATOM   2794  R5  CHO   429     109.002 114.056  50.242  1.00  0.00            
ATOM   2795  C1  CHO   429     108.102 110.406  50.992  1.00  0.00           C
ATOM   2796  C2  CHO   429     106.702 105.456  50.042  1.00  0.00           C
ATOM   2797  ROH CHO   430     185.452  12.006  18.642  1.00  0.00            
ATOM   2798  R1  CHO   430     184.102  11.256  21.042  1.00  0.00            
ATOM   2799  R2  CHO   430     183.052   8.706  21.442  1.00  0.00            
ATOM   2800  R3  CHO   430     184.602   8.756  23.642  1.00  0.00            
ATOM   2801  R4  CHO   430     182.702   6.556  24.092  1.00  0.00            
ATOM   2802  R5  CHO   430     183.102   8.206  25.442  1.00  0.00            
ATOM   2803  C1  CHO   430     183.952   5.256  27.692  1.00  0.00           C
ATOM   2804  C2  CHO   430     184.652   4.706  32.442  1.00  0.00           C
ATOM   2805  ROH CHO   431     188.552  15.356  17.242  1.00  0.00            
ATOM   2806  R1  CHO   431     189.252  13.906  19.592  1.00  0.00            
ATOM   2807  R2  CHO   431     189.202  15.056  22.092  1.00  0.00            
ATOM   2808  R3  CHO   431     187.652  12.906  22.642  1.00  0.00            
ATOM   2809  R4  CHO   431     189.002  13.556  25.192  1.00  0.00            
ATOM   2810  R5  CHO   431     189.002  11.606  24.192  1.00  0.00            
ATOM   2811  C1  CHO   431     187.452  10.606  27.542  1.00  0.00           C
ATOM   2812  C2  CHO   431     188.252  10.356  31.692  1.00  0.00           C
ATOM   2813  ROH CHO   432      76.702  23.406  19.442  1.00  0.00            
ATOM   2814  R1  CHO   432      75.952  22.906  22.142  1.00  0.00            
ATOM   2815  R2  CHO   432      73.552  23.706  23.192  1.00  0.00            
ATOM   2816  R3  CHO   432      73.302  21.106  23.842  1.00  0.00            
ATOM   2817  R4  CHO   432      72.402  22.556  26.242  1.00  0.00            
ATOM   2818  R5  CHO   432      73.952  21.006  26.142  1.00  0.00            
ATOM   2819  C1  CHO   432      71.502  19.356  28.642  1.00  0.00           C
ATOM   2820  C2  CHO   432      69.102  17.106  30.192  1.00  0.00           C
ATOM   2821  ROH CHO   433      26.752 191.856  49.792  1.00  0.00            
ATOM   2822  R1  CHO   433      29.202 192.656  48.592  1.00  0.00            
ATOM   2823  R2  CHO   433      30.252 191.356  46.392  1.00  0.00            
ATOM   2824  R3  CHO   433      30.302 193.856  45.342  1.00  0.00            
ATOM   2825  R4  CHO   433      32.702 192.556  44.242  1.00  0.00            
ATOM   2826  R5  CHO   433      32.602 194.456  45.292  1.00  0.00            
ATOM   2827  C1  CHO   433      34.152 195.606  41.992  1.00  0.00           C
ATOM   2828  C2  CHO   433      37.252 195.856  42.392  1.00  0.00           C
ATOM   2829  ROH CHO   434      83.802  43.906  20.642  1.00  0.00            
ATOM   2830  R1  CHO   434      83.902  43.056  23.342  1.00  0.00            
ATOM   2831  R2  CHO   434      86.202  43.206  24.842  1.00  0.00            
ATOM   2832  R3  CHO   434      84.552  44.606  26.542  1.00  0.00            
ATOM   2833  R4  CHO   434      86.802  43.706  28.242  1.00  0.00            
ATOM   2834  R5  CHO   434      84.652  43.406  28.592  1.00  0.00            
ATOM   2835  C1  CHO   434      85.652  45.356  31.792  1.00  0.00           C
ATOM   2836  C2  CHO   434      86.502  43.306  33.692  1.00  0.00           C
ATOM   2837  ROH CHO   435       8.002 225.456  18.742  1.00  0.00            
ATOM   2838  R1  CHO   435       8.402 224.206  21.242  1.00  0.00            
ATOM   2839  R2  CHO   435      10.502 224.856  22.892  1.00  0.00            
ATOM   2840  R3  CHO   435       8.502 225.256  24.692  1.00  0.00            
ATOM   2841  R4  CHO   435      10.952 225.056  26.292  1.00  0.00            
ATOM   2842  R5  CHO   435       9.152 223.856  26.592  1.00  0.00            
ATOM   2843  C1  CHO   435       9.352 225.506  29.992  1.00  0.00           C
ATOM   2844  C2  CHO   435       8.702 225.706  33.142  1.00  0.00           C
ATOM   2845  ROH CHO   436     221.302  52.206  21.742  1.00  0.00            
ATOM   2846  R1  CHO   436     221.602  52.056  24.542  1.00  0.00            
ATOM   2847  R2  CHO   436     222.602  54.156  26.042  1.00  0.00            
ATOM   2848  R3  CHO   436     220.302  53.806  27.442  1.00  0.00            
ATOM   2849  R4  CHO   436     222.152  54.956  29.342  1.00  0.00            
ATOM   2850  R5  CHO   436     221.002  53.156  29.592  1.00  0.00            
ATOM   2851  C1  CHO   436     219.702  55.156  32.592  1.00  0.00           C
ATOM   2852  C2  CHO   436     218.452  55.456  36.042  1.00  0.00           C
ATOM   2853  ROH CHO   437     191.552 104.406  14.342  1.00  0.00            
ATOM   2854  R1  CHO   437     193.152 105.456  16.442  1.00  0.00            
ATOM   2855  R2  CHO   437     192.102 106.956  18.492  1.00  0.00            
ATOM   2856  R3  CHO   437     193.252 105.056  20.042  1.00  0.00            
ATOM   2857  R4  CHO   437     191.652 106.656  21.892  1.00  0.00            
ATOM   2858  R5  CHO   437     193.802 106.206  22.092  1.00  0.00            
ATOM   2859  C1  CHO   437     192.502 104.756  25.392  1.00  0.00           C
ATOM   2860  C2  CHO   437     191.702 104.356  28.192  1.00  0.00           C
ATOM   2861  ROH CHO   438     110.402  40.056  50.442  1.00  0.00            
ATOM   2862  R1  CHO   438     108.302  40.856  48.792  1.00  0.00            
ATOM   2863  R2  CHO   438     108.652  41.756  46.192  1.00  0.00            
ATOM   2864  R3  CHO   438     106.902  39.806  45.592  1.00  0.00            
ATOM   2865  R4  CHO   438     106.702  41.656  43.342  1.00  0.00            
ATOM   2866  R5  CHO   438     105.052  40.956  44.592  1.00  0.00            
ATOM   2867  C1  CHO   438     103.902  39.756  41.142  1.00  0.00           C
ATOM   2868  C2  CHO   438     103.002  38.356  36.992  1.00  0.00           C
ATOM   2869  ROH CHO   439     196.502 147.656  36.342  1.00  0.00            
ATOM   2870  R1  CHO   439     198.552 147.656  34.392  1.00  0.00            
ATOM   2871  R2  CHO   439     198.602 145.906  32.292  1.00  0.00            
ATOM   2872  R3  CHO   439     198.852 148.206  30.842  1.00  0.00            
ATOM   2873  R4  CHO   439     200.002 146.106  29.092  1.00  0.00            
ATOM   2874  R5  CHO   439     200.952 148.006  29.692  1.00  0.00            
ATOM   2875  C1  CHO   439     201.002 148.406  25.892  1.00  0.00           C
ATOM   2876  C2  CHO   439     199.152 149.356  23.192  1.00  0.00           C
ATOM   2877  ROH CHO   440     133.402 159.306  51.292  1.00  0.00            
ATOM   2878  R1  CHO   440     132.602 160.456  48.842  1.00  0.00            
ATOM   2879  R2  CHO   440     134.302 160.756  46.692  1.00  0.00            
ATOM   2880  R3  CHO   440     132.402 159.406  45.342  1.00  0.00            
ATOM   2881  R4  CHO   440     134.052 160.656  43.242  1.00  0.00            
ATOM   2882  R5  CHO   440     131.902 160.806  43.442  1.00  0.00            
ATOM   2883  C1  CHO   440     132.102 159.256  39.992  1.00  0.00           C
ATOM   2884  C2  CHO   440     135.952 159.156  38.792  1.00  0.00           C
ATOM   2885  ROH CHO   441     129.752  61.706  18.792  1.00  0.00            
ATOM   2886  R1  CHO   441     131.852  62.306  20.592  1.00  0.00            
ATOM   2887  R2  CHO   441     131.602  64.206  22.592  1.00  0.00            
ATOM   2888  R3  CHO   441     132.302  62.206  24.192  1.00  0.00            
ATOM   2889  R4  CHO   441     131.702  64.406  26.042  1.00  0.00            
ATOM   2890  R5  CHO   441     133.552  63.256  25.942  1.00  0.00            
ATOM   2891  C1  CHO   441     132.502  62.606  29.542  1.00  0.00           C
ATOM   2892  C2  CHO   441     130.602  64.406  32.292  1.00  0.00           C
ATOM   2893  ROH CHO   442     154.102  18.456  21.892  1.00  0.00            
ATOM   2894  R1  CHO   442     152.252  17.556  23.842  1.00  0.00            
ATOM   2895  R2  CHO   442     152.752  17.756  26.542  1.00  0.00            
ATOM   2896  R3  CHO   442     150.352  19.106  26.542  1.00  0.00            
ATOM   2897  R4  CHO   442     150.902  18.506  29.392  1.00  0.00            
ATOM   2898  R5  CHO   442     149.102  18.006  28.292  1.00  0.00            
ATOM   2899  C1  CHO   442     147.602  20.156  31.042  1.00  0.00           C
ATOM   2900  C2  CHO   442     146.552  23.906  32.492  1.00  0.00           C
ATOM   2901  ROH CHO   443     164.402 130.806  39.542  1.00  0.00            
ATOM   2902  R1  CHO   443     163.302 131.156  36.942  1.00  0.00            
ATOM   2903  R2  CHO   443     164.852 131.606  34.692  1.00  0.00            
ATOM   2904  R3  CHO   443     163.552 129.456  33.742  1.00  0.00            
ATOM   2905  R4  CHO   443     164.652 130.806  31.342  1.00  0.00            
ATOM   2906  R5  CHO   443     162.552 130.206  31.692  1.00  0.00            
ATOM   2907  C1  CHO   443     163.252 128.306  28.492  1.00  0.00           C
ATOM   2908  C2  CHO   443     161.452 128.206  24.392  1.00  0.00           C
ATOM   2909  ROH CHO   444      26.552 212.706  18.792  1.00  0.00            
ATOM   2910  R1  CHO   444      27.202 213.356  21.492  1.00  0.00            
ATOM   2911  R2  CHO   444      25.302 213.806  23.442  1.00  0.00            
ATOM   2912  R3  CHO   444      26.652 211.806  24.742  1.00  0.00            
ATOM   2913  R4  CHO   444      25.002 213.106  26.792  1.00  0.00            
ATOM   2914  R5  CHO   444      27.152 212.806  26.892  1.00  0.00            
ATOM   2915  C1  CHO   444      26.052 210.856  29.992  1.00  0.00           C
ATOM   2916  C2  CHO   444      26.852 209.706  33.442  1.00  0.00           C
ATOM   2917  ROH CHO   445     158.302  83.306  14.642  1.00  0.00            
ATOM   2918  R1  CHO   445     158.302  82.956  17.442  1.00  0.00            
ATOM   2919  R2  CHO   445     160.602  83.056  18.942  1.00  0.00            
ATOM   2920  R3  CHO   445     159.202  84.906  20.392  1.00  0.00            
ATOM   2921  R4  CHO   445     160.702  83.406  22.392  1.00  0.00            
ATOM   2922  R5  CHO   445     158.552  83.756  22.342  1.00  0.00            
ATOM   2923  C1  CHO   445     159.402  85.306  25.742  1.00  0.00           C
ATOM   2924  C2  CHO   445     161.002  88.606  28.542  1.00  0.00           C
ATOM   2925  ROH CHO   446     199.702  77.356  17.542  1.00  0.00            
ATOM   2926  R1  CHO   446     199.702  76.806  20.342  1.00  0.00            
ATOM   2927  R2  CHO   446     202.002  76.806  21.842  1.00  0.00            
ATOM   2928  R3  CHO   446     200.652  78.606  23.392  1.00  0.00            
ATOM   2929  R4  CHO   446     202.752  77.606  25.142  1.00  0.00            
ATOM   2930  R5  CHO   446     200.602  77.656  25.592  1.00  0.00            
ATOM   2931  C1  CHO   446     201.902  79.756  28.492  1.00  0.00           C
ATOM   2932  C2  CHO   446     205.802  78.556  30.442  1.00  0.00           C
ATOM   2933  ROH CHO   447     112.702  65.206  51.192  1.00  0.00            
ATOM   2934  R1  CHO   447     112.152  66.506  48.742  1.00  0.00            
ATOM   2935  R2  CHO   447     113.402  65.856  46.392  1.00  0.00            
ATOM   2936  R3  CHO   447     110.902  65.556  45.492  1.00  0.00            
ATOM   2937  R4  CHO   447     112.552  65.456  43.092  1.00  0.00            
ATOM   2938  R5  CHO   447     110.852  66.806  43.442  1.00  0.00            
ATOM   2939  C1  CHO   447     109.652  65.006  40.292  1.00  0.00           C
ATOM   2940  C2  CHO   447     107.852  66.456  36.792  1.00  0.00           C
ATOM   2941  ROH CHO   448     188.702  94.556  15.742  1.00  0.00            
ATOM   2942  R1  CHO   448     190.002  95.156  18.192  1.00  0.00            
ATOM   2943  R2  CHO   448     188.852  96.806  20.092  1.00  0.00            
ATOM   2944  R3  CHO   448     189.352  94.706  21.692  1.00  0.00            
ATOM   2945  R4  CHO   448     188.402  96.806  23.492  1.00  0.00            
ATOM   2946  R5  CHO   448     190.252  95.656  23.692  1.00  0.00            
ATOM   2947  C1  CHO   448     188.602  94.856  27.042  1.00  0.00           C
ATOM   2948  C2  CHO   448     189.652  93.406  29.342  1.00  0.00           C
ATOM   2949  ROH CHO   449     164.202  91.956  15.042  1.00  0.00            
ATOM   2950  R1  CHO   449     165.202  92.306  17.692  1.00  0.00            
ATOM   2951  R2  CHO   449     164.302  94.356  19.342  1.00  0.00            
ATOM   2952  R3  CHO   449     163.852  92.306  21.042  1.00  0.00            
ATOM   2953  R4  CHO   449     164.052  94.656  22.742  1.00  0.00            
ATOM   2954  R5  CHO   449     165.152  92.806  22.992  1.00  0.00            
ATOM   2955  C1  CHO   449     163.452  92.956  26.392  1.00  0.00           C
ATOM   2956  C2  CHO   449     162.902  93.856  29.842  1.00  0.00           C
ATOM   2957  ROH CHO   450     159.952  34.856  18.892  1.00  0.00            
ATOM   2958  R1  CHO   450     160.252  36.456  21.192  1.00  0.00            
ATOM   2959  R2  CHO   450     158.902  35.906  23.542  1.00  0.00            
ATOM   2960  R3  CHO   450     161.402  36.006  24.642  1.00  0.00            
ATOM   2961  R4  CHO   450     159.652  37.006  26.742  1.00  0.00            
ATOM   2962  R5  CHO   450     161.402  38.006  25.942  1.00  0.00            
ATOM   2963  C1  CHO   450     162.402  37.756  29.592  1.00  0.00           C
ATOM   2964  C2  CHO   450     160.852  39.206  32.392  1.00  0.00           C
ATOM   2965  ROH CHO   451     212.852 144.906  22.692  1.00  0.00            
ATOM   2966  R1  CHO   451     215.302 146.156  21.992  1.00  0.00            
ATOM   2967  R2  CHO   451     217.152 146.906  23.892  1.00  0.00            
ATOM   2968  R3  CHO   451     218.852 145.406  22.342  1.00  0.00            
ATOM   2969  R4  CHO   451     220.602 147.256  23.842  1.00  0.00            
ATOM   2970  R5  CHO   451     220.552 146.956  21.692  1.00  0.00            
ATOM   2971  C1  CHO   451     224.202 146.056  22.342  1.00  0.00           C
ATOM   2972  C2  CHO   451     228.302 145.056  21.692  1.00  0.00           C
ATOM   2973  ROH CHO   452      85.352 164.956  22.342  1.00  0.00            
ATOM   2974  R1  CHO   452      85.902 164.406  25.042  1.00  0.00            
ATOM   2975  R2  CHO   452      84.352 165.356  27.092  1.00  0.00            
ATOM   2976  R3  CHO   452      84.202 162.756  27.792  1.00  0.00            
ATOM   2977  R4  CHO   452      82.952 164.206  30.042  1.00  0.00            
ATOM   2978  R5  CHO   452      84.552 162.756  30.192  1.00  0.00            
ATOM   2979  C1  CHO   452      81.952 161.006  32.392  1.00  0.00           C
ATOM   2980  C2  CHO   452      78.352 161.156  31.742  1.00  0.00           C
ATOM   2981  ROH CHO   453       7.202  97.256  12.792  1.00  0.00            
ATOM   2982  R1  CHO   453       6.202  97.506  15.442  1.00  0.00            
ATOM   2983  R2  CHO   453       5.702  95.306  17.042  1.00  0.00            
ATOM   2984  R3  CHO   453       7.352  96.656  18.792  1.00  0.00            
ATOM   2985  R4  CHO   453       5.502  95.156  20.492  1.00  0.00            
ATOM   2986  R5  CHO   453       5.902  97.306  20.592  1.00  0.00            
ATOM   2987  C1  CHO   453       6.902  96.306  24.142  1.00  0.00           C
ATOM   2988  C2  CHO   453       7.652  97.156  27.592  1.00  0.00           C
ATOM   2989  ROH CHO   454       9.552 104.656  41.742  1.00  0.00            
ATOM   2990  R1  CHO   454      10.802 104.706  39.192  1.00  0.00            
ATOM   2991  R2  CHO   454      12.902 103.006  38.542  1.00  0.00            
ATOM   2992  R3  CHO   454      11.252 102.406  36.442  1.00  0.00            
ATOM   2993  R4  CHO   454      13.902 101.356  35.642  1.00  0.00            
ATOM   2994  R5  CHO   454      12.652 102.706  34.492  1.00  0.00            
ATOM   2995  C1  CHO   454      12.952  99.806  32.042  1.00  0.00           C
ATOM   2996  C2  CHO   454      11.702 100.106  28.092  1.00  0.00           C
ATOM   2997  ROH CHO   455       9.102 190.056  26.242  1.00  0.00            
ATOM   2998  R1  CHO   455       9.752 187.556  27.342  1.00  0.00            
ATOM   2999  R2  CHO   455       9.852 185.206  25.842  1.00  0.00            
ATOM   3000  R3  CHO   455      12.352 185.056  26.842  1.00  0.00            
ATOM   3001  R4  CHO   455      11.302 182.306  26.892  1.00  0.00            
ATOM   3002  R5  CHO   455      12.152 183.406  28.592  1.00  0.00            
ATOM   3003  C1  CHO   455      14.502 180.406  28.492  1.00  0.00           C
ATOM   3004  C2  CHO   455      13.102 177.656  28.692  1.00  0.00           C
ATOM   3005  ROH CHO   456     161.052 125.106   8.792  1.00  0.00            
ATOM   3006  R1  CHO   456     160.152 125.356  11.492  1.00  0.00            
ATOM   3007  R2  CHO   456     160.652 123.406  13.392  1.00  0.00            
ATOM   3008  R3  CHO   456     161.752 125.456  14.742  1.00  0.00            
ATOM   3009  R4  CHO   456     161.902 123.206  16.592  1.00  0.00            
ATOM   3010  R5  CHO   456     161.052 125.156  17.042  1.00  0.00            
ATOM   3011  C1  CHO   456     163.702 125.006  19.742  1.00  0.00           C
ATOM   3012  C2  CHO   456     164.852 124.656  23.242  1.00  0.00           C
ATOM   3013  ROH CHO   457     149.752 109.656  12.292  1.00  0.00            
ATOM   3014  R1  CHO   457     150.052 110.006  15.042  1.00  0.00            
ATOM   3015  R2  CHO   457     152.402 109.306  16.392  1.00  0.00            
ATOM   3016  R3  CHO   457     152.302 111.906  17.242  1.00  0.00            
ATOM   3017  R4  CHO   457     154.002 110.506  19.192  1.00  0.00            
ATOM   3018  R5  CHO   457     152.252 111.706  19.642  1.00  0.00            
ATOM   3019  C1  CHO   457     154.902 113.606  21.642  1.00  0.00           C
ATOM   3020  C2  CHO   457     156.852 111.756  25.292  1.00  0.00           C
ATOM   3021  ROH CHO   458      41.502 216.706  20.292  1.00  0.00            
ATOM   3022  R1  CHO   458      40.602 216.256  22.942  1.00  0.00            
ATOM   3023  R2  CHO   458      42.002 214.706  24.742  1.00  0.00            
ATOM   3024  R3  CHO   458      41.902 216.956  26.242  1.00  0.00            
ATOM   3025  R4  CHO   458      41.302 214.756  28.092  1.00  0.00            
ATOM   3026  R5  CHO   458      40.102 216.556  27.792  1.00  0.00            
ATOM   3027  C1  CHO   458      40.752 216.906  31.542  1.00  0.00           C
ATOM   3028  C2  CHO   458      42.302 214.956  34.492  1.00  0.00           C
ATOM   3029  ROH CHO   459       8.602  63.006  57.592  1.00  0.00            
ATOM   3030  R1  CHO   459       8.552  61.806  55.042  1.00  0.00            
ATOM   3031  R2  CHO   459       6.852  62.656  53.042  1.00  0.00            
ATOM   3032  R3  CHO   459       9.152  62.906  51.592  1.00  0.00            
ATOM   3033  R4  CHO   459       7.052  62.756  49.592  1.00  0.00            
ATOM   3034  R5  CHO   459       8.802  61.556  49.692  1.00  0.00            
ATOM   3035  C1  CHO   459       9.302  63.106  46.242  1.00  0.00           C
ATOM   3036  C2  CHO   459      11.402  64.256  43.292  1.00  0.00           C
ATOM   3037  ROH CHO   460     152.452 175.756  39.742  1.00  0.00            
ATOM   3038  R1  CHO   460     151.602 176.656  37.192  1.00  0.00            
ATOM   3039  R2  CHO   460     150.352 175.006  35.392  1.00  0.00            
ATOM   3040  R3  CHO   460     148.452 176.956  35.442  1.00  0.00            
ATOM   3041  R4  CHO   460     148.702 176.206  32.592  1.00  0.00            
ATOM   3042  R5  CHO   460     148.852 178.206  33.442  1.00  0.00            
ATOM   3043  C1  CHO   460     145.902 178.706  31.042  1.00  0.00           C
ATOM   3044  C2  CHO   460     145.652 176.856  27.892  1.00  0.00           C
ATOM   3045  ROH CHO   461      64.702  26.106  49.242  1.00  0.00            
ATOM   3046  R1  CHO   461      64.602  27.856  46.992  1.00  0.00            
ATOM   3047  R2  CHO   461      66.852  28.856  45.742  1.00  0.00            
ATOM   3048  R3  CHO   461      65.702  27.806  43.542  1.00  0.00            
ATOM   3049  R4  CHO   461      67.452  29.906  42.492  1.00  0.00            
ATOM   3050  R5  CHO   461      65.302  29.656  42.092  1.00  0.00            
ATOM   3051  C1  CHO   461      66.702  29.506  38.542  1.00  0.00           C
ATOM   3052  C2  CHO   461      66.152  31.306  35.442  1.00  0.00           C
ATOM   3053  ROH CHO   462     211.552  62.806  54.192  1.00  0.00            
ATOM   3054  R1  CHO   462     211.602  63.706  51.492  1.00  0.00            
ATOM   3055  R2  CHO   462     212.202  62.006  49.392  1.00  0.00            
ATOM   3056  R3  CHO   462     209.802  62.856  48.392  1.00  0.00            
ATOM   3057  R4  CHO   462     211.552  62.606  46.042  1.00  0.00            
ATOM   3058  R5  CHO   462     210.402  64.356  46.642  1.00  0.00            
ATOM   3059  C1  CHO   462     208.902  63.756  43.192  1.00  0.00           C
ATOM   3060  C2  CHO   462     209.252  62.856  39.592  1.00  0.00           C
ATOM   3061  ROH CHO   463      56.302  56.906  23.892  1.00  0.00            
ATOM   3062  R1  CHO   463      56.002  58.156  26.392  1.00  0.00            
ATOM   3063  R2  CHO   463      55.752  56.756  28.742  1.00  0.00            
ATOM   3064  R3  CHO   463      57.852  58.306  29.542  1.00  0.00            
ATOM   3065  R4  CHO   463      56.802  57.106  31.992  1.00  0.00            
ATOM   3066  R5  CHO   463      57.152  59.206  31.592  1.00  0.00            
ATOM   3067  C1  CHO   463      59.402  58.756  34.642  1.00  0.00           C
ATOM   3068  C2  CHO   463      61.802  58.806  37.942  1.00  0.00           C
ATOM   3069  ROH CHO   464     134.752 145.206  19.792  1.00  0.00            
ATOM   3070  R1  CHO   464     135.802 146.456  22.042  1.00  0.00            
ATOM   3071  R2  CHO   464     134.352 148.306  23.542  1.00  0.00            
ATOM   3072  R3  CHO   464     135.002 146.656  25.592  1.00  0.00            
ATOM   3073  R4  CHO   464     134.052 149.106  26.892  1.00  0.00            
ATOM   3074  R5  CHO   464     135.952 148.106  27.242  1.00  0.00            
ATOM   3075  C1  CHO   464     134.502 148.006  30.792  1.00  0.00           C
ATOM   3076  C2  CHO   464     136.802 150.356  32.792  1.00  0.00           C
ATOM   3077  ROH CHO   465     122.952  71.256  17.692  1.00  0.00            
ATOM   3078  R1  CHO   465     124.702  71.006  19.892  1.00  0.00            
ATOM   3079  R2  CHO   465     126.952  72.606  20.242  1.00  0.00            
ATOM   3080  R3  CHO   465     125.802  73.156  22.642  1.00  0.00            
ATOM   3081  R4  CHO   465     128.652  73.806  22.942  1.00  0.00            
ATOM   3082  R5  CHO   465     127.502  72.506  24.242  1.00  0.00            
ATOM   3083  C1  CHO   465     128.602  75.056  26.792  1.00  0.00           C
ATOM   3084  C2  CHO   465     127.902  76.906  30.442  1.00  0.00           C
ATOM   3085  ROH CHO   466      33.302 175.606  44.092  1.00  0.00            
ATOM   3086  R1  CHO   466      32.902 177.206  41.792  1.00  0.00            
ATOM   3087  R2  CHO   466      31.602 176.256  39.542  1.00  0.00            
ATOM   3088  R3  CHO   466      30.052 178.456  39.892  1.00  0.00            
ATOM   3089  R4  CHO   466      29.452 177.556  37.142  1.00  0.00            
ATOM   3090  R5  CHO   466      30.102 179.556  37.742  1.00  0.00            
ATOM   3091  C1  CHO   466      26.752 180.406  36.092  1.00  0.00           C
ATOM   3092  C2  CHO   466      26.552 178.756  32.642  1.00  0.00           C
ATOM   3093  ROH CHO   467     216.752  15.456  26.492  1.00  0.00            
ATOM   3094  R1  CHO   467     215.902  16.206  29.092  1.00  0.00            
ATOM   3095  R2  CHO   467     213.352  15.706  29.992  1.00  0.00            
ATOM   3096  R3  CHO   467     214.702  14.556  32.092  1.00  0.00            
ATOM   3097  R4  CHO   467     211.852  14.556  32.942  1.00  0.00            
ATOM   3098  R5  CHO   467     213.552  15.356  34.042  1.00  0.00            
ATOM   3099  C1  CHO   467     212.302  12.806  36.592  1.00  0.00           C
ATOM   3100  C2  CHO   467     212.752   9.406  38.792  1.00  0.00           C
ATOM   3101  ROH CHO   468     165.352  51.256  50.492  1.00  0.00            
ATOM   3102  R1  CHO   468     165.302  52.406  47.942  1.00  0.00            
ATOM   3103  R2  CHO   468     166.152  51.056  45.692  1.00  0.00            
ATOM   3104  R3  CHO   468     163.702  51.756  44.742  1.00  0.00            
ATOM   3105  R4  CHO   468     165.302  51.156  42.342  1.00  0.00            
ATOM   3106  R5  CHO   468     164.152  52.956  42.742  1.00  0.00            
ATOM   3107  C1  CHO   468     162.452  51.806  39.492  1.00  0.00           C
ATOM   3108  C2  CHO   468     160.552  52.106  36.042  1.00  0.00           C
ATOM   3109  ROH CHO   469      86.652  88.906  25.792  1.00  0.00            
ATOM   3110  R1  CHO   469      85.952  88.456  28.492  1.00  0.00            
ATOM   3111  R2  CHO   469      86.802  86.206  29.842  1.00  0.00            
ATOM   3112  R3  CHO   469      87.752  88.056  31.642  1.00  0.00            
ATOM   3113  R4  CHO   469      87.352  85.606  33.192  1.00  0.00            
ATOM   3114  R5  CHO   469      86.552  87.606  33.642  1.00  0.00            
ATOM   3115  C1  CHO   469      88.552  86.956  36.842  1.00  0.00           C
ATOM   3116  C2  CHO   469      88.902  83.856  39.842  1.00  0.00           C
ATOM   3117  ROH CHO   470      53.752 110.556  20.442  1.00  0.00            
ATOM   3118  R1  CHO   470      53.952 112.156  22.792  1.00  0.00            
ATOM   3119  R2  CHO   470      52.252 114.256  23.292  1.00  0.00            
ATOM   3120  R3  CHO   470      51.902 112.956  25.642  1.00  0.00            
ATOM   3121  R4  CHO   470      52.502 115.706  26.392  1.00  0.00            
ATOM   3122  R5  CHO   470      53.552 113.906  27.092  1.00  0.00            
ATOM   3123  C1  CHO   470      52.352 115.356  30.442  1.00  0.00           C
ATOM   3124  C2  CHO   470      50.552 116.406  33.742  1.00  0.00           C
ATOM   3125  ROH CHO   471     194.552  73.056  52.092  1.00  0.00            
ATOM   3126  R1  CHO   471     193.652  71.906  49.642  1.00  0.00            
ATOM   3127  R2  CHO   471     191.652  73.006  48.142  1.00  0.00            
ATOM   3128  R3  CHO   471     193.502  72.856  46.142  1.00  0.00            
ATOM   3129  R4  CHO   471     190.952  73.256  44.742  1.00  0.00            
ATOM   3130  R5  CHO   471     192.402  71.656  44.392  1.00  0.00            
ATOM   3131  C1  CHO   471     192.302  73.256  40.942  1.00  0.00           C
ATOM   3132  C2  CHO   471     192.352  72.306  37.642  1.00  0.00           C
ATOM   3133  ROH CHO   472       5.502 133.156  37.642  1.00  0.00            
ATOM   3134  R1  CHO   472       6.102 132.056  35.092  1.00  0.00            
ATOM   3135  R2  CHO   472       5.502 129.456  34.442  1.00  0.00            
ATOM   3136  R3  CHO   472       4.202 130.556  32.392  1.00  0.00            
ATOM   3137  R4  CHO   472       4.952 127.906  31.392  1.00  0.00            
ATOM   3138  R5  CHO   472       5.402 129.806  30.442  1.00  0.00            
ATOM   3139  C1  CHO   472       3.402 128.106  27.692  1.00  0.00           C
ATOM   3140  C2  CHO   472       1.302 125.606  25.642  1.00  0.00           C
ATOM   3141  ROH CHO   473     207.152 113.206  43.642  1.00  0.00            
ATOM   3142  R1  CHO   473     207.052 112.356  40.942  1.00  0.00            
ATOM   3143  R2  CHO   473     208.102 113.806  38.892  1.00  0.00            
ATOM   3144  R3  CHO   473     209.402 111.506  38.342  1.00  0.00            
ATOM   3145  R4  CHO   473     208.952 112.706  35.742  1.00  0.00            
ATOM   3146  R5  CHO   473     208.402 110.706  36.342  1.00  0.00            
ATOM   3147  C1  CHO   473     210.702 109.906  33.392  1.00  0.00           C
ATOM   3148  C2  CHO   473     211.652 109.256  28.842  1.00  0.00           C
ATOM   3149  ROH CHO   474     140.852 188.456  44.392  1.00  0.00            
ATOM   3150  R1  CHO   474     139.652 189.556  42.092  1.00  0.00            
ATOM   3151  R2  CHO   474     140.052 188.506  39.542  1.00  0.00            
ATOM   3152  R3  CHO   474     137.352 188.456  39.492  1.00  0.00            
ATOM   3153  R4  CHO   474     138.152 188.106  36.692  1.00  0.00            
ATOM   3154  R5  CHO   474     136.752 189.606  37.492  1.00  0.00            
ATOM   3155  C1  CHO   474     134.502 187.806  34.992  1.00  0.00           C
ATOM   3156  C2  CHO   474     131.752 184.506  33.492  1.00  0.00           C
ATOM   3157  ROH CHO   475     168.402  83.706  48.442  1.00  0.00            
ATOM   3158  R1  CHO   475     168.952  83.006  45.742  1.00  0.00            
ATOM   3159  R2  CHO   475     167.152  81.556  44.192  1.00  0.00            
ATOM   3160  R3  CHO   475     167.452  83.656  42.492  1.00  0.00            
ATOM   3161  R4  CHO   475     166.202  81.556  40.892  1.00  0.00            
ATOM   3162  R5  CHO   475     168.052  82.606  40.392  1.00  0.00            
ATOM   3163  C1  CHO   475     165.952  83.506  37.342  1.00  0.00           C
ATOM   3164  C2  CHO   475     167.052  82.506  32.092  1.00  0.00           C
ATOM   3165  ROH CHO   476     173.352 118.356  44.142  1.00  0.00            
ATOM   3166  R1  CHO   476     173.452 118.806  41.342  1.00  0.00            
ATOM   3167  R2  CHO   476     175.552 117.956  39.792  1.00  0.00            
ATOM   3168  R3  CHO   476     173.552 116.806  38.342  1.00  0.00            
ATOM   3169  R4  CHO   476     175.702 117.356  36.392  1.00  0.00            
ATOM   3170  R5  CHO   476     173.602 117.956  36.242  1.00  0.00            
ATOM   3171  C1  CHO   476     173.902 115.906  33.042  1.00  0.00           C
ATOM   3172  C2  CHO   476     173.102 116.906  29.842  1.00  0.00           C
ATOM   3173  ROH CHO   477      62.552  30.956  21.342  1.00  0.00            
ATOM   3174  R1  CHO   477      63.152  30.906  24.092  1.00  0.00            
ATOM   3175  R2  CHO   477      61.752  29.306  25.892  1.00  0.00            
ATOM   3176  R3  CHO   477      64.252  28.406  26.542  1.00  0.00            
ATOM   3177  R4  CHO   477      62.602  27.656  28.842  1.00  0.00            
ATOM   3178  R5  CHO   477      64.452  28.806  28.892  1.00  0.00            
ATOM   3179  C1  CHO   477      65.402  25.856  31.142  1.00  0.00           C
ATOM   3180  C2  CHO   477      65.402  24.956  34.742  1.00  0.00           C
ATOM   3181  ROH CHO   478     179.852 207.756  43.742  1.00  0.00            
ATOM   3182  R1  CHO   478     178.702 206.706  41.392  1.00  0.00            
ATOM   3183  R2  CHO   478     177.452 208.306  39.542  1.00  0.00            
ATOM   3184  R3  CHO   478     179.152 207.106  37.842  1.00  0.00            
ATOM   3185  R4  CHO   478     177.302 208.556  36.092  1.00  0.00            
ATOM   3186  R5  CHO   478     177.802 206.456  35.992  1.00  0.00            
ATOM   3187  C1  CHO   478     178.852 207.506  32.492  1.00  0.00           C
ATOM   3188  C2  CHO   478     178.052 203.406  30.892  1.00  0.00           C
ATOM   3189  ROH CHO   479      73.902 118.856  27.542  1.00  0.00            
ATOM   3190  R1  CHO   479      74.502 117.656  30.042  1.00  0.00            
ATOM   3191  R2  CHO   479      75.802 119.056  32.042  1.00  0.00            
ATOM   3192  R3  CHO   479      73.652 118.256  33.542  1.00  0.00            
ATOM   3193  R4  CHO   479      75.602 119.256  35.492  1.00  0.00            
ATOM   3194  R5  CHO   479      74.602 117.306  35.492  1.00  0.00            
ATOM   3195  C1  CHO   479      73.452 118.606  38.892  1.00  0.00           C
ATOM   3196  C2  CHO   479      71.802 122.006  40.642  1.00  0.00           C
ATOM   3197  ROH CHO   480      24.252  38.156  19.742  1.00  0.00            
ATOM   3198  R1  CHO   480      25.752  37.806  22.092  1.00  0.00            
ATOM   3199  R2  CHO   480      27.902  39.456  22.692  1.00  0.00            
ATOM   3200  R3  CHO   480      26.552  39.756  25.042  1.00  0.00            
ATOM   3201  R4  CHO   480      29.352  40.306  25.742  1.00  0.00            
ATOM   3202  R5  CHO   480      28.002  38.906  26.742  1.00  0.00            
ATOM   3203  C1  CHO   480      28.902  41.156  29.692  1.00  0.00           C
ATOM   3204  C2  CHO   480      26.902  42.156  33.042  1.00  0.00           C
ATOM   3205  ROH CHO   481      70.852 128.906  25.392  1.00  0.00            
ATOM   3206  R1  CHO   481      69.252 128.006  27.592  1.00  0.00            
ATOM   3207  R2  CHO   481      70.052 128.406  30.242  1.00  0.00            
ATOM   3208  R3  CHO   481      67.602 129.556  30.442  1.00  0.00            
ATOM   3209  R4  CHO   481      67.802 127.856  32.792  1.00  0.00            
ATOM   3210  R5  CHO   481      66.202 127.856  31.342  1.00  0.00            
ATOM   3211  C1  CHO   481      64.202 128.656  34.492  1.00  0.00           C
ATOM   3212  C2  CHO   481      60.402 128.056  35.642  1.00  0.00           C
ATOM   3213  ROH CHO   482     138.852  82.506  50.142  1.00  0.00            
ATOM   3214  R1  CHO   482     137.252  82.956  47.842  1.00  0.00            
ATOM   3215  R2  CHO   482     137.752  85.056  46.092  1.00  0.00            
ATOM   3216  R3  CHO   482     137.802  83.056  44.242  1.00  0.00            
ATOM   3217  R4  CHO   482     137.002  85.406  42.742  1.00  0.00            
ATOM   3218  R5  CHO   482     135.952  83.506  42.792  1.00  0.00            
ATOM   3219  C1  CHO   482     136.602  83.756  39.042  1.00  0.00           C
ATOM   3220  C2  CHO   482     135.202  86.106  36.992  1.00  0.00           C
ATOM   3221  ROH CHO   483      86.202 145.406  25.242  1.00  0.00            
ATOM   3222  R1  CHO   483      86.002 146.306  27.942  1.00  0.00            
ATOM   3223  R2  CHO   483      84.202 148.206  28.742  1.00  0.00            
ATOM   3224  R3  CHO   483      83.452 146.306  30.542  1.00  0.00            
ATOM   3225  R4  CHO   483      83.152 148.856  31.942  1.00  0.00            
ATOM   3226  R5  CHO   483      84.302 147.156  32.592  1.00  0.00            
ATOM   3227  C1  CHO   483      81.852 147.456  35.542  1.00  0.00           C
ATOM   3228  C2  CHO   483      79.502 145.356  37.942  1.00  0.00           C
ATOM   3229  ROH CHO   484     187.202 104.256  12.892  1.00  0.00            
ATOM   3230  R1  CHO   484     186.552 104.056  15.642  1.00  0.00            
ATOM   3231  R2  CHO   484     188.402 103.456  17.592  1.00  0.00            
ATOM   3232  R3  CHO   484     187.552 105.756  18.692  1.00  0.00            
ATOM   3233  R4  CHO   484     188.452 104.106  20.942  1.00  0.00            
ATOM   3234  R5  CHO   484     186.502 105.106  20.742  1.00  0.00            
ATOM   3235  C1  CHO   484     187.652 106.706  23.992  1.00  0.00           C
ATOM   3236  C2  CHO   484     187.352 107.906  27.492  1.00  0.00           C
ATOM   3237  ROH CHO   485     141.852  38.256  15.592  1.00  0.00            
ATOM   3238  R1  CHO   485     141.152  39.756  17.892  1.00  0.00            
ATOM   3239  R2  CHO   485     139.652  38.656  19.942  1.00  0.00            
ATOM   3240  R3  CHO   485     141.752  39.456  21.492  1.00  0.00            
ATOM   3241  R4  CHO   485     139.352  40.156  23.042  1.00  0.00            
ATOM   3242  R5  CHO   485     141.002  41.506  22.492  1.00  0.00            
ATOM   3243  C1  CHO   485     141.152  41.806  26.292  1.00  0.00           C
ATOM   3244  C2  CHO   485     142.052  42.406  28.092  1.00  0.00           C
ATOM   3245  ROH CHO   486      61.652 194.256  28.342  1.00  0.00            
ATOM   3246  R1  CHO   486      61.502 195.956  30.592  1.00  0.00            
ATOM   3247  R2  CHO   486      59.202 196.306  32.042  1.00  0.00            
ATOM   3248  R3  CHO   486      60.752 195.556  34.142  1.00  0.00            
ATOM   3249  R4  CHO   486      58.202 196.356  35.342  1.00  0.00            
ATOM   3250  R5  CHO   486      60.202 197.056  35.892  1.00  0.00            
ATOM   3251  C1  CHO   486      59.102 195.606  39.242  1.00  0.00           C
ATOM   3252  C2  CHO   486      57.802 192.506  41.342  1.00  0.00           C
ATOM   3253  ROH CHO   487     117.652 117.356  29.442  1.00  0.00            
ATOM   3254  R1  CHO   487     117.552 118.206  32.142  1.00  0.00            
ATOM   3255  R2  CHO   487     119.302 117.306  34.042  1.00  0.00            
ATOM   3256  R3  CHO   487     119.752 119.956  34.442  1.00  0.00            
ATOM   3257  R4  CHO   487     118.652 119.006  36.992  1.00  0.00            
ATOM   3258  R5  CHO   487     117.902 120.656  35.792  1.00  0.00            
ATOM   3259  C1  CHO   487     118.702 122.456  39.042  1.00  0.00           C
ATOM   3260  C2  CHO   487     117.752 122.856  42.892  1.00  0.00           C
ATOM   3261  ROH CHO   488      26.152 219.756  50.592  1.00  0.00            
ATOM   3262  R1  CHO   488      25.152 218.856  48.142  1.00  0.00            
ATOM   3263  R2  CHO   488      24.002 220.506  46.292  1.00  0.00            
ATOM   3264  R3  CHO   488      25.852 219.456  44.592  1.00  0.00            
ATOM   3265  R4  CHO   488      24.302 221.206  42.892  1.00  0.00            
ATOM   3266  R5  CHO   488      24.702 219.106  42.542  1.00  0.00            
ATOM   3267  C1  CHO   488      26.202 220.606  39.392  1.00  0.00           C
ATOM   3268  C2  CHO   488      27.502 219.306  36.542  1.00  0.00           C
ATOM   3269  ROH CHO   489     220.702  65.656  54.992  1.00  0.00            
ATOM   3270  R1  CHO   489     220.152  67.156  52.642  1.00  0.00            
ATOM   3271  R2  CHO   489     221.802  67.056  50.442  1.00  0.00            
ATOM   3272  R3  CHO   489     219.502  66.356  49.142  1.00  0.00            
ATOM   3273  R4  CHO   489     221.502  66.706  46.992  1.00  0.00            
ATOM   3274  R5  CHO   489     219.552  67.656  47.142  1.00  0.00            
ATOM   3275  C1  CHO   489     219.152  65.856  43.792  1.00  0.00           C
ATOM   3276  C2  CHO   489     220.652  66.506  41.342  1.00  0.00           C
ATOM   3277  ROH CHO   490       5.852 104.406  44.442  1.00  0.00            
ATOM   3278  R1  CHO   490       5.702 102.556  42.292  1.00  0.00            
ATOM   3279  R2  CHO   490       4.502 103.106  39.892  1.00  0.00            
ATOM   3280  R3  CHO   490       6.902 102.356  38.892  1.00  0.00            
ATOM   3281  R4  CHO   490       5.152 102.506  36.542  1.00  0.00            
ATOM   3282  R5  CHO   490       6.402 100.806  37.142  1.00  0.00            
ATOM   3283  C1  CHO   490       7.802 101.406  33.642  1.00  0.00           C
ATOM   3284  C2  CHO   490       7.852 103.706  30.442  1.00  0.00           C
ATOM   3285  ROH CHO   491     137.202 109.106  54.442  1.00  0.00            
ATOM   3286  R1  CHO   491     136.202 110.056  51.992  1.00  0.00            
ATOM   3287  R2  CHO   491     136.502 108.706  49.592  1.00  0.00            
ATOM   3288  R3  CHO   491     133.802 108.956  49.492  1.00  0.00            
ATOM   3289  R4  CHO   491     134.552 107.906  46.842  1.00  0.00            
ATOM   3290  R5  CHO   491     133.352 109.656  47.242  1.00  0.00            
ATOM   3291  C1  CHO   491     130.852 107.656  45.142  1.00  0.00           C
ATOM   3292  C2  CHO   491     130.402 106.506  42.192  1.00  0.00           C
ATOM   3293  ROH CHO   492      31.152  45.156  21.992  1.00  0.00            
ATOM   3294  R1  CHO   492      32.602  44.756  24.392  1.00  0.00            
ATOM   3295  R2  CHO   492      31.752  45.806  26.792  1.00  0.00            
ATOM   3296  R3  CHO   492      31.952  43.256  27.642  1.00  0.00            
ATOM   3297  R4  CHO   492      31.702  44.806  30.092  1.00  0.00            
ATOM   3298  R5  CHO   492      33.302  43.406  29.642  1.00  0.00            
ATOM   3299  C1  CHO   492      31.902  41.806  32.842  1.00  0.00           C
ATOM   3300  C2  CHO   492      32.402  41.006  35.742  1.00  0.00           C
ATOM   3301  ROH CHO   493     221.452  85.456  49.142  1.00  0.00            
ATOM   3302  R1  CHO   493     222.502  84.556  46.642  1.00  0.00            
ATOM   3303  R2  CHO   493     221.302  82.556  45.142  1.00  0.00            
ATOM   3304  R3  CHO   493     221.352  84.456  43.192  1.00  0.00            
ATOM   3305  R4  CHO   493     221.202  81.906  41.792  1.00  0.00            
ATOM   3306  R5  CHO   493     222.652  83.456  41.442  1.00  0.00            
ATOM   3307  C1  CHO   493     221.202  83.256  37.942  1.00  0.00           C
ATOM   3308  C2  CHO   493     218.002  81.456  34.442  1.00  0.00           C
ATOM   3309  ROH CHO   494      29.252 113.606  13.792  1.00  0.00            
ATOM   3310  R1  CHO   494      27.952 114.906  15.942  1.00  0.00            
ATOM   3311  R2  CHO   494      26.702 113.506  17.992  1.00  0.00            
ATOM   3312  R3  CHO   494      28.352 115.056  19.542  1.00  0.00            
ATOM   3313  R4  CHO   494      26.102 114.356  21.292  1.00  0.00            
ATOM   3314  R5  CHO   494      26.852 116.356  20.842  1.00  0.00            
ATOM   3315  C1  CHO   494      27.202 116.306  24.642  1.00  0.00           C
ATOM   3316  C2  CHO   494      28.552 116.156  28.342  1.00  0.00           C
ATOM   3317  ROH CHO   495      76.202 117.606  59.942  1.00  0.00            
ATOM   3318  R1  CHO   495      76.952 116.756  57.392  1.00  0.00            
ATOM   3319  R2  CHO   495      75.352 117.106  55.142  1.00  0.00            
ATOM   3320  R3  CHO   495      77.552 118.356  54.142  1.00  0.00            
ATOM   3321  R4  CHO   495      75.902 117.756  51.792  1.00  0.00            
ATOM   3322  R5  CHO   495      78.002 117.206  52.092  1.00  0.00            
ATOM   3323  C1  CHO   495      78.252 119.306  48.892  1.00  0.00           C
ATOM   3324  C2  CHO   495      79.152 118.056  45.742  1.00  0.00           C
ATOM   3325  ROH CHO   496     155.102 104.406  48.442  1.00  0.00            
ATOM   3326  R1  CHO   496     153.952 102.956  46.292  1.00  0.00            
ATOM   3327  R2  CHO   496     151.552 103.656  45.142  1.00  0.00            
ATOM   3328  R3  CHO   496     153.002 103.656  42.842  1.00  0.00            
ATOM   3329  R4  CHO   496     150.202 103.456  41.942  1.00  0.00            
ATOM   3330  R5  CHO   496     151.852 102.106  41.442  1.00  0.00            
ATOM   3331  C1  CHO   496     150.802 103.356  37.942  1.00  0.00           C
ATOM   3332  C2  CHO   496     148.302 103.206  34.192  1.00  0.00           C
ATOM   3333  ROH CHO   497     137.802 121.856  53.442  1.00  0.00            
ATOM   3334  R1  CHO   497     136.702 120.256  51.342  1.00  0.00            
ATOM   3335  R2  CHO   497     134.202 120.706  50.292  1.00  0.00            
ATOM   3336  R3  CHO   497     135.552 120.806  47.942  1.00  0.00            
ATOM   3337  R4  CHO   497     132.802 120.256  47.142  1.00  0.00            
ATOM   3338  R5  CHO   497     134.552 119.106  46.592  1.00  0.00            
ATOM   3339  C1  CHO   497     133.252 120.106  43.142  1.00  0.00           C
ATOM   3340  C2  CHO   497     131.052 117.956  41.342  1.00  0.00           C
ATOM   3341  ROH CHO   498     178.952  92.256  47.642  1.00  0.00            
ATOM   3342  R1  CHO   498     178.752  92.806  44.892  1.00  0.00            
ATOM   3343  R2  CHO   498     180.652  92.006  43.042  1.00  0.00            
ATOM   3344  R3  CHO   498     178.502  90.906  41.792  1.00  0.00            
ATOM   3345  R4  CHO   498     180.652  90.856  39.792  1.00  0.00            
ATOM   3346  R5  CHO   498     178.652  91.706  39.542  1.00  0.00            
ATOM   3347  C1  CHO   498     178.652  89.156  36.692  1.00  0.00           C
ATOM   3348  C2  CHO   498     177.402  87.206  32.342  1.00  0.00           C
ATOM   3349  ROH CHO   499     140.902  29.406  46.542  1.00  0.00            
ATOM   3350  R1  CHO   499     140.852  30.056  43.792  1.00  0.00            
ATOM   3351  R2  CHO   499     141.652  28.256  41.842  1.00  0.00            
ATOM   3352  R3  CHO   499     139.202  28.856  40.792  1.00  0.00            
ATOM   3353  R4  CHO   499     140.652  27.706  38.542  1.00  0.00            
ATOM   3354  R5  CHO   499     139.652  29.606  38.592  1.00  0.00            
ATOM   3355  C1  CHO   499     137.802  27.906  35.692  1.00  0.00           C
ATOM   3356  C2  CHO   499     134.302  26.756  34.392  1.00  0.00           C
ATOM   3357  ROH CHO   500     220.852  46.956  22.592  1.00  0.00            
ATOM   3358  R1  CHO   500     222.402  46.906  24.992  1.00  0.00            
ATOM   3359  R2  CHO   500     222.052  48.706  27.042  1.00  0.00            
ATOM   3360  R3  CHO   500     221.802  46.456  28.542  1.00  0.00            
ATOM   3361  R4  CHO   500     221.952  48.656  30.492  1.00  0.00            
ATOM   3362  R5  CHO   500     223.202  46.906  30.442  1.00  0.00            
ATOM   3363  C1  CHO   500     221.652  46.556  33.892  1.00  0.00           C
ATOM   3364  C2  CHO   500     222.952  48.256  38.342  1.00  0.00           C
ATOM   3365  ROH CHO   501      36.652 208.606  52.292  1.00  0.00            
ATOM   3366  R1  CHO   501      35.552 207.206  50.092  1.00  0.00            
ATOM   3367  R2  CHO   501      35.552 208.256  47.542  1.00  0.00            
ATOM   3368  R3  CHO   501      36.702 205.856  46.942  1.00  0.00            
ATOM   3369  R4  CHO   501      36.402 207.156  44.342  1.00  0.00            
ATOM   3370  R5  CHO   501      35.702 205.156  44.892  1.00  0.00            
ATOM   3371  C1  CHO   501      37.952 204.306  41.942  1.00  0.00           C
ATOM   3372  C2  CHO   501      36.852 205.956  39.342  1.00  0.00           C
ATOM   3373  ROH CHO   502      38.002  18.306  51.642  1.00  0.00            
ATOM   3374  R1  CHO   502      36.402  19.356  49.542  1.00  0.00            
ATOM   3375  R2  CHO   502      37.052  21.656  48.192  1.00  0.00            
ATOM   3376  R3  CHO   502      36.802  20.056  45.992  1.00  0.00            
ATOM   3377  R4  CHO   502      37.452  22.656  44.892  1.00  0.00            
ATOM   3378  R5  CHO   502      35.752  21.456  44.342  1.00  0.00            
ATOM   3379  C1  CHO   502      37.402  21.756  40.942  1.00  0.00           C
ATOM   3380  C2  CHO   502      35.052  21.756  36.942  1.00  0.00           C
ATOM   3381  ROH CHO   503      95.752  18.906  23.542  1.00  0.00            
ATOM   3382  R1  CHO   503      95.152  17.606  25.992  1.00  0.00            
ATOM   3383  R2  CHO   503      96.402  18.256  28.392  1.00  0.00            
ATOM   3384  R3  CHO   503      93.852  18.556  29.242  1.00  0.00            
ATOM   3385  R4  CHO   503      95.452  17.956  31.692  1.00  0.00            
ATOM   3386  R5  CHO   503      93.652  16.906  30.992  1.00  0.00            
ATOM   3387  C1  CHO   503      92.452  18.106  34.442  1.00  0.00           C
ATOM   3388  C2  CHO   503      90.952  20.756  37.042  1.00  0.00           C
ATOM   3389  ROH CHO   504      47.552 220.956  51.442  1.00  0.00            
ATOM   3390  R1  CHO   504      48.552 218.556  50.342  1.00  0.00            
ATOM   3391  R2  CHO   504      50.302 216.906  51.742  1.00  0.00            
ATOM   3392  R3  CHO   504      48.452 215.006  51.192  1.00  0.00            
ATOM   3393  R4  CHO   504      50.952 213.556  51.492  1.00  0.00            
ATOM   3394  R5  CHO   504      49.552 213.456  49.792  1.00  0.00            
ATOM   3395  C1  CHO   504      49.552 209.756  50.842  1.00  0.00           C
ATOM   3396  C2  CHO   504      51.252 206.056  51.342  1.00  0.00           C
ATOM   3397  ROH CHO   505     193.252  39.406  22.542  1.00  0.00            
ATOM   3398  R1  CHO   505     195.452  38.156  23.792  1.00  0.00            
ATOM   3399  R2  CHO   505     195.852  38.156  26.542  1.00  0.00            
ATOM   3400  R3  CHO   505     195.952  35.506  26.192  1.00  0.00            
ATOM   3401  R4  CHO   505     196.252  35.906  29.092  1.00  0.00            
ATOM   3402  R5  CHO   505     197.602  34.756  27.842  1.00  0.00            
ATOM   3403  C1  CHO   505     196.602  32.056  30.292  1.00  0.00           C
ATOM   3404  C2  CHO   505     194.952  28.656  29.742  1.00  0.00           C
ATOM   3405  ROH CHO   506      82.502 105.256  24.742  1.00  0.00            
ATOM   3406  R1  CHO   506      83.152 104.706  27.442  1.00  0.00            
ATOM   3407  R2  CHO   506      82.152 106.206  29.542  1.00  0.00            
ATOM   3408  R3  CHO   506      81.302 103.806  30.442  1.00  0.00            
ATOM   3409  R4  CHO   506      81.652 105.456  32.892  1.00  0.00            
ATOM   3410  R5  CHO   506      82.552 103.456  32.492  1.00  0.00            
ATOM   3411  C1  CHO   506      80.602 102.706  35.642  1.00  0.00           C
ATOM   3412  C2  CHO   506      80.302 102.506  39.392  1.00  0.00           C
ATOM   3413  ROH CHO   507      61.252  37.006  51.992  1.00  0.00            
ATOM   3414  R1  CHO   507      62.402  36.806  49.442  1.00  0.00            
ATOM   3415  R2  CHO   507      61.052  35.756  47.292  1.00  0.00            
ATOM   3416  R3  CHO   507      61.702  38.106  46.092  1.00  0.00            
ATOM   3417  R4  CHO   507      60.652  36.506  43.892  1.00  0.00            
ATOM   3418  R5  CHO   507      62.602  37.506  43.942  1.00  0.00            
ATOM   3419  C1  CHO   507      61.052  39.106  40.892  1.00  0.00           C
ATOM   3420  C2  CHO   507      62.202  40.206  36.442  1.00  0.00           C
ATOM   3421  ROH CHO   508     124.552  81.406  52.742  1.00  0.00            
ATOM   3422  R1  CHO   508     123.902  80.856  50.042  1.00  0.00            
ATOM   3423  R2  CHO   508     121.502  81.656  48.842  1.00  0.00            
ATOM   3424  R3  CHO   508     123.152  82.806  47.042  1.00  0.00            
ATOM   3425  R4  CHO   508     120.552  82.756  45.742  1.00  0.00            
ATOM   3426  R5  CHO   508     122.402  81.956  44.942  1.00  0.00            
ATOM   3427  C1  CHO   508     121.502  84.506  42.192  1.00  0.00           C
ATOM   3428  C2  CHO   508     118.552  84.206  40.342  1.00  0.00           C
ATOM   3429  ROH CHO   509     178.302  38.706  16.942  1.00  0.00            
ATOM   3430  R1  CHO   509     178.452  38.606  19.792  1.00  0.00            
ATOM   3431  R2  CHO   509     180.002  40.306  21.242  1.00  0.00            
ATOM   3432  R3  CHO   509     177.702  40.856  22.542  1.00  0.00            
ATOM   3433  R4  CHO   509     179.752  41.406  24.542  1.00  0.00            
ATOM   3434  R5  CHO   509     178.052  40.056  24.742  1.00  0.00            
ATOM   3435  C1  CHO   509     177.402  42.506  27.642  1.00  0.00           C
ATOM   3436  C2  CHO   509     177.102  40.806  31.392  1.00  0.00           C
ATOM   3437  ROH CHO   510     195.852  18.406  52.692  1.00  0.00            
ATOM   3438  R1  CHO   510     196.602  19.556  50.242  1.00  0.00            
ATOM   3439  R2  CHO   510     197.852  18.106  48.242  1.00  0.00            
ATOM   3440  R3  CHO   510     195.752  19.056  46.742  1.00  0.00            
ATOM   3441  R4  CHO   510     197.452  17.556  44.842  1.00  0.00            
ATOM   3442  R5  CHO   510     196.802  19.606  44.642  1.00  0.00            
ATOM   3443  C1  CHO   510     195.302  18.106  41.442  1.00  0.00           C
ATOM   3444  C2  CHO   510     193.302  16.306  38.692  1.00  0.00           C
ATOM   3445  ROH CHO   511      44.652 110.206  19.942  1.00  0.00            
ATOM   3446  R1  CHO   511      42.852 111.206  21.892  1.00  0.00            
ATOM   3447  R2  CHO   511      42.302 109.806  24.242  1.00  0.00            
ATOM   3448  R3  CHO   511      43.002 112.206  25.392  1.00  0.00            
ATOM   3449  R4  CHO   511      40.852 111.156  27.092  1.00  0.00            
ATOM   3450  R5  CHO   511      40.952 113.156  26.142  1.00  0.00            
ATOM   3451  C1  CHO   511      40.652 114.156  29.792  1.00  0.00           C
ATOM   3452  C2  CHO   511      38.802 112.656  32.292  1.00  0.00           C
ATOM   3453  ROH CHO   512     150.052  59.906  16.142  1.00  0.00            
ATOM   3454  R1  CHO   512     151.052  58.556  18.442  1.00  0.00            
ATOM   3455  R2  CHO   512     152.852  59.706  20.142  1.00  0.00            
ATOM   3456  R3  CHO   512     151.002  59.106  22.042  1.00  0.00            
ATOM   3457  R4  CHO   512     153.552  59.206  23.492  1.00  0.00            
ATOM   3458  R5  CHO   512     152.152  57.556  23.492  1.00  0.00            
ATOM   3459  C1  CHO   512     152.202  58.306  27.242  1.00  0.00           C
ATOM   3460  C2  CHO   512     150.802  59.506  31.192  1.00  0.00           C
ATOM   3461  ROH CHO   513     143.852  74.706  48.592  1.00  0.00            
ATOM   3462  R1  CHO   513     142.552  74.156  46.142  1.00  0.00            
ATOM   3463  R2  CHO   513     142.402  76.006  44.092  1.00  0.00            
ATOM   3464  R3  CHO   513     143.452  74.006  42.642  1.00  0.00            
ATOM   3465  R4  CHO   513     142.352  75.806  40.642  1.00  0.00            
ATOM   3466  R5  CHO   513     141.952  73.706  40.792  1.00  0.00            
ATOM   3467  C1  CHO   513     143.352  73.856  37.242  1.00  0.00           C
ATOM   3468  C2  CHO   513     143.202  73.056  33.792  1.00  0.00           C
ATOM   3469  ROH CHO   514      64.902  12.056  46.942  1.00  0.00            
ATOM   3470  R1  CHO   514      64.352  11.106  44.342  1.00  0.00            
ATOM   3471  R2  CHO   514      63.552  12.806  42.292  1.00  0.00            
ATOM   3472  R3  CHO   514      65.652  11.656  40.992  1.00  0.00            
ATOM   3473  R4  CHO   514      63.702  12.306  38.892  1.00  0.00            
ATOM   3474  R5  CHO   514      64.652  10.356  39.242  1.00  0.00            
ATOM   3475  C1  CHO   514      65.802  10.956  35.642  1.00  0.00           C
ATOM   3476  C2  CHO   514      62.902  10.856  33.592  1.00  0.00           C
ATOM   3477  ROH CHO   515      74.252 108.856  24.342  1.00  0.00            
ATOM   3478  R1  CHO   515      72.852 108.956  26.842  1.00  0.00            
ATOM   3479  R2  CHO   515      72.552 106.756  28.442  1.00  0.00            
ATOM   3480  R3  CHO   515      73.652 108.356  30.342  1.00  0.00            
ATOM   3481  R4  CHO   515      72.052 106.456  31.842  1.00  0.00            
ATOM   3482  R5  CHO   515      71.902 108.606  31.942  1.00  0.00            
ATOM   3483  C1  CHO   515      72.752 107.806  35.592  1.00  0.00           C
ATOM   3484  C2  CHO   515      71.502 109.306  38.342  1.00  0.00           C
ATOM   3485  ROH CHO   516      84.952 215.956  30.642  1.00  0.00            
ATOM   3486  R1  CHO   516      87.402 216.006  31.992  1.00  0.00            
ATOM   3487  R2  CHO   516      88.252 218.106  33.542  1.00  0.00            
ATOM   3488  R3  CHO   516      88.552 216.156  35.442  1.00  0.00            
ATOM   3489  R4  CHO   516      90.752 218.056  35.942  1.00  0.00            
ATOM   3490  R5  CHO   516      90.952 215.906  35.642  1.00  0.00            
ATOM   3491  C1  CHO   516      92.502 216.256  39.092  1.00  0.00           C
ATOM   3492  C2  CHO   516      94.452 219.356  40.092  1.00  0.00           C
ATOM   3493  ROH CHO   517     167.202 128.856  42.292  1.00  0.00            
ATOM   3494  R1  CHO   517     167.652 127.556  39.842  1.00  0.00            
ATOM   3495  R2  CHO   517     165.752 125.956  38.642  1.00  0.00            
ATOM   3496  R3  CHO   517     166.202 127.606  36.542  1.00  0.00            
ATOM   3497  R4  CHO   517     165.652 125.006  35.342  1.00  0.00            
ATOM   3498  R5  CHO   517     167.402 126.256  34.942  1.00  0.00            
ATOM   3499  C1  CHO   517     166.052 125.956  31.392  1.00  0.00           C
ATOM   3500  C2  CHO   517     165.152 123.606  28.292  1.00  0.00           C
ATOM   3501  ROH CHO   518      15.202 215.856  18.792  1.00  0.00            
ATOM   3502  R1  CHO   518      15.752 216.106  21.542  1.00  0.00            
ATOM   3503  R2  CHO   518      13.702 216.256  23.442  1.00  0.00            
ATOM   3504  R3  CHO   518      15.002 214.206  24.542  1.00  0.00            
ATOM   3505  R4  CHO   518      13.452 215.356  26.742  1.00  0.00            
ATOM   3506  R5  CHO   518      15.602 214.956  26.742  1.00  0.00            
ATOM   3507  C1  CHO   518      14.552 212.806  29.742  1.00  0.00           C
ATOM   3508  C2  CHO   518      12.652 211.906  33.742  1.00  0.00           C
ATOM   3509  ROH CHO   519     206.702 133.356  39.842  1.00  0.00            
ATOM   3510  R1  CHO   519     205.452 133.556  37.342  1.00  0.00            
ATOM   3511  R2  CHO   519     206.352 135.206  35.292  1.00  0.00            
ATOM   3512  R3  CHO   519     206.352 132.956  33.842  1.00  0.00            
ATOM   3513  R4  CHO   519     205.702 135.056  31.942  1.00  0.00            
ATOM   3514  R5  CHO   519     204.552 133.256  32.292  1.00  0.00            
ATOM   3515  C1  CHO   519     205.352 132.806  28.542  1.00  0.00           C
ATOM   3516  C2  CHO   519     202.302 134.206  25.242  1.00  0.00           C
ATOM   3517  ROH CHO   520       3.352 225.656  20.042  1.00  0.00            
ATOM   3518  R1  CHO   520       4.502 226.156  22.542  1.00  0.00            
ATOM   3519  R2  CHO   520       3.152 227.356  24.642  1.00  0.00            
ATOM   3520  R3  CHO   520       3.902 225.106  25.992  1.00  0.00            
ATOM   3521  R4  CHO   520       3.402 227.156  28.092  1.00  0.00            
ATOM   3522  R5  CHO   520       5.202 225.956  27.842  1.00  0.00            
ATOM   3523  C1  CHO   520       4.202 224.906  31.342  1.00  0.00           C
ATOM   3524  C2  CHO   520       3.652 226.006  34.942  1.00  0.00           C
ATOM   3525  ROH CHO   521      78.752  31.056  21.442  1.00  0.00            
ATOM   3526  R1  CHO   521      79.602  31.256  24.142  1.00  0.00            
ATOM   3527  R2  CHO   521      77.852  31.956  26.142  1.00  0.00            
ATOM   3528  R3  CHO   521      78.802  29.656  27.292  1.00  0.00            
ATOM   3529  R4  CHO   521      77.502  31.056  29.492  1.00  0.00            
ATOM   3530  R5  CHO   521      79.552  30.306  29.492  1.00  0.00            
ATOM   3531  C1  CHO   521      78.152  28.406  32.492  1.00  0.00           C
ATOM   3532  C2  CHO   521      78.002  26.556  36.592  1.00  0.00           C
ATOM   3533  ROH CHO   522      39.402   5.406  48.592  1.00  0.00            
ATOM   3534  R1  CHO   522      40.902   6.456  46.442  1.00  0.00            
ATOM   3535  R2  CHO   522      43.552   5.806  45.992  1.00  0.00            
ATOM   3536  R3  CHO   522      42.652   5.106  43.542  1.00  0.00            
ATOM   3537  R4  CHO   522      45.202   6.456  43.042  1.00  0.00            
ATOM   3538  R5  CHO   522      43.302   6.956  42.142  1.00  0.00            
ATOM   3539  C1  CHO   522      45.352   6.206  38.992  1.00  0.00           C
ATOM   3540  C2  CHO   522      45.352   5.506  35.092  1.00  0.00           C
ATOM   3541  ROH CHO   523      10.752 190.856  46.492  1.00  0.00            
ATOM   3542  R1  CHO   523       9.002 190.656  44.292  1.00  0.00            
ATOM   3543  R2  CHO   523       9.452 192.056  41.892  1.00  0.00            
ATOM   3544  R3  CHO   523       9.252 189.556  40.842  1.00  0.00            
ATOM   3545  R4  CHO   523       9.552 191.356  38.542  1.00  0.00            
ATOM   3546  R5  CHO   523       7.952 189.906  38.842  1.00  0.00            
ATOM   3547  C1  CHO   523       9.402 188.606  35.542  1.00  0.00           C
ATOM   3548  C2  CHO   523       9.352 189.906  32.292  1.00  0.00           C
ATOM   3549  ROH CHO   524     157.352  78.206  49.142  1.00  0.00            
ATOM   3550  R1  CHO   524     157.902  77.206  46.542  1.00  0.00            
ATOM   3551  R2  CHO   524     155.952  76.406  44.792  1.00  0.00            
ATOM   3552  R3  CHO   524     157.102  78.156  43.092  1.00  0.00            
ATOM   3553  R4  CHO   524     155.752  76.256  41.342  1.00  0.00            
ATOM   3554  R5  CHO   524     157.852  76.856  41.242  1.00  0.00            
ATOM   3555  C1  CHO   524     156.702  77.856  37.742  1.00  0.00           C
ATOM   3556  C2  CHO   524     158.452  75.756  33.892  1.00  0.00           C
ATOM   3557  ROH CHO   525      92.352  94.656  60.092  1.00  0.00            
ATOM   3558  R1  CHO   525      94.052  93.556  58.042  1.00  0.00            
ATOM   3559  R2  CHO   525      93.052  91.856  56.092  1.00  0.00            
ATOM   3560  R3  CHO   525      94.202  93.706  54.442  1.00  0.00            
ATOM   3561  R4  CHO   525      94.302  91.156  52.942  1.00  0.00            
ATOM   3562  R5  CHO   525      96.002  92.506  53.342  1.00  0.00            
ATOM   3563  C1  CHO   525      96.152  92.506  49.542  1.00  0.00           C
ATOM   3564  C2  CHO   525      96.852  91.756  45.192  1.00  0.00           C
ATOM   3565  ROH CHO   526      98.502  40.556  21.542  1.00  0.00            
ATOM   3566  R1  CHO   526      98.802  39.656  24.242  1.00  0.00            
ATOM   3567  R2  CHO   526     101.252  39.406  25.492  1.00  0.00            
ATOM   3568  R3  CHO   526     100.052  41.006  27.342  1.00  0.00            
ATOM   3569  R4  CHO   526     102.502  40.006  28.642  1.00  0.00            
ATOM   3570  R5  CHO   526     100.452  39.856  29.392  1.00  0.00            
ATOM   3571  C1  CHO   526     102.102  41.806  32.242  1.00  0.00           C
ATOM   3572  C2  CHO   526     101.152  45.056  34.142  1.00  0.00           C
ATOM   3573  ROH CHO   527      76.352   9.356  53.942  1.00  0.00            
ATOM   3574  R1  CHO   527      75.752   8.856  51.192  1.00  0.00            
ATOM   3575  R2  CHO   527      77.452   9.606  49.142  1.00  0.00            
ATOM   3576  R3  CHO   527      77.302   7.006  48.492  1.00  0.00            
ATOM   3577  R4  CHO   527      78.402   8.306  46.142  1.00  0.00            
ATOM   3578  R5  CHO   527      76.652   7.006  46.142  1.00  0.00            
ATOM   3579  C1  CHO   527      78.802   5.056  43.692  1.00  0.00           C
ATOM   3580  C2  CHO   527      81.352   3.556  40.592  1.00  0.00           C
ATOM   3581  ROH CHO   528      21.052  46.406  25.142  1.00  0.00            
ATOM   3582  R1  CHO   528      20.052  46.206  27.792  1.00  0.00            
ATOM   3583  R2  CHO   528      21.202  44.556  29.692  1.00  0.00            
ATOM   3584  R3  CHO   528      21.352  46.856  31.142  1.00  0.00            
ATOM   3585  R4  CHO   528      22.402  44.756  32.942  1.00  0.00            
ATOM   3586  R5  CHO   528      20.802  46.206  33.392  1.00  0.00            
ATOM   3587  C1  CHO   528      23.202  47.056  36.192  1.00  0.00           C
ATOM   3588  C2  CHO   528      26.702  48.256  36.742  1.00  0.00           C
ATOM   3589  ROH CHO   529      19.552  25.406  53.542  1.00  0.00            
ATOM   3590  R1  CHO   529      19.002  24.406  50.942  1.00  0.00            
ATOM   3591  R2  CHO   529      17.952  26.006  48.992  1.00  0.00            
ATOM   3592  R3  CHO   529      20.102  25.156  47.592  1.00  0.00            
ATOM   3593  R4  CHO   529      18.302  26.306  45.542  1.00  0.00            
ATOM   3594  R5  CHO   529      19.152  24.306  45.542  1.00  0.00            
ATOM   3595  C1  CHO   529      20.552  25.656  42.242  1.00  0.00           C
ATOM   3596  C2  CHO   529      21.802  26.056  38.842  1.00  0.00           C
ATOM   3597  ROH CHO   530      21.502  84.106  19.892  1.00  0.00            
ATOM   3598  R1  CHO   530      19.552  83.806  21.942  1.00  0.00            
ATOM   3599  R2  CHO   530      20.202  83.406  24.592  1.00  0.00            
ATOM   3600  R3  CHO   530      18.602  85.606  24.992  1.00  0.00            
ATOM   3601  R4  CHO   530      19.152  84.606  27.692  1.00  0.00            
ATOM   3602  R5  CHO   530      17.202  85.006  26.792  1.00  0.00            
ATOM   3603  C1  CHO   530      17.052  87.306  29.842  1.00  0.00           C
ATOM   3604  C2  CHO   530      15.352  88.206  33.892  1.00  0.00           C
ATOM   3605  ROH CHO   531     142.402  91.156  13.492  1.00  0.00            
ATOM   3606  R1  CHO   531     143.552  92.106  15.942  1.00  0.00            
ATOM   3607  R2  CHO   531     142.102  92.206  18.292  1.00  0.00            
ATOM   3608  R3  CHO   531     144.152  90.756  19.242  1.00  0.00            
ATOM   3609  R4  CHO   531     142.752  91.756  21.642  1.00  0.00            
ATOM   3610  R5  CHO   531     144.902  91.956  21.192  1.00  0.00            
ATOM   3611  C1  CHO   531     145.102  90.106  24.492  1.00  0.00           C
ATOM   3612  C2  CHO   531     145.952  90.106  27.642  1.00  0.00           C
ATOM   3613  ROH CHO   532      51.152 203.456  23.942  1.00  0.00            
ATOM   3614  R1  CHO   532      51.252 204.406  26.642  1.00  0.00            
ATOM   3615  R2  CHO   532      49.352 203.756  28.492  1.00  0.00            
ATOM   3616  R3  CHO   532      51.502 202.906  29.942  1.00  0.00            
ATOM   3617  R4  CHO   532      49.702 204.156  31.892  1.00  0.00            
ATOM   3618  R5  CHO   532      51.802 204.656  31.592  1.00  0.00            
ATOM   3619  C1  CHO   532      51.952 203.656  35.242  1.00  0.00           C
ATOM   3620  C2  CHO   532      55.552 205.806  35.292  1.00  0.00           C
ATOM   3621  ROH CHO   533      94.502  60.356  53.042  1.00  0.00            
ATOM   3622  R1  CHO   533      94.052  59.456  50.392  1.00  0.00            
ATOM   3623  R2  CHO   533      91.852  57.906  49.742  1.00  0.00            
ATOM   3624  R3  CHO   533      91.402  59.806  47.892  1.00  0.00            
ATOM   3625  R4  CHO   533      90.002  57.456  46.842  1.00  0.00            
ATOM   3626  R5  CHO   533      91.502  58.656  45.792  1.00  0.00            
ATOM   3627  C1  CHO   533      88.552  59.056  43.392  1.00  0.00           C
ATOM   3628  C2  CHO   533      87.602  56.006  42.342  1.00  0.00           C
ATOM   3629  ROH CHO   534      62.802  48.406  51.242  1.00  0.00            
ATOM   3630  R1  CHO   534      62.702  49.206  48.492  1.00  0.00            
ATOM   3631  R2  CHO   534      62.352  47.456  46.442  1.00  0.00            
ATOM   3632  R3  CHO   534      60.302  49.106  45.792  1.00  0.00            
ATOM   3633  R4  CHO   534      61.352  48.206  43.242  1.00  0.00            
ATOM   3634  R5  CHO   534      61.052  50.256  43.892  1.00  0.00            
ATOM   3635  C1  CHO   534      58.852  50.206  40.742  1.00  0.00           C
ATOM   3636  C2  CHO   534      55.152  49.906  39.442  1.00  0.00           C
ATOM   3637  ROH CHO   535     205.702 123.006  44.092  1.00  0.00            
ATOM   3638  R1  CHO   535     206.552 122.206  41.542  1.00  0.00            
ATOM   3639  R2  CHO   535     204.852 122.056  39.342  1.00  0.00            
ATOM   3640  R3  CHO   535     206.702 123.656  38.192  1.00  0.00            
ATOM   3641  R4  CHO   535     205.402 122.306  35.942  1.00  0.00            
ATOM   3642  R5  CHO   535     207.552 122.356  36.342  1.00  0.00            
ATOM   3643  C1  CHO   535     207.452 123.956  32.892  1.00  0.00           C
ATOM   3644  C2  CHO   535     205.552 123.506  29.392  1.00  0.00           C
ATOM   3645  ROH CHO   536     224.702 213.106  20.092  1.00  0.00            
ATOM   3646  R1  CHO   536     223.102 212.956  22.392  1.00  0.00            
ATOM   3647  R2  CHO   536     222.452 210.556  23.642  1.00  0.00            
ATOM   3648  R3  CHO   536     223.502 211.806  25.842  1.00  0.00            
ATOM   3649  R4  CHO   536     221.452 209.956  26.892  1.00  0.00            
ATOM   3650  R5  CHO   536     221.602 212.106  27.292  1.00  0.00            
ATOM   3651  C1  CHO   536     221.852 210.756  30.842  1.00  0.00           C
ATOM   3652  C2  CHO   536     221.352 210.006  34.892  1.00  0.00           C
ATOM   3653  ROH CHO   537     211.452  94.206  48.542  1.00  0.00            
ATOM   3654  R1  CHO   537     212.752  93.456  46.142  1.00  0.00            
ATOM   3655  R2  CHO   537     213.252  90.806  45.492  1.00  0.00            
ATOM   3656  R3  CHO   537     211.902  91.506  43.192  1.00  0.00            
ATOM   3657  R4  CHO   537     213.752  89.406  42.392  1.00  0.00            
ATOM   3658  R5  CHO   537     213.552  91.356  41.492  1.00  0.00            
ATOM   3659  C1  CHO   537     212.802  89.206  38.442  1.00  0.00           C
ATOM   3660  C2  CHO   537     213.452  87.456  34.092  1.00  0.00           C
ATOM   3661  ROH CHO   538     157.602 133.606  44.042  1.00  0.00            
ATOM   3662  R1  CHO   538     156.002 133.456  41.742  1.00  0.00            
ATOM   3663  R2  CHO   538     155.502 135.606  40.092  1.00  0.00            
ATOM   3664  R3  CHO   538     156.402 133.956  38.192  1.00  0.00            
ATOM   3665  R4  CHO   538     154.552 135.706  36.792  1.00  0.00            
ATOM   3666  R5  CHO   538     154.502 133.556  36.792  1.00  0.00            
ATOM   3667  C1  CHO   538     154.902 134.206  33.042  1.00  0.00           C
ATOM   3668  C2  CHO   538     152.502 132.606  30.892  1.00  0.00           C
ATOM   3669  ROH CHO   539     127.302 143.406  50.342  1.00  0.00            
ATOM   3670  R1  CHO   539     125.302 143.306  48.342  1.00  0.00            
ATOM   3671  R2  CHO   539     125.602 144.406  45.842  1.00  0.00            
ATOM   3672  R3  CHO   539     124.902 141.906  45.042  1.00  0.00            
ATOM   3673  R4  CHO   539     125.652 143.256  42.542  1.00  0.00            
ATOM   3674  R5  CHO   539     123.802 142.206  42.942  1.00  0.00            
ATOM   3675  C1  CHO   539     125.052 140.256  39.892  1.00  0.00           C
ATOM   3676  C2  CHO   539     126.052 140.956  35.392  1.00  0.00           C
ATOM   3677  ROH CHO   540     164.852 124.006  42.842  1.00  0.00            
ATOM   3678  R1  CHO   540     164.752 121.856  41.042  1.00  0.00            
ATOM   3679  R2  CHO   540     162.752 121.606  39.092  1.00  0.00            
ATOM   3680  R3  CHO   540     164.902 121.456  37.442  1.00  0.00            
ATOM   3681  R4  CHO   540     162.552 121.106  35.692  1.00  0.00            
ATOM   3682  R5  CHO   540     164.252 119.756  35.842  1.00  0.00            
ATOM   3683  C1  CHO   540     164.402 120.606  32.142  1.00  0.00           C
ATOM   3684  C2  CHO   540     163.602 116.256  31.692  1.00  0.00           C
ATOM   3685  ROH CHO   541      24.902 169.006  46.342  1.00  0.00            
ATOM   3686  R1  CHO   541      25.302 170.056  43.692  1.00  0.00            
ATOM   3687  R2  CHO   541      24.852 168.506  41.442  1.00  0.00            
ATOM   3688  R3  CHO   541      23.252 170.556  40.742  1.00  0.00            
ATOM   3689  R4  CHO   541      23.302 168.856  38.392  1.00  0.00            
ATOM   3690  R5  CHO   541      23.752 171.006  38.442  1.00  0.00            
ATOM   3691  C1  CHO   541      20.852 171.006  35.942  1.00  0.00           C
ATOM   3692  C2  CHO   541      20.852 171.306  31.992  1.00  0.00           C
ATOM   3693  ROH CHO   542      79.702  74.356  55.692  1.00  0.00            
ATOM   3694  R1  CHO   542      78.252  74.256  53.242  1.00  0.00            
ATOM   3695  R2  CHO   542      78.902  75.806  51.042  1.00  0.00            
ATOM   3696  R3  CHO   542      79.002  73.356  49.792  1.00  0.00            
ATOM   3697  R4  CHO   542      78.352  75.306  47.692  1.00  0.00            
ATOM   3698  R5  CHO   542      77.252  73.506  48.192  1.00  0.00            
ATOM   3699  C1  CHO   542      78.102  72.806  44.542  1.00  0.00           C
ATOM   3700  C2  CHO   542      76.252  72.306  41.342  1.00  0.00           C
ATOM   3701  ROH CHO   543      14.952 123.356   8.992  1.00  0.00            
ATOM   3702  R1  CHO   543      14.302 122.556  11.592  1.00  0.00            
ATOM   3703  R2  CHO   543      12.102 123.456  12.942  1.00  0.00            
ATOM   3704  R3  CHO   543      11.602 120.806  13.292  1.00  0.00            
ATOM   3705  R4  CHO   543      10.202 122.106  15.492  1.00  0.00            
ATOM   3706  R5  CHO   543      11.652 120.506  15.642  1.00  0.00            
ATOM   3707  C1  CHO   543       8.602 118.806  17.292  1.00  0.00           C
ATOM   3708  C2  CHO   543       6.052 118.506  20.642  1.00  0.00           C
ATOM   3709  ROH CHO   544      84.002 109.506  26.092  1.00  0.00            
ATOM   3710  R1  CHO   544      84.702 110.506  28.642  1.00  0.00            
ATOM   3711  R2  CHO   544      82.902 111.106  30.592  1.00  0.00            
ATOM   3712  R3  CHO   544      84.452 109.456  32.092  1.00  0.00            
ATOM   3713  R4  CHO   544      82.452 110.556  33.992  1.00  0.00            
ATOM   3714  R5  CHO   544      84.652 110.606  34.192  1.00  0.00            
ATOM   3715  C1  CHO   544      83.702 108.656  37.342  1.00  0.00           C
ATOM   3716  C2  CHO   544      82.252 109.156  40.492  1.00  0.00           C
ATOM   3717  ROH CHO   545     190.352  58.556  18.942  1.00  0.00            
ATOM   3718  R1  CHO   545     188.802  57.806  21.192  1.00  0.00            
ATOM   3719  R2  CHO   545     189.652  55.956  23.042  1.00  0.00            
ATOM   3720  R3  CHO   545     189.202  57.956  24.792  1.00  0.00            
ATOM   3721  R4  CHO   545     189.252  55.506  26.442  1.00  0.00            
ATOM   3722  R5  CHO   545     187.652  57.006  26.392  1.00  0.00            
ATOM   3723  C1  CHO   545     188.552  57.106  30.092  1.00  0.00           C
ATOM   3724  C2  CHO   545     188.252  56.156  32.792  1.00  0.00           C
ATOM   3725  ROH CHO   546     146.202  77.856  16.542  1.00  0.00            
ATOM   3726  R1  CHO   546     147.302  76.706  18.892  1.00  0.00            
ATOM   3727  R2  CHO   546     149.552  77.656  20.142  1.00  0.00            
ATOM   3728  R3  CHO   546     147.902  77.756  22.342  1.00  0.00            
ATOM   3729  R4  CHO   546     150.602  78.206  23.392  1.00  0.00            
ATOM   3730  R5  CHO   546     149.152  76.706  24.092  1.00  0.00            
ATOM   3731  C1  CHO   546     149.652  78.606  27.342  1.00  0.00           C
ATOM   3732  C2  CHO   546     151.252  76.606  29.242  1.00  0.00           C
ATOM   3733  ROH CHO   547       6.002  71.806  54.042  1.00  0.00            
ATOM   3734  R1  CHO   547       7.052  72.906  51.642  1.00  0.00            
ATOM   3735  R2  CHO   547       8.552  71.456  49.842  1.00  0.00            
ATOM   3736  R3  CHO   547       6.652  72.306  48.092  1.00  0.00            
ATOM   3737  R4  CHO   547       9.152  72.206  46.542  1.00  0.00            
ATOM   3738  R5  CHO   547       7.802  73.906  46.742  1.00  0.00            
ATOM   3739  C1  CHO   547       7.752  73.456  42.942  1.00  0.00           C
ATOM   3740  C2  CHO   547       4.952  75.756  39.892  1.00  0.00           C
ATOM   3741  ROH CHO   548     143.552  68.556  15.442  1.00  0.00            
ATOM   3742  R1  CHO   548     143.852  67.206  17.942  1.00  0.00            
ATOM   3743  R2  CHO   548     146.152  67.406  19.492  1.00  0.00            
ATOM   3744  R3  CHO   548     144.402  68.206  21.392  1.00  0.00            
ATOM   3745  R4  CHO   548     146.702  67.156  22.892  1.00  0.00            
ATOM   3746  R5  CHO   548     144.602  66.556  23.092  1.00  0.00            
ATOM   3747  C1  CHO   548     145.352  67.706  26.642  1.00  0.00           C
ATOM   3748  C2  CHO   548     145.202  69.206  30.742  1.00  0.00           C
ATOM   3749  ROH CHO   549     208.052  43.606  52.642  1.00  0.00            
ATOM   3750  R1  CHO   549     207.352  45.106  50.342  1.00  0.00            
ATOM   3751  R2  CHO   549     208.702  44.856  47.942  1.00  0.00            
ATOM   3752  R3  CHO   549     206.252  44.356  46.942  1.00  0.00            
ATOM   3753  R4  CHO   549     207.802  45.306  44.642  1.00  0.00            
ATOM   3754  R5  CHO   549     205.902  46.106  45.342  1.00  0.00            
ATOM   3755  C1  CHO   549     204.952  45.106  41.792  1.00  0.00           C
ATOM   3756  C2  CHO   549     203.202  44.056  37.342  1.00  0.00           C
ATOM   3757  ROH CHO   550      30.502 126.506  47.292  1.00  0.00            
ATOM   3758  R1  CHO   550      29.852 125.356  44.792  1.00  0.00            
ATOM   3759  R2  CHO   550      29.902 126.756  42.392  1.00  0.00            
ATOM   3760  R3  CHO   550      31.552 124.756  41.592  1.00  0.00            
ATOM   3761  R4  CHO   550      31.352 126.506  39.292  1.00  0.00            
ATOM   3762  R5  CHO   550      30.952 124.356  39.292  1.00  0.00            
ATOM   3763  C1  CHO   550      33.752 124.506  36.692  1.00  0.00           C
ATOM   3764  C2  CHO   550      35.652 125.056  32.892  1.00  0.00           C
ATOM   3765  ROH CHO   551     196.852 229.006  15.242  1.00  0.00            
ATOM   3766  R1  CHO   551     195.902 228.656  17.892  1.00  0.00            
ATOM   3767  R2  CHO   551     194.802 226.306  18.792  1.00  0.00            
ATOM   3768  R3  CHO   551     196.702 226.506  20.692  1.00  0.00            
ATOM   3769  R4  CHO   551     194.702 224.656  21.792  1.00  0.00            
ATOM   3770  R5  CHO   551     195.452 226.456  22.792  1.00  0.00            
ATOM   3771  C1  CHO   551     196.452 223.856  25.392  1.00  0.00           C
ATOM   3772  C2  CHO   551     194.502 223.306  28.292  1.00  0.00           C
ATOM   3773  ROH CHO   552      84.302 174.706  50.042  1.00  0.00            
ATOM   3774  R1  CHO   552      84.002 175.106  47.242  1.00  0.00            
ATOM   3775  R2  CHO   552      85.152 173.456  45.342  1.00  0.00            
ATOM   3776  R3  CHO   552      82.602 173.306  44.442  1.00  0.00            
ATOM   3777  R4  CHO   552      84.202 171.956  42.392  1.00  0.00            
ATOM   3778  R5  CHO   552      82.802 173.606  42.042  1.00  0.00            
ATOM   3779  C1  CHO   552      81.202 171.006  39.792  1.00  0.00           C
ATOM   3780  C2  CHO   552      82.202 168.906  37.542  1.00  0.00           C
ATOM   3781  ROH CHO   553      18.152  87.856  53.042  1.00  0.00            
ATOM   3782  R1  CHO   553      18.102  89.456  50.692  1.00  0.00            
ATOM   3783  R2  CHO   553      20.452  90.356  49.492  1.00  0.00            
ATOM   3784  R3  CHO   553      19.402  89.156  47.292  1.00  0.00            
ATOM   3785  R4  CHO   553      22.002  90.106  46.392  1.00  0.00            
ATOM   3786  R5  CHO   553      20.102  90.506  45.442  1.00  0.00            
ATOM   3787  C1  CHO   553      21.952  88.806  42.542  1.00  0.00           C
ATOM   3788  C2  CHO   553      22.652  89.256  37.942  1.00  0.00           C
ATOM   3789  ROH CHO   554      71.252 196.706  25.042  1.00  0.00            
ATOM   3790  R1  CHO   554      71.152 195.906  27.792  1.00  0.00            
ATOM   3791  R2  CHO   554      73.452 195.556  29.292  1.00  0.00            
ATOM   3792  R3  CHO   554      72.202 197.256  30.992  1.00  0.00            
ATOM   3793  R4  CHO   554      73.902 195.656  32.692  1.00  0.00            
ATOM   3794  R5  CHO   554      71.752 195.956  32.942  1.00  0.00            
ATOM   3795  C1  CHO   554      73.002 197.306  36.292  1.00  0.00           C
ATOM   3796  C2  CHO   554      74.052 194.456  39.292  1.00  0.00           C
ATOM   3797  ROH CHO   555     162.752  29.956  52.942  1.00  0.00            
ATOM   3798  R1  CHO   555     161.852  31.356  50.642  1.00  0.00            
ATOM   3799  R2  CHO   555     163.502  31.856  48.492  1.00  0.00            
ATOM   3800  R3  CHO   555     161.552  30.556  47.092  1.00  0.00            
ATOM   3801  R4  CHO   555     162.352  32.856  45.392  1.00  0.00            
ATOM   3802  R5  CHO   555     160.302  32.356  46.092  1.00  0.00            
ATOM   3803  C1  CHO   555     159.802  32.256  42.292  1.00  0.00           C
ATOM   3804  C2  CHO   555     160.102  32.506  37.892  1.00  0.00           C
ATOM   3805  ROH CHO   556      37.102  76.006  24.942  1.00  0.00            
ATOM   3806  R1  CHO   556      37.302  76.006  27.792  1.00  0.00            
ATOM   3807  R2  CHO   556      38.702  77.956  29.192  1.00  0.00            
ATOM   3808  R3  CHO   556      36.302  78.256  30.492  1.00  0.00            
ATOM   3809  R4  CHO   556      38.302  79.356  32.342  1.00  0.00            
ATOM   3810  R5  CHO   556      36.852  77.806  32.792  1.00  0.00            
ATOM   3811  C1  CHO   556      35.902  80.456  35.392  1.00  0.00           C
ATOM   3812  C2  CHO   556      37.502  81.006  39.142  1.00  0.00           C
ATOM   3813  ROH CHO   557     173.752  82.356  51.842  1.00  0.00            
ATOM   3814  R1  CHO   557     174.502  83.906  49.542  1.00  0.00            
ATOM   3815  R2  CHO   557     175.302  82.706  47.192  1.00  0.00            
ATOM   3816  R3  CHO   557     173.352  84.256  46.092  1.00  0.00            
ATOM   3817  R4  CHO   557     174.752  83.106  43.792  1.00  0.00            
ATOM   3818  R5  CHO   557     174.352  85.206  44.192  1.00  0.00            
ATOM   3819  C1  CHO   557     172.552  84.806  40.842  1.00  0.00           C
ATOM   3820  C2  CHO   557     170.702  85.056  36.592  1.00  0.00           C
ATOM   3821  ROH CHO   558     170.302  27.856  15.192  1.00  0.00            
ATOM   3822  R1  CHO   558     171.052  28.356  17.892  1.00  0.00            
ATOM   3823  R2  CHO   558     171.552  30.856  18.892  1.00  0.00            
ATOM   3824  R3  CHO   558     169.702  30.156  20.742  1.00  0.00            
ATOM   3825  R4  CHO   558     171.752  31.606  22.242  1.00  0.00            
ATOM   3826  R5  CHO   558     171.002  29.606  22.692  1.00  0.00            
ATOM   3827  C1  CHO   558     170.152  31.356  25.942  1.00  0.00           C
ATOM   3828  C2  CHO   558     172.002  31.206  28.542  1.00  0.00           C
ATOM   3829  ROH CHO   559      98.702 149.706  31.492  1.00  0.00            
ATOM   3830  R1  CHO   559      99.002 150.556  34.192  1.00  0.00            
ATOM   3831  R2  CHO   559      97.152 150.056  36.142  1.00  0.00            
ATOM   3832  R3  CHO   559      99.302 149.006  37.442  1.00  0.00            
ATOM   3833  R4  CHO   559      97.352 149.556  39.542  1.00  0.00            
ATOM   3834  R5  CHO   559      99.402 150.256  39.492  1.00  0.00            
ATOM   3835  C1  CHO   559      99.452 148.306  42.792  1.00  0.00           C
ATOM   3836  C2  CHO   559     100.852 147.756  46.192  1.00  0.00           C
ATOM   3837  ROH CHO   560      75.952  96.806  22.992  1.00  0.00            
ATOM   3838  R1  CHO   560      75.402  97.156  25.742  1.00  0.00            
ATOM   3839  R2  CHO   560      73.402  95.806  27.042  1.00  0.00            
ATOM   3840  R3  CHO   560      75.452  95.156  28.742  1.00  0.00            
ATOM   3841  R4  CHO   560      73.152  95.656  30.492  1.00  0.00            
ATOM   3842  R5  CHO   560      75.102  96.606  30.642  1.00  0.00            
ATOM   3843  C1  CHO   560      74.902  95.006  34.092  1.00  0.00           C
ATOM   3844  C2  CHO   560      76.452  94.506  37.592  1.00  0.00           C
ATOM   3845  ROH CHO   561     104.652  99.006  28.542  1.00  0.00            
ATOM   3846  R1  CHO   561     103.902  97.756  30.942  1.00  0.00            
ATOM   3847  R2  CHO   561     104.852  95.206  31.642  1.00  0.00            
ATOM   3848  R3  CHO   561     105.602  96.506  33.892  1.00  0.00            
ATOM   3849  R4  CHO   561     105.752  93.656  34.592  1.00  0.00            
ATOM   3850  R5  CHO   561     104.652  95.156  35.692  1.00  0.00            
ATOM   3851  C1  CHO   561     107.002  93.906  38.442  1.00  0.00           C
ATOM   3852  C2  CHO   561     106.652  93.706  42.592  1.00  0.00           C
ATOM   3853  ROH CHO   562     206.052  53.856  52.192  1.00  0.00            
ATOM   3854  R1  CHO   562     204.652  54.156  49.742  1.00  0.00            
ATOM   3855  R2  CHO   562     204.602  56.506  48.342  1.00  0.00            
ATOM   3856  R3  CHO   562     205.452  54.906  46.292  1.00  0.00            
ATOM   3857  R4  CHO   562     203.952  57.106  44.992  1.00  0.00            
ATOM   3858  R5  CHO   562     203.652  54.956  44.742  1.00  0.00            
ATOM   3859  C1  CHO   562     204.402  55.956  41.142  1.00  0.00           C
ATOM   3860  C2  CHO   562     200.952  57.256  39.042  1.00  0.00           C
ATOM   3861  ROH CHO   563     156.752 177.606  38.692  1.00  0.00            
ATOM   3862  R1  CHO   563     159.102 176.756  37.392  1.00  0.00            
ATOM   3863  R2  CHO   563     159.152 175.906  34.792  1.00  0.00            
ATOM   3864  R3  CHO   563     161.102 177.756  34.542  1.00  0.00            
ATOM   3865  R4  CHO   563     160.752 176.706  31.842  1.00  0.00            
ATOM   3866  R5  CHO   563     162.602 176.806  32.942  1.00  0.00            
ATOM   3867  C1  CHO   563     163.552 178.956  29.892  1.00  0.00           C
ATOM   3868  C2  CHO   563     164.902 182.056  26.792  1.00  0.00           C
ATOM   3869  ROH CHO   564     115.252  75.306  52.392  1.00  0.00            
ATOM   3870  R1  CHO   564     114.252  75.106  49.742  1.00  0.00            
ATOM   3871  R2  CHO   564     112.552  76.956  48.642  1.00  0.00            
ATOM   3872  R3  CHO   564     114.452  77.106  46.692  1.00  0.00            
ATOM   3873  R4  CHO   564     111.952  77.906  45.392  1.00  0.00            
ATOM   3874  R5  CHO   564     113.352  76.356  44.742  1.00  0.00            
ATOM   3875  C1  CHO   564     113.402  78.606  41.642  1.00  0.00           C
ATOM   3876  C2  CHO   564     113.702  80.956  37.792  1.00  0.00           C
ATOM   3877  ROH CHO   565     201.252  36.106  51.442  1.00  0.00            
ATOM   3878  R1  CHO   565     202.602  35.156  49.142  1.00  0.00            
ATOM   3879  R2  CHO   565     203.202  36.756  46.992  1.00  0.00            
ATOM   3880  R3  CHO   565     205.752  35.906  47.442  1.00  0.00            
ATOM   3881  R4  CHO   565     205.652  36.506  44.542  1.00  0.00            
ATOM   3882  R5  CHO   565     206.252  34.606  45.442  1.00  0.00            
ATOM   3883  C1  CHO   565     209.452  35.556  43.542  1.00  0.00           C
ATOM   3884  C2  CHO   565     208.602  34.156  39.592  1.00  0.00           C
ATOM   3885  ROH CHO   566     147.002 116.106  49.392  1.00  0.00            
ATOM   3886  R1  CHO   566     146.202 115.206  46.842  1.00  0.00            
ATOM   3887  R2  CHO   566     143.602 115.556  45.892  1.00  0.00            
ATOM   3888  R3  CHO   566     144.852 116.706  43.842  1.00  0.00            
ATOM   3889  R4  CHO   566     142.002 116.856  43.142  1.00  0.00            
ATOM   3890  R5  CHO   566     143.602 116.006  41.892  1.00  0.00            
ATOM   3891  C1  CHO   566     142.302 118.706  39.542  1.00  0.00           C
ATOM   3892  C2  CHO   566     142.652 121.156  36.242  1.00  0.00           C
ATOM   3893  ROH CHO   567     214.802 192.706  39.742  1.00  0.00            
ATOM   3894  R1  CHO   567     215.952 193.556  37.292  1.00  0.00            
ATOM   3895  R2  CHO   567     218.652 193.956  36.942  1.00  0.00            
ATOM   3896  R3  CHO   567     218.302 192.256  34.892  1.00  0.00            
ATOM   3897  R4  CHO   567     220.252 194.206  33.942  1.00  0.00            
ATOM   3898  R5  CHO   567     218.402 193.656  32.942  1.00  0.00            
ATOM   3899  C1  CHO   567     220.902 192.756  30.192  1.00  0.00           C
ATOM   3900  C2  CHO   567     221.752 192.306  27.342  1.00  0.00           C
ATOM   3901  ROH CHO   568      64.802 205.956  25.542  1.00  0.00            
ATOM   3902  R1  CHO   568      65.752 205.556  28.192  1.00  0.00            
ATOM   3903  R2  CHO   568      64.752 206.856  30.392  1.00  0.00            
ATOM   3904  R3  CHO   568      64.402 204.306  31.342  1.00  0.00            
ATOM   3905  R4  CHO   568      64.102 206.056  33.692  1.00  0.00            
ATOM   3906  R5  CHO   568      65.452 204.356  33.492  1.00  0.00            
ATOM   3907  C1  CHO   568      63.402 203.256  36.492  1.00  0.00           C
ATOM   3908  C2  CHO   568      65.552 201.806  38.392  1.00  0.00           C
ATOM   3909  ROH CHO   569      22.452 214.806  49.392  1.00  0.00            
ATOM   3910  R1  CHO   569      22.952 214.756  46.592  1.00  0.00            
ATOM   3911  R2  CHO   569      25.502 214.806  45.542  1.00  0.00            
ATOM   3912  R3  CHO   569      24.702 212.506  44.242  1.00  0.00            
ATOM   3913  R4  CHO   569      25.752 214.256  42.142  1.00  0.00            
ATOM   3914  R5  CHO   569      23.752 213.356  42.192  1.00  0.00            
ATOM   3915  C1  CHO   569      25.102 211.806  38.942  1.00  0.00           C
ATOM   3916  C2  CHO   569      23.402 209.206  36.742  1.00  0.00           C
ATOM   3917  ROH CHO   570      77.502  37.306  55.942  1.00  0.00            
ATOM   3918  R1  CHO   570      77.752  36.506  53.242  1.00  0.00            
ATOM   3919  R2  CHO   570      79.452  37.756  51.492  1.00  0.00            
ATOM   3920  R3  CHO   570      80.402  35.256  51.092  1.00  0.00            
ATOM   3921  R4  CHO   570      80.552  36.506  48.442  1.00  0.00            
ATOM   3922  R5  CHO   570      79.552  34.606  48.942  1.00  0.00            
ATOM   3923  C1  CHO   570      82.002  33.356  46.292  1.00  0.00           C
ATOM   3924  C2  CHO   570      81.902  32.856  42.542  1.00  0.00           C
ATOM   3925  ROH CHO   571     209.252  39.106  19.942  1.00  0.00            
ATOM   3926  R1  CHO   571     210.402  38.406  22.392  1.00  0.00            
ATOM   3927  R2  CHO   571     211.352  40.306  24.242  1.00  0.00            
ATOM   3928  R3  CHO   571     209.652  38.956  25.942  1.00  0.00            
ATOM   3929  R4  CHO   571     211.702  40.156  27.642  1.00  0.00            
ATOM   3930  R5  CHO   571     211.152  38.056  27.592  1.00  0.00            
ATOM   3931  C1  CHO   571     210.402  38.856  31.242  1.00  0.00           C
ATOM   3932  C2  CHO   571     208.852  35.856  33.242  1.00  0.00           C
ATOM   3933  ROH CHO   572      21.252  62.656  57.392  1.00  0.00            
ATOM   3934  R1  CHO   572      21.902  64.156  55.092  1.00  0.00            
ATOM   3935  R2  CHO   572      23.002  63.006  52.842  1.00  0.00            
ATOM   3936  R3  CHO   572      20.902  64.256  51.592  1.00  0.00            
ATOM   3937  R4  CHO   572      22.852  63.856  49.492  1.00  0.00            
ATOM   3938  R5  CHO   572      21.902  65.706  50.042  1.00  0.00            
ATOM   3939  C1  CHO   572      20.802  65.456  46.392  1.00  0.00           C
ATOM   3940  C2  CHO   572      20.752  67.156  42.942  1.00  0.00           C
ATOM   3941  ROH CHO   573     159.202 145.756  42.542  1.00  0.00            
ATOM   3942  R1  CHO   573     159.702 145.756  39.742  1.00  0.00            
ATOM   3943  R2  CHO   573     159.402 143.506  38.192  1.00  0.00            
ATOM   3944  R3  CHO   573     157.802 145.156  36.692  1.00  0.00            
ATOM   3945  R4  CHO   573     159.052 143.356  34.742  1.00  0.00            
ATOM   3946  R5  CHO   573     159.052 145.506  34.692  1.00  0.00            
ATOM   3947  C1  CHO   573     157.402 144.806  31.342  1.00  0.00           C
ATOM   3948  C2  CHO   573     155.902 144.656  27.242  1.00  0.00           C
ATOM   3949  ROH CHO   574     140.702  33.706  47.392  1.00  0.00            
ATOM   3950  R1  CHO   574     140.002  34.906  44.892  1.00  0.00            
ATOM   3951  R2  CHO   574     141.852  35.306  42.892  1.00  0.00            
ATOM   3952  R3  CHO   574     140.052  33.906  41.392  1.00  0.00            
ATOM   3953  R4  CHO   574     141.252  35.806  39.542  1.00  0.00            
ATOM   3954  R5  CHO   574     139.152  35.556  39.892  1.00  0.00            
ATOM   3955  C1  CHO   574     139.252  34.756  36.142  1.00  0.00           C
ATOM   3956  C2  CHO   574     136.452  34.806  33.642  1.00  0.00           C
ATOM   3957  ROH CHO   575      64.952 161.206  24.442  1.00  0.00            
ATOM   3958  R1  CHO   575      63.852 161.906  26.992  1.00  0.00            
ATOM   3959  R2  CHO   575      65.402 162.456  29.192  1.00  0.00            
ATOM   3960  R3  CHO   575      63.952 164.756  29.242  1.00  0.00            
ATOM   3961  R4  CHO   575      64.552 164.156  32.042  1.00  0.00            
ATOM   3962  R5  CHO   575      62.552 164.506  31.142  1.00  0.00            
ATOM   3963  C1  CHO   575      62.652 167.306  33.742  1.00  0.00           C
ATOM   3964  C2  CHO   575      64.802 166.406  37.442  1.00  0.00           C
ATOM   3965  ROH CHO   576      36.752 185.006  53.242  1.00  0.00            
ATOM   3966  R1  CHO   576      38.052 186.006  50.942  1.00  0.00            
ATOM   3967  R2  CHO   576      38.902 184.356  48.892  1.00  0.00            
ATOM   3968  R3  CHO   576      37.402 186.006  47.342  1.00  0.00            
ATOM   3969  R4  CHO   576      38.752 184.206  45.442  1.00  0.00            
ATOM   3970  R5  CHO   576      38.752 186.356  45.392  1.00  0.00            
ATOM   3971  C1  CHO   576      37.252 185.656  41.992  1.00  0.00           C
ATOM   3972  C2  CHO   576      39.002 183.056  38.642  1.00  0.00           C
ATOM   3973  ROH CHO   577      95.652 157.506  49.342  1.00  0.00            
ATOM   3974  R1  CHO   577      95.402 158.656  46.742  1.00  0.00            
ATOM   3975  R2  CHO   577      95.202 157.106  44.492  1.00  0.00            
ATOM   3976  R3  CHO   577      92.952 158.606  44.042  1.00  0.00            
ATOM   3977  R4  CHO   577      93.702 157.606  41.392  1.00  0.00            
ATOM   3978  R5  CHO   577      93.352 159.656  41.942  1.00  0.00            
ATOM   3979  C1  CHO   577      90.752 159.306  39.242  1.00  0.00           C
ATOM   3980  C2  CHO   577      90.252 156.956  35.842  1.00  0.00           C
ATOM   3981  ROH CHO   578     130.002  49.456  18.492  1.00  0.00            
ATOM   3982  R1  CHO   578     129.452  49.906  21.242  1.00  0.00            
ATOM   3983  R2  CHO   578     129.102  52.406  22.342  1.00  0.00            
ATOM   3984  R3  CHO   578     126.752  51.356  23.242  1.00  0.00            
ATOM   3985  R4  CHO   578     127.752  53.006  25.492  1.00  0.00            
ATOM   3986  R5  CHO   578     127.152  50.906  25.542  1.00  0.00            
ATOM   3987  C1  CHO   578     124.752  52.356  28.142  1.00  0.00           C
ATOM   3988  C2  CHO   578     121.952  52.706  30.492  1.00  0.00           C
ATOM   3989  ROH CHO   579     151.952  39.856  17.342  1.00  0.00            
ATOM   3990  R1  CHO   579     150.952  41.206  19.642  1.00  0.00            
ATOM   3991  R2  CHO   579     150.152  39.856  21.942  1.00  0.00            
ATOM   3992  R3  CHO   579     151.852  41.556  23.142  1.00  0.00            
ATOM   3993  R4  CHO   579     150.302  40.356  25.342  1.00  0.00            
ATOM   3994  R5  CHO   579     150.602  42.506  24.942  1.00  0.00            
ATOM   3995  C1  CHO   579     152.052  42.306  28.442  1.00  0.00           C
ATOM   3996  C2  CHO   579     150.152  42.106  31.642  1.00  0.00           C
ATOM   3997  ROH CHO   580      53.002  67.756  23.542  1.00  0.00            
ATOM   3998  R1  CHO   580      53.102  68.356  26.342  1.00  0.00            
ATOM   3999  R2  CHO   580      52.152  66.656  28.242  1.00  0.00            
ATOM   4000  R3  CHO   580      54.652  66.956  29.292  1.00  0.00            
ATOM   4001  R4  CHO   580      53.252  65.256  31.242  1.00  0.00            
ATOM   4002  R5  CHO   580      54.302  67.156  31.642  1.00  0.00            
ATOM   4003  C1  CHO   580      56.252  64.756  33.942  1.00  0.00           C
ATOM   4004  C2  CHO   580      54.452  65.006  37.242  1.00  0.00           C
ATOM   4005  ROH CHO   581      24.002 132.706  11.892  1.00  0.00            
ATOM   4006  R1  CHO   581      24.402 133.756  14.492  1.00  0.00            
ATOM   4007  R2  CHO   581      22.402 133.656  16.442  1.00  0.00            
ATOM   4008  R3  CHO   581      24.352 132.406  17.892  1.00  0.00            
ATOM   4009  R4  CHO   581      22.102 132.756  19.742  1.00  0.00            
ATOM   4010  R5  CHO   581      24.152 133.406  20.092  1.00  0.00            
ATOM   4011  C1  CHO   581      23.752 131.056  23.042  1.00  0.00           C
ATOM   4012  C2  CHO   581      21.002 131.056  25.492  1.00  0.00           C
ATOM   4013  ROH CHO   582      24.552  50.106  56.242  1.00  0.00            
ATOM   4014  R1  CHO   582      24.852  52.006  54.192  1.00  0.00            
ATOM   4015  R2  CHO   582      27.152  52.256  52.692  1.00  0.00            
ATOM   4016  R3  CHO   582      25.502  51.956  50.592  1.00  0.00            
ATOM   4017  R4  CHO   582      27.652  53.656  49.592  1.00  0.00            
ATOM   4018  R5  CHO   582      25.502  54.056  49.492  1.00  0.00            
ATOM   4019  C1  CHO   582      26.302  54.156  45.792  1.00  0.00           C
ATOM   4020  C2  CHO   582      24.802  55.156  43.292  1.00  0.00           C
ATOM   4021  ROH CHO   583     217.002  41.406  54.142  1.00  0.00            
ATOM   4022  R1  CHO   583     218.402  42.306  51.892  1.00  0.00            
ATOM   4023  R2  CHO   583     218.952  40.656  49.742  1.00  0.00            
ATOM   4024  R3  CHO   583     217.752  42.606  48.292  1.00  0.00            
ATOM   4025  R4  CHO   583     218.902  40.856  46.292  1.00  0.00            
ATOM   4026  R5  CHO   583     219.202  43.006  46.442  1.00  0.00            
ATOM   4027  C1  CHO   583     217.652  42.806  42.942  1.00  0.00           C
ATOM   4028  C2  CHO   583     218.952  45.206  39.742  1.00  0.00           C
ATOM   4029  ROH CHO   584      52.802  10.206  46.442  1.00  0.00            
ATOM   4030  R1  CHO   584      53.752  11.456  44.042  1.00  0.00            
ATOM   4031  R2  CHO   584      54.102  10.056  41.692  1.00  0.00            
ATOM   4032  R3  CHO   584      52.502  11.956  40.692  1.00  0.00            
ATOM   4033  R4  CHO   584      53.802  10.756  38.342  1.00  0.00            
ATOM   4034  R5  CHO   584      53.752  12.906  38.842  1.00  0.00            
ATOM   4035  C1  CHO   584      52.102  13.006  35.392  1.00  0.00           C
ATOM   4036  C2  CHO   584      52.402  10.956  32.492  1.00  0.00           C
ATOM   4037  ROH CHO   585      46.952 187.006  22.592  1.00  0.00            
ATOM   4038  R1  CHO   585      47.552 186.756  25.342  1.00  0.00            
ATOM   4039  R2  CHO   585      50.102 186.256  26.292  1.00  0.00            
ATOM   4040  R3  CHO   585      49.702 188.506  27.742  1.00  0.00            
ATOM   4041  R4  CHO   585      51.102 186.706  29.542  1.00  0.00            
ATOM   4042  R5  CHO   585      49.202 187.706  29.942  1.00  0.00            
ATOM   4043  C1  CHO   585      51.302 189.106  32.842  1.00  0.00           C
ATOM   4044  C2  CHO   585      51.752 189.706  36.092  1.00  0.00           C
ATOM   4045  ROH CHO   586     221.152 110.556  43.392  1.00  0.00            
ATOM   4046  R1  CHO   586     220.502 109.256  40.942  1.00  0.00            
ATOM   4047  R2  CHO   586     219.452 110.606  38.792  1.00  0.00            
ATOM   4048  R3  CHO   586     221.602 109.506  37.492  1.00  0.00            
ATOM   4049  R4  CHO   586     219.852 110.506  35.342  1.00  0.00            
ATOM   4050  R5  CHO   586     220.652 108.456  35.542  1.00  0.00            
ATOM   4051  C1  CHO   586     222.052 109.406  32.142  1.00  0.00           C
ATOM   4052  C2  CHO   586     221.502 111.156  28.742  1.00  0.00           C
ATOM   4053  ROH CHO   587      15.202 126.906  11.692  1.00  0.00            
ATOM   4054  R1  CHO   587      15.502 125.956  14.292  1.00  0.00            
ATOM   4055  R2  CHO   587      14.952 127.456  16.542  1.00  0.00            
ATOM   4056  R3  CHO   587      13.352 125.356  17.192  1.00  0.00            
ATOM   4057  R4  CHO   587      14.202 126.456  19.742  1.00  0.00            
ATOM   4058  R5  CHO   587      14.352 124.406  19.092  1.00  0.00            
ATOM   4059  C1  CHO   587      12.202 123.956  22.242  1.00  0.00           C
ATOM   4060  C2  CHO   587      12.002 122.256  25.592  1.00  0.00           C
ATOM   4061  ROH CHO   588     159.352 203.056  43.492  1.00  0.00            
ATOM   4062  R1  CHO   588     157.852 204.306  41.442  1.00  0.00            
ATOM   4063  R2  CHO   588     159.002 205.456  39.192  1.00  0.00            
ATOM   4064  R3  CHO   588     157.252 203.806  37.892  1.00  0.00            
ATOM   4065  R4  CHO   588     157.102 206.356  36.442  1.00  0.00            
ATOM   4066  R5  CHO   588     155.452 205.206  37.292  1.00  0.00            
ATOM   4067  C1  CHO   588     154.352 205.356  33.642  1.00  0.00           C
ATOM   4068  C2  CHO   588     151.002 207.406  32.242  1.00  0.00           C
ATOM   4069  ROH CHO   589     164.402 154.106  40.892  1.00  0.00            
ATOM   4070  R1  CHO   589     163.852 153.306  38.242  1.00  0.00            
ATOM   4071  R2  CHO   589     162.102 154.656  36.592  1.00  0.00            
ATOM   4072  R3  CHO   589     164.202 154.706  34.892  1.00  0.00            
ATOM   4073  R4  CHO   589     161.852 154.756  33.142  1.00  0.00            
ATOM   4074  R5  CHO   589     163.502 153.356  33.042  1.00  0.00            
ATOM   4075  C1  CHO   589     163.702 154.856  29.542  1.00  0.00           C
ATOM   4076  C2  CHO   589     161.952 153.356  26.742  1.00  0.00           C
ATOM   4077  ROH CHO   590     193.852  46.256  22.692  1.00  0.00            
ATOM   4078  R1  CHO   590     193.502  47.406  25.242  1.00  0.00            
ATOM   4079  R2  CHO   590     191.552  46.606  26.992  1.00  0.00            
ATOM   4080  R3  CHO   590     193.652  46.306  28.692  1.00  0.00            
ATOM   4081  R4  CHO   590     191.252  46.106  30.392  1.00  0.00            
ATOM   4082  R5  CHO   590     192.952  47.406  30.692  1.00  0.00            
ATOM   4083  C1  CHO   590     193.052  45.506  33.992  1.00  0.00           C
ATOM   4084  C2  CHO   590     189.552  46.206  35.392  1.00  0.00           C
ATOM   4085  ROH CHO   591      55.202  83.006  55.892  1.00  0.00            
ATOM   4086  R1  CHO   591      54.802  82.906  53.092  1.00  0.00            
ATOM   4087  R2  CHO   591      55.702  80.806  51.542  1.00  0.00            
ATOM   4088  R3  CHO   591      53.152  80.756  50.742  1.00  0.00            
ATOM   4089  R4  CHO   591      54.702  80.656  48.242  1.00  0.00            
ATOM   4090  R5  CHO   591      53.102  82.056  48.742  1.00  0.00            
ATOM   4091  C1  CHO   591      51.702  80.506  45.542  1.00  0.00           C
ATOM   4092  C2  CHO   591      50.402  82.356  42.592  1.00  0.00           C
ATOM   4093  ROH CHO   592      73.302 177.156  53.992  1.00  0.00            
ATOM   4094  R1  CHO   592      73.852 175.906  51.542  1.00  0.00            
ATOM   4095  R2  CHO   592      72.102 175.906  49.442  1.00  0.00            
ATOM   4096  R3  CHO   592      74.252 176.906  48.092  1.00  0.00            
ATOM   4097  R4  CHO   592      72.102 176.806  46.092  1.00  0.00            
ATOM   4098  R5  CHO   592      74.052 175.906  45.892  1.00  0.00            
ATOM   4099  C1  CHO   592      74.102 178.256  42.892  1.00  0.00           C
ATOM   4100  C2  CHO   592      74.602 179.106  39.442  1.00  0.00           C
ATOM   4101  ROH CHO   593     195.752 149.606  16.592  1.00  0.00            
ATOM   4102  R1  CHO   593     194.452 148.406  18.792  1.00  0.00            
ATOM   4103  R2  CHO   593     195.802 147.006  20.742  1.00  0.00            
ATOM   4104  R3  CHO   593     194.502 148.706  22.392  1.00  0.00            
ATOM   4105  R4  CHO   593     195.052 146.356  24.042  1.00  0.00            
ATOM   4106  R5  CHO   593     193.102 147.306  23.742  1.00  0.00            
ATOM   4107  C1  CHO   593     193.352 147.556  27.542  1.00  0.00           C
ATOM   4108  C2  CHO   593     194.002 147.206  30.642  1.00  0.00           C
ATOM   4109  ROH CHO   594     157.202 189.956  35.992  1.00  0.00            
ATOM   4110  R1  CHO   594     157.652 188.506  33.642  1.00  0.00            
ATOM   4111  R2  CHO   594     157.352 185.756  33.442  1.00  0.00            
ATOM   4112  R3  CHO   594     155.702 186.406  31.392  1.00  0.00            
ATOM   4113  R4  CHO   594     155.452 183.456  31.642  1.00  0.00            
ATOM   4114  R5  CHO   594     155.952 184.556  29.842  1.00  0.00            
ATOM   4115  C1  CHO   594     152.802 182.756  28.642  1.00  0.00           C
ATOM   4116  C2  CHO   594     149.452 181.106  28.442  1.00  0.00           C
ATOM   4117  ROH CHO   595       6.302  53.156  57.242  1.00  0.00            
ATOM   4118  R1  CHO   595       6.152  52.456  54.492  1.00  0.00            
ATOM   4119  R2  CHO   595       3.852  52.806  52.992  1.00  0.00            
ATOM   4120  R3  CHO   595       5.502  54.156  51.342  1.00  0.00            
ATOM   4121  R4  CHO   595       3.302  53.356  49.642  1.00  0.00            
ATOM   4122  R5  CHO   595       5.402  52.956  49.292  1.00  0.00            
ATOM   4123  C1  CHO   595       4.552  54.906  46.142  1.00  0.00           C
ATOM   4124  C2  CHO   595       5.052  55.256  42.592  1.00  0.00           C
ATOM   4125  ROH CHO   596     118.602 109.206  27.842  1.00  0.00            
ATOM   4126  R1  CHO   596     119.402 107.906  30.192  1.00  0.00            
ATOM   4127  R2  CHO   596     118.652 108.756  32.742  1.00  0.00            
ATOM   4128  R3  CHO   596     117.752 106.206  32.992  1.00  0.00            
ATOM   4129  R4  CHO   596     118.802 106.956  35.642  1.00  0.00            
ATOM   4130  R5  CHO   596     119.352 105.206  34.492  1.00  0.00            
ATOM   4131  C1  CHO   596     118.052 103.456  37.592  1.00  0.00           C
ATOM   4132  C2  CHO   596     117.202 104.206  41.392  1.00  0.00           C
ATOM   4133  ROH CHO   597     145.052 169.856  22.042  1.00  0.00            
ATOM   4134  R1  CHO   597     144.852 169.356  24.842  1.00  0.00            
ATOM   4135  R2  CHO   597     146.552 170.556  26.692  1.00  0.00            
ATOM   4136  R3  CHO   597     144.202 171.356  27.842  1.00  0.00            
ATOM   4137  R4  CHO   597     146.302 172.356  29.592  1.00  0.00            
ATOM   4138  R5  CHO   597     144.602 171.156  30.192  1.00  0.00            
ATOM   4139  C1  CHO   597     144.002 174.206  32.392  1.00  0.00           C
ATOM   4140  C2  CHO   597     143.852 175.156  35.342  1.00  0.00           C
ATOM   4141  ROH CHO   598      54.702 136.006  16.092  1.00  0.00            
ATOM   4142  R1  CHO   598      52.552 136.506  17.842  1.00  0.00            
ATOM   4143  R2  CHO   598      50.552 134.656  18.242  1.00  0.00            
ATOM   4144  R3  CHO   598      51.202 134.906  20.842  1.00  0.00            
ATOM   4145  R4  CHO   598      48.502 133.856  20.892  1.00  0.00            
ATOM   4146  R5  CHO   598      49.202 135.606  21.942  1.00  0.00            
ATOM   4147  C1  CHO   598      47.952 133.606  24.892  1.00  0.00           C
ATOM   4148  C2  CHO   598      45.102 134.906  26.992  1.00  0.00           C
ATOM   4149  ROH CHO   599      68.202  79.106  25.492  1.00  0.00            
ATOM   4150  R1  CHO   599      68.652  79.656  28.242  1.00  0.00            
ATOM   4151  R2  CHO   599      68.652  82.206  29.292  1.00  0.00            
ATOM   4152  R3  CHO   599      66.752  81.156  30.992  1.00  0.00            
ATOM   4153  R4  CHO   599      67.652  83.606  32.292  1.00  0.00            
ATOM   4154  R5  CHO   599      67.602  81.606  33.142  1.00  0.00            
ATOM   4155  C1  CHO   599      65.352  83.456  35.642  1.00  0.00           C
ATOM   4156  C2  CHO   599      63.802  83.356  38.892  1.00  0.00           C
ATOM   4157  ROH CHO   600      45.602 204.106  56.342  1.00  0.00            
ATOM   4158  R1  CHO   600      46.252 204.506  53.592  1.00  0.00            
ATOM   4159  R2  CHO   600      47.852 202.756  52.192  1.00  0.00            
ATOM   4160  R3  CHO   600      45.752 202.756  50.442  1.00  0.00            
ATOM   4161  R4  CHO   600      48.102 202.356  48.742  1.00  0.00            
ATOM   4162  R5  CHO   600      46.552 203.856  48.492  1.00  0.00            
ATOM   4163  C1  CHO   600      46.252 202.106  45.142  1.00  0.00           C
ATOM   4164  C2  CHO   600      46.252 202.256  42.442  1.00  0.00           C
ATOM   4165  ROH CHO   601      71.402 137.356  23.942  1.00  0.00            
ATOM   4166  R1  CHO   601      70.652 137.156  26.642  1.00  0.00            
ATOM   4167  R2  CHO   601      70.902 139.206  28.442  1.00  0.00            
ATOM   4168  R3  CHO   601      68.302 138.756  28.892  1.00  0.00            
ATOM   4169  R4  CHO   601      69.452 138.856  31.592  1.00  0.00            
ATOM   4170  R5  CHO   601      68.252 137.256  30.792  1.00  0.00            
ATOM   4171  C1  CHO   601      66.152 138.256  33.792  1.00  0.00           C
ATOM   4172  C2  CHO   601      67.352 138.956  37.942  1.00  0.00           C
ATOM   4173  ROH CHO   602      90.402  29.806  25.242  1.00  0.00            
ATOM   4174  R1  CHO   602      91.802  29.856  27.692  1.00  0.00            
ATOM   4175  R2  CHO   602      90.552  30.306  30.092  1.00  0.00            
ATOM   4176  R3  CHO   602      91.752  28.006  30.792  1.00  0.00            
ATOM   4177  R4  CHO   602      90.752  29.106  33.342  1.00  0.00            
ATOM   4178  R5  CHO   602      92.802  28.456  32.892  1.00  0.00            
ATOM   4179  C1  CHO   602      92.002  26.206  35.892  1.00  0.00           C
ATOM   4180  C2  CHO   602      92.302  25.056  39.342  1.00  0.00           C
ATOM   4181  ROH CHO   603     213.102 104.306  13.992  1.00  0.00            
ATOM   4182  R1  CHO   603     212.802 106.456  15.792  1.00  0.00            
ATOM   4183  R2  CHO   603     211.602 106.156  18.292  1.00  0.00            
ATOM   4184  R3  CHO   603     213.952 107.256  19.142  1.00  0.00            
ATOM   4185  R4  CHO   603     212.202 107.156  21.542  1.00  0.00            
ATOM   4186  R5  CHO   603     213.202 108.956  20.742  1.00  0.00            
ATOM   4187  C1  CHO   603     214.752 108.856  24.242  1.00  0.00           C
ATOM   4188  C2  CHO   603     218.702 107.906  26.042  1.00  0.00           C
ATOM   4189  ROH CHO   604      12.302 122.656  44.092  1.00  0.00            
ATOM   4190  R1  CHO   604      11.602 122.506  41.342  1.00  0.00            
ATOM   4191  R2  CHO   604      12.652 124.256  39.442  1.00  0.00            
ATOM   4192  R3  CHO   604      13.352 121.906  38.192  1.00  0.00            
ATOM   4193  R4  CHO   604      12.902 123.856  36.042  1.00  0.00            
ATOM   4194  R5  CHO   604      12.002 121.906  36.192  1.00  0.00            
ATOM   4195  C1  CHO   604      13.752 121.456  32.842  1.00  0.00           C
ATOM   4196  C2  CHO   604      13.652 119.156  29.442  1.00  0.00           C
ATOM   4197  ROH CHO   605      28.702  85.156  51.692  1.00  0.00            
ATOM   4198  R1  CHO   605      27.252  82.806  51.142  1.00  0.00            
ATOM   4199  R2  CHO   605      26.352  82.206  48.592  1.00  0.00            
ATOM   4200  R3  CHO   605      27.702  79.856  49.042  1.00  0.00            
ATOM   4201  R4  CHO   605      26.952  79.756  46.192  1.00  0.00            
ATOM   4202  R5  CHO   605      26.552  78.256  47.692  1.00  0.00            
ATOM   4203  C1  CHO   605      28.602  76.206  45.242  1.00  0.00           C
ATOM   4204  C2  CHO   605      28.252  72.906  42.742  1.00  0.00           C
ATOM   4205  ROH CHO   606      92.752 108.206  28.392  1.00  0.00            
ATOM   4206  R1  CHO   606      93.552 109.106  30.942  1.00  0.00            
ATOM   4207  R2  CHO   606      92.152 108.456  33.242  1.00  0.00            
ATOM   4208  R3  CHO   606      94.602 107.556  34.092  1.00  0.00            
ATOM   4209  R4  CHO   606      92.952 107.606  36.492  1.00  0.00            
ATOM   4210  R5  CHO   606      94.902 108.556  36.242  1.00  0.00            
ATOM   4211  C1  CHO   606      95.702 106.306  39.192  1.00  0.00           C
ATOM   4212  C2  CHO   606      97.002 105.156  42.242  1.00  0.00           C
ATOM   4213  ROH CHO   607      38.202 164.106  21.792  1.00  0.00            
ATOM   4214  R1  CHO   607      39.452 165.106  24.142  1.00  0.00            
ATOM   4215  R2  CHO   607      39.002 164.006  26.592  1.00  0.00            
ATOM   4216  R3  CHO   607      41.752 163.806  26.642  1.00  0.00            
ATOM   4217  R4  CHO   607      40.902 163.256  29.392  1.00  0.00            
ATOM   4218  R5  CHO   607      42.352 164.756  28.742  1.00  0.00            
ATOM   4219  C1  CHO   607      44.552 162.656  31.092  1.00  0.00           C
ATOM   4220  C2  CHO   607      48.302 164.406  33.092  1.00  0.00           C
ATOM   4221  ROH CHO   608      87.752  25.656  23.992  1.00  0.00            
ATOM   4222  R1  CHO   608      89.052  25.656  26.492  1.00  0.00            
ATOM   4223  R2  CHO   608      87.952  26.856  28.742  1.00  0.00            
ATOM   4224  R3  CHO   608      88.352  24.406  29.842  1.00  0.00            
ATOM   4225  R4  CHO   608      87.252  26.056  31.992  1.00  0.00            
ATOM   4226  R5  CHO   608      89.102  24.906  32.092  1.00  0.00            
ATOM   4227  C1  CHO   608      87.202  23.256  34.942  1.00  0.00           C
ATOM   4228  C2  CHO   608      87.152  25.306  38.142  1.00  0.00           C
ATOM   4229  ROH CHO   609      52.302 141.056  19.042  1.00  0.00            
ATOM   4230  R1  CHO   609      50.802 139.656  20.992  1.00  0.00            
ATOM   4231  R2  CHO   609      50.852 140.356  23.692  1.00  0.00            
ATOM   4232  R3  CHO   609      48.152 140.456  23.392  1.00  0.00            
ATOM   4233  R4  CHO   609      48.602 140.406  26.292  1.00  0.00            
ATOM   4234  R5  CHO   609      47.352 139.056  25.142  1.00  0.00            
ATOM   4235  C1  CHO   609      44.752 140.506  27.492  1.00  0.00           C
ATOM   4236  C2  CHO   609      44.402 138.856  30.492  1.00  0.00           C
ATOM   4237  ROH CHO   610     217.852 163.856  10.392  1.00  0.00            
ATOM   4238  R1  CHO   610     217.102 164.506  13.042  1.00  0.00            
ATOM   4239  R2  CHO   610     218.952 165.306  14.992  1.00  0.00            
ATOM   4240  R3  CHO   610     217.252 167.456  15.192  1.00  0.00            
ATOM   4241  R4  CHO   610     218.452 167.206  17.842  1.00  0.00            
ATOM   4242  R5  CHO   610     216.352 167.306  17.392  1.00  0.00            
ATOM   4243  C1  CHO   610     216.602 170.306  19.692  1.00  0.00           C
ATOM   4244  C2  CHO   610     216.952 173.056  22.692  1.00  0.00           C
ATOM   4245  ROH CHO   611     134.652 131.506  18.942  1.00  0.00            
ATOM   4246  R1  CHO   611     137.052 132.556  20.042  1.00  0.00            
ATOM   4247  R2  CHO   611     137.352 133.106  22.742  1.00  0.00            
ATOM   4248  R3  CHO   611     139.502 131.456  22.542  1.00  0.00            
ATOM   4249  R4  CHO   611     140.252 133.406  24.592  1.00  0.00            
ATOM   4250  R5  CHO   611     141.402 132.906  22.842  1.00  0.00            
ATOM   4251  C1  CHO   611     143.952 132.056  25.492  1.00  0.00           C
ATOM   4252  C2  CHO   611     144.352 135.156  28.342  1.00  0.00           C
ATOM   4253  ROH CHO   612     194.952 136.356  38.792  1.00  0.00            
ATOM   4254  R1  CHO   612     194.352 136.206  35.992  1.00  0.00            
ATOM   4255  R2  CHO   612     195.752 137.656  34.092  1.00  0.00            
ATOM   4256  R3  CHO   612     196.052 135.206  32.992  1.00  0.00            
ATOM   4257  R4  CHO   612     197.002 137.106  30.942  1.00  0.00            
ATOM   4258  R5  CHO   612     195.502 135.506  30.692  1.00  0.00            
ATOM   4259  C1  CHO   612     198.052 134.456  28.042  1.00  0.00           C
ATOM   4260  C2  CHO   612     197.652 133.606  23.592  1.00  0.00           C
ATOM   4261  ROH CHO   613     136.152  76.806  18.092  1.00  0.00            
ATOM   4262  R1  CHO   613     137.452  74.956  19.792  1.00  0.00            
ATOM   4263  R2  CHO   613     138.452  75.706  22.292  1.00  0.00            
ATOM   4264  R3  CHO   613     136.952  73.606  23.142  1.00  0.00            
ATOM   4265  R4  CHO   613     138.252  74.656  25.592  1.00  0.00            
ATOM   4266  R5  CHO   613     138.302  72.606  24.842  1.00  0.00            
ATOM   4267  C1  CHO   613     136.702  72.056  28.292  1.00  0.00           C
ATOM   4268  C2  CHO   613     137.602  73.856  31.492  1.00  0.00           C
ATOM   4269  ROH CHO   614     202.502  49.606  23.442  1.00  0.00            
ATOM   4270  R1  CHO   614     202.652  51.406  25.642  1.00  0.00            
ATOM   4271  R2  CHO   614     201.052  51.156  27.892  1.00  0.00            
ATOM   4272  R3  CHO   614     203.452  51.206  29.192  1.00  0.00            
ATOM   4273  R4  CHO   614     201.502  50.806  31.292  1.00  0.00            
ATOM   4274  R5  CHO   614     203.002  52.356  31.242  1.00  0.00            
ATOM   4275  C1  CHO   614     203.952  50.656  34.492  1.00  0.00           C
ATOM   4276  C2  CHO   614     203.102  50.456  38.442  1.00  0.00           C
ATOM   4277  ROH CHO   615      73.002  66.906  23.992  1.00  0.00            
ATOM   4278  R1  CHO   615      72.452  67.756  26.592  1.00  0.00            
ATOM   4279  R2  CHO   615      70.252  66.906  28.042  1.00  0.00            
ATOM   4280  R3  CHO   615      72.152  66.206  29.892  1.00  0.00            
ATOM   4281  R4  CHO   615      69.702  66.456  31.442  1.00  0.00            
ATOM   4282  R5  CHO   615      71.552  67.456  31.842  1.00  0.00            
ATOM   4283  C1  CHO   615      71.102  65.556  35.142  1.00  0.00           C
ATOM   4284  C2  CHO   615      69.852  64.606  38.742  1.00  0.00           C
ATOM   4285  ROH CHO   616     151.652  69.906  46.742  1.00  0.00            
ATOM   4286  R1  CHO   616     153.202  68.656  44.742  1.00  0.00            
ATOM   4287  R2  CHO   616     152.052  67.156  42.742  1.00  0.00            
ATOM   4288  R3  CHO   616     153.402  68.806  41.092  1.00  0.00            
ATOM   4289  R4  CHO   616     151.552  67.406  39.292  1.00  0.00            
ATOM   4290  R5  CHO   616     153.702  67.556  39.092  1.00  0.00            
ATOM   4291  C1  CHO   616     152.602  69.156  35.792  1.00  0.00           C
ATOM   4292  C2  CHO   616     150.452  68.256  32.392  1.00  0.00           C
ATOM   4293  ROH CHO   617     225.802  86.756  19.642  1.00  0.00            
ATOM   4294  R1  CHO   617     223.202  86.156  20.742  1.00  0.00            
ATOM   4295  R2  CHO   617     222.552  83.656  21.642  1.00  0.00            
ATOM   4296  R3  CHO   617     221.852  85.056  23.892  1.00  0.00            
ATOM   4297  R4  CHO   617     220.052  82.756  23.892  1.00  0.00            
ATOM   4298  R5  CHO   617     219.502  84.906  24.042  1.00  0.00            
ATOM   4299  C1  CHO   617     217.952  83.556  27.242  1.00  0.00           C
ATOM   4300  C2  CHO   617     216.452  81.256  29.542  1.00  0.00           C
ATOM   4301  ROH CHO   618      99.902  75.856  20.692  1.00  0.00            
ATOM   4302  R1  CHO   618     100.202  76.306  23.492  1.00  0.00            
ATOM   4303  R2  CHO   618      98.052  76.156  25.242  1.00  0.00            
ATOM   4304  R3  CHO   618      99.652  74.356  26.542  1.00  0.00            
ATOM   4305  R4  CHO   618      97.802  75.356  28.592  1.00  0.00            
ATOM   4306  R5  CHO   618     100.002  75.306  28.692  1.00  0.00            
ATOM   4307  C1  CHO   618      99.152  73.156  31.742  1.00  0.00           C
ATOM   4308  C2  CHO   618     101.202  72.656  35.242  1.00  0.00           C
ATOM   4309  ROH CHO   619      61.202  98.106  52.542  1.00  0.00            
ATOM   4310  R1  CHO   619      62.502  98.556  50.092  1.00  0.00            
ATOM   4311  R2  CHO   619      63.802  96.606  48.692  1.00  0.00            
ATOM   4312  R3  CHO   619      62.202  97.406  46.642  1.00  0.00            
ATOM   4313  R4  CHO   619      64.652  96.506  45.342  1.00  0.00            
ATOM   4314  R5  CHO   619      63.652  98.456  45.092  1.00  0.00            
ATOM   4315  C1  CHO   619      63.602  97.256  41.492  1.00  0.00           C
ATOM   4316  C2  CHO   619      66.852  98.656  40.542  1.00  0.00           C
ATOM   4317  ROH CHO   620     143.002 128.806  46.892  1.00  0.00            
ATOM   4318  R1  CHO   620     142.802 127.556  44.392  1.00  0.00            
ATOM   4319  R2  CHO   620     141.202 125.356  43.892  1.00  0.00            
ATOM   4320  R3  CHO   620     140.252 126.956  41.892  1.00  0.00            
ATOM   4321  R4  CHO   620     140.452 124.256  40.692  1.00  0.00            
ATOM   4322  R5  CHO   620     141.302 126.106  39.892  1.00  0.00            
ATOM   4323  C1  CHO   620     139.102 125.056  36.942  1.00  0.00           C
ATOM   4324  C2  CHO   620     135.502 125.906  34.742  1.00  0.00           C
ATOM   4325  ROH CHO   621     170.202 150.256  37.142  1.00  0.00            
ATOM   4326  R1  CHO   621     168.352 150.756  35.042  1.00  0.00            
ATOM   4327  R2  CHO   621     168.902 152.356  32.892  1.00  0.00            
ATOM   4328  R3  CHO   621     168.152 150.156  31.492  1.00  0.00            
ATOM   4329  R4  CHO   621     168.152 152.356  29.492  1.00  0.00            
ATOM   4330  R5  CHO   621     166.502 150.956  29.942  1.00  0.00            
ATOM   4331  C1  CHO   621     167.002 150.256  26.242  1.00  0.00           C
ATOM   4332  C2  CHO   621     164.802 149.706  23.942  1.00  0.00           C
ATOM   4333  ROH CHO   622      25.952  36.856  51.492  1.00  0.00            
ATOM   4334  R1  CHO   622      27.502  37.656  49.242  1.00  0.00            
ATOM   4335  R2  CHO   622      27.102  36.556  46.742  1.00  0.00            
ATOM   4336  R3  CHO   622      26.852  39.156  45.992  1.00  0.00            
ATOM   4337  R4  CHO   622      26.502  37.656  43.542  1.00  0.00            
ATOM   4338  R5  CHO   622      27.902  39.256  43.842  1.00  0.00            
ATOM   4339  C1  CHO   622      25.902  40.706  40.942  1.00  0.00           C
ATOM   4340  C2  CHO   622      28.102  38.756  38.192  1.00  0.00           C
ATOM   4341  ROH CHO   623      87.202  85.156  58.392  1.00  0.00            
ATOM   4342  R1  CHO   623      86.252  84.006  55.992  1.00  0.00            
ATOM   4343  R2  CHO   623      85.452  85.556  53.842  1.00  0.00            
ATOM   4344  R3  CHO   623      87.202  83.956  52.492  1.00  0.00            
ATOM   4345  R4  CHO   623      85.352  84.906  50.442  1.00  0.00            
ATOM   4346  R5  CHO   623      85.852  82.856  50.842  1.00  0.00            
ATOM   4347  C1  CHO   623      86.902  83.106  47.192  1.00  0.00           C
ATOM   4348  C2  CHO   623      86.402  83.406  43.992  1.00  0.00           C
ATOM   4349  ROH CHO   624     177.002  27.706  52.692  1.00  0.00            
ATOM   4350  R1  CHO   624     176.952  28.806  50.092  1.00  0.00            
ATOM   4351  R2  CHO   624     177.552  27.306  47.792  1.00  0.00            
ATOM   4352  R3  CHO   624     175.102  28.256  46.992  1.00  0.00            
ATOM   4353  R4  CHO   624     176.352  27.106  44.592  1.00  0.00            
ATOM   4354  R5  CHO   624     175.552  29.106  44.792  1.00  0.00            
ATOM   4355  C1  CHO   624     173.352  27.806  41.942  1.00  0.00           C
ATOM   4356  C2  CHO   624     174.152  29.256  37.992  1.00  0.00           C
ATOM   4357  ROH CHO   625     182.802  80.806  18.792  1.00  0.00            
ATOM   4358  R1  CHO   625     182.202  81.806  21.392  1.00  0.00            
ATOM   4359  R2  CHO   625     181.452  80.156  23.492  1.00  0.00            
ATOM   4360  R3  CHO   625     183.552  81.306  24.742  1.00  0.00            
ATOM   4361  R4  CHO   625     181.802  80.406  26.942  1.00  0.00            
ATOM   4362  R5  CHO   625     182.602  82.406  26.642  1.00  0.00            
ATOM   4363  C1  CHO   625     184.002  81.606  30.092  1.00  0.00           C
ATOM   4364  C2  CHO   625     186.252  83.806  32.892  1.00  0.00           C
ATOM   4365  ROH CHO   626     202.952 221.806  17.542  1.00  0.00            
ATOM   4366  R1  CHO   626     204.902 220.956  19.442  1.00  0.00            
ATOM   4367  R2  CHO   626     204.602 221.306  22.142  1.00  0.00            
ATOM   4368  R3  CHO   626     205.052 218.656  22.192  1.00  0.00            
ATOM   4369  R4  CHO   626     204.802 219.406  25.042  1.00  0.00            
ATOM   4370  R5  CHO   626     206.452 218.306  24.142  1.00  0.00            
ATOM   4371  C1  CHO   626     205.352 215.806  26.742  1.00  0.00           C
ATOM   4372  C2  CHO   626     206.902 214.406  28.892  1.00  0.00           C
ATOM   4373  ROH CHO   627     125.902  40.006  30.092  1.00  0.00            
ATOM   4374  R1  CHO   627     127.652  38.206  28.742  1.00  0.00            
ATOM   4375  R2  CHO   627     127.002  37.056  26.342  1.00  0.00            
ATOM   4376  R3  CHO   627     129.352  38.106  25.592  1.00  0.00            
ATOM   4377  R4  CHO   627     129.302  35.456  24.292  1.00  0.00            
ATOM   4378  R5  CHO   627     130.902  36.256  25.592  1.00  0.00            
ATOM   4379  C1  CHO   627     132.852  35.556  22.392  1.00  0.00           C
ATOM   4380  C2  CHO   627     135.652  35.756  19.342  1.00  0.00           C
ATOM   4381  ROH CHO   628     166.552  64.006  17.492  1.00  0.00            
ATOM   4382  R1  CHO   628     166.652  65.506  19.892  1.00  0.00            
ATOM   4383  R2  CHO   628     165.302  64.706  22.192  1.00  0.00            
ATOM   4384  R3  CHO   628     167.752  65.006  23.292  1.00  0.00            
ATOM   4385  R4  CHO   628     165.952  66.156  25.292  1.00  0.00            
ATOM   4386  R5  CHO   628     167.702  67.106  24.442  1.00  0.00            
ATOM   4387  C1  CHO   628     168.652  67.206  28.142  1.00  0.00           C
ATOM   4388  C2  CHO   628     170.502  65.456  31.392  1.00  0.00           C
ATOM   4389  ROH CHO   629      71.602 197.206  54.292  1.00  0.00            
ATOM   4390  R1  CHO   629      70.302 198.806  52.392  1.00  0.00            
ATOM   4391  R2  CHO   629      71.502 201.006  51.192  1.00  0.00            
ATOM   4392  R3  CHO   629      70.802 199.756  48.892  1.00  0.00            
ATOM   4393  R4  CHO   629      71.752 202.356  48.042  1.00  0.00            
ATOM   4394  R5  CHO   629      69.802 201.456  47.542  1.00  0.00            
ATOM   4395  C1  CHO   629      71.202 201.956  44.042  1.00  0.00           C
ATOM   4396  C2  CHO   629      69.902 204.456  42.142  1.00  0.00           C
ATOM   4397  ROH CHO   630       9.602  92.756  16.592  1.00  0.00            
ATOM   4398  R1  CHO   630      11.052  92.956  19.042  1.00  0.00            
ATOM   4399  R2  CHO   630      10.052  94.206  21.292  1.00  0.00            
ATOM   4400  R3  CHO   630      10.552  91.856  22.492  1.00  0.00            
ATOM   4401  R4  CHO   630      11.252  93.856  24.492  1.00  0.00            
ATOM   4402  R5  CHO   630      12.552  92.256  23.792  1.00  0.00            
ATOM   4403  C1  CHO   630      12.452  91.406  27.492  1.00  0.00           C
ATOM   4404  C2  CHO   630      11.552  90.206  31.392  1.00  0.00           C
ATOM   4405  ROH CHO   631     144.152  52.356  17.042  1.00  0.00            
ATOM   4406  R1  CHO   631     144.752  53.106  19.692  1.00  0.00            
ATOM   4407  R2  CHO   631     143.002  52.706  21.792  1.00  0.00            
ATOM   4408  R3  CHO   631     145.152  51.456  22.892  1.00  0.00            
ATOM   4409  R4  CHO   631     143.402  52.106  25.192  1.00  0.00            
ATOM   4410  R5  CHO   631     145.502  52.656  24.942  1.00  0.00            
ATOM   4411  C1  CHO   631     145.652  50.606  28.192  1.00  0.00           C
ATOM   4412  C2  CHO   631     147.552  49.856  29.842  1.00  0.00           C
ATOM   4413  ROH CHO   632     122.552  95.456  25.742  1.00  0.00            
ATOM   4414  R1  CHO   632     123.352  93.506  27.642  1.00  0.00            
ATOM   4415  R2  CHO   632     125.502  93.956  29.342  1.00  0.00            
ATOM   4416  R3  CHO   632     123.652  93.306  31.242  1.00  0.00            
ATOM   4417  R4  CHO   632     126.202  93.256  32.642  1.00  0.00            
ATOM   4418  R5  CHO   632     124.752  91.656  32.592  1.00  0.00            
ATOM   4419  C1  CHO   632     124.902  92.306  36.392  1.00  0.00           C
ATOM   4420  C2  CHO   632     128.102  91.206  38.792  1.00  0.00           C
ATOM   4421  ROH CHO   633     130.302 114.856  58.592  1.00  0.00            
ATOM   4422  R1  CHO   633     129.202 116.456  56.492  1.00  0.00            
ATOM   4423  R2  CHO   633     126.802 115.856  55.292  1.00  0.00            
ATOM   4424  R3  CHO   633     126.202 118.406  55.942  1.00  0.00            
ATOM   4425  R4  CHO   633     124.052 117.606  54.142  1.00  0.00            
ATOM   4426  R5  CHO   633     125.352 119.356  53.942  1.00  0.00            
ATOM   4427  C1  CHO   633     121.902 121.056  54.092  1.00  0.00           C
ATOM   4428  C2  CHO   633     119.752 122.606  52.642  1.00  0.00           C
ATOM   4429  ROH CHO   634      17.802 188.256  44.842  1.00  0.00            
ATOM   4430  R1  CHO   634      19.002 188.956  42.392  1.00  0.00            
ATOM   4431  R2  CHO   634      17.852 190.706  40.592  1.00  0.00            
ATOM   4432  R3  CHO   634      20.202 192.006  40.842  1.00  0.00            
ATOM   4433  R4  CHO   634      19.352 192.506  38.092  1.00  0.00            
ATOM   4434  R5  CHO   634      21.252 191.706  38.692  1.00  0.00            
ATOM   4435  C1  CHO   634      22.402 194.856  36.842  1.00  0.00           C
ATOM   4436  C2  CHO   634      23.002 195.306  33.792  1.00  0.00           C
ATOM   4437  ROH CHO   635     173.202 135.256  38.592  1.00  0.00            
ATOM   4438  R1  CHO   635     172.202 135.356  35.942  1.00  0.00            
ATOM   4439  R2  CHO   635     172.402 137.606  34.392  1.00  0.00            
ATOM   4440  R3  CHO   635     173.602 135.906  32.642  1.00  0.00            
ATOM   4441  R4  CHO   635     172.252 137.906  30.942  1.00  0.00            
ATOM   4442  R5  CHO   635     172.052 135.756  30.792  1.00  0.00            
ATOM   4443  C1  CHO   635     173.352 136.506  27.292  1.00  0.00           C
ATOM   4444  C2  CHO   635     173.602 134.806  24.642  1.00  0.00           C
ATOM   4445  ROH CHO   636      33.502  43.656  54.542  1.00  0.00            
ATOM   4446  R1  CHO   636      32.252  44.256  52.042  1.00  0.00            
ATOM   4447  R2  CHO   636      32.852  46.556  50.592  1.00  0.00            
ATOM   4448  R3  CHO   636      33.302  44.706  48.592  1.00  0.00            
ATOM   4449  R4  CHO   636      33.252  47.306  47.242  1.00  0.00            
ATOM   4450  R5  CHO   636      32.052  45.556  46.742  1.00  0.00            
ATOM   4451  C1  CHO   636      33.852  46.006  43.442  1.00  0.00           C
ATOM   4452  C2  CHO   636      34.402  46.406  39.492  1.00  0.00           C
ATOM   4453  ROH CHO   637      40.452 143.706  43.292  1.00  0.00            
ATOM   4454  R1  CHO   637      41.352 143.806  40.592  1.00  0.00            
ATOM   4455  R2  CHO   637      39.752 143.056  38.492  1.00  0.00            
ATOM   4456  R3  CHO   637      40.302 145.556  37.592  1.00  0.00            
ATOM   4457  R4  CHO   637      39.402 144.056  35.192  1.00  0.00            
ATOM   4458  R5  CHO   637      41.252 145.156  35.392  1.00  0.00            
ATOM   4459  C1  CHO   637      39.752 147.006  32.442  1.00  0.00           C
ATOM   4460  C2  CHO   637      37.552 146.456  29.642  1.00  0.00           C
ATOM   4461  ROH CHO   638     115.202  89.306  22.592  1.00  0.00            
ATOM   4462  R1  CHO   638     114.302  88.556  25.192  1.00  0.00            
ATOM   4463  R2  CHO   638     114.802  86.056  26.242  1.00  0.00            
ATOM   4464  R3  CHO   638     115.802  87.456  28.342  1.00  0.00            
ATOM   4465  R4  CHO   638     114.902  84.956  29.542  1.00  0.00            
ATOM   4466  R5  CHO   638     114.352  87.006  30.142  1.00  0.00            
ATOM   4467  C1  CHO   638     115.852  85.706  33.392  1.00  0.00           C
ATOM   4468  C2  CHO   638     114.952  85.656  36.242  1.00  0.00           C
ATOM   4469  ROH CHO   639      28.852  90.006  18.792  1.00  0.00            
ATOM   4470  R1  CHO   639      29.102  90.106  21.642  1.00  0.00            
ATOM   4471  R2  CHO   639      27.152  91.206  23.242  1.00  0.00            
ATOM   4472  R3  CHO   639      27.302  88.806  24.492  1.00  0.00            
ATOM   4473  R4  CHO   639      26.652  90.706  26.642  1.00  0.00            
ATOM   4474  R5  CHO   639      28.302  89.306  26.642  1.00  0.00            
ATOM   4475  C1  CHO   639      26.502  88.206  29.792  1.00  0.00           C
ATOM   4476  C2  CHO   639      26.652  89.256  33.342  1.00  0.00           C
ATOM   4477  ROH CHO   640      41.102 134.256  13.592  1.00  0.00            
ATOM   4478  R1  CHO   640      39.052 133.856  15.492  1.00  0.00            
ATOM   4479  R2  CHO   640      39.102 131.756  17.292  1.00  0.00            
ATOM   4480  R3  CHO   640      38.852 133.756  19.142  1.00  0.00            
ATOM   4481  R4  CHO   640      39.452 131.356  20.692  1.00  0.00            
ATOM   4482  R5  CHO   640      37.752 132.706  20.992  1.00  0.00            
ATOM   4483  C1  CHO   640      39.402 133.006  24.442  1.00  0.00           C
ATOM   4484  C2  CHO   640      39.252 132.556  27.792  1.00  0.00           C
ATOM   4485  ROH CHO   641      46.952  93.956  22.492  1.00  0.00            
ATOM   4486  R1  CHO   641      45.602  93.306  24.892  1.00  0.00            
ATOM   4487  R2  CHO   641      46.852  92.456  27.142  1.00  0.00            
ATOM   4488  R3  CHO   641      45.502  94.506  28.292  1.00  0.00            
ATOM   4489  R4  CHO   641      47.152  93.456  30.442  1.00  0.00            
ATOM   4490  R5  CHO   641      45.002  93.756  30.492  1.00  0.00            
ATOM   4491  C1  CHO   641      46.052  95.906  33.442  1.00  0.00           C
ATOM   4492  C2  CHO   641      44.052  97.856  36.692  1.00  0.00           C
ATOM   4493  ROH CHO   642      80.852 136.906  28.042  1.00  0.00            
ATOM   4494  R1  CHO   642      79.002 137.356  30.142  1.00  0.00            
ATOM   4495  R2  CHO   642      79.352 136.306  32.692  1.00  0.00            
ATOM   4496  R3  CHO   642      79.052 138.906  33.442  1.00  0.00            
ATOM   4497  R4  CHO   642      77.902 137.356  35.642  1.00  0.00            
ATOM   4498  R5  CHO   642      76.952 138.956  34.542  1.00  0.00            
ATOM   4499  C1  CHO   642      76.802 140.406  38.092  1.00  0.00           C
ATOM   4500  C2  CHO   642      73.952 144.656  38.792  1.00  0.00           C
ATOM   4501  ROH CHO   643      41.902  40.206  54.092  1.00  0.00            
ATOM   4502  R1  CHO   643      41.852  39.856  51.242  1.00  0.00            
ATOM   4503  R2  CHO   643      41.102  41.856  49.542  1.00  0.00            
ATOM   4504  R3  CHO   643      43.502  41.356  48.392  1.00  0.00            
ATOM   4505  R4  CHO   643      42.052  43.006  46.392  1.00  0.00            
ATOM   4506  R5  CHO   643      43.002  41.056  46.042  1.00  0.00            
ATOM   4507  C1  CHO   643      44.902  43.206  43.542  1.00  0.00           C
ATOM   4508  C2  CHO   643      44.252  42.106  40.892  1.00  0.00           C
ATOM   4509  ROH CHO   644      61.352  52.206  52.792  1.00  0.00            
ATOM   4510  R1  CHO   644      61.052  53.856  50.492  1.00  0.00            
ATOM   4511  R2  CHO   644      63.052  54.106  48.592  1.00  0.00            
ATOM   4512  R3  CHO   644      61.052  53.356  46.892  1.00  0.00            
ATOM   4513  R4  CHO   644      62.602  55.306  45.392  1.00  0.00            
ATOM   4514  R5  CHO   644      60.452  55.406  45.742  1.00  0.00            
ATOM   4515  C1  CHO   644      60.502  55.356  41.942  1.00  0.00           C
ATOM   4516  C2  CHO   644      57.752  55.906  38.292  1.00  0.00           C
ATOM   4517  ROH CHO   645     151.252 148.056  44.092  1.00  0.00            
ATOM   4518  R1  CHO   645     150.702 148.106  41.342  1.00  0.00            
ATOM   4519  R2  CHO   645     149.052 150.056  40.192  1.00  0.00            
ATOM   4520  R3  CHO   645     151.202 150.456  38.592  1.00  0.00            
ATOM   4521  R4  CHO   645     149.052 151.906  37.292  1.00  0.00            
ATOM   4522  R5  CHO   645     150.352 150.456  36.392  1.00  0.00            
ATOM   4523  C1  CHO   645     151.052 153.406  34.092  1.00  0.00           C
ATOM   4524  C2  CHO   645     154.352 152.906  31.592  1.00  0.00           C
ATOM   4525  ROH CHO   646     181.902 216.856  38.142  1.00  0.00            
ATOM   4526  R1  CHO   646     184.702 216.606  37.942  1.00  0.00            
ATOM   4527  R2  CHO   646     186.252 218.006  36.142  1.00  0.00            
ATOM   4528  R3  CHO   646     187.602 218.756  38.392  1.00  0.00            
ATOM   4529  R4  CHO   646     189.702 218.006  36.442  1.00  0.00            
ATOM   4530  R5  CHO   646     189.452 217.206  38.492  1.00  0.00            
ATOM   4531  C1  CHO   646     193.002 218.656  38.692  1.00  0.00           C
ATOM   4532  C2  CHO   646     195.752 218.406  36.542  1.00  0.00           C
ATOM   4533  ROH CHO   647     188.752  63.206  19.542  1.00  0.00            
ATOM   4534  R1  CHO   647     188.102  64.006  22.192  1.00  0.00            
ATOM   4535  R2  CHO   647     186.402  62.506  23.842  1.00  0.00            
ATOM   4536  R3  CHO   647     188.502  62.706  25.542  1.00  0.00            
ATOM   4537  R4  CHO   647     186.152  62.456  27.292  1.00  0.00            
ATOM   4538  R5  CHO   647     187.652  64.006  27.342  1.00  0.00            
ATOM   4539  C1  CHO   647     187.952  62.606  30.892  1.00  0.00           C
ATOM   4540  C2  CHO   647     190.252  64.256  32.942  1.00  0.00           C
ATOM   4541  ROH CHO   648     217.102  53.456  24.142  1.00  0.00            
ATOM   4542  R1  CHO   648     215.902  54.806  26.292  1.00  0.00            
ATOM   4543  R2  CHO   648     213.852  53.706  27.792  1.00  0.00            
ATOM   4544  R3  CHO   648     215.502  54.256  29.892  1.00  0.00            
ATOM   4545  R4  CHO   648     212.802  54.706  30.942  1.00  0.00            
ATOM   4546  R5  CHO   648     214.452  56.106  31.042  1.00  0.00            
ATOM   4547  C1  CHO   648     213.752  55.756  34.742  1.00  0.00           C
ATOM   4548  C2  CHO   648     212.702  54.006  36.642  1.00  0.00           C
ATOM   4549  ROH CHO   649     179.852 172.356  39.592  1.00  0.00            
ATOM   4550  R1  CHO   649     180.152 173.156  36.892  1.00  0.00            
ATOM   4551  R2  CHO   649     179.252 171.606  34.792  1.00  0.00            
ATOM   4552  R3  CHO   649     177.952 173.906  34.092  1.00  0.00            
ATOM   4553  R4  CHO   649     177.902 172.256  31.642  1.00  0.00            
ATOM   4554  R5  CHO   649     178.602 174.306  31.842  1.00  0.00            
ATOM   4555  C1  CHO   649     175.852 174.756  29.192  1.00  0.00           C
ATOM   4556  C2  CHO   649     174.902 176.406  25.442  1.00  0.00           C
ATOM   4557  ROH CHO   650      30.402  71.006  25.242  1.00  0.00            
ATOM   4558  R1  CHO   650      29.252  71.006  27.842  1.00  0.00            
ATOM   4559  R2  CHO   650      30.652  71.606  30.092  1.00  0.00            
ATOM   4560  R3  CHO   650      28.652  73.406  30.492  1.00  0.00            
ATOM   4561  R4  CHO   650      30.052  73.256  33.092  1.00  0.00            
ATOM   4562  R5  CHO   650      27.902  73.006  32.742  1.00  0.00            
ATOM   4563  C1  CHO   650      27.802  75.906  35.192  1.00  0.00           C
ATOM   4564  C2  CHO   650      28.952  76.756  39.692  1.00  0.00           C
ATOM   4565  ROH CHO   651      22.152  11.706  52.542  1.00  0.00            
ATOM   4566  R1  CHO   651      22.852  11.556  49.792  1.00  0.00            
ATOM   4567  R2  CHO   651      22.652   9.206  48.342  1.00  0.00            
ATOM   4568  R3  CHO   651      21.152  10.756  46.692  1.00  0.00            
ATOM   4569  R4  CHO   651      22.002   8.456  45.042  1.00  0.00            
ATOM   4570  R5  CHO   651      22.302  10.606  44.592  1.00  0.00            
ATOM   4571  C1  CHO   651      20.252   9.506  41.542  1.00  0.00           C
ATOM   4572  C2  CHO   651      18.552  10.506  38.092  1.00  0.00           C
ATOM   4573  ROH CHO   652     173.202  90.556  14.592  1.00  0.00            
ATOM   4574  R1  CHO   652     172.902  90.406  17.392  1.00  0.00            
ATOM   4575  R2  CHO   652     175.002  89.706  19.092  1.00  0.00            
ATOM   4576  R3  CHO   652     174.352  92.056  20.292  1.00  0.00            
ATOM   4577  R4  CHO   652     175.052  90.256  22.492  1.00  0.00            
ATOM   4578  R5  CHO   652     173.202  91.406  22.292  1.00  0.00            
ATOM   4579  C1  CHO   652     174.452  92.756  25.642  1.00  0.00           C
ATOM   4580  C2  CHO   652     174.902  90.356  28.492  1.00  0.00           C
ATOM   4581  ROH CHO   653      34.252  54.656  55.792  1.00  0.00            
ATOM   4582  R1  CHO   653      32.102  55.756  54.392  1.00  0.00            
ATOM   4583  R2  CHO   653      32.302  58.056  52.842  1.00  0.00            
ATOM   4584  R3  CHO   653      31.302  56.456  50.892  1.00  0.00            
ATOM   4585  R4  CHO   653      30.652  59.156  50.042  1.00  0.00            
ATOM   4586  R5  CHO   653      29.252  57.506  50.242  1.00  0.00            
ATOM   4587  C1  CHO   653      28.702  58.306  46.542  1.00  0.00           C
ATOM   4588  C2  CHO   653      29.502  63.156  45.942  1.00  0.00           C
ATOM   4589  ROH CHO   654     204.302   8.006  20.792  1.00  0.00            
ATOM   4590  R1  CHO   654     203.102   6.856  23.092  1.00  0.00            
ATOM   4591  R2  CHO   654     204.552   5.856  25.192  1.00  0.00            
ATOM   4592  R3  CHO   654     203.002   7.606  26.642  1.00  0.00            
ATOM   4593  R4  CHO   654     204.152   5.806  28.642  1.00  0.00            
ATOM   4594  R5  CHO   654     202.052   6.256  28.342  1.00  0.00            
ATOM   4595  C1  CHO   654     202.502   7.356  31.992  1.00  0.00           C
ATOM   4596  C2  CHO   654     203.702   8.156  35.642  1.00  0.00           C
ATOM   4597  ROH CHO   655     202.302 186.306  11.592  1.00  0.00            
ATOM   4598  R1  CHO   655     201.352 187.556  13.942  1.00  0.00            
ATOM   4599  R2  CHO   655     198.652 187.906  14.442  1.00  0.00            
ATOM   4600  R3  CHO   655     199.252 186.656  16.742  1.00  0.00            
ATOM   4601  R4  CHO   655     196.602 187.806  17.242  1.00  0.00            
ATOM   4602  R5  CHO   655     198.402 188.056  18.492  1.00  0.00            
ATOM   4603  C1  CHO   655     196.002 186.506  21.042  1.00  0.00           C
ATOM   4604  C2  CHO   655     196.352 184.056  24.792  1.00  0.00           C
ATOM   4605  ROH CHO   656     191.402  84.906  18.142  1.00  0.00            
ATOM   4606  R1  CHO   656     191.102  85.406  20.942  1.00  0.00            
ATOM   4607  R2  CHO   656     192.052  83.706  22.842  1.00  0.00            
ATOM   4608  R3  CHO   656     193.302  85.956  23.792  1.00  0.00            
ATOM   4609  R4  CHO   656     193.002  84.206  26.142  1.00  0.00            
ATOM   4610  R5  CHO   656     192.302  86.306  25.942  1.00  0.00            
ATOM   4611  C1  CHO   656     194.702  86.656  28.942  1.00  0.00           C
ATOM   4612  C2  CHO   656     195.752  87.406  32.742  1.00  0.00           C
ATOM   4613  ROH CHO   657     112.202  15.556  51.692  1.00  0.00            
ATOM   4614  R1  CHO   657     113.152  14.656  49.192  1.00  0.00            
ATOM   4615  R2  CHO   657     112.352  15.806  46.792  1.00  0.00            
ATOM   4616  R3  CHO   657     115.052  16.056  46.392  1.00  0.00            
ATOM   4617  R4  CHO   657     113.852  16.256  43.692  1.00  0.00            
ATOM   4618  R5  CHO   657     115.452  14.906  44.342  1.00  0.00            
ATOM   4619  C1  CHO   657     117.252  16.756  41.542  1.00  0.00           C
ATOM   4620  C2  CHO   657     117.802  16.806  37.692  1.00  0.00           C
ATOM   4621  ROH CHO   658       5.702  47.856  22.192  1.00  0.00            
ATOM   4622  R1  CHO   658       5.452  47.356  24.992  1.00  0.00            
ATOM   4623  R2  CHO   658       7.552  46.556  26.542  1.00  0.00            
ATOM   4624  R3  CHO   658       6.852  48.706  28.042  1.00  0.00            
ATOM   4625  R4  CHO   658       7.402  46.606  29.992  1.00  0.00            
ATOM   4626  R5  CHO   658       5.602  47.806  29.842  1.00  0.00            
ATOM   4627  C1  CHO   658       6.652  48.656  33.442  1.00  0.00           C
ATOM   4628  C2  CHO   658       7.352  49.156  37.142  1.00  0.00           C
ATOM   4629  ROH CHO   659     153.152 132.556  45.992  1.00  0.00            
ATOM   4630  R1  CHO   659     151.452 132.456  43.692  1.00  0.00            
ATOM   4631  R2  CHO   659     150.652 134.756  42.392  1.00  0.00            
ATOM   4632  R3  CHO   659     151.652 133.456  40.242  1.00  0.00            
ATOM   4633  R4  CHO   659     149.702 135.306  39.092  1.00  0.00            
ATOM   4634  R5  CHO   659     149.802 133.156  38.742  1.00  0.00            
ATOM   4635  C1  CHO   659     150.152 134.456  35.142  1.00  0.00           C
ATOM   4636  C2  CHO   659     148.002 135.456  32.092  1.00  0.00           C
ATOM   4637  ROH CHO   660     188.202 134.006   9.942  1.00  0.00            
ATOM   4638  R1  CHO   660     186.202 134.006  11.942  1.00  0.00            
ATOM   4639  R2  CHO   660     186.302 132.456  14.192  1.00  0.00            
ATOM   4640  R3  CHO   660     185.902 134.806  15.442  1.00  0.00            
ATOM   4641  R4  CHO   660     185.952 132.806  17.592  1.00  0.00            
ATOM   4642  R5  CHO   660     184.402 134.306  17.242  1.00  0.00            
ATOM   4643  C1  CHO   660     185.402 135.306  20.792  1.00  0.00           C
ATOM   4644  C2  CHO   660     187.152 135.756  24.342  1.00  0.00           C
ATOM   4645  ROH CHO   661      88.452 105.956  56.442  1.00  0.00            
ATOM   4646  R1  CHO   661      89.502 105.706  53.792  1.00  0.00            
ATOM   4647  R2  CHO   661      88.552 103.906  51.992  1.00  0.00            
ATOM   4648  R3  CHO   661      88.252 106.106  50.392  1.00  0.00            
ATOM   4649  R4  CHO   661      88.602 103.906  48.492  1.00  0.00            
ATOM   4650  R5  CHO   661      89.752 105.706  48.592  1.00  0.00            
ATOM   4651  C1  CHO   661      88.352 105.956  45.042  1.00  0.00           C
ATOM   4652  C2  CHO   661      87.002 106.906  42.292  1.00  0.00           C
ATOM   4653  ROH CHO   662     129.202 113.956  22.442  1.00  0.00            
ATOM   4654  R1  CHO   662     130.852 114.656  24.642  1.00  0.00            
ATOM   4655  R2  CHO   662     130.002 116.306  26.692  1.00  0.00            
ATOM   4656  R3  CHO   662     130.852 114.256  28.242  1.00  0.00            
ATOM   4657  R4  CHO   662     130.602 116.506  30.092  1.00  0.00            
ATOM   4658  R5  CHO   662     132.352 115.206  29.792  1.00  0.00            
ATOM   4659  C1  CHO   662     131.702 114.656  33.542  1.00  0.00           C
ATOM   4660  C2  CHO   662     132.002 116.556  36.542  1.00  0.00           C
ATOM   4661  ROH CHO   663      31.902 226.806  25.242  1.00  0.00            
ATOM   4662  R1  CHO   663      33.902 226.056  27.142  1.00  0.00            
ATOM   4663  R2  CHO   663      33.252 225.156  29.692  1.00  0.00            
ATOM   4664  R3  CHO   663      34.752 223.056  28.992  1.00  0.00            
ATOM   4665  R4  CHO   663      34.752 223.006  31.892  1.00  0.00            
ATOM   4666  R5  CHO   663      36.502 222.956  30.592  1.00  0.00            
ATOM   4667  C1  CHO   663      37.052 219.706  32.542  1.00  0.00           C
ATOM   4668  C2  CHO   663      36.202 218.406  35.142  1.00  0.00           C
ATOM   4669  ROH CHO   664     194.552  60.756  54.242  1.00  0.00            
ATOM   4670  R1  CHO   664     192.352  60.656  52.492  1.00  0.00            
ATOM   4671  R2  CHO   664     192.252  62.106  50.142  1.00  0.00            
ATOM   4672  R3  CHO   664     191.702  59.656  49.042  1.00  0.00            
ATOM   4673  R4  CHO   664     190.902  61.556  46.992  1.00  0.00            
ATOM   4674  R5  CHO   664     189.652  60.006  47.792  1.00  0.00            
ATOM   4675  C1  CHO   664     189.602  59.006  44.142  1.00  0.00           C
ATOM   4676  C2  CHO   664     190.152  60.656  40.642  1.00  0.00           C
ATOM   4677  ROH CHO   665      44.602  63.806  25.192  1.00  0.00            
ATOM   4678  R1  CHO   665      44.102  65.006  27.692  1.00  0.00            
ATOM   4679  R2  CHO   665      42.402  63.856  29.592  1.00  0.00            
ATOM   4680  R3  CHO   665      44.602  64.206  31.242  1.00  0.00            
ATOM   4681  R4  CHO   665      42.402  63.356  33.042  1.00  0.00            
ATOM   4682  R5  CHO   665      43.702  65.106  33.242  1.00  0.00            
ATOM   4683  C1  CHO   665      44.452  63.356  36.542  1.00  0.00           C
ATOM   4684  C2  CHO   665      45.752  60.756  39.392  1.00  0.00           C
ATOM   4685  ROH CHO   666      99.702 122.406  31.692  1.00  0.00            
ATOM   4686  R1  CHO   666      99.402 122.956  34.442  1.00  0.00            
ATOM   4687  R2  CHO   666      97.152 122.156  35.892  1.00  0.00            
ATOM   4688  R3  CHO   666      99.002 121.006  37.492  1.00  0.00            
ATOM   4689  R4  CHO   666      97.152 122.306  39.342  1.00  0.00            
ATOM   4690  R5  CHO   666      99.302 122.556  39.292  1.00  0.00            
ATOM   4691  C1  CHO   666      98.852 121.256  42.842  1.00  0.00           C
ATOM   4692  C2  CHO   666      98.302 120.256  45.942  1.00  0.00           C
ATOM   4693  ROH CHO   667      73.102  81.556  55.192  1.00  0.00            
ATOM   4694  R1  CHO   667      71.052  82.606  53.592  1.00  0.00            
ATOM   4695  R2  CHO   667      70.952  82.306  50.842  1.00  0.00            
ATOM   4696  R3  CHO   667      68.502  81.256  51.342  1.00  0.00            
ATOM   4697  R4  CHO   667      68.402  82.056  48.542  1.00  0.00            
ATOM   4698  R5  CHO   667      67.002  82.656  50.092  1.00  0.00            
ATOM   4699  C1  CHO   667      64.602  80.956  47.642  1.00  0.00           C
ATOM   4700  C2  CHO   667      64.452  78.056  45.642  1.00  0.00           C
ATOM   4701  ROH CHO   668     207.552 104.056  13.392  1.00  0.00            
ATOM   4702  R1  CHO   668     208.152 104.656  16.042  1.00  0.00            
ATOM   4703  R2  CHO   668     206.352 104.256  18.142  1.00  0.00            
ATOM   4704  R3  CHO   668     208.452 102.856  19.192  1.00  0.00            
ATOM   4705  R4  CHO   668     206.552 103.206  21.442  1.00  0.00            
ATOM   4706  R5  CHO   668     208.702 103.706  21.392  1.00  0.00            
ATOM   4707  C1  CHO   668     208.602 101.306  24.342  1.00  0.00           C
ATOM   4708  C2  CHO   668     208.402 101.306  28.192  1.00  0.00           C
ATOM   4709  ROH CHO   669      50.802 123.156  52.042  1.00  0.00            
ATOM   4710  R1  CHO   669      49.602 121.656  49.992  1.00  0.00            
ATOM   4711  R2  CHO   669      48.902 122.756  47.542  1.00  0.00            
ATOM   4712  R3  CHO   669      50.402 120.706  46.542  1.00  0.00            
ATOM   4713  R4  CHO   669      48.652 121.456  44.342  1.00  0.00            
ATOM   4714  R5  CHO   669      48.852 119.456  45.142  1.00  0.00            
ATOM   4715  C1  CHO   669      49.852 118.806  41.542  1.00  0.00           C
ATOM   4716  C2  CHO   669      52.552 118.256  38.092  1.00  0.00           C
ATOM   4717  ROH CHO   670     180.252  70.606  15.792  1.00  0.00            
ATOM   4718  R1  CHO   670     179.552  71.006  18.492  1.00  0.00            
ATOM   4719  R2  CHO   670     178.052  69.206  19.942  1.00  0.00            
ATOM   4720  R3  CHO   670     180.102  69.356  21.692  1.00  0.00            
ATOM   4721  R4  CHO   670     177.752  68.956  23.392  1.00  0.00            
ATOM   4722  R5  CHO   670     179.202  70.556  23.542  1.00  0.00            
ATOM   4723  C1  CHO   670     179.502  68.906  26.992  1.00  0.00           C
ATOM   4724  C2  CHO   670     181.152  70.506  30.642  1.00  0.00           C
ATOM   4725  ROH CHO   671     104.102   2.706  52.992  1.00  0.00            
ATOM   4726  R1  CHO   671     103.552   2.606  50.192  1.00  0.00            
ATOM   4727  R2  CHO   671     104.552   4.456  48.392  1.00  0.00            
ATOM   4728  R3  CHO   671     105.502   2.256  47.142  1.00  0.00            
ATOM   4729  R4  CHO   671     105.452   4.356  45.092  1.00  0.00            
ATOM   4730  R5  CHO   671     104.552   2.356  44.942  1.00  0.00            
ATOM   4731  C1  CHO   671     106.902   2.256  41.942  1.00  0.00           C
ATOM   4732  C2  CHO   671     106.602   0.156  38.442  1.00  0.00           C
ATOM   4733  ROH CHO   672       1.152  13.306  20.542  1.00  0.00            
ATOM   4734  R1  CHO   672       2.702  12.156  22.592  1.00  0.00            
ATOM   4735  R2  CHO   672       5.252  13.006  23.242  1.00  0.00            
ATOM   4736  R3  CHO   672       4.152  13.256  25.742  1.00  0.00            
ATOM   4737  R4  CHO   672       7.052  13.406  26.142  1.00  0.00            
ATOM   4738  R5  CHO   672       5.652  12.056  27.142  1.00  0.00            
ATOM   4739  C1  CHO   672       7.152  13.906  30.142  1.00  0.00           C
ATOM   4740  C2  CHO   672      10.552  12.556  31.992  1.00  0.00           C
ATOM   4741  ROH CHO   673     123.852  88.306  21.042  1.00  0.00            
ATOM   4742  R1  CHO   673     125.102  87.956  23.592  1.00  0.00            
ATOM   4743  R2  CHO   673     124.052  88.956  25.892  1.00  0.00            
ATOM   4744  R3  CHO   673     124.202  86.356  26.742  1.00  0.00            
ATOM   4745  R4  CHO   673     124.252  87.906  29.192  1.00  0.00            
ATOM   4746  R5  CHO   673     125.702  86.456  28.592  1.00  0.00            
ATOM   4747  C1  CHO   673     124.602  84.906  31.892  1.00  0.00           C
ATOM   4748  C2  CHO   673     125.602  81.406  33.742  1.00  0.00           C
ATOM   4749  ROH CHO   674      26.002   4.806  52.892  1.00  0.00            
ATOM   4750  R1  CHO   674      26.152   3.856  50.192  1.00  0.00            
ATOM   4751  R2  CHO   674      24.752   5.056  48.142  1.00  0.00            
ATOM   4752  R3  CHO   674      27.202   5.156  46.992  1.00  0.00            
ATOM   4753  R4  CHO   674      25.352   5.106  44.742  1.00  0.00            
ATOM   4754  R5  CHO   674      27.052   3.806  45.042  1.00  0.00            
ATOM   4755  C1  CHO   674      28.002   5.306  41.692  1.00  0.00           C
ATOM   4756  C2  CHO   674      24.402   7.256  40.242  1.00  0.00           C
ATOM   4757  ROH CHO   675      46.002  73.756  26.142  1.00  0.00            
ATOM   4758  R1  CHO   675      47.002  73.956  28.792  1.00  0.00            
ATOM   4759  R2  CHO   675      46.302  75.956  30.492  1.00  0.00            
ATOM   4760  R3  CHO   675      45.702  73.906  32.142  1.00  0.00            
ATOM   4761  R4  CHO   675      46.152  76.156  33.942  1.00  0.00            
ATOM   4762  R5  CHO   675      47.102  74.206  34.092  1.00  0.00            
ATOM   4763  C1  CHO   675      45.502  74.356  37.542  1.00  0.00           C
ATOM   4764  C2  CHO   675      46.402  75.056  40.092  1.00  0.00           C
ATOM   4765  ROH CHO   676      51.052 140.256  36.542  1.00  0.00            
ATOM   4766  R1  CHO   676      50.852 143.056  36.592  1.00  0.00            
ATOM   4767  R2  CHO   676      52.352 144.656  34.842  1.00  0.00            
ATOM   4768  R3  CHO   676      49.902 145.656  34.242  1.00  0.00            
ATOM   4769  R4  CHO   676      51.752 147.856  33.692  1.00  0.00            
ATOM   4770  R5  CHO   676      50.002 147.956  34.992  1.00  0.00            
ATOM   4771  C1  CHO   676      49.102 150.706  32.492  1.00  0.00           C
ATOM   4772  C2  CHO   676      51.202 153.456  30.642  1.00  0.00           C
ATOM   4773  ROH CHO   677     148.102  41.356  43.292  1.00  0.00            
ATOM   4774  R1  CHO   677     148.102  40.756  40.492  1.00  0.00            
ATOM   4775  R2  CHO   677     150.302  41.306  38.892  1.00  0.00            
ATOM   4776  R3  CHO   677     150.052  38.656  38.292  1.00  0.00            
ATOM   4777  R4  CHO   677     151.402  39.856  35.942  1.00  0.00            
ATOM   4778  R5  CHO   677     149.602  38.656  35.942  1.00  0.00            
ATOM   4779  C1  CHO   677     151.852  36.556  33.642  1.00  0.00           C
ATOM   4780  C2  CHO   677     151.152  36.956  30.042  1.00  0.00           C
ATOM   4781  ROH CHO   678     140.252 110.556  18.892  1.00  0.00            
ATOM   4782  R1  CHO   678     142.052 109.756  20.942  1.00  0.00            
ATOM   4783  R2  CHO   678     143.002 111.556  22.792  1.00  0.00            
ATOM   4784  R3  CHO   678     142.052 109.706  24.592  1.00  0.00            
ATOM   4785  R4  CHO   678     143.052 111.906  26.242  1.00  0.00            
ATOM   4786  R5  CHO   678     143.552 109.756  26.392  1.00  0.00            
ATOM   4787  C1  CHO   678     142.152 110.356  29.892  1.00  0.00           C
ATOM   4788  C2  CHO   678     140.952 110.456  34.792  1.00  0.00           C
ATOM   4789  ROH CHO   679     206.552 178.106  25.142  1.00  0.00            
ATOM   4790  R1  CHO   679     209.252 177.206  24.792  1.00  0.00            
ATOM   4791  R2  CHO   679     211.402 178.906  24.792  1.00  0.00            
ATOM   4792  R3  CHO   679     212.302 177.256  26.742  1.00  0.00            
ATOM   4793  R4  CHO   679     214.652 177.856  25.092  1.00  0.00            
ATOM   4794  R5  CHO   679     213.902 175.856  25.642  1.00  0.00            
ATOM   4795  C1  CHO   679     217.452 175.656  27.092  1.00  0.00           C
ATOM   4796  C2  CHO   679     219.652 178.506  28.942  1.00  0.00           C
ATOM   4797  ROH CHO   680      93.002 106.106  57.192  1.00  0.00            
ATOM   4798  R1  CHO   680      93.852 106.406  54.492  1.00  0.00            
ATOM   4799  R2  CHO   680      93.902 108.856  53.192  1.00  0.00            
ATOM   4800  R3  CHO   680      96.502 108.206  52.742  1.00  0.00            
ATOM   4801  R4  CHO   680      96.152 110.856  51.542  1.00  0.00            
ATOM   4802  R5  CHO   680      96.952 109.106  50.542  1.00  0.00            
ATOM   4803  C1  CHO   680      99.952 111.456  50.142  1.00  0.00           C
ATOM   4804  C2  CHO   680     103.702 113.156  50.092  1.00  0.00           C
ATOM   4805  NC3 DPP   681     210.002 169.156  -0.608  1.00  0.00           N
ATOM   4806  PO4 DPP   681     212.302 167.406   2.892  1.00  0.00           P
ATOM   4807  GL1 DPP   681     212.552 165.656   5.892  1.00  0.00            
ATOM   4808  GL2 DPP   681     208.352 164.606   5.642  1.00  0.00            
ATOM   4809  C1A DPP   681     211.452 162.856   9.542  1.00  0.00           C
ATOM   4810  C2A DPP   681     212.702 162.306  13.642  1.00  0.00           C
ATOM   4811  C3A DPP   681     211.302 158.656  16.592  1.00  0.00           C
ATOM   4812  C4A DPP   681     206.352 157.806  16.292  1.00  0.00           C
ATOM   4813  C1B DPP   681     206.752 165.306   9.992  1.00  0.00           C
ATOM   4814  C2B DPP   681     203.702 163.206  12.242  1.00  0.00           C
ATOM   4815  C3B DPP   681     202.552 163.906  17.142  1.00  0.00           C
ATOM   4816  C4B DPP   681     200.352 162.756  20.592  1.00  0.00           C
ATOM   4817  NC3 DPP   682      84.702 113.556  22.742  1.00  0.00           N
ATOM   4818  PO4 DPP   682      83.602 117.106  22.192  1.00  0.00           P
ATOM   4819  GL1 DPP   682      82.952 116.756  26.742  1.00  0.00            
ATOM   4820  GL2 DPP   682      81.552 114.406  27.092  1.00  0.00            
ATOM   4821  C1A DPP   682      85.102 115.156  30.392  1.00  0.00           C
ATOM   4822  C2A DPP   682      85.052 115.456  34.892  1.00  0.00           C
ATOM   4823  C3A DPP   682      84.852 114.306  38.692  1.00  0.00           C
ATOM   4824  C4A DPP   682      82.302 113.906  42.292  1.00  0.00           C
ATOM   4825  C1B DPP   682      80.102 114.756  31.942  1.00  0.00           C
ATOM   4826  C2B DPP   682      80.002 117.206  36.642  1.00  0.00           C
ATOM   4827  C3B DPP   682      77.602 115.806  40.592  1.00  0.00           C
ATOM   4828  C4B DPP   682      73.202 113.956  39.242  1.00  0.00           C
ATOM   4829  NC3 DPP   683      10.202  43.006  18.392  1.00  0.00           N
ATOM   4830  PO4 DPP   683       9.302  46.856  18.642  1.00  0.00           P
ATOM   4831  GL1 DPP   683      11.052  48.806  22.742  1.00  0.00            
ATOM   4832  GL2 DPP   683      14.352  47.256  22.992  1.00  0.00            
ATOM   4833  C1A DPP   683      11.652  49.556  27.042  1.00  0.00           C
ATOM   4834  C2A DPP   683      11.902  49.856  31.292  1.00  0.00           C
ATOM   4835  C3A DPP   683      11.052  50.706  34.742  1.00  0.00           C
ATOM   4836  C4A DPP   683      14.152  51.856  37.142  1.00  0.00           C
ATOM   4837  C1B DPP   683      17.052  49.606  25.342  1.00  0.00           C
ATOM   4838  C2B DPP   683      18.602  51.006  28.942  1.00  0.00           C
ATOM   4839  C3B DPP   683      18.852  52.756  32.992  1.00  0.00           C
ATOM   4840  C4B DPP   683      20.002  52.406  38.142  1.00  0.00           C
ATOM   4841  NC3 DPP   684      37.852  73.256  20.692  1.00  0.00           N
ATOM   4842  PO4 DPP   684      41.552  70.006  20.992  1.00  0.00           P
ATOM   4843  GL1 DPP   684      42.702  69.356  25.942  1.00  0.00            
ATOM   4844  GL2 DPP   684      40.302  70.806  25.642  1.00  0.00            
ATOM   4845  C1A DPP   684      43.402  68.956  30.292  1.00  0.00           C
ATOM   4846  C2A DPP   684      42.752  70.406  34.392  1.00  0.00           C
ATOM   4847  C3A DPP   684      40.752  72.556  37.642  1.00  0.00           C
ATOM   4848  C4A DPP   684      39.352  71.606  41.392  1.00  0.00           C
ATOM   4849  C1B DPP   684      41.102  73.456  29.092  1.00  0.00           C
ATOM   4850  C2B DPP   684      41.002  74.906  33.342  1.00  0.00           C
ATOM   4851  C3B DPP   684      41.002  78.756  36.192  1.00  0.00           C
ATOM   4852  C4B DPP   684      42.052  82.056  36.892  1.00  0.00           C
ATOM   4853  NC3 DPP   685     115.202 129.756  20.942  1.00  0.00           N
ATOM   4854  PO4 DPP   685     118.952 127.506  18.992  1.00  0.00           P
ATOM   4855  GL1 DPP   685     120.152 130.756  21.542  1.00  0.00            
ATOM   4856  GL2 DPP   685     121.752 134.256  20.792  1.00  0.00            
ATOM   4857  C1A DPP   685     120.652 133.256  25.542  1.00  0.00           C
ATOM   4858  C2A DPP   685     120.902 135.006  29.742  1.00  0.00           C
ATOM   4859  C3A DPP   685     123.902 136.356  32.192  1.00  0.00           C
ATOM   4860  C4A DPP   685     127.252 134.756  33.892  1.00  0.00           C
ATOM   4861  C1B DPP   685     126.202 131.956  22.092  1.00  0.00           C
ATOM   4862  C2B DPP   685     128.902 129.506  23.742  1.00  0.00           C
ATOM   4863  C3B DPP   685     131.502 129.656  27.892  1.00  0.00           C
ATOM   4864  C4B DPP   685     135.152 130.306  31.192  1.00  0.00           C
ATOM   4865  NC3 DPP   686     218.602 129.056   2.642  1.00  0.00           N
ATOM   4866  PO4 DPP   686     216.502 128.606   5.942  1.00  0.00           P
ATOM   4867  GL1 DPP   686     215.152 125.106   7.992  1.00  0.00            
ATOM   4868  GL2 DPP   686     213.102 127.056   9.442  1.00  0.00            
ATOM   4869  C1A DPP   686     217.402 123.056  11.442  1.00  0.00           C
ATOM   4870  C2A DPP   686     215.052 122.556  16.042  1.00  0.00           C
ATOM   4871  C3A DPP   686     215.552 122.606  20.892  1.00  0.00           C
ATOM   4872  C4A DPP   686     213.502 121.756  23.292  1.00  0.00           C
ATOM   4873  C1B DPP   686     212.052 123.706  11.942  1.00  0.00           C
ATOM   4874  C2B DPP   686     211.552 119.006  13.042  1.00  0.00           C
ATOM   4875  C3B DPP   686     212.902 115.606  12.642  1.00  0.00           C
ATOM   4876  C4B DPP   686     216.402 113.306  14.342  1.00  0.00           C
ATOM   4877  NC3 DPP   687      31.152  75.506  12.142  1.00  0.00           N
ATOM   4878  PO4 DPP   687      30.252  76.056  16.242  1.00  0.00           P
ATOM   4879  GL1 DPP   687      28.852  77.456  21.242  1.00  0.00            
ATOM   4880  GL2 DPP   687      29.902  75.556  23.492  1.00  0.00            
ATOM   4881  C1A DPP   687      28.002  79.506  25.392  1.00  0.00           C
ATOM   4882  C2A DPP   687      28.502  81.456  29.642  1.00  0.00           C
ATOM   4883  C3A DPP   687      27.852  83.056  32.792  1.00  0.00           C
ATOM   4884  C4A DPP   687      28.952  86.006  36.592  1.00  0.00           C
ATOM   4885  C1B DPP   687      31.602  75.806  27.692  1.00  0.00           C
ATOM   4886  C2B DPP   687      31.402  77.656  30.942  1.00  0.00           C
ATOM   4887  C3B DPP   687      31.102  79.406  34.992  1.00  0.00           C
ATOM   4888  C4B DPP   687      29.252  80.956  37.392  1.00  0.00           C
ATOM   4889  NC3 DPP   688     198.302  78.856  13.292  1.00  0.00           N
ATOM   4890  PO4 DPP   688     200.452  81.756  10.392  1.00  0.00           P
ATOM   4891  GL1 DPP   688     202.902  82.106  14.992  1.00  0.00            
ATOM   4892  GL2 DPP   688     206.252  84.556  16.192  1.00  0.00            
ATOM   4893  C1A DPP   688     201.952  81.806  19.092  1.00  0.00           C
ATOM   4894  C2A DPP   688     200.802  83.506  23.042  1.00  0.00           C
ATOM   4895  C3A DPP   688     202.502  84.706  27.542  1.00  0.00           C
ATOM   4896  C4A DPP   688     200.652  85.806  31.892  1.00  0.00           C
ATOM   4897  C1B DPP   688     205.802  85.356  20.892  1.00  0.00           C
ATOM   4898  C2B DPP   688     206.852  85.506  25.492  1.00  0.00           C
ATOM   4899  C3B DPP   688     209.952  84.206  28.292  1.00  0.00           C
ATOM   4900  C4B DPP   688     213.602  85.106  29.942  1.00  0.00           C
ATOM   4901  NC3 DPP   689       8.102 214.656  14.042  1.00  0.00           N
ATOM   4902  PO4 DPP   689       7.702 219.906  13.642  1.00  0.00           P
ATOM   4903  GL1 DPP   689       9.252 220.606  16.792  1.00  0.00            
ATOM   4904  GL2 DPP   689      11.902 222.456  16.092  1.00  0.00            
ATOM   4905  C1A DPP   689       9.252 217.706  20.742  1.00  0.00           C
ATOM   4906  C2A DPP   689       9.602 218.756  25.092  1.00  0.00           C
ATOM   4907  C3A DPP   689       8.952 218.806  28.092  1.00  0.00           C
ATOM   4908  C4A DPP   689       8.552 221.206  32.042  1.00  0.00           C
ATOM   4909  C1B DPP   689      12.952 221.056  20.592  1.00  0.00           C
ATOM   4910  C2B DPP   689      13.802 221.056  24.992  1.00  0.00           C
ATOM   4911  C3B DPP   689      12.902 221.606  29.542  1.00  0.00           C
ATOM   4912  C4B DPP   689      12.402 217.456  31.542  1.00  0.00           C
ATOM   4913  NC3 DPP   690     146.902 203.006  13.992  1.00  0.00           N
ATOM   4914  PO4 DPP   690     142.752 204.956  13.242  1.00  0.00           P
ATOM   4915  GL1 DPP   690     142.352 201.756  16.642  1.00  0.00            
ATOM   4916  GL2 DPP   690     139.002 201.156  17.292  1.00  0.00            
ATOM   4917  C1A DPP   690     143.052 200.006  20.592  1.00  0.00           C
ATOM   4918  C2A DPP   690     145.802 199.956  24.092  1.00  0.00           C
ATOM   4919  C3A DPP   690     148.702 202.356  26.092  1.00  0.00           C
ATOM   4920  C4A DPP   690     148.852 205.106  28.042  1.00  0.00           C
ATOM   4921  C1B DPP   690     137.902 201.206  21.942  1.00  0.00           C
ATOM   4922  C2B DPP   690     140.552 200.656  24.792  1.00  0.00           C
ATOM   4923  C3B DPP   690     142.302 197.006  27.142  1.00  0.00           C
ATOM   4924  C4B DPP   690     143.252 196.756  31.742  1.00  0.00           C
ATOM   4925  NC3 DPP   691     222.752  69.656  11.492  1.00  0.00           N
ATOM   4926  PO4 DPP   691     221.252  65.956  14.792  1.00  0.00           P
ATOM   4927  GL1 DPP   691     219.452  68.106  17.892  1.00  0.00            
ATOM   4928  GL2 DPP   691     216.302  67.556  18.692  1.00  0.00            
ATOM   4929  C1A DPP   691     220.902  68.606  22.342  1.00  0.00           C
ATOM   4930  C2A DPP   691     221.602  68.906  26.792  1.00  0.00           C
ATOM   4931  C3A DPP   691     222.252  69.856  31.542  1.00  0.00           C
ATOM   4932  C4A DPP   691     222.052  70.106  35.442  1.00  0.00           C
ATOM   4933  C1B DPP   691     215.952  67.306  22.942  1.00  0.00           C
ATOM   4934  C2B DPP   691     215.552  68.806  27.142  1.00  0.00           C
ATOM   4935  C3B DPP   691     216.652  68.206  29.992  1.00  0.00           C
ATOM   4936  C4B DPP   691     217.102  70.856  33.242  1.00  0.00           C
ATOM   4937  NC3 DPP   692      84.452  51.956  13.942  1.00  0.00           N
ATOM   4938  PO4 DPP   692      82.652  47.106  14.042  1.00  0.00           P
ATOM   4939  GL1 DPP   692      82.002  48.206  17.342  1.00  0.00            
ATOM   4940  GL2 DPP   692      83.602  50.456  18.542  1.00  0.00            
ATOM   4941  C1A DPP   692      80.002  47.156  21.342  1.00  0.00           C
ATOM   4942  C2A DPP   692      79.952  45.706  25.692  1.00  0.00           C
ATOM   4943  C3A DPP   692      79.552  46.256  29.992  1.00  0.00           C
ATOM   4944  C4A DPP   692      80.602  45.356  33.992  1.00  0.00           C
ATOM   4945  C1B DPP   692      84.502  53.956  21.542  1.00  0.00           C
ATOM   4946  C2B DPP   692      86.502  56.006  23.992  1.00  0.00           C
ATOM   4947  C3B DPP   692      88.902  59.756  25.292  1.00  0.00           C
ATOM   4948  C4B DPP   692      89.252  64.506  25.592  1.00  0.00           C
ATOM   4949  NC3 DPP   693     154.852  93.256   8.792  1.00  0.00           N
ATOM   4950  PO4 DPP   693     150.802  90.756   8.392  1.00  0.00           P
ATOM   4951  GL1 DPP   693     150.552  92.856  11.942  1.00  0.00            
ATOM   4952  GL2 DPP   693     148.102  90.906  13.292  1.00  0.00            
ATOM   4953  C1A DPP   693     153.302  95.706  14.742  1.00  0.00           C
ATOM   4954  C2A DPP   693     153.352  97.406  18.592  1.00  0.00           C
ATOM   4955  C3A DPP   693     153.852  98.406  22.492  1.00  0.00           C
ATOM   4956  C4A DPP   693     156.702  99.706  25.292  1.00  0.00           C
ATOM   4957  C1B DPP   693     150.052  90.306  17.092  1.00  0.00           C
ATOM   4958  C2B DPP   693     149.652  90.856  20.942  1.00  0.00           C
ATOM   4959  C3B DPP   693     149.602  92.806  25.392  1.00  0.00           C
ATOM   4960  C4B DPP   693     150.852  92.256  29.892  1.00  0.00           C
ATOM   4961  NC3 DPP   694      30.452 222.006   9.542  1.00  0.00           N
ATOM   4962  PO4 DPP   694      29.252 225.156  12.542  1.00  0.00           P
ATOM   4963  GL1 DPP   694      28.752 224.406  16.742  1.00  0.00            
ATOM   4964  GL2 DPP   694      25.802 223.606  18.042  1.00  0.00            
ATOM   4965  C1A DPP   694      29.752 222.456  20.492  1.00  0.00           C
ATOM   4966  C2A DPP   694      31.352 221.756  25.042  1.00  0.00           C
ATOM   4967  C3A DPP   694      30.402 221.256  29.442  1.00  0.00           C
ATOM   4968  C4A DPP   694      31.202 221.806  34.592  1.00  0.00           C
ATOM   4969  C1B DPP   694      25.652 224.856  22.942  1.00  0.00           C
ATOM   4970  C2B DPP   694      25.452 222.406  27.042  1.00  0.00           C
ATOM   4971  C3B DPP   694      26.052 221.206  31.392  1.00  0.00           C
ATOM   4972  C4B DPP   694      24.602 223.906  35.042  1.00  0.00           C
ATOM   4973  NC3 DPP   695      86.352  31.556  15.942  1.00  0.00           N
ATOM   4974  PO4 DPP   695      84.902  29.956  18.692  1.00  0.00           P
ATOM   4975  GL1 DPP   695      83.952  30.006  22.592  1.00  0.00            
ATOM   4976  GL2 DPP   695      84.002  33.606  23.042  1.00  0.00            
ATOM   4977  C1A DPP   695      83.752  30.556  27.242  1.00  0.00           C
ATOM   4978  C2A DPP   695      85.502  30.406  31.292  1.00  0.00           C
ATOM   4979  C3A DPP   695      87.052  31.056  35.742  1.00  0.00           C
ATOM   4980  C4A DPP   695      85.802  33.856  38.992  1.00  0.00           C
ATOM   4981  C1B DPP   695      81.402  35.506  27.192  1.00  0.00           C
ATOM   4982  C2B DPP   695      78.202  36.556  29.942  1.00  0.00           C
ATOM   4983  C3B DPP   695      78.052  37.756  33.392  1.00  0.00           C
ATOM   4984  C4B DPP   695      76.202  37.806  37.192  1.00  0.00           C
ATOM   4985  NC3 DPP   696     189.352  77.306  13.992  1.00  0.00           N
ATOM   4986  PO4 DPP   696     193.152  75.806  13.292  1.00  0.00           P
ATOM   4987  GL1 DPP   696     194.902  76.756  17.042  1.00  0.00            
ATOM   4988  GL2 DPP   696     195.252  75.306  19.192  1.00  0.00            
ATOM   4989  C1A DPP   696     196.402  80.206  19.392  1.00  0.00           C
ATOM   4990  C2A DPP   696     195.902  80.256  23.342  1.00  0.00           C
ATOM   4991  C3A DPP   696     197.452  81.756  27.442  1.00  0.00           C
ATOM   4992  C4A DPP   696     196.702  82.156  31.892  1.00  0.00           C
ATOM   4993  C1B DPP   696     195.702  75.256  22.942  1.00  0.00           C
ATOM   4994  C2B DPP   696     196.502  75.906  27.292  1.00  0.00           C
ATOM   4995  C3B DPP   696     198.502  76.756  30.242  1.00  0.00           C
ATOM   4996  C4B DPP   696     200.302  75.106  33.692  1.00  0.00           C
ATOM   4997  NC3 DPP   697      82.702 151.406  18.792  1.00  0.00           N
ATOM   4998  PO4 DPP   697      85.552 147.756  21.242  1.00  0.00           P
ATOM   4999  GL1 DPP   697      83.102 150.606  24.492  1.00  0.00            
ATOM   5000  GL2 DPP   697      80.802 150.006  25.492  1.00  0.00            
ATOM   5001  C1A DPP   697      85.352 152.856  28.542  1.00  0.00           C
ATOM   5002  C2A DPP   697      85.902 153.306  32.942  1.00  0.00           C
ATOM   5003  C3A DPP   697      83.852 151.606  36.942  1.00  0.00           C
ATOM   5004  C4A DPP   697      80.452 149.806  39.392  1.00  0.00           C
ATOM   5005  C1B DPP   697      80.402 152.706  29.092  1.00  0.00           C
ATOM   5006  C2B DPP   697      81.452 155.506  32.442  1.00  0.00           C
ATOM   5007  C3B DPP   697      83.202 157.306  35.992  1.00  0.00           C
ATOM   5008  C4B DPP   697      85.902 158.606  39.942  1.00  0.00           C
ATOM   5009  NC3 DPP   698      78.552 138.956  18.492  1.00  0.00           N
ATOM   5010  PO4 DPP   698      78.352 142.006  20.092  1.00  0.00           P
ATOM   5011  GL1 DPP   698      78.052 145.006  23.692  1.00  0.00            
ATOM   5012  GL2 DPP   698      81.252 144.756  25.292  1.00  0.00            
ATOM   5013  C1A DPP   698      77.652 146.656  28.042  1.00  0.00           C
ATOM   5014  C2A DPP   698      78.102 148.706  30.242  1.00  0.00           C
ATOM   5015  C3A DPP   698      78.552 151.656  33.992  1.00  0.00           C
ATOM   5016  C4A DPP   698      79.102 154.606  36.892  1.00  0.00           C
ATOM   5017  C1B DPP   698      80.752 142.006  29.042  1.00  0.00           C
ATOM   5018  C2B DPP   698      78.402 144.156  32.142  1.00  0.00           C
ATOM   5019  C3B DPP   698      76.102 147.756  35.092  1.00  0.00           C
ATOM   5020  C4B DPP   698      72.752 150.556  33.942  1.00  0.00           C
ATOM   5021  NC3 DPP   699     205.552  90.956   6.042  1.00  0.00           N
ATOM   5022  PO4 DPP   699     205.102  88.906   9.992  1.00  0.00           P
ATOM   5023  GL1 DPP   699     204.752  89.056  13.592  1.00  0.00            
ATOM   5024  GL2 DPP   699     201.452  87.806  15.542  1.00  0.00            
ATOM   5025  C1A DPP   699     205.552  89.956  18.892  1.00  0.00           C
ATOM   5026  C2A DPP   699     206.102  91.456  22.792  1.00  0.00           C
ATOM   5027  C3A DPP   699     206.602  93.556  26.992  1.00  0.00           C
ATOM   5028  C4A DPP   699     208.552  96.406  28.692  1.00  0.00           C
ATOM   5029  C1B DPP   699     201.502  87.306  19.792  1.00  0.00           C
ATOM   5030  C2B DPP   699     203.152  88.156  23.992  1.00  0.00           C
ATOM   5031  C3B DPP   699     204.652  88.906  28.892  1.00  0.00           C
ATOM   5032  C4B DPP   699     209.352  88.856  30.492  1.00  0.00           C
ATOM   5033  NC3 DPP   700      91.702  86.706  19.192  1.00  0.00           N
ATOM   5034  PO4 DPP   700      88.452  85.706  21.442  1.00  0.00           P
ATOM   5035  GL1 DPP   700      88.202  83.706  26.242  1.00  0.00            
ATOM   5036  GL2 DPP   700      91.202  82.706  26.692  1.00  0.00            
ATOM   5037  C1A DPP   700      86.602  80.406  28.842  1.00  0.00           C
ATOM   5038  C2A DPP   700      87.152  80.606  32.292  1.00  0.00           C
ATOM   5039  C3A DPP   700      86.202  80.456  36.542  1.00  0.00           C
ATOM   5040  C4A DPP   700      84.802  81.256  39.392  1.00  0.00           C
ATOM   5041  C1B DPP   700      91.152  83.406  31.042  1.00  0.00           C
ATOM   5042  C2B DPP   700      90.952  82.756  35.342  1.00  0.00           C
ATOM   5043  C3B DPP   700      93.452  83.606  38.492  1.00  0.00           C
ATOM   5044  C4B DPP   700      94.902  82.206  41.892  1.00  0.00           C
ATOM   5045  NC3 DPP   701     192.752  17.106   9.892  1.00  0.00           N
ATOM   5046  PO4 DPP   701     191.352  13.606  12.842  1.00  0.00           P
ATOM   5047  GL1 DPP   701     192.202  10.806  16.742  1.00  0.00            
ATOM   5048  GL2 DPP   701     195.102   7.606  17.592  1.00  0.00            
ATOM   5049  C1A DPP   701     193.352  10.056  21.442  1.00  0.00           C
ATOM   5050  C2A DPP   701     193.952  11.756  25.242  1.00  0.00           C
ATOM   5051  C3A DPP   701     192.452  10.806  29.692  1.00  0.00           C
ATOM   5052  C4A DPP   701     193.402  12.156  34.192  1.00  0.00           C
ATOM   5053  C1B DPP   701     195.052   5.856  21.942  1.00  0.00           C
ATOM   5054  C2B DPP   701     194.502   5.406  25.842  1.00  0.00           C
ATOM   5055  C3B DPP   701     193.702   6.406  29.742  1.00  0.00           C
ATOM   5056  C4B DPP   701     194.952   6.756  33.992  1.00  0.00           C
ATOM   5057  NC3 DPP   702      56.802  80.906  20.742  1.00  0.00           N
ATOM   5058  PO4 DPP   702      52.552  81.806  22.492  1.00  0.00           P
ATOM   5059  GL1 DPP   702      54.402  81.156  26.542  1.00  0.00            
ATOM   5060  GL2 DPP   702      56.802  83.156  25.392  1.00  0.00            
ATOM   5061  C1A DPP   702      53.452  80.756  30.942  1.00  0.00           C
[truncated: 4,170,659 more chars]
