# Supplementary material for: Data showing the lipid conformations and membrane binding behaviors of beta-amyloid fibrils in phase-separated cholesterol-enriched lipid domains with and without glycolipid and oxidized cholesterol from coarse-grained molecular dynamics simulations
Source: Data Brief. 2020 Apr 19;30:105496. doi: 10.1016/j.dib.2020.105496 (PMC7186522; doi:10.1016/j.dib.2020.105496)
Supplement: Supplementary file 1 [file mmc1.zip › Supplementary-Data/S08-12/P4-ABCD-3.pdb]

TITLE     P4-ABCD system t= 20000000.00000
REMARK    THIS IS A SIMULATION BOX
CRYST1  224.557  226.302  127.300  90.00  90.00  90.00 P 1           1
MODEL        1
ATOM      1  BB  LEU     1     112.709 119.046  54.694  1.00  0.00           B
ATOM      2  SC1 LEU     1     114.459 120.296  53.144  1.00  0.00           S
ATOM      3  BB  VAL     2     109.959 121.646  54.044  1.00  0.00           B
ATOM      4  SC1 VAL     2     108.809 122.546  52.694  1.00  0.00           S
ATOM      5  BB  PHE     3     108.759 121.696  57.644  1.00  0.00           B
ATOM      6  SC1 PHE     3     111.209 123.346  58.594  1.00  0.00           S
ATOM      7  SC2 PHE     3     110.659 122.046  60.544  1.00  0.00           S
ATOM      8  SC3 PHE     3     111.859 124.146  60.744  1.00  0.00           S
ATOM      9  BB  PHE     4     105.409 121.946  59.544  1.00  0.00           B
ATOM     10  SC1 PHE     4     103.959 122.046  56.644  1.00  0.00           S
ATOM     11  SC2 PHE     4     102.659 121.196  58.444  1.00  0.00           S
ATOM     12  SC3 PHE     4     101.559 121.746  56.344  1.00  0.00           S
ATOM     13  BB  ALA     5     106.209 119.946  62.544  1.00  0.00           B
ATOM     14  BB  GLU     6     104.659 121.596  65.594  1.00  0.00           B
ATOM     15  SC1 GLU     6     102.659 123.496  65.894  1.00  0.00           S
ATOM     16  BB  ASP     7     106.109 121.396  69.144  1.00  0.00           B
ATOM     17  SC1 ASP     7     108.509 121.646  69.894  1.00  0.00           S
ATOM     18  BB  VAL     8     103.209 121.296  71.694  1.00  0.00           B
ATOM     19  SC1 VAL     8     101.559 122.346  71.944  1.00  0.00           S
ATOM     20  BB  GLY     9     103.759 119.946  75.244  1.00  0.00           B
ATOM     21  BB  SER    10     103.509 120.696  78.994  1.00  0.00           B
ATOM     22  SC1 SER    10     102.509 121.996  80.044  1.00  0.00           S
ATOM     23  BB  ASN    11     107.109 121.546  78.694  1.00  0.00           B
ATOM     24  SC1 ASN    11     106.559 123.846  77.844  1.00  0.00           S
ATOM     25  BB  LYS    12     108.409 118.546  80.644  1.00  0.00           B
ATOM     26  SC1 LYS    12     109.109 118.646  82.894  1.00  0.00           S
ATOM     27  SC2 LYS    12     109.859 119.496  85.494  1.00  0.00           S
ATOM     28  BB  GLY    13     111.159 118.546  78.244  1.00  0.00           B
ATOM     29  BB  ALA    14     113.459 117.246  80.894  1.00  0.00           B
ATOM     30  BB  ILE    15     116.959 115.896  79.994  1.00  0.00           B
ATOM     31  SC1 ILE    15     118.659 116.896  80.244  1.00  0.00           S
ATOM     32  BB  ILE    16     116.409 115.946  76.194  1.00  0.00           B
ATOM     33  SC1 ILE    16     118.359 114.846  75.494  1.00  0.00           S
ATOM     34  BB  GLY    17     113.559 117.496  74.144  1.00  0.00           B
ATOM     35  BB  LEU    18     114.509 120.346  71.744  1.00  0.00           B
ATOM     36  SC1 LEU    18     115.209 122.746  72.544  1.00  0.00           S
ATOM     37  BB  MET    19     116.559 119.596  68.694  1.00  0.00           B
ATOM     38  SC1 MET    19     118.659 118.046  70.194  1.00  0.00           S
ATOM     39  BB  VAL    20     118.209 120.946  65.644  1.00  0.00           B
ATOM     40  SC1 VAL    20     120.209 121.096  65.394  1.00  0.00           S
ATOM     41  BB  GLY    21     115.859 122.846  63.294  1.00  0.00           B
ATOM     42  BB  GLY    22     117.509 123.896  60.044  1.00  0.00           B
ATOM     43  BB  VAL    23     119.759 124.146  57.144  1.00  0.00           B
ATOM     44  SC1 VAL    23     119.509 122.946  55.594  1.00  0.00           S
ATOM     45  BB  VAL    24     122.859 123.746  59.394  1.00  0.00           B
ATOM     46  SC1 VAL    24     122.509 124.046  61.344  1.00  0.00           S
ATOM     47  BB  ILE    25     125.709 123.996  56.844  1.00  0.00           B
ATOM     48  SC1 ILE    25     124.959 124.446  54.644  1.00  0.00           S
ATOM     49  BB  ALA    26     128.759 122.946  58.944  1.00  0.00           B
ATOM     50  BB  LEU    27     109.859 117.246  50.294  1.00  0.00           B
ATOM     51  SC1 LEU    27     110.309 119.596  49.144  1.00  0.00           S
ATOM     52  BB  VAL    28     107.209 118.046  52.994  1.00  0.00           B
ATOM     53  SC1 VAL    28     105.509 118.996  53.194  1.00  0.00           S
ATOM     54  BB  PHE    29     107.859 117.396  56.694  1.00  0.00           B
ATOM     55  SC1 PHE    29     110.409 117.396  58.694  1.00  0.00           S
ATOM     56  SC2 PHE    29     109.259 115.446  59.544  1.00  0.00           S
ATOM     57  SC3 PHE    29     109.909 117.196  61.044  1.00  0.00           S
ATOM     58  BB  PHE    30     104.609 116.296  58.294  1.00  0.00           B
ATOM     59  SC1 PHE    30     102.259 116.996  55.994  1.00  0.00           S
ATOM     60  SC2 PHE    30     101.309 117.146  58.194  1.00  0.00           S
ATOM     61  SC3 PHE    30      99.859 117.246  56.294  1.00  0.00           S
ATOM     62  BB  ALA    31     104.909 116.596  61.944  1.00  0.00           B
ATOM     63  BB  GLU    32     103.259 118.096  65.044  1.00  0.00           B
ATOM     64  SC1 GLU    32     101.109 119.346  62.944  1.00  0.00           S
ATOM     65  BB  ASP    33     103.759 116.446  68.494  1.00  0.00           B
ATOM     66  SC1 ASP    33     105.809 116.446  70.044  1.00  0.00           S
ATOM     67  BB  VAL    34     100.909 117.146  70.944  1.00  0.00           B
ATOM     68  SC1 VAL    34      99.459 118.246  71.794  1.00  0.00           S
ATOM     69  BB  GLY    35     103.009 116.146  73.894  1.00  0.00           B
ATOM     70  BB  SER    36     101.759 116.946  77.394  1.00  0.00           B
ATOM     71  SC1 SER    36      99.959 116.946  78.094  1.00  0.00           S
ATOM     72  BB  ASN    37     104.809 116.646  79.594  1.00  0.00           B
ATOM     73  SC1 ASN    37     103.509 116.746  81.744  1.00  0.00           S
ATOM     74  BB  LYS    38     107.259 114.396  77.744  1.00  0.00           B
ATOM     75  SC1 LYS    38     107.959 115.646  75.744  1.00  0.00           S
ATOM     76  SC2 LYS    38     108.159 118.146  73.894  1.00  0.00           S
ATOM     77  BB  GLY    39     110.009 114.296  80.344  1.00  0.00           B
ATOM     78  BB  ALA    40     112.959 111.946  80.994  1.00  0.00           B
ATOM     79  BB  ILE    41     115.709 111.146  78.344  1.00  0.00           B
ATOM     80  SC1 ILE    41     117.459 110.446  79.094  1.00  0.00           S
ATOM     81  BB  ILE    42     113.459 111.896  75.494  1.00  0.00           B
ATOM     82  SC1 ILE    42     112.409 113.446  76.344  1.00  0.00           S
ATOM     83  BB  GLY    43     114.509 112.746  71.944  1.00  0.00           B
ATOM     84  BB  LEU    44     114.909 115.396  69.344  1.00  0.00           B
ATOM     85  SC1 LEU    44     112.509 116.596  69.394  1.00  0.00           S
ATOM     86  BB  MET    45     116.459 115.246  65.944  1.00  0.00           B
ATOM     87  SC1 MET    45     119.059 116.146  65.494  1.00  0.00           S
ATOM     88  BB  VAL    46     114.159 117.546  64.144  1.00  0.00           B
ATOM     89  SC1 VAL    46     113.459 119.046  65.294  1.00  0.00           S
ATOM     90  BB  GLY    47     115.059 118.096  60.444  1.00  0.00           B
ATOM     91  BB  GLY    48     116.159 120.596  57.994  1.00  0.00           B
ATOM     92  BB  VAL    49     119.759 119.546  58.794  1.00  0.00           B
ATOM     93  SC1 VAL    49     119.859 119.496  60.794  1.00  0.00           S
ATOM     94  BB  VAL    50     123.359 118.946  57.694  1.00  0.00           B
ATOM     95  SC1 VAL    50     123.659 119.746  55.844  1.00  0.00           S
ATOM     96  BB  ILE    51     125.559 119.196  60.794  1.00  0.00           B
ATOM     97  SC1 ILE    51     124.109 119.996  62.594  1.00  0.00           S
ATOM     98  BB  ALA    52     129.009 118.846  59.544  1.00  0.00           B
ATOM     99  BB  LEU    53     109.309 113.496  49.044  1.00  0.00           B
ATOM    100  SC1 LEU    53     108.209 112.496  46.894  1.00  0.00           S
ATOM    101  BB  VAL    54     106.559 113.996  51.744  1.00  0.00           B
ATOM    102  SC1 VAL    54     104.609 114.046  52.144  1.00  0.00           S
ATOM    103  BB  PHE    55     107.509 112.946  55.244  1.00  0.00           B
ATOM    104  SC1 PHE    55     110.659 112.246  55.044  1.00  0.00           S
ATOM    105  SC2 PHE    55     110.459 114.546  54.494  1.00  0.00           S
ATOM    106  SC3 PHE    55     111.909 113.146  53.244  1.00  0.00           S
ATOM    107  BB  PHE    56     104.759 112.946  57.794  1.00  0.00           B
ATOM    108  SC1 PHE    56     102.309 112.196  55.794  1.00  0.00           S
ATOM    109  SC2 PHE    56     101.659 112.596  58.094  1.00  0.00           S
ATOM    110  SC3 PHE    56      99.959 112.296  56.344  1.00  0.00           S
ATOM    111  BB  ALA    57     105.109 111.746  61.394  1.00  0.00           B
ATOM    112  BB  GLU    58     102.309 112.496  63.844  1.00  0.00           B
ATOM    113  SC1 GLU    58     101.059 114.046  62.444  1.00  0.00           S
ATOM    114  BB  ASP    59     102.059 112.446  67.594  1.00  0.00           B
ATOM    115  SC1 ASP    59     102.659 110.046  68.144  1.00  0.00           S
ATOM    116  BB  VAL    60      99.209 113.196  70.044  1.00  0.00           B
ATOM    117  SC1 VAL    60      97.209 113.496  69.894  1.00  0.00           S
ATOM    118  BB  GLY    61     100.459 112.146  73.444  1.00  0.00           B
ATOM    119  BB  SER    62      99.109 112.146  76.944  1.00  0.00           B
ATOM    120  SC1 SER    62      97.259 112.696  77.344  1.00  0.00           S
ATOM    121  BB  ASN    63     102.159 112.146  79.044  1.00  0.00           B
ATOM    122  SC1 ASN    63     101.609 112.196  81.444  1.00  0.00           S
ATOM    123  BB  LYS    64     105.159 110.946  77.094  1.00  0.00           B
ATOM    124  SC1 LYS    64     104.859 111.446  74.894  1.00  0.00           S
ATOM    125  SC2 LYS    64     105.059 111.696  71.944  1.00  0.00           S
ATOM    126  BB  GLY    65     108.409 110.446  78.894  1.00  0.00           B
ATOM    127  BB  ALA    66     111.159 107.996  79.594  1.00  0.00           B
ATOM    128  BB  ILE    67     113.259 107.146  76.494  1.00  0.00           B
ATOM    129  SC1 ILE    67     115.209 106.796  75.694  1.00  0.00           S
ATOM    130  BB  ILE    68     111.609 108.796  73.544  1.00  0.00           B
ATOM    131  SC1 ILE    68     109.459 108.996  74.094  1.00  0.00           S
ATOM    132  BB  GLY    69     114.009 109.046  70.544  1.00  0.00           B
ATOM    133  BB  LEU    70     113.509 110.796  67.144  1.00  0.00           B
ATOM    134  SC1 LEU    70     111.409 111.996  68.194  1.00  0.00           S
ATOM    135  BB  MET    71     115.409 111.496  63.994  1.00  0.00           B
ATOM    136  SC1 MET    71     117.009 110.096  62.294  1.00  0.00           S
ATOM    137  BB  VAL    72     112.859 113.696  62.294  1.00  0.00           B
ATOM    138  SC1 VAL    72     111.309 113.546  63.544  1.00  0.00           S
ATOM    139  BB  GLY    73     114.159 113.246  58.744  1.00  0.00           B
ATOM    140  BB  GLY    74     116.309 115.296  56.344  1.00  0.00           B
ATOM    141  BB  VAL    75     119.309 115.296  58.644  1.00  0.00           B
ATOM    142  SC1 VAL    75     118.709 114.346  60.294  1.00  0.00           S
ATOM    143  BB  VAL    76     122.909 114.746  57.644  1.00  0.00           B
ATOM    144  SC1 VAL    76     123.459 114.296  55.794  1.00  0.00           S
ATOM    145  BB  ILE    77     124.909 114.596  60.894  1.00  0.00           B
ATOM    146  SC1 ILE    77     123.259 114.796  62.894  1.00  0.00           S
ATOM    147  BB  ALA    78     128.409 113.696  59.794  1.00  0.00           B
ATOM    148  BB  LEU    79     110.759 108.646  51.444  1.00  0.00           B
ATOM    149  SC1 LEU    79     112.659 107.496  52.944  1.00  0.00           S
ATOM    150  BB  VAL    80     106.909 108.896  51.594  1.00  0.00           B
ATOM    151  SC1 VAL    80     105.059 108.446  50.944  1.00  0.00           S
ATOM    152  BB  PHE    81     106.659 108.796  55.394  1.00  0.00           B
ATOM    153  SC1 PHE    81     109.159 106.946  56.644  1.00  0.00           S
ATOM    154  SC2 PHE    81     107.609 105.496  55.544  1.00  0.00           S
ATOM    155  SC3 PHE    81     109.109 104.646  57.194  1.00  0.00           S
ATOM    156  BB  PHE    82     103.959 107.846  57.844  1.00  0.00           B
ATOM    157  SC1 PHE    82     102.059 106.796  55.294  1.00  0.00           S
ATOM    158  SC2 PHE    82     100.459 107.896  56.744  1.00  0.00           S
ATOM    159  SC3 PHE    82      99.809 105.946  55.494  1.00  0.00           S
ATOM    160  BB  ALA    83     104.359 108.346  61.594  1.00  0.00           B
ATOM    161  BB  GLU    84     101.109 108.246  63.444  1.00  0.00           B
ATOM    162  SC1 GLU    84      99.509 108.396  61.394  1.00  0.00           S
ATOM    163  BB  ASP    85      99.109 107.196  66.494  1.00  0.00           B
ATOM    164  SC1 ASP    85      99.209 104.646  66.194  1.00  0.00           S
ATOM    165  BB  VAL    86      97.159 108.796  69.244  1.00  0.00           B
ATOM    166  SC1 VAL    86      95.259 109.396  68.944  1.00  0.00           S
ATOM    167  BB  GLY    87      99.159 108.796  72.494  1.00  0.00           B
ATOM    168  BB  SER    88      98.109 107.346  75.794  1.00  0.00           B
ATOM    169  SC1 SER    88      96.909 105.996  76.594  1.00  0.00           S
ATOM    170  BB  ASN    89     101.559 108.146  77.094  1.00  0.00           B
ATOM    171  SC1 ASN    89     102.159 106.996  79.244  1.00  0.00           S
ATOM    172  BB  LYS    90     103.909 106.696  74.544  1.00  0.00           B
ATOM    173  SC1 LYS    90     103.109 106.346  72.494  1.00  0.00           S
ATOM    174  SC2 LYS    90     101.109 105.096  70.544  1.00  0.00           S
ATOM    175  BB  GLY    91     106.759 106.696  77.144  1.00  0.00           B
ATOM    176  BB  ALA    92     109.209 103.946  78.144  1.00  0.00           B
ATOM    177  BB  ILE    93     111.559 102.896  75.394  1.00  0.00           B
ATOM    178  SC1 ILE    93     112.109 100.696  75.344  1.00  0.00           S
ATOM    179  BB  ILE    94     110.709 104.246  71.944  1.00  0.00           B
ATOM    180  SC1 ILE    94     108.409 104.146  72.044  1.00  0.00           S
ATOM    181  BB  GLY    95     112.309 106.096  69.094  1.00  0.00           B
ATOM    182  BB  LEU    96     110.759 107.496  65.894  1.00  0.00           B
ATOM    183  SC1 LEU    96     108.909 109.096  64.844  1.00  0.00           S
ATOM    184  BB  MET    97     113.259 107.446  63.144  1.00  0.00           B
ATOM    185  SC1 MET    97     114.609 105.396  61.744  1.00  0.00           S
ATOM    186  BB  VAL    98     111.509 109.596  60.394  1.00  0.00           B
ATOM    187  SC1 VAL    98     109.909 110.596  59.844  1.00  0.00           S
ATOM    188  BB  GLY    99     113.759 108.846  57.544  1.00  0.00           B
ATOM    189  BB  GLY   100     115.709 111.596  55.894  1.00  0.00           B
ATOM    190  BB  VAL   101     119.409 110.946  55.644  1.00  0.00           B
ATOM    191  SC1 VAL   101     120.209 111.296  53.794  1.00  0.00           S
ATOM    192  BB  VAL   102     122.059 110.196  58.394  1.00  0.00           B
ATOM    193  SC1 VAL   102     121.459 110.296  60.294  1.00  0.00           S
ATOM    194  BB  ILE   103     125.559 109.746  57.094  1.00  0.00           B
ATOM    195  SC1 ILE   103     125.109 108.996  54.744  1.00  0.00           S
ATOM    196  BB  ALA   104     128.309 110.496  59.594  1.00  0.00           B
ATOM    197  ROH CHO   105      30.209   9.246   9.594  1.00  0.00            
ATOM    198  R1  CHO   105      28.609  11.096  10.994  1.00  0.00            
ATOM    199  R2  CHO   105      25.859  11.296  10.594  1.00  0.00            
ATOM    200  R3  CHO   105      25.759  10.896  13.294  1.00  0.00            
ATOM    201  R4  CHO   105      23.109  11.896  12.594  1.00  0.00            
ATOM    202  R5  CHO   105      24.459  12.746  14.094  1.00  0.00            
ATOM    203  C1  CHO   105      21.459  11.946  16.294  1.00  0.00           C
ATOM    204  C2  CHO   105      18.609  11.096  16.694  1.00  0.00           C
ATOM    205  ROH CHO   106      31.709 151.996  36.694  1.00  0.00            
ATOM    206  R1  CHO   106      30.859 154.196  35.094  1.00  0.00            
ATOM    207  R2  CHO   106      32.009 156.696  35.394  1.00  0.00            
ATOM    208  R3  CHO   106      32.459 156.446  32.694  1.00  0.00            
ATOM    209  R4  CHO   106      32.559 159.296  33.194  1.00  0.00            
ATOM    210  R5  CHO   106      31.309 158.296  31.744  1.00  0.00            
ATOM    211  C1  CHO   106      33.359 160.596  29.394  1.00  0.00           C
ATOM    212  C2  CHO   106      36.209 160.746  26.044  1.00  0.00           C
ATOM    213  ROH CHO   107     158.359   5.046  49.644  1.00  0.00            
ATOM    214  R1  CHO   107     159.409   6.196  47.244  1.00  0.00            
ATOM    215  R2  CHO   107     159.909   4.696  44.994  1.00  0.00            
ATOM    216  R3  CHO   107     158.309   6.596  43.794  1.00  0.00            
ATOM    217  R4  CHO   107     159.959   5.496  41.594  1.00  0.00            
ATOM    218  R5  CHO   107     159.709   7.596  42.144  1.00  0.00            
ATOM    219  C1  CHO   107     158.459   7.696  38.544  1.00  0.00           C
ATOM    220  C2  CHO   107     159.659   6.896  34.694  1.00  0.00           C
ATOM    221  ROH CHO   108      35.359  98.946  12.494  1.00  0.00            
ATOM    222  R1  CHO   108      34.809 100.046  15.094  1.00  0.00            
ATOM    223  R2  CHO   108      34.359  98.446  17.294  1.00  0.00            
ATOM    224  R3  CHO   108      36.309  99.946  18.394  1.00  0.00            
ATOM    225  R4  CHO   108      34.809  98.946  20.694  1.00  0.00            
ATOM    226  R5  CHO   108      35.259 100.996  20.244  1.00  0.00            
ATOM    227  C1  CHO   108      36.959 100.646  23.694  1.00  0.00           C
ATOM    228  C2  CHO   108      39.809  99.546  26.394  1.00  0.00           C
ATOM    229  ROH CHO   109      54.859 206.596  17.994  1.00  0.00            
ATOM    230  R1  CHO   109      54.159 206.846  20.744  1.00  0.00            
ATOM    231  R2  CHO   109      55.559 205.546  22.744  1.00  0.00            
ATOM    232  R3  CHO   109      55.759 208.096  23.744  1.00  0.00            
ATOM    233  R4  CHO   109      55.059 206.396  26.044  1.00  0.00            
ATOM    234  R5  CHO   109      54.059 208.196  25.394  1.00  0.00            
ATOM    235  C1  CHO   109      55.009 209.246  28.944  1.00  0.00           C
ATOM    236  C2  CHO   109      56.509 208.896  31.894  1.00  0.00           C
ATOM    237  ROH CHO   110     187.309 181.696  39.594  1.00  0.00            
ATOM    238  R1  CHO   110     185.809 182.496  37.294  1.00  0.00            
ATOM    239  R2  CHO   110     187.009 183.296  34.944  1.00  0.00            
ATOM    240  R3  CHO   110     185.459 181.346  33.844  1.00  0.00            
ATOM    241  R4  CHO   110     186.409 182.896  31.544  1.00  0.00            
ATOM    242  R5  CHO   110     184.359 182.396  32.044  1.00  0.00            
ATOM    243  C1  CHO   110     184.609 180.846  28.594  1.00  0.00           C
ATOM    244  C2  CHO   110     182.559 179.346  23.994  1.00  0.00           C
ATOM    245  ROH CHO   111     165.559 115.696  40.994  1.00  0.00            
ATOM    246  R1  CHO   111     165.609 116.946  38.444  1.00  0.00            
ATOM    247  R2  CHO   111     167.909 116.946  36.894  1.00  0.00            
ATOM    248  R3  CHO   111     166.259 115.896  35.044  1.00  0.00            
ATOM    249  R4  CHO   111     168.709 116.546  33.544  1.00  0.00            
ATOM    250  R5  CHO   111     166.659 117.146  33.044  1.00  0.00            
ATOM    251  C1  CHO   111     167.609 115.296  29.844  1.00  0.00           C
ATOM    252  C2  CHO   111     167.159 114.946  25.344  1.00  0.00           C
ATOM    253  ROH CHO   112     110.159  98.396  26.494  1.00  0.00            
ATOM    254  R1  CHO   112     110.109  97.296  29.094  1.00  0.00            
ATOM    255  R2  CHO   112     111.709  98.296  31.144  1.00  0.00            
ATOM    256  R3  CHO   112     109.309  98.496  32.444  1.00  0.00            
ATOM    257  R4  CHO   112     111.209  99.846  34.194  1.00  0.00            
ATOM    258  R5  CHO   112     109.859  98.196  34.744  1.00  0.00            
ATOM    259  C1  CHO   112     108.709 100.896  37.194  1.00  0.00           C
ATOM    260  C2  CHO   112     110.909 102.446  38.294  1.00  0.00           C
ATOM    261  ROH CHO   113     169.909 197.046  43.894  1.00  0.00            
ATOM    262  R1  CHO   113     169.059 197.796  41.294  1.00  0.00            
ATOM    263  R2  CHO   113     170.759 198.196  39.194  1.00  0.00            
ATOM    264  R3  CHO   113     169.109 196.396  37.944  1.00  0.00            
ATOM    265  R4  CHO   113     169.859 198.346  35.844  1.00  0.00            
ATOM    266  R5  CHO   113     167.809 197.746  36.444  1.00  0.00            
ATOM    267  C1  CHO   113     167.759 196.796  32.744  1.00  0.00           C
ATOM    268  C2  CHO   113     170.109 195.746  30.244  1.00  0.00           C
ATOM    269  ROH CHO   114      97.459  51.796  53.194  1.00  0.00            
ATOM    270  R1  CHO   114      99.409  52.646  51.294  1.00  0.00            
ATOM    271  R2  CHO   114      99.009  52.546  48.594  1.00  0.00            
ATOM    272  R3  CHO   114      99.609  55.196  48.744  1.00  0.00            
ATOM    273  R4  CHO   114     100.559  54.346  46.094  1.00  0.00            
ATOM    274  R5  CHO   114     101.709  55.396  47.594  1.00  0.00            
ATOM    275  C1  CHO   114     102.059  57.896  44.744  1.00  0.00           C
ATOM    276  C2  CHO   114     102.409  59.046  42.194  1.00  0.00           C
ATOM    277  ROH CHO   115     120.659 205.996  55.144  1.00  0.00            
ATOM    278  R1  CHO   115     119.459 205.746  52.594  1.00  0.00            
ATOM    279  R2  CHO   115     117.209 207.146  51.894  1.00  0.00            
ATOM    280  R3  CHO   115     118.709 207.996  49.794  1.00  0.00            
ATOM    281  R4  CHO   115     116.059 207.596  48.694  1.00  0.00            
ATOM    282  R5  CHO   115     117.909 206.746  47.944  1.00  0.00            
ATOM    283  C1  CHO   115     116.859 208.646  44.844  1.00  0.00           C
ATOM    284  C2  CHO   115     117.609 209.946  40.794  1.00  0.00           C
ATOM    285  ROH CHO   116      55.709  26.496  17.444  1.00  0.00            
ATOM    286  R1  CHO   116      56.059  27.646  20.044  1.00  0.00            
ATOM    287  R2  CHO   116      53.909  28.446  21.594  1.00  0.00            
ATOM    288  R3  CHO   116      55.059  26.796  23.444  1.00  0.00            
ATOM    289  R4  CHO   116      53.109  28.396  24.944  1.00  0.00            
ATOM    290  R5  CHO   116      55.209  28.146  25.394  1.00  0.00            
ATOM    291  C1  CHO   116      53.709  26.796  28.644  1.00  0.00           C
ATOM    292  C2  CHO   116      52.559  29.946  31.394  1.00  0.00           C
ATOM    293  ROH CHO   117      96.659  19.746  20.994  1.00  0.00            
ATOM    294  R1  CHO   117      95.909  20.546  23.644  1.00  0.00            
ATOM    295  R2  CHO   117      93.909  19.296  25.044  1.00  0.00            
ATOM    296  R3  CHO   117      95.859  18.996  26.944  1.00  0.00            
ATOM    297  R4  CHO   117      93.409  19.646  28.444  1.00  0.00            
ATOM    298  R5  CHO   117      95.309  20.696  28.594  1.00  0.00            
ATOM    299  C1  CHO   117      94.959  19.546  32.194  1.00  0.00           C
ATOM    300  C2  CHO   117      93.909  22.896  33.494  1.00  0.00           C
ATOM    301  ROH CHO   118      90.209  -1.554  22.344  1.00  0.00            
ATOM    302  R1  CHO   118      90.659  -0.354  24.894  1.00  0.00            
ATOM    303  R2  CHO   118      88.759   1.296  26.144  1.00  0.00            
ATOM    304  R3  CHO   118      89.109  -0.504  28.194  1.00  0.00            
ATOM    305  R4  CHO   118      88.109   2.046  29.444  1.00  0.00            
ATOM    306  R5  CHO   118      89.909   0.946  29.994  1.00  0.00            
ATOM    307  C1  CHO   118      88.059   0.796  33.294  1.00  0.00           C
ATOM    308  C2  CHO   118      85.609   2.696  34.444  1.00  0.00           C
ATOM    309  ROH CHO   119     213.159 209.246  43.744  1.00  0.00            
ATOM    310  R1  CHO   119     213.309 209.396  40.944  1.00  0.00            
ATOM    311  R2  CHO   119     213.509 207.196  39.294  1.00  0.00            
ATOM    312  R3  CHO   119     211.309 208.296  38.094  1.00  0.00            
ATOM    313  R4  CHO   119     213.059 207.446  35.894  1.00  0.00            
ATOM    314  R5  CHO   119     212.209 209.446  36.194  1.00  0.00            
ATOM    315  C1  CHO   119     210.759 208.646  32.794  1.00  0.00           C
ATOM    316  C2  CHO   119     212.609 207.096  29.494  1.00  0.00           C
ATOM    317  ROH CHO   120      56.059 217.346  19.944  1.00  0.00            
ATOM    318  R1  CHO   120      54.759 218.346  22.244  1.00  0.00            
ATOM    319  R2  CHO   120      54.059 216.696  24.344  1.00  0.00            
ATOM    320  R3  CHO   120      55.459 218.546  25.794  1.00  0.00            
ATOM    321  R4  CHO   120      53.959 216.996  27.794  1.00  0.00            
ATOM    322  R5  CHO   120      53.959 219.196  27.544  1.00  0.00            
ATOM    323  C1  CHO   120      55.159 218.896  31.144  1.00  0.00           C
ATOM    324  C2  CHO   120      54.209 219.346  34.944  1.00  0.00           C
ATOM    325  ROH CHO   121     210.609  36.896  39.844  1.00  0.00            
ATOM    326  R1  CHO   121     211.259  35.496  37.494  1.00  0.00            
ATOM    327  R2  CHO   121     213.359  36.246  35.844  1.00  0.00            
ATOM    328  R3  CHO   121     214.159  33.646  36.194  1.00  0.00            
ATOM    329  R4  CHO   121     215.909  34.696  34.044  1.00  0.00            
ATOM    330  R5  CHO   121     214.659  32.896  33.994  1.00  0.00            
ATOM    331  C1  CHO   121     218.109  31.346  33.394  1.00  0.00           C
ATOM    332  C2  CHO   121     220.559  31.846  30.644  1.00  0.00           C
ATOM    333  ROH CHO   122      96.409  70.446  27.194  1.00  0.00            
ATOM    334  R1  CHO   122      95.209  70.246  29.744  1.00  0.00            
ATOM    335  R2  CHO   122      96.659  69.996  32.094  1.00  0.00            
ATOM    336  R3  CHO   122      95.209  72.146  32.844  1.00  0.00            
ATOM    337  R4  CHO   122      96.159  70.946  35.344  1.00  0.00            
ATOM    338  R5  CHO   122      94.059  71.446  34.844  1.00  0.00            
ATOM    339  C1  CHO   122      94.509  73.546  37.994  1.00  0.00           C
ATOM    340  C2  CHO   122      93.959  74.446  42.444  1.00  0.00           C
ATOM    341  ROH CHO   123      84.509 162.396  53.894  1.00  0.00            
ATOM    342  R1  CHO   123      83.259 161.096  51.694  1.00  0.00            
ATOM    343  R2  CHO   123      82.609 162.446  49.394  1.00  0.00            
ATOM    344  R3  CHO   123      84.059 160.446  48.244  1.00  0.00            
ATOM    345  R4  CHO   123      82.509 161.596  45.994  1.00  0.00            
ATOM    346  R5  CHO   123      82.609 159.496  46.594  1.00  0.00            
ATOM    347  C1  CHO   123      83.859 159.246  42.994  1.00  0.00           C
ATOM    348  C2  CHO   123      82.259 159.746  40.444  1.00  0.00           C
ATOM    349  ROH CHO   124     125.059  18.096  23.494  1.00  0.00            
ATOM    350  R1  CHO   124     126.609  17.496  25.744  1.00  0.00            
ATOM    351  R2  CHO   124     125.459  17.046  28.244  1.00  0.00            
ATOM    352  R3  CHO   124     126.859  14.696  28.094  1.00  0.00            
ATOM    353  R4  CHO   124     127.059  15.546  30.894  1.00  0.00            
ATOM    354  R5  CHO   124     128.759  15.046  29.594  1.00  0.00            
ATOM    355  C1  CHO   124     129.309  12.496  32.344  1.00  0.00           C
ATOM    356  C2  CHO   124     129.259   8.796  35.144  1.00  0.00           C
ATOM    357  ROH CHO   125     188.709 216.096  44.994  1.00  0.00            
ATOM    358  R1  CHO   125     188.459 217.096  42.344  1.00  0.00            
ATOM    359  R2  CHO   125     189.509 215.746  40.144  1.00  0.00            
ATOM    360  R3  CHO   125     186.959 215.946  39.194  1.00  0.00            
ATOM    361  R4  CHO   125     188.609 215.696  36.794  1.00  0.00            
ATOM    362  R5  CHO   125     187.159 217.296  37.244  1.00  0.00            
ATOM    363  C1  CHO   125     185.709 215.896  33.994  1.00  0.00           C
ATOM    364  C2  CHO   125     184.309 214.596  29.994  1.00  0.00           C
ATOM    365  ROH CHO   126     219.259 199.196  44.294  1.00  0.00            
ATOM    366  R1  CHO   126     218.309 199.946  41.744  1.00  0.00            
ATOM    367  R2  CHO   126     220.009 200.496  39.594  1.00  0.00            
ATOM    368  R3  CHO   126     218.509 198.596  38.344  1.00  0.00            
ATOM    369  R4  CHO   126     219.209 200.496  36.244  1.00  0.00            
ATOM    370  R5  CHO   126     217.209 199.846  36.744  1.00  0.00            
ATOM    371  C1  CHO   126     217.359 198.746  33.094  1.00  0.00           C
ATOM    372  C2  CHO   126     216.609 199.746  29.494  1.00  0.00           C
ATOM    373  ROH CHO   127     178.409  17.696  47.944  1.00  0.00            
ATOM    374  R1  CHO   127     179.159  17.496  45.194  1.00  0.00            
ATOM    375  R2  CHO   127     177.459  16.446  43.244  1.00  0.00            
ATOM    376  R3  CHO   127     178.009  18.796  42.044  1.00  0.00            
ATOM    377  R4  CHO   127     177.109  17.046  39.894  1.00  0.00            
ATOM    378  R5  CHO   127     178.959  18.196  39.944  1.00  0.00            
ATOM    379  C1  CHO   127     177.409  19.596  36.744  1.00  0.00           C
ATOM    380  C2  CHO   127     179.809  19.196  34.944  1.00  0.00           C
ATOM    381  ROH CHO   128     182.909  97.046  36.694  1.00  0.00            
ATOM    382  R1  CHO   128     181.759  97.246  34.144  1.00  0.00            
ATOM    383  R2  CHO   128     181.409  99.646  32.844  1.00  0.00            
ATOM    384  R3  CHO   128     182.809  98.396  30.844  1.00  0.00            
ATOM    385  R4  CHO   128     181.259 100.446  29.494  1.00  0.00            
ATOM    386  R5  CHO   128     181.259  98.346  28.994  1.00  0.00            
ATOM    387  C1  CHO   128     182.409  99.796  25.694  1.00  0.00           C
ATOM    388  C2  CHO   128     181.609  97.496  21.544  1.00  0.00           C
ATOM    389  ROH CHO   129      51.209 167.346  44.844  1.00  0.00            
ATOM    390  R1  CHO   129      51.959 166.546  42.194  1.00  0.00            
ATOM    391  R2  CHO   129      50.459 167.196  39.994  1.00  0.00            
ATOM    392  R3  CHO   129      52.809 168.246  39.094  1.00  0.00            
ATOM    393  R4  CHO   129      50.959 168.596  36.844  1.00  0.00            
ATOM    394  R5  CHO   129      52.909 167.646  36.794  1.00  0.00            
ATOM    395  C1  CHO   129      53.459 170.446  34.244  1.00  0.00           C
ATOM    396  C2  CHO   129      53.959 169.846  30.394  1.00  0.00           C
ATOM    397  ROH CHO   130      50.509 216.346  19.744  1.00  0.00            
ATOM    398  R1  CHO   130      49.259 217.746  21.844  1.00  0.00            
ATOM    399  R2  CHO   130      48.109 216.446  24.044  1.00  0.00            
ATOM    400  R3  CHO   130      49.759 218.096  25.444  1.00  0.00            
ATOM    401  R4  CHO   130      48.509 216.346  27.444  1.00  0.00            
ATOM    402  R5  CHO   130      48.559 218.496  27.494  1.00  0.00            
ATOM    403  C1  CHO   130      50.309 217.796  30.794  1.00  0.00           C
ATOM    404  C2  CHO   130      49.659 215.746  34.144  1.00  0.00           C
ATOM    405  ROH CHO   131     198.909  36.446  43.444  1.00  0.00            
ATOM    406  R1  CHO   131     197.809  37.396  40.994  1.00  0.00            
ATOM    407  R2  CHO   131     197.909  35.946  38.694  1.00  0.00            
ATOM    408  R3  CHO   131     195.209  36.246  38.694  1.00  0.00            
ATOM    409  R4  CHO   131     195.859  35.546  35.894  1.00  0.00            
ATOM    410  R5  CHO   131     194.759  37.296  36.594  1.00  0.00            
ATOM    411  C1  CHO   131     192.109  35.696  34.344  1.00  0.00           C
ATOM    412  C2  CHO   131     189.959  36.746  29.894  1.00  0.00           C
ATOM    413  ROH CHO   132     155.059  27.596  52.494  1.00  0.00            
ATOM    414  R1  CHO   132     156.259  26.996  49.994  1.00  0.00            
ATOM    415  R2  CHO   132     155.209  25.096  48.294  1.00  0.00            
ATOM    416  R3  CHO   132     155.359  27.146  46.494  1.00  0.00            
ATOM    417  R4  CHO   132     155.309  24.746  44.844  1.00  0.00            
ATOM    418  R5  CHO   132     156.809  26.346  44.794  1.00  0.00            
ATOM    419  C1  CHO   132     155.559  26.446  41.194  1.00  0.00           C
ATOM    420  C2  CHO   132     155.559  24.196  38.994  1.00  0.00           C
ATOM    421  ROH CHO   133      36.009 179.046  11.644  1.00  0.00            
ATOM    422  R1  CHO   133      33.959 178.746  13.594  1.00  0.00            
ATOM    423  R2  CHO   133      33.109 176.296  14.494  1.00  0.00            
ATOM    424  R3  CHO   133      33.659 177.346  16.944  1.00  0.00            
ATOM    425  R4  CHO   133      32.009 174.996  17.494  1.00  0.00            
ATOM    426  R5  CHO   133      31.659 177.046  18.194  1.00  0.00            
ATOM    427  C1  CHO   133      31.909 175.246  21.544  1.00  0.00           C
ATOM    428  C2  CHO   133      30.309 175.046  25.694  1.00  0.00           C
ATOM    429  ROH CHO   134     163.059 221.446  14.194  1.00  0.00            
ATOM    430  R1  CHO   134     163.659 219.546  16.194  1.00  0.00            
ATOM    431  R2  CHO   134     166.109 219.446  17.444  1.00  0.00            
ATOM    432  R3  CHO   134     164.559 219.546  19.694  1.00  0.00            
ATOM    433  R4  CHO   134     167.109 218.346  20.594  1.00  0.00            
ATOM    434  R5  CHO   134     165.109 217.546  20.894  1.00  0.00            
ATOM    435  C1  CHO   134     166.209 217.846  24.544  1.00  0.00           C
ATOM    436  C2  CHO   134     163.459 217.096  26.094  1.00  0.00           C
ATOM    437  ROH CHO   135     148.859  10.396  48.794  1.00  0.00            
ATOM    438  R1  CHO   135     149.759  10.846  46.194  1.00  0.00            
ATOM    439  R2  CHO   135     150.409   8.796  44.444  1.00  0.00            
ATOM    440  R3  CHO   135     148.609  10.046  42.794  1.00  0.00            
ATOM    441  R4  CHO   135     150.209   8.346  41.044  1.00  0.00            
ATOM    442  R5  CHO   135     149.859  10.496  40.794  1.00  0.00            
ATOM    443  C1  CHO   135     148.409   9.246  37.494  1.00  0.00           C
ATOM    444  C2  CHO   135     151.459   8.896  35.194  1.00  0.00           C
ATOM    445  ROH CHO   136      48.759   1.696  54.044  1.00  0.00            
ATOM    446  R1  CHO   136      47.709   1.096  51.494  1.00  0.00            
ATOM    447  R2  CHO   136      46.859   3.046  49.744  1.00  0.00            
ATOM    448  R3  CHO   136      48.559   1.796  48.044  1.00  0.00            
ATOM    449  R4  CHO   136      47.009   3.596  46.344  1.00  0.00            
ATOM    450  R5  CHO   136      47.309   1.446  46.044  1.00  0.00            
ATOM    451  C1  CHO   136      48.659   2.746  42.744  1.00  0.00           C
ATOM    452  C2  CHO   136      51.159   1.146  39.444  1.00  0.00           C
ATOM    453  ROH CHO   137      25.859 165.146  37.244  1.00  0.00            
ATOM    454  R1  CHO   137      24.609 164.496  34.744  1.00  0.00            
ATOM    455  R2  CHO   137      22.759 166.146  33.544  1.00  0.00            
ATOM    456  R3  CHO   137      24.459 165.896  31.394  1.00  0.00            
ATOM    457  R4  CHO   137      21.859 166.496  30.244  1.00  0.00            
ATOM    458  R5  CHO   137      23.159 164.796  29.744  1.00  0.00            
ATOM    459  C1  CHO   137      22.859 166.446  26.294  1.00  0.00           C
ATOM    460  C2  CHO   137      20.709 168.796  23.844  1.00  0.00           C
ATOM    461  ROH CHO   138     187.359   4.796  12.244  1.00  0.00            
ATOM    462  R1  CHO   138     186.459   4.296  14.894  1.00  0.00            
ATOM    463  R2  CHO   138     187.409   2.196  16.394  1.00  0.00            
ATOM    464  R3  CHO   138     187.959   4.146  18.194  1.00  0.00            
ATOM    465  R4  CHO   138     188.459   1.646  19.644  1.00  0.00            
ATOM    466  R5  CHO   138     187.159   3.246  20.294  1.00  0.00            
ATOM    467  C1  CHO   138     189.609   3.146  23.244  1.00  0.00           C
ATOM    468  C2  CHO   138     192.709   1.846  24.594  1.00  0.00           C
ATOM    469  ROH CHO   139     115.659  16.896  55.894  1.00  0.00            
ATOM    470  R1  CHO   139     116.909  16.796  53.344  1.00  0.00            
ATOM    471  R2  CHO   139     115.959  18.146  51.194  1.00  0.00            
ATOM    472  R3  CHO   139     118.509  19.096  51.094  1.00  0.00            
ATOM    473  R4  CHO   139     117.559  19.196  48.294  1.00  0.00            
ATOM    474  R5  CHO   139     119.409  18.246  49.044  1.00  0.00            
ATOM    475  C1  CHO   139     120.859  20.696  46.544  1.00  0.00           C
ATOM    476  C2  CHO   139     122.109  22.596  42.894  1.00  0.00           C
ATOM    477  ROH CHO   140      96.109  -0.854  23.844  1.00  0.00            
ATOM    478  R1  CHO   140      94.759  -1.754  26.194  1.00  0.00            
ATOM    479  R2  CHO   140      96.059  -2.204  28.594  1.00  0.00            
ATOM    480  R3  CHO   140      94.159  -0.504  29.544  1.00  0.00            
ATOM    481  R4  CHO   140      95.659  -1.354  31.894  1.00  0.00            
ATOM    482  R5  CHO   140      93.459  -1.504  31.594  1.00  0.00            
ATOM    483  C1  CHO   140      93.609   0.746  34.744  1.00  0.00           C
ATOM    484  C2  CHO   140      91.159   1.496  37.294  1.00  0.00           C
ATOM    485  ROH CHO   141     192.959  14.796  44.494  1.00  0.00            
ATOM    486  R1  CHO   141     192.509  14.146  41.794  1.00  0.00            
ATOM    487  R2  CHO   141     193.559  15.596  39.694  1.00  0.00            
ATOM    488  R3  CHO   141     194.509  13.146  38.894  1.00  0.00            
ATOM    489  R4  CHO   141     194.209  14.646  36.394  1.00  0.00            
ATOM    490  R5  CHO   141     193.359  12.696  36.844  1.00  0.00            
ATOM    491  C1  CHO   141     195.459  11.846  33.794  1.00  0.00           C
ATOM    492  C2  CHO   141     193.959   8.296  30.994  1.00  0.00           C
ATOM    493  ROH CHO   142      90.159 154.146  21.694  1.00  0.00            
ATOM    494  R1  CHO   142      90.509 155.946  23.844  1.00  0.00            
ATOM    495  R2  CHO   142      88.409 156.746  25.494  1.00  0.00            
ATOM    496  R3  CHO   142      90.059 155.896  27.444  1.00  0.00            
ATOM    497  R4  CHO   142      88.059 157.496  28.844  1.00  0.00            
ATOM    498  R5  CHO   142      90.209 157.696  28.994  1.00  0.00            
ATOM    499  C1  CHO   142      89.409 157.096  32.644  1.00  0.00           C
ATOM    500  C2  CHO   142      86.859 156.296  35.544  1.00  0.00           C
ATOM    501  ROH CHO   143     143.959 144.946  15.794  1.00  0.00            
ATOM    502  R1  CHO   143     144.459 145.496  18.544  1.00  0.00            
ATOM    503  R2  CHO   143     143.359 143.996  20.594  1.00  0.00            
ATOM    504  R3  CHO   143     145.909 143.746  21.344  1.00  0.00            
ATOM    505  R4  CHO   143     144.359 142.846  23.694  1.00  0.00            
ATOM    506  R5  CHO   143     145.909 144.346  23.694  1.00  0.00            
ATOM    507  C1  CHO   143     147.359 141.896  26.244  1.00  0.00           C
ATOM    508  C2  CHO   143     144.959 138.946  28.344  1.00  0.00           C
ATOM    509  ROH CHO   144      66.609 123.796  20.694  1.00  0.00            
ATOM    510  R1  CHO   144      66.509 125.696  22.794  1.00  0.00            
ATOM    511  R2  CHO   144      65.959 128.346  22.344  1.00  0.00            
ATOM    512  R3  CHO   144      64.009 127.946  24.194  1.00  0.00            
ATOM    513  R4  CHO   144      64.409 130.846  24.144  1.00  0.00            
ATOM    514  R5  CHO   144      64.459 129.546  25.894  1.00  0.00            
ATOM    515  C1  CHO   144      61.659 131.946  26.894  1.00  0.00           C
ATOM    516  C2  CHO   144      59.809 133.196  30.544  1.00  0.00           C
ATOM    517  ROH CHO   145     131.709  50.996  57.044  1.00  0.00            
ATOM    518  R1  CHO   145     130.309  52.646  55.194  1.00  0.00            
ATOM    519  R2  CHO   145     131.509  54.696  53.844  1.00  0.00            
ATOM    520  R3  CHO   145     130.509  53.396  51.644  1.00  0.00            
ATOM    521  R4  CHO   145     130.409  56.246  50.944  1.00  0.00            
ATOM    522  R5  CHO   145     128.759  54.796  50.844  1.00  0.00            
ATOM    523  C1  CHO   145     128.859  55.896  47.194  1.00  0.00           C
ATOM    524  C2  CHO   145     126.359  54.846  43.844  1.00  0.00           C
ATOM    525  ROH CHO   146     191.709 197.046  36.194  1.00  0.00            
ATOM    526  R1  CHO   146     193.709 197.596  34.294  1.00  0.00            
ATOM    527  R2  CHO   146     193.409 197.096  31.594  1.00  0.00            
ATOM    528  R3  CHO   146     194.159 199.746  31.394  1.00  0.00            
ATOM    529  R4  CHO   146     194.059 198.746  28.644  1.00  0.00            
ATOM    530  R5  CHO   146     195.759 199.746  29.594  1.00  0.00            
ATOM    531  C1  CHO   146     195.159 202.146  26.694  1.00  0.00           C
ATOM    532  C2  CHO   146     196.759 204.446  23.794  1.00  0.00           C
ATOM    533  ROH CHO   147      90.009 184.846  51.694  1.00  0.00            
ATOM    534  R1  CHO   147      91.859 186.096  49.994  1.00  0.00            
ATOM    535  R2  CHO   147      93.859 184.746  48.644  1.00  0.00            
ATOM    536  R3  CHO   147      92.809 185.946  46.494  1.00  0.00            
ATOM    537  R4  CHO   147      95.659 185.496  45.794  1.00  0.00            
ATOM    538  R5  CHO   147      94.559 187.396  45.694  1.00  0.00            
ATOM    539  C1  CHO   147      95.659 187.096  42.094  1.00  0.00           C
ATOM    540  C2  CHO   147      98.009 186.096  39.044  1.00  0.00           C
ATOM    541  ROH CHO   148      57.309 148.346  35.944  1.00  0.00            
ATOM    542  R1  CHO   148      55.459 150.146  34.694  1.00  0.00            
ATOM    543  R2  CHO   148      55.759 151.096  32.144  1.00  0.00            
ATOM    544  R3  CHO   148      53.259 150.096  31.794  1.00  0.00            
ATOM    545  R4  CHO   148      53.309 152.496  30.144  1.00  0.00            
ATOM    546  R5  CHO   148      51.859 152.046  31.694  1.00  0.00            
ATOM    547  C1  CHO   148      49.559 152.396  28.694  1.00  0.00           C
ATOM    548  C2  CHO   148      48.509 154.346  24.444  1.00  0.00           C
ATOM    549  ROH CHO   149      31.259  32.996  39.844  1.00  0.00            
ATOM    550  R1  CHO   149      31.159  32.946  36.994  1.00  0.00            
ATOM    551  R2  CHO   149      30.109  30.796  35.594  1.00  0.00            
ATOM    552  R3  CHO   149      28.609  32.746  34.444  1.00  0.00            
ATOM    553  R4  CHO   149      28.059  30.346  32.844  1.00  0.00            
ATOM    554  R5  CHO   149      28.709  32.296  32.094  1.00  0.00            
ATOM    555  C1  CHO   149      25.409  31.896  30.194  1.00  0.00           C
ATOM    556  C2  CHO   149      23.509  33.596  28.244  1.00  0.00           C
ATOM    557  ROH CHO   150     181.909 214.896  10.544  1.00  0.00            
ATOM    558  R1  CHO   150     182.759 214.396  13.194  1.00  0.00            
ATOM    559  R2  CHO   150     184.059 216.296  14.744  1.00  0.00            
ATOM    560  R3  CHO   150     182.059 215.846  16.494  1.00  0.00            
ATOM    561  R4  CHO   150     184.209 216.946  18.094  1.00  0.00            
ATOM    562  R5  CHO   150     183.159 215.096  18.494  1.00  0.00            
ATOM    563  C1  CHO   150     182.409 216.896  21.744  1.00  0.00           C
ATOM    564  C2  CHO   150     182.959 216.646  25.794  1.00  0.00           C
ATOM    565  ROH CHO   151      73.609 200.646  51.494  1.00  0.00            
ATOM    566  R1  CHO   151      72.259 199.796  49.194  1.00  0.00            
ATOM    567  R2  CHO   151      71.059 201.546  47.444  1.00  0.00            
ATOM    568  R3  CHO   151      72.609 200.296  45.594  1.00  0.00            
ATOM    569  R4  CHO   151      70.759 201.896  43.994  1.00  0.00            
ATOM    570  R5  CHO   151      71.109 199.746  43.794  1.00  0.00            
ATOM    571  C1  CHO   151      72.009 200.846  40.294  1.00  0.00           C
ATOM    572  C2  CHO   151      72.159 200.546  37.044  1.00  0.00           C
ATOM    573  ROH CHO   152     191.309 112.946  31.844  1.00  0.00            
ATOM    574  R1  CHO   152     191.309 113.296  29.044  1.00  0.00            
ATOM    575  R2  CHO   152     193.009 111.946  27.344  1.00  0.00            
ATOM    576  R3  CHO   152     190.709 111.196  26.094  1.00  0.00            
ATOM    577  R4  CHO   152     192.809 109.896  24.544  1.00  0.00            
ATOM    578  R5  CHO   152     191.259 111.196  23.794  1.00  0.00            
ATOM    579  C1  CHO   152     190.509 108.046  21.744  1.00  0.00           C
ATOM    580  C2  CHO   152     193.559 108.346  18.994  1.00  0.00           C
ATOM    581  ROH CHO   153      50.509  39.596  42.844  1.00  0.00            
ATOM    582  R1  CHO   153      51.909  38.196  40.794  1.00  0.00            
ATOM    583  R2  CHO   153      51.509  38.746  38.144  1.00  0.00            
ATOM    584  R3  CHO   153      54.209  39.046  38.144  1.00  0.00            
ATOM    585  R4  CHO   153      53.459  38.896  35.294  1.00  0.00            
ATOM    586  R5  CHO   153      54.959  37.696  36.294  1.00  0.00            
ATOM    587  C1  CHO   153      57.109  39.296  33.594  1.00  0.00           C
ATOM    588  C2  CHO   153      59.509  40.946  30.194  1.00  0.00           C
ATOM    589  ROH CHO   154     124.459 219.196  55.444  1.00  0.00            
ATOM    590  R1  CHO   154     122.209 219.146  53.694  1.00  0.00            
ATOM    591  R2  CHO   154     121.859 220.946  51.644  1.00  0.00            
ATOM    592  R3  CHO   154     121.609 218.646  50.144  1.00  0.00            
ATOM    593  R4  CHO   154     120.509 220.796  48.444  1.00  0.00            
ATOM    594  R5  CHO   154     119.509 218.946  48.994  1.00  0.00            
ATOM    595  C1  CHO   154     119.509 218.596  45.244  1.00  0.00           C
ATOM    596  C2  CHO   154     119.009 222.046  44.244  1.00  0.00           C
ATOM    597  ROH CHO   155     116.159  41.146  23.994  1.00  0.00            
ATOM    598  R1  CHO   155     116.459  41.996  26.694  1.00  0.00            
ATOM    599  R2  CHO   155     114.759  41.096  28.694  1.00  0.00            
ATOM    600  R3  CHO   155     117.109  40.396  29.894  1.00  0.00            
ATOM    601  R4  CHO   155     115.059  39.996  31.944  1.00  0.00            
ATOM    602  R5  CHO   155     116.859  41.196  32.144  1.00  0.00            
ATOM    603  C1  CHO   155     117.409  38.746  34.994  1.00  0.00           C
ATOM    604  C2  CHO   155     118.159  40.196  38.794  1.00  0.00           C
ATOM    605  ROH CHO   156      25.809  74.246  37.744  1.00  0.00            
ATOM    606  R1  CHO   156      24.309  75.446  35.644  1.00  0.00            
ATOM    607  R2  CHO   156      25.059  75.246  33.044  1.00  0.00            
ATOM    608  R3  CHO   156      22.559  74.296  32.694  1.00  0.00            
ATOM    609  R4  CHO   156      23.609  74.596  29.944  1.00  0.00            
ATOM    610  R5  CHO   156      21.709  75.396  30.744  1.00  0.00            
ATOM    611  C1  CHO   156      20.359  73.296  27.894  1.00  0.00           C
ATOM    612  C2  CHO   156      17.059  73.896  24.994  1.00  0.00           C
ATOM    613  ROH CHO   157     108.159 174.696  22.394  1.00  0.00            
ATOM    614  R1  CHO   157     108.259 175.046  25.194  1.00  0.00            
ATOM    615  R2  CHO   157     110.509 174.346  26.694  1.00  0.00            
ATOM    616  R3  CHO   157     110.359 176.946  27.544  1.00  0.00            
ATOM    617  R4  CHO   157     110.709 175.346  29.994  1.00  0.00            
ATOM    618  R5  CHO   157     109.109 176.796  29.594  1.00  0.00            
ATOM    619  C1  CHO   157     110.709 178.396  32.694  1.00  0.00           C
ATOM    620  C2  CHO   157     108.409 177.546  35.344  1.00  0.00           C
ATOM    621  ROH CHO   158     181.309  48.146  45.844  1.00  0.00            
ATOM    622  R1  CHO   158     181.659  47.696  43.094  1.00  0.00            
ATOM    623  R2  CHO   158     179.509  47.196  41.394  1.00  0.00            
ATOM    624  R3  CHO   158     180.609  49.246  39.994  1.00  0.00            
ATOM    625  R4  CHO   158     179.359  47.546  37.944  1.00  0.00            
ATOM    626  R5  CHO   158     181.409  48.246  37.994  1.00  0.00            
ATOM    627  C1  CHO   158     180.309  49.696  34.644  1.00  0.00           C
ATOM    628  C2  CHO   158     178.359  47.546  33.094  1.00  0.00           C
ATOM    629  ROH CHO   159     163.309   4.346  14.144  1.00  0.00            
ATOM    630  R1  CHO   159     164.509   4.996  16.594  1.00  0.00            
ATOM    631  R2  CHO   159     163.209   6.296  18.644  1.00  0.00            
ATOM    632  R3  CHO   159     164.009   4.196  20.094  1.00  0.00            
ATOM    633  R4  CHO   159     164.259   6.496  21.894  1.00  0.00            
ATOM    634  R5  CHO   159     165.809   5.096  21.444  1.00  0.00            
ATOM    635  C1  CHO   159     165.659   4.646  25.244  1.00  0.00           C
ATOM    636  C2  CHO   159     165.859   6.896  27.994  1.00  0.00           C
ATOM    637  ROH CHO   160     134.909   0.546  54.194  1.00  0.00            
ATOM    638  R1  CHO   160     135.209   1.546  51.544  1.00  0.00            
ATOM    639  R2  CHO   160     136.659   0.246  49.594  1.00  0.00            
ATOM    640  R3  CHO   160     134.359   0.496  48.194  1.00  0.00            
ATOM    641  R4  CHO   160     136.509   0.746  46.194  1.00  0.00            
ATOM    642  R5  CHO   160     134.859   2.146  46.544  1.00  0.00            
ATOM    643  C1  CHO   160     134.209   1.296  42.894  1.00  0.00           C
ATOM    644  C2  CHO   160     132.759   1.346  39.244  1.00  0.00           C
ATOM    645  ROH CHO   161      90.309  21.296  54.644  1.00  0.00            
ATOM    646  R1  CHO   161      92.459  21.496  52.794  1.00  0.00            
ATOM    647  R2  CHO   161      92.859  19.696  50.744  1.00  0.00            
ATOM    648  R3  CHO   161      92.809  21.896  49.194  1.00  0.00            
ATOM    649  R4  CHO   161      94.259  19.946  47.644  1.00  0.00            
ATOM    650  R5  CHO   161      94.959  21.946  48.144  1.00  0.00            
ATOM    651  C1  CHO   161      95.109  22.146  44.344  1.00  0.00           C
ATOM    652  C2  CHO   161      96.909  22.546  41.544  1.00  0.00           C
ATOM    653  ROH CHO   162      13.259  34.046  37.444  1.00  0.00            
ATOM    654  R1  CHO   162      13.109  31.896  35.544  1.00  0.00            
ATOM    655  R2  CHO   162      13.309  32.296  32.844  1.00  0.00            
ATOM    656  R3  CHO   162      15.259  30.396  33.044  1.00  0.00            
ATOM    657  R4  CHO   162      14.109  29.996  30.394  1.00  0.00            
ATOM    658  R5  CHO   162      14.359  28.496  31.944  1.00  0.00            
ATOM    659  C1  CHO   162      16.409  26.896  29.194  1.00  0.00           C
ATOM    660  C2  CHO   162      17.209  28.796  25.294  1.00  0.00           C
ATOM    661  ROH CHO   163     122.659 137.346  21.644  1.00  0.00            
ATOM    662  R1  CHO   163     123.509 138.246  24.194  1.00  0.00            
ATOM    663  R2  CHO   163     124.659 136.596  26.044  1.00  0.00            
ATOM    664  R3  CHO   163     126.609 138.496  26.044  1.00  0.00            
ATOM    665  R4  CHO   163     126.809 137.246  28.694  1.00  0.00            
ATOM    666  R5  CHO   163     126.609 139.396  28.244  1.00  0.00            
ATOM    667  C1  CHO   163     129.859 139.396  30.244  1.00  0.00           C
ATOM    668  C2  CHO   163     133.659 139.646  31.294  1.00  0.00           C
ATOM    669  ROH CHO   164      47.209 189.446  47.544  1.00  0.00            
ATOM    670  R1  CHO   164      46.659 189.496  44.744  1.00  0.00            
ATOM    671  R2  CHO   164      45.609 191.696  43.494  1.00  0.00            
ATOM    672  R3  CHO   164      47.759 191.396  41.844  1.00  0.00            
ATOM    673  R4  CHO   164      45.859 192.996  40.294  1.00  0.00            
ATOM    674  R5  CHO   164      46.809 191.146  39.644  1.00  0.00            
ATOM    675  C1  CHO   164      48.009 193.446  36.894  1.00  0.00           C
ATOM    676  C2  CHO   164      47.559 195.196  33.844  1.00  0.00           C
ATOM    677  ROH CHO   165     149.659  68.346  49.194  1.00  0.00            
ATOM    678  R1  CHO   165     147.809  67.196  47.394  1.00  0.00            
ATOM    679  R2  CHO   165     147.959  67.596  44.644  1.00  0.00            
ATOM    680  R3  CHO   165     147.909  64.896  44.594  1.00  0.00            
ATOM    681  R4  CHO   165     147.509  65.696  41.794  1.00  0.00            
ATOM    682  R5  CHO   165     146.259  64.346  42.944  1.00  0.00            
ATOM    683  C1  CHO   165     147.159  62.046  40.094  1.00  0.00           C
ATOM    684  C2  CHO   165     147.159  60.596  36.994  1.00  0.00           C
ATOM    685  ROH CHO   166     206.959  85.196  32.794  1.00  0.00            
ATOM    686  R1  CHO   166     205.209  84.446  30.694  1.00  0.00            
ATOM    687  R2  CHO   166     202.509  85.096  30.744  1.00  0.00            
ATOM    688  R3  CHO   166     203.109  86.196  28.344  1.00  0.00            
ATOM    689  R4  CHO   166     200.259  85.446  28.194  1.00  0.00            
ATOM    690  R5  CHO   166     201.859  84.896  26.794  1.00  0.00            
ATOM    691  C1  CHO   166     199.459  86.696  24.394  1.00  0.00           C
ATOM    692  C2  CHO   166     197.159  89.646  22.444  1.00  0.00           C
ATOM    693  ROH CHO   167     134.709  18.096  19.444  1.00  0.00            
ATOM    694  R1  CHO   167     134.809  17.196  22.144  1.00  0.00            
ATOM    695  R2  CHO   167     135.459  14.596  22.794  1.00  0.00            
ATOM    696  R3  CHO   167     137.359  15.746  24.344  1.00  0.00            
ATOM    697  R4  CHO   167     136.909  13.146  25.594  1.00  0.00            
ATOM    698  R5  CHO   167     136.759  15.096  26.544  1.00  0.00            
ATOM    699  C1  CHO   167     139.459  13.446  28.694  1.00  0.00           C
ATOM    700  C2  CHO   167     141.509   9.796  29.744  1.00  0.00           C
ATOM    701  ROH CHO   168     112.909 138.746  24.944  1.00  0.00            
ATOM    702  R1  CHO   168     115.009 138.596  26.894  1.00  0.00            
ATOM    703  R2  CHO   168     114.709 139.596  29.444  1.00  0.00            
ATOM    704  R3  CHO   168     115.459 137.096  30.144  1.00  0.00            
ATOM    705  R4  CHO   168     116.009 138.746  32.544  1.00  0.00            
ATOM    706  R5  CHO   168     117.409 137.396  31.494  1.00  0.00            
ATOM    707  C1  CHO   168     117.459 135.846  34.994  1.00  0.00           C
ATOM    708  C2  CHO   168     116.959 135.146  38.594  1.00  0.00           C
ATOM    709  ROH CHO   169     150.009 175.846  44.494  1.00  0.00            
ATOM    710  R1  CHO   169     148.309 176.496  42.294  1.00  0.00            
ATOM    711  R2  CHO   169     148.659 175.346  39.794  1.00  0.00            
ATOM    712  R3  CHO   169     146.009 174.696  40.144  1.00  0.00            
ATOM    713  R4  CHO   169     146.409 174.896  37.194  1.00  0.00            
ATOM    714  R5  CHO   169     144.909 175.946  38.394  1.00  0.00            
ATOM    715  C1  CHO   169     142.659 174.046  35.994  1.00  0.00           C
ATOM    716  C2  CHO   169     142.659 171.896  31.844  1.00  0.00           C
ATOM    717  ROH CHO   170      47.909 187.046  12.394  1.00  0.00            
ATOM    718  R1  CHO   170      46.759 186.546  14.944  1.00  0.00            
ATOM    719  R2  CHO   170      47.659 184.546  16.594  1.00  0.00            
ATOM    720  R3  CHO   170      47.859 186.546  18.394  1.00  0.00            
ATOM    721  R4  CHO   170      48.009 184.096  19.994  1.00  0.00            
ATOM    722  R5  CHO   170      46.659 185.796  20.294  1.00  0.00            
ATOM    723  C1  CHO   170      48.409 185.796  23.694  1.00  0.00           C
ATOM    724  C2  CHO   170      48.009 186.196  27.894  1.00  0.00           C
ATOM    725  ROH CHO   171     142.759 188.896  46.444  1.00  0.00            
ATOM    726  R1  CHO   171     142.659 187.896  43.794  1.00  0.00            
ATOM    727  R2  CHO   171     140.309 187.796  42.344  1.00  0.00            
ATOM    728  R3  CHO   171     141.759 189.146  40.494  1.00  0.00            
ATOM    729  R4  CHO   171     139.809 187.646  38.944  1.00  0.00            
ATOM    730  R5  CHO   171     141.959 187.596  38.644  1.00  0.00            
ATOM    731  C1  CHO   171     140.909 188.846  35.194  1.00  0.00           C
ATOM    732  C2  CHO   171     138.509 191.696  31.894  1.00  0.00           C
ATOM    733  ROH CHO   172     151.809 156.196  13.394  1.00  0.00            
ATOM    734  R1  CHO   172     152.659 155.996  16.094  1.00  0.00            
ATOM    735  R2  CHO   172     154.859 157.346  17.094  1.00  0.00            
ATOM    736  R3  CHO   172     153.059 158.246  18.894  1.00  0.00            
ATOM    737  R4  CHO   172     155.659 158.946  20.044  1.00  0.00            
ATOM    738  R5  CHO   172     154.109 157.796  21.044  1.00  0.00            
ATOM    739  C1  CHO   172     154.459 160.696  23.444  1.00  0.00           C
ATOM    740  C2  CHO   172     155.359 161.796  26.944  1.00  0.00           C
ATOM    741  ROH CHO   173      32.809 219.346  47.944  1.00  0.00            
ATOM    742  R1  CHO   173      33.509 220.096  45.344  1.00  0.00            
ATOM    743  R2  CHO   173      35.659 218.996  43.994  1.00  0.00            
ATOM    744  R3  CHO   173      33.759 218.446  42.094  1.00  0.00            
ATOM    745  R4  CHO   173      36.309 218.246  40.694  1.00  0.00            
ATOM    746  R5  CHO   173      34.609 219.446  40.094  1.00  0.00            
ATOM    747  C1  CHO   173      34.959 217.296  36.994  1.00  0.00           C
ATOM    748  C2  CHO   173      36.709 219.596  34.194  1.00  0.00           C
ATOM    749  ROH CHO   174     164.359 107.296  39.494  1.00  0.00            
ATOM    750  R1  CHO   174     162.859 107.646  37.094  1.00  0.00            
ATOM    751  R2  CHO   174     163.859 108.896  34.844  1.00  0.00            
ATOM    752  R3  CHO   174     163.159 106.546  33.644  1.00  0.00            
ATOM    753  R4  CHO   174     162.909 108.596  31.544  1.00  0.00            
ATOM    754  R5  CHO   174     161.359 107.196  32.194  1.00  0.00            
ATOM    755  C1  CHO   174     161.659 106.246  28.494  1.00  0.00           C
ATOM    756  C2  CHO   174     160.859 105.346  25.094  1.00  0.00           C
ATOM    757  ROH CHO   175      81.559 115.696  23.144  1.00  0.00            
ATOM    758  R1  CHO   175      80.459 114.646  25.544  1.00  0.00            
ATOM    759  R2  CHO   175      80.809 115.846  27.994  1.00  0.00            
ATOM    760  R3  CHO   175      78.059 115.796  28.044  1.00  0.00            
ATOM    761  R4  CHO   175      78.809 116.746  30.694  1.00  0.00            
ATOM    762  R5  CHO   175      77.559 115.046  30.294  1.00  0.00            
ATOM    763  C1  CHO   175      75.159 117.196  32.344  1.00  0.00           C
ATOM    764  C2  CHO   175      72.009 116.696  34.694  1.00  0.00           C
ATOM    765  ROH CHO   176     180.209 193.696  41.744  1.00  0.00            
ATOM    766  R1  CHO   176     179.709 194.946  39.244  1.00  0.00            
ATOM    767  R2  CHO   176     181.609 195.296  37.294  1.00  0.00            
ATOM    768  R3  CHO   176     179.809 193.996  35.744  1.00  0.00            
ATOM    769  R4  CHO   176     181.559 195.346  33.844  1.00  0.00            
ATOM    770  R5  CHO   176     179.409 195.496  33.944  1.00  0.00            
ATOM    771  C1  CHO   176     179.859 194.196  30.394  1.00  0.00           C
ATOM    772  C2  CHO   176     179.359 193.696  26.494  1.00  0.00           C
ATOM    773  ROH CHO   177      39.609 172.846  46.094  1.00  0.00            
ATOM    774  R1  CHO   177      41.359 172.846  43.844  1.00  0.00            
ATOM    775  R2  CHO   177      41.309 170.946  41.894  1.00  0.00            
ATOM    776  R3  CHO   177      41.059 173.046  40.244  1.00  0.00            
ATOM    777  R4  CHO   177      42.009 170.896  38.494  1.00  0.00            
ATOM    778  R5  CHO   177      42.909 172.896  38.744  1.00  0.00            
ATOM    779  C1  CHO   177      42.209 172.896  34.994  1.00  0.00           C
ATOM    780  C2  CHO   177      42.959 170.046  31.894  1.00  0.00           C
ATOM    781  ROH CHO   178     109.909 214.246  20.494  1.00  0.00            
ATOM    782  R1  CHO   178     109.509 213.346  23.144  1.00  0.00            
ATOM    783  R2  CHO   178     111.609 212.646  24.794  1.00  0.00            
ATOM    784  R3  CHO   178     110.459 214.496  26.494  1.00  0.00            
ATOM    785  R4  CHO   178     112.009 212.746  28.244  1.00  0.00            
ATOM    786  R5  CHO   178     109.909 213.246  28.444  1.00  0.00            
ATOM    787  C1  CHO   178     111.209 214.496  31.794  1.00  0.00           C
ATOM    788  C2  CHO   178     111.109 215.246  35.394  1.00  0.00           C
ATOM    789  ROH CHO   179     138.059 121.146  50.444  1.00  0.00            
ATOM    790  R1  CHO   179     137.759 121.496  47.644  1.00  0.00            
ATOM    791  R2  CHO   179     137.809 119.346  45.894  1.00  0.00            
ATOM    792  R3  CHO   179     135.409 120.296  45.094  1.00  0.00            
ATOM    793  R4  CHO   179     136.109 118.396  43.044  1.00  0.00            
ATOM    794  R5  CHO   179     135.559 120.446  42.694  1.00  0.00            
ATOM    795  C1  CHO   179     132.859 118.746  40.644  1.00  0.00           C
ATOM    796  C2  CHO   179     131.759 117.096  37.094  1.00  0.00           C
ATOM    797  ROH CHO   180     143.909 134.496  15.994  1.00  0.00            
ATOM    798  R1  CHO   180     143.759 133.396  18.594  1.00  0.00            
ATOM    799  R2  CHO   180     143.259 130.696  19.044  1.00  0.00            
ATOM    800  R3  CHO   180     145.509 130.846  20.494  1.00  0.00            
ATOM    801  R4  CHO   180     143.709 129.246  22.144  1.00  0.00            
ATOM    802  R5  CHO   180     144.759 131.046  22.794  1.00  0.00            
ATOM    803  C1  CHO   180     146.109 128.546  25.344  1.00  0.00           C
ATOM    804  C2  CHO   180     148.259 126.246  27.094  1.00  0.00           C
ATOM    805  ROH CHO   181     164.909 172.246  43.344  1.00  0.00            
ATOM    806  R1  CHO   181     164.909 171.546  40.594  1.00  0.00            
ATOM    807  R2  CHO   181     162.659 171.746  39.044  1.00  0.00            
ATOM    808  R3  CHO   181     164.259 173.296  37.444  1.00  0.00            
ATOM    809  R4  CHO   181     162.259 172.196  35.644  1.00  0.00            
ATOM    810  R5  CHO   181     164.409 172.046  35.394  1.00  0.00            
ATOM    811  C1  CHO   181     163.559 173.896  32.144  1.00  0.00           C
ATOM    812  C2  CHO   181     161.059 173.546  29.144  1.00  0.00           C
ATOM    813  ROH CHO   182     186.859 214.446  10.494  1.00  0.00            
ATOM    814  R1  CHO   182     187.509 213.096  12.894  1.00  0.00            
ATOM    815  R2  CHO   182     189.059 214.196  14.894  1.00  0.00            
ATOM    816  R3  CHO   182     186.959 213.546  16.444  1.00  0.00            
ATOM    817  R4  CHO   182     188.859 214.846  18.244  1.00  0.00            
ATOM    818  R5  CHO   182     187.909 212.896  18.494  1.00  0.00            
ATOM    819  C1  CHO   182     186.759 214.596  21.744  1.00  0.00           C
ATOM    820  C2  CHO   182     187.959 214.196  25.344  1.00  0.00           C
ATOM    821  ROH CHO   183     194.609 199.996  41.744  1.00  0.00            
ATOM    822  R1  CHO   183     193.659 200.996  39.244  1.00  0.00            
ATOM    823  R2  CHO   183     194.359 203.446  38.294  1.00  0.00            
ATOM    824  R3  CHO   183     195.159 202.046  36.094  1.00  0.00            
ATOM    825  R4  CHO   183     194.509 204.696  35.044  1.00  0.00            
ATOM    826  R5  CHO   183     193.759 202.796  34.344  1.00  0.00            
ATOM    827  C1  CHO   183     195.359 204.096  31.144  1.00  0.00           C
ATOM    828  C2  CHO   183     194.659 206.746  28.394  1.00  0.00           C
ATOM    829  ROH CHO   184     184.109 223.746  48.794  1.00  0.00            
ATOM    830  R1  CHO   184     182.759 225.096  46.694  1.00  0.00            
ATOM    831  R2  CHO   184     184.059 225.996  44.444  1.00  0.00            
ATOM    832  R3  CHO   184     182.159 224.546  43.144  1.00  0.00            
ATOM    833  R4  CHO   184     183.609 225.896  40.994  1.00  0.00            
ATOM    834  R5  CHO   184     181.459 225.946  41.344  1.00  0.00            
ATOM    835  C1  CHO   184     181.559 224.496  37.794  1.00  0.00           C
ATOM    836  C2  CHO   184     182.159 224.146  34.094  1.00  0.00           C
ATOM    837  ROH CHO   185      70.059  16.996  49.244  1.00  0.00            
ATOM    838  R1  CHO   185      69.759  17.946  46.594  1.00  0.00            
ATOM    839  R2  CHO   185      71.959  18.846  45.144  1.00  0.00            
ATOM    840  R3  CHO   185      71.059  16.996  43.344  1.00  0.00            
ATOM    841  R4  CHO   185      72.159  19.146  41.694  1.00  0.00            
ATOM    842  R5  CHO   185      70.159  18.296  41.494  1.00  0.00            
ATOM    843  C1  CHO   185      71.459  17.596  37.994  1.00  0.00           C
ATOM    844  C2  CHO   185      74.909  16.546  35.444  1.00  0.00           C
ATOM    845  ROH CHO   186     103.859 128.196  29.694  1.00  0.00            
ATOM    846  R1  CHO   186     103.759 126.946  32.244  1.00  0.00            
ATOM    847  R2  CHO   186     105.909 126.996  33.994  1.00  0.00            
ATOM    848  R3  CHO   186     104.059 127.946  35.694  1.00  0.00            
ATOM    849  R4  CHO   186     106.009 126.596  37.394  1.00  0.00            
ATOM    850  R5  CHO   186     103.859 126.246  37.394  1.00  0.00            
ATOM    851  C1  CHO   186     104.309 127.246  41.044  1.00  0.00           C
ATOM    852  C2  CHO   186     104.959 125.396  45.244  1.00  0.00           C
ATOM    853  ROH CHO   187     158.659 217.696  13.544  1.00  0.00            
ATOM    854  R1  CHO   187     158.959 216.646  16.144  1.00  0.00            
ATOM    855  R2  CHO   187     160.559 217.796  18.044  1.00  0.00            
ATOM    856  R3  CHO   187     158.309 217.696  19.544  1.00  0.00            
ATOM    857  R4  CHO   187     160.459 217.946  21.494  1.00  0.00            
ATOM    858  R5  CHO   187     158.909 216.446  21.494  1.00  0.00            
ATOM    859  C1  CHO   187     158.259 217.996  24.894  1.00  0.00           C
ATOM    860  C2  CHO   187     157.809 217.496  28.294  1.00  0.00           C
ATOM    861  ROH CHO   188     153.209  92.696  46.044  1.00  0.00            
ATOM    862  R1  CHO   188     152.959  92.796  43.194  1.00  0.00            
ATOM    863  R2  CHO   188     153.809  90.796  41.544  1.00  0.00            
ATOM    864  R3  CHO   188     151.259  90.846  40.594  1.00  0.00            
ATOM    865  R4  CHO   188     152.809  89.746  38.394  1.00  0.00            
ATOM    866  R5  CHO   188     151.509  91.446  38.294  1.00  0.00            
ATOM    867  C1  CHO   188     149.809  89.196  35.694  1.00  0.00           C
ATOM    868  C2  CHO   188     151.609  87.496  33.794  1.00  0.00           C
ATOM    869  ROH CHO   189     146.609 161.496  48.544  1.00  0.00            
ATOM    870  R1  CHO   189     147.359 160.946  45.844  1.00  0.00            
ATOM    871  R2  CHO   189     146.859 158.546  44.594  1.00  0.00            
ATOM    872  R3  CHO   189     145.709 160.146  42.744  1.00  0.00            
ATOM    873  R4  CHO   189     146.409 157.696  41.294  1.00  0.00            
ATOM    874  R5  CHO   189     146.959 159.696  40.744  1.00  0.00            
ATOM    875  C1  CHO   189     145.059 158.696  37.594  1.00  0.00           C
ATOM    876  C2  CHO   189     142.959 159.746  33.644  1.00  0.00           C
ATOM    877  ROH CHO   190     125.659  22.646  21.194  1.00  0.00            
ATOM    878  R1  CHO   190     125.659  22.996  23.994  1.00  0.00            
ATOM    879  R2  CHO   190     123.309  23.046  25.494  1.00  0.00            
ATOM    880  R3  CHO   190     124.509  21.046  26.894  1.00  0.00            
ATOM    881  R4  CHO   190     122.759  22.396  28.844  1.00  0.00            
ATOM    882  R5  CHO   190     124.909  22.046  29.044  1.00  0.00            
ATOM    883  C1  CHO   190     123.609  20.146  32.094  1.00  0.00           C
ATOM    884  C2  CHO   190     125.259  22.546  34.294  1.00  0.00           C
ATOM    885  ROH CHO   191     138.959 206.096  46.844  1.00  0.00            
ATOM    886  R1  CHO   191     137.159 207.046  44.894  1.00  0.00            
ATOM    887  R2  CHO   191     138.009 208.496  42.694  1.00  0.00            
ATOM    888  R3  CHO   191     136.709 206.596  41.294  1.00  0.00            
ATOM    889  R4  CHO   191     137.409 208.646  39.294  1.00  0.00            
ATOM    890  R5  CHO   191     135.459 207.846  39.694  1.00  0.00            
ATOM    891  C1  CHO   191     135.859 206.896  35.994  1.00  0.00           C
ATOM    892  C2  CHO   191     133.909 209.646  33.694  1.00  0.00           C
ATOM    893  ROH CHO   192     177.159  71.696  10.844  1.00  0.00            
ATOM    894  R1  CHO   192     175.459  70.896  12.994  1.00  0.00            
ATOM    895  R2  CHO   192     176.359  70.496  15.544  1.00  0.00            
ATOM    896  R3  CHO   192     174.409  72.296  16.194  1.00  0.00            
ATOM    897  R4  CHO   192     175.009  70.896  18.694  1.00  0.00            
ATOM    898  R5  CHO   192     173.059  71.146  17.794  1.00  0.00            
ATOM    899  C1  CHO   192     172.459  72.846  21.144  1.00  0.00           C
ATOM    900  C2  CHO   192     172.409  75.946  23.244  1.00  0.00           C
ATOM    901  ROH CHO   193     123.159 207.596  20.444  1.00  0.00            
ATOM    902  R1  CHO   193     123.959 205.846  22.544  1.00  0.00            
ATOM    903  R2  CHO   193     126.109 206.346  24.194  1.00  0.00            
ATOM    904  R3  CHO   193     124.259 206.046  26.144  1.00  0.00            
ATOM    905  R4  CHO   193     126.759 204.946  27.244  1.00  0.00            
ATOM    906  R5  CHO   193     124.859 203.946  27.144  1.00  0.00            
ATOM    907  C1  CHO   193     125.409 203.846  30.894  1.00  0.00           C
ATOM    908  C2  CHO   193     127.209 202.196  34.494  1.00  0.00           C
ATOM    909  ROH CHO   194     100.309  67.296  27.194  1.00  0.00            
ATOM    910  R1  CHO   194      98.859  66.846  29.594  1.00  0.00            
ATOM    911  R2  CHO   194      98.909  64.396  30.894  1.00  0.00            
ATOM    912  R3  CHO   194      99.659  65.946  32.994  1.00  0.00            
ATOM    913  R4  CHO   194      97.809  63.996  34.144  1.00  0.00            
ATOM    914  R5  CHO   194      97.659  66.146  34.344  1.00  0.00            
ATOM    915  C1  CHO   194      97.859  65.146  38.044  1.00  0.00           C
ATOM    916  C2  CHO   194      95.859  63.096  38.494  1.00  0.00           C
ATOM    917  ROH CHO   195      30.859  23.046  41.944  1.00  0.00            
ATOM    918  R1  CHO   195      31.809  21.596  39.694  1.00  0.00            
ATOM    919  R2  CHO   195      30.309  21.146  37.444  1.00  0.00            
ATOM    920  R3  CHO   195      32.409  22.246  36.144  1.00  0.00            
ATOM    921  R4  CHO   195      31.859  19.846  34.644  1.00  0.00            
ATOM    922  R5  CHO   195      33.759  20.396  35.494  1.00  0.00            
ATOM    923  C1  CHO   195      34.759  20.096  31.844  1.00  0.00           C
ATOM    924  C2  CHO   195      37.159  20.446  30.394  1.00  0.00           C
ATOM    925  ROH CHO   196     127.609  60.696  25.944  1.00  0.00            
ATOM    926  R1  CHO   196     127.759  60.346  28.744  1.00  0.00            
ATOM    927  R2  CHO   196     129.359  61.846  30.394  1.00  0.00            
ATOM    928  R3  CHO   196     127.059  62.296  31.744  1.00  0.00            
ATOM    929  R4  CHO   196     129.109  62.146  33.794  1.00  0.00            
ATOM    930  R5  CHO   196     127.309  60.996  33.744  1.00  0.00            
ATOM    931  C1  CHO   196     126.809  62.746  37.094  1.00  0.00           C
ATOM    932  C2  CHO   196     124.609  60.296  40.794  1.00  0.00           C
ATOM    933  ROH CHO   197      14.109 220.896  43.244  1.00  0.00            
ATOM    934  R1  CHO   197      15.359 221.896  40.894  1.00  0.00            
ATOM    935  R2  CHO   197      16.009 220.346  38.744  1.00  0.00            
ATOM    936  R3  CHO   197      14.559 222.146  37.394  1.00  0.00            
ATOM    937  R4  CHO   197      16.109 220.746  35.294  1.00  0.00            
ATOM    938  R5  CHO   197      16.009 222.896  35.644  1.00  0.00            
ATOM    939  C1  CHO   197      14.809 222.746  32.044  1.00  0.00           C
ATOM    940  C2  CHO   197      12.859 222.796  27.994  1.00  0.00           C
ATOM    941  ROH CHO   198     214.109 196.546  43.094  1.00  0.00            
ATOM    942  R1  CHO   198     214.459 197.246  40.394  1.00  0.00            
ATOM    943  R2  CHO   198     215.009 195.446  38.444  1.00  0.00            
ATOM    944  R3  CHO   198     212.809 196.496  37.244  1.00  0.00            
ATOM    945  R4  CHO   198     214.459 195.496  34.994  1.00  0.00            
ATOM    946  R5  CHO   198     213.659 197.546  35.244  1.00  0.00            
ATOM    947  C1  CHO   198     212.059 196.596  31.894  1.00  0.00           C
ATOM    948  C2  CHO   198     212.009 196.146  28.244  1.00  0.00           C
ATOM    949  ROH CHO   199     205.809 223.696   9.244  1.00  0.00            
ATOM    950  R1  CHO   199     207.159 223.846  11.694  1.00  0.00            
ATOM    951  R2  CHO   199     206.709 225.896  13.544  1.00  0.00            
ATOM    952  R3  CHO   199     206.209 223.846  15.244  1.00  0.00            
ATOM    953  R4  CHO   199     206.759 226.096  16.994  1.00  0.00            
ATOM    954  R5  CHO   199     207.759 224.196  17.044  1.00  0.00            
ATOM    955  C1  CHO   199     206.359 224.296  20.594  1.00  0.00           C
ATOM    956  C2  CHO   199     207.659 223.746  23.744  1.00  0.00           C
ATOM    957  ROH CHO   200     215.409 173.246  43.594  1.00  0.00            
ATOM    958  R1  CHO   200     214.759 171.146  41.844  1.00  0.00            
ATOM    959  R2  CHO   200     214.009 171.546  39.194  1.00  0.00            
ATOM    960  R3  CHO   200     216.009 169.796  38.694  1.00  0.00            
ATOM    961  R4  CHO   200     214.109 169.396  36.494  1.00  0.00            
ATOM    962  R5  CHO   200     214.909 167.846  37.794  1.00  0.00            
ATOM    963  C1  CHO   200     216.109 166.546  34.394  1.00  0.00           C
ATOM    964  C2  CHO   200     216.559 167.096  30.894  1.00  0.00           C
ATOM    965  ROH CHO   201     186.309 206.296  43.944  1.00  0.00            
ATOM    966  R1  CHO   201     184.859 206.046  41.544  1.00  0.00            
ATOM    967  R2  CHO   201     185.259 207.746  39.394  1.00  0.00            
ATOM    968  R3  CHO   201     185.659 205.396  38.044  1.00  0.00            
ATOM    969  R4  CHO   201     185.259 207.396  35.944  1.00  0.00            
ATOM    970  R5  CHO   201     184.159 205.546  36.194  1.00  0.00            
ATOM    971  C1  CHO   201     185.609 205.046  32.694  1.00  0.00           C
ATOM    972  C2  CHO   201     186.209 205.696  28.694  1.00  0.00           C
ATOM    973  ROH CHO   202      73.259  34.546  48.644  1.00  0.00            
ATOM    974  R1  CHO   202      74.759  32.846  46.944  1.00  0.00            
ATOM    975  R2  CHO   202      73.759  31.946  44.544  1.00  0.00            
ATOM    976  R3  CHO   202      76.109  32.996  43.594  1.00  0.00            
ATOM    977  R4  CHO   202      75.509  30.746  41.794  1.00  0.00            
ATOM    978  R5  CHO   202      77.359  31.096  42.894  1.00  0.00            
ATOM    979  C1  CHO   202      78.709  31.046  39.294  1.00  0.00           C
ATOM    980  C2  CHO   202      80.359  28.146  37.994  1.00  0.00           C
ATOM    981  ROH CHO   203     221.659 188.546  41.244  1.00  0.00            
ATOM    982  R1  CHO   203     222.409 186.296  39.694  1.00  0.00            
ATOM    983  R2  CHO   203     220.609 184.896  38.194  1.00  0.00            
ATOM    984  R3  CHO   203     222.309 185.396  36.194  1.00  0.00            
ATOM    985  R4  CHO   203     220.859 182.996  35.294  1.00  0.00            
ATOM    986  R5  CHO   203     223.009 183.246  35.444  1.00  0.00            
ATOM    987  C1  CHO   203     222.659 182.446  31.694  1.00  0.00           C
ATOM    988  C2  CHO   203     222.459 179.396  29.344  1.00  0.00           C
ATOM    989  ROH CHO   204      62.309  36.896  43.844  1.00  0.00            
ATOM    990  R1  CHO   204      64.159  35.696  42.094  1.00  0.00            
ATOM    991  R2  CHO   204      63.409  34.646  39.644  1.00  0.00            
ATOM    992  R3  CHO   204      65.359  36.296  38.744  1.00  0.00            
ATOM    993  R4  CHO   204      65.459  33.946  36.944  1.00  0.00            
ATOM    994  R5  CHO   204      67.109  34.796  38.094  1.00  0.00            
ATOM    995  C1  CHO   204      68.459  35.046  34.544  1.00  0.00           C
ATOM    996  C2  CHO   204      69.859  34.746  30.794  1.00  0.00           C
ATOM    997  ROH CHO   205       3.359 166.846  10.344  1.00  0.00            
ATOM    998  R1  CHO   205       3.109 166.096  13.094  1.00  0.00            
ATOM    999  R2  CHO   205       2.909 167.946  15.094  1.00  0.00            
ATOM   1000  R3  CHO   205       0.659 166.546  15.744  1.00  0.00            
ATOM   1001  R4  CHO   205       1.759 167.396  18.344  1.00  0.00            
ATOM   1002  R5  CHO   205       1.259 165.346  17.744  1.00  0.00            
ATOM   1003  C1  CHO   205      -0.991 165.746  20.794  1.00  0.00           C
ATOM   1004  C2  CHO   205      -4.491 165.746  22.094  1.00  0.00           C
ATOM   1005  ROH CHO   206     212.409 170.246   8.344  1.00  0.00            
ATOM   1006  R1  CHO   206     212.359 168.946  10.844  1.00  0.00            
ATOM   1007  R2  CHO   206     213.759 169.896  13.044  1.00  0.00            
ATOM   1008  R3  CHO   206     211.359 169.796  14.244  1.00  0.00            
ATOM   1009  R4  CHO   206     213.259 169.746  16.444  1.00  0.00            
ATOM   1010  R5  CHO   206     211.659 168.296  16.094  1.00  0.00            
ATOM   1011  C1  CHO   206     210.709 169.546  19.544  1.00  0.00           C
ATOM   1012  C2  CHO   206     212.609 167.946  22.644  1.00  0.00           C
ATOM   1013  ROH CHO   207     103.759 172.996  24.394  1.00  0.00            
ATOM   1014  R1  CHO   207     104.909 172.446  26.944  1.00  0.00            
ATOM   1015  R2  CHO   207     105.659 174.446  28.694  1.00  0.00            
ATOM   1016  R3  CHO   207     104.009 173.096  30.394  1.00  0.00            
ATOM   1017  R4  CHO   207     106.059 174.346  32.094  1.00  0.00            
ATOM   1018  R5  CHO   207     105.509 172.246  32.044  1.00  0.00            
ATOM   1019  C1  CHO   207     104.759 173.046  35.694  1.00  0.00           C
ATOM   1020  C2  CHO   207     106.409 173.896  38.894  1.00  0.00           C
ATOM   1021  ROH CHO   208      30.659  54.746  12.844  1.00  0.00            
ATOM   1022  R1  CHO   208      31.209  53.846  15.494  1.00  0.00            
ATOM   1023  R2  CHO   208      31.059  55.546  17.694  1.00  0.00            
ATOM   1024  R3  CHO   208      29.359  53.596  18.594  1.00  0.00            
ATOM   1025  R4  CHO   208      30.959  54.346  20.944  1.00  0.00            
ATOM   1026  R5  CHO   208      30.709  52.346  20.144  1.00  0.00            
ATOM   1027  C1  CHO   208      29.309  51.846  23.694  1.00  0.00           C
ATOM   1028  C2  CHO   208      26.959  51.596  26.294  1.00  0.00           C
ATOM   1029  ROH CHO   209      60.059 208.246  18.444  1.00  0.00            
ATOM   1030  R1  CHO   209      59.159 207.996  21.094  1.00  0.00            
ATOM   1031  R2  CHO   209      59.859 205.896  22.744  1.00  0.00            
ATOM   1032  R3  CHO   209      60.659 207.846  24.394  1.00  0.00            
ATOM   1033  R4  CHO   209      60.109 205.596  26.144  1.00  0.00            
ATOM   1034  R5  CHO   209      59.259 207.596  26.344  1.00  0.00            
ATOM   1035  C1  CHO   209      60.959 207.296  29.744  1.00  0.00           C
ATOM   1036  C2  CHO   209      61.659 204.096  32.644  1.00  0.00           C
ATOM   1037  ROH CHO   210     192.209 223.396  10.244  1.00  0.00            
ATOM   1038  R1  CHO   210     193.709 223.046  12.644  1.00  0.00            
ATOM   1039  R2  CHO   210     196.459 223.546  12.744  1.00  0.00            
ATOM   1040  R3  CHO   210     195.709 225.096  14.844  1.00  0.00            
ATOM   1041  R4  CHO   210     197.509 223.096  15.994  1.00  0.00            
ATOM   1042  R5  CHO   210     195.509 223.546  16.644  1.00  0.00            
ATOM   1043  C1  CHO   210     197.459 224.296  19.844  1.00  0.00           C
ATOM   1044  C2  CHO   210     196.809 222.896  22.894  1.00  0.00           C
ATOM   1045  ROH CHO   211     176.559 211.246  48.394  1.00  0.00            
ATOM   1046  R1  CHO   211     176.059 212.296  45.844  1.00  0.00            
ATOM   1047  R2  CHO   211     178.059 212.796  43.994  1.00  0.00            
ATOM   1048  R3  CHO   211     176.559 211.196  42.394  1.00  0.00            
ATOM   1049  R4  CHO   211     177.259 213.546  40.744  1.00  0.00            
ATOM   1050  R5  CHO   211     175.259 212.746  41.094  1.00  0.00            
ATOM   1051  C1  CHO   211     175.359 212.446  37.294  1.00  0.00           C
ATOM   1052  C2  CHO   211     174.259 212.946  34.494  1.00  0.00           C
ATOM   1053  ROH CHO   212     216.359   2.596  37.194  1.00  0.00            
ATOM   1054  R1  CHO   212     215.909   1.346  34.644  1.00  0.00            
ATOM   1055  R2  CHO   212     214.659   2.596  32.544  1.00  0.00            
ATOM   1056  R3  CHO   212     216.909   1.896  31.194  1.00  0.00            
ATOM   1057  R4  CHO   212     214.959   2.496  29.144  1.00  0.00            
ATOM   1058  R5  CHO   212     216.109   0.696  29.344  1.00  0.00            
ATOM   1059  C1  CHO   212     217.209   1.796  25.844  1.00  0.00           C
ATOM   1060  C2  CHO   212     215.109   3.096  22.044  1.00  0.00           C
ATOM   1061  ROH CHO   213     151.759 150.546  13.244  1.00  0.00            
ATOM   1062  R1  CHO   213     150.959 151.196  15.894  1.00  0.00            
ATOM   1063  R2  CHO   213     151.959 149.946  18.144  1.00  0.00            
ATOM   1064  R3  CHO   213     152.509 152.496  18.894  1.00  0.00            
ATOM   1065  R4  CHO   213     153.209 150.796  21.244  1.00  0.00            
ATOM   1066  R5  CHO   213     151.909 152.546  21.194  1.00  0.00            
ATOM   1067  C1  CHO   213     154.459 153.696  23.744  1.00  0.00           C
ATOM   1068  C2  CHO   213     153.359 156.746  27.044  1.00  0.00           C
ATOM   1069  ROH CHO   214      15.059 139.546  37.794  1.00  0.00            
ATOM   1070  R1  CHO   214      15.959 138.896  35.194  1.00  0.00            
ATOM   1071  R2  CHO   214      14.809 136.896  33.694  1.00  0.00            
ATOM   1072  R3  CHO   214      14.559 138.846  31.844  1.00  0.00            
ATOM   1073  R4  CHO   214      14.609 136.346  30.294  1.00  0.00            
ATOM   1074  R5  CHO   214      15.909 138.096  30.044  1.00  0.00            
ATOM   1075  C1  CHO   214      14.309 137.896  26.544  1.00  0.00           C
ATOM   1076  C2  CHO   214      12.359 140.096  23.644  1.00  0.00           C
ATOM   1077  ROH CHO   215      60.759  92.746  43.744  1.00  0.00            
ATOM   1078  R1  CHO   215      63.009  93.096  42.044  1.00  0.00            
ATOM   1079  R2  CHO   215      63.309  91.796  39.644  1.00  0.00            
ATOM   1080  R3  CHO   215      63.609  94.346  38.694  1.00  0.00            
ATOM   1081  R4  CHO   215      64.809  92.596  36.644  1.00  0.00            
ATOM   1082  R5  CHO   215      65.809  94.296  37.644  1.00  0.00            
ATOM   1083  C1  CHO   215      66.059  95.396  33.994  1.00  0.00           C
ATOM   1084  C2  CHO   215      69.059  96.896  31.794  1.00  0.00           C
ATOM   1085  ROH CHO   216      92.509 167.546  56.394  1.00  0.00            
ATOM   1086  R1  CHO   216      92.209 168.246  53.694  1.00  0.00            
ATOM   1087  R2  CHO   216      93.609 166.996  51.644  1.00  0.00            
ATOM   1088  R3  CHO   216      91.159 166.596  50.594  1.00  0.00            
ATOM   1089  R4  CHO   216      92.959 166.296  48.344  1.00  0.00            
ATOM   1090  R5  CHO   216      91.259 167.596  48.444  1.00  0.00            
ATOM   1091  C1  CHO   216      90.259 165.496  45.444  1.00  0.00           C
ATOM   1092  C2  CHO   216      90.609 165.446  41.644  1.00  0.00           C
ATOM   1093  ROH CHO   217     164.659 194.146   9.444  1.00  0.00            
ATOM   1094  R1  CHO   217     164.009 195.496  11.794  1.00  0.00            
ATOM   1095  R2  CHO   217     162.509 194.346  13.844  1.00  0.00            
ATOM   1096  R3  CHO   217     164.609 195.096  15.394  1.00  0.00            
ATOM   1097  R4  CHO   217     162.609 194.196  17.294  1.00  0.00            
ATOM   1098  R5  CHO   217     163.659 196.096  17.294  1.00  0.00            
ATOM   1099  C1  CHO   217     164.659 194.746  20.744  1.00  0.00           C
ATOM   1100  C2  CHO   217     166.759 195.196  25.394  1.00  0.00           C
ATOM   1101  ROH CHO   218     100.859 146.296  25.794  1.00  0.00            
ATOM   1102  R1  CHO   218     100.359 145.496  28.444  1.00  0.00            
ATOM   1103  R2  CHO   218     102.409 145.296  30.344  1.00  0.00            
ATOM   1104  R3  CHO   218     100.759 146.896  31.794  1.00  0.00            
ATOM   1105  R4  CHO   218     102.559 145.696  33.744  1.00  0.00            
ATOM   1106  R5  CHO   218     100.359 145.696  33.794  1.00  0.00            
ATOM   1107  C1  CHO   218     101.109 147.446  37.094  1.00  0.00           C
ATOM   1108  C2  CHO   218     100.809 148.446  41.194  1.00  0.00           C
ATOM   1109  ROH CHO   219      46.609 208.996  14.944  1.00  0.00            
ATOM   1110  R1  CHO   219      44.959 208.746  17.244  1.00  0.00            
ATOM   1111  R2  CHO   219      44.659 206.346  18.644  1.00  0.00            
ATOM   1112  R3  CHO   219      45.459 207.846  20.744  1.00  0.00            
ATOM   1113  R4  CHO   219      44.109 205.546  21.944  1.00  0.00            
ATOM   1114  R5  CHO   219      43.659 207.646  22.344  1.00  0.00            
ATOM   1115  C1  CHO   219      44.509 206.496  25.894  1.00  0.00           C
ATOM   1116  C2  CHO   219      43.359 205.946  28.444  1.00  0.00           C
ATOM   1117  ROH CHO   220     221.359   2.146   6.644  1.00  0.00            
ATOM   1118  R1  CHO   220     222.459   2.246   9.244  1.00  0.00            
ATOM   1119  R2  CHO   220     221.309   3.646  11.294  1.00  0.00            
ATOM   1120  R3  CHO   220     221.459   1.296  12.594  1.00  0.00            
ATOM   1121  R4  CHO   220     220.659   3.196  14.644  1.00  0.00            
ATOM   1122  R5  CHO   220     222.359   1.846  14.744  1.00  0.00            
ATOM   1123  C1  CHO   220     220.409   0.696  17.844  1.00  0.00           C
ATOM   1124  C2  CHO   220     219.409   1.196  21.344  1.00  0.00           C
ATOM   1125  ROH CHO   221      68.109 158.696  52.094  1.00  0.00            
ATOM   1126  R1  CHO   221      70.209 158.446  50.244  1.00  0.00            
ATOM   1127  R2  CHO   221      70.009 156.896  47.994  1.00  0.00            
ATOM   1128  R3  CHO   221      70.759 159.196  46.744  1.00  0.00            
ATOM   1129  R4  CHO   221      71.859 157.046  45.044  1.00  0.00            
ATOM   1130  R5  CHO   221      72.959 158.696  45.894  1.00  0.00            
ATOM   1131  C1  CHO   221      73.659 159.296  42.194  1.00  0.00           C
ATOM   1132  C2  CHO   221      75.409 156.846  40.794  1.00  0.00           C
ATOM   1133  ROH CHO   222     170.659  45.996  46.294  1.00  0.00            
ATOM   1134  R1  CHO   222     169.659  44.296  44.244  1.00  0.00            
ATOM   1135  R2  CHO   222     168.159  45.246  42.144  1.00  0.00            
ATOM   1136  R3  CHO   222     170.059  43.946  40.644  1.00  0.00            
ATOM   1137  R4  CHO   222     167.959  44.596  38.744  1.00  0.00            
ATOM   1138  R5  CHO   222     168.809  42.646  39.094  1.00  0.00            
ATOM   1139  C1  CHO   222     169.559  43.046  35.344  1.00  0.00           C
ATOM   1140  C2  CHO   222     170.309  40.296  32.294  1.00  0.00           C
ATOM   1141  ROH CHO   223     185.309  40.496  15.694  1.00  0.00            
ATOM   1142  R1  CHO   223     187.009  40.946  17.894  1.00  0.00            
ATOM   1143  R2  CHO   223     186.259  42.546  20.044  1.00  0.00            
ATOM   1144  R3  CHO   223     186.909  40.346  21.494  1.00  0.00            
ATOM   1145  R4  CHO   223     187.609  42.646  23.244  1.00  0.00            
ATOM   1146  R5  CHO   223     188.909  40.996  22.644  1.00  0.00            
ATOM   1147  C1  CHO   223     189.009  40.596  26.444  1.00  0.00           C
ATOM   1148  C2  CHO   223     187.109  40.796  29.344  1.00  0.00           C
ATOM   1149  ROH CHO   224      49.609 162.996  14.894  1.00  0.00            
ATOM   1150  R1  CHO   224      48.859 162.146  17.494  1.00  0.00            
ATOM   1151  R2  CHO   224      49.559 159.696  18.494  1.00  0.00            
ATOM   1152  R3  CHO   224      50.609 161.146  20.544  1.00  0.00            
ATOM   1153  R4  CHO   224      49.959 158.546  21.744  1.00  0.00            
ATOM   1154  R5  CHO   224      49.309 160.496  22.444  1.00  0.00            
ATOM   1155  C1  CHO   224      51.209 159.246  25.544  1.00  0.00           C
ATOM   1156  C2  CHO   224      51.259 156.896  27.994  1.00  0.00           C
ATOM   1157  ROH CHO   225     160.809 164.696  12.394  1.00  0.00            
ATOM   1158  R1  CHO   225     161.609 166.196  14.644  1.00  0.00            
ATOM   1159  R2  CHO   225     161.259 165.346  17.244  1.00  0.00            
ATOM   1160  R3  CHO   225     163.909 165.846  17.444  1.00  0.00            
ATOM   1161  R4  CHO   225     162.909 165.996  20.194  1.00  0.00            
ATOM   1162  R5  CHO   225     164.059 167.496  19.144  1.00  0.00            
ATOM   1163  C1  CHO   225     166.409 166.846  22.094  1.00  0.00           C
ATOM   1164  C2  CHO   225     169.859 168.446  23.644  1.00  0.00           C
ATOM   1165  ROH CHO   226      10.059 183.696  10.544  1.00  0.00            
ATOM   1166  R1  CHO   226      11.109 183.796  13.144  1.00  0.00            
ATOM   1167  R2  CHO   226      11.459 186.146  14.594  1.00  0.00            
ATOM   1168  R3  CHO   226      10.009 184.846  16.444  1.00  0.00            
ATOM   1169  R4  CHO   226      11.759 186.596  17.994  1.00  0.00            
ATOM   1170  R5  CHO   226      11.509 184.446  18.244  1.00  0.00            
ATOM   1171  C1  CHO   226      10.559 185.696  21.744  1.00  0.00           C
ATOM   1172  C2  CHO   226       9.409 186.046  25.194  1.00  0.00           C
ATOM   1173  ROH CHO   227      17.559 222.446  10.444  1.00  0.00            
ATOM   1174  R1  CHO   227      15.759 221.946  12.594  1.00  0.00            
ATOM   1175  R2  CHO   227      15.309 219.396  13.594  1.00  0.00            
ATOM   1176  R3  CHO   227      16.009 220.546  15.944  1.00  0.00            
ATOM   1177  R4  CHO   227      15.459 217.746  16.594  1.00  0.00            
ATOM   1178  R5  CHO   227      14.609 219.496  17.544  1.00  0.00            
ATOM   1179  C1  CHO   227      16.209 217.896  20.594  1.00  0.00           C
ATOM   1180  C2  CHO   227      15.309 215.946  23.894  1.00  0.00           C
ATOM   1181  ROH CHO   228     209.559 197.396  10.694  1.00  0.00            
ATOM   1182  R1  CHO   228     208.309 196.996  13.194  1.00  0.00            
ATOM   1183  R2  CHO   228     209.759 196.946  15.594  1.00  0.00            
ATOM   1184  R3  CHO   228     208.009 198.896  16.294  1.00  0.00            
ATOM   1185  R4  CHO   228     208.809 197.596  18.844  1.00  0.00            
ATOM   1186  R5  CHO   228     206.759 197.946  18.144  1.00  0.00            
ATOM   1187  C1  CHO   228     206.659 199.846  21.444  1.00  0.00           C
ATOM   1188  C2  CHO   228     208.259 201.546  24.894  1.00  0.00           C
ATOM   1189  ROH CHO   229     112.759  16.146  21.844  1.00  0.00            
ATOM   1190  R1  CHO   229     112.609  16.946  24.544  1.00  0.00            
ATOM   1191  R2  CHO   229     110.609  16.046  26.244  1.00  0.00            
ATOM   1192  R3  CHO   229     112.759  15.346  27.794  1.00  0.00            
ATOM   1193  R4  CHO   229     110.659  16.096  29.694  1.00  0.00            
ATOM   1194  R5  CHO   229     112.659  16.896  29.644  1.00  0.00            
ATOM   1195  C1  CHO   229     112.609  15.446  33.144  1.00  0.00           C
ATOM   1196  C2  CHO   229     110.959  18.046  36.294  1.00  0.00           C
ATOM   1197  ROH CHO   230     112.059 152.646  24.094  1.00  0.00            
ATOM   1198  R1  CHO   230     112.859 153.196  26.744  1.00  0.00            
ATOM   1199  R2  CHO   230     115.009 154.846  27.344  1.00  0.00            
ATOM   1200  R3  CHO   230     113.159 156.146  28.894  1.00  0.00            
ATOM   1201  R4  CHO   230     115.559 155.996  30.544  1.00  0.00            
ATOM   1202  R5  CHO   230     113.559 155.346  31.094  1.00  0.00            
ATOM   1203  C1  CHO   230     114.209 157.896  33.844  1.00  0.00           C
ATOM   1204  C2  CHO   230     114.009 156.446  38.694  1.00  0.00           C
ATOM   1205  ROH CHO   231     153.259   6.896  47.894  1.00  0.00            
ATOM   1206  R1  CHO   231     154.309   5.646  45.594  1.00  0.00            
ATOM   1207  R2  CHO   231     152.709   4.646  43.594  1.00  0.00            
ATOM   1208  R3  CHO   231     154.309   6.246  42.044  1.00  0.00            
ATOM   1209  R4  CHO   231     153.109   4.346  40.144  1.00  0.00            
ATOM   1210  R5  CHO   231     155.209   4.746  40.394  1.00  0.00            
ATOM   1211  C1  CHO   231     154.809   5.646  36.694  1.00  0.00           C
ATOM   1212  C2  CHO   231     151.759   3.996  34.994  1.00  0.00           C
ATOM   1213  ROH CHO   232     119.159 131.446  57.044  1.00  0.00            
ATOM   1214  R1  CHO   232     119.409 130.496  54.394  1.00  0.00            
ATOM   1215  R2  CHO   232     120.709 128.146  53.744  1.00  0.00            
ATOM   1216  R3  CHO   232     118.359 127.546  52.494  1.00  0.00            
ATOM   1217  R4  CHO   232     120.309 125.696  51.344  1.00  0.00            
ATOM   1218  R5  CHO   232     119.009 127.046  50.244  1.00  0.00            
ATOM   1219  C1  CHO   232     117.859 123.746  48.794  1.00  0.00           C
ATOM   1220  C2  CHO   232     115.359 120.246  47.644  1.00  0.00           C
ATOM   1221  ROH CHO   233     147.759 126.296  10.744  1.00  0.00            
ATOM   1222  R1  CHO   233     149.859 124.896  12.044  1.00  0.00            
ATOM   1223  R2  CHO   233     150.009 124.696  14.794  1.00  0.00            
ATOM   1224  R3  CHO   233     150.109 122.046  14.294  1.00  0.00            
ATOM   1225  R4  CHO   233     150.659 122.296  17.194  1.00  0.00            
ATOM   1226  R5  CHO   233     151.909 121.246  15.694  1.00  0.00            
ATOM   1227  C1  CHO   233     151.159 118.346  18.094  1.00  0.00           C
ATOM   1228  C2  CHO   233     152.009 118.346  22.244  1.00  0.00           C
ATOM   1229  ROH CHO   234      29.309  49.146  39.244  1.00  0.00            
ATOM   1230  R1  CHO   234      29.509  48.246  36.594  1.00  0.00            
ATOM   1231  R2  CHO   234      31.859  47.146  35.544  1.00  0.00            
ATOM   1232  R3  CHO   234      30.209  45.096  34.894  1.00  0.00            
ATOM   1233  R4  CHO   234      31.759  45.646  32.444  1.00  0.00            
ATOM   1234  R5  CHO   234      29.559  45.546  32.594  1.00  0.00            
ATOM   1235  C1  CHO   234      30.159  42.846  29.994  1.00  0.00           C
ATOM   1236  C2  CHO   234      27.609  40.796  27.744  1.00  0.00           C
ATOM   1237  ROH CHO   235     169.159  58.796  13.144  1.00  0.00            
ATOM   1238  R1  CHO   235     168.259  57.546  15.544  1.00  0.00            
ATOM   1239  R2  CHO   235     170.059  56.446  17.394  1.00  0.00            
ATOM   1240  R3  CHO   235     168.759  58.046  19.094  1.00  0.00            
ATOM   1241  R4  CHO   235     169.959  55.946  20.794  1.00  0.00            
ATOM   1242  R5  CHO   235     167.859  56.546  20.744  1.00  0.00            
ATOM   1243  C1  CHO   235     168.659  57.246  24.444  1.00  0.00           C
ATOM   1244  C2  CHO   235     166.959  57.146  26.644  1.00  0.00           C
ATOM   1245  ROH CHO   236     209.409  20.896  39.194  1.00  0.00            
ATOM   1246  R1  CHO   236     208.609  21.896  36.694  1.00  0.00            
ATOM   1247  R2  CHO   236     209.959  21.296  34.344  1.00  0.00            
ATOM   1248  R3  CHO   236     207.509  20.496  33.494  1.00  0.00            
ATOM   1249  R4  CHO   236     208.659  21.946  31.244  1.00  0.00            
ATOM   1250  R5  CHO   236     206.709  22.346  32.194  1.00  0.00            
ATOM   1251  C1  CHO   236     205.559  21.646  28.644  1.00  0.00           C
ATOM   1252  C2  CHO   236     202.809  20.896  26.994  1.00  0.00           C
ATOM   1253  ROH CHO   237     157.059 141.646  47.644  1.00  0.00            
ATOM   1254  R1  CHO   237     155.659 141.896  45.194  1.00  0.00            
ATOM   1255  R2  CHO   237     154.359 144.196  44.444  1.00  0.00            
ATOM   1256  R3  CHO   237     155.859 143.996  42.244  1.00  0.00            
ATOM   1257  R4  CHO   237     153.259 144.946  41.244  1.00  0.00            
ATOM   1258  R5  CHO   237     154.359 143.196  40.544  1.00  0.00            
ATOM   1259  C1  CHO   237     154.109 145.196  37.294  1.00  0.00           C
ATOM   1260  C2  CHO   237     149.909 145.646  36.694  1.00  0.00           C
ATOM   1261  ROH CHO   238       9.159 213.496  40.694  1.00  0.00            
ATOM   1262  R1  CHO   238      10.659 212.996  38.344  1.00  0.00            
ATOM   1263  R2  CHO   238       9.859 211.246  36.394  1.00  0.00            
ATOM   1264  R3  CHO   238      10.209 213.396  34.744  1.00  0.00            
ATOM   1265  R4  CHO   238      11.409 211.146  33.294  1.00  0.00            
ATOM   1266  R5  CHO   238      12.359 213.046  33.794  1.00  0.00            
ATOM   1267  C1  CHO   238      12.609 213.146  29.944  1.00  0.00           C
ATOM   1268  C2  CHO   238      14.409 210.746  26.944  1.00  0.00           C
ATOM   1269  ROH CHO   239     187.259  30.546  45.094  1.00  0.00            
ATOM   1270  R1  CHO   239     186.559  31.396  42.444  1.00  0.00            
ATOM   1271  R2  CHO   239     188.009  30.646  40.244  1.00  0.00            
ATOM   1272  R3  CHO   239     185.609  29.746  39.344  1.00  0.00            
ATOM   1273  R4  CHO   239     187.459  29.396  37.044  1.00  0.00            
ATOM   1274  R5  CHO   239     185.509  30.446  37.044  1.00  0.00            
ATOM   1275  C1  CHO   239     184.859  27.846  34.344  1.00  0.00           C
ATOM   1276  C2  CHO   239     185.259  25.196  30.644  1.00  0.00           C
ATOM   1277  ROH CHO   240      93.359 152.546  55.094  1.00  0.00            
ATOM   1278  R1  CHO   240      94.959 151.646  52.994  1.00  0.00            
ATOM   1279  R2  CHO   240      94.709 152.546  50.394  1.00  0.00            
ATOM   1280  R3  CHO   240      97.359 153.046  50.644  1.00  0.00            
ATOM   1281  R4  CHO   240      96.659 153.996  47.944  1.00  0.00            
ATOM   1282  R5  CHO   240      98.209 152.596  48.444  1.00  0.00            
ATOM   1283  C1  CHO   240     100.309 155.346  46.744  1.00  0.00           C
ATOM   1284  C2  CHO   240      99.309 157.096  44.544  1.00  0.00           C
ATOM   1285  ROH CHO   241     149.209 221.246  49.044  1.00  0.00            
ATOM   1286  R1  CHO   241     149.409 220.396  46.344  1.00  0.00            
ATOM   1287  R2  CHO   241     147.209 220.296  44.644  1.00  0.00            
ATOM   1288  R3  CHO   241     148.759 221.846  43.044  1.00  0.00            
ATOM   1289  R4  CHO   241     147.259 220.096  41.194  1.00  0.00            
ATOM   1290  R5  CHO   241     149.409 220.346  41.294  1.00  0.00            
ATOM   1291  C1  CHO   241     148.759 221.446  37.694  1.00  0.00           C
ATOM   1292  C2  CHO   241     149.259 220.046  34.244  1.00  0.00           C
ATOM   1293  ROH CHO   242     127.359  29.146  18.444  1.00  0.00            
ATOM   1294  R1  CHO   242     128.109  30.346  20.944  1.00  0.00            
ATOM   1295  R2  CHO   242     126.259  30.896  22.944  1.00  0.00            
ATOM   1296  R3  CHO   242     128.009  29.396  24.444  1.00  0.00            
ATOM   1297  R4  CHO   242     126.259  30.746  26.394  1.00  0.00            
ATOM   1298  R5  CHO   242     128.409  30.746  26.344  1.00  0.00            
ATOM   1299  C1  CHO   242     127.809  29.246  29.794  1.00  0.00           C
ATOM   1300  C2  CHO   242     127.609  32.146  31.794  1.00  0.00           C
ATOM   1301  ROH CHO   243     205.509  19.146  42.544  1.00  0.00            
ATOM   1302  R1  CHO   243     205.559  17.946  39.944  1.00  0.00            
ATOM   1303  R2  CHO   243     203.309  17.646  38.394  1.00  0.00            
ATOM   1304  R3  CHO   243     204.759  18.996  36.544  1.00  0.00            
ATOM   1305  R4  CHO   243     202.659  17.646  34.994  1.00  0.00            
ATOM   1306  R5  CHO   243     204.809  17.546  34.644  1.00  0.00            
ATOM   1307  C1  CHO   243     203.659  18.896  31.294  1.00  0.00           C
ATOM   1308  C2  CHO   243     201.409  16.946  30.244  1.00  0.00           C
ATOM   1309  ROH CHO   244      71.459 142.146  22.044  1.00  0.00            
ATOM   1310  R1  CHO   244      70.809 141.896  24.794  1.00  0.00            
ATOM   1311  R2  CHO   244      71.159 143.946  26.594  1.00  0.00            
ATOM   1312  R3  CHO   244      68.509 143.446  27.144  1.00  0.00            
ATOM   1313  R4  CHO   244      69.309 145.496  29.094  1.00  0.00            
ATOM   1314  R5  CHO   244      68.359 143.596  29.494  1.00  0.00            
ATOM   1315  C1  CHO   244      65.809 145.946  31.044  1.00  0.00           C
ATOM   1316  C2  CHO   244      65.409 148.996  32.394  1.00  0.00           C
ATOM   1317  ROH CHO   245      56.159   6.846  17.094  1.00  0.00            
ATOM   1318  R1  CHO   245      57.809   6.846  19.394  1.00  0.00            
ATOM   1319  R2  CHO   245      57.109   8.246  21.694  1.00  0.00            
ATOM   1320  R3  CHO   245      57.509   5.846  22.844  1.00  0.00            
ATOM   1321  R4  CHO   245      57.259   7.746  25.094  1.00  0.00            
ATOM   1322  R5  CHO   245      58.859   6.296  24.744  1.00  0.00            
ATOM   1323  C1  CHO   245      57.659   5.196  28.194  1.00  0.00           C
ATOM   1324  C2  CHO   245      57.659   4.346  31.994  1.00  0.00           C
ATOM   1325  ROH CHO   246      31.709 189.496  13.444  1.00  0.00            
ATOM   1326  R1  CHO   246      30.509 187.996  15.494  1.00  0.00            
ATOM   1327  R2  CHO   246      31.859 187.096  17.744  1.00  0.00            
ATOM   1328  R3  CHO   246      29.859 188.396  19.044  1.00  0.00            
ATOM   1329  R4  CHO   246      31.709 187.596  21.144  1.00  0.00            
ATOM   1330  R5  CHO   246      29.609 187.146  21.094  1.00  0.00            
ATOM   1331  C1  CHO   246      29.759 189.046  24.394  1.00  0.00           C
ATOM   1332  C2  CHO   246      27.059 188.396  26.544  1.00  0.00           C
ATOM   1333  ROH CHO   247      22.859  28.046  45.044  1.00  0.00            
ATOM   1334  R1  CHO   247      23.909  26.846  42.744  1.00  0.00            
ATOM   1335  R2  CHO   247      25.709  24.746  42.794  1.00  0.00            
ATOM   1336  R3  CHO   247      23.859  23.546  41.194  1.00  0.00            
ATOM   1337  R4  CHO   247      26.409  22.696  40.094  1.00  0.00            
ATOM   1338  R5  CHO   247      24.809  23.646  38.994  1.00  0.00            
ATOM   1339  C1  CHO   247      25.109  20.396  37.044  1.00  0.00           C
ATOM   1340  C2  CHO   247      26.309  20.496  33.294  1.00  0.00           C
ATOM   1341  ROH CHO   248      36.809   3.496  48.094  1.00  0.00            
ATOM   1342  R1  CHO   248      38.059   3.896  45.594  1.00  0.00            
ATOM   1343  R2  CHO   248      38.659   1.796  43.894  1.00  0.00            
ATOM   1344  R3  CHO   248      37.159   3.196  42.094  1.00  0.00            
ATOM   1345  R4  CHO   248      39.009   1.596  40.444  1.00  0.00            
ATOM   1346  R5  CHO   248      38.709   3.746  40.344  1.00  0.00            
ATOM   1347  C1  CHO   248      37.809   2.796  36.794  1.00  0.00           C
ATOM   1348  C2  CHO   248      41.609   1.346  35.994  1.00  0.00           C
ATOM   1349  ROH CHO   249     153.109 109.746   8.644  1.00  0.00            
ATOM   1350  R1  CHO   249     153.659 109.746  11.394  1.00  0.00            
ATOM   1351  R2  CHO   249     152.159 108.346  13.244  1.00  0.00            
ATOM   1352  R3  CHO   249     154.559 107.296  13.944  1.00  0.00            
ATOM   1353  R4  CHO   249     152.809 106.596  16.144  1.00  0.00            
ATOM   1354  R5  CHO   249     154.709 107.646  16.294  1.00  0.00            
ATOM   1355  C1  CHO   249     155.459 104.596  18.494  1.00  0.00           C
ATOM   1356  C2  CHO   249     158.109 103.946  21.094  1.00  0.00           C
ATOM   1357  ROH CHO   250      98.359 160.846  24.344  1.00  0.00            
ATOM   1358  R1  CHO   250      97.809 160.146  27.044  1.00  0.00            
ATOM   1359  R2  CHO   250      99.759 160.096  28.994  1.00  0.00            
ATOM   1360  R3  CHO   250      98.059 161.796  30.294  1.00  0.00            
ATOM   1361  R4  CHO   250     100.309 161.396  32.144  1.00  0.00            
ATOM   1362  R5  CHO   250      98.159 161.096  32.594  1.00  0.00            
ATOM   1363  C1  CHO   250      99.009 163.696  35.194  1.00  0.00           C
ATOM   1364  C2  CHO   250      99.059 165.496  37.994  1.00  0.00           C
ATOM   1365  ROH CHO   251     178.559 133.796  34.694  1.00  0.00            
ATOM   1366  R1  CHO   251     178.409 134.346  31.894  1.00  0.00            
ATOM   1367  R2  CHO   251     176.359 135.846  30.794  1.00  0.00            
ATOM   1368  R3  CHO   251     178.409 137.296  29.794  1.00  0.00            
ATOM   1369  R4  CHO   251     176.659 136.846  27.494  1.00  0.00            
ATOM   1370  R5  CHO   251     178.759 136.446  27.594  1.00  0.00            
ATOM   1371  C1  CHO   251     178.759 138.846  24.694  1.00  0.00           C
ATOM   1372  C2  CHO   251     177.309 138.496  20.844  1.00  0.00           C
ATOM   1373  ROH CHO   252     166.559 214.996  47.544  1.00  0.00            
ATOM   1374  R1  CHO   252     165.509 216.046  45.144  1.00  0.00            
ATOM   1375  R2  CHO   252     163.309 217.696  45.094  1.00  0.00            
ATOM   1376  R3  CHO   252     164.959 219.296  43.694  1.00  0.00            
ATOM   1377  R4  CHO   252     162.359 219.546  42.344  1.00  0.00            
ATOM   1378  R5  CHO   252     164.259 218.996  41.394  1.00  0.00            
ATOM   1379  C1  CHO   252     163.359 222.146  39.394  1.00  0.00           C
ATOM   1380  C2  CHO   252     163.459 224.896  35.794  1.00  0.00           C
ATOM   1381  ROH CHO   253     160.509  29.446  51.644  1.00  0.00            
ATOM   1382  R1  CHO   253     159.509  29.846  48.994  1.00  0.00            
ATOM   1383  R2  CHO   253     158.209  32.146  48.194  1.00  0.00            
ATOM   1384  R3  CHO   253     160.109  32.146  46.244  1.00  0.00            
ATOM   1385  R4  CHO   253     157.859  33.646  45.144  1.00  0.00            
ATOM   1386  R5  CHO   253     158.859  31.946  44.244  1.00  0.00            
ATOM   1387  C1  CHO   253     159.459  34.496  41.494  1.00  0.00           C
ATOM   1388  C2  CHO   253     159.309  34.696  37.494  1.00  0.00           C
ATOM   1389  ROH CHO   254     116.759 191.746  18.994  1.00  0.00            
ATOM   1390  R1  CHO   254     115.709 191.846  21.594  1.00  0.00            
ATOM   1391  R2  CHO   254     117.259 191.446  23.844  1.00  0.00            
ATOM   1392  R3  CHO   254     116.209 193.796  24.594  1.00  0.00            
ATOM   1393  R4  CHO   254     117.409 192.696  27.044  1.00  0.00            
ATOM   1394  R5  CHO   254     115.359 193.396  26.794  1.00  0.00            
ATOM   1395  C1  CHO   254     116.509 195.696  29.644  1.00  0.00           C
ATOM   1396  C2  CHO   254     116.859 198.146  33.694  1.00  0.00           C
ATOM   1397  ROH CHO   255     167.609  97.346  39.194  1.00  0.00            
ATOM   1398  R1  CHO   255     165.809  96.196  37.344  1.00  0.00            
ATOM   1399  R2  CHO   255     164.409  97.746  35.494  1.00  0.00            
ATOM   1400  R3  CHO   255     165.559  96.046  33.694  1.00  0.00            
ATOM   1401  R4  CHO   255     163.209  97.096  32.294  1.00  0.00            
ATOM   1402  R5  CHO   255     163.709  94.996  32.594  1.00  0.00            
ATOM   1403  C1  CHO   255     163.559  95.096  28.794  1.00  0.00           C
ATOM   1404  C2  CHO   255     161.109  94.496  26.194  1.00  0.00           C
ATOM   1405  ROH CHO   256     147.759  94.046  45.994  1.00  0.00            
ATOM   1406  R1  CHO   256     147.459  92.646  43.594  1.00  0.00            
ATOM   1407  R2  CHO   256     145.609  93.346  41.644  1.00  0.00            
ATOM   1408  R3  CHO   256     147.809  93.396  40.044  1.00  0.00            
ATOM   1409  R4  CHO   256     145.509  93.246  38.194  1.00  0.00            
ATOM   1410  R5  CHO   256     147.209  91.946  38.244  1.00  0.00            
ATOM   1411  C1  CHO   256     147.509  93.246  34.694  1.00  0.00           C
ATOM   1412  C2  CHO   256     147.259  96.046  30.944  1.00  0.00           C
ATOM   1413  ROH CHO   257      72.659 195.646  51.394  1.00  0.00            
ATOM   1414  R1  CHO   257      72.659 194.596  48.794  1.00  0.00            
ATOM   1415  R2  CHO   257      70.809 195.296  46.894  1.00  0.00            
ATOM   1416  R3  CHO   257      73.009 195.896  45.394  1.00  0.00            
ATOM   1417  R4  CHO   257      70.959 195.046  43.444  1.00  0.00            
ATOM   1418  R5  CHO   257      73.009 194.246  43.644  1.00  0.00            
ATOM   1419  C1  CHO   257      73.109 195.446  40.044  1.00  0.00           C
ATOM   1420  C2  CHO   257      73.709 195.946  36.444  1.00  0.00           C
ATOM   1421  ROH CHO   258     147.509   0.396  15.444  1.00  0.00            
ATOM   1422  R1  CHO   258     146.959  -0.804  17.994  1.00  0.00            
ATOM   1423  R2  CHO   258     148.459  -0.254  20.244  1.00  0.00            
ATOM   1424  R3  CHO   258     146.059   0.446  21.294  1.00  0.00            
ATOM   1425  R4  CHO   258     147.659  -0.554  23.544  1.00  0.00            
ATOM   1426  R5  CHO   258     145.709  -1.304  22.944  1.00  0.00            
ATOM   1427  C1  CHO   258     144.909  -0.154  26.494  1.00  0.00           C
ATOM   1428  C2  CHO   258     146.109  -2.054  29.094  1.00  0.00           C
ATOM   1429  ROH CHO   259      89.559  29.396  52.894  1.00  0.00            
ATOM   1430  R1  CHO   259      88.459  29.496  50.244  1.00  0.00            
ATOM   1431  R2  CHO   259      89.909  30.496  48.094  1.00  0.00            
ATOM   1432  R3  CHO   259      89.309  28.096  46.994  1.00  0.00            
ATOM   1433  R4  CHO   259      89.709  29.846  44.694  1.00  0.00            
ATOM   1434  R5  CHO   259      88.009  28.596  45.094  1.00  0.00            
ATOM   1435  C1  CHO   259      89.109  27.246  41.694  1.00  0.00           C
ATOM   1436  C2  CHO   259      87.809  29.696  37.944  1.00  0.00           C
ATOM   1437  ROH CHO   260     174.359  78.496  39.694  1.00  0.00            
ATOM   1438  R1  CHO   260     173.809  77.346  37.194  1.00  0.00            
ATOM   1439  R2  CHO   260     171.409  77.746  35.894  1.00  0.00            
ATOM   1440  R3  CHO   260     173.059  78.546  33.844  1.00  0.00            
ATOM   1441  R4  CHO   260     170.809  77.146  32.544  1.00  0.00            
ATOM   1442  R5  CHO   260     172.959  76.696  32.294  1.00  0.00            
ATOM   1443  C1  CHO   260     171.959  77.496  28.694  1.00  0.00           C
ATOM   1444  C2  CHO   260     169.559  74.196  27.044  1.00  0.00           C
ATOM   1445  ROH CHO   261     136.359  53.946  24.344  1.00  0.00            
ATOM   1446  R1  CHO   261     135.609  54.196  27.044  1.00  0.00            
ATOM   1447  R2  CHO   261     137.109  53.246  29.144  1.00  0.00            
ATOM   1448  R3  CHO   261     136.909  55.846  29.994  1.00  0.00            
ATOM   1449  R4  CHO   261     137.659  54.246  32.394  1.00  0.00            
ATOM   1450  R5  CHO   261     135.959  55.646  32.194  1.00  0.00            
ATOM   1451  C1  CHO   261     137.809  57.246  35.094  1.00  0.00           C
ATOM   1452  C2  CHO   261     138.309  54.896  38.644  1.00  0.00           C
ATOM   1453  ROH CHO   262      28.209 146.196   9.194  1.00  0.00            
ATOM   1454  R1  CHO   262      29.109 148.246  10.944  1.00  0.00            
ATOM   1455  R2  CHO   262      27.859 150.746  11.044  1.00  0.00            
ATOM   1456  R3  CHO   262      27.709 150.146  13.694  1.00  0.00            
ATOM   1457  R4  CHO   262      28.009 153.096  13.594  1.00  0.00            
ATOM   1458  R5  CHO   262      29.259 151.696  14.694  1.00  0.00            
ATOM   1459  C1  CHO   262      27.959 153.946  17.544  1.00  0.00           C
ATOM   1460  C2  CHO   262      25.959 157.696  18.194  1.00  0.00           C
ATOM   1461  ROH CHO   263     114.359 179.946  24.994  1.00  0.00            
ATOM   1462  R1  CHO   263     114.809 182.296  26.494  1.00  0.00            
ATOM   1463  R2  CHO   263     112.759 183.596  27.794  1.00  0.00            
ATOM   1464  R3  CHO   263     114.409 183.346  29.944  1.00  0.00            
ATOM   1465  R4  CHO   263     112.909 185.796  30.494  1.00  0.00            
ATOM   1466  R5  CHO   263     115.109 185.596  30.494  1.00  0.00            
ATOM   1467  C1  CHO   263     114.559 186.796  34.044  1.00  0.00           C
ATOM   1468  C2  CHO   263     111.459 190.146  36.044  1.00  0.00           C
ATOM   1469  ROH CHO   264     141.959 206.796  12.094  1.00  0.00            
ATOM   1470  R1  CHO   264     143.109 206.746  14.694  1.00  0.00            
ATOM   1471  R2  CHO   264     141.709 207.546  16.944  1.00  0.00            
ATOM   1472  R3  CHO   264     142.459 205.096  17.844  1.00  0.00            
ATOM   1473  R4  CHO   264     141.459 206.496  20.244  1.00  0.00            
ATOM   1474  R5  CHO   264     143.409 205.496  19.994  1.00  0.00            
ATOM   1475  C1  CHO   264     142.009 203.596  22.994  1.00  0.00           C
ATOM   1476  C2  CHO   264     143.209 202.996  26.794  1.00  0.00           C
ATOM   1477  ROH CHO   265     118.909 195.346  54.144  1.00  0.00            
ATOM   1478  R1  CHO   265     117.859 194.896  51.544  1.00  0.00            
ATOM   1479  R2  CHO   265     116.609 196.846  50.094  1.00  0.00            
ATOM   1480  R3  CHO   265     118.459 196.146  48.194  1.00  0.00            
ATOM   1481  R4  CHO   265     116.609 197.996  46.794  1.00  0.00            
ATOM   1482  R5  CHO   265     117.159 195.996  46.194  1.00  0.00            
ATOM   1483  C1  CHO   265     118.309 197.996  43.144  1.00  0.00           C
ATOM   1484  C2  CHO   265     115.809 198.746  40.244  1.00  0.00           C
ATOM   1485  ROH CHO   266     141.059  84.946  50.944  1.00  0.00            
ATOM   1486  R1  CHO   266     139.659  86.296  48.894  1.00  0.00            
ATOM   1487  R2  CHO   266     140.059  85.846  46.194  1.00  0.00            
ATOM   1488  R3  CHO   266     137.359  85.396  46.194  1.00  0.00            
ATOM   1489  R4  CHO   266     137.959  86.596  43.594  1.00  0.00            
ATOM   1490  R5  CHO   266     136.459  87.246  45.044  1.00  0.00            
ATOM   1491  C1  CHO   266     134.209  86.596  42.044  1.00  0.00           C
ATOM   1492  C2  CHO   266     131.309  89.996  41.194  1.00  0.00           C
ATOM   1493  ROH CHO   267     194.459 101.846  33.244  1.00  0.00            
ATOM   1494  R1  CHO   267     194.509 102.246  30.444  1.00  0.00            
ATOM   1495  R2  CHO   267     195.109 100.196  28.644  1.00  0.00            
ATOM   1496  R3  CHO   267     192.709 100.896  27.544  1.00  0.00            
ATOM   1497  R4  CHO   267     194.009  99.196  25.544  1.00  0.00            
ATOM   1498  R5  CHO   267     193.209 101.196  25.244  1.00  0.00            
ATOM   1499  C1  CHO   267     191.159  99.246  22.644  1.00  0.00           C
ATOM   1500  C2  CHO   267     189.909  96.096  20.344  1.00  0.00           C
ATOM   1501  ROH CHO   268      25.009 201.596  10.994  1.00  0.00            
ATOM   1502  R1  CHO   268      24.409 200.696  13.594  1.00  0.00            
ATOM   1503  R2  CHO   268      26.259 200.596  15.644  1.00  0.00            
ATOM   1504  R3  CHO   268      24.409 202.096  16.994  1.00  0.00            
ATOM   1505  R4  CHO   268      25.709 200.496  19.044  1.00  0.00            
ATOM   1506  R5  CHO   268      23.559 200.646  18.644  1.00  0.00            
ATOM   1507  C1  CHO   268      23.659 201.846  22.294  1.00  0.00           C
ATOM   1508  C2  CHO   268      21.209 202.796  25.794  1.00  0.00           C
ATOM   1509  ROH CHO   269     206.959 208.696   9.144  1.00  0.00            
ATOM   1510  R1  CHO   269     208.209 208.196  11.644  1.00  0.00            
ATOM   1511  R2  CHO   269     206.759 208.046  13.994  1.00  0.00            
ATOM   1512  R3  CHO   269     207.959 205.646  14.244  1.00  0.00            
ATOM   1513  R4  CHO   269     207.359 206.396  16.994  1.00  0.00            
ATOM   1514  R5  CHO   269     209.309 205.796  16.244  1.00  0.00            
ATOM   1515  C1  CHO   269     208.859 203.196  18.944  1.00  0.00           C
ATOM   1516  C2  CHO   269     211.909 203.196  21.194  1.00  0.00           C
ATOM   1517  ROH CHO   270     170.759 210.146  11.244  1.00  0.00            
ATOM   1518  R1  CHO   270     171.759 208.396  13.244  1.00  0.00            
ATOM   1519  R2  CHO   270     173.259 209.296  15.394  1.00  0.00            
ATOM   1520  R3  CHO   270     171.359 207.996  16.844  1.00  0.00            
ATOM   1521  R4  CHO   270     173.509 208.596  18.744  1.00  0.00            
ATOM   1522  R5  CHO   270     172.609 206.646  18.344  1.00  0.00            
ATOM   1523  C1  CHO   270     171.859 206.996  22.094  1.00  0.00           C
ATOM   1524  C2  CHO   270     170.209 208.596  24.294  1.00  0.00           C
ATOM   1525  ROH CHO   271     206.559  62.296  13.294  1.00  0.00            
ATOM   1526  R1  CHO   271     208.059  63.996  14.994  1.00  0.00            
ATOM   1527  R2  CHO   271     207.059  65.096  17.294  1.00  0.00            
ATOM   1528  R3  CHO   271     209.259  63.996  18.394  1.00  0.00            
ATOM   1529  R4  CHO   271     208.109  65.596  20.544  1.00  0.00            
ATOM   1530  R5  CHO   271     210.159  65.696  19.844  1.00  0.00            
ATOM   1531  C1  CHO   271     210.759  64.846  23.494  1.00  0.00           C
ATOM   1532  C2  CHO   271     209.409  67.346  25.944  1.00  0.00           C
ATOM   1533  ROH CHO   272     159.109 185.296  43.344  1.00  0.00            
ATOM   1534  R1  CHO   272     158.309 185.596  40.694  1.00  0.00            
ATOM   1535  R2  CHO   272     159.309 187.596  38.994  1.00  0.00            
ATOM   1536  R3  CHO   272     159.859 185.496  37.394  1.00  0.00            
ATOM   1537  R4  CHO   272     159.459 187.746  35.594  1.00  0.00            
ATOM   1538  R5  CHO   272     158.459 185.846  35.494  1.00  0.00            
ATOM   1539  C1  CHO   272     160.109 185.896  32.044  1.00  0.00           C
ATOM   1540  C2  CHO   272     159.209 189.646  29.594  1.00  0.00           C
ATOM   1541  ROH CHO   273     109.559  52.146  55.944  1.00  0.00            
ATOM   1542  R1  CHO   273     108.909  52.196  53.194  1.00  0.00            
ATOM   1543  R2  CHO   273     110.159  53.896  51.444  1.00  0.00            
ATOM   1544  R3  CHO   273     110.659  51.596  50.044  1.00  0.00            
ATOM   1545  R4  CHO   273     110.409  53.696  47.994  1.00  0.00            
ATOM   1546  R5  CHO   273     109.309  51.796  48.094  1.00  0.00            
ATOM   1547  C1  CHO   273     111.059  51.346  44.694  1.00  0.00           C
ATOM   1548  C2  CHO   273     107.759  50.496  42.894  1.00  0.00           C
ATOM   1549  ROH CHO   274     111.659 187.146  55.144  1.00  0.00            
ATOM   1550  R1  CHO   274     111.459 186.246  52.444  1.00  0.00            
ATOM   1551  R2  CHO   274     110.009 187.596  50.544  1.00  0.00            
ATOM   1552  R3  CHO   274     112.359 187.496  49.144  1.00  0.00            
ATOM   1553  R4  CHO   274     110.409 188.596  47.244  1.00  0.00            
ATOM   1554  R5  CHO   274     111.709 186.846  46.944  1.00  0.00            
ATOM   1555  C1  CHO   274     112.859 189.096  44.044  1.00  0.00           C
ATOM   1556  C2  CHO   274     114.709 188.496  39.894  1.00  0.00           C
ATOM   1557  ROH CHO   275      46.459 181.046  12.944  1.00  0.00            
ATOM   1558  R1  CHO   275      45.459 179.746  15.244  1.00  0.00            
ATOM   1559  R2  CHO   275      45.859 180.746  17.794  1.00  0.00            
ATOM   1560  R3  CHO   275      43.159 180.546  17.944  1.00  0.00            
ATOM   1561  R4  CHO   275      44.109 179.946  20.644  1.00  0.00            
ATOM   1562  R5  CHO   275      42.759 178.696  19.444  1.00  0.00            
ATOM   1563  C1  CHO   275      40.509 179.296  22.444  1.00  0.00           C
ATOM   1564  C2  CHO   275      38.709 178.346  26.544  1.00  0.00           C
ATOM   1565  ROH CHO   276      85.759 115.696  26.244  1.00  0.00            
ATOM   1566  R1  CHO   276      87.059 115.446  28.744  1.00  0.00            
ATOM   1567  R2  CHO   276      88.009 117.596  30.144  1.00  0.00            
ATOM   1568  R3  CHO   276      86.509 116.546  32.144  1.00  0.00            
ATOM   1569  R4  CHO   276      88.259 118.496  33.494  1.00  0.00            
ATOM   1570  R5  CHO   276      88.009 116.396  33.994  1.00  0.00            
ATOM   1571  C1  CHO   276      86.959 118.046  37.294  1.00  0.00           C
ATOM   1572  C2  CHO   276      86.909 117.246  39.794  1.00  0.00           C
ATOM   1573  ROH CHO   277     137.259 144.096  50.344  1.00  0.00            
ATOM   1574  R1  CHO   277     137.459 144.796  47.594  1.00  0.00            
ATOM   1575  R2  CHO   277     138.209 142.946  45.644  1.00  0.00            
ATOM   1576  R3  CHO   277     135.909 143.796  44.494  1.00  0.00            
ATOM   1577  R4  CHO   277     137.009 141.846  42.594  1.00  0.00            
ATOM   1578  R5  CHO   277     136.409 143.896  42.144  1.00  0.00            
ATOM   1579  C1  CHO   277     134.159 141.996  39.744  1.00  0.00           C
ATOM   1580  C2  CHO   277     133.309 142.346  35.294  1.00  0.00           C
ATOM   1581  ROH CHO   278     177.859 158.946  39.994  1.00  0.00            
ATOM   1582  R1  CHO   278     177.909 157.896  37.394  1.00  0.00            
ATOM   1583  R2  CHO   278     178.609 159.446  35.144  1.00  0.00            
ATOM   1584  R3  CHO   278     180.409 157.446  34.744  1.00  0.00            
ATOM   1585  R4  CHO   278     179.859 158.546  32.094  1.00  0.00            
ATOM   1586  R5  CHO   278     179.759 156.446  32.694  1.00  0.00            
ATOM   1587  C1  CHO   278     182.359 156.196  29.944  1.00  0.00           C
ATOM   1588  C2  CHO   278     180.559 155.346  26.844  1.00  0.00           C
ATOM   1589  ROH CHO   279     196.859  23.296  43.644  1.00  0.00            
ATOM   1590  R1  CHO   279     196.809  22.896  40.894  1.00  0.00            
ATOM   1591  R2  CHO   279     195.959  20.496  39.744  1.00  0.00            
ATOM   1592  R3  CHO   279     194.259  22.096  38.344  1.00  0.00            
ATOM   1593  R4  CHO   279     194.709  19.796  36.594  1.00  0.00            
ATOM   1594  R5  CHO   279     195.009  21.896  36.094  1.00  0.00            
ATOM   1595  C1  CHO   279     192.409  20.896  33.444  1.00  0.00           C
ATOM   1596  C2  CHO   279     193.509  19.196  30.544  1.00  0.00           C
ATOM   1597  ROH CHO   280     132.859  70.646  22.194  1.00  0.00            
ATOM   1598  R1  CHO   280     132.859  70.046  24.944  1.00  0.00            
ATOM   1599  R2  CHO   280     134.759  68.446  26.144  1.00  0.00            
ATOM   1600  R3  CHO   280     135.059  70.546  27.794  1.00  0.00            
ATOM   1601  R4  CHO   280     136.159  68.296  29.294  1.00  0.00            
ATOM   1602  R5  CHO   280     134.659  69.696  29.994  1.00  0.00            
ATOM   1603  C1  CHO   280     137.309  70.246  32.644  1.00  0.00           C
ATOM   1604  C2  CHO   280     137.809  71.846  36.544  1.00  0.00           C
ATOM   1605  ROH CHO   281     196.209 180.396  37.544  1.00  0.00            
ATOM   1606  R1  CHO   281     195.109 180.046  34.994  1.00  0.00            
ATOM   1607  R2  CHO   281     196.359 180.996  32.694  1.00  0.00            
ATOM   1608  R3  CHO   281     196.159 178.396  31.894  1.00  0.00            
ATOM   1609  R4  CHO   281     197.109 179.846  29.544  1.00  0.00            
ATOM   1610  R5  CHO   281     195.409 178.546  29.644  1.00  0.00            
ATOM   1611  C1  CHO   281     197.359 176.746  26.944  1.00  0.00           C
ATOM   1612  C2  CHO   281     198.309 176.196  24.494  1.00  0.00           C
ATOM   1613  ROH CHO   282     107.559 198.596  55.694  1.00  0.00            
ATOM   1614  R1  CHO   282     108.009 197.396  53.194  1.00  0.00            
ATOM   1615  R2  CHO   282     105.959 196.746  51.444  1.00  0.00            
ATOM   1616  R3  CHO   282     107.409 198.246  49.694  1.00  0.00            
ATOM   1617  R4  CHO   282     105.559 196.696  47.994  1.00  0.00            
ATOM   1618  R5  CHO   282     107.759 196.796  47.794  1.00  0.00            
ATOM   1619  C1  CHO   282     106.759 198.046  44.344  1.00  0.00           C
ATOM   1620  C2  CHO   282     105.859 199.396  41.094  1.00  0.00           C
ATOM   1621  ROH CHO   283     174.909   5.996  14.794  1.00  0.00            
ATOM   1622  R1  CHO   283     174.959   5.296  17.544  1.00  0.00            
ATOM   1623  R2  CHO   283     177.059   5.946  19.194  1.00  0.00            
ATOM   1624  R3  CHO   283     175.059   6.996  20.744  1.00  0.00            
ATOM   1625  R4  CHO   283     177.409   6.946  22.494  1.00  0.00            
ATOM   1626  R5  CHO   283     175.459   6.096  22.894  1.00  0.00            
ATOM   1627  C1  CHO   283     175.709   8.546  25.844  1.00  0.00           C
ATOM   1628  C2  CHO   283     178.709   9.246  28.594  1.00  0.00           C
ATOM   1629  ROH CHO   284     115.459 213.396  55.894  1.00  0.00            
ATOM   1630  R1  CHO   284     114.709 215.546  54.244  1.00  0.00            
ATOM   1631  R2  CHO   284     116.109 216.246  51.944  1.00  0.00            
ATOM   1632  R3  CHO   284     113.709 215.996  50.744  1.00  0.00            
ATOM   1633  R4  CHO   284     115.459 217.096  48.694  1.00  0.00            
ATOM   1634  R5  CHO   284     113.559 217.946  49.344  1.00  0.00            
ATOM   1635  C1  CHO   284     112.809 217.396  45.644  1.00  0.00           C
ATOM   1636  C2  CHO   284     114.809 219.496  42.844  1.00  0.00           C
ATOM   1637  ROH CHO   285      20.709   3.246   7.794  1.00  0.00            
ATOM   1638  R1  CHO   285      21.009   3.846  10.544  1.00  0.00            
ATOM   1639  R2  CHO   285      19.359   2.846  12.494  1.00  0.00            
ATOM   1640  R3  CHO   285      21.709   1.996  13.594  1.00  0.00            
ATOM   1641  R4  CHO   285      19.709   1.696  15.744  1.00  0.00            
ATOM   1642  R5  CHO   285      21.609   2.796  15.844  1.00  0.00            
ATOM   1643  C1  CHO   285      22.159   0.246  18.644  1.00  0.00           C
ATOM   1644  C2  CHO   285      22.209  -0.354  22.494  1.00  0.00           C
ATOM   1645  ROH CHO   286     126.609 116.196  14.994  1.00  0.00            
ATOM   1646  R1  CHO   286     127.309 116.896  17.644  1.00  0.00            
ATOM   1647  R2  CHO   286     129.509 115.846  18.944  1.00  0.00            
ATOM   1648  R3  CHO   286     130.159 118.446  19.294  1.00  0.00            
ATOM   1649  R4  CHO   286     131.209 117.046  21.694  1.00  0.00            
ATOM   1650  R5  CHO   286     129.859 118.796  21.644  1.00  0.00            
ATOM   1651  C1  CHO   286     132.809 120.246  23.644  1.00  0.00           C
ATOM   1652  C2  CHO   286     132.459 118.946  26.644  1.00  0.00           C
ATOM   1653  ROH CHO   287      59.709 108.196  49.644  1.00  0.00            
ATOM   1654  R1  CHO   287      60.959 108.646  47.144  1.00  0.00            
ATOM   1655  R2  CHO   287      60.109 107.446  44.794  1.00  0.00            
ATOM   1656  R3  CHO   287      60.009 109.996  43.944  1.00  0.00            
ATOM   1657  R4  CHO   287      60.109 108.396  41.494  1.00  0.00            
ATOM   1658  R5  CHO   287      61.409 110.046  41.994  1.00  0.00            
ATOM   1659  C1  CHO   287      59.959 111.346  38.744  1.00  0.00           C
ATOM   1660  C2  CHO   287      61.059 113.246  36.844  1.00  0.00           C
ATOM   1661  ROH CHO   288      97.959  38.596  56.644  1.00  0.00            
ATOM   1662  R1  CHO   288      96.909  39.496  54.144  1.00  0.00            
ATOM   1663  R2  CHO   288      97.559  41.946  53.044  1.00  0.00            
ATOM   1664  R3  CHO   288      98.209  40.396  50.894  1.00  0.00            
ATOM   1665  R4  CHO   288      98.759  43.146  50.044  1.00  0.00            
ATOM   1666  R5  CHO   288      97.509  41.696  48.994  1.00  0.00            
ATOM   1667  C1  CHO   288     100.059  42.396  46.244  1.00  0.00           C
ATOM   1668  C2  CHO   288      99.959  39.996  44.194  1.00  0.00           C
ATOM   1669  ROH CHO   289     211.859 123.446  37.394  1.00  0.00            
ATOM   1670  R1  CHO   289     212.659 123.046  34.694  1.00  0.00            
ATOM   1671  R2  CHO   289     212.709 120.496  33.544  1.00  0.00            
ATOM   1672  R3  CHO   289     211.109 121.696  31.694  1.00  0.00            
ATOM   1673  R4  CHO   289     212.909 119.996  30.144  1.00  0.00            
ATOM   1674  R5  CHO   289     212.559 122.096  29.844  1.00  0.00            
ATOM   1675  C1  CHO   289     211.509 120.796  26.394  1.00  0.00           C
ATOM   1676  C2  CHO   289     208.059 119.496  23.494  1.00  0.00           C
ATOM   1677  ROH CHO   290      69.609 184.246  16.594  1.00  0.00            
ATOM   1678  R1  CHO   290      68.109 182.996  18.594  1.00  0.00            
ATOM   1679  R2  CHO   290      69.259 181.646  20.744  1.00  0.00            
ATOM   1680  R3  CHO   290      67.709 183.296  22.194  1.00  0.00            
ATOM   1681  R4  CHO   290      68.459 181.146  24.044  1.00  0.00            
ATOM   1682  R5  CHO   290      66.459 181.846  23.644  1.00  0.00            
ATOM   1683  C1  CHO   290      66.559 182.396  27.394  1.00  0.00           C
ATOM   1684  C2  CHO   290      64.559 179.896  28.794  1.00  0.00           C
ATOM   1685  ROH CHO   291     122.709  23.646  55.644  1.00  0.00            
ATOM   1686  R1  CHO   291     124.159  23.596  53.244  1.00  0.00            
ATOM   1687  R2  CHO   291     123.059  22.796  50.844  1.00  0.00            
ATOM   1688  R3  CHO   291     123.909  25.196  49.994  1.00  0.00            
ATOM   1689  R4  CHO   291     123.609  23.646  47.544  1.00  0.00            
ATOM   1690  R5  CHO   291     125.359  24.746  48.144  1.00  0.00            
ATOM   1691  C1  CHO   291     124.659  26.446  44.794  1.00  0.00           C
ATOM   1692  C2  CHO   291     125.759  27.996  42.044  1.00  0.00           C
ATOM   1693  ROH CHO   292      34.659 222.396  13.844  1.00  0.00            
ATOM   1694  R1  CHO   292      33.109 222.596  16.244  1.00  0.00            
ATOM   1695  R2  CHO   292      34.109 221.946  18.694  1.00  0.00            
ATOM   1696  R3  CHO   292      33.359 224.446  19.344  1.00  0.00            
ATOM   1697  R4  CHO   292      33.359 223.046  21.894  1.00  0.00            
ATOM   1698  R5  CHO   292      31.709 224.196  21.094  1.00  0.00            
ATOM   1699  C1  CHO   292      32.259 226.046  24.394  1.00  0.00           C
ATOM   1700  C2  CHO   292      33.209 225.246  29.094  1.00  0.00           C
ATOM   1701  ROH CHO   293     185.709 119.296   7.044  1.00  0.00            
ATOM   1702  R1  CHO   293     185.809 118.146   9.644  1.00  0.00            
ATOM   1703  R2  CHO   293     184.359 115.896  10.294  1.00  0.00            
ATOM   1704  R3  CHO   293     186.759 114.896  10.994  1.00  0.00            
ATOM   1705  R4  CHO   293     184.859 112.796  11.744  1.00  0.00            
ATOM   1706  R5  CHO   293     186.359 113.696  13.044  1.00  0.00            
ATOM   1707  C1  CHO   293     187.459 110.046  13.244  1.00  0.00           C
ATOM   1708  C2  CHO   293     186.409 106.796  11.494  1.00  0.00           C
ATOM   1709  ROH CHO   294      18.609  39.796  13.894  1.00  0.00            
ATOM   1710  R1  CHO   294      18.409  41.846  15.794  1.00  0.00            
ATOM   1711  R2  CHO   294      16.909  41.596  18.144  1.00  0.00            
ATOM   1712  R3  CHO   294      19.259  42.296  19.294  1.00  0.00            
ATOM   1713  R4  CHO   294      17.209  42.846  21.344  1.00  0.00            
ATOM   1714  R5  CHO   294      18.709  44.246  20.594  1.00  0.00            
ATOM   1715  C1  CHO   294      19.559  44.246  24.294  1.00  0.00           C
ATOM   1716  C2  CHO   294      20.609  44.046  28.544  1.00  0.00           C
ATOM   1717  ROH CHO   295     114.959 115.896  50.944  1.00  0.00            
ATOM   1718  R1  CHO   295     116.359 113.496  51.444  1.00  0.00            
ATOM   1719  R2  CHO   295     115.409 111.046  50.644  1.00  0.00            
ATOM   1720  R3  CHO   295     117.859 110.846  49.444  1.00  0.00            
ATOM   1721  R4  CHO   295     116.309 108.546  48.444  1.00  0.00            
ATOM   1722  R5  CHO   295     118.309 108.496  49.344  1.00  0.00            
ATOM   1723  C1  CHO   295     119.159 106.896  45.994  1.00  0.00           C
ATOM   1724  C2  CHO   295     118.809 103.946  43.844  1.00  0.00           C
ATOM   1725  ROH CHO   296     158.809  69.246   9.744  1.00  0.00            
ATOM   1726  R1  CHO   296     157.059  68.146  11.644  1.00  0.00            
ATOM   1727  R2  CHO   296     157.809  67.596  14.244  1.00  0.00            
ATOM   1728  R3  CHO   296     155.609  69.096  14.844  1.00  0.00            
ATOM   1729  R4  CHO   296     155.709  67.096  16.994  1.00  0.00            
ATOM   1730  R5  CHO   296     154.009  67.546  15.694  1.00  0.00            
ATOM   1731  C1  CHO   296     152.459  68.196  19.144  1.00  0.00           C
ATOM   1732  C2  CHO   296     151.409  69.196  22.844  1.00  0.00           C
ATOM   1733  ROH CHO   297     192.909 219.146  44.144  1.00  0.00            
ATOM   1734  R1  CHO   297     192.109 220.246  41.644  1.00  0.00            
ATOM   1735  R2  CHO   297     193.909 220.646  39.594  1.00  0.00            
ATOM   1736  R3  CHO   297     192.059 219.196  38.194  1.00  0.00            
ATOM   1737  R4  CHO   297     193.209 221.096  36.244  1.00  0.00            
ATOM   1738  R5  CHO   297     191.059 220.746  36.694  1.00  0.00            
ATOM   1739  C1  CHO   297     191.059 219.946  32.944  1.00  0.00           C
ATOM   1740  C2  CHO   297     193.609 219.596  29.794  1.00  0.00           C
ATOM   1741  ROH CHO   298     161.609 206.346  10.044  1.00  0.00            
ATOM   1742  R1  CHO   298     161.409 206.046  12.844  1.00  0.00            
ATOM   1743  R2  CHO   298     163.459 206.796  14.544  1.00  0.00            
ATOM   1744  R3  CHO   298     161.509 208.246  15.744  1.00  0.00            
ATOM   1745  R4  CHO   298     162.909 206.946  17.944  1.00  0.00            
ATOM   1746  R5  CHO   298     160.759 206.896  17.544  1.00  0.00            
ATOM   1747  C1  CHO   298     160.709 208.346  21.044  1.00  0.00           C
ATOM   1748  C2  CHO   298     157.109 206.496  22.994  1.00  0.00           C
ATOM   1749  ROH CHO   299     214.109  35.746  13.244  1.00  0.00            
ATOM   1750  R1  CHO   299     215.009  35.746  15.944  1.00  0.00            
ATOM   1751  R2  CHO   299     214.159  33.896  17.794  1.00  0.00            
ATOM   1752  R3  CHO   299     216.859  33.446  18.094  1.00  0.00            
ATOM   1753  R4  CHO   299     215.759  33.346  20.844  1.00  0.00            
ATOM   1754  R5  CHO   299     217.409  34.596  20.144  1.00  0.00            
ATOM   1755  C1  CHO   299     219.209  32.646  22.894  1.00  0.00           C
ATOM   1756  C2  CHO   299     219.759  30.196  25.744  1.00  0.00           C
ATOM   1757  ROH CHO   300      82.209 191.746  51.094  1.00  0.00            
ATOM   1758  R1  CHO   300      83.209 190.796  48.594  1.00  0.00            
ATOM   1759  R2  CHO   300      82.009 191.296  46.194  1.00  0.00            
ATOM   1760  R3  CHO   300      84.459 192.246  45.544  1.00  0.00            
ATOM   1761  R4  CHO   300      83.209 191.496  42.994  1.00  0.00            
ATOM   1762  R5  CHO   300      85.159 190.796  43.744  1.00  0.00            
ATOM   1763  C1  CHO   300      86.259 192.446  40.444  1.00  0.00           C
ATOM   1764  C2  CHO   300      87.359 194.496  37.544  1.00  0.00           C
ATOM   1765  ROH CHO   301     166.859  17.496  49.444  1.00  0.00            
ATOM   1766  R1  CHO   301     167.959  17.396  46.844  1.00  0.00            
ATOM   1767  R2  CHO   301     168.759  14.996  45.694  1.00  0.00            
ATOM   1768  R3  CHO   301     167.109  15.796  43.694  1.00  0.00            
ATOM   1769  R4  CHO   301     168.709  13.646  42.494  1.00  0.00            
ATOM   1770  R5  CHO   301     168.459  15.646  41.744  1.00  0.00            
ATOM   1771  C1  CHO   301     167.109  13.646  38.794  1.00  0.00           C
ATOM   1772  C2  CHO   301     167.759   9.796  37.094  1.00  0.00           C
ATOM   1773  ROH CHO   302      70.659 199.346  17.444  1.00  0.00            
ATOM   1774  R1  CHO   302      71.759 198.546  19.944  1.00  0.00            
ATOM   1775  R2  CHO   302      71.909 200.296  22.094  1.00  0.00            
ATOM   1776  R3  CHO   302      70.559 198.246  23.344  1.00  0.00            
ATOM   1777  R4  CHO   302      72.159 199.496  25.444  1.00  0.00            
ATOM   1778  R5  CHO   302      72.159 197.396  24.944  1.00  0.00            
ATOM   1779  C1  CHO   302      71.109 197.196  28.594  1.00  0.00           C
ATOM   1780  C2  CHO   302      74.159 197.446  30.794  1.00  0.00           C
ATOM   1781  ROH CHO   303     200.959  49.946  14.994  1.00  0.00            
ATOM   1782  R1  CHO   303     198.309  49.796  15.994  1.00  0.00            
ATOM   1783  R2  CHO   303     197.409  47.846  17.744  1.00  0.00            
ATOM   1784  R3  CHO   303     196.659  49.946  19.244  1.00  0.00            
ATOM   1785  R4  CHO   303     195.509  47.646  20.594  1.00  0.00            
ATOM   1786  R5  CHO   303     194.409  49.396  19.944  1.00  0.00            
ATOM   1787  C1  CHO   303     193.659  49.496  23.644  1.00  0.00           C
ATOM   1788  C2  CHO   303     193.259  52.346  25.644  1.00  0.00           C
ATOM   1789  ROH CHO   304     115.709 141.046  54.194  1.00  0.00            
ATOM   1790  R1  CHO   304     115.559 141.646  51.444  1.00  0.00            
ATOM   1791  R2  CHO   304     117.009 140.296  49.544  1.00  0.00            
ATOM   1792  R3  CHO   304     114.609 139.896  48.394  1.00  0.00            
ATOM   1793  R4  CHO   304     116.409 140.296  46.144  1.00  0.00            
ATOM   1794  R5  CHO   304     114.559 141.396  46.544  1.00  0.00            
ATOM   1795  C1  CHO   304     113.759 139.896  43.094  1.00  0.00           C
ATOM   1796  C2  CHO   304     116.009 139.696  40.444  1.00  0.00           C
ATOM   1797  ROH CHO   305      52.409  20.846  18.494  1.00  0.00            
ATOM   1798  R1  CHO   305      49.709  20.196  19.044  1.00  0.00            
ATOM   1799  R2  CHO   305      48.559  20.746  21.494  1.00  0.00            
ATOM   1800  R3  CHO   305      46.709  21.996  19.994  1.00  0.00            
ATOM   1801  R4  CHO   305      45.509  21.896  22.644  1.00  0.00            
ATOM   1802  R5  CHO   305      44.609  21.196  20.794  1.00  0.00            
ATOM   1803  C1  CHO   305      42.009  23.746  21.894  1.00  0.00           C
ATOM   1804  C2  CHO   305      40.659  24.896  25.894  1.00  0.00           C
ATOM   1805  ROH CHO   306      38.609  37.096  44.044  1.00  0.00            
ATOM   1806  R1  CHO   306      38.209  36.696  41.294  1.00  0.00            
ATOM   1807  R2  CHO   306      40.109  37.346  39.394  1.00  0.00            
ATOM   1808  R3  CHO   306      39.759  34.796  38.594  1.00  0.00            
ATOM   1809  R4  CHO   306      40.909  36.096  36.244  1.00  0.00            
ATOM   1810  R5  CHO   306      39.109  34.946  36.294  1.00  0.00            
ATOM   1811  C1  CHO   306      41.059  32.946  33.694  1.00  0.00           C
ATOM   1812  C2  CHO   306      42.259  34.796  30.994  1.00  0.00           C
ATOM   1813  ROH CHO   307     129.259 147.846  53.144  1.00  0.00            
ATOM   1814  R1  CHO   307     128.059 148.746  50.744  1.00  0.00            
ATOM   1815  R2  CHO   307     129.509 149.996  48.744  1.00  0.00            
ATOM   1816  R3  CHO   307     128.359 148.046  47.194  1.00  0.00            
ATOM   1817  R4  CHO   307     128.509 150.396  45.444  1.00  0.00            
ATOM   1818  R5  CHO   307     126.759 149.196  45.894  1.00  0.00            
ATOM   1819  C1  CHO   307     126.909 148.796  42.094  1.00  0.00           C
ATOM   1820  C2  CHO   307     128.559 148.146  38.544  1.00  0.00           C
ATOM   1821  ROH CHO   308     221.009 221.446  40.544  1.00  0.00            
ATOM   1822  R1  CHO   308     221.259 221.696  37.694  1.00  0.00            
ATOM   1823  R2  CHO   308     223.609 221.046  36.394  1.00  0.00            
ATOM   1824  R3  CHO   308     221.959 219.446  34.944  1.00  0.00            
ATOM   1825  R4  CHO   308     224.209 219.996  33.144  1.00  0.00            
ATOM   1826  R5  CHO   308     222.109 220.296  32.694  1.00  0.00            
ATOM   1827  C1  CHO   308     223.009 217.846  29.894  1.00  0.00           C
ATOM   1828  C2  CHO   308     223.409 220.796  27.694  1.00  0.00           C
ATOM   1829  ROH CHO   309      13.509 168.596  10.194  1.00  0.00            
ATOM   1830  R1  CHO   309      13.659 167.846  12.894  1.00  0.00            
ATOM   1831  R2  CHO   309      13.459 169.646  14.994  1.00  0.00            
ATOM   1832  R3  CHO   309      11.509 167.996  15.844  1.00  0.00            
ATOM   1833  R4  CHO   309      12.159 169.546  18.194  1.00  0.00            
ATOM   1834  R5  CHO   309      12.109 167.396  18.044  1.00  0.00            
ATOM   1835  C1  CHO   309       9.559 167.896  20.844  1.00  0.00           C
ATOM   1836  C2  CHO   309      10.409 168.196  24.744  1.00  0.00           C
ATOM   1837  ROH CHO   310     155.409  60.296  50.494  1.00  0.00            
ATOM   1838  R1  CHO   310     154.209  60.496  47.944  1.00  0.00            
ATOM   1839  R2  CHO   310     155.559  59.896  45.594  1.00  0.00            
ATOM   1840  R3  CHO   310     153.509  58.246  45.194  1.00  0.00            
ATOM   1841  R4  CHO   310     154.159  59.246  42.494  1.00  0.00            
ATOM   1842  R5  CHO   310     152.209  59.296  43.444  1.00  0.00            
ATOM   1843  C1  CHO   310     151.409  57.296  40.344  1.00  0.00           C
ATOM   1844  C2  CHO   310     151.559  58.196  35.994  1.00  0.00           C
ATOM   1845  ROH CHO   311      58.809 179.846  48.444  1.00  0.00            
ATOM   1846  R1  CHO   311      60.609 181.596  47.144  1.00  0.00            
ATOM   1847  R2  CHO   311      63.159 180.846  46.394  1.00  0.00            
ATOM   1848  R3  CHO   311      62.359 181.796  43.994  1.00  0.00            
ATOM   1849  R4  CHO   311      65.209 181.146  43.594  1.00  0.00            
ATOM   1850  R5  CHO   311      64.209 183.046  43.144  1.00  0.00            
ATOM   1851  C1  CHO   311      65.609 182.146  39.694  1.00  0.00           C
ATOM   1852  C2  CHO   311      66.109 180.996  36.594  1.00  0.00           C
ATOM   1853  ROH CHO   312     177.209  78.946   6.594  1.00  0.00            
ATOM   1854  R1  CHO   312     177.809  80.496   8.844  1.00  0.00            
ATOM   1855  R2  CHO   312     176.159  80.646  11.044  1.00  0.00            
ATOM   1856  R3  CHO   312     178.359  79.846  12.394  1.00  0.00            
ATOM   1857  R4  CHO   312     176.809  81.396  14.344  1.00  0.00            
ATOM   1858  R5  CHO   312     178.909  81.746  13.794  1.00  0.00            
ATOM   1859  C1  CHO   312     179.259  81.096  17.544  1.00  0.00           C
ATOM   1860  C2  CHO   312     181.659  83.996  19.394  1.00  0.00           C
ATOM   1861  ROH CHO   313     178.009  10.646  14.344  1.00  0.00            
ATOM   1862  R1  CHO   313     178.159  10.446  17.194  1.00  0.00            
ATOM   1863  R2  CHO   313     180.059   8.996  18.494  1.00  0.00            
ATOM   1864  R3  CHO   313     180.509  11.296  19.794  1.00  0.00            
ATOM   1865  R4  CHO   313     181.009   9.246  21.794  1.00  0.00            
ATOM   1866  R5  CHO   313     179.659  10.896  21.994  1.00  0.00            
ATOM   1867  C1  CHO   313     181.959  11.596  24.994  1.00  0.00           C
ATOM   1868  C2  CHO   313     184.309   9.946  27.594  1.00  0.00           C
ATOM   1869  ROH CHO   314     205.659 149.546   9.944  1.00  0.00            
ATOM   1870  R1  CHO   314     207.059 149.646  12.394  1.00  0.00            
ATOM   1871  R2  CHO   314     208.959 151.546  12.944  1.00  0.00            
ATOM   1872  R3  CHO   314     207.409 152.096  15.094  1.00  0.00            
ATOM   1873  R4  CHO   314     210.059 153.046  15.894  1.00  0.00            
ATOM   1874  R5  CHO   314     208.809 151.646  16.994  1.00  0.00            
ATOM   1875  C1  CHO   314     209.209 154.396  19.644  1.00  0.00           C
ATOM   1876  C2  CHO   314     209.259 157.646  21.944  1.00  0.00           C
ATOM   1877  ROH CHO   315      33.559   1.446  14.694  1.00  0.00            
ATOM   1878  R1  CHO   315      33.609   2.496  17.294  1.00  0.00            
ATOM   1879  R2  CHO   315      32.059   4.696  18.044  1.00  0.00            
ATOM   1880  R3  CHO   315      31.209   2.996  19.994  1.00  0.00            
ATOM   1881  R4  CHO   315      30.809   5.696  21.094  1.00  0.00            
ATOM   1882  R5  CHO   315      31.909   4.046  22.044  1.00  0.00            
ATOM   1883  C1  CHO   315      29.259   4.696  24.694  1.00  0.00           C
ATOM   1884  C2  CHO   315      30.759   7.846  26.094  1.00  0.00           C
ATOM   1885  ROH CHO   316      29.059 193.896  45.394  1.00  0.00            
ATOM   1886  R1  CHO   316      31.009 194.146  43.344  1.00  0.00            
ATOM   1887  R2  CHO   316      31.109 192.546  41.144  1.00  0.00            
ATOM   1888  R3  CHO   316      31.059 194.896  39.794  1.00  0.00            
ATOM   1889  R4  CHO   316      32.209 192.996  37.894  1.00  0.00            
ATOM   1890  R5  CHO   316      33.059 194.896  38.494  1.00  0.00            
ATOM   1891  C1  CHO   316      32.809 195.446  34.744  1.00  0.00           C
ATOM   1892  C2  CHO   316      31.809 195.096  32.644  1.00  0.00           C
ATOM   1893  ROH CHO   317     127.259 222.546  52.394  1.00  0.00            
ATOM   1894  R1  CHO   317     127.559 222.096  49.644  1.00  0.00            
ATOM   1895  R2  CHO   317     125.509 221.096  48.044  1.00  0.00            
ATOM   1896  R3  CHO   317     126.109 223.296  46.544  1.00  0.00            
ATOM   1897  R4  CHO   317     123.809 221.996  45.194  1.00  0.00            
ATOM   1898  R5  CHO   317     125.709 222.596  44.294  1.00  0.00            
ATOM   1899  C1  CHO   317     123.359 224.596  42.094  1.00  0.00           C
ATOM   1900  C2  CHO   317     120.959 224.696  38.844  1.00  0.00           C
ATOM   1901  ROH CHO   318     158.409 223.896  15.294  1.00  0.00            
ATOM   1902  R1  CHO   318     158.809 222.596  17.794  1.00  0.00            
ATOM   1903  R2  CHO   318     159.559 223.896  20.094  1.00  0.00            
ATOM   1904  R3  CHO   318     157.359 222.746  21.094  1.00  0.00            
ATOM   1905  R4  CHO   318     158.809 223.746  23.444  1.00  0.00            
ATOM   1906  R5  CHO   318     158.109 221.696  23.144  1.00  0.00            
ATOM   1907  C1  CHO   318     156.309 222.546  26.394  1.00  0.00           C
ATOM   1908  C2  CHO   318     155.509 223.796  29.794  1.00  0.00           C
ATOM   1909  ROH CHO   319     124.959   6.096  20.394  1.00  0.00            
ATOM   1910  R1  CHO   319     126.109   4.346  22.344  1.00  0.00            
ATOM   1911  R2  CHO   319     126.959   5.196  24.794  1.00  0.00            
ATOM   1912  R3  CHO   319     125.309   3.296  25.744  1.00  0.00            
ATOM   1913  R4  CHO   319     126.959   3.996  28.044  1.00  0.00            
ATOM   1914  R5  CHO   319     126.609   1.996  27.244  1.00  0.00            
ATOM   1915  C1  CHO   319     125.359   1.446  30.794  1.00  0.00           C
ATOM   1916  C2  CHO   319     127.159  -0.004  33.694  1.00  0.00           C
ATOM   1917  ROH CHO   320     221.309   9.896  35.694  1.00  0.00            
ATOM   1918  R1  CHO   320     220.009  11.446  33.694  1.00  0.00            
ATOM   1919  R2  CHO   320     221.259  12.246  31.394  1.00  0.00            
ATOM   1920  R3  CHO   320     219.159  11.046  30.194  1.00  0.00            
ATOM   1921  R4  CHO   320     220.259  12.796  28.144  1.00  0.00            
ATOM   1922  R5  CHO   320     218.209  12.746  28.794  1.00  0.00            
ATOM   1923  C1  CHO   320     217.709  11.946  25.094  1.00  0.00           C
ATOM   1924  C2  CHO   320     213.659  10.646  24.744  1.00  0.00           C
ATOM   1925  ROH CHO   321     134.809  15.096  52.944  1.00  0.00            
ATOM   1926  R1  CHO   321     133.859  14.196  50.444  1.00  0.00            
ATOM   1927  R2  CHO   321     134.009  15.746  48.144  1.00  0.00            
ATOM   1928  R3  CHO   321     135.259  13.546  47.144  1.00  0.00            
ATOM   1929  R4  CHO   321     134.259  14.996  44.744  1.00  0.00            
ATOM   1930  R5  CHO   321     133.909  12.896  45.244  1.00  0.00            
ATOM   1931  C1  CHO   321     135.659  12.496  41.894  1.00  0.00           C
ATOM   1932  C2  CHO   321     137.809  13.346  38.544  1.00  0.00           C
ATOM   1933  ROH CHO   322      78.459   7.696  19.094  1.00  0.00            
ATOM   1934  R1  CHO   322      78.409   6.946  21.844  1.00  0.00            
ATOM   1935  R2  CHO   322      80.609   7.146  23.494  1.00  0.00            
ATOM   1936  R3  CHO   322      78.909   8.546  25.044  1.00  0.00            
ATOM   1937  R4  CHO   322      81.259   8.096  26.694  1.00  0.00            
ATOM   1938  R5  CHO   322      79.209   7.646  27.244  1.00  0.00            
ATOM   1939  C1  CHO   322      80.059  10.046  30.094  1.00  0.00           C
ATOM   1940  C2  CHO   322      80.909  11.296  33.394  1.00  0.00           C
ATOM   1941  ROH CHO   323      47.559  15.446  48.194  1.00  0.00            
ATOM   1942  R1  CHO   323      49.859  14.696  46.694  1.00  0.00            
ATOM   1943  R2  CHO   323      50.209  12.096  45.744  1.00  0.00            
ATOM   1944  R3  CHO   323      50.509  13.396  43.394  1.00  0.00            
ATOM   1945  R4  CHO   323      52.209  10.996  43.194  1.00  0.00            
ATOM   1946  R5  CHO   323      52.809  13.096  42.844  1.00  0.00            
ATOM   1947  C1  CHO   323      53.659  11.546  39.444  1.00  0.00           C
ATOM   1948  C2  CHO   323      55.359   9.746  36.194  1.00  0.00           C
ATOM   1949  ROH CHO   324      19.659 167.046   9.194  1.00  0.00            
ATOM   1950  R1  CHO   324      18.309 167.396  11.644  1.00  0.00            
ATOM   1951  R2  CHO   324      17.209 165.246  13.044  1.00  0.00            
ATOM   1952  R3  CHO   324      18.759 166.246  15.094  1.00  0.00            
ATOM   1953  R4  CHO   324      16.609 164.746  16.394  1.00  0.00            
ATOM   1954  R5  CHO   324      17.159 166.846  16.794  1.00  0.00            
ATOM   1955  C1  CHO   324      17.709 165.396  20.294  1.00  0.00           C
ATOM   1956  C2  CHO   324      20.509 163.796  22.294  1.00  0.00           C
ATOM   1957  ROH CHO   325     194.309 224.146  44.094  1.00  0.00            
ATOM   1958  R1  CHO   325     193.059 225.446  41.944  1.00  0.00            
ATOM   1959  R2  CHO   325     194.209 225.596  39.444  1.00  0.00            
ATOM   1960  R3  CHO   325     191.909 224.496  38.644  1.00  0.00            
ATOM   1961  R4  CHO   325     193.059 225.596  36.194  1.00  0.00            
ATOM   1962  R5  CHO   325     191.059 225.946  36.944  1.00  0.00            
ATOM   1963  C1  CHO   325     190.159 224.496  33.544  1.00  0.00           C
ATOM   1964  C2  CHO   325     186.909 226.296  32.744  1.00  0.00           C
ATOM   1965  ROH CHO   326     143.359 118.146  46.794  1.00  0.00            
ATOM   1966  R1  CHO   326     142.759 118.396  44.044  1.00  0.00            
ATOM   1967  R2  CHO   326     143.209 116.346  42.244  1.00  0.00            
ATOM   1968  R3  CHO   326     140.609 116.696  41.644  1.00  0.00            
ATOM   1969  R4  CHO   326     141.909 116.346  39.044  1.00  0.00            
ATOM   1970  R5  CHO   326     140.609 117.996  39.594  1.00  0.00            
ATOM   1971  C1  CHO   326     138.659 116.646  36.644  1.00  0.00           C
ATOM   1972  C2  CHO   326     139.959 115.846  33.244  1.00  0.00           C
ATOM   1973  ROH CHO   327     115.909  65.296  55.494  1.00  0.00            
ATOM   1974  R1  CHO   327     118.359  65.046  54.044  1.00  0.00            
ATOM   1975  R2  CHO   327     118.459  64.146  51.444  1.00  0.00            
ATOM   1976  R3  CHO   327     119.759  66.496  51.044  1.00  0.00            
ATOM   1977  R4  CHO   327     120.409  64.846  48.694  1.00  0.00            
ATOM   1978  R5  CHO   327     121.859  65.846  50.044  1.00  0.00            
ATOM   1979  C1  CHO   327     122.809  67.496  46.694  1.00  0.00           C
ATOM   1980  C2  CHO   327     126.659  69.396  46.294  1.00  0.00           C
ATOM   1981  ROH CHO   328     135.059  37.846  21.844  1.00  0.00            
ATOM   1982  R1  CHO   328     135.459  36.546  24.294  1.00  0.00            
ATOM   1983  R2  CHO   328     137.809  36.696  25.694  1.00  0.00            
ATOM   1984  R3  CHO   328     136.209  37.546  27.744  1.00  0.00            
ATOM   1985  R4  CHO   328     138.909  37.496  28.894  1.00  0.00            
ATOM   1986  R5  CHO   328     137.109  36.546  29.694  1.00  0.00            
ATOM   1987  C1  CHO   328     137.959  38.796  32.644  1.00  0.00           C
ATOM   1988  C2  CHO   328     136.259  41.146  37.144  1.00  0.00           C
ATOM   1989  ROH CHO   329      37.159 187.596  12.944  1.00  0.00            
ATOM   1990  R1  CHO   329      37.059 188.746  15.494  1.00  0.00            
ATOM   1991  R2  CHO   329      36.259 187.346  17.744  1.00  0.00            
ATOM   1992  R3  CHO   329      38.659 188.246  18.744  1.00  0.00            
ATOM   1993  R4  CHO   329      36.959 187.796  21.094  1.00  0.00            
ATOM   1994  R5  CHO   329      38.059 189.596  20.594  1.00  0.00            
ATOM   1995  C1  CHO   329      39.609 188.896  23.944  1.00  0.00           C
ATOM   1996  C2  CHO   329      39.359 187.696  28.194  1.00  0.00           C
ATOM   1997  ROH CHO   330     158.359 197.096  41.944  1.00  0.00            
ATOM   1998  R1  CHO   330     159.059 197.746  39.294  1.00  0.00            
ATOM   1999  R2  CHO   330     158.309 196.196  37.144  1.00  0.00            
ATOM   2000  R3  CHO   330     157.309 198.496  36.194  1.00  0.00            
ATOM   2001  R4  CHO   330     157.909 196.946  33.794  1.00  0.00            
ATOM   2002  R5  CHO   330     158.609 198.996  34.244  1.00  0.00            
ATOM   2003  C1  CHO   330     156.759 199.596  30.944  1.00  0.00           C
ATOM   2004  C2  CHO   330     158.859 201.346  28.244  1.00  0.00           C
ATOM   2005  ROH CHO   331      54.359 169.646  14.844  1.00  0.00            
ATOM   2006  R1  CHO   331      55.709 169.446  17.344  1.00  0.00            
ATOM   2007  R2  CHO   331      55.459 171.346  19.344  1.00  0.00            
ATOM   2008  R3  CHO   331      54.809 169.196  20.844  1.00  0.00            
ATOM   2009  R4  CHO   331      56.259 170.946  22.694  1.00  0.00            
ATOM   2010  R5  CHO   331      56.659 168.846  22.294  1.00  0.00            
ATOM   2011  C1  CHO   331      56.009 168.646  26.044  1.00  0.00           C
ATOM   2012  C2  CHO   331      58.409 166.746  28.744  1.00  0.00           C
ATOM   2013  ROH CHO   332     141.059  69.296  51.594  1.00  0.00            
ATOM   2014  R1  CHO   332     140.459  68.146  49.094  1.00  0.00            
ATOM   2015  R2  CHO   332     137.859  67.496  48.344  1.00  0.00            
ATOM   2016  R3  CHO   332     138.509  68.996  46.194  1.00  0.00            
ATOM   2017  R4  CHO   332     136.209  67.396  45.344  1.00  0.00            
ATOM   2018  R5  CHO   332     138.109  67.546  44.294  1.00  0.00            
ATOM   2019  C1  CHO   332     135.809  68.746  41.494  1.00  0.00           C
ATOM   2020  C2  CHO   332     137.959  66.846  37.944  1.00  0.00           C
ATOM   2021  ROH CHO   333      66.209  21.746  14.394  1.00  0.00            
ATOM   2022  R1  CHO   333      66.109  22.846  16.994  1.00  0.00            
ATOM   2023  R2  CHO   333      63.759  22.946  18.444  1.00  0.00            
ATOM   2024  R3  CHO   333      65.309  21.696  20.344  1.00  0.00            
ATOM   2025  R4  CHO   333      62.859  22.346  21.744  1.00  0.00            
ATOM   2026  R5  CHO   333      64.859  22.846  22.344  1.00  0.00            
ATOM   2027  C1  CHO   333      63.709  20.846  25.394  1.00  0.00           C
ATOM   2028  C2  CHO   333      62.359  21.046  28.294  1.00  0.00           C
ATOM   2029  ROH CHO   334      95.459 130.396  26.894  1.00  0.00            
ATOM   2030  R1  CHO   334      94.459 131.446  29.344  1.00  0.00            
ATOM   2031  R2  CHO   334      94.109 129.946  31.594  1.00  0.00            
ATOM   2032  R3  CHO   334      95.659 131.846  32.744  1.00  0.00            
ATOM   2033  R4  CHO   334      95.209 129.896  34.894  1.00  0.00            
ATOM   2034  R5  CHO   334      94.809 132.046  34.944  1.00  0.00            
ATOM   2035  C1  CHO   334      97.259 131.696  37.844  1.00  0.00           C
ATOM   2036  C2  CHO   334     100.109 130.096  41.094  1.00  0.00           C
ATOM   2037  ROH CHO   335     210.759 110.146  35.694  1.00  0.00            
ATOM   2038  R1  CHO   335     210.459 110.596  32.944  1.00  0.00            
ATOM   2039  R2  CHO   335     212.059 112.346  31.544  1.00  0.00            
ATOM   2040  R3  CHO   335     212.509 110.196  29.944  1.00  0.00            
ATOM   2041  R4  CHO   335     213.259 112.496  28.294  1.00  0.00            
ATOM   2042  R5  CHO   335     211.859 110.946  27.744  1.00  0.00            
ATOM   2043  C1  CHO   335     214.359 110.546  24.894  1.00  0.00           C
ATOM   2044  C2  CHO   335     215.359 112.196  22.694  1.00  0.00           C
ATOM   2045  ROH CHO   336      27.809 172.246   9.044  1.00  0.00            
ATOM   2046  R1  CHO   336      26.609 170.546  10.944  1.00  0.00            
ATOM   2047  R2  CHO   336      27.809 168.196  11.794  1.00  0.00            
ATOM   2048  R3  CHO   336      27.459 169.296  14.294  1.00  0.00            
ATOM   2049  R4  CHO   336      28.359 166.596  14.794  1.00  0.00            
ATOM   2050  R5  CHO   336      26.559 167.546  15.594  1.00  0.00            
ATOM   2051  C1  CHO   336      28.409 166.696  18.844  1.00  0.00           C
ATOM   2052  C2  CHO   336      30.109 165.096  20.094  1.00  0.00           C
ATOM   2053  ROH CHO   337     160.859  50.246  15.644  1.00  0.00            
ATOM   2054  R1  CHO   337     161.659  50.196  18.344  1.00  0.00            
ATOM   2055  R2  CHO   337     161.309  47.996  19.944  1.00  0.00            
ATOM   2056  R3  CHO   337     163.959  48.296  20.394  1.00  0.00            
ATOM   2057  R4  CHO   337     163.009  46.696  22.694  1.00  0.00            
ATOM   2058  R5  CHO   337     164.109  48.546  22.794  1.00  0.00            
ATOM   2059  C1  CHO   337     166.459  46.196  24.694  1.00  0.00           C
ATOM   2060  C2  CHO   337     170.009  45.846  25.894  1.00  0.00           C
ATOM   2061  ROH CHO   338      30.209 219.446  12.894  1.00  0.00            
ATOM   2062  R1  CHO   338      29.409 218.946  15.594  1.00  0.00            
ATOM   2063  R2  CHO   338      31.209 218.546  17.644  1.00  0.00            
ATOM   2064  R3  CHO   338      29.859 220.546  18.794  1.00  0.00            
ATOM   2065  R4  CHO   338      31.059 219.096  21.044  1.00  0.00            
ATOM   2066  R5  CHO   338      28.959 219.596  20.794  1.00  0.00            
ATOM   2067  C1  CHO   338      29.659 221.296  24.144  1.00  0.00           C
ATOM   2068  C2  CHO   338      29.309 222.246  27.794  1.00  0.00           C
ATOM   2069  ROH CHO   339      99.859  40.096  20.694  1.00  0.00            
ATOM   2070  R1  CHO   339     101.259  40.246  23.194  1.00  0.00            
ATOM   2071  R2  CHO   339     100.009  41.096  25.544  1.00  0.00            
ATOM   2072  R3  CHO   339     100.959  38.696  26.494  1.00  0.00            
ATOM   2073  R4  CHO   339     100.709  40.396  28.844  1.00  0.00            
ATOM   2074  R5  CHO   339     102.509  39.346  28.244  1.00  0.00            
ATOM   2075  C1  CHO   339     101.959  37.796  31.694  1.00  0.00           C
ATOM   2076  C2  CHO   339     100.209  36.896  34.694  1.00  0.00           C
ATOM   2077  ROH CHO   340      83.209 150.046  17.094  1.00  0.00            
ATOM   2078  R1  CHO   340      82.259 149.446  19.694  1.00  0.00            
ATOM   2079  R2  CHO   340      83.609 147.796  21.444  1.00  0.00            
ATOM   2080  R3  CHO   340      83.409 149.896  23.094  1.00  0.00            
ATOM   2081  R4  CHO   340      83.859 147.596  24.894  1.00  0.00            
ATOM   2082  R5  CHO   340      82.259 149.046  24.994  1.00  0.00            
ATOM   2083  C1  CHO   340      83.809 149.546  28.444  1.00  0.00           C
ATOM   2084  C2  CHO   340      84.209 149.096  31.794  1.00  0.00           C
ATOM   2085  ROH CHO   341     146.309 191.346  11.594  1.00  0.00            
ATOM   2086  R1  CHO   341     147.709 190.646  13.944  1.00  0.00            
ATOM   2087  R2  CHO   341     147.909 192.296  16.144  1.00  0.00            
ATOM   2088  R3  CHO   341     146.909 190.146  17.494  1.00  0.00            
ATOM   2089  R4  CHO   341     147.759 192.046  19.594  1.00  0.00            
ATOM   2090  R5  CHO   341     148.359 189.946  19.394  1.00  0.00            
ATOM   2091  C1  CHO   341     146.759 189.846  22.844  1.00  0.00           C
ATOM   2092  C2  CHO   341     146.309 189.446  25.894  1.00  0.00           C
ATOM   2093  ROH CHO   342     133.609  31.696  56.694  1.00  0.00            
ATOM   2094  R1  CHO   342     133.259  32.646  54.044  1.00  0.00            
ATOM   2095  R2  CHO   342     134.709  31.746  51.894  1.00  0.00            
ATOM   2096  R3  CHO   342     132.259  31.196  50.844  1.00  0.00            
ATOM   2097  R4  CHO   342     134.109  31.146  48.544  1.00  0.00            
ATOM   2098  R5  CHO   342     132.309  32.346  48.694  1.00  0.00            
ATOM   2099  C1  CHO   342     131.409  30.296  45.594  1.00  0.00           C
ATOM   2100  C2  CHO   342     132.309  30.896  42.544  1.00  0.00           C
ATOM   2101  ROH CHO   343     180.509 148.696   9.544  1.00  0.00            
ATOM   2102  R1  CHO   343     180.659 149.846  12.094  1.00  0.00            
ATOM   2103  R2  CHO   343     178.409 150.396  13.644  1.00  0.00            
ATOM   2104  R3  CHO   343     179.709 148.896  15.494  1.00  0.00            
ATOM   2105  R4  CHO   343     178.159 150.846  17.044  1.00  0.00            
ATOM   2106  R5  CHO   343     180.309 150.496  17.194  1.00  0.00            
ATOM   2107  C1  CHO   343     179.209 149.746  20.794  1.00  0.00           C
ATOM   2108  C2  CHO   343     180.859 151.546  22.894  1.00  0.00           C
ATOM   2109  ROH CHO   344     151.709 113.896  44.994  1.00  0.00            
ATOM   2110  R1  CHO   344     150.559 114.746  42.544  1.00  0.00            
ATOM   2111  R2  CHO   344     152.059 115.946  40.544  1.00  0.00            
ATOM   2112  R3  CHO   344     150.959 113.996  39.044  1.00  0.00            
ATOM   2113  R4  CHO   344     151.409 116.196  37.144  1.00  0.00            
ATOM   2114  R5  CHO   344     149.559 115.146  37.494  1.00  0.00            
ATOM   2115  C1  CHO   344     150.059 114.446  33.744  1.00  0.00           C
ATOM   2116  C2  CHO   344     148.759 112.146  30.444  1.00  0.00           C
ATOM   2117  ROH CHO   345      85.559 155.996  54.444  1.00  0.00            
ATOM   2118  R1  CHO   345      84.959 156.346  51.694  1.00  0.00            
ATOM   2119  R2  CHO   345      86.809 157.246  49.844  1.00  0.00            
ATOM   2120  R3  CHO   345      86.109 154.946  48.544  1.00  0.00            
ATOM   2121  R4  CHO   345      88.009 156.296  46.744  1.00  0.00            
ATOM   2122  R5  CHO   345      86.009 155.596  46.244  1.00  0.00            
ATOM   2123  C1  CHO   345      88.059 153.646  43.744  1.00  0.00           C
ATOM   2124  C2  CHO   345      88.309 157.096  41.394  1.00  0.00           C
ATOM   2125  ROH CHO   346     162.559  65.696  45.544  1.00  0.00            
ATOM   2126  R1  CHO   346     162.459  66.996  42.994  1.00  0.00            
ATOM   2127  R2  CHO   346     163.059  65.696  40.644  1.00  0.00            
ATOM   2128  R3  CHO   346     160.609  66.646  39.894  1.00  0.00            
ATOM   2129  R4  CHO   346     161.859  65.746  37.394  1.00  0.00            
ATOM   2130  R5  CHO   346     161.009  67.696  37.794  1.00  0.00            
ATOM   2131  C1  CHO   346     158.859  66.646  34.844  1.00  0.00           C
ATOM   2132  C2  CHO   346     155.609  66.896  32.344  1.00  0.00           C
ATOM   2133  ROH CHO   347      52.659  27.296  48.394  1.00  0.00            
ATOM   2134  R1  CHO   347      52.659  27.246  45.544  1.00  0.00            
ATOM   2135  R2  CHO   347      50.709  28.446  44.044  1.00  0.00            
ATOM   2136  R3  CHO   347      52.859  29.646  42.844  1.00  0.00            
ATOM   2137  R4  CHO   347      51.209  28.746  40.594  1.00  0.00            
ATOM   2138  R5  CHO   347      53.309  28.296  40.894  1.00  0.00            
ATOM   2139  C1  CHO   347      53.459  29.996  37.494  1.00  0.00           C
ATOM   2140  C2  CHO   347      54.809  32.446  35.094  1.00  0.00           C
ATOM   2141  ROH CHO   348     119.309 157.146  19.344  1.00  0.00            
ATOM   2142  R1  CHO   348     121.359 158.096  21.094  1.00  0.00            
ATOM   2143  R2  CHO   348     120.809 159.746  23.244  1.00  0.00            
ATOM   2144  R3  CHO   348     122.109 157.796  24.644  1.00  0.00            
ATOM   2145  R4  CHO   348     122.559 160.246  26.144  1.00  0.00            
ATOM   2146  R5  CHO   348     124.059 158.896  25.444  1.00  0.00            
ATOM   2147  C1  CHO   348     124.759 158.746  29.194  1.00  0.00           C
ATOM   2148  C2  CHO   348     127.959 159.996  32.194  1.00  0.00           C
ATOM   2149  ROH CHO   349      80.009 221.396  54.244  1.00  0.00            
ATOM   2150  R1  CHO   349      78.509 222.246  51.944  1.00  0.00            
ATOM   2151  R2  CHO   349      78.509 224.846  51.044  1.00  0.00            
ATOM   2152  R3  CHO   349      79.209 223.646  48.694  1.00  0.00            
ATOM   2153  R4  CHO   349      78.309 226.346  47.944  1.00  0.00            
ATOM   2154  R5  CHO   349      77.559 224.446  47.144  1.00  0.00            
ATOM   2155  C1  CHO   349      78.859 226.146  43.944  1.00  0.00           C
ATOM   2156  C2  CHO   349      78.609 228.196  40.344  1.00  0.00           C
ATOM   2157  ROH CHO   350     107.809   6.746  22.144  1.00  0.00            
ATOM   2158  R1  CHO   350     108.509   5.596  24.644  1.00  0.00            
ATOM   2159  R2  CHO   350     110.059   6.996  26.494  1.00  0.00            
ATOM   2160  R3  CHO   350     107.959   6.396  28.144  1.00  0.00            
ATOM   2161  R4  CHO   350     109.959   7.596  29.894  1.00  0.00            
ATOM   2162  R5  CHO   350     109.009   5.696  30.144  1.00  0.00            
ATOM   2163  C1  CHO   350     107.959   7.396  33.394  1.00  0.00           C
ATOM   2164  C2  CHO   350     105.509  10.696  35.844  1.00  0.00           C
ATOM   2165  ROH CHO   351     101.009  78.596  30.044  1.00  0.00            
ATOM   2166  R1  CHO   351     101.759  77.646  32.594  1.00  0.00            
ATOM   2167  R2  CHO   351     104.009  78.546  33.944  1.00  0.00            
ATOM   2168  R3  CHO   351     102.209  79.046  35.894  1.00  0.00            
ATOM   2169  R4  CHO   351     104.759  80.096  36.894  1.00  0.00            
ATOM   2170  R5  CHO   351     103.459  78.696  37.944  1.00  0.00            
ATOM   2171  C1  CHO   351     103.509  81.496  40.494  1.00  0.00           C
ATOM   2172  C2  CHO   351     106.059  83.246  41.644  1.00  0.00           C
ATOM   2173  ROH CHO   352      41.459 221.146  13.694  1.00  0.00            
ATOM   2174  R1  CHO   352      40.659 222.146  16.194  1.00  0.00            
ATOM   2175  R2  CHO   352      38.409 221.196  17.544  1.00  0.00            
ATOM   2176  R3  CHO   352      40.209 220.846  19.544  1.00  0.00            
ATOM   2177  R4  CHO   352      37.759 221.796  20.894  1.00  0.00            
ATOM   2178  R5  CHO   352      39.759 222.646  21.094  1.00  0.00            
ATOM   2179  C1  CHO   352      39.059 221.796  24.744  1.00  0.00           C
ATOM   2180  C2  CHO   352      36.809 224.346  25.994  1.00  0.00           C
ATOM   2181  ROH CHO   353     168.309  89.996  10.494  1.00  0.00            
ATOM   2182  R1  CHO   353     167.859  88.946  13.044  1.00  0.00            
ATOM   2183  R2  CHO   353     168.359  86.296  13.644  1.00  0.00            
ATOM   2184  R3  CHO   353     169.859  87.346  15.644  1.00  0.00            
ATOM   2185  R4  CHO   353     169.659  84.496  16.344  1.00  0.00            
ATOM   2186  R5  CHO   353     169.159  86.196  17.594  1.00  0.00            
ATOM   2187  C1  CHO   353     171.859  84.496  19.744  1.00  0.00           C
ATOM   2188  C2  CHO   353     172.209  80.446  20.244  1.00  0.00           C
ATOM   2189  ROH CHO   354     216.359  14.046  38.044  1.00  0.00            
ATOM   2190  R1  CHO   354     216.059  15.046  35.444  1.00  0.00            
ATOM   2191  R2  CHO   354     217.309  17.396  34.594  1.00  0.00            
ATOM   2192  R3  CHO   354     218.259  15.796  32.594  1.00  0.00            
ATOM   2193  R4  CHO   354     217.709  18.346  31.294  1.00  0.00            
ATOM   2194  R5  CHO   354     216.959  16.396  30.694  1.00  0.00            
ATOM   2195  C1  CHO   354     218.809  17.396  27.494  1.00  0.00           C
ATOM   2196  C2  CHO   354     217.609  19.246  25.494  1.00  0.00           C
ATOM   2197  ROH CHO   355      41.709 188.846  46.744  1.00  0.00            
ATOM   2198  R1  CHO   355      40.809 189.146  44.094  1.00  0.00            
ATOM   2199  R2  CHO   355      40.909 191.546  42.744  1.00  0.00            
ATOM   2200  R3  CHO   355      42.309 190.146  40.944  1.00  0.00            
ATOM   2201  R4  CHO   355      41.659 192.646  39.594  1.00  0.00            
ATOM   2202  R5  CHO   355      41.259 190.646  38.844  1.00  0.00            
ATOM   2203  C1  CHO   355      43.409 191.946  35.994  1.00  0.00           C
ATOM   2204  C2  CHO   355      42.659 193.946  33.744  1.00  0.00           C
ATOM   2205  ROH CHO   356      24.609   6.296  44.244  1.00  0.00            
ATOM   2206  R1  CHO   356      25.309   5.946  41.494  1.00  0.00            
ATOM   2207  R2  CHO   356      24.109   4.096  39.894  1.00  0.00            
ATOM   2208  R3  CHO   356      23.609   6.246  38.294  1.00  0.00            
ATOM   2209  R4  CHO   356      23.259   3.946  36.544  1.00  0.00            
ATOM   2210  R5  CHO   356      24.559   5.646  36.194  1.00  0.00            
ATOM   2211  C1  CHO   356      22.309   5.896  33.094  1.00  0.00           C
ATOM   2212  C2  CHO   356      24.309   4.746  30.644  1.00  0.00           C
ATOM   2213  ROH CHO   357     204.959 158.546  39.794  1.00  0.00            
ATOM   2214  R1  CHO   357     204.709 158.146  36.994  1.00  0.00            
ATOM   2215  R2  CHO   357     206.459 159.246  35.194  1.00  0.00            
ATOM   2216  R3  CHO   357     206.709 156.696  34.344  1.00  0.00            
ATOM   2217  R4  CHO   357     207.009 158.296  31.894  1.00  0.00            
ATOM   2218  R5  CHO   357     205.609 156.646  32.244  1.00  0.00            
ATOM   2219  C1  CHO   357     207.509 155.296  29.244  1.00  0.00           C
ATOM   2220  C2  CHO   357     205.209 154.996  25.794  1.00  0.00           C
ATOM   2221  ROH CHO   358     179.959  15.546  14.294  1.00  0.00            
ATOM   2222  R1  CHO   358     180.209  14.846  16.994  1.00  0.00            
ATOM   2223  R2  CHO   358     182.459  15.396  18.494  1.00  0.00            
ATOM   2224  R3  CHO   358     180.659  16.596  20.144  1.00  0.00            
ATOM   2225  R4  CHO   358     182.909  15.896  21.894  1.00  0.00            
ATOM   2226  R5  CHO   358     180.809  15.346  22.194  1.00  0.00            
ATOM   2227  C1  CHO   358     181.509  17.246  25.444  1.00  0.00           C
ATOM   2228  C2  CHO   358     178.409  18.496  27.794  1.00  0.00           C
ATOM   2229  ROH CHO   359       1.959  18.396  39.694  1.00  0.00            
ATOM   2230  R1  CHO   359       1.859  18.796  36.894  1.00  0.00            
ATOM   2231  R2  CHO   359       3.859  19.996  35.444  1.00  0.00            
ATOM   2232  R3  CHO   359       3.759  17.746  33.944  1.00  0.00            
ATOM   2233  R4  CHO   359       5.109  19.696  32.244  1.00  0.00            
ATOM   2234  R5  CHO   359       3.309  18.546  31.744  1.00  0.00            
ATOM   2235  C1  CHO   359       5.659  17.396  28.944  1.00  0.00           C
ATOM   2236  C2  CHO   359       2.959  18.846  26.294  1.00  0.00           C
ATOM   2237  ROH CHO   360     165.909  96.346  11.044  1.00  0.00            
ATOM   2238  R1  CHO   360     165.809  97.596  13.594  1.00  0.00            
ATOM   2239  R2  CHO   360     166.509 100.246  13.994  1.00  0.00            
ATOM   2240  R3  CHO   360     164.009 100.396  15.144  1.00  0.00            
ATOM   2241  R4  CHO   360     165.459 102.746  16.094  1.00  0.00            
ATOM   2242  R5  CHO   360     164.459 101.246  17.344  1.00  0.00            
ATOM   2243  C1  CHO   360     162.509 104.346  18.444  1.00  0.00           C
ATOM   2244  C2  CHO   360     163.409 106.996  20.994  1.00  0.00           C
ATOM   2245  ROH CHO   361     104.459 136.046  29.494  1.00  0.00            
ATOM   2246  R1  CHO   361     105.809 137.046  31.744  1.00  0.00            
ATOM   2247  R2  CHO   361     105.009 136.446  34.344  1.00  0.00            
ATOM   2248  R3  CHO   361     107.609 135.596  34.594  1.00  0.00            
ATOM   2249  R4  CHO   361     106.659 136.046  37.344  1.00  0.00            
ATOM   2250  R5  CHO   361     108.459 136.896  36.444  1.00  0.00            
ATOM   2251  C1  CHO   361     110.059 135.046  39.344  1.00  0.00           C
ATOM   2252  C2  CHO   361     111.559 136.146  41.444  1.00  0.00           C
ATOM   2253  ROH CHO   362      53.809 201.296  17.444  1.00  0.00            
ATOM   2254  R1  CHO   362      52.659 201.296  19.994  1.00  0.00            
ATOM   2255  R2  CHO   362      52.659 199.096  21.644  1.00  0.00            
ATOM   2256  R3  CHO   362      53.759 200.846  23.444  1.00  0.00            
ATOM   2257  R4  CHO   362      52.259 198.946  25.094  1.00  0.00            
ATOM   2258  R5  CHO   362      52.059 201.146  25.094  1.00  0.00            
ATOM   2259  C1  CHO   362      53.009 200.546  28.744  1.00  0.00           C
ATOM   2260  C2  CHO   362      50.109 198.596  31.144  1.00  0.00           C
ATOM   2261  ROH CHO   363     220.109 186.496  10.944  1.00  0.00            
ATOM   2262  R1  CHO   363     220.859 184.846  13.144  1.00  0.00            
ATOM   2263  R2  CHO   363     222.109 185.846  15.394  1.00  0.00            
ATOM   2264  R3  CHO   363     220.009 184.596  16.694  1.00  0.00            
ATOM   2265  R4  CHO   363     221.959 185.296  18.794  1.00  0.00            
ATOM   2266  R5  CHO   363     221.109 183.296  18.394  1.00  0.00            
ATOM   2267  C1  CHO   363     219.909 183.796  21.994  1.00  0.00           C
ATOM   2268  C2  CHO   363     221.359 181.846  25.244  1.00  0.00           C
ATOM   2269  ROH CHO   364     153.609 172.346  44.094  1.00  0.00            
ATOM   2270  R1  CHO   364     153.409 171.246  41.494  1.00  0.00            
ATOM   2271  R2  CHO   364     151.609 172.146  39.594  1.00  0.00            
ATOM   2272  R3  CHO   364     153.809 172.446  38.044  1.00  0.00            
ATOM   2273  R4  CHO   364     151.559 172.546  36.194  1.00  0.00            
ATOM   2274  R5  CHO   364     153.309 171.246  36.044  1.00  0.00            
ATOM   2275  C1  CHO   364     153.659 173.096  32.744  1.00  0.00           C
ATOM   2276  C2  CHO   364     155.109 171.396  28.794  1.00  0.00           C
ATOM   2277  ROH CHO   365      18.659 212.796  46.194  1.00  0.00            
ATOM   2278  R1  CHO   365      19.609 212.296  43.594  1.00  0.00            
ATOM   2279  R2  CHO   365      19.409 209.796  42.394  1.00  0.00            
ATOM   2280  R3  CHO   365      18.209 211.196  40.394  1.00  0.00            
ATOM   2281  R4  CHO   365      19.809 209.196  38.994  1.00  0.00            
ATOM   2282  R5  CHO   365      19.859 211.346  38.644  1.00  0.00            
ATOM   2283  C1  CHO   365      18.859 210.196  35.144  1.00  0.00           C
ATOM   2284  C2  CHO   365      16.559 210.146  32.544  1.00  0.00           C
ATOM   2285  ROH CHO   366      10.709 157.946  12.194  1.00  0.00            
ATOM   2286  R1  CHO   366       9.309 158.946  14.444  1.00  0.00            
ATOM   2287  R2  CHO   366       7.859 157.296  16.144  1.00  0.00            
ATOM   2288  R3  CHO   366       9.409 158.446  18.044  1.00  0.00            
ATOM   2289  R4  CHO   366       6.709 158.246  19.244  1.00  0.00            
ATOM   2290  R5  CHO   366       7.959 160.046  19.094  1.00  0.00            
ATOM   2291  C1  CHO   366       7.559 159.846  22.894  1.00  0.00           C
ATOM   2292  C2  CHO   366       5.109 157.046  25.044  1.00  0.00           C
ATOM   2293  ROH CHO   367     117.609  79.696  30.444  1.00  0.00            
ATOM   2294  R1  CHO   367     118.159  80.846  32.994  1.00  0.00            
ATOM   2295  R2  CHO   367     119.959  79.696  34.744  1.00  0.00            
ATOM   2296  R3  CHO   367     121.059  82.196  34.694  1.00  0.00            
ATOM   2297  R4  CHO   367     121.859  81.096  37.294  1.00  0.00            
ATOM   2298  R5  CHO   367     120.859  82.996  36.944  1.00  0.00            
ATOM   2299  C1  CHO   367     124.009  84.246  38.744  1.00  0.00           C
ATOM   2300  C2  CHO   367     125.259  85.046  42.694  1.00  0.00           C
ATOM   2301  ROH CHO   368      76.409 196.646  13.944  1.00  0.00            
ATOM   2302  R1  CHO   368      77.609 196.896  16.494  1.00  0.00            
ATOM   2303  R2  CHO   368      76.259 197.696  18.744  1.00  0.00            
ATOM   2304  R3  CHO   368      77.209 195.396  19.744  1.00  0.00            
ATOM   2305  R4  CHO   368      75.709 196.646  21.944  1.00  0.00            
ATOM   2306  R5  CHO   368      77.759 195.946  22.044  1.00  0.00            
ATOM   2307  C1  CHO   368      76.259 193.796  24.794  1.00  0.00           C
ATOM   2308  C2  CHO   368      74.259 193.396  27.144  1.00  0.00           C
ATOM   2309  ROH CHO   369     153.609  71.146  48.744  1.00  0.00            
ATOM   2310  R1  CHO   369     153.509  71.046  45.944  1.00  0.00            
ATOM   2311  R2  CHO   369     152.559  68.846  44.544  1.00  0.00            
ATOM   2312  R3  CHO   369     150.909  70.696  43.394  1.00  0.00            
ATOM   2313  R4  CHO   369     151.359  68.696  41.294  1.00  0.00            
ATOM   2314  R5  CHO   369     151.659  70.846  41.144  1.00  0.00            
ATOM   2315  C1  CHO   369     149.109  70.346  38.344  1.00  0.00           C
ATOM   2316  C2  CHO   369     149.009  71.946  35.494  1.00  0.00           C
ATOM   2317  ROH CHO   370     197.009 161.646   8.644  1.00  0.00            
ATOM   2318  R1  CHO   370     197.009 159.946  10.894  1.00  0.00            
ATOM   2319  R2  CHO   370     198.209 160.646  13.294  1.00  0.00            
ATOM   2320  R3  CHO   370     195.759 160.146  14.294  1.00  0.00            
ATOM   2321  R4  CHO   370     197.409 160.746  16.644  1.00  0.00            
ATOM   2322  R5  CHO   370     196.209 158.996  16.344  1.00  0.00            
ATOM   2323  C1  CHO   370     194.659 160.346  19.544  1.00  0.00           C
ATOM   2324  C2  CHO   370     194.909 161.896  22.794  1.00  0.00           C
ATOM   2325  ROH CHO   371      11.359  51.896  11.044  1.00  0.00            
ATOM   2326  R1  CHO   371      11.559  52.096  13.844  1.00  0.00            
ATOM   2327  R2  CHO   371      12.109  54.446  15.194  1.00  0.00            
ATOM   2328  R3  CHO   371       9.859  53.896  16.494  1.00  0.00            
ATOM   2329  R4  CHO   371      11.259  55.796  18.244  1.00  0.00            
ATOM   2330  R5  CHO   371      10.509  53.846  18.844  1.00  0.00            
ATOM   2331  C1  CHO   371       8.609  56.046  21.294  1.00  0.00           C
ATOM   2332  C2  CHO   371       9.009  59.096  23.994  1.00  0.00           C
ATOM   2333  ROH CHO   372      65.059 224.396  20.844  1.00  0.00            
ATOM   2334  R1  CHO   372      66.209 224.996  23.344  1.00  0.00            
ATOM   2335  R2  CHO   372      65.159 226.946  25.044  1.00  0.00            
ATOM   2336  R3  CHO   372      65.209 224.896  26.844  1.00  0.00            
ATOM   2337  R4  CHO   372      65.809 227.296  28.394  1.00  0.00            
ATOM   2338  R5  CHO   372      67.009 225.496  28.344  1.00  0.00            
ATOM   2339  C1  CHO   372      66.259 225.646  32.094  1.00  0.00           C
ATOM   2340  C2  CHO   372      65.459 225.696  35.944  1.00  0.00           C
ATOM   2341  ROH CHO   373      53.659 171.896  46.894  1.00  0.00            
ATOM   2342  R1  CHO   373      53.959 171.346  44.144  1.00  0.00            
ATOM   2343  R2  CHO   373      51.959 171.896  42.294  1.00  0.00            
ATOM   2344  R3  CHO   373      53.909 173.246  41.044  1.00  0.00            
ATOM   2345  R4  CHO   373      51.859 172.796  38.994  1.00  0.00            
ATOM   2346  R5  CHO   373      53.959 172.296  38.844  1.00  0.00            
ATOM   2347  C1  CHO   373      53.659 174.646  35.844  1.00  0.00           C
ATOM   2348  C2  CHO   373      53.559 175.596  31.694  1.00  0.00           C
ATOM   2349  ROH CHO   374      84.209 125.096  27.294  1.00  0.00            
ATOM   2350  R1  CHO   374      82.659 125.396  29.644  1.00  0.00            
ATOM   2351  R2  CHO   374      83.809 126.146  32.044  1.00  0.00            
ATOM   2352  R3  CHO   374      81.859 128.046  31.944  1.00  0.00            
ATOM   2353  R4  CHO   374      82.159 127.396  34.794  1.00  0.00            
ATOM   2354  R5  CHO   374      80.309 127.396  33.644  1.00  0.00            
ATOM   2355  C1  CHO   374      79.359 129.946  36.344  1.00  0.00           C
ATOM   2356  C2  CHO   374      79.059 132.196  39.444  1.00  0.00           C
ATOM   2357  ROH CHO   375     140.259 184.946  48.444  1.00  0.00            
ATOM   2358  R1  CHO   375     140.109 184.946  45.644  1.00  0.00            
ATOM   2359  R2  CHO   375     141.559 183.196  44.044  1.00  0.00            
ATOM   2360  R3  CHO   375     139.159 182.646  42.994  1.00  0.00            
ATOM   2361  R4  CHO   375     140.909 182.846  40.694  1.00  0.00            
ATOM   2362  R5  CHO   375     139.059 183.896  40.994  1.00  0.00            
ATOM   2363  C1  CHO   375     138.259 182.046  37.744  1.00  0.00           C
ATOM   2364  C2  CHO   375     139.909 183.696  35.194  1.00  0.00           C
ATOM   2365  ROH CHO   376     143.909 217.096  13.044  1.00  0.00            
ATOM   2366  R1  CHO   376     144.259 215.696  15.494  1.00  0.00            
ATOM   2367  R2  CHO   376     146.659 215.646  16.844  1.00  0.00            
ATOM   2368  R3  CHO   376     145.209 216.546  18.894  1.00  0.00            
ATOM   2369  R4  CHO   376     147.709 215.696  20.144  1.00  0.00            
ATOM   2370  R5  CHO   376     145.709 215.096  20.744  1.00  0.00            
ATOM   2371  C1  CHO   376     146.909 216.596  23.994  1.00  0.00           C
ATOM   2372  C2  CHO   376     145.209 213.396  25.644  1.00  0.00           C
ATOM   2373  ROH CHO   377     181.009 205.946  10.494  1.00  0.00            
ATOM   2374  R1  CHO   377     180.959 204.296  12.794  1.00  0.00            
ATOM   2375  R2  CHO   377     183.209 203.746  14.294  1.00  0.00            
ATOM   2376  R3  CHO   377     181.709 204.696  16.344  1.00  0.00            
ATOM   2377  R4  CHO   377     184.109 203.596  17.644  1.00  0.00            
ATOM   2378  R5  CHO   377     182.009 203.096  18.094  1.00  0.00            
ATOM   2379  C1  CHO   377     183.159 204.346  21.494  1.00  0.00           C
ATOM   2380  C2  CHO   377     183.059 205.496  25.094  1.00  0.00           C
ATOM   2381  ROH CHO   378     125.759 167.296  17.244  1.00  0.00            
ATOM   2382  R1  CHO   378     126.409 166.446  19.894  1.00  0.00            
ATOM   2383  R2  CHO   378     128.859 165.346  20.544  1.00  0.00            
ATOM   2384  R3  CHO   378     128.859 167.296  22.444  1.00  0.00            
ATOM   2385  R4  CHO   378     130.759 165.346  23.394  1.00  0.00            
ATOM   2386  R5  CHO   378     129.059 166.146  24.494  1.00  0.00            
ATOM   2387  C1  CHO   378     131.859 167.146  26.844  1.00  0.00           C
ATOM   2388  C2  CHO   378     133.359 168.046  29.994  1.00  0.00           C
ATOM   2389  ROH CHO   379     113.209 115.896  46.344  1.00  0.00            
ATOM   2390  R1  CHO   379     114.309 113.346  45.744  1.00  0.00            
ATOM   2391  R2  CHO   379     113.159 110.996  46.644  1.00  0.00            
ATOM   2392  R3  CHO   379     113.259 110.346  43.994  1.00  0.00            
ATOM   2393  R4  CHO   379     113.159 107.746  45.394  1.00  0.00            
ATOM   2394  R5  CHO   379     114.609 108.396  43.894  1.00  0.00            
ATOM   2395  C1  CHO   379     113.209 105.246  42.194  1.00  0.00           C
ATOM   2396  C2  CHO   379     114.459 102.146  42.994  1.00  0.00           C
ATOM   2397  ROH CHO   380      89.759 115.846  53.244  1.00  0.00            
ATOM   2398  R1  CHO   380      88.959 115.846  50.494  1.00  0.00            
ATOM   2399  R2  CHO   380      90.759 115.496  48.444  1.00  0.00            
ATOM   2400  R3  CHO   380      89.009 113.546  47.744  1.00  0.00            
ATOM   2401  R4  CHO   380      90.409 114.146  45.244  1.00  0.00            
ATOM   2402  R5  CHO   380      88.259 114.146  45.544  1.00  0.00            
ATOM   2403  C1  CHO   380      88.609 111.546  42.744  1.00  0.00           C
ATOM   2404  C2  CHO   380      89.609 112.996  40.744  1.00  0.00           C
ATOM   2405  ROH CHO   381      93.609  26.196  52.544  1.00  0.00            
ATOM   2406  R1  CHO   381      93.059  27.196  49.944  1.00  0.00            
ATOM   2407  R2  CHO   381      94.909  28.496  48.394  1.00  0.00            
ATOM   2408  R3  CHO   381      94.309  26.596  46.544  1.00  0.00            
ATOM   2409  R4  CHO   381      95.809  28.596  45.044  1.00  0.00            
ATOM   2410  R5  CHO   381      93.809  27.796  44.544  1.00  0.00            
ATOM   2411  C1  CHO   381      95.709  26.846  41.394  1.00  0.00           C
ATOM   2412  C2  CHO   381      97.259  28.996  38.594  1.00  0.00           C
ATOM   2413  ROH CHO   382     148.659   5.396  17.794  1.00  0.00            
ATOM   2414  R1  CHO   382     148.309   4.646  20.494  1.00  0.00            
ATOM   2415  R2  CHO   382     150.359   3.546  21.994  1.00  0.00            
ATOM   2416  R3  CHO   382     149.709   5.596  23.694  1.00  0.00            
ATOM   2417  R4  CHO   382     150.509   3.346  25.444  1.00  0.00            
ATOM   2418  R5  CHO   382     148.659   4.446  25.544  1.00  0.00            
ATOM   2419  C1  CHO   382     150.009   5.146  29.044  1.00  0.00           C
ATOM   2420  C2  CHO   382     151.259   1.246  30.344  1.00  0.00           C
ATOM   2421  ROH CHO   383      83.009  16.546  22.394  1.00  0.00            
ATOM   2422  R1  CHO   383      83.259  17.446  25.094  1.00  0.00            
ATOM   2423  R2  CHO   383      83.409  20.096  25.744  1.00  0.00            
ATOM   2424  R3  CHO   383      81.309  19.446  27.394  1.00  0.00            
ATOM   2425  R4  CHO   383      82.809  21.496  28.844  1.00  0.00            
ATOM   2426  R5  CHO   383      82.209  19.546  29.594  1.00  0.00            
ATOM   2427  C1  CHO   383      80.459  21.746  32.144  1.00  0.00           C
ATOM   2428  C2  CHO   383      79.309  24.046  34.844  1.00  0.00           C
ATOM   2429  ROH CHO   384     149.809 124.746  44.744  1.00  0.00            
ATOM   2430  R1  CHO   384     148.759 126.596  42.894  1.00  0.00            
ATOM   2431  R2  CHO   384     149.159 126.396  40.194  1.00  0.00            
ATOM   2432  R3  CHO   384     146.409 126.496  40.094  1.00  0.00            
ATOM   2433  R4  CHO   384     147.259 126.746  37.294  1.00  0.00            
ATOM   2434  R5  CHO   384     145.959 128.096  38.344  1.00  0.00            
ATOM   2435  C1  CHO   384     143.609 126.996  35.544  1.00  0.00           C
ATOM   2436  C2  CHO   384     140.609 125.396  35.744  1.00  0.00           C
ATOM   2437  ROH CHO   385     168.559  86.646  40.344  1.00  0.00            
ATOM   2438  R1  CHO   385     168.309  86.146  37.594  1.00  0.00            
ATOM   2439  R2  CHO   385     166.509  84.346  36.544  1.00  0.00            
ATOM   2440  R3  CHO   385     165.759  86.496  35.044  1.00  0.00            
ATOM   2441  R4  CHO   385     164.709  84.146  33.594  1.00  0.00            
ATOM   2442  R5  CHO   385     165.959  85.746  32.794  1.00  0.00            
ATOM   2443  C1  CHO   385     162.959  86.046  30.444  1.00  0.00           C
ATOM   2444  C2  CHO   385     161.359  85.996  27.544  1.00  0.00           C
ATOM   2445  ROH CHO   386     196.209 205.396   9.294  1.00  0.00            
ATOM   2446  R1  CHO   386     196.909 205.746  11.994  1.00  0.00            
ATOM   2447  R2  CHO   386     198.059 208.046  12.994  1.00  0.00            
ATOM   2448  R3  CHO   386     195.959 207.946  14.744  1.00  0.00            
ATOM   2449  R4  CHO   386     198.209 209.046  16.294  1.00  0.00            
ATOM   2450  R5  CHO   386     196.959 207.296  16.794  1.00  0.00            
ATOM   2451  C1  CHO   386     196.309 209.496  19.894  1.00  0.00           C
ATOM   2452  C2  CHO   386     195.709 209.246  24.044  1.00  0.00           C
ATOM   2453  ROH CHO   387     160.759 214.646  48.844  1.00  0.00            
ATOM   2454  R1  CHO   387     158.659 215.446  47.194  1.00  0.00            
ATOM   2455  R2  CHO   387     159.009 217.146  45.044  1.00  0.00            
ATOM   2456  R3  CHO   387     157.809 215.146  43.644  1.00  0.00            
ATOM   2457  R4  CHO   387     157.759 217.446  41.844  1.00  0.00            
ATOM   2458  R5  CHO   387     156.059 216.246  42.394  1.00  0.00            
ATOM   2459  C1  CHO   387     155.959 215.746  38.644  1.00  0.00           C
ATOM   2460  C2  CHO   387     154.859 215.296  34.544  1.00  0.00           C
ATOM   2461  ROH CHO   388     138.259 196.646  13.294  1.00  0.00            
ATOM   2462  R1  CHO   388     139.059 195.446  15.694  1.00  0.00            
ATOM   2463  R2  CHO   388     139.609 196.896  17.994  1.00  0.00            
ATOM   2464  R3  CHO   388     137.759 195.196  19.094  1.00  0.00            
ATOM   2465  R4  CHO   388     139.109 196.446  21.394  1.00  0.00            
ATOM   2466  R5  CHO   388     138.859 194.296  21.044  1.00  0.00            
ATOM   2467  C1  CHO   388     137.109 194.646  24.394  1.00  0.00           C
ATOM   2468  C2  CHO   388     136.559 195.246  27.944  1.00  0.00           C
ATOM   2469  ROH CHO   389     197.059 100.546   6.144  1.00  0.00            
ATOM   2470  R1  CHO   389     197.659  99.896   8.844  1.00  0.00            
ATOM   2471  R2  CHO   389     199.059 101.596  10.494  1.00  0.00            
ATOM   2472  R3  CHO   389     196.909 101.246  12.144  1.00  0.00            
ATOM   2473  R4  CHO   389     198.959 102.446  13.844  1.00  0.00            
ATOM   2474  R5  CHO   389     197.859 100.646  14.244  1.00  0.00            
ATOM   2475  C1  CHO   389     196.909 102.696  17.294  1.00  0.00           C
ATOM   2476  C2  CHO   389     196.959 100.846  20.244  1.00  0.00           C
ATOM   2477  ROH CHO   390     115.509  34.546  56.644  1.00  0.00            
ATOM   2478  R1  CHO   390     115.359  35.696  54.044  1.00  0.00            
ATOM   2479  R2  CHO   390     113.209  37.196  53.194  1.00  0.00            
ATOM   2480  R3  CHO   390     115.109  39.096  52.694  1.00  0.00            
ATOM   2481  R4  CHO   390     112.659  40.046  51.344  1.00  0.00            
ATOM   2482  R5  CHO   390     114.659  39.796  50.444  1.00  0.00            
ATOM   2483  C1  CHO   390     114.159  43.496  49.794  1.00  0.00           C
ATOM   2484  C2  CHO   390     117.209  44.646  47.794  1.00  0.00           C
ATOM   2485  ROH CHO   391     200.909  53.896  42.744  1.00  0.00            
ATOM   2486  R1  CHO   391     200.109  54.696  40.144  1.00  0.00            
ATOM   2487  R2  CHO   391     201.859  54.696  37.994  1.00  0.00            
ATOM   2488  R3  CHO   391     199.959  53.096  36.844  1.00  0.00            
ATOM   2489  R4  CHO   391     201.809  53.796  34.644  1.00  0.00            
ATOM   2490  R5  CHO   391     199.659  54.046  34.644  1.00  0.00            
ATOM   2491  C1  CHO   391     200.009  51.796  31.644  1.00  0.00           C
ATOM   2492  C2  CHO   391     201.559  53.546  28.194  1.00  0.00           C
ATOM   2493  ROH CHO   392     160.909 161.346  43.994  1.00  0.00            
ATOM   2494  R1  CHO   392     160.059 161.096  41.294  1.00  0.00            
ATOM   2495  R2  CHO   392     159.159 163.296  39.844  1.00  0.00            
ATOM   2496  R3  CHO   392     161.059 162.446  38.044  1.00  0.00            
ATOM   2497  R4  CHO   392     158.759 163.146  36.394  1.00  0.00            
ATOM   2498  R5  CHO   392     159.809 161.246  36.394  1.00  0.00            
ATOM   2499  C1  CHO   392     160.259 162.296  32.744  1.00  0.00           C
ATOM   2500  C2  CHO   392     158.159 163.946  31.144  1.00  0.00           C
ATOM   2501  ROH CHO   393     113.659 123.946  26.844  1.00  0.00            
ATOM   2502  R1  CHO   393     115.409 125.146  28.744  1.00  0.00            
ATOM   2503  R2  CHO   393     114.559 126.596  30.894  1.00  0.00            
ATOM   2504  R3  CHO   393     116.109 124.846  32.294  1.00  0.00            
ATOM   2505  R4  CHO   393     115.759 127.096  34.094  1.00  0.00            
ATOM   2506  R5  CHO   393     117.659 126.196  33.494  1.00  0.00            
ATOM   2507  C1  CHO   393     117.859 125.746  37.294  1.00  0.00           C
ATOM   2508  C2  CHO   393     115.459 126.996  39.444  1.00  0.00           C
ATOM   2509  ROH CHO   394      38.659  84.496  37.844  1.00  0.00            
ATOM   2510  R1  CHO   394      40.459  83.546  35.844  1.00  0.00            
ATOM   2511  R2  CHO   394      40.309  80.996  34.844  1.00  0.00            
ATOM   2512  R3  CHO   394      40.159  82.296  32.444  1.00  0.00            
ATOM   2513  R4  CHO   394      41.409  79.746  31.794  1.00  0.00            
ATOM   2514  R5  CHO   394      42.159  81.746  31.294  1.00  0.00            
ATOM   2515  C1  CHO   394      41.909  80.246  27.794  1.00  0.00           C
ATOM   2516  C2  CHO   394      43.859  77.496  26.894  1.00  0.00           C
ATOM   2517  ROH CHO   395     144.809 214.246  49.844  1.00  0.00            
ATOM   2518  R1  CHO   395     143.909 215.096  47.294  1.00  0.00            
ATOM   2519  R2  CHO   395     145.709 215.946  45.344  1.00  0.00            
ATOM   2520  R3  CHO   395     144.459 214.046  43.844  1.00  0.00            
ATOM   2521  R4  CHO   395     145.659 215.896  41.894  1.00  0.00            
ATOM   2522  R5  CHO   395     143.609 215.246  41.994  1.00  0.00            
ATOM   2523  C1  CHO   395     144.509 213.996  38.494  1.00  0.00           C
ATOM   2524  C2  CHO   395     142.559 215.746  36.594  1.00  0.00           C
ATOM   2525  ROH CHO   396      30.909  37.596  10.194  1.00  0.00            
ATOM   2526  R1  CHO   396      30.859  38.346  12.894  1.00  0.00            
ATOM   2527  R2  CHO   396      28.559  39.346  14.144  1.00  0.00            
ATOM   2528  R3  CHO   396      29.059  37.296  15.894  1.00  0.00            
ATOM   2529  R4  CHO   396      26.959  38.946  17.194  1.00  0.00            
ATOM   2530  R5  CHO   396      28.859  38.346  18.044  1.00  0.00            
ATOM   2531  C1  CHO   396      26.459  36.796  20.594  1.00  0.00           C
ATOM   2532  C2  CHO   396      24.259  36.246  23.844  1.00  0.00           C
ATOM   2533  ROH CHO   397       0.659  71.896  32.294  1.00  0.00            
ATOM   2534  R1  CHO   397       2.959  71.096  30.794  1.00  0.00            
ATOM   2535  R2  CHO   397       4.259  68.746  31.244  1.00  0.00            
ATOM   2536  R3  CHO   397       3.809  68.296  28.594  1.00  0.00            
ATOM   2537  R4  CHO   397       6.259  66.846  29.194  1.00  0.00            
ATOM   2538  R5  CHO   397       5.959  68.346  27.594  1.00  0.00            
ATOM   2539  C1  CHO   397       7.009  65.346  25.494  1.00  0.00           C
ATOM   2540  C2  CHO   397      10.809  63.546  22.794  1.00  0.00           C
ATOM   2541  ROH CHO   398      29.059 204.646  16.544  1.00  0.00            
ATOM   2542  R1  CHO   398      28.259 203.946  19.194  1.00  0.00            
ATOM   2543  R2  CHO   398      29.209 205.196  21.444  1.00  0.00            
ATOM   2544  R3  CHO   398      26.559 205.596  21.944  1.00  0.00            
ATOM   2545  R4  CHO   398      27.909 206.296  24.444  1.00  0.00            
ATOM   2546  R5  CHO   398      26.259 204.896  24.194  1.00  0.00            
ATOM   2547  C1  CHO   398      24.659 207.296  26.694  1.00  0.00           C
ATOM   2548  C2  CHO   398      24.459 205.046  29.344  1.00  0.00           C
ATOM   2549  ROH CHO   399     187.509 157.046   7.344  1.00  0.00            
ATOM   2550  R1  CHO   399     188.159 155.946   9.894  1.00  0.00            
ATOM   2551  R2  CHO   399     188.209 157.446  12.194  1.00  0.00            
ATOM   2552  R3  CHO   399     186.509 155.546  13.094  1.00  0.00            
ATOM   2553  R4  CHO   399     187.309 156.996  15.494  1.00  0.00            
ATOM   2554  R5  CHO   399     187.459 154.846  15.194  1.00  0.00            
ATOM   2555  C1  CHO   399     185.259 154.896  18.294  1.00  0.00           C
ATOM   2556  C2  CHO   399     184.009 155.046  20.644  1.00  0.00           C
ATOM   2557  ROH CHO   400     137.309 207.646  12.994  1.00  0.00            
ATOM   2558  R1  CHO   400     137.309 208.246  15.744  1.00  0.00            
ATOM   2559  R2  CHO   400     135.159 207.746  17.394  1.00  0.00            
ATOM   2560  R3  CHO   400     137.009 206.346  18.844  1.00  0.00            
ATOM   2561  R4  CHO   400     134.809 206.896  20.744  1.00  0.00            
ATOM   2562  R5  CHO   400     136.959 207.396  21.044  1.00  0.00            
ATOM   2563  C1  CHO   400     136.359 205.146  24.044  1.00  0.00           C
ATOM   2564  C2  CHO   400     135.759 203.096  27.594  1.00  0.00           C
ATOM   2565  ROH CHO   401     134.609 112.546  53.644  1.00  0.00            
ATOM   2566  R1  CHO   401     133.409 113.246  51.194  1.00  0.00            
ATOM   2567  R2  CHO   401     133.609 111.596  48.944  1.00  0.00            
ATOM   2568  R3  CHO   401     130.859 111.796  48.994  1.00  0.00            
ATOM   2569  R4  CHO   401     131.509 111.046  46.244  1.00  0.00            
ATOM   2570  R5  CHO   401     130.309 112.746  46.894  1.00  0.00            
ATOM   2571  C1  CHO   401     127.759 110.846  44.744  1.00  0.00           C
ATOM   2572  C2  CHO   401     124.209 112.496  42.594  1.00  0.00           C
ATOM   2573  ROH CHO   402     148.059  18.896  16.844  1.00  0.00            
ATOM   2574  R1  CHO   402     148.909  17.646  19.244  1.00  0.00            
ATOM   2575  R2  CHO   402     149.959  19.096  21.344  1.00  0.00            
ATOM   2576  R3  CHO   402     148.009  17.846  22.744  1.00  0.00            
ATOM   2577  R4  CHO   402     149.809  18.896  24.794  1.00  0.00            
ATOM   2578  R5  CHO   402     149.109  16.846  24.644  1.00  0.00            
ATOM   2579  C1  CHO   402     147.859  17.646  28.144  1.00  0.00           C
ATOM   2580  C2  CHO   402     148.259  19.396  32.944  1.00  0.00           C
ATOM   2581  ROH CHO   403     210.359 199.546  41.894  1.00  0.00            
ATOM   2582  R1  CHO   403     209.159 198.546  39.544  1.00  0.00            
ATOM   2583  R2  CHO   403     207.709 200.146  37.844  1.00  0.00            
ATOM   2584  R3  CHO   403     209.409 199.096  35.994  1.00  0.00            
ATOM   2585  R4  CHO   403     207.059 199.896  34.444  1.00  0.00            
ATOM   2586  R5  CHO   403     208.009 197.896  34.444  1.00  0.00            
ATOM   2587  C1  CHO   403     208.259 198.746  30.744  1.00  0.00           C
ATOM   2588  C2  CHO   403     206.359 196.446  27.494  1.00  0.00           C
ATOM   2589  ROH CHO   404      70.609   7.996  54.244  1.00  0.00            
ATOM   2590  R1  CHO   404      70.859   6.646  51.744  1.00  0.00            
ATOM   2591  R2  CHO   404      69.809   7.646  49.394  1.00  0.00            
ATOM   2592  R3  CHO   404      72.359   7.296  48.544  1.00  0.00            
ATOM   2593  R4  CHO   404      70.809   7.896  46.094  1.00  0.00            
ATOM   2594  R5  CHO   404      72.109   6.146  46.444  1.00  0.00            
ATOM   2595  C1  CHO   404      73.759   7.646  43.344  1.00  0.00           C
ATOM   2596  C2  CHO   404      75.059  10.196  41.344  1.00  0.00           C
ATOM   2597  ROH CHO   405     104.759  57.396  23.994  1.00  0.00            
ATOM   2598  R1  CHO   405     105.109  56.096  26.494  1.00  0.00            
ATOM   2599  R2  CHO   405     103.709  56.896  28.744  1.00  0.00            
ATOM   2600  R3  CHO   405     103.009  54.246  28.844  1.00  0.00            
ATOM   2601  R4  CHO   405     102.859  55.146  31.594  1.00  0.00            
ATOM   2602  R5  CHO   405     103.959  53.446  30.844  1.00  0.00            
ATOM   2603  C1  CHO   405     101.659  51.696  33.344  1.00  0.00           C
ATOM   2604  C2  CHO   405      99.409  52.146  35.944  1.00  0.00           C
ATOM   2605  ROH CHO   406      91.359 203.396  19.994  1.00  0.00            
ATOM   2606  R1  CHO   406      89.559 202.646  22.044  1.00  0.00            
ATOM   2607  R2  CHO   406      90.109 200.546  23.744  1.00  0.00            
ATOM   2608  R3  CHO   406      89.609 202.396  25.644  1.00  0.00            
ATOM   2609  R4  CHO   406      89.559 199.846  27.094  1.00  0.00            
ATOM   2610  R5  CHO   406      88.009 201.396  27.094  1.00  0.00            
ATOM   2611  C1  CHO   406      88.809 201.246  30.844  1.00  0.00           C
ATOM   2612  C2  CHO   406      87.709 200.046  34.044  1.00  0.00           C
ATOM   2613  ROH CHO   407     208.159  23.496   9.944  1.00  0.00            
ATOM   2614  R1  CHO   407     206.959  24.346  12.344  1.00  0.00            
ATOM   2615  R2  CHO   407     204.509  25.646  12.444  1.00  0.00            
ATOM   2616  R3  CHO   407     203.859  23.596  14.144  1.00  0.00            
ATOM   2617  R4  CHO   407     201.759  25.596  14.494  1.00  0.00            
ATOM   2618  R5  CHO   407     202.959  24.696  16.044  1.00  0.00            
ATOM   2619  C1  CHO   407     199.509  23.696  17.294  1.00  0.00           C
ATOM   2620  C2  CHO   407     196.959  21.796  19.994  1.00  0.00           C
ATOM   2621  ROH CHO   408     123.359 157.046  54.394  1.00  0.00            
ATOM   2622  R1  CHO   408     122.809 156.946  51.594  1.00  0.00            
ATOM   2623  R2  CHO   408     121.059 155.096  50.494  1.00  0.00            
ATOM   2624  R3  CHO   408     119.859 157.346  49.494  1.00  0.00            
ATOM   2625  R4  CHO   408     119.459 155.296  47.444  1.00  0.00            
ATOM   2626  R5  CHO   408     120.359 157.246  47.144  1.00  0.00            
ATOM   2627  C1  CHO   408     117.459 157.496  44.694  1.00  0.00           C
ATOM   2628  C2  CHO   408     118.159 156.546  41.994  1.00  0.00           C
ATOM   2629  ROH CHO   409     127.659  77.546  26.394  1.00  0.00            
ATOM   2630  R1  CHO   409     128.809  79.346  28.244  1.00  0.00            
ATOM   2631  R2  CHO   409     128.159  79.346  30.944  1.00  0.00            
ATOM   2632  R3  CHO   409     130.859  79.146  31.244  1.00  0.00            
ATOM   2633  R4  CHO   409     129.809  79.096  33.994  1.00  0.00            
ATOM   2634  R5  CHO   409     131.359  80.396  33.194  1.00  0.00            
ATOM   2635  C1  CHO   409     133.259  78.746  36.044  1.00  0.00           C
ATOM   2636  C2  CHO   409     132.659  81.596  38.644  1.00  0.00           C
ATOM   2637  ROH CHO   410      15.109 197.896  43.944  1.00  0.00            
ATOM   2638  R1  CHO   410      15.559 196.046  41.844  1.00  0.00            
ATOM   2639  R2  CHO   410      14.059 196.096  39.494  1.00  0.00            
ATOM   2640  R3  CHO   410      16.509 196.246  38.344  1.00  0.00            
ATOM   2641  R4  CHO   410      14.709 195.696  36.094  1.00  0.00            
ATOM   2642  R5  CHO   410      16.509 194.596  36.594  1.00  0.00            
ATOM   2643  C1  CHO   410      17.359 195.646  33.044  1.00  0.00           C
ATOM   2644  C2  CHO   410      14.859 194.746  30.494  1.00  0.00           C
ATOM   2645  ROH CHO   411     217.359  89.896  34.444  1.00  0.00            
ATOM   2646  R1  CHO   411     218.309  89.896  31.794  1.00  0.00            
ATOM   2647  R2  CHO   411     216.809  88.796  29.694  1.00  0.00            
ATOM   2648  R3  CHO   411     217.159  91.246  28.594  1.00  0.00            
ATOM   2649  R4  CHO   411     216.859  89.396  26.294  1.00  0.00            
ATOM   2650  R5  CHO   411     218.509  90.796  26.644  1.00  0.00            
ATOM   2651  C1  CHO   411     217.209  92.096  23.294  1.00  0.00           C
ATOM   2652  C2  CHO   411     217.559  90.896  20.144  1.00  0.00           C
ATOM   2653  ROH CHO   412      48.059   4.196  14.694  1.00  0.00            
ATOM   2654  R1  CHO   412      46.709   5.146  17.044  1.00  0.00            
ATOM   2655  R2  CHO   412      46.709   3.696  19.394  1.00  0.00            
ATOM   2656  R3  CHO   412      47.659   5.996  20.444  1.00  0.00            
ATOM   2657  R4  CHO   412      46.109   4.796  22.594  1.00  0.00            
ATOM   2658  R5  CHO   412      45.909   6.796  21.844  1.00  0.00            
ATOM   2659  C1  CHO   412      46.709   7.596  25.494  1.00  0.00           C
ATOM   2660  C2  CHO   412      48.559   8.946  28.944  1.00  0.00           C
ATOM   2661  ROH CHO   413     114.959 197.346  17.594  1.00  0.00            
ATOM   2662  R1  CHO   413     115.909 197.296  20.244  1.00  0.00            
ATOM   2663  R2  CHO   413     116.609 199.596  21.594  1.00  0.00            
ATOM   2664  R3  CHO   413     114.909 198.646  23.444  1.00  0.00            
ATOM   2665  R4  CHO   413     116.759 200.296  24.994  1.00  0.00            
ATOM   2666  R5  CHO   413     116.259 198.196  25.394  1.00  0.00            
ATOM   2667  C1  CHO   413     115.209 199.796  28.694  1.00  0.00           C
ATOM   2668  C2  CHO   413     115.709 202.046  31.294  1.00  0.00           C
ATOM   2669  ROH CHO   414      46.859 138.396  49.494  1.00  0.00            
ATOM   2670  R1  CHO   414      49.409 137.946  48.294  1.00  0.00            
ATOM   2671  R2  CHO   414      50.359 135.446  47.644  1.00  0.00            
ATOM   2672  R3  CHO   414      50.709 136.546  45.194  1.00  0.00            
ATOM   2673  R4  CHO   414      52.259 134.096  45.144  1.00  0.00            
ATOM   2674  R5  CHO   414      53.009 136.096  44.644  1.00  0.00            
ATOM   2675  C1  CHO   414      53.759 134.346  41.344  1.00  0.00           C
ATOM   2676  C2  CHO   414      52.909 133.496  37.694  1.00  0.00           C
ATOM   2677  ROH CHO   415      38.309 166.546  42.344  1.00  0.00            
ATOM   2678  R1  CHO   415      40.209 165.546  40.494  1.00  0.00            
ATOM   2679  R2  CHO   415      41.259 162.996  40.694  1.00  0.00            
ATOM   2680  R3  CHO   415      40.409 162.796  38.094  1.00  0.00            
ATOM   2681  R4  CHO   415      42.459 160.746  38.344  1.00  0.00            
ATOM   2682  R5  CHO   415      42.359 162.346  36.844  1.00  0.00            
ATOM   2683  C1  CHO   415      42.359 159.296  34.544  1.00  0.00           C
ATOM   2684  C2  CHO   415      43.159 156.946  31.294  1.00  0.00           C
ATOM   2685  ROH CHO   416      72.059 157.346  13.794  1.00  0.00            
ATOM   2686  R1  CHO   416      71.759 156.846  16.594  1.00  0.00            
ATOM   2687  R2  CHO   416      73.609 157.696  18.444  1.00  0.00            
ATOM   2688  R3  CHO   416      71.409 158.846  19.594  1.00  0.00            
ATOM   2689  R4  CHO   416      72.909 157.696  21.844  1.00  0.00            
ATOM   2690  R5  CHO   416      70.809 157.346  21.344  1.00  0.00            
ATOM   2691  C1  CHO   416      70.459 158.796  24.894  1.00  0.00           C
ATOM   2692  C2  CHO   416      67.759 157.996  27.044  1.00  0.00           C
ATOM   2693  ROH CHO   417     117.009 128.946  24.244  1.00  0.00            
ATOM   2694  R1  CHO   417     118.909 127.996  26.144  1.00  0.00            
ATOM   2695  R2  CHO   417     120.359 129.746  27.694  1.00  0.00            
ATOM   2696  R3  CHO   417     119.309 128.246  29.744  1.00  0.00            
ATOM   2697  R4  CHO   417     121.859 129.296  30.794  1.00  0.00            
ATOM   2698  R5  CHO   417     121.209 127.196  30.744  1.00  0.00            
ATOM   2699  C1  CHO   417     121.759 127.596  34.494  1.00  0.00           C
ATOM   2700  C2  CHO   417     124.959 127.296  37.344  1.00  0.00           C
ATOM   2701  ROH CHO   418     126.459 172.446  17.944  1.00  0.00            
ATOM   2702  R1  CHO   418     127.409 171.096  20.244  1.00  0.00            
ATOM   2703  R2  CHO   418     129.709 171.946  21.544  1.00  0.00            
ATOM   2704  R3  CHO   418     128.059 171.996  23.694  1.00  0.00            
ATOM   2705  R4  CHO   418     130.759 172.096  24.844  1.00  0.00            
ATOM   2706  R5  CHO   418     129.159 170.646  25.394  1.00  0.00            
ATOM   2707  C1  CHO   418     129.759 172.246  28.794  1.00  0.00           C
ATOM   2708  C2  CHO   418     132.659 173.346  31.644  1.00  0.00           C
ATOM   2709  ROH CHO   419     125.259  36.496  20.444  1.00  0.00            
ATOM   2710  R1  CHO   419     124.909  36.946  23.244  1.00  0.00            
ATOM   2711  R2  CHO   419     125.209  34.996  25.144  1.00  0.00            
ATOM   2712  R3  CHO   419     126.959  36.746  26.194  1.00  0.00            
ATOM   2713  R4  CHO   419     126.009  35.146  28.494  1.00  0.00            
ATOM   2714  R5  CHO   419     126.009  37.296  28.344  1.00  0.00            
ATOM   2715  C1  CHO   419     128.109  36.896  31.444  1.00  0.00           C
ATOM   2716  C2  CHO   419     126.709  37.146  34.844  1.00  0.00           C
ATOM   2717  ROH CHO   420     149.109 181.946   9.244  1.00  0.00            
ATOM   2718  R1  CHO   420     148.959 180.346  11.544  1.00  0.00            
ATOM   2719  R2  CHO   420     151.059 179.946  13.244  1.00  0.00            
ATOM   2720  R3  CHO   420     149.259 180.796  15.144  1.00  0.00            
ATOM   2721  R4  CHO   420     151.659 179.996  16.644  1.00  0.00            
ATOM   2722  R5  CHO   420     149.609 179.296  16.994  1.00  0.00            
ATOM   2723  C1  CHO   420     150.309 180.796  20.394  1.00  0.00           C
ATOM   2724  C2  CHO   420     147.609 179.646  22.744  1.00  0.00           C
ATOM   2725  ROH CHO   421      60.959 218.646  21.794  1.00  0.00            
ATOM   2726  R1  CHO   421      59.809 217.746  24.244  1.00  0.00            
ATOM   2727  R2  CHO   421      61.309 216.746  26.294  1.00  0.00            
ATOM   2728  R3  CHO   421      60.059 218.646  27.744  1.00  0.00            
ATOM   2729  R4  CHO   421      61.209 216.846  29.744  1.00  0.00            
ATOM   2730  R5  CHO   421      59.159 217.446  29.644  1.00  0.00            
ATOM   2731  C1  CHO   421      59.959 218.696  33.144  1.00  0.00           C
ATOM   2732  C2  CHO   421      61.159 218.246  36.594  1.00  0.00           C
ATOM   2733  ROH CHO   422     178.609 169.296  36.444  1.00  0.00            
ATOM   2734  R1  CHO   422     177.959 168.646  33.744  1.00  0.00            
ATOM   2735  R2  CHO   422     178.059 170.546  31.694  1.00  0.00            
ATOM   2736  R3  CHO   422     179.709 168.696  30.544  1.00  0.00            
ATOM   2737  R4  CHO   422     177.959 169.696  28.344  1.00  0.00            
ATOM   2738  R5  CHO   422     178.309 167.596  28.944  1.00  0.00            
ATOM   2739  C1  CHO   422     179.459 167.496  25.294  1.00  0.00           C
ATOM   2740  C2  CHO   422     180.109 168.796  21.544  1.00  0.00           C
ATOM   2741  ROH CHO   423      14.259  53.546  43.094  1.00  0.00            
ATOM   2742  R1  CHO   423      13.959  52.146  40.644  1.00  0.00            
ATOM   2743  R2  CHO   423      13.109  53.346  38.294  1.00  0.00            
ATOM   2744  R3  CHO   423      15.409  52.296  37.294  1.00  0.00            
ATOM   2745  R4  CHO   423      13.759  52.846  34.944  1.00  0.00            
ATOM   2746  R5  CHO   423      14.709  50.946  35.494  1.00  0.00            
ATOM   2747  C1  CHO   423      16.309  51.546  32.044  1.00  0.00           C
ATOM   2748  C2  CHO   423      17.209  48.146  31.194  1.00  0.00           C
ATOM   2749  ROH CHO   424     205.459  30.146  44.594  1.00  0.00            
ATOM   2750  R1  CHO   424     205.859  29.046  41.994  1.00  0.00            
ATOM   2751  R2  CHO   424     203.809  28.596  40.194  1.00  0.00            
ATOM   2752  R3  CHO   424     205.359  30.146  38.544  1.00  0.00            
ATOM   2753  R4  CHO   424     203.209  29.196  36.844  1.00  0.00            
ATOM   2754  R5  CHO   424     205.309  28.996  36.444  1.00  0.00            
ATOM   2755  C1  CHO   424     204.259  30.946  33.344  1.00  0.00           C
ATOM   2756  C2  CHO   424     202.659  30.146  29.794  1.00  0.00           C
ATOM   2757  ROH CHO   425      63.359 179.846  12.094  1.00  0.00            
ATOM   2758  R1  CHO   425      64.359 179.196  14.694  1.00  0.00            
ATOM   2759  R2  CHO   425      63.959 180.796  16.894  1.00  0.00            
ATOM   2760  R3  CHO   425      62.959 178.496  17.944  1.00  0.00            
ATOM   2761  R4  CHO   425      63.609 180.196  20.294  1.00  0.00            
ATOM   2762  R5  CHO   425      64.309 178.146  19.944  1.00  0.00            
ATOM   2763  C1  CHO   425      62.459 177.696  23.244  1.00  0.00           C
ATOM   2764  C2  CHO   425      61.859 175.746  27.094  1.00  0.00           C
ATOM   2765  ROH CHO   426     174.509 177.446  42.244  1.00  0.00            
ATOM   2766  R1  CHO   426     173.259 177.146  39.694  1.00  0.00            
ATOM   2767  R2  CHO   426     172.109 179.246  38.344  1.00  0.00            
ATOM   2768  R3  CHO   426     173.759 178.396  36.344  1.00  0.00            
ATOM   2769  R4  CHO   426     171.359 179.296  34.944  1.00  0.00            
ATOM   2770  R5  CHO   426     172.309 177.346  34.744  1.00  0.00            
ATOM   2771  C1  CHO   426     172.409 178.546  31.144  1.00  0.00           C
ATOM   2772  C2  CHO   426     172.009 175.946  26.894  1.00  0.00           C
ATOM   2773  ROH CHO   427     205.359 213.746  41.444  1.00  0.00            
ATOM   2774  R1  CHO   427     205.409 214.446  38.694  1.00  0.00            
ATOM   2775  R2  CHO   427     204.059 212.996  36.744  1.00  0.00            
ATOM   2776  R3  CHO   427     202.959 215.396  36.144  1.00  0.00            
ATOM   2777  R4  CHO   427     202.859 213.846  33.644  1.00  0.00            
ATOM   2778  R5  CHO   427     203.709 215.846  33.944  1.00  0.00            
ATOM   2779  C1  CHO   427     201.109 216.646  31.294  1.00  0.00           C
ATOM   2780  C2  CHO   427     202.659 215.996  27.894  1.00  0.00           C
ATOM   2781  ROH CHO   428     164.009 127.146   9.894  1.00  0.00            
ATOM   2782  R1  CHO   428     165.659 128.746  11.544  1.00  0.00            
ATOM   2783  R2  CHO   428     164.759 129.746  13.994  1.00  0.00            
ATOM   2784  R3  CHO   428     167.009 128.496  14.894  1.00  0.00            
ATOM   2785  R4  CHO   428     166.409 130.546  16.894  1.00  0.00            
ATOM   2786  R5  CHO   428     168.309 130.296  15.894  1.00  0.00            
ATOM   2787  C1  CHO   428     169.409 129.896  19.494  1.00  0.00           C
ATOM   2788  C2  CHO   428     171.209 132.146  22.144  1.00  0.00           C
ATOM   2789  ROH CHO   429     150.259  84.196  47.994  1.00  0.00            
ATOM   2790  R1  CHO   429     150.609  83.096  45.394  1.00  0.00            
ATOM   2791  R2  CHO   429     149.159  80.896  44.494  1.00  0.00            
ATOM   2792  R3  CHO   429     148.509  82.596  42.444  1.00  0.00            
ATOM   2793  R4  CHO   429     146.859  80.196  41.994  1.00  0.00            
ATOM   2794  R5  CHO   429     148.209  81.146  40.594  1.00  0.00            
ATOM   2795  C1  CHO   429     144.959  81.346  38.644  1.00  0.00           C
ATOM   2796  C2  CHO   429     142.259  79.746  37.044  1.00  0.00           C
ATOM   2797  ROH CHO   430     144.459  79.046  15.494  1.00  0.00            
ATOM   2798  R1  CHO   430     144.209  78.996  18.294  1.00  0.00            
ATOM   2799  R2  CHO   430     145.859  77.396  19.844  1.00  0.00            
ATOM   2800  R3  CHO   430     146.359  79.746  21.144  1.00  0.00            
ATOM   2801  R4  CHO   430     147.259  77.696  22.994  1.00  0.00            
ATOM   2802  R5  CHO   430     145.859  79.296  23.444  1.00  0.00            
ATOM   2803  C1  CHO   430     148.559  80.046  26.044  1.00  0.00           C
ATOM   2804  C2  CHO   430     151.159  82.746  27.894  1.00  0.00           C
ATOM   2805  ROH CHO   431     108.959   4.846  57.294  1.00  0.00            
ATOM   2806  R1  CHO   431     108.359   4.196  54.594  1.00  0.00            
ATOM   2807  R2  CHO   431     107.509   6.146  52.794  1.00  0.00            
ATOM   2808  R3  CHO   431     109.609   5.196  51.294  1.00  0.00            
ATOM   2809  R4  CHO   431     107.559   5.846  49.344  1.00  0.00            
ATOM   2810  R5  CHO   431     108.559   3.946  49.544  1.00  0.00            
ATOM   2811  C1  CHO   431     109.459   4.796  45.944  1.00  0.00           C
ATOM   2812  C2  CHO   431     111.109   6.596  41.944  1.00  0.00           C
ATOM   2813  ROH CHO   432     126.159 181.546  52.144  1.00  0.00            
ATOM   2814  R1  CHO   432     125.309 180.096  49.894  1.00  0.00            
ATOM   2815  R2  CHO   432     123.009 180.746  48.494  1.00  0.00            
ATOM   2816  R3  CHO   432     124.709 180.846  46.344  1.00  0.00            
ATOM   2817  R4  CHO   432     122.059 180.846  45.144  1.00  0.00            
ATOM   2818  R5  CHO   432     123.709 179.446  44.694  1.00  0.00            
ATOM   2819  C1  CHO   432     123.109 180.996  41.244  1.00  0.00           C
ATOM   2820  C2  CHO   432     121.859 177.396  39.344  1.00  0.00           C
ATOM   2821  ROH CHO   433     108.459 116.996  27.544  1.00  0.00            
ATOM   2822  R1  CHO   433     109.759 118.246  29.744  1.00  0.00            
ATOM   2823  R2  CHO   433     108.509 118.696  32.194  1.00  0.00            
ATOM   2824  R3  CHO   433     110.609 117.346  33.194  1.00  0.00            
ATOM   2825  R4  CHO   433     109.159 118.246  35.544  1.00  0.00            
ATOM   2826  R5  CHO   433     111.259 118.596  35.094  1.00  0.00            
ATOM   2827  C1  CHO   433     111.559 116.746  38.444  1.00  0.00           C
ATOM   2828  C2  CHO   433     113.909 115.646  39.994  1.00  0.00           C
ATOM   2829  ROH CHO   434      10.009 172.746   9.794  1.00  0.00            
ATOM   2830  R1  CHO   434      10.359 174.096  12.294  1.00  0.00            
ATOM   2831  R2  CHO   434       8.309 174.596  14.044  1.00  0.00            
ATOM   2832  R3  CHO   434       9.909 173.246  15.794  1.00  0.00            
ATOM   2833  R4  CHO   434       7.809 174.496  17.444  1.00  0.00            
ATOM   2834  R5  CHO   434       9.959 174.696  17.744  1.00  0.00            
ATOM   2835  C1  CHO   434       8.959 173.196  21.094  1.00  0.00           C
ATOM   2836  C2  CHO   434       8.109 172.696  24.344  1.00  0.00           C
ATOM   2837  ROH CHO   435     147.359 142.496  49.294  1.00  0.00            
ATOM   2838  R1  CHO   435     146.809 143.496  46.694  1.00  0.00            
ATOM   2839  R2  CHO   435     148.559 143.296  44.594  1.00  0.00            
ATOM   2840  R3  CHO   435     146.459 142.146  43.344  1.00  0.00            
ATOM   2841  R4  CHO   435     148.009 143.346  41.194  1.00  0.00            
ATOM   2842  R5  CHO   435     145.909 143.646  41.544  1.00  0.00            
ATOM   2843  C1  CHO   435     145.709 142.246  37.994  1.00  0.00           C
ATOM   2844  C2  CHO   435     142.909 142.046  36.194  1.00  0.00           C
ATOM   2845  ROH CHO   436     135.359  27.596  21.094  1.00  0.00            
ATOM   2846  R1  CHO   436     136.759  26.346  23.244  1.00  0.00            
ATOM   2847  R2  CHO   436     137.759  27.796  25.394  1.00  0.00            
ATOM   2848  R3  CHO   436     136.309  26.046  26.844  1.00  0.00            
ATOM   2849  R4  CHO   436     137.709  27.646  28.844  1.00  0.00            
ATOM   2850  R5  CHO   436     137.709  25.496  28.694  1.00  0.00            
ATOM   2851  C1  CHO   436     136.309  25.946  32.244  1.00  0.00           C
ATOM   2852  C2  CHO   436     137.859  26.096  35.844  1.00  0.00           C
ATOM   2853  ROH CHO   437      35.059 157.496   7.794  1.00  0.00            
ATOM   2854  R1  CHO   437      36.259 156.896  10.294  1.00  0.00            
ATOM   2855  R2  CHO   437      38.159 158.546  11.394  1.00  0.00            
ATOM   2856  R3  CHO   437      36.459 158.546  13.544  1.00  0.00            
ATOM   2857  R4  CHO   437      39.109 159.146  14.694  1.00  0.00            
ATOM   2858  R5  CHO   437      37.709 157.546  15.294  1.00  0.00            
ATOM   2859  C1  CHO   437      38.059 159.496  18.594  1.00  0.00           C
ATOM   2860  C2  CHO   437      39.909 158.896  22.044  1.00  0.00           C
ATOM   2861  ROH CHO   438     183.459  92.496  38.994  1.00  0.00            
ATOM   2862  R1  CHO   438     182.709  91.196  36.594  1.00  0.00            
ATOM   2863  R2  CHO   438     181.459  92.446  34.494  1.00  0.00            
ATOM   2864  R3  CHO   438     183.559  91.446  33.044  1.00  0.00            
ATOM   2865  R4  CHO   438     181.409  91.846  31.094  1.00  0.00            
ATOM   2866  R5  CHO   438     182.509  89.996  31.444  1.00  0.00            
ATOM   2867  C1  CHO   438     183.309  90.546  27.744  1.00  0.00           C
ATOM   2868  C2  CHO   438     185.759  89.696  24.644  1.00  0.00           C
ATOM   2869  ROH CHO   439     211.309 182.796  40.344  1.00  0.00            
ATOM   2870  R1  CHO   439     210.359 184.046  37.994  1.00  0.00            
ATOM   2871  R2  CHO   439     211.359 183.496  35.494  1.00  0.00            
ATOM   2872  R3  CHO   439     208.759 183.046  34.894  1.00  0.00            
ATOM   2873  R4  CHO   439     210.059 183.246  32.294  1.00  0.00            
ATOM   2874  R5  CHO   439     208.359 184.396  32.944  1.00  0.00            
ATOM   2875  C1  CHO   439     206.859 182.696  29.844  1.00  0.00           C
ATOM   2876  C2  CHO   439     205.159 184.496  25.244  1.00  0.00           C
ATOM   2877  ROH CHO   440      63.359 171.846  47.744  1.00  0.00            
ATOM   2878  R1  CHO   440      63.809 170.696  45.194  1.00  0.00            
ATOM   2879  R2  CHO   440      61.759 170.046  43.494  1.00  0.00            
ATOM   2880  R3  CHO   440      63.109 171.596  41.744  1.00  0.00            
ATOM   2881  R4  CHO   440      61.409 169.946  40.044  1.00  0.00            
ATOM   2882  R5  CHO   440      63.559 170.146  39.894  1.00  0.00            
ATOM   2883  C1  CHO   440      62.509 171.296  36.394  1.00  0.00           C
ATOM   2884  C2  CHO   440      62.009 168.746  33.894  1.00  0.00           C
ATOM   2885  ROH CHO   441       3.059 191.396  11.094  1.00  0.00            
ATOM   2886  R1  CHO   441       3.009 191.096  13.894  1.00  0.00            
ATOM   2887  R2  CHO   441       4.909 192.296  15.544  1.00  0.00            
ATOM   2888  R3  CHO   441       2.709 193.346  16.744  1.00  0.00            
ATOM   2889  R4  CHO   441       4.609 192.846  18.944  1.00  0.00            
ATOM   2890  R5  CHO   441       2.509 192.146  18.844  1.00  0.00            
ATOM   2891  C1  CHO   441       2.359 194.196  22.044  1.00  0.00           C
ATOM   2892  C2  CHO   441       1.909 191.146  24.394  1.00  0.00           C
ATOM   2893  ROH CHO   442     168.159  91.796  41.144  1.00  0.00            
ATOM   2894  R1  CHO   442     169.259  91.846  38.544  1.00  0.00            
ATOM   2895  R2  CHO   442     168.059  90.546  36.394  1.00  0.00            
ATOM   2896  R3  CHO   442     168.209  92.996  35.244  1.00  0.00            
ATOM   2897  R4  CHO   442     168.109  91.146  32.994  1.00  0.00            
ATOM   2898  R5  CHO   442     169.609  92.696  33.344  1.00  0.00            
ATOM   2899  C1  CHO   442     168.259  93.796  29.944  1.00  0.00           C
ATOM   2900  C2  CHO   442     169.509  91.746  26.894  1.00  0.00           C
ATOM   2901  ROH CHO   443     145.659 127.646  47.994  1.00  0.00            
ATOM   2902  R1  CHO   443     145.159 128.396  45.294  1.00  0.00            
ATOM   2903  R2  CHO   443     143.659 126.846  43.594  1.00  0.00            
ATOM   2904  R3  CHO   443     142.259 129.096  43.294  1.00  0.00            
ATOM   2905  R4  CHO   443     141.959 127.696  40.694  1.00  0.00            
ATOM   2906  R5  CHO   443     142.659 129.746  40.994  1.00  0.00            
ATOM   2907  C1  CHO   443     139.659 130.396  38.744  1.00  0.00           C
ATOM   2908  C2  CHO   443     138.009 134.196  37.694  1.00  0.00           C
ATOM   2909  ROH CHO   444      80.609 180.596  15.944  1.00  0.00            
ATOM   2910  R1  CHO   444      78.209 180.346  17.444  1.00  0.00            
ATOM   2911  R2  CHO   444      78.009 178.596  19.594  1.00  0.00            
ATOM   2912  R3  CHO   444      77.259 180.846  20.944  1.00  0.00            
ATOM   2913  R4  CHO   444      76.909 178.646  22.844  1.00  0.00            
ATOM   2914  R5  CHO   444      75.409 180.146  22.294  1.00  0.00            
ATOM   2915  C1  CHO   444      75.609 180.796  26.044  1.00  0.00           C
ATOM   2916  C2  CHO   444      74.709 179.346  30.094  1.00  0.00           C
ATOM   2917  ROH CHO   445     116.409   2.946  21.394  1.00  0.00            
ATOM   2918  R1  CHO   445     115.959   1.296  23.594  1.00  0.00            
ATOM   2919  R2  CHO   445     118.009   0.396  25.244  1.00  0.00            
ATOM   2920  R3  CHO   445     116.459   1.496  27.194  1.00  0.00            
ATOM   2921  R4  CHO   445     118.159  -0.454  28.594  1.00  0.00            
ATOM   2922  R5  CHO   445     116.009  -0.404  28.694  1.00  0.00            
ATOM   2923  C1  CHO   445     116.759   0.046  32.394  1.00  0.00           C
ATOM   2924  C2  CHO   445     117.309   0.646  35.394  1.00  0.00           C
ATOM   2925  ROH CHO   446     210.959 223.246  39.894  1.00  0.00            
ATOM   2926  R1  CHO   446     210.459 223.146  37.094  1.00  0.00            
ATOM   2927  R2  CHO   446     211.809 224.746  35.294  1.00  0.00            
ATOM   2928  R3  CHO   446     212.409 222.346  34.144  1.00  0.00            
ATOM   2929  R4  CHO   446     213.159 224.346  32.144  1.00  0.00            
ATOM   2930  R5  CHO   446     211.809 222.696  31.844  1.00  0.00            
ATOM   2931  C1  CHO   446     214.459 221.896  29.194  1.00  0.00           C
ATOM   2932  C2  CHO   446     217.909 220.146  27.094  1.00  0.00           C
ATOM   2933  ROH CHO   447       4.759  45.046  39.894  1.00  0.00            
ATOM   2934  R1  CHO   447       4.709  44.896  37.094  1.00  0.00            
ATOM   2935  R2  CHO   447       5.709  46.896  35.494  1.00  0.00            
ATOM   2936  R3  CHO   447       7.159  44.896  34.394  1.00  0.00            
ATOM   2937  R4  CHO   447       7.159  46.946  32.344  1.00  0.00            
ATOM   2938  R5  CHO   447       6.559  44.896  32.094  1.00  0.00            
ATOM   2939  C1  CHO   447       9.309  45.096  29.494  1.00  0.00           C
ATOM   2940  C2  CHO   447       9.009  46.046  24.894  1.00  0.00           C
ATOM   2941  ROH CHO   448     222.209  21.696   9.144  1.00  0.00            
ATOM   2942  R1  CHO   448     221.959  20.096  11.444  1.00  0.00            
ATOM   2943  R2  CHO   448     223.259  20.646  13.794  1.00  0.00            
ATOM   2944  R3  CHO   448     220.759  20.596  14.844  1.00  0.00            
ATOM   2945  R4  CHO   448     222.559  19.946  17.094  1.00  0.00            
ATOM   2946  R5  CHO   448     220.859  18.746  16.444  1.00  0.00            
ATOM   2947  C1  CHO   448     219.759  19.446  19.994  1.00  0.00           C
ATOM   2948  C2  CHO   448     219.709  16.046  21.894  1.00  0.00           C
ATOM   2949  ROH CHO   449     153.759 205.496   9.494  1.00  0.00            
ATOM   2950  R1  CHO   449     152.709 205.196  12.094  1.00  0.00            
ATOM   2951  R2  CHO   449     151.559 202.796  12.894  1.00  0.00            
ATOM   2952  R3  CHO   449     153.359 202.996  14.944  1.00  0.00            
ATOM   2953  R4  CHO   449     151.909 200.546  15.494  1.00  0.00            
ATOM   2954  R5  CHO   449     152.209 202.196  16.844  1.00  0.00            
ATOM   2955  C1  CHO   449     153.809 199.396  18.894  1.00  0.00           C
ATOM   2956  C2  CHO   449     155.159 196.546  22.394  1.00  0.00           C
ATOM   2957  ROH CHO   450       1.859   9.096  36.094  1.00  0.00            
ATOM   2958  R1  CHO   450       1.659   8.146  33.444  1.00  0.00            
ATOM   2959  R2  CHO   450      -0.691   7.246  32.344  1.00  0.00            
ATOM   2960  R3  CHO   450      -0.141   9.096  30.444  1.00  0.00            
ATOM   2961  R4  CHO   450      -2.391   7.596  29.344  1.00  0.00            
ATOM   2962  R5  CHO   450      -0.491   7.946  28.344  1.00  0.00            
ATOM   2963  C1  CHO   450      -2.841   9.496  25.794  1.00  0.00           C
ATOM   2964  C2  CHO   450      -0.041  11.296  23.794  1.00  0.00           C
ATOM   2965  ROH CHO   451     127.409 193.196  15.444  1.00  0.00            
ATOM   2966  R1  CHO   451     126.759 192.196  17.994  1.00  0.00            
ATOM   2967  R2  CHO   451     127.609 189.696  18.894  1.00  0.00            
ATOM   2968  R3  CHO   451     128.609 191.146  20.944  1.00  0.00            
ATOM   2969  R4  CHO   451     128.309 188.396  21.994  1.00  0.00            
ATOM   2970  R5  CHO   451     127.509 190.246  22.894  1.00  0.00            
ATOM   2971  C1  CHO   451     129.709 188.996  25.794  1.00  0.00           C
ATOM   2972  C2  CHO   451     130.809 190.146  28.894  1.00  0.00           C
ATOM   2973  ROH CHO   452     136.359   3.246  15.444  1.00  0.00            
ATOM   2974  R1  CHO   452     137.209   3.796  18.094  1.00  0.00            
ATOM   2975  R2  CHO   452     135.459   4.746  20.044  1.00  0.00            
ATOM   2976  R3  CHO   452     136.359   2.596  21.444  1.00  0.00            
ATOM   2977  R4  CHO   452     135.809   4.696  23.444  1.00  0.00            
ATOM   2978  R5  CHO   452     137.659   3.546  23.194  1.00  0.00            
ATOM   2979  C1  CHO   452     136.809   2.596  26.794  1.00  0.00           C
ATOM   2980  C2  CHO   452     136.459   2.596  30.144  1.00  0.00           C
ATOM   2981  ROH CHO   453     146.909 137.146  48.394  1.00  0.00            
ATOM   2982  R1  CHO   453     147.159 138.196  45.794  1.00  0.00            
ATOM   2983  R2  CHO   453     148.259 136.746  43.694  1.00  0.00            
ATOM   2984  R3  CHO   453     145.909 137.396  42.444  1.00  0.00            
ATOM   2985  R4  CHO   453     147.809 136.796  40.294  1.00  0.00            
ATOM   2986  R5  CHO   453     146.609 138.646  40.544  1.00  0.00            
ATOM   2987  C1  CHO   453     145.359 137.446  37.144  1.00  0.00           C
ATOM   2988  C2  CHO   453     145.059 137.996  33.894  1.00  0.00           C
ATOM   2989  ROH CHO   454      29.709   7.596  44.244  1.00  0.00            
ATOM   2990  R1  CHO   454      30.459   6.746  41.644  1.00  0.00            
ATOM   2991  R2  CHO   454      29.309   4.596  40.394  1.00  0.00            
ATOM   2992  R3  CHO   454      28.859   6.396  38.444  1.00  0.00            
ATOM   2993  R4  CHO   454      29.309   3.846  37.044  1.00  0.00            
ATOM   2994  R5  CHO   454      30.359   5.696  36.694  1.00  0.00            
ATOM   2995  C1  CHO   454      28.909   5.096  33.194  1.00  0.00           C
ATOM   2996  C2  CHO   454      29.309   6.146  30.294  1.00  0.00           C
ATOM   2997  ROH CHO   455     162.409 205.996  45.494  1.00  0.00            
ATOM   2998  R1  CHO   455     162.959 207.196  42.994  1.00  0.00            
ATOM   2999  R2  CHO   455     163.409 205.696  40.694  1.00  0.00            
ATOM   3000  R3  CHO   455     161.409 207.196  39.694  1.00  0.00            
ATOM   3001  R4  CHO   455     163.409 207.096  37.544  1.00  0.00            
ATOM   3002  R5  CHO   455     162.509 208.896  38.394  1.00  0.00            
ATOM   3003  C1  CHO   455     161.509 209.346  34.744  1.00  0.00           C
ATOM   3004  C2  CHO   455     162.509 210.096  30.994  1.00  0.00           C
ATOM   3005  ROH CHO   456     168.809  27.446  50.444  1.00  0.00            
ATOM   3006  R1  CHO   456     167.359  27.646  47.994  1.00  0.00            
ATOM   3007  R2  CHO   456     168.359  29.096  45.844  1.00  0.00            
ATOM   3008  R3  CHO   456     167.909  26.746  44.494  1.00  0.00            
ATOM   3009  R4  CHO   456     168.009  28.796  42.394  1.00  0.00            
ATOM   3010  R5  CHO   456     166.409  27.346  42.744  1.00  0.00            
ATOM   3011  C1  CHO   456     167.409  26.446  39.144  1.00  0.00           C
ATOM   3012  C2  CHO   456     164.909  26.396  35.694  1.00  0.00           C
ATOM   3013  ROH CHO   457      88.059 216.346  55.594  1.00  0.00            
ATOM   3014  R1  CHO   457      87.759 217.946  53.244  1.00  0.00            
ATOM   3015  R2  CHO   457      89.559 217.896  51.144  1.00  0.00            
ATOM   3016  R3  CHO   457      87.309 217.396  49.694  1.00  0.00            
ATOM   3017  R4  CHO   457      89.059 218.946  47.894  1.00  0.00            
ATOM   3018  R5  CHO   457      86.959 219.396  48.394  1.00  0.00            
ATOM   3019  C1  CHO   457      86.659 219.046  44.644  1.00  0.00           C
ATOM   3020  C2  CHO   457      84.609 220.446  41.294  1.00  0.00           C
ATOM   3021  ROH CHO   458     199.259  71.396  14.844  1.00  0.00            
ATOM   3022  R1  CHO   458     198.659  72.146  17.494  1.00  0.00            
ATOM   3023  R2  CHO   458     199.059  74.696  18.444  1.00  0.00            
ATOM   3024  R3  CHO   458     196.409  74.546  19.094  1.00  0.00            
ATOM   3025  R4  CHO   458     197.509  76.646  20.844  1.00  0.00            
ATOM   3026  R5  CHO   458     196.359  74.846  21.444  1.00  0.00            
ATOM   3027  C1  CHO   458     194.159  77.596  22.844  1.00  0.00           C
ATOM   3028  C2  CHO   458     195.259  78.146  26.144  1.00  0.00           C
ATOM   3029  ROH CHO   459      66.859 189.996  17.694  1.00  0.00            
ATOM   3030  R1  CHO   459      67.459 188.446  19.944  1.00  0.00            
ATOM   3031  R2  CHO   459      69.409 189.196  21.794  1.00  0.00            
ATOM   3032  R3  CHO   459      67.409 188.896  23.594  1.00  0.00            
ATOM   3033  R4  CHO   459      69.809 188.396  25.144  1.00  0.00            
ATOM   3034  R5  CHO   459      68.059 187.096  24.944  1.00  0.00            
ATOM   3035  C1  CHO   459      68.159 187.596  28.744  1.00  0.00           C
ATOM   3036  C2  CHO   459      70.559 187.946  30.044  1.00  0.00           C
ATOM   3037  ROH CHO   460     131.559  44.696  21.494  1.00  0.00            
ATOM   3038  R1  CHO   460     131.559  45.746  24.144  1.00  0.00            
ATOM   3039  R2  CHO   460     130.159  44.546  26.194  1.00  0.00            
ATOM   3040  R3  CHO   460     132.609  44.646  27.444  1.00  0.00            
ATOM   3041  R4  CHO   460     130.659  44.946  29.594  1.00  0.00            
ATOM   3042  R5  CHO   460     132.309  46.296  29.194  1.00  0.00            
ATOM   3043  C1  CHO   460     133.209  45.246  32.744  1.00  0.00           C
ATOM   3044  C2  CHO   460     133.009  44.746  36.894  1.00  0.00           C
ATOM   3045  ROH CHO   461      71.009  88.546  44.244  1.00  0.00            
ATOM   3046  R1  CHO   461      72.009  87.296  41.894  1.00  0.00            
ATOM   3047  R2  CHO   461      72.909  88.696  39.694  1.00  0.00            
ATOM   3048  R3  CHO   461      75.109  87.196  39.994  1.00  0.00            
ATOM   3049  R4  CHO   461      75.659  88.796  37.644  1.00  0.00            
ATOM   3050  R5  CHO   461      75.809  86.646  37.794  1.00  0.00            
ATOM   3051  C1  CHO   461      79.359  87.446  36.744  1.00  0.00           C
ATOM   3052  C2  CHO   461      84.109  88.646  36.244  1.00  0.00           C
ATOM   3053  ROH CHO   462     186.459 110.796  31.444  1.00  0.00            
ATOM   3054  R1  CHO   462     187.259 110.396  28.744  1.00  0.00            
ATOM   3055  R2  CHO   462     186.209 108.396  27.144  1.00  0.00            
ATOM   3056  R3  CHO   462     185.709 110.496  25.444  1.00  0.00            
ATOM   3057  R4  CHO   462     186.009 108.196  23.694  1.00  0.00            
ATOM   3058  R5  CHO   462     187.059 110.096  23.544  1.00  0.00            
ATOM   3059  C1  CHO   462     185.409 109.996  20.094  1.00  0.00           C
ATOM   3060  C2  CHO   462     188.859 111.096  18.794  1.00  0.00           C
ATOM   3061  ROH CHO   463      53.109 189.496  49.744  1.00  0.00            
ATOM   3062  R1  CHO   463      53.209 190.996  47.344  1.00  0.00            
ATOM   3063  R2  CHO   463      54.109 189.896  44.944  1.00  0.00            
ATOM   3064  R3  CHO   463      51.709 190.796  44.044  1.00  0.00            
ATOM   3065  R4  CHO   463      53.659 192.096  42.344  1.00  0.00            
ATOM   3066  R5  CHO   463      52.059 193.096  43.444  1.00  0.00            
ATOM   3067  C1  CHO   463      51.159 194.246  39.944  1.00  0.00           C
ATOM   3068  C2  CHO   463      49.509 197.646  38.094  1.00  0.00           C
ATOM   3069  ROH CHO   464     135.809  42.646  22.194  1.00  0.00            
ATOM   3070  R1  CHO   464     135.609  41.846  24.894  1.00  0.00            
ATOM   3071  R2  CHO   464     137.809  41.496  26.494  1.00  0.00            
ATOM   3072  R3  CHO   464     136.509  43.196  28.144  1.00  0.00            
ATOM   3073  R4  CHO   464     138.509  41.996  29.844  1.00  0.00            
ATOM   3074  R5  CHO   464     136.409  42.046  30.244  1.00  0.00            
ATOM   3075  C1  CHO   464     137.709  43.896  33.344  1.00  0.00           C
ATOM   3076  C2  CHO   464     138.109  45.596  35.194  1.00  0.00           C
ATOM   3077  ROH CHO   465     173.959  67.596  42.094  1.00  0.00            
ATOM   3078  R1  CHO   465     173.259  67.996  39.344  1.00  0.00            
ATOM   3079  R2  CHO   465     175.009  69.046  37.544  1.00  0.00            
ATOM   3080  R3  CHO   465     174.509  66.796  36.144  1.00  0.00            
ATOM   3081  R4  CHO   465     175.709  68.596  34.144  1.00  0.00            
ATOM   3082  R5  CHO   465     173.809  67.546  33.994  1.00  0.00            
ATOM   3083  C1  CHO   465     175.609  66.146  30.944  1.00  0.00           C
ATOM   3084  C2  CHO   465     176.359  67.046  27.544  1.00  0.00           C
ATOM   3085  ROH CHO   466     210.309 213.746  40.794  1.00  0.00            
ATOM   3086  R1  CHO   466     210.509 213.246  37.994  1.00  0.00            
ATOM   3087  R2  CHO   466     208.659 211.696  36.644  1.00  0.00            
ATOM   3088  R3  CHO   466     208.459 213.846  35.044  1.00  0.00            
ATOM   3089  R4  CHO   466     207.359 211.696  33.444  1.00  0.00            
ATOM   3090  R5  CHO   466     208.959 213.046  32.844  1.00  0.00            
ATOM   3091  C1  CHO   466     206.409 213.746  30.094  1.00  0.00           C
ATOM   3092  C2  CHO   466     207.759 215.696  26.944  1.00  0.00           C
ATOM   3093  ROH CHO   467      13.809 163.396  40.144  1.00  0.00            
ATOM   3094  R1  CHO   467      12.909 162.646  37.544  1.00  0.00            
ATOM   3095  R2  CHO   467      12.559 164.496  35.544  1.00  0.00            
ATOM   3096  R3  CHO   467      14.209 162.796  34.194  1.00  0.00            
ATOM   3097  R4  CHO   467      12.559 164.046  32.094  1.00  0.00            
ATOM   3098  R5  CHO   467      12.809 161.946  32.394  1.00  0.00            
ATOM   3099  C1  CHO   467      14.059 162.246  28.844  1.00  0.00           C
ATOM   3100  C2  CHO   467      11.059 161.896  25.894  1.00  0.00           C
ATOM   3101  ROH CHO   468     185.959 159.196  39.344  1.00  0.00            
ATOM   3102  R1  CHO   468     187.759 160.246  37.394  1.00  0.00            
ATOM   3103  R2  CHO   468     189.509 158.646  35.994  1.00  0.00            
ATOM   3104  R3  CHO   468     188.309 159.796  33.844  1.00  0.00            
ATOM   3105  R4  CHO   468     190.959 158.896  32.894  1.00  0.00            
ATOM   3106  R5  CHO   468     190.109 160.896  32.694  1.00  0.00            
ATOM   3107  C1  CHO   468     190.659 160.146  29.044  1.00  0.00           C
ATOM   3108  C2  CHO   468     192.709 159.546  27.294  1.00  0.00           C
ATOM   3109  ROH CHO   469      61.159 194.946  49.994  1.00  0.00            
ATOM   3110  R1  CHO   469      60.409 196.596  47.894  1.00  0.00            
ATOM   3111  R2  CHO   469      62.259 197.896  46.244  1.00  0.00            
ATOM   3112  R3  CHO   469      60.859 196.696  44.244  1.00  0.00            
ATOM   3113  R4  CHO   469      61.609 199.296  43.144  1.00  0.00            
ATOM   3114  R5  CHO   469      59.609 198.446  43.244  1.00  0.00            
ATOM   3115  C1  CHO   469      59.959 198.996  39.494  1.00  0.00           C
ATOM   3116  C2  CHO   469      63.159 201.096  37.494  1.00  0.00           C
ATOM   3117  ROH CHO   470      98.159 203.096  28.794  1.00  0.00            
ATOM   3118  R1  CHO   470      96.909 202.496  31.244  1.00  0.00            
ATOM   3119  R2  CHO   470      98.309 202.146  33.594  1.00  0.00            
ATOM   3120  R3  CHO   470      96.559 204.046  34.544  1.00  0.00            
ATOM   3121  R4  CHO   470      98.109 203.146  36.894  1.00  0.00            
ATOM   3122  R5  CHO   470      95.909 203.196  36.694  1.00  0.00            
ATOM   3123  C1  CHO   470      96.359 205.496  39.694  1.00  0.00           C
ATOM   3124  C2  CHO   470      97.509 204.596  42.744  1.00  0.00           C
ATOM   3125  ROH CHO   471     191.309 184.046   7.844  1.00  0.00            
ATOM   3126  R1  CHO   471     190.409 183.346  10.444  1.00  0.00            
ATOM   3127  R2  CHO   471     192.009 183.746  12.694  1.00  0.00            
ATOM   3128  R3  CHO   471     189.859 185.146  13.594  1.00  0.00            
ATOM   3129  R4  CHO   471     191.459 184.696  15.994  1.00  0.00            
ATOM   3130  R5  CHO   471     189.359 184.196  15.744  1.00  0.00            
ATOM   3131  C1  CHO   471     189.159 186.546  18.744  1.00  0.00           C
ATOM   3132  C2  CHO   471     190.359 186.146  22.094  1.00  0.00           C
ATOM   3133  ROH CHO   472     117.359  88.946  60.094  1.00  0.00            
ATOM   3134  R1  CHO   472     118.259  88.096  57.544  1.00  0.00            
ATOM   3135  R2  CHO   472     118.409  85.446  56.794  1.00  0.00            
ATOM   3136  R3  CHO   472     116.859  86.246  54.694  1.00  0.00            
ATOM   3137  R4  CHO   472     118.709  84.346  53.544  1.00  0.00            
ATOM   3138  R5  CHO   472     118.359  86.396  52.844  1.00  0.00            
ATOM   3139  C1  CHO   472     117.509  84.496  49.694  1.00  0.00           C
ATOM   3140  C2  CHO   472     115.359  84.896  46.294  1.00  0.00           C
ATOM   3141  ROH CHO   473     116.559  67.496  27.844  1.00  0.00            
ATOM   3142  R1  CHO   473     117.159  65.346  29.594  1.00  0.00            
ATOM   3143  R2  CHO   473     118.359  65.796  32.094  1.00  0.00            
ATOM   3144  R3  CHO   473     116.209  64.346  32.944  1.00  0.00            
ATOM   3145  R4  CHO   473     117.659  65.096  35.394  1.00  0.00            
ATOM   3146  R5  CHO   473     117.059  63.096  34.844  1.00  0.00            
ATOM   3147  C1  CHO   473     115.259  63.396  38.194  1.00  0.00           C
ATOM   3148  C2  CHO   473     111.609  62.896  40.294  1.00  0.00           C
ATOM   3149  ROH CHO   474     163.609 197.496  42.344  1.00  0.00            
ATOM   3150  R1  CHO   474     164.359 197.346  39.594  1.00  0.00            
ATOM   3151  R2  CHO   474     162.759 196.146  37.694  1.00  0.00            
ATOM   3152  R3  CHO   474     163.059 198.546  36.394  1.00  0.00            
ATOM   3153  R4  CHO   474     162.409 196.646  34.294  1.00  0.00            
ATOM   3154  R5  CHO   474     164.109 197.996  34.344  1.00  0.00            
ATOM   3155  C1  CHO   474     162.459 199.196  31.094  1.00  0.00           C
ATOM   3156  C2  CHO   474     163.409 197.646  27.544  1.00  0.00           C
ATOM   3157  ROH CHO   475     119.209 118.346  53.594  1.00  0.00            
ATOM   3158  R1  CHO   475     119.459 120.046  51.344  1.00  0.00            
ATOM   3159  R2  CHO   475     121.809 121.446  50.744  1.00  0.00            
ATOM   3160  R3  CHO   475     121.559 120.196  48.344  1.00  0.00            
ATOM   3161  R4  CHO   475     123.209 122.546  47.844  1.00  0.00            
ATOM   3162  R5  CHO   475     121.409 121.996  46.794  1.00  0.00            
ATOM   3163  C1  CHO   475     123.809 122.046  43.844  1.00  0.00           C
ATOM   3164  C2  CHO   475     123.259 124.046  40.744  1.00  0.00           C
ATOM   3165  ROH CHO   476     123.959 103.246  22.694  1.00  0.00            
ATOM   3166  R1  CHO   476     124.209 103.496  25.544  1.00  0.00            
ATOM   3167  R2  CHO   476     126.309 102.496  26.944  1.00  0.00            
ATOM   3168  R3  CHO   476     126.509 105.046  27.844  1.00  0.00            
ATOM   3169  R4  CHO   476     127.609 103.446  30.044  1.00  0.00            
ATOM   3170  R5  CHO   476     126.009 104.946  30.194  1.00  0.00            
ATOM   3171  C1  CHO   476     128.559 106.396  32.644  1.00  0.00           C
ATOM   3172  C2  CHO   476     128.759 107.746  35.044  1.00  0.00           C
ATOM   3173  ROH CHO   477     218.659  96.996   3.094  1.00  0.00            
ATOM   3174  R1  CHO   477     217.609  96.046   5.494  1.00  0.00            
ATOM   3175  R2  CHO   477     217.709  93.396   6.244  1.00  0.00            
ATOM   3176  R3  CHO   477     218.909  94.346   8.444  1.00  0.00            
ATOM   3177  R4  CHO   477     217.459  91.996   9.344  1.00  0.00            
ATOM   3178  R5  CHO   477     217.309  93.996  10.194  1.00  0.00            
ATOM   3179  C1  CHO   477     218.409  92.046  13.294  1.00  0.00           C
ATOM   3180  C2  CHO   477     218.359  88.496  14.944  1.00  0.00           C
ATOM   3181  ROH CHO   478      11.109  15.696  38.894  1.00  0.00            
ATOM   3182  R1  CHO   478      13.409  16.696  37.644  1.00  0.00            
ATOM   3183  R2  CHO   478      13.709  16.746  34.894  1.00  0.00            
ATOM   3184  R3  CHO   478      14.159  19.396  35.294  1.00  0.00            
ATOM   3185  R4  CHO   478      15.859  18.696  32.994  1.00  0.00            
ATOM   3186  R5  CHO   478      16.509  19.646  34.844  1.00  0.00            
ATOM   3187  C1  CHO   478      17.609  22.296  32.344  1.00  0.00           C
ATOM   3188  C2  CHO   478      20.709  24.346  29.544  1.00  0.00           C
ATOM   3189  ROH CHO   479      21.159 138.696  11.544  1.00  0.00            
ATOM   3190  R1  CHO   479      22.559 137.896  13.894  1.00  0.00            
ATOM   3191  R2  CHO   479      24.609 139.396  14.994  1.00  0.00            
ATOM   3192  R3  CHO   479      23.059 139.196  17.244  1.00  0.00            
ATOM   3193  R4  CHO   479      25.809 139.196  18.244  1.00  0.00            
ATOM   3194  R5  CHO   479      24.309 137.696  18.644  1.00  0.00            
ATOM   3195  C1  CHO   479      25.109 138.846  22.194  1.00  0.00           C
ATOM   3196  C2  CHO   479      27.759 139.946  24.094  1.00  0.00           C
ATOM   3197  ROH CHO   480      31.559 188.496  44.944  1.00  0.00            
ATOM   3198  R1  CHO   480      29.609 187.796  43.044  1.00  0.00            
ATOM   3199  R2  CHO   480      27.859 189.646  41.994  1.00  0.00            
ATOM   3200  R3  CHO   480      28.809 188.796  39.594  1.00  0.00            
ATOM   3201  R4  CHO   480      26.009 189.496  39.044  1.00  0.00            
ATOM   3202  R5  CHO   480      27.009 187.546  38.644  1.00  0.00            
ATOM   3203  C1  CHO   480      25.859 188.546  35.094  1.00  0.00           C
ATOM   3204  C2  CHO   480      26.359 186.946  31.744  1.00  0.00           C
ATOM   3205  ROH CHO   481     132.859 159.146  50.894  1.00  0.00            
ATOM   3206  R1  CHO   481     131.659 159.996  48.494  1.00  0.00            
ATOM   3207  R2  CHO   481     132.959 161.546  46.644  1.00  0.00            
ATOM   3208  R3  CHO   481     132.309 159.496  44.944  1.00  0.00            
ATOM   3209  R4  CHO   481     132.659 161.846  43.194  1.00  0.00            
ATOM   3210  R5  CHO   481     130.909 160.546  43.294  1.00  0.00            
ATOM   3211  C1  CHO   481     131.809 160.146  39.644  1.00  0.00           C
ATOM   3212  C2  CHO   481     130.109 160.746  36.944  1.00  0.00           C
ATOM   3213  ROH CHO   482     164.809  16.296  14.244  1.00  0.00            
ATOM   3214  R1  CHO   482     164.459  15.146  16.844  1.00  0.00            
ATOM   3215  R2  CHO   482     166.009  15.896  18.994  1.00  0.00            
ATOM   3216  R3  CHO   482     163.559  16.346  20.144  1.00  0.00            
ATOM   3217  R4  CHO   482     165.409  16.146  22.394  1.00  0.00            
ATOM   3218  R5  CHO   482     163.609  14.996  22.144  1.00  0.00            
ATOM   3219  C1  CHO   482     162.809  16.646  25.444  1.00  0.00           C
ATOM   3220  C2  CHO   482     163.709  16.396  29.894  1.00  0.00           C
ATOM   3221  ROH CHO   483      98.809 133.196  56.344  1.00  0.00            
ATOM   3222  R1  CHO   483      99.259 133.746  53.594  1.00  0.00            
ATOM   3223  R2  CHO   483      99.109 131.846  51.594  1.00  0.00            
ATOM   3224  R3  CHO   483      97.309 133.546  50.544  1.00  0.00            
ATOM   3225  R4  CHO   483      98.259 131.946  48.244  1.00  0.00            
ATOM   3226  R5  CHO   483      98.209 134.146  48.394  1.00  0.00            
ATOM   3227  C1  CHO   483      96.059 133.646  45.294  1.00  0.00           C
ATOM   3228  C2  CHO   483      96.909 133.246  42.844  1.00  0.00           C
ATOM   3229  ROH CHO   484      91.609  95.596  53.494  1.00  0.00            
ATOM   3230  R1  CHO   484      91.059  94.746  50.844  1.00  0.00            
ATOM   3231  R2  CHO   484      89.709  96.346  49.044  1.00  0.00            
ATOM   3232  R3  CHO   484      91.909  95.846  47.494  1.00  0.00            
ATOM   3233  R4  CHO   484      90.059  97.296  45.744  1.00  0.00            
ATOM   3234  R5  CHO   484      91.009  95.346  45.294  1.00  0.00            
ATOM   3235  C1  CHO   484      92.359  97.396  42.344  1.00  0.00           C
ATOM   3236  C2  CHO   484      90.759  96.446  38.794  1.00  0.00           C
ATOM   3237  ROH CHO   485     200.259 160.846  39.244  1.00  0.00            
ATOM   3238  R1  CHO   485     200.059 161.046  36.444  1.00  0.00            
ATOM   3239  R2  CHO   485     202.259 161.296  34.794  1.00  0.00            
ATOM   3240  R3  CHO   485     201.209 159.146  33.544  1.00  0.00            
ATOM   3241  R4  CHO   485     202.859 160.446  31.494  1.00  0.00            
ATOM   3242  R5  CHO   485     200.759 159.946  31.294  1.00  0.00            
ATOM   3243  C1  CHO   485     202.209 157.946  28.394  1.00  0.00           C
ATOM   3244  C2  CHO   485     202.509 159.296  24.744  1.00  0.00           C
ATOM   3245  ROH CHO   486      97.459 154.546  57.344  1.00  0.00            
ATOM   3246  R1  CHO   486      98.159 155.146  54.644  1.00  0.00            
ATOM   3247  R2  CHO   486      96.459 156.646  52.994  1.00  0.00            
ATOM   3248  R3  CHO   486      98.709 158.146  52.644  1.00  0.00            
ATOM   3249  R4  CHO   486      97.409 158.146  50.044  1.00  0.00            
ATOM   3250  R5  CHO   486      99.459 157.596  50.444  1.00  0.00            
ATOM   3251  C1  CHO   486     100.009 160.496  47.994  1.00  0.00           C
ATOM   3252  C2  CHO   486      99.609 163.546  45.144  1.00  0.00           C
ATOM   3253  ROH CHO   487     126.759 207.746  12.494  1.00  0.00            
ATOM   3254  R1  CHO   487     126.809 206.896  15.194  1.00  0.00            
ATOM   3255  R2  CHO   487     129.109 205.996  16.444  1.00  0.00            
ATOM   3256  R3  CHO   487     128.509 207.946  18.244  1.00  0.00            
ATOM   3257  R4  CHO   487     130.109 205.946  19.744  1.00  0.00            
ATOM   3258  R5  CHO   487     128.109 206.746  20.294  1.00  0.00            
ATOM   3259  C1  CHO   487     130.109 207.746  23.394  1.00  0.00           C
ATOM   3260  C2  CHO   487     132.059 206.946  26.894  1.00  0.00           C
ATOM   3261  ROH CHO   488      17.809 202.446  44.394  1.00  0.00            
ATOM   3262  R1  CHO   488      19.559 201.696  42.294  1.00  0.00            
ATOM   3263  R2  CHO   488      18.959 199.746  40.444  1.00  0.00            
ATOM   3264  R3  CHO   488      19.459 201.696  38.644  1.00  0.00            
ATOM   3265  R4  CHO   488      19.259 199.296  37.044  1.00  0.00            
ATOM   3266  R5  CHO   488      20.909 200.696  37.044  1.00  0.00            
ATOM   3267  C1  CHO   488      19.859 200.896  33.394  1.00  0.00           C
ATOM   3268  C2  CHO   488      17.509 200.046  30.094  1.00  0.00           C
ATOM   3269  ROH CHO   489     120.609   4.896  21.344  1.00  0.00            
ATOM   3270  R1  CHO   489     121.409   4.896  24.044  1.00  0.00            
ATOM   3271  R2  CHO   489     119.659   5.296  26.144  1.00  0.00            
ATOM   3272  R3  CHO   489     120.709   2.946  27.044  1.00  0.00            
ATOM   3273  R4  CHO   489     119.709   4.296  29.444  1.00  0.00            
ATOM   3274  R5  CHO   489     121.759   3.546  29.144  1.00  0.00            
ATOM   3275  C1  CHO   489     120.809   1.546  32.244  1.00  0.00           C
ATOM   3276  C2  CHO   489     123.059   0.896  35.494  1.00  0.00           C
ATOM   3277  ROH CHO   490      57.859   1.446  17.444  1.00  0.00            
ATOM   3278  R1  CHO   490      56.559   2.146  19.844  1.00  0.00            
ATOM   3279  R2  CHO   490      55.109   0.346  21.344  1.00  0.00            
ATOM   3280  R3  CHO   490      56.809   1.146  23.344  1.00  0.00            
ATOM   3281  R4  CHO   490      54.309   0.446  24.694  1.00  0.00            
ATOM   3282  R5  CHO   490      55.359   2.346  24.844  1.00  0.00            
ATOM   3283  C1  CHO   490      55.409   1.296  28.544  1.00  0.00           C
ATOM   3284  C2  CHO   490      52.009   1.946  29.894  1.00  0.00           C
ATOM   3285  ROH CHO   491     201.009 121.796  13.994  1.00  0.00            
ATOM   3286  R1  CHO   491     202.059 119.996  15.894  1.00  0.00            
ATOM   3287  R2  CHO   491     200.509 118.096  17.194  1.00  0.00            
ATOM   3288  R3  CHO   491     202.359 116.396  16.194  1.00  0.00            
ATOM   3289  R4  CHO   491     200.859 114.796  18.144  1.00  0.00            
ATOM   3290  R5  CHO   491     203.009 115.046  18.094  1.00  0.00            
ATOM   3291  C1  CHO   491     202.759 111.246  17.744  1.00  0.00           C
ATOM   3292  C2  CHO   491     203.909 109.046  20.294  1.00  0.00           C
ATOM   3293  ROH CHO   492     118.259  24.546  54.194  1.00  0.00            
ATOM   3294  R1  CHO   492     119.409  25.496  51.794  1.00  0.00            
ATOM   3295  R2  CHO   492     119.209  24.146  49.394  1.00  0.00            
ATOM   3296  R3  CHO   492     118.259  26.496  48.494  1.00  0.00            
ATOM   3297  R4  CHO   492     119.509  25.296  46.144  1.00  0.00            
ATOM   3298  R5  CHO   492     119.909  27.246  46.944  1.00  0.00            
ATOM   3299  C1  CHO   492     118.759  28.196  43.444  1.00  0.00           C
ATOM   3300  C2  CHO   492     121.059  28.246  40.944  1.00  0.00           C
ATOM   3301  ROH CHO   493      86.459 176.196  51.944  1.00  0.00            
ATOM   3302  R1  CHO   493      88.109 175.896  49.694  1.00  0.00            
ATOM   3303  R2  CHO   493      87.159 175.446  47.144  1.00  0.00            
ATOM   3304  R3  CHO   493      88.609 177.646  46.544  1.00  0.00            
ATOM   3305  R4  CHO   493      88.059 176.396  43.944  1.00  0.00            
ATOM   3306  R5  CHO   493      90.009 176.946  44.694  1.00  0.00            
ATOM   3307  C1  CHO   493      89.909 178.996  41.494  1.00  0.00           C
ATOM   3308  C2  CHO   493      93.209 179.196  39.644  1.00  0.00           C
ATOM   3309  ROH CHO   494     107.909  57.196  59.194  1.00  0.00            
ATOM   3310  R1  CHO   494     108.959  57.596  56.594  1.00  0.00            
ATOM   3311  R2  CHO   494     107.659  56.746  54.294  1.00  0.00            
ATOM   3312  R3  CHO   494     107.959  59.346  53.544  1.00  0.00            
ATOM   3313  R4  CHO   494     107.709  57.896  51.044  1.00  0.00            
ATOM   3314  R5  CHO   494     109.309  59.246  51.594  1.00  0.00            
ATOM   3315  C1  CHO   494     108.059  60.996  48.444  1.00  0.00           C
ATOM   3316  C2  CHO   494     106.859  59.846  44.594  1.00  0.00           C
ATOM   3317  ROH CHO   495     220.109 127.096  35.494  1.00  0.00            
ATOM   3318  R1  CHO   495     220.409 126.096  32.894  1.00  0.00            
ATOM   3319  R2  CHO   495     222.409 126.846  31.194  1.00  0.00            
ATOM   3320  R3  CHO   495     222.859 124.146  31.044  1.00  0.00            
ATOM   3321  R4  CHO   495     223.559 125.146  28.394  1.00  0.00            
ATOM   3322  R5  CHO   495     222.159 123.546  28.844  1.00  0.00            
ATOM   3323  C1  CHO   495     224.609 121.696  26.594  1.00  0.00           C
ATOM   3324  C2  CHO   495     223.509 120.496  23.394  1.00  0.00           C
ATOM   3325  ROH CHO   496     213.659 160.046  10.744  1.00  0.00            
ATOM   3326  R1  CHO   496     213.109 161.996  12.694  1.00  0.00            
ATOM   3327  R2  CHO   496     210.909 161.896  14.344  1.00  0.00            
ATOM   3328  R3  CHO   496     212.709 162.046  16.344  1.00  0.00            
ATOM   3329  R4  CHO   496     210.109 162.296  17.644  1.00  0.00            
ATOM   3330  R5  CHO   496     211.809 163.646  17.844  1.00  0.00            
ATOM   3331  C1  CHO   496     211.409 162.646  21.494  1.00  0.00           C
ATOM   3332  C2  CHO   496     209.259 163.946  23.244  1.00  0.00           C
ATOM   3333  ROH CHO   497     200.309 174.796  40.944  1.00  0.00            
ATOM   3334  R1  CHO   497     201.609 175.346  38.444  1.00  0.00            
ATOM   3335  R2  CHO   497     204.009 174.196  37.744  1.00  0.00            
ATOM   3336  R3  CHO   497     202.659 173.446  35.544  1.00  0.00            
ATOM   3337  R4  CHO   497     205.159 174.496  34.544  1.00  0.00            
ATOM   3338  R5  CHO   497     203.159 175.096  33.894  1.00  0.00            
ATOM   3339  C1  CHO   497     204.559 173.946  30.544  1.00  0.00           C
ATOM   3340  C2  CHO   497     208.059 173.446  29.094  1.00  0.00           C
ATOM   3341  ROH CHO   498      36.359  21.496  42.444  1.00  0.00            
ATOM   3342  R1  CHO   498      36.659  20.646  39.744  1.00  0.00            
ATOM   3343  R2  CHO   498      39.009  20.996  38.344  1.00  0.00            
ATOM   3344  R3  CHO   498      38.809  18.346  37.944  1.00  0.00            
ATOM   3345  R4  CHO   498      39.709  19.446  35.344  1.00  0.00            
ATOM   3346  R5  CHO   498      37.959  18.146  35.694  1.00  0.00            
ATOM   3347  C1  CHO   498      39.859  15.996  33.194  1.00  0.00           C
ATOM   3348  C2  CHO   498      41.609  14.046  31.094  1.00  0.00           C
ATOM   3349  ROH CHO   499     208.059  96.396  34.394  1.00  0.00            
ATOM   3350  R1  CHO   499     208.759  96.096  31.644  1.00  0.00            
ATOM   3351  R2  CHO   499     207.459  94.296  29.994  1.00  0.00            
ATOM   3352  R3  CHO   499     207.059  96.496  28.444  1.00  0.00            
ATOM   3353  R4  CHO   499     208.009  94.446  26.594  1.00  0.00            
ATOM   3354  R5  CHO   499     208.859  96.396  26.844  1.00  0.00            
ATOM   3355  C1  CHO   499     208.009  96.546  23.144  1.00  0.00           C
ATOM   3356  C2  CHO   499     209.609  97.396  20.544  1.00  0.00           C
ATOM   3357  ROH CHO   500     161.009  25.096  15.944  1.00  0.00            
ATOM   3358  R1  CHO   500     162.159  24.246  18.394  1.00  0.00            
ATOM   3359  R2  CHO   500     163.509  25.996  20.094  1.00  0.00            
ATOM   3360  R3  CHO   500     161.759  25.046  21.944  1.00  0.00            
ATOM   3361  R4  CHO   500     163.559  26.796  23.444  1.00  0.00            
ATOM   3362  R5  CHO   500     163.109  24.746  23.894  1.00  0.00            
ATOM   3363  C1  CHO   500     161.909  26.396  27.094  1.00  0.00           C
ATOM   3364  C2  CHO   500     162.559  27.296  31.544  1.00  0.00           C
ATOM   3365  ROH CHO   501     147.559  86.096  12.594  1.00  0.00            
ATOM   3366  R1  CHO   501     148.309  85.696  15.294  1.00  0.00            
ATOM   3367  R2  CHO   501     150.359  87.096  16.494  1.00  0.00            
ATOM   3368  R3  CHO   501     148.459  87.696  18.344  1.00  0.00            
ATOM   3369  R4  CHO   501     150.909  88.946  19.344  1.00  0.00            
ATOM   3370  R5  CHO   501     149.559  87.546  20.444  1.00  0.00            
ATOM   3371  C1  CHO   501     149.409  90.546  22.794  1.00  0.00           C
ATOM   3372  C2  CHO   501     152.009  91.546  24.444  1.00  0.00           C
ATOM   3373  ROH CHO   502     176.709 121.946  35.394  1.00  0.00            
ATOM   3374  R1  CHO   502     175.359 122.746  33.044  1.00  0.00            
ATOM   3375  R2  CHO   502     176.109 124.946  31.544  1.00  0.00            
ATOM   3376  R3  CHO   502     176.259 123.146  29.544  1.00  0.00            
ATOM   3377  R4  CHO   502     175.909 125.746  28.194  1.00  0.00            
ATOM   3378  R5  CHO   502     174.709 123.946  27.894  1.00  0.00            
ATOM   3379  C1  CHO   502     175.909 124.496  24.344  1.00  0.00           C
ATOM   3380  C2  CHO   502     173.109 124.696  21.394  1.00  0.00           C
ATOM   3381  ROH CHO   503     116.009 184.596  54.794  1.00  0.00            
ATOM   3382  R1  CHO   503     115.609 182.996  52.494  1.00  0.00            
ATOM   3383  R2  CHO   503     113.159 182.096  51.694  1.00  0.00            
ATOM   3384  R3  CHO   503     113.859 183.246  49.344  1.00  0.00            
ATOM   3385  R4  CHO   503     111.259 181.996  48.794  1.00  0.00            
ATOM   3386  R5  CHO   503     113.109 181.746  47.644  1.00  0.00            
ATOM   3387  C1  CHO   503     110.809 183.046  44.894  1.00  0.00           C
ATOM   3388  C2  CHO   503     110.759 185.046  41.094  1.00  0.00           C
ATOM   3389  ROH CHO   504      49.509 205.246  17.544  1.00  0.00            
ATOM   3390  R1  CHO   504      48.809 205.146  20.294  1.00  0.00            
ATOM   3391  R2  CHO   504      50.659 204.596  22.244  1.00  0.00            
ATOM   3392  R3  CHO   504      49.709 206.896  23.294  1.00  0.00            
ATOM   3393  R4  CHO   504      50.759 205.396  25.594  1.00  0.00            
ATOM   3394  R5  CHO   504      48.759 206.296  25.394  1.00  0.00            
ATOM   3395  C1  CHO   504      49.909 208.096  28.544  1.00  0.00           C
ATOM   3396  C2  CHO   504      47.059 209.146  31.744  1.00  0.00           C
ATOM   3397  ROH CHO   505     130.959 163.596  51.344  1.00  0.00            
ATOM   3398  R1  CHO   505     128.859 163.546  49.444  1.00  0.00            
ATOM   3399  R2  CHO   505     129.259 164.196  46.794  1.00  0.00            
ATOM   3400  R3  CHO   505     128.059 161.746  46.394  1.00  0.00            
ATOM   3401  R4  CHO   505     127.759 163.196  43.844  1.00  0.00            
ATOM   3402  R5  CHO   505     126.159 162.246  45.044  1.00  0.00            
ATOM   3403  C1  CHO   505     125.809 160.296  41.744  1.00  0.00           C
ATOM   3404  C2  CHO   505     126.459 158.146  39.844  1.00  0.00           C
ATOM   3405  ROH CHO   506     124.559 197.196  15.794  1.00  0.00            
ATOM   3406  R1  CHO   506     125.809 196.946  18.344  1.00  0.00            
ATOM   3407  R2  CHO   506     124.509 197.496  20.694  1.00  0.00            
ATOM   3408  R3  CHO   506     125.259 194.946  21.344  1.00  0.00            
ATOM   3409  R4  CHO   506     125.259 196.396  23.894  1.00  0.00            
ATOM   3410  R5  CHO   506     126.909 195.246  23.044  1.00  0.00            
ATOM   3411  C1  CHO   506     126.409 193.396  26.344  1.00  0.00           C
ATOM   3412  C2  CHO   506     126.259 191.546  30.794  1.00  0.00           C
ATOM   3413  ROH CHO   507       7.959  92.246  34.094  1.00  0.00            
ATOM   3414  R1  CHO   507       8.159  93.446  31.494  1.00  0.00            
ATOM   3415  R2  CHO   507       9.959  92.546  29.594  1.00  0.00            
ATOM   3416  R3  CHO   507       7.709  92.296  28.044  1.00  0.00            
ATOM   3417  R4  CHO   507       9.909  91.546  26.294  1.00  0.00            
ATOM   3418  R5  CHO   507       8.409  93.096  25.894  1.00  0.00            
ATOM   3419  C1  CHO   507       7.809  90.796  22.894  1.00  0.00           C
ATOM   3420  C2  CHO   507      10.059  89.796  19.394  1.00  0.00           C
ATOM   3421  ROH CHO   508     100.659 170.646  21.094  1.00  0.00            
ATOM   3422  R1  CHO   508      99.559 171.146  23.694  1.00  0.00            
ATOM   3423  R2  CHO   508      99.409 169.196  25.644  1.00  0.00            
ATOM   3424  R3  CHO   508     100.809 171.046  27.144  1.00  0.00            
ATOM   3425  R4  CHO   508      99.409 169.346  29.094  1.00  0.00            
ATOM   3426  R5  CHO   508      99.309 171.546  28.944  1.00  0.00            
ATOM   3427  C1  CHO   508     100.709 171.196  32.494  1.00  0.00           C
ATOM   3428  C2  CHO   508      99.559 171.996  35.594  1.00  0.00           C
ATOM   3429  ROH CHO   509     178.609 165.096  39.894  1.00  0.00            
ATOM   3430  R1  CHO   509     178.059 163.646  37.544  1.00  0.00            
ATOM   3431  R2  CHO   509     176.209 164.546  35.694  1.00  0.00            
ATOM   3432  R3  CHO   509     178.259 164.296  33.944  1.00  0.00            
ATOM   3433  R4  CHO   509     175.859 164.046  32.294  1.00  0.00            
ATOM   3434  R5  CHO   509     177.509 162.646  32.344  1.00  0.00            
ATOM   3435  C1  CHO   509     177.659 163.596  28.644  1.00  0.00           C
ATOM   3436  C2  CHO   509     180.509 160.896  27.494  1.00  0.00           C
ATOM   3437  ROH CHO   510      40.609  98.796  12.944  1.00  0.00            
ATOM   3438  R1  CHO   510      39.059  98.096  15.194  1.00  0.00            
ATOM   3439  R2  CHO   510      39.259  95.646  16.444  1.00  0.00            
ATOM   3440  R3  CHO   510      39.659  97.196  18.644  1.00  0.00            
ATOM   3441  R4  CHO   510      39.459  94.446  19.644  1.00  0.00            
ATOM   3442  R5  CHO   510      38.359  96.146  20.344  1.00  0.00            
ATOM   3443  C1  CHO   510      40.009  95.146  23.594  1.00  0.00           C
ATOM   3444  C2  CHO   510      43.959  93.596  25.594  1.00  0.00           C
ATOM   3445  ROH CHO   511     130.109 212.746  48.994  1.00  0.00            
ATOM   3446  R1  CHO   511     130.059 212.346  46.194  1.00  0.00            
ATOM   3447  R2  CHO   511     128.159 213.496  44.494  1.00  0.00            
ATOM   3448  R3  CHO   511     130.359 214.446  43.194  1.00  0.00            
ATOM   3449  R4  CHO   511     128.109 214.896  41.344  1.00  0.00            
ATOM   3450  R5  CHO   511     129.959 213.846  40.894  1.00  0.00            
ATOM   3451  C1  CHO   511     130.159 216.596  38.294  1.00  0.00           C
ATOM   3452  C2  CHO   511     127.109 217.196  34.394  1.00  0.00           C
ATOM   3453  ROH CHO   512     204.509  88.396  35.944  1.00  0.00            
ATOM   3454  R1  CHO   512     202.309  88.246  34.194  1.00  0.00            
ATOM   3455  R2  CHO   512     200.359  90.196  34.044  1.00  0.00            
ATOM   3456  R3  CHO   512     201.009  90.196  31.394  1.00  0.00            
ATOM   3457  R4  CHO   512     198.059  90.396  31.494  1.00  0.00            
ATOM   3458  R5  CHO   512     199.259  88.946  30.394  1.00  0.00            
ATOM   3459  C1  CHO   512     197.359  90.496  27.494  1.00  0.00           C
ATOM   3460  C2  CHO   512     194.309  93.246  25.394  1.00  0.00           C
ATOM   3461  ROH CHO   513     102.809   7.646  22.444  1.00  0.00            
ATOM   3462  R1  CHO   513     103.809   6.946  24.994  1.00  0.00            
ATOM   3463  R2  CHO   513     104.309   8.796  26.994  1.00  0.00            
ATOM   3464  R3  CHO   513     102.709   7.146  28.444  1.00  0.00            
ATOM   3465  R4  CHO   513     104.609   8.296  30.394  1.00  0.00            
ATOM   3466  R5  CHO   513     104.209   6.196  30.044  1.00  0.00            
ATOM   3467  C1  CHO   513     103.259   6.446  33.744  1.00  0.00           C
ATOM   3468  C2  CHO   513     102.709   4.046  36.994  1.00  0.00           C
ATOM   3469  ROH CHO   514      59.809 188.946  13.244  1.00  0.00            
ATOM   3470  R1  CHO   514      58.859 189.096  15.894  1.00  0.00            
ATOM   3471  R2  CHO   514      57.159 187.246  16.994  1.00  0.00            
ATOM   3472  R3  CHO   514      59.059 187.046  18.894  1.00  0.00            
ATOM   3473  R4  CHO   514      56.559 186.396  20.244  1.00  0.00            
ATOM   3474  R5  CHO   514      58.009 187.896  20.844  1.00  0.00            
ATOM   3475  C1  CHO   514      58.009 185.696  23.994  1.00  0.00           C
ATOM   3476  C2  CHO   514      56.809 186.296  28.144  1.00  0.00           C
ATOM   3477  ROH CHO   515     102.409  18.346  22.444  1.00  0.00            
ATOM   3478  R1  CHO   515     100.509  18.646  24.544  1.00  0.00            
ATOM   3479  R2  CHO   515     100.009  16.646  26.394  1.00  0.00            
ATOM   3480  R3  CHO   515     100.609  18.596  28.194  1.00  0.00            
ATOM   3481  R4  CHO   515     100.359  16.196  29.794  1.00  0.00            
ATOM   3482  R5  CHO   515      99.309  18.046  30.094  1.00  0.00            
ATOM   3483  C1  CHO   515     101.159  17.746  33.444  1.00  0.00           C
ATOM   3484  C2  CHO   515      99.059  20.496  35.494  1.00  0.00           C
ATOM   3485  ROH CHO   516      85.959 212.996  23.044  1.00  0.00            
ATOM   3486  R1  CHO   516      85.109 211.846  25.494  1.00  0.00            
ATOM   3487  R2  CHO   516      86.709 211.896  27.794  1.00  0.00            
ATOM   3488  R3  CHO   516      84.459 212.996  28.894  1.00  0.00            
ATOM   3489  R4  CHO   516      86.209 212.396  31.144  1.00  0.00            
ATOM   3490  R5  CHO   516      84.159 211.746  30.894  1.00  0.00            
ATOM   3491  C1  CHO   516      83.859 213.696  34.194  1.00  0.00           C
ATOM   3492  C2  CHO   516      85.809 211.046  37.294  1.00  0.00           C
ATOM   3493  ROH CHO   517     158.909  89.296  12.294  1.00  0.00            
ATOM   3494  R1  CHO   517     157.609  90.896  14.194  1.00  0.00            
ATOM   3495  R2  CHO   517     156.309  89.846  16.394  1.00  0.00            
ATOM   3496  R3  CHO   517     157.959  91.596  17.744  1.00  0.00            
ATOM   3497  R4  CHO   517     156.459  90.196  19.844  1.00  0.00            
ATOM   3498  R5  CHO   517     156.609  92.346  19.594  1.00  0.00            
ATOM   3499  C1  CHO   517     158.059  91.996  23.094  1.00  0.00           C
ATOM   3500  C2  CHO   517     158.159  89.596  25.044  1.00  0.00           C
ATOM   3501  ROH CHO   518       0.859 131.646   8.044  1.00  0.00            
ATOM   3502  R1  CHO   518      -0.541 132.896  10.194  1.00  0.00            
ATOM   3503  R2  CHO   518      -0.941 131.646  12.644  1.00  0.00            
ATOM   3504  R3  CHO   518       0.209 133.896  13.594  1.00  0.00            
ATOM   3505  R4  CHO   518      -0.691 132.396  15.994  1.00  0.00            
ATOM   3506  R5  CHO   518      -1.191 134.496  15.494  1.00  0.00            
ATOM   3507  C1  CHO   518       0.509 134.996  18.894  1.00  0.00           C
ATOM   3508  C2  CHO   518       0.759 133.146  22.044  1.00  0.00           C
ATOM   3509  ROH CHO   519      97.859 185.996  20.894  1.00  0.00            
ATOM   3510  R1  CHO   519      99.259 186.896  23.144  1.00  0.00            
ATOM   3511  R2  CHO   519      98.059 188.346  25.194  1.00  0.00            
ATOM   3512  R3  CHO   519      99.159 186.396  26.744  1.00  0.00            
ATOM   3513  R4  CHO   519      98.109 188.396  28.644  1.00  0.00            
ATOM   3514  R5  CHO   519     100.159 187.596  28.594  1.00  0.00            
ATOM   3515  C1  CHO   519      99.159 186.646  32.144  1.00  0.00           C
ATOM   3516  C2  CHO   519      99.409 188.696  35.194  1.00  0.00           C
ATOM   3517  ROH CHO   520     129.259 175.546  50.744  1.00  0.00            
ATOM   3518  R1  CHO   520     126.909 175.046  49.244  1.00  0.00            
ATOM   3519  R2  CHO   520     126.509 176.196  46.744  1.00  0.00            
ATOM   3520  R3  CHO   520     126.109 173.646  45.994  1.00  0.00            
ATOM   3521  R4  CHO   520     124.959 175.246  43.794  1.00  0.00            
ATOM   3522  R5  CHO   520     123.959 173.646  44.894  1.00  0.00            
ATOM   3523  C1  CHO   520     123.709 172.246  41.394  1.00  0.00           C
ATOM   3524  C2  CHO   520     123.109 172.996  37.394  1.00  0.00           C
ATOM   3525  ROH CHO   521     207.959 218.846   8.444  1.00  0.00            
ATOM   3526  R1  CHO   521     206.809 218.846  11.044  1.00  0.00            
ATOM   3527  R2  CHO   521     207.809 217.246  13.094  1.00  0.00            
ATOM   3528  R3  CHO   521     207.959 219.596  14.444  1.00  0.00            
ATOM   3529  R4  CHO   521     207.109 217.646  16.444  1.00  0.00            
ATOM   3530  R5  CHO   521     206.159 219.546  15.994  1.00  0.00            
ATOM   3531  C1  CHO   521     206.909 220.146  19.644  1.00  0.00           C
ATOM   3532  C2  CHO   521     207.609 218.896  23.444  1.00  0.00           C
ATOM   3533  ROH CHO   522     171.359  54.346  45.294  1.00  0.00            
ATOM   3534  R1  CHO   522     170.859  55.196  42.644  1.00  0.00            
ATOM   3535  R2  CHO   522     172.059  53.996  40.494  1.00  0.00            
ATOM   3536  R3  CHO   522     169.509  53.696  39.644  1.00  0.00            
ATOM   3537  R4  CHO   522     171.159  53.446  37.194  1.00  0.00            
ATOM   3538  R5  CHO   522     169.459  54.796  37.494  1.00  0.00            
ATOM   3539  C1  CHO   522     168.209  52.846  34.494  1.00  0.00           C
ATOM   3540  C2  CHO   522     165.859  49.796  32.844  1.00  0.00           C
ATOM   3541  ROH CHO   523     139.809  98.896  54.644  1.00  0.00            
ATOM   3542  R1  CHO   523     140.259  97.996  51.994  1.00  0.00            
ATOM   3543  R2  CHO   523     138.509  96.346  50.694  1.00  0.00            
ATOM   3544  R3  CHO   523     138.609  98.296  48.794  1.00  0.00            
ATOM   3545  R4  CHO   523     137.059  96.146  47.544  1.00  0.00            
ATOM   3546  R5  CHO   523     138.809  97.146  46.694  1.00  0.00            
ATOM   3547  C1  CHO   523     136.259  97.846  43.944  1.00  0.00           C
ATOM   3548  C2  CHO   523     134.359  96.346  40.644  1.00  0.00           C
ATOM   3549  ROH CHO   524     148.159 194.946  42.144  1.00  0.00            
ATOM   3550  R1  CHO   524     148.809 195.996  39.594  1.00  0.00            
ATOM   3551  R2  CHO   524     147.959 194.846  37.244  1.00  0.00            
ATOM   3552  R3  CHO   524     147.059 197.346  36.744  1.00  0.00            
ATOM   3553  R4  CHO   524     146.859 195.996  34.144  1.00  0.00            
ATOM   3554  R5  CHO   524     147.859 197.846  34.544  1.00  0.00            
ATOM   3555  C1  CHO   524     145.359 198.996  31.894  1.00  0.00           C
ATOM   3556  C2  CHO   524     144.509 198.446  28.294  1.00  0.00           C
ATOM   3557  ROH CHO   525     134.559  20.396  51.594  1.00  0.00            
ATOM   3558  R1  CHO   525     133.509  21.046  49.044  1.00  0.00            
ATOM   3559  R2  CHO   525     135.059  22.246  47.094  1.00  0.00            
ATOM   3560  R3  CHO   525     134.209  20.146  45.594  1.00  0.00            
ATOM   3561  R4  CHO   525     135.559  21.946  43.694  1.00  0.00            
ATOM   3562  R5  CHO   525     133.559  21.146  43.494  1.00  0.00            
ATOM   3563  C1  CHO   525     135.109  19.746  40.294  1.00  0.00           C
ATOM   3564  C2  CHO   525     134.159  23.446  39.094  1.00  0.00           C
ATOM   3565  ROH CHO   526      79.209  42.296  45.094  1.00  0.00            
ATOM   3566  R1  CHO   526      80.259  41.696  42.544  1.00  0.00            
ATOM   3567  R2  CHO   526      80.109  43.446  40.444  1.00  0.00            
ATOM   3568  R3  CHO   526      82.809  43.046  40.344  1.00  0.00            
ATOM   3569  R4  CHO   526      82.059  43.696  37.544  1.00  0.00            
ATOM   3570  R5  CHO   526      83.159  41.946  38.244  1.00  0.00            
ATOM   3571  C1  CHO   526      85.709  43.496  35.794  1.00  0.00           C
ATOM   3572  C2  CHO   526      88.509  45.446  34.594  1.00  0.00           C
ATOM   3573  ROH CHO   527      90.559 167.246  21.194  1.00  0.00            
ATOM   3574  R1  CHO   527      89.409 166.846  23.744  1.00  0.00            
ATOM   3575  R2  CHO   527      90.809 165.646  25.844  1.00  0.00            
ATOM   3576  R3  CHO   527      90.059 167.896  27.144  1.00  0.00            
ATOM   3577  R4  CHO   527      91.309 166.246  29.194  1.00  0.00            
ATOM   3578  R5  CHO   527      89.309 167.146  29.294  1.00  0.00            
ATOM   3579  C1  CHO   527      90.909 168.646  32.394  1.00  0.00           C
ATOM   3580  C2  CHO   527      88.659 169.146  35.394  1.00  0.00           C
ATOM   3581  ROH CHO   528     132.409 151.296  14.544  1.00  0.00            
ATOM   3582  R1  CHO   528     132.709 150.746  17.344  1.00  0.00            
ATOM   3583  R2  CHO   528     134.959 149.496  18.394  1.00  0.00            
ATOM   3584  R3  CHO   528     135.059 151.696  19.944  1.00  0.00            
ATOM   3585  R4  CHO   528     136.609 149.696  21.394  1.00  0.00            
ATOM   3586  R5  CHO   528     134.959 150.796  22.194  1.00  0.00            
ATOM   3587  C1  CHO   528     137.659 151.846  24.644  1.00  0.00           C
ATOM   3588  C2  CHO   528     141.009 150.896  26.344  1.00  0.00           C
ATOM   3589  ROH CHO   529     110.059 215.946  54.994  1.00  0.00            
ATOM   3590  R1  CHO   529     109.809 214.996  52.344  1.00  0.00            
ATOM   3591  R2  CHO   529     107.609 215.446  50.794  1.00  0.00            
ATOM   3592  R3  CHO   529     109.409 216.496  49.044  1.00  0.00            
ATOM   3593  R4  CHO   529     107.309 215.346  47.344  1.00  0.00            
ATOM   3594  R5  CHO   529     109.459 214.896  47.244  1.00  0.00            
ATOM   3595  C1  CHO   529     108.859 216.196  43.694  1.00  0.00           C
ATOM   3596  C2  CHO   529     107.809 217.146  39.494  1.00  0.00           C
ATOM   3597  ROH CHO   530     112.959 203.446  18.294  1.00  0.00            
ATOM   3598  R1  CHO   530     113.009 202.646  21.044  1.00  0.00            
ATOM   3599  R2  CHO   530     114.509 203.996  22.944  1.00  0.00            
ATOM   3600  R3  CHO   530     112.109 204.146  24.244  1.00  0.00            
ATOM   3601  R4  CHO   530     114.109 204.196  26.344  1.00  0.00            
ATOM   3602  R5  CHO   530     112.409 202.846  26.194  1.00  0.00            
ATOM   3603  C1  CHO   530     111.609 204.446  29.544  1.00  0.00           C
ATOM   3604  C2  CHO   530     111.459 205.796  33.844  1.00  0.00           C
ATOM   3605  ROH CHO   531      82.209 188.646  14.994  1.00  0.00            
ATOM   3606  R1  CHO   531      82.459 189.696  17.594  1.00  0.00            
ATOM   3607  R2  CHO   531      80.509 191.246  18.794  1.00  0.00            
ATOM   3608  R3  CHO   531      80.709 189.396  20.744  1.00  0.00            
ATOM   3609  R4  CHO   531      79.459 191.746  22.044  1.00  0.00            
ATOM   3610  R5  CHO   531      81.259 190.696  22.694  1.00  0.00            
ATOM   3611  C1  CHO   531      79.059 190.296  25.794  1.00  0.00           C
ATOM   3612  C2  CHO   531      78.909 189.246  29.944  1.00  0.00           C
ATOM   3613  ROH CHO   532     158.009  50.546  48.994  1.00  0.00            
ATOM   3614  R1  CHO   532     157.759  48.896  46.744  1.00  0.00            
ATOM   3615  R2  CHO   532     155.709  49.246  44.894  1.00  0.00            
ATOM   3616  R3  CHO   532     157.759  49.346  43.094  1.00  0.00            
ATOM   3617  R4  CHO   532     155.509  48.396  41.544  1.00  0.00            
ATOM   3618  R5  CHO   532     157.459  47.446  41.694  1.00  0.00            
ATOM   3619  C1  CHO   532     157.309  48.046  37.944  1.00  0.00           C
ATOM   3620  C2  CHO   532     155.809  48.846  34.294  1.00  0.00           C
ATOM   3621  ROH CHO   533      14.459 150.296  38.144  1.00  0.00            
ATOM   3622  R1  CHO   533      15.209 148.396  36.194  1.00  0.00            
ATOM   3623  R2  CHO   533      13.959 148.246  33.744  1.00  0.00            
ATOM   3624  R3  CHO   533      16.459 148.496  32.794  1.00  0.00            
ATOM   3625  R4  CHO   533      14.809 147.996  30.394  1.00  0.00            
ATOM   3626  R5  CHO   533      16.609 146.896  31.044  1.00  0.00            
ATOM   3627  C1  CHO   533      17.709 148.096  27.594  1.00  0.00           C
ATOM   3628  C2  CHO   533      18.409 145.846  23.094  1.00  0.00           C
ATOM   3629  ROH CHO   534     204.409 129.346  38.544  1.00  0.00            
ATOM   3630  R1  CHO   534     204.459 130.296  35.894  1.00  0.00            
ATOM   3631  R2  CHO   534     206.309 129.446  34.044  1.00  0.00            
ATOM   3632  R3  CHO   534     204.109 128.846  32.544  1.00  0.00            
ATOM   3633  R4  CHO   534     206.259 129.046  30.594  1.00  0.00            
ATOM   3634  R5  CHO   534     204.359 130.096  30.544  1.00  0.00            
ATOM   3635  C1  CHO   534     204.159 128.246  27.244  1.00  0.00           C
ATOM   3636  C2  CHO   534     203.709 131.546  26.144  1.00  0.00           C
ATOM   3637  ROH CHO   535     121.659  50.346  26.294  1.00  0.00            
ATOM   3638  R1  CHO   535     122.159  51.746  28.744  1.00  0.00            
ATOM   3639  R2  CHO   535     121.159  50.896  31.144  1.00  0.00            
ATOM   3640  R3  CHO   535     123.759  50.996  31.894  1.00  0.00            
ATOM   3641  R4  CHO   535     122.259  50.546  34.394  1.00  0.00            
ATOM   3642  R5  CHO   535     123.659  52.146  34.044  1.00  0.00            
ATOM   3643  C1  CHO   535     125.309  50.446  37.044  1.00  0.00           C
ATOM   3644  C2  CHO   535     124.959  50.396  40.744  1.00  0.00           C
ATOM   3645  ROH CHO   536     132.509 221.046  52.694  1.00  0.00            
ATOM   3646  R1  CHO   536     132.559 222.896  50.544  1.00  0.00            
ATOM   3647  R2  CHO   536     133.309 222.196  47.994  1.00  0.00            
ATOM   3648  R3  CHO   536     130.909 223.196  47.344  1.00  0.00            
ATOM   3649  R4  CHO   536     132.309 222.896  44.794  1.00  0.00            
ATOM   3650  R5  CHO   536     131.359 224.696  45.494  1.00  0.00            
ATOM   3651  C1  CHO   536     129.409 224.246  42.244  1.00  0.00           C
ATOM   3652  C2  CHO   536     127.259 225.996  39.444  1.00  0.00           C
ATOM   3653  ROH CHO   537     120.309 119.046  22.044  1.00  0.00            
ATOM   3654  R1  CHO   537     121.059 118.496  24.744  1.00  0.00            
ATOM   3655  R2  CHO   537     123.609 117.746  25.444  1.00  0.00            
ATOM   3656  R3  CHO   537     123.409 119.896  27.144  1.00  0.00            
ATOM   3657  R4  CHO   537     125.809 118.496  27.994  1.00  0.00            
ATOM   3658  R5  CHO   537     124.109 119.046  29.244  1.00  0.00            
ATOM   3659  C1  CHO   537     126.909 120.896  31.094  1.00  0.00           C
ATOM   3660  C2  CHO   537     130.609 120.596  33.294  1.00  0.00           C
ATOM   3661  ROH CHO   538     189.509  75.496  40.294  1.00  0.00            
ATOM   3662  R1  CHO   538     188.809  73.396  38.594  1.00  0.00            
ATOM   3663  R2  CHO   538     186.159  72.896  37.844  1.00  0.00            
ATOM   3664  R3  CHO   538     187.209  73.046  35.344  1.00  0.00            
ATOM   3665  R4  CHO   538     184.959  71.146  35.144  1.00  0.00            
ATOM   3666  R5  CHO   538     187.009  70.796  34.494  1.00  0.00            
ATOM   3667  C1  CHO   538     185.209  70.246  31.194  1.00  0.00           C
ATOM   3668  C2  CHO   538     183.759  71.146  27.794  1.00  0.00           C
ATOM   3669  ROH CHO   539     168.759  63.846  14.644  1.00  0.00            
ATOM   3670  R1  CHO   539     168.459  62.796  17.244  1.00  0.00            
ATOM   3671  R2  CHO   539     170.559  62.546  18.994  1.00  0.00            
ATOM   3672  R3  CHO   539     169.009  63.996  20.644  1.00  0.00            
ATOM   3673  R4  CHO   539     169.409  61.496  22.094  1.00  0.00            
ATOM   3674  R5  CHO   539     167.509  62.446  21.644  1.00  0.00            
ATOM   3675  C1  CHO   539     167.259  62.346  25.444  1.00  0.00           C
ATOM   3676  C2  CHO   539     162.909  62.996  26.144  1.00  0.00           C
ATOM   3677  ROH CHO   540      85.009 158.646  17.444  1.00  0.00            
ATOM   3678  R1  CHO   540      84.109 157.996  20.044  1.00  0.00            
ATOM   3679  R2  CHO   540      85.609 158.496  22.294  1.00  0.00            
ATOM   3680  R3  CHO   540      83.309 159.796  23.094  1.00  0.00            
ATOM   3681  R4  CHO   540      84.759 159.196  25.594  1.00  0.00            
ATOM   3682  R5  CHO   540      82.709 158.696  25.144  1.00  0.00            
ATOM   3683  C1  CHO   540      82.159 160.796  28.244  1.00  0.00           C
ATOM   3684  C2  CHO   540      81.359 163.346  31.444  1.00  0.00           C
ATOM   3685  ROH CHO   541     190.409 153.096   6.594  1.00  0.00            
ATOM   3686  R1  CHO   541     191.059 151.696   8.994  1.00  0.00            
ATOM   3687  R2  CHO   541     189.859 152.246  11.394  1.00  0.00            
ATOM   3688  R3  CHO   541     189.309 149.596  11.344  1.00  0.00            
ATOM   3689  R4  CHO   541     189.409 150.296  14.194  1.00  0.00            
ATOM   3690  R5  CHO   541     190.509 148.696  13.194  1.00  0.00            
ATOM   3691  C1  CHO   541     188.609 146.646  15.794  1.00  0.00           C
ATOM   3692  C2  CHO   541     187.009 144.796  18.694  1.00  0.00           C
ATOM   3693  ROH CHO   542      56.059 211.796  18.544  1.00  0.00            
ATOM   3694  R1  CHO   542      57.009 211.496  21.194  1.00  0.00            
ATOM   3695  R2  CHO   542      57.859 213.646  22.694  1.00  0.00            
ATOM   3696  R3  CHO   542      56.059 212.746  24.494  1.00  0.00            
ATOM   3697  R4  CHO   542      57.809 214.446  26.044  1.00  0.00            
ATOM   3698  R5  CHO   542      57.309 212.396  26.494  1.00  0.00            
ATOM   3699  C1  CHO   542      56.059 213.996  29.694  1.00  0.00           C
ATOM   3700  C2  CHO   542      54.859 213.596  33.194  1.00  0.00           C
ATOM   3701  ROH CHO   543      94.359  94.096  29.894  1.00  0.00            
ATOM   3702  R1  CHO   543      95.059  92.796  32.294  1.00  0.00            
ATOM   3703  R2  CHO   543      95.609  94.146  34.644  1.00  0.00            
ATOM   3704  R3  CHO   543      93.659  92.546  35.694  1.00  0.00            
ATOM   3705  R4  CHO   543      94.959  93.746  37.994  1.00  0.00            
ATOM   3706  R5  CHO   543      94.659  91.646  37.644  1.00  0.00            
ATOM   3707  C1  CHO   543      92.759  92.046  40.944  1.00  0.00           C
ATOM   3708  C2  CHO   543      95.759  93.196  44.244  1.00  0.00           C
ATOM   3709  ROH CHO   544      39.309 206.196  16.594  1.00  0.00            
ATOM   3710  R1  CHO   544      40.309 206.846  19.194  1.00  0.00            
ATOM   3711  R2  CHO   544      38.709 207.896  21.194  1.00  0.00            
ATOM   3712  R3  CHO   544      39.709 205.796  22.594  1.00  0.00            
ATOM   3713  R4  CHO   544      37.909 207.196  24.444  1.00  0.00            
ATOM   3714  R5  CHO   544      40.009 206.696  24.794  1.00  0.00            
ATOM   3715  C1  CHO   544      38.409 204.796  27.694  1.00  0.00           C
ATOM   3716  C2  CHO   544      38.609 206.146  30.794  1.00  0.00           C
ATOM   3717  ROH CHO   545     131.209 189.796  49.694  1.00  0.00            
ATOM   3718  R1  CHO   545     130.409 188.496  47.344  1.00  0.00            
ATOM   3719  R2  CHO   545     129.009 189.746  45.294  1.00  0.00            
ATOM   3720  R3  CHO   545     131.059 188.796  43.744  1.00  0.00            
ATOM   3721  R4  CHO   545     128.759 189.046  41.944  1.00  0.00            
ATOM   3722  R5  CHO   545     130.009 187.296  42.244  1.00  0.00            
ATOM   3723  C1  CHO   545     130.559 187.796  38.494  1.00  0.00           C
ATOM   3724  C2  CHO   545     127.709 188.696  35.194  1.00  0.00           C
ATOM   3725  ROH CHO   546     137.959  14.996  16.894  1.00  0.00            
ATOM   3726  R1  CHO   546     138.359  14.846  19.644  1.00  0.00            
ATOM   3727  R2  CHO   546     139.759  12.796  20.844  1.00  0.00            
ATOM   3728  R3  CHO   546     141.259  14.796  21.894  1.00  0.00            
ATOM   3729  R4  CHO   546     142.209  12.396  23.244  1.00  0.00            
ATOM   3730  R5  CHO   546     141.509  14.196  24.244  1.00  0.00            
ATOM   3731  C1  CHO   546     145.009  14.046  25.644  1.00  0.00           C
ATOM   3732  C2  CHO   546     148.009  11.296  27.244  1.00  0.00           C
ATOM   3733  ROH CHO   547     130.159 175.196  16.794  1.00  0.00            
ATOM   3734  R1  CHO   547     129.409 176.846  18.994  1.00  0.00            
ATOM   3735  R2  CHO   547     128.409 175.796  21.344  1.00  0.00            
ATOM   3736  R3  CHO   547     130.409 177.246  22.444  1.00  0.00            
ATOM   3737  R4  CHO   547     128.559 176.746  24.644  1.00  0.00            
ATOM   3738  R5  CHO   547     129.309 178.696  23.994  1.00  0.00            
ATOM   3739  C1  CHO   547     130.559 178.696  27.644  1.00  0.00           C
ATOM   3740  C2  CHO   547     130.809 180.346  30.644  1.00  0.00           C
ATOM   3741  ROH CHO   548     126.059  52.946  57.544  1.00  0.00            
ATOM   3742  R1  CHO   548     125.359  52.646  54.844  1.00  0.00            
ATOM   3743  R2  CHO   548     125.159  50.196  53.594  1.00  0.00            
ATOM   3744  R3  CHO   548     122.709  51.146  52.894  1.00  0.00            
ATOM   3745  R4  CHO   548     123.109  48.846  51.144  1.00  0.00            
ATOM   3746  R5  CHO   548     122.609  50.846  50.494  1.00  0.00            
ATOM   3747  C1  CHO   548     119.659  48.946  49.044  1.00  0.00           C
ATOM   3748  C2  CHO   548     118.559  49.246  45.094  1.00  0.00           C
ATOM   3749  ROH CHO   549     130.409  56.746  26.894  1.00  0.00            
ATOM   3750  R1  CHO   549     131.809  56.846  29.344  1.00  0.00            
ATOM   3751  R2  CHO   549     133.459  58.996  29.994  1.00  0.00            
ATOM   3752  R3  CHO   549     131.909  59.046  32.244  1.00  0.00            
ATOM   3753  R4  CHO   549     134.209  60.746  32.894  1.00  0.00            
ATOM   3754  R5  CHO   549     133.509  59.046  34.044  1.00  0.00            
ATOM   3755  C1  CHO   549     133.209  61.796  36.694  1.00  0.00           C
ATOM   3756  C2  CHO   549     133.509  65.596  36.994  1.00  0.00           C
ATOM   3757  ROH CHO   550     175.859 187.096   6.894  1.00  0.00            
ATOM   3758  R1  CHO   550     174.859 186.996   9.544  1.00  0.00            
ATOM   3759  R2  CHO   550     175.609 185.046  11.294  1.00  0.00            
ATOM   3760  R3  CHO   550     176.309 187.146  12.894  1.00  0.00            
ATOM   3761  R4  CHO   550     176.109 184.896  14.744  1.00  0.00            
ATOM   3762  R5  CHO   550     175.109 186.796  14.894  1.00  0.00            
ATOM   3763  C1  CHO   550     177.059 186.796  18.194  1.00  0.00           C
ATOM   3764  C2  CHO   550     178.409 187.146  21.544  1.00  0.00           C
ATOM   3765  ROH CHO   551     176.359  83.346  39.494  1.00  0.00            
ATOM   3766  R1  CHO   551     177.209  83.846  36.844  1.00  0.00            
ATOM   3767  R2  CHO   551     176.509  82.246  34.744  1.00  0.00            
ATOM   3768  R3  CHO   551     175.559  84.546  33.644  1.00  0.00            
ATOM   3769  R4  CHO   551     175.059  82.496  31.594  1.00  0.00            
ATOM   3770  R5  CHO   551     176.109  84.396  31.344  1.00  0.00            
ATOM   3771  C1  CHO   551     173.359  84.846  28.794  1.00  0.00           C
ATOM   3772  C2  CHO   551     171.909  85.796  25.194  1.00  0.00           C
ATOM   3773  ROH CHO   552     174.509 197.346   9.894  1.00  0.00            
ATOM   3774  R1  CHO   552     173.309 197.396  12.444  1.00  0.00            
ATOM   3775  R2  CHO   552     173.909 195.596  14.444  1.00  0.00            
ATOM   3776  R3  CHO   552     174.359 197.846  15.894  1.00  0.00            
ATOM   3777  R4  CHO   552     174.359 195.696  17.894  1.00  0.00            
ATOM   3778  R5  CHO   552     173.159 197.496  17.944  1.00  0.00            
ATOM   3779  C1  CHO   552     175.059 197.846  21.244  1.00  0.00           C
ATOM   3780  C2  CHO   552     177.209 197.396  24.244  1.00  0.00           C
ATOM   3781  ROH CHO   553      95.409 136.946  25.944  1.00  0.00            
ATOM   3782  R1  CHO   553      95.959 137.196  28.744  1.00  0.00            
ATOM   3783  R2  CHO   553      94.159 138.346  30.494  1.00  0.00            
ATOM   3784  R3  CHO   553      94.409 136.046  31.844  1.00  0.00            
ATOM   3785  R4  CHO   553      93.109 137.846  33.744  1.00  0.00            
ATOM   3786  R5  CHO   553      94.959 136.696  34.094  1.00  0.00            
ATOM   3787  C1  CHO   553      92.809 135.346  36.894  1.00  0.00           C
ATOM   3788  C2  CHO   553      92.809 136.046  40.044  1.00  0.00           C
ATOM   3789  ROH CHO   554      98.609 220.396  55.294  1.00  0.00            
ATOM   3790  R1  CHO   554      98.959 221.496  52.694  1.00  0.00            
ATOM   3791  R2  CHO   554     100.109 220.046  50.644  1.00  0.00            
ATOM   3792  R3  CHO   554      97.859 220.746  49.294  1.00  0.00            
ATOM   3793  R4  CHO   554      99.409 219.296  47.294  1.00  0.00            
ATOM   3794  R5  CHO   554      98.559 221.296  47.094  1.00  0.00            
ATOM   3795  C1  CHO   554      96.909 219.496  44.144  1.00  0.00           C
ATOM   3796  C2  CHO   554      96.059 219.896  40.494  1.00  0.00           C
ATOM   3797  ROH CHO   555      40.159 178.846  14.694  1.00  0.00            
ATOM   3798  R1  CHO   555      38.059 178.196  16.494  1.00  0.00            
ATOM   3799  R2  CHO   555      38.509 176.996  18.994  1.00  0.00            
ATOM   3800  R3  CHO   555      37.109 179.146  19.894  1.00  0.00            
ATOM   3801  R4  CHO   555      36.859 177.096  21.994  1.00  0.00            
ATOM   3802  R5  CHO   555      35.209 178.146  21.044  1.00  0.00            
ATOM   3803  C1  CHO   555      34.559 179.146  24.644  1.00  0.00           C
ATOM   3804  C2  CHO   555      30.309 180.096  26.044  1.00  0.00           C
ATOM   3805  ROH CHO   556      99.709   4.646  24.694  1.00  0.00            
ATOM   3806  R1  CHO   556      99.609   2.696  26.744  1.00  0.00            
ATOM   3807  R2  CHO   556     101.159   2.846  29.044  1.00  0.00            
ATOM   3808  R3  CHO   556      98.759   2.596  30.294  1.00  0.00            
ATOM   3809  R4  CHO   556     100.759   2.296  32.394  1.00  0.00            
ATOM   3810  R5  CHO   556      99.109   0.946  31.944  1.00  0.00            
ATOM   3811  C1  CHO   556      98.259   1.746  35.594  1.00  0.00           C
ATOM   3812  C2  CHO   556      97.259   3.096  40.044  1.00  0.00           C
ATOM   3813  ROH CHO   557     144.059  29.196  53.594  1.00  0.00            
ATOM   3814  R1  CHO   557     143.909  29.646  50.794  1.00  0.00            
ATOM   3815  R2  CHO   557     144.609  27.696  48.944  1.00  0.00            
ATOM   3816  R3  CHO   557     142.109  28.196  47.994  1.00  0.00            
ATOM   3817  R4  CHO   557     143.809  28.246  45.644  1.00  0.00            
ATOM   3818  R5  CHO   557     142.409  29.796  46.294  1.00  0.00            
ATOM   3819  C1  CHO   557     141.009  29.046  42.794  1.00  0.00           C
ATOM   3820  C2  CHO   557     142.909  28.046  40.094  1.00  0.00           C
ATOM   3821  ROH CHO   558     108.509 150.846  26.844  1.00  0.00            
ATOM   3822  R1  CHO   558     109.209 151.796  29.394  1.00  0.00            
ATOM   3823  R2  CHO   558     108.809 154.446  30.144  1.00  0.00            
ATOM   3824  R3  CHO   558     107.509 153.246  32.244  1.00  0.00            
ATOM   3825  R4  CHO   558     109.559 154.946  33.494  1.00  0.00            
ATOM   3826  R5  CHO   558     109.209 152.796  33.844  1.00  0.00            
ATOM   3827  C1  CHO   558     108.759 154.096  37.394  1.00  0.00           C
ATOM   3828  C2  CHO   558     107.909 153.746  41.244  1.00  0.00           C
ATOM   3829  ROH CHO   559     119.259 123.696  22.294  1.00  0.00            
ATOM   3830  R1  CHO   559     121.509 123.746  23.994  1.00  0.00            
ATOM   3831  R2  CHO   559     122.659 126.096  24.894  1.00  0.00            
ATOM   3832  R3  CHO   559     122.309 124.946  27.344  1.00  0.00            
ATOM   3833  R4  CHO   559     124.659 126.696  27.644  1.00  0.00            
ATOM   3834  R5  CHO   559     124.559 124.546  28.094  1.00  0.00            
ATOM   3835  C1  CHO   559     125.509 125.896  31.544  1.00  0.00           C
ATOM   3836  C2  CHO   559     128.109 125.496  33.594  1.00  0.00           C
ATOM   3837  ROH CHO   560     164.909 188.396   7.694  1.00  0.00            
ATOM   3838  R1  CHO   560     163.959 187.646  10.294  1.00  0.00            
ATOM   3839  R2  CHO   560     164.009 184.996  11.144  1.00  0.00            
ATOM   3840  R3  CHO   560     165.359 186.096  13.244  1.00  0.00            
ATOM   3841  R4  CHO   560     163.559 184.096  14.444  1.00  0.00            
ATOM   3842  R5  CHO   560     163.709 186.196  15.044  1.00  0.00            
ATOM   3843  C1  CHO   560     164.559 184.546  18.344  1.00  0.00           C
ATOM   3844  C2  CHO   560     166.009 185.846  21.094  1.00  0.00           C
ATOM   3845  ROH CHO   561      96.559  55.146  21.944  1.00  0.00            
ATOM   3846  R1  CHO   561      96.309  53.746  24.344  1.00  0.00            
ATOM   3847  R2  CHO   561      95.759  54.996  26.794  1.00  0.00            
ATOM   3848  R3  CHO   561      93.709  53.196  26.844  1.00  0.00            
ATOM   3849  R4  CHO   561      94.409  53.696  29.644  1.00  0.00            
ATOM   3850  R5  CHO   561      94.259  51.746  28.694  1.00  0.00            
ATOM   3851  C1  CHO   561      91.659  51.296  31.444  1.00  0.00           C
ATOM   3852  C2  CHO   561      93.109  46.296  31.894  1.00  0.00           C
ATOM   3853  ROH CHO   562      63.809 210.046  52.594  1.00  0.00            
ATOM   3854  R1  CHO   562      65.309 210.396  50.194  1.00  0.00            
ATOM   3855  R2  CHO   562      65.109 208.696  48.044  1.00  0.00            
ATOM   3856  R3  CHO   562      64.559 210.996  46.694  1.00  0.00            
ATOM   3857  R4  CHO   562      64.509 208.846  44.644  1.00  0.00            
ATOM   3858  R5  CHO   562      65.709 210.696  44.594  1.00  0.00            
ATOM   3859  C1  CHO   562      63.709 211.146  41.394  1.00  0.00           C
ATOM   3860  C2  CHO   562      62.259 213.046  37.644  1.00  0.00           C
ATOM   3861  ROH CHO   563     197.709 195.346   8.194  1.00  0.00            
ATOM   3862  R1  CHO   563     197.159 194.996  10.944  1.00  0.00            
ATOM   3863  R2  CHO   563     196.759 192.546  12.094  1.00  0.00            
ATOM   3864  R3  CHO   563     198.759 193.296  13.744  1.00  0.00            
ATOM   3865  R4  CHO   563     197.409 191.096  15.144  1.00  0.00            
ATOM   3866  R5  CHO   563     197.809 193.096  15.944  1.00  0.00            
ATOM   3867  C1  CHO   563     199.659 190.996  18.544  1.00  0.00           C
ATOM   3868  C2  CHO   563     201.959 191.896  21.044  1.00  0.00           C
ATOM   3869  ROH CHO   564     172.409 176.946   9.344  1.00  0.00            
ATOM   3870  R1  CHO   564     173.059 177.246  12.094  1.00  0.00            
ATOM   3871  R2  CHO   564     171.109 177.596  14.044  1.00  0.00            
ATOM   3872  R3  CHO   564     172.359 175.446  15.194  1.00  0.00            
ATOM   3873  R4  CHO   564     170.209 176.196  17.044  1.00  0.00            
ATOM   3874  R5  CHO   564     172.309 175.946  17.544  1.00  0.00            
ATOM   3875  C1  CHO   564     170.859 173.346  19.894  1.00  0.00           C
ATOM   3876  C2  CHO   564     170.959 172.896  22.994  1.00  0.00           C
ATOM   3877  ROH CHO   565     131.309 155.596  17.294  1.00  0.00            
ATOM   3878  R1  CHO   565     133.159 156.296  19.344  1.00  0.00            
ATOM   3879  R2  CHO   565     132.359 157.246  21.794  1.00  0.00            
ATOM   3880  R3  CHO   565     133.909 155.196  22.694  1.00  0.00            
ATOM   3881  R4  CHO   565     133.459 156.896  25.044  1.00  0.00            
ATOM   3882  R5  CHO   565     135.409 156.196  24.294  1.00  0.00            
ATOM   3883  C1  CHO   565     135.559 154.746  27.794  1.00  0.00           C
ATOM   3884  C2  CHO   565     135.309 154.196  31.794  1.00  0.00           C
ATOM   3885  ROH CHO   566     145.359 175.546  46.244  1.00  0.00            
ATOM   3886  R1  CHO   566     144.159 173.996  44.244  1.00  0.00            
ATOM   3887  R2  CHO   566     141.409 173.746  43.994  1.00  0.00            
ATOM   3888  R3  CHO   566     141.909 174.496  41.444  1.00  0.00            
ATOM   3889  R4  CHO   566     139.259 173.246  41.344  1.00  0.00            
ATOM   3890  R5  CHO   566     140.959 172.746  40.094  1.00  0.00            
ATOM   3891  C1  CHO   566     138.459 173.696  37.394  1.00  0.00           C
ATOM   3892  C2  CHO   566     138.209 173.296  33.944  1.00  0.00           C
ATOM   3893  ROH CHO   567      65.709 115.746  49.894  1.00  0.00            
ATOM   3894  R1  CHO   567      67.559 116.896  48.044  1.00  0.00            
ATOM   3895  R2  CHO   567      67.009 117.096  45.344  1.00  0.00            
ATOM   3896  R3  CHO   567      67.609 119.746  45.794  1.00  0.00            
ATOM   3897  R4  CHO   567      68.059 119.346  42.894  1.00  0.00            
ATOM   3898  R5  CHO   567      69.459 120.196  44.344  1.00  0.00            
ATOM   3899  C1  CHO   567      69.159 123.096  41.894  1.00  0.00           C
ATOM   3900  C2  CHO   567      66.559 125.246  38.994  1.00  0.00           C
ATOM   3901  ROH CHO   568     183.509  19.446  46.294  1.00  0.00            
ATOM   3902  R1  CHO   568     182.809  19.996  43.594  1.00  0.00            
ATOM   3903  R2  CHO   568     184.659  20.696  41.694  1.00  0.00            
ATOM   3904  R3  CHO   568     183.559  18.596  40.344  1.00  0.00            
ATOM   3905  R4  CHO   568     185.409  19.796  38.444  1.00  0.00            
ATOM   3906  R5  CHO   568     183.309  19.396  38.094  1.00  0.00            
ATOM   3907  C1  CHO   568     184.859  17.346  35.294  1.00  0.00           C
ATOM   3908  C2  CHO   568     185.109  15.296  32.894  1.00  0.00           C
ATOM   3909  ROH CHO   569     153.609 142.496  13.494  1.00  0.00            
ATOM   3910  R1  CHO   569     153.159 140.196  15.144  1.00  0.00            
ATOM   3911  R2  CHO   569     155.159 138.896  16.444  1.00  0.00            
ATOM   3912  R3  CHO   569     153.609 139.346  18.644  1.00  0.00            
ATOM   3913  R4  CHO   569     155.559 137.296  19.494  1.00  0.00            
ATOM   3914  R5  CHO   569     153.359 137.196  19.644  1.00  0.00            
ATOM   3915  C1  CHO   569     154.259 136.796  23.344  1.00  0.00           C
ATOM   3916  C2  CHO   569     153.709 133.996  25.944  1.00  0.00           C
ATOM   3917  ROH CHO   570     188.959   9.546  12.944  1.00  0.00            
ATOM   3918  R1  CHO   570     188.959   8.496  15.544  1.00  0.00            
ATOM   3919  R2  CHO   570     191.009   6.896  16.544  1.00  0.00            
ATOM   3920  R3  CHO   570     191.059   8.746  18.494  1.00  0.00            
ATOM   3921  R4  CHO   570     191.509   6.146  19.894  1.00  0.00            
ATOM   3922  R5  CHO   570     190.009   7.646  20.394  1.00  0.00            
ATOM   3923  C1  CHO   570     191.909   7.496  23.694  1.00  0.00           C
ATOM   3924  C2  CHO   570     195.759   5.896  25.244  1.00  0.00           C
ATOM   3925  ROH CHO   571     109.259  24.746  54.794  1.00  0.00            
ATOM   3926  R1  CHO   571     109.309  25.946  52.194  1.00  0.00            
ATOM   3927  R2  CHO   571     110.409  24.696  49.994  1.00  0.00            
ATOM   3928  R3  CHO   571     107.959  25.196  48.894  1.00  0.00            
ATOM   3929  R4  CHO   571     109.809  24.996  46.644  1.00  0.00            
ATOM   3930  R5  CHO   571     108.459  26.646  47.094  1.00  0.00            
ATOM   3931  C1  CHO   571     107.159  25.696  43.594  1.00  0.00           C
ATOM   3932  C2  CHO   571     106.209  26.546  40.594  1.00  0.00           C
ATOM   3933  ROH CHO   572     141.009  52.746  55.344  1.00  0.00            
ATOM   3934  R1  CHO   572     140.259  51.596  52.894  1.00  0.00            
ATOM   3935  R2  CHO   572     138.759  52.946  50.994  1.00  0.00            
ATOM   3936  R3  CHO   572     140.809  52.246  49.394  1.00  0.00            
ATOM   3937  R4  CHO   572     138.509  52.496  47.594  1.00  0.00            
ATOM   3938  R5  CHO   572     139.859  50.796  47.744  1.00  0.00            
ATOM   3939  C1  CHO   572     140.309  51.596  44.044  1.00  0.00           C
ATOM   3940  C2  CHO   572     140.509  49.596  40.594  1.00  0.00           C
ATOM   3941  ROH CHO   573       3.709 195.246  41.494  1.00  0.00            
ATOM   3942  R1  CHO   573       3.509 196.446  38.944  1.00  0.00            
ATOM   3943  R2  CHO   573       5.309 195.946  36.894  1.00  0.00            
ATOM   3944  R3  CHO   573       3.109 195.296  35.544  1.00  0.00            
ATOM   3945  R4  CHO   573       4.759 196.696  33.594  1.00  0.00            
ATOM   3946  R5  CHO   573       2.709 197.196  34.094  1.00  0.00            
ATOM   3947  C1  CHO   573       2.309 196.546  30.344  1.00  0.00           C
ATOM   3948  C2  CHO   573       2.909 196.446  26.444  1.00  0.00           C
ATOM   3949  ROH CHO   574      38.609  -0.454  13.694  1.00  0.00            
ATOM   3950  R1  CHO   574      37.459  -0.754  16.244  1.00  0.00            
ATOM   3951  R2  CHO   574      39.009  -0.604  18.544  1.00  0.00            
ATOM   3952  R3  CHO   574      37.109   1.296  19.244  1.00  0.00            
ATOM   3953  R4  CHO   574      38.409   0.596  21.794  1.00  0.00            
ATOM   3954  R5  CHO   574      36.259   0.546  21.344  1.00  0.00            
ATOM   3955  C1  CHO   574      36.309   2.946  24.294  1.00  0.00           C
ATOM   3956  C2  CHO   574      33.309   3.346  27.844  1.00  0.00           C
ATOM   3957  ROH CHO   575      33.059 167.896  39.594  1.00  0.00            
ATOM   3958  R1  CHO   575      34.859 169.046  37.744  1.00  0.00            
ATOM   3959  R2  CHO   575      37.609 168.846  38.044  1.00  0.00            
ATOM   3960  R3  CHO   575      37.459 167.846  35.544  1.00  0.00            
ATOM   3961  R4  CHO   575      40.209 167.246  36.444  1.00  0.00            
ATOM   3962  R5  CHO   575      39.609 168.296  34.594  1.00  0.00            
ATOM   3963  C1  CHO   575      41.609 165.396  33.144  1.00  0.00           C
ATOM   3964  C2  CHO   575      44.609 164.146  31.944  1.00  0.00           C
ATOM   3965  ROH CHO   576     152.309 104.296  45.894  1.00  0.00            
ATOM   3966  R1  CHO   576     152.059 104.196  43.094  1.00  0.00            
ATOM   3967  R2  CHO   576     150.509 102.346  41.794  1.00  0.00            
ATOM   3968  R3  CHO   576     149.359 104.546  40.694  1.00  0.00            
ATOM   3969  R4  CHO   576     148.509 102.296  38.994  1.00  0.00            
ATOM   3970  R5  CHO   576     149.509 104.146  38.294  1.00  0.00            
ATOM   3971  C1  CHO   576     146.259 104.346  36.294  1.00  0.00           C
ATOM   3972  C2  CHO   576     144.109 103.596  34.394  1.00  0.00           C
ATOM   3973  ROH CHO   577      64.709 147.246  45.494  1.00  0.00            
ATOM   3974  R1  CHO   577      64.209 145.846  43.044  1.00  0.00            
ATOM   3975  R2  CHO   577      66.159 145.446  41.144  1.00  0.00            
ATOM   3976  R3  CHO   577      65.409 142.846  41.444  1.00  0.00            
ATOM   3977  R4  CHO   577      66.159 143.046  38.644  1.00  0.00            
ATOM   3978  R5  CHO   577      64.309 142.296  39.394  1.00  0.00            
ATOM   3979  C1  CHO   577      65.459 139.246  37.444  1.00  0.00           C
ATOM   3980  C2  CHO   577      66.859 135.846  34.544  1.00  0.00           C
ATOM   3981  ROH CHO   578     149.009 207.296   9.644  1.00  0.00            
ATOM   3982  R1  CHO   578     147.909 207.146  12.294  1.00  0.00            
ATOM   3983  R2  CHO   578     146.909 204.796  13.344  1.00  0.00            
ATOM   3984  R3  CHO   578     148.659 205.346  15.344  1.00  0.00            
ATOM   3985  R4  CHO   578     146.559 203.646  16.594  1.00  0.00            
ATOM   3986  R5  CHO   578     147.259 205.596  17.294  1.00  0.00            
ATOM   3987  C1  CHO   578     148.009 203.496  20.344  1.00  0.00           C
ATOM   3988  C2  CHO   578     147.059 204.546  23.644  1.00  0.00           C
ATOM   3989  ROH CHO   579     153.309 168.646  11.694  1.00  0.00            
ATOM   3990  R1  CHO   579     153.109 169.796  14.294  1.00  0.00            
ATOM   3991  R2  CHO   579     150.709 170.496  15.444  1.00  0.00            
ATOM   3992  R3  CHO   579     151.509 168.896  17.444  1.00  0.00            
ATOM   3993  R4  CHO   579     150.159 171.096  18.794  1.00  0.00            
ATOM   3994  R5  CHO   579     152.159 170.396  19.194  1.00  0.00            
ATOM   3995  C1  CHO   579     150.609 169.946  22.644  1.00  0.00           C
ATOM   3996  C2  CHO   579     150.209 169.496  27.094  1.00  0.00           C
ATOM   3997  ROH CHO   580      76.209 129.296  22.694  1.00  0.00            
ATOM   3998  R1  CHO   580      75.909 130.196  25.394  1.00  0.00            
ATOM   3999  R2  CHO   580      74.409 132.396  26.044  1.00  0.00            
ATOM   4000  R3  CHO   580      73.109 130.646  27.694  1.00  0.00            
ATOM   4001  R4  CHO   580      72.759 133.296  28.944  1.00  0.00            
ATOM   4002  R5  CHO   580      73.559 131.496  29.894  1.00  0.00            
ATOM   4003  C1  CHO   580      70.609 132.146  32.194  1.00  0.00           C
ATOM   4004  C2  CHO   580      68.009 130.796  34.494  1.00  0.00           C
ATOM   4005  ROH CHO   581      23.259 215.946  46.644  1.00  0.00            
ATOM   4006  R1  CHO   581      22.909 216.646  43.944  1.00  0.00            
ATOM   4007  R2  CHO   581      24.659 215.896  41.944  1.00  0.00            
ATOM   4008  R3  CHO   581      22.409 214.896  40.744  1.00  0.00            
ATOM   4009  R4  CHO   581      24.359 215.246  38.544  1.00  0.00            
ATOM   4010  R5  CHO   581      22.309 216.046  38.644  1.00  0.00            
ATOM   4011  C1  CHO   581      22.059 213.946  35.494  1.00  0.00           C
ATOM   4012  C2  CHO   581      23.259 212.196  32.244  1.00  0.00           C
ATOM   4013  ROH CHO   582      61.859 155.196  44.394  1.00  0.00            
ATOM   4014  R1  CHO   582      61.959 156.846  42.094  1.00  0.00            
ATOM   4015  R2  CHO   582      63.709 156.346  39.994  1.00  0.00            
ATOM   4016  R3  CHO   582      61.409 156.396  38.544  1.00  0.00            
ATOM   4017  R4  CHO   582      63.559 156.546  36.544  1.00  0.00            
ATOM   4018  R5  CHO   582      61.909 157.946  36.744  1.00  0.00            
ATOM   4019  C1  CHO   582      61.359 156.746  33.144  1.00  0.00           C
ATOM   4020  C2  CHO   582      64.609 157.196  32.094  1.00  0.00           C
ATOM   4021  ROH CHO   583      88.459 211.296  57.044  1.00  0.00            
ATOM   4022  R1  CHO   583      89.659 211.546  54.494  1.00  0.00            
ATOM   4023  R2  CHO   583      88.359 210.746  52.144  1.00  0.00            
ATOM   4024  R3  CHO   583      88.909 213.296  51.394  1.00  0.00            
ATOM   4025  R4  CHO   583      88.409 211.846  48.894  1.00  0.00            
ATOM   4026  R5  CHO   583      90.159 213.046  49.344  1.00  0.00            
ATOM   4027  C1  CHO   583      88.959 214.896  46.244  1.00  0.00           C
ATOM   4028  C2  CHO   583      87.009 213.796  41.894  1.00  0.00           C
ATOM   4029  ROH CHO   584      49.109 201.596  53.194  1.00  0.00            
ATOM   4030  R1  CHO   584      50.009 203.346  51.144  1.00  0.00            
ATOM   4031  R2  CHO   584      52.109 202.696  49.494  1.00  0.00            
ATOM   4032  R3  CHO   584      50.309 203.146  47.494  1.00  0.00            
ATOM   4033  R4  CHO   584      52.909 203.146  46.144  1.00  0.00            
ATOM   4034  R5  CHO   584      51.409 204.696  46.044  1.00  0.00            
ATOM   4035  C1  CHO   584      51.659 203.796  42.344  1.00  0.00           C
ATOM   4036  C2  CHO   584      54.559 206.246  40.144  1.00  0.00           C
ATOM   4037  ROH CHO   585      81.209 186.046  51.144  1.00  0.00            
ATOM   4038  R1  CHO   585      83.059 185.946  48.994  1.00  0.00            
ATOM   4039  R2  CHO   585      82.509 184.596  46.644  1.00  0.00            
ATOM   4040  R3  CHO   585      83.109 186.996  45.494  1.00  0.00            
ATOM   4041  R4  CHO   585      83.909 185.046  43.494  1.00  0.00            
ATOM   4042  R5  CHO   585      85.159 186.596  44.344  1.00  0.00            
ATOM   4043  C1  CHO   585      85.359 187.546  40.644  1.00  0.00           C
ATOM   4044  C2  CHO   585      88.159 187.396  39.094  1.00  0.00           C
ATOM   4045  ROH CHO   586      15.109 181.446  10.044  1.00  0.00            
ATOM   4046  R1  CHO   586      14.609 180.296  12.594  1.00  0.00            
ATOM   4047  R2  CHO   586      16.159 180.846  14.794  1.00  0.00            
ATOM   4048  R3  CHO   586      13.759 181.546  15.894  1.00  0.00            
ATOM   4049  R4  CHO   586      15.359 180.646  18.144  1.00  0.00            
ATOM   4050  R5  CHO   586      13.359 179.896  17.594  1.00  0.00            
ATOM   4051  C1  CHO   586      12.609 181.146  21.144  1.00  0.00           C
ATOM   4052  C2  CHO   586      11.009 180.296  24.544  1.00  0.00           C
ATOM   4053  ROH CHO   587     157.859 158.696  46.794  1.00  0.00            
ATOM   4054  R1  CHO   587     156.009 158.696  44.644  1.00  0.00            
ATOM   4055  R2  CHO   587     155.909 160.746  42.744  1.00  0.00            
ATOM   4056  R3  CHO   587     156.209 158.696  40.994  1.00  0.00            
ATOM   4057  R4  CHO   587     155.609 161.046  39.344  1.00  0.00            
ATOM   4058  R5  CHO   587     154.559 159.146  39.294  1.00  0.00            
ATOM   4059  C1  CHO   587     155.709 159.296  35.694  1.00  0.00           C
ATOM   4060  C2  CHO   587     153.959 161.896  34.144  1.00  0.00           C
ATOM   4061  ROH CHO   588     133.209 197.796  47.744  1.00  0.00            
ATOM   4062  R1  CHO   588     133.259 198.746  45.094  1.00  0.00            
ATOM   4063  R2  CHO   588     134.709 197.546  43.094  1.00  0.00            
ATOM   4064  R3  CHO   588     132.259 197.496  41.844  1.00  0.00            
ATOM   4065  R4  CHO   588     134.259 197.346  39.644  1.00  0.00            
ATOM   4066  R5  CHO   588     132.609 198.796  39.844  1.00  0.00            
ATOM   4067  C1  CHO   588     131.709 197.196  36.494  1.00  0.00           C
ATOM   4068  C2  CHO   588     130.059 198.546  32.944  1.00  0.00           C
ATOM   4069  ROH CHO   589     121.659 167.996  57.744  1.00  0.00            
ATOM   4070  R1  CHO   589     121.459 168.296  54.944  1.00  0.00            
ATOM   4071  R2  CHO   589     120.859 166.146  53.244  1.00  0.00            
ATOM   4072  R3  CHO   589     118.859 167.746  52.444  1.00  0.00            
ATOM   4073  R4  CHO   589     118.809 165.496  50.544  1.00  0.00            
ATOM   4074  R5  CHO   589     118.909 167.596  50.044  1.00  0.00            
ATOM   4075  C1  CHO   589     115.709 166.646  48.194  1.00  0.00           C
ATOM   4076  C2  CHO   589     115.059 168.346  43.694  1.00  0.00           C
ATOM   4077  ROH CHO   590      12.809   5.396  41.394  1.00  0.00            
ATOM   4078  R1  CHO   590      13.509   6.646  38.944  1.00  0.00            
ATOM   4079  R2  CHO   590      13.809   5.246  36.594  1.00  0.00            
ATOM   4080  R3  CHO   590      12.009   6.996  35.644  1.00  0.00            
ATOM   4081  R4  CHO   590      13.059   5.646  33.244  1.00  0.00            
ATOM   4082  R5  CHO   590      12.959   7.796  33.594  1.00  0.00            
ATOM   4083  C1  CHO   590      10.859   7.546  30.394  1.00  0.00           C
ATOM   4084  C2  CHO   590       9.109   8.446  27.094  1.00  0.00           C
ATOM   4085  ROH CHO   591     181.609  43.946  12.694  1.00  0.00            
ATOM   4086  R1  CHO   591     182.309  44.146  15.444  1.00  0.00            
ATOM   4087  R2  CHO   591     181.859  46.396  16.944  1.00  0.00            
ATOM   4088  R3  CHO   591     180.609  44.646  18.594  1.00  0.00            
ATOM   4089  R4  CHO   591     180.859  47.046  20.194  1.00  0.00            
ATOM   4090  R5  CHO   591     181.509  45.096  20.744  1.00  0.00            
ATOM   4091  C1  CHO   591     179.109  45.796  23.594  1.00  0.00           C
ATOM   4092  C2  CHO   591     179.809  44.696  27.344  1.00  0.00           C
ATOM   4093  ROH CHO   592     191.509  49.646  48.494  1.00  0.00            
ATOM   4094  R1  CHO   592     190.809  48.896  45.894  1.00  0.00            
ATOM   4095  R2  CHO   592     190.309  50.796  43.894  1.00  0.00            
ATOM   4096  R3  CHO   592     192.209  49.396  42.544  1.00  0.00            
ATOM   4097  R4  CHO   592     190.809  50.946  40.494  1.00  0.00            
ATOM   4098  R5  CHO   592     191.109  48.796  40.494  1.00  0.00            
ATOM   4099  C1  CHO   592     192.859  49.746  37.244  1.00  0.00           C
ATOM   4100  C2  CHO   592     192.959  48.396  33.944  1.00  0.00           C
ATOM   4101  ROH CHO   593     105.359 210.746  20.444  1.00  0.00            
ATOM   4102  R1  CHO   593     104.659 211.096  23.144  1.00  0.00            
ATOM   4103  R2  CHO   593     105.459 209.396  25.144  1.00  0.00            
ATOM   4104  R3  CHO   593     106.409 211.646  26.294  1.00  0.00            
ATOM   4105  R4  CHO   593     105.309 210.046  28.544  1.00  0.00            
ATOM   4106  R5  CHO   593     104.809 212.146  28.044  1.00  0.00            
ATOM   4107  C1  CHO   593     106.159 212.596  31.594  1.00  0.00           C
ATOM   4108  C2  CHO   593     106.459 215.696  34.844  1.00  0.00           C
ATOM   4109  ROH CHO   594     106.159 196.896  25.194  1.00  0.00            
ATOM   4110  R1  CHO   594     105.709 195.646  27.694  1.00  0.00            
ATOM   4111  R2  CHO   594     106.409 196.796  30.094  1.00  0.00            
ATOM   4112  R3  CHO   594     103.809 196.296  30.744  1.00  0.00            
ATOM   4113  R4  CHO   594     105.059 196.946  33.294  1.00  0.00            
ATOM   4114  R5  CHO   594     103.909 195.146  32.844  1.00  0.00            
ATOM   4115  C1  CHO   594     101.859 196.496  35.744  1.00  0.00           C
ATOM   4116  C2  CHO   594     101.109 199.296  37.744  1.00  0.00           C
ATOM   4117  ROH CHO   595     136.109 111.396  11.994  1.00  0.00            
ATOM   4118  R1  CHO   595     137.859 109.746  13.494  1.00  0.00            
ATOM   4119  R2  CHO   595     139.609 110.746  15.394  1.00  0.00            
ATOM   4120  R3  CHO   595     138.359 108.996  17.044  1.00  0.00            
ATOM   4121  R4  CHO   595     140.359 110.346  18.744  1.00  0.00            
ATOM   4122  R5  CHO   595     140.109 108.196  18.444  1.00  0.00            
ATOM   4123  C1  CHO   595     139.659 108.396  22.194  1.00  0.00           C
ATOM   4124  C2  CHO   595     138.309 111.596  23.394  1.00  0.00           C
ATOM   4125  ROH CHO   596      79.159 220.746  21.844  1.00  0.00            
ATOM   4126  R1  CHO   596      80.509 220.546  24.394  1.00  0.00            
ATOM   4127  R2  CHO   596      80.559 222.696  26.144  1.00  0.00            
ATOM   4128  R3  CHO   596      79.509 220.846  27.894  1.00  0.00            
ATOM   4129  R4  CHO   596      80.459 222.996  29.594  1.00  0.00            
ATOM   4130  R5  CHO   596      81.009 220.896  29.794  1.00  0.00            
ATOM   4131  C1  CHO   596      79.409 221.496  33.194  1.00  0.00           C
ATOM   4132  C2  CHO   596      80.909 221.046  36.844  1.00  0.00           C
ATOM   4133  ROH CHO   597     170.509 158.446  40.794  1.00  0.00            
ATOM   4134  R1  CHO   597     169.359 157.446  38.394  1.00  0.00            
ATOM   4135  R2  CHO   597     169.159 158.946  36.044  1.00  0.00            
ATOM   4136  R3  CHO   597     170.509 156.846  34.994  1.00  0.00            
ATOM   4137  R4  CHO   597     169.609 158.446  32.694  1.00  0.00            
ATOM   4138  R5  CHO   597     169.209 156.296  32.994  1.00  0.00            
ATOM   4139  C1  CHO   597     171.059 156.146  29.694  1.00  0.00           C
ATOM   4140  C2  CHO   597     172.209 154.546  26.144  1.00  0.00           C
ATOM   4141  ROH CHO   598      28.509 205.146  45.244  1.00  0.00            
ATOM   4142  R1  CHO   598      27.559 204.396  42.694  1.00  0.00            
ATOM   4143  R2  CHO   598      27.459 206.146  40.544  1.00  0.00            
ATOM   4144  R3  CHO   598      28.859 204.196  39.294  1.00  0.00            
ATOM   4145  R4  CHO   598      27.509 205.596  37.144  1.00  0.00            
ATOM   4146  R5  CHO   598      27.409 203.496  37.544  1.00  0.00            
ATOM   4147  C1  CHO   598      28.809 203.446  33.994  1.00  0.00           C
ATOM   4148  C2  CHO   598      28.959 202.996  29.544  1.00  0.00           C
ATOM   4149  ROH CHO   599     129.059 105.446  21.494  1.00  0.00            
ATOM   4150  R1  CHO   599     129.159 106.246  24.194  1.00  0.00            
ATOM   4151  R2  CHO   599     130.359 104.696  26.144  1.00  0.00            
ATOM   4152  R3  CHO   599     131.759 106.996  26.644  1.00  0.00            
ATOM   4153  R4  CHO   599     132.509 105.196  28.844  1.00  0.00            
ATOM   4154  R5  CHO   599     131.709 107.246  29.044  1.00  0.00            
ATOM   4155  C1  CHO   599     135.009 107.646  30.894  1.00  0.00           C
ATOM   4156  C2  CHO   599     137.109 109.446  32.644  1.00  0.00           C
ATOM   4157  ROH CHO   600     133.409  84.996  17.494  1.00  0.00            
ATOM   4158  R1  CHO   600     135.159  85.096  19.694  1.00  0.00            
ATOM   4159  R2  CHO   600     134.609  86.646  21.944  1.00  0.00            
ATOM   4160  R3  CHO   600     135.009  84.296  23.244  1.00  0.00            
ATOM   4161  R4  CHO   600     135.959  86.296  25.144  1.00  0.00            
ATOM   4162  R5  CHO   600     137.059  84.546  24.444  1.00  0.00            
ATOM   4163  C1  CHO   600     137.059  83.896  28.194  1.00  0.00           C
ATOM   4164  C2  CHO   600     137.159  86.196  30.844  1.00  0.00           C
ATOM   4165  ROH CHO   601     178.559 218.946  15.144  1.00  0.00            
ATOM   4166  R1  CHO   601     177.209 217.746  17.344  1.00  0.00            
ATOM   4167  R2  CHO   601     178.559 216.496  19.444  1.00  0.00            
ATOM   4168  R3  CHO   601     177.109 218.246  20.944  1.00  0.00            
ATOM   4169  R4  CHO   601     177.959 216.096  22.794  1.00  0.00            
ATOM   4170  R5  CHO   601     175.909 216.796  22.494  1.00  0.00            
ATOM   4171  C1  CHO   601     176.259 217.496  26.244  1.00  0.00           C
ATOM   4172  C2  CHO   601     178.909 217.446  29.394  1.00  0.00           C
ATOM   4173  ROH CHO   602      35.909 210.446  14.844  1.00  0.00            
ATOM   4174  R1  CHO   602      36.609 210.296  17.594  1.00  0.00            
ATOM   4175  R2  CHO   602      36.709 212.546  19.194  1.00  0.00            
ATOM   4176  R3  CHO   602      35.059 211.096  20.794  1.00  0.00            
ATOM   4177  R4  CHO   602      35.909 213.296  22.494  1.00  0.00            
ATOM   4178  R5  CHO   602      36.009 211.196  22.944  1.00  0.00            
ATOM   4179  C1  CHO   602      33.859 212.396  25.844  1.00  0.00           C
ATOM   4180  C2  CHO   602      34.659 215.446  28.494  1.00  0.00           C
ATOM   4181  ROH CHO   603      15.009 152.996   9.444  1.00  0.00            
ATOM   4182  R1  CHO   603      13.359 153.846  11.544  1.00  0.00            
ATOM   4183  R2  CHO   603      12.759 152.196  13.694  1.00  0.00            
ATOM   4184  R3  CHO   603      13.709 154.346  15.144  1.00  0.00            
ATOM   4185  R4  CHO   603      12.209 152.696  17.094  1.00  0.00            
ATOM   4186  R5  CHO   603      11.909 154.796  16.694  1.00  0.00            
ATOM   4187  C1  CHO   603      12.809 154.946  20.394  1.00  0.00           C
ATOM   4188  C2  CHO   603      12.159 158.246  22.194  1.00  0.00           C
ATOM   4189  ROH CHO   604     178.659 221.696  48.194  1.00  0.00            
ATOM   4190  R1  CHO   604     179.659 221.846  45.544  1.00  0.00            
ATOM   4191  R2  CHO   604     179.409 219.746  43.744  1.00  0.00            
ATOM   4192  R3  CHO   604     178.209 221.646  42.194  1.00  0.00            
ATOM   4193  R4  CHO   604     178.909 219.496  40.344  1.00  0.00            
ATOM   4194  R5  CHO   604     179.459 221.596  40.144  1.00  0.00            
ATOM   4195  C1  CHO   604     177.509 221.096  36.894  1.00  0.00           C
ATOM   4196  C2  CHO   604     176.359 218.296  34.144  1.00  0.00           C
ATOM   4197  ROH CHO   605      45.509 179.846  46.844  1.00  0.00            
ATOM   4198  R1  CHO   605      46.059 179.746  44.044  1.00  0.00            
ATOM   4199  R2  CHO   605      44.509 181.046  42.144  1.00  0.00            
ATOM   4200  R3  CHO   605      46.909 182.146  41.444  1.00  0.00            
ATOM   4201  R4  CHO   605      45.309 182.046  38.944  1.00  0.00            
ATOM   4202  R5  CHO   605      47.309 181.246  39.294  1.00  0.00            
ATOM   4203  C1  CHO   605      48.059 183.646  36.394  1.00  0.00           C
ATOM   4204  C2  CHO   605      48.759 183.996  32.644  1.00  0.00           C
ATOM   4205  ROH CHO   606      93.309 125.696  26.594  1.00  0.00            
ATOM   4206  R1  CHO   606      93.859 125.896  29.344  1.00  0.00            
ATOM   4207  R2  CHO   606      92.409 124.546  31.294  1.00  0.00            
ATOM   4208  R3  CHO   606      94.859 123.646  31.994  1.00  0.00            
ATOM   4209  R4  CHO   606      93.359 123.896  34.544  1.00  0.00            
ATOM   4210  R5  CHO   606      95.309 124.746  34.094  1.00  0.00            
ATOM   4211  C1  CHO   606      96.209 122.646  37.144  1.00  0.00           C
ATOM   4212  C2  CHO   606      97.009 120.146  39.444  1.00  0.00           C
ATOM   4213  ROH CHO   607     168.959 120.946   5.544  1.00  0.00            
ATOM   4214  R1  CHO   607     169.359 121.496   8.294  1.00  0.00            
ATOM   4215  R2  CHO   607     169.209 124.096   9.294  1.00  0.00            
ATOM   4216  R3  CHO   607     167.359 122.996  10.994  1.00  0.00            
ATOM   4217  R4  CHO   607     169.009 124.746  12.694  1.00  0.00            
ATOM   4218  R5  CHO   607     168.609 122.596  13.044  1.00  0.00            
ATOM   4219  C1  CHO   607     167.159 124.096  16.244  1.00  0.00           C
ATOM   4220  C2  CHO   607     169.209 124.846  18.094  1.00  0.00           C
ATOM   4221  ROH CHO   608     210.409   7.296  39.044  1.00  0.00            
ATOM   4222  R1  CHO   608     208.559   7.496  36.944  1.00  0.00            
ATOM   4223  R2  CHO   608     208.259   9.746  35.344  1.00  0.00            
ATOM   4224  R3  CHO   608     208.709   7.996  33.344  1.00  0.00            
ATOM   4225  R4  CHO   608     208.209  10.596  31.994  1.00  0.00            
ATOM   4226  R5  CHO   608     207.159   8.696  31.594  1.00  0.00            
ATOM   4227  C1  CHO   608     208.559   9.446  28.144  1.00  0.00           C
ATOM   4228  C2  CHO   608     208.759  12.896  26.794  1.00  0.00           C
ATOM   4229  ROH CHO   609      91.409 193.846  19.744  1.00  0.00            
ATOM   4230  R1  CHO   609      89.909 193.996  22.144  1.00  0.00            
ATOM   4231  R2  CHO   609      90.909 192.996  24.544  1.00  0.00            
ATOM   4232  R3  CHO   609      90.359 195.546  25.394  1.00  0.00            
ATOM   4233  R4  CHO   609      90.509 193.946  27.844  1.00  0.00            
ATOM   4234  R5  CHO   609      88.859 195.246  27.244  1.00  0.00            
ATOM   4235  C1  CHO   609      89.759 196.846  30.594  1.00  0.00           C
ATOM   4236  C2  CHO   609      87.259 194.246  32.194  1.00  0.00           C
ATOM   4237  ROH CHO   610     155.059 220.496  46.044  1.00  0.00            
ATOM   4238  R1  CHO   610     153.509 220.146  43.694  1.00  0.00            
ATOM   4239  R2  CHO   610     153.509 221.996  41.644  1.00  0.00            
ATOM   4240  R3  CHO   610     154.159 219.846  40.144  1.00  0.00            
ATOM   4241  R4  CHO   610     153.909 222.046  38.194  1.00  0.00            
ATOM   4242  R5  CHO   610     152.859 220.146  38.144  1.00  0.00            
ATOM   4243  C1  CHO   610     154.759 219.996  34.794  1.00  0.00           C
ATOM   4244  C2  CHO   610     154.359 219.596  32.094  1.00  0.00           C
ATOM   4245  ROH CHO   611     126.359 151.846  54.944  1.00  0.00            
ATOM   4246  R1  CHO   611     124.909 152.796  52.694  1.00  0.00            
ATOM   4247  R2  CHO   611     126.159 153.396  50.294  1.00  0.00            
ATOM   4248  R3  CHO   611     124.309 151.646  49.294  1.00  0.00            
ATOM   4249  R4  CHO   611     125.259 153.196  46.944  1.00  0.00            
ATOM   4250  R5  CHO   611     123.159 152.896  47.594  1.00  0.00            
ATOM   4251  C1  CHO   611     123.009 151.396  44.094  1.00  0.00           C
ATOM   4252  C2  CHO   611     121.509 149.046  41.044  1.00  0.00           C
ATOM   4253  ROH CHO   612     115.009 144.246  23.094  1.00  0.00            
ATOM   4254  R1  CHO   612     115.909 143.046  25.494  1.00  0.00            
ATOM   4255  R2  CHO   612     117.909 144.146  27.044  1.00  0.00            
ATOM   4256  R3  CHO   612     116.059 143.996  28.994  1.00  0.00            
ATOM   4257  R4  CHO   612     118.359 145.396  30.244  1.00  0.00            
ATOM   4258  R5  CHO   612     117.359 143.596  30.994  1.00  0.00            
ATOM   4259  C1  CHO   612     116.859 145.946  33.944  1.00  0.00           C
ATOM   4260  C2  CHO   612     115.409 147.346  36.444  1.00  0.00           C
ATOM   4261  ROH CHO   613     114.009 133.496  24.094  1.00  0.00            
ATOM   4262  R1  CHO   613     114.459 133.546  26.894  1.00  0.00            
ATOM   4263  R2  CHO   613     113.959 131.346  28.494  1.00  0.00            
ATOM   4264  R3  CHO   613     116.559 131.746  29.294  1.00  0.00            
ATOM   4265  R4  CHO   613     115.209 130.846  31.694  1.00  0.00            
ATOM   4266  R5  CHO   613     116.409 132.646  31.494  1.00  0.00            
ATOM   4267  C1  CHO   613     118.359 130.896  34.294  1.00  0.00           C
ATOM   4268  C2  CHO   613     119.209 130.346  37.844  1.00  0.00           C
ATOM   4269  ROH CHO   614     109.709 157.096  25.394  1.00  0.00            
ATOM   4270  R1  CHO   614     110.159 158.996  27.444  1.00  0.00            
ATOM   4271  R2  CHO   614     108.359 159.446  29.494  1.00  0.00            
ATOM   4272  R3  CHO   614     110.509 158.946  31.094  1.00  0.00            
ATOM   4273  R4  CHO   614     108.359 159.496  32.944  1.00  0.00            
ATOM   4274  R5  CHO   614     110.309 160.446  32.894  1.00  0.00            
ATOM   4275  C1  CHO   614     110.359 159.046  36.444  1.00  0.00           C
ATOM   4276  C2  CHO   614     107.909 160.146  39.244  1.00  0.00           C
ATOM   4277  ROH CHO   615       6.959  55.596  37.594  1.00  0.00            
ATOM   4278  R1  CHO   615       9.209  54.896  36.044  1.00  0.00            
ATOM   4279  R2  CHO   615       8.959  53.346  33.744  1.00  0.00            
ATOM   4280  R3  CHO   615      10.259  55.446  32.594  1.00  0.00            
ATOM   4281  R4  CHO   615       9.859  53.546  30.394  1.00  0.00            
ATOM   4282  R5  CHO   615      11.759  54.446  31.044  1.00  0.00            
ATOM   4283  C1  CHO   615      11.659  55.596  27.394  1.00  0.00           C
ATOM   4284  C2  CHO   615      12.859  55.346  23.594  1.00  0.00           C
ATOM   4285  ROH CHO   616      28.309 169.296  39.644  1.00  0.00            
ATOM   4286  R1  CHO   616      28.509 169.896  36.894  1.00  0.00            
ATOM   4287  R2  CHO   616      29.259 167.996  34.994  1.00  0.00            
ATOM   4288  R3  CHO   616      26.909 168.746  33.844  1.00  0.00            
ATOM   4289  R4  CHO   616      28.659 168.046  31.594  1.00  0.00            
ATOM   4290  R5  CHO   616      27.559 169.896  31.844  1.00  0.00            
ATOM   4291  C1  CHO   616      26.159 168.746  28.494  1.00  0.00           C
ATOM   4292  C2  CHO   616      25.759 171.346  25.994  1.00  0.00           C
ATOM   4293  ROH CHO   617      27.009 215.996   9.744  1.00  0.00            
ATOM   4294  R1  CHO   617      26.409 214.896  12.294  1.00  0.00            
ATOM   4295  R2  CHO   617      28.059 215.196  14.444  1.00  0.00            
ATOM   4296  R3  CHO   617      25.809 216.196  15.644  1.00  0.00            
ATOM   4297  R4  CHO   617      27.559 215.496  17.894  1.00  0.00            
ATOM   4298  R5  CHO   617      25.509 214.846  17.594  1.00  0.00            
ATOM   4299  C1  CHO   617      25.159 216.596  20.944  1.00  0.00           C
ATOM   4300  C2  CHO   617      24.509 218.046  24.994  1.00  0.00           C
ATOM   4301  ROH CHO   618     166.859  38.796  15.894  1.00  0.00            
ATOM   4302  R1  CHO   618     165.959  37.946  18.394  1.00  0.00            
ATOM   4303  R2  CHO   618     167.309  35.996  19.844  1.00  0.00            
ATOM   4304  R3  CHO   618     167.309  37.896  21.794  1.00  0.00            
ATOM   4305  R4  CHO   618     166.909  35.346  23.244  1.00  0.00            
ATOM   4306  R5  CHO   618     165.659  37.096  23.394  1.00  0.00            
ATOM   4307  C1  CHO   618     166.709  36.746  27.044  1.00  0.00           C
ATOM   4308  C2  CHO   618     167.959  36.196  30.294  1.00  0.00           C
ATOM   4309  ROH CHO   619       6.559 199.996  42.344  1.00  0.00            
ATOM   4310  R1  CHO   619       5.809 201.446  39.994  1.00  0.00            
ATOM   4311  R2  CHO   619       7.109 201.096  37.594  1.00  0.00            
ATOM   4312  R3  CHO   619       4.609 200.646  36.644  1.00  0.00            
ATOM   4313  R4  CHO   619       6.259 200.996  34.244  1.00  0.00            
ATOM   4314  R5  CHO   619       4.409 202.046  34.744  1.00  0.00            
ATOM   4315  C1  CHO   619       3.409 200.446  31.444  1.00  0.00           C
ATOM   4316  C2  CHO   619       7.209 200.646  29.144  1.00  0.00           C
ATOM   4317  ROH CHO   620     141.059  25.396  20.344  1.00  0.00            
ATOM   4318  R1  CHO   620     142.359  24.946  22.844  1.00  0.00            
ATOM   4319  R2  CHO   620     143.459  26.946  24.344  1.00  0.00            
ATOM   4320  R3  CHO   620     141.859  25.996  26.294  1.00  0.00            
ATOM   4321  R4  CHO   620     143.359  28.096  27.594  1.00  0.00            
ATOM   4322  R5  CHO   620     143.209  26.046  28.294  1.00  0.00            
ATOM   4323  C1  CHO   620     141.809  27.846  31.344  1.00  0.00           C
ATOM   4324  C2  CHO   620     142.709  26.296  35.444  1.00  0.00           C
ATOM   4325  ROH CHO   621      71.359 112.446  23.544  1.00  0.00            
ATOM   4326  R1  CHO   621      69.709 111.396  25.544  1.00  0.00            
ATOM   4327  R2  CHO   621      70.609 109.546  27.394  1.00  0.00            
ATOM   4328  R3  CHO   621      69.709 111.346  29.194  1.00  0.00            
ATOM   4329  R4  CHO   621      70.309 108.946  30.794  1.00  0.00            
ATOM   4330  R5  CHO   621      68.409 109.996  30.744  1.00  0.00            
ATOM   4331  C1  CHO   621      69.259 110.296  34.444  1.00  0.00           C
ATOM   4332  C2  CHO   621      71.009 112.096  37.944  1.00  0.00           C
ATOM   4333  ROH CHO   622     100.859  16.446  55.644  1.00  0.00            
ATOM   4334  R1  CHO   622     102.259  15.146  53.594  1.00  0.00            
ATOM   4335  R2  CHO   622     101.059  14.346  51.244  1.00  0.00            
ATOM   4336  R3  CHO   622     103.009  15.796  50.094  1.00  0.00            
ATOM   4337  R4  CHO   622     101.109  15.296  47.894  1.00  0.00            
ATOM   4338  R5  CHO   622     103.259  14.896  47.894  1.00  0.00            
ATOM   4339  C1  CHO   622     103.009  17.246  44.894  1.00  0.00           C
ATOM   4340  C2  CHO   622     101.309  17.946  41.544  1.00  0.00           C
ATOM   4341  ROH CHO   623      40.159  41.896  41.594  1.00  0.00            
ATOM   4342  R1  CHO   623      40.359  42.696  38.894  1.00  0.00            
ATOM   4343  R2  CHO   623      42.709  42.646  37.444  1.00  0.00            
ATOM   4344  R3  CHO   623      41.259  41.146  35.744  1.00  0.00            
ATOM   4345  R4  CHO   623      43.809  41.646  34.344  1.00  0.00            
ATOM   4346  R5  CHO   623      41.809  42.046  33.594  1.00  0.00            
ATOM   4347  C1  CHO   623      43.059  39.646  30.894  1.00  0.00           C
ATOM   4348  C2  CHO   623      44.559  37.046  27.644  1.00  0.00           C
ATOM   4349  ROH CHO   624     140.509  40.096  57.594  1.00  0.00            
ATOM   4350  R1  CHO   624     139.059  39.846  55.144  1.00  0.00            
ATOM   4351  R2  CHO   624     136.609  40.996  54.744  1.00  0.00            
ATOM   4352  R3  CHO   624     137.809  42.046  52.594  1.00  0.00            
ATOM   4353  R4  CHO   624     135.059  41.496  51.694  1.00  0.00            
ATOM   4354  R5  CHO   624     136.909  40.846  50.744  1.00  0.00            
ATOM   4355  C1  CHO   624     135.309  42.846  47.894  1.00  0.00           C
ATOM   4356  C2  CHO   624     134.159  40.496  45.994  1.00  0.00           C
ATOM   4357  ROH CHO   625     146.659  38.246  20.894  1.00  0.00            
ATOM   4358  R1  CHO   625     146.359  38.546  23.694  1.00  0.00            
ATOM   4359  R2  CHO   625     147.859  37.146  25.494  1.00  0.00            
ATOM   4360  R3  CHO   625     148.459  39.596  26.444  1.00  0.00            
ATOM   4361  R4  CHO   625     148.459  37.896  28.844  1.00  0.00            
ATOM   4362  R5  CHO   625     147.359  39.746  28.594  1.00  0.00            
ATOM   4363  C1  CHO   625     149.409  40.646  31.644  1.00  0.00           C
ATOM   4364  C2  CHO   625     146.459  40.796  33.644  1.00  0.00           C
ATOM   4365  ROH CHO   626      45.709 174.896  45.644  1.00  0.00            
ATOM   4366  R1  CHO   626      45.109 174.696  42.894  1.00  0.00            
ATOM   4367  R2  CHO   626      43.559 176.496  41.544  1.00  0.00            
ATOM   4368  R3  CHO   626      45.709 176.696  39.894  1.00  0.00            
ATOM   4369  R4  CHO   626      43.609 178.246  38.594  1.00  0.00            
ATOM   4370  R5  CHO   626      44.759 176.646  37.694  1.00  0.00            
ATOM   4371  C1  CHO   626      45.709 179.446  35.294  1.00  0.00           C
ATOM   4372  C2  CHO   626      44.509 181.946  33.444  1.00  0.00           C
ATOM   4373  ROH CHO   627     163.109 140.296  11.744  1.00  0.00            
ATOM   4374  R1  CHO   627     164.409 141.496  13.944  1.00  0.00            
ATOM   4375  R2  CHO   627     163.759 143.946  14.944  1.00  0.00            
ATOM   4376  R3  CHO   627     163.509 142.596  17.294  1.00  0.00            
ATOM   4377  R4  CHO   627     164.709 145.196  18.044  1.00  0.00            
ATOM   4378  R5  CHO   627     165.459 143.196  18.544  1.00  0.00            
ATOM   4379  C1  CHO   627     165.009 144.596  22.044  1.00  0.00           C
ATOM   4380  C2  CHO   627     168.309 146.146  23.544  1.00  0.00           C
ATOM   4381  ROH CHO   628     148.209 211.946  46.844  1.00  0.00            
ATOM   4382  R1  CHO   628     148.909 211.496  44.144  1.00  0.00            
ATOM   4383  R2  CHO   628     147.759 209.446  42.644  1.00  0.00            
ATOM   4384  R3  CHO   628     147.209 211.496  40.894  1.00  0.00            
ATOM   4385  R4  CHO   628     147.609 209.196  39.194  1.00  0.00            
ATOM   4386  R5  CHO   628     148.609 211.096  39.044  1.00  0.00            
ATOM   4387  C1  CHO   628     146.959 210.946  35.594  1.00  0.00           C
ATOM   4388  C2  CHO   628     147.109 210.496  31.444  1.00  0.00           C
ATOM   4389  ROH CHO   629      16.009 206.946  10.444  1.00  0.00            
ATOM   4390  R1  CHO   629      15.659 206.796  13.244  1.00  0.00            
ATOM   4391  R2  CHO   629      14.509 208.846  14.694  1.00  0.00            
ATOM   4392  R3  CHO   629      12.859 206.896  15.544  1.00  0.00            
ATOM   4393  R4  CHO   629      12.709 208.896  17.644  1.00  0.00            
ATOM   4394  R5  CHO   629      13.159 206.796  17.944  1.00  0.00            
ATOM   4395  C1  CHO   629      10.109 207.096  20.194  1.00  0.00           C
ATOM   4396  C2  CHO   629       6.109 205.496  21.944  1.00  0.00           C
ATOM   4397  ROH CHO   630      12.109 187.796  44.094  1.00  0.00            
ATOM   4398  R1  CHO   630      11.409 186.596  41.644  1.00  0.00            
ATOM   4399  R2  CHO   630       8.809 186.496  40.744  1.00  0.00            
ATOM   4400  R3  CHO   630       9.909 187.646  38.544  1.00  0.00            
ATOM   4401  R4  CHO   630       7.309 186.596  37.644  1.00  0.00            
ATOM   4402  R5  CHO   630       9.259 186.246  36.694  1.00  0.00            
ATOM   4403  C1  CHO   630       7.409 187.796  33.744  1.00  0.00           C
ATOM   4404  C2  CHO   630       6.309 185.496  30.694  1.00  0.00           C
ATOM   4405  ROH CHO   631      70.759  87.946  20.444  1.00  0.00            
ATOM   4406  R1  CHO   631      70.209  87.346  23.144  1.00  0.00            
ATOM   4407  R2  CHO   631      68.809  89.096  24.744  1.00  0.00            
ATOM   4408  R3  CHO   631      67.209  86.996  25.144  1.00  0.00            
ATOM   4409  R4  CHO   631      65.709  89.246  26.294  1.00  0.00            
ATOM   4410  R5  CHO   631      66.159  87.396  27.294  1.00  0.00            
ATOM   4411  C1  CHO   631      62.359  87.346  27.494  1.00  0.00           C
ATOM   4412  C2  CHO   631      59.259  84.846  26.344  1.00  0.00           C
ATOM   4413  ROH CHO   632      73.709   5.746  19.094  1.00  0.00            
ATOM   4414  R1  CHO   632      73.009   5.896  21.844  1.00  0.00            
ATOM   4415  R2  CHO   632      74.059   4.246  23.744  1.00  0.00            
ATOM   4416  R3  CHO   632      74.709   6.596  24.994  1.00  0.00            
ATOM   4417  R4  CHO   632      74.859   4.596  27.144  1.00  0.00            
ATOM   4418  R5  CHO   632      73.709   6.446  27.144  1.00  0.00            
ATOM   4419  C1  CHO   632      75.859   6.996  30.194  1.00  0.00           C
ATOM   4420  C2  CHO   632      75.759   8.046  32.994  1.00  0.00           C
ATOM   4421  ROH CHO   633      95.359 214.046  21.794  1.00  0.00            
ATOM   4422  R1  CHO   633      95.959 213.096  24.394  1.00  0.00            
ATOM   4423  R2  CHO   633      96.909 214.746  26.394  1.00  0.00            
ATOM   4424  R3  CHO   633      94.759 213.746  27.794  1.00  0.00            
ATOM   4425  R4  CHO   633      96.609 214.696  29.844  1.00  0.00            
ATOM   4426  R5  CHO   633      95.759 212.696  29.694  1.00  0.00            
ATOM   4427  C1  CHO   633      94.459 213.746  33.144  1.00  0.00           C
ATOM   4428  C2  CHO   633      95.859 215.646  36.594  1.00  0.00           C
ATOM   4429  ROH CHO   634     129.709 132.846  53.744  1.00  0.00            
ATOM   4430  R1  CHO   634     128.909 133.546  51.144  1.00  0.00            
ATOM   4431  R2  CHO   634     129.359 131.946  48.944  1.00  0.00            
ATOM   4432  R3  CHO   634     126.659 132.146  48.594  1.00  0.00            
ATOM   4433  R4  CHO   634     127.709 131.296  45.994  1.00  0.00            
ATOM   4434  R5  CHO   634     126.459 133.046  46.394  1.00  0.00            
ATOM   4435  C1  CHO   634     124.209 131.096  43.944  1.00  0.00           C
ATOM   4436  C2  CHO   634     123.409 130.946  40.294  1.00  0.00           C
ATOM   4437  ROH CHO   635      51.359  13.946  16.494  1.00  0.00            
ATOM   4438  R1  CHO   635      51.259  15.496  18.894  1.00  0.00            
ATOM   4439  R2  CHO   635      51.359  14.346  21.394  1.00  0.00            
ATOM   4440  R3  CHO   635      53.409  16.046  21.744  1.00  0.00            
ATOM   4441  R4  CHO   635      52.809  15.046  24.444  1.00  0.00            
ATOM   4442  R5  CHO   635      52.959  17.146  23.844  1.00  0.00            
ATOM   4443  C1  CHO   635      55.609  17.096  26.544  1.00  0.00           C
ATOM   4444  C2  CHO   635      57.809  15.746  29.294  1.00  0.00           C
ATOM   4445  ROH CHO   636      16.559 196.846  11.644  1.00  0.00            
ATOM   4446  R1  CHO   636      15.059 195.996  13.894  1.00  0.00            
ATOM   4447  R2  CHO   636      16.159 195.646  16.394  1.00  0.00            
ATOM   4448  R3  CHO   636      14.109 197.296  17.144  1.00  0.00            
ATOM   4449  R4  CHO   636      15.009 196.046  19.644  1.00  0.00            
ATOM   4450  R5  CHO   636      12.959 196.046  18.844  1.00  0.00            
ATOM   4451  C1  CHO   636      12.409 197.796  22.244  1.00  0.00           C
ATOM   4452  C2  CHO   636      10.909 197.446  26.844  1.00  0.00           C
ATOM   4453  ROH CHO   637      71.959 174.696  50.544  1.00  0.00            
ATOM   4454  R1  CHO   637      73.559 174.296  48.244  1.00  0.00            
ATOM   4455  R2  CHO   637      73.109 172.146  46.494  1.00  0.00            
ATOM   4456  R3  CHO   637      73.009 174.146  44.644  1.00  0.00            
ATOM   4457  R4  CHO   637      73.459 171.696  43.094  1.00  0.00            
ATOM   4458  R5  CHO   637      74.659 173.546  42.994  1.00  0.00            
ATOM   4459  C1  CHO   637      73.609 173.296  39.344  1.00  0.00           C
ATOM   4460  C2  CHO   637      72.359 172.996  35.644  1.00  0.00           C
ATOM   4461  ROH CHO   638     171.859 206.946  46.244  1.00  0.00            
ATOM   4462  R1  CHO   638     172.609 208.296  43.844  1.00  0.00            
ATOM   4463  R2  CHO   638     174.759 207.446  42.294  1.00  0.00            
ATOM   4464  R3  CHO   638     172.859 207.396  40.344  1.00  0.00            
ATOM   4465  R4  CHO   638     175.409 207.396  38.894  1.00  0.00            
ATOM   4466  R5  CHO   638     173.759 208.796  38.644  1.00  0.00            
ATOM   4467  C1  CHO   638     174.059 207.396  35.094  1.00  0.00           C
ATOM   4468  C2  CHO   638     172.759 208.396  32.194  1.00  0.00           C
ATOM   4469  ROH CHO   639     173.059 109.546   7.544  1.00  0.00            
ATOM   4470  R1  CHO   639     172.309 108.446  10.044  1.00  0.00            
ATOM   4471  R2  CHO   639     173.859 106.596  11.394  1.00  0.00            
ATOM   4472  R3  CHO   639     173.759 108.396  13.394  1.00  0.00            
ATOM   4473  R4  CHO   639     173.859 105.746  14.744  1.00  0.00            
ATOM   4474  R5  CHO   639     172.359 107.296  15.044  1.00  0.00            
ATOM   4475  C1  CHO   639     173.709 106.946  18.594  1.00  0.00           C
ATOM   4476  C2  CHO   639     172.609 104.096  20.894  1.00  0.00           C
ATOM   4477  ROH CHO   640     144.409   8.796  51.444  1.00  0.00            
ATOM   4478  R1  CHO   640     143.509   8.596  48.744  1.00  0.00            
ATOM   4479  R2  CHO   640     144.109  10.496  46.844  1.00  0.00            
ATOM   4480  R3  CHO   640     145.059   8.396  45.494  1.00  0.00            
ATOM   4481  R4  CHO   640     144.409  10.396  43.444  1.00  0.00            
ATOM   4482  R5  CHO   640     143.709   8.296  43.494  1.00  0.00            
ATOM   4483  C1  CHO   640     145.509   8.296  40.144  1.00  0.00           C
ATOM   4484  C2  CHO   640     143.459   7.696  36.744  1.00  0.00           C
ATOM   4485  ROH CHO   641     173.909   0.246  14.144  1.00  0.00            
ATOM   4486  R1  CHO   641     172.709   1.196  16.544  1.00  0.00            
ATOM   4487  R2  CHO   641     172.509  -0.404  18.794  1.00  0.00            
ATOM   4488  R3  CHO   641     173.709   1.746  19.994  1.00  0.00            
ATOM   4489  R4  CHO   641     172.909  -0.004  22.194  1.00  0.00            
ATOM   4490  R5  CHO   641     172.459   2.146  21.944  1.00  0.00            
ATOM   4491  C1  CHO   641     174.309   2.246  25.294  1.00  0.00           C
ATOM   4492  C2  CHO   641     176.759   3.846  27.694  1.00  0.00           C
ATOM   4493  ROH CHO   642     154.859 124.096  43.294  1.00  0.00            
ATOM   4494  R1  CHO   642     153.809 125.396  41.044  1.00  0.00            
ATOM   4495  R2  CHO   642     155.159 125.546  38.644  1.00  0.00            
ATOM   4496  R3  CHO   642     152.859 124.496  37.644  1.00  0.00            
ATOM   4497  R4  CHO   642     154.209 125.546  35.294  1.00  0.00            
ATOM   4498  R5  CHO   642     152.159 125.946  35.894  1.00  0.00            
ATOM   4499  C1  CHO   642     151.559 124.496  32.444  1.00  0.00           C
ATOM   4500  C2  CHO   642     148.959 127.346  31.794  1.00  0.00           C
ATOM   4501  ROH CHO   643     220.759 140.196  35.244  1.00  0.00            
ATOM   4502  R1  CHO   643     218.759 141.946  34.244  1.00  0.00            
ATOM   4503  R2  CHO   643     219.309 143.946  32.444  1.00  0.00            
ATOM   4504  R3  CHO   643     217.309 142.746  30.994  1.00  0.00            
ATOM   4505  R4  CHO   643     217.359 145.496  30.044  1.00  0.00            
ATOM   4506  R5  CHO   643     215.609 144.446  30.844  1.00  0.00            
ATOM   4507  C1  CHO   643     214.359 145.296  27.344  1.00  0.00           C
ATOM   4508  C2  CHO   643     210.809 146.696  28.494  1.00  0.00           C
ATOM   4509  ROH CHO   644     179.009 125.096   8.994  1.00  0.00            
ATOM   4510  R1  CHO   644     178.509 124.096  11.594  1.00  0.00            
ATOM   4511  R2  CHO   644     180.209 124.546  13.694  1.00  0.00            
ATOM   4512  R3  CHO   644     177.959 125.496  14.894  1.00  0.00            
ATOM   4513  R4  CHO   644     179.859 125.246  17.094  1.00  0.00            
ATOM   4514  R5  CHO   644     177.859 124.396  16.994  1.00  0.00            
ATOM   4515  C1  CHO   644     177.559 126.596  20.144  1.00  0.00           C
ATOM   4516  C2  CHO   644     175.209 129.396  21.994  1.00  0.00           C
ATOM   4517  ROH CHO   645     138.259 137.996  51.294  1.00  0.00            
ATOM   4518  R1  CHO   645     139.259 137.896  48.644  1.00  0.00            
ATOM   4519  R2  CHO   645     138.309 136.046  46.794  1.00  0.00            
ATOM   4520  R3  CHO   645     137.909 138.296  45.294  1.00  0.00            
ATOM   4521  R4  CHO   645     136.909 136.046  43.644  1.00  0.00            
ATOM   4522  R5  CHO   645     138.359 137.596  43.044  1.00  0.00            
ATOM   4523  C1  CHO   645     135.709 138.146  40.394  1.00  0.00           C
ATOM   4524  C2  CHO   645     134.309 137.696  36.844  1.00  0.00           C
ATOM   4525  ROH CHO   646      29.909  78.496  37.144  1.00  0.00            
ATOM   4526  R1  CHO   646      27.909  78.296  35.144  1.00  0.00            
ATOM   4527  R2  CHO   646      25.509  79.646  35.244  1.00  0.00            
ATOM   4528  R3  CHO   646      26.309  80.596  32.794  1.00  0.00            
ATOM   4529  R4  CHO   646      23.359  80.146  32.594  1.00  0.00            
ATOM   4530  R5  CHO   646      24.909  79.346  31.294  1.00  0.00            
ATOM   4531  C1  CHO   646      22.859  81.296  28.744  1.00  0.00           C
ATOM   4532  C2  CHO   646      21.609  81.946  25.294  1.00  0.00           C
ATOM   4533  ROH CHO   647     118.159 211.746  17.194  1.00  0.00            
ATOM   4534  R1  CHO   647     119.909 211.296  19.394  1.00  0.00            
ATOM   4535  R2  CHO   647     119.809 212.846  21.694  1.00  0.00            
ATOM   4536  R3  CHO   647     119.559 210.396  22.894  1.00  0.00            
ATOM   4537  R4  CHO   647     120.859 212.096  24.894  1.00  0.00            
ATOM   4538  R5  CHO   647     121.559 210.196  24.194  1.00  0.00            
ATOM   4539  C1  CHO   647     121.259 209.396  27.894  1.00  0.00           C
ATOM   4540  C2  CHO   647     123.959 208.296  30.494  1.00  0.00           C
ATOM   4541  ROH CHO   648      92.359 177.896  19.544  1.00  0.00            
ATOM   4542  R1  CHO   648      92.209 177.546  22.344  1.00  0.00            
ATOM   4543  R2  CHO   648      93.759 178.946  24.144  1.00  0.00            
ATOM   4544  R3  CHO   648      91.409 179.646  25.244  1.00  0.00            
ATOM   4545  R4  CHO   648      93.209 179.346  27.494  1.00  0.00            
ATOM   4546  R5  CHO   648      91.259 178.346  27.244  1.00  0.00            
ATOM   4547  C1  CHO   648      90.609 180.196  30.544  1.00  0.00           C
ATOM   4548  C2  CHO   648      91.959 178.696  33.144  1.00  0.00           C
ATOM   4549  ROH CHO   649      26.159 132.246  38.894  1.00  0.00            
ATOM   4550  R1  CHO   649      27.909 133.696  37.194  1.00  0.00            
ATOM   4551  R2  CHO   649      29.459 135.746  38.144  1.00  0.00            
ATOM   4552  R3  CHO   649      31.459 134.296  36.994  1.00  0.00            
ATOM   4553  R4  CHO   649      32.009 137.096  36.194  1.00  0.00            
ATOM   4554  R5  CHO   649      31.809 135.346  34.844  1.00  0.00            
ATOM   4555  C1  CHO   649      35.359 136.496  33.944  1.00  0.00           C
ATOM   4556  C2  CHO   649      37.759 136.146  30.594  1.00  0.00           C
ATOM   4557  ROH CHO   650     217.159 190.246  38.344  1.00  0.00            
ATOM   4558  R1  CHO   650     218.909 188.796  36.644  1.00  0.00            
ATOM   4559  R2  CHO   650     218.009 186.996  34.744  1.00  0.00            
ATOM   4560  R3  CHO   650     219.559 188.546  33.094  1.00  0.00            
ATOM   4561  R4  CHO   650     219.209 185.996  31.644  1.00  0.00            
ATOM   4562  R5  CHO   650     221.109 186.946  32.144  1.00  0.00            
ATOM   4563  C1  CHO   650     221.359 186.796  28.344  1.00  0.00           C
ATOM   4564  C2  CHO   650     223.259 187.746  24.244  1.00  0.00           C
ATOM   4565  ROH CHO   651     159.709  33.696  16.294  1.00  0.00            
ATOM   4566  R1  CHO   651     158.609  34.596  18.744  1.00  0.00            
ATOM   4567  R2  CHO   651     156.409  33.346  19.894  1.00  0.00            
ATOM   4568  R3  CHO   651     158.059  33.246  22.044  1.00  0.00            
ATOM   4569  R4  CHO   651     155.359  33.446  23.194  1.00  0.00            
ATOM   4570  R5  CHO   651     157.059  34.746  23.644  1.00  0.00            
ATOM   4571  C1  CHO   651     156.309  33.396  27.144  1.00  0.00           C
ATOM   4572  C2  CHO   651     156.759  33.846  31.344  1.00  0.00           C
ATOM   4573  ROH CHO   652      50.009  84.346  12.444  1.00  0.00            
ATOM   4574  R1  CHO   652      48.659  86.046  14.294  1.00  0.00            
ATOM   4575  R2  CHO   652      46.059  85.696  14.994  1.00  0.00            
ATOM   4576  R3  CHO   652      47.059  85.696  17.544  1.00  0.00            
ATOM   4577  R4  CHO   652      44.159  85.696  17.944  1.00  0.00            
ATOM   4578  R5  CHO   652      45.559  87.096  18.794  1.00  0.00            
ATOM   4579  C1  CHO   652      44.059  85.696  21.994  1.00  0.00           C
ATOM   4580  C2  CHO   652      42.709  85.846  26.294  1.00  0.00           C
ATOM   4581  ROH CHO   653     161.559  17.596  49.044  1.00  0.00            
ATOM   4582  R1  CHO   653     161.459  18.446  46.344  1.00  0.00            
ATOM   4583  R2  CHO   653     163.459  17.846  44.544  1.00  0.00            
ATOM   4584  R3  CHO   653     161.409  16.796  43.094  1.00  0.00            
ATOM   4585  R4  CHO   653     163.559  17.146  41.144  1.00  0.00            
ATOM   4586  R5  CHO   653     161.559  17.896  40.994  1.00  0.00            
ATOM   4587  C1  CHO   653     161.709  15.746  37.844  1.00  0.00           C
ATOM   4588  C2  CHO   653     163.859  16.896  35.194  1.00  0.00           C
ATOM   4589  ROH CHO   654     174.459 154.646  39.244  1.00  0.00            
ATOM   4590  R1  CHO   654     174.409 154.946  36.444  1.00  0.00            
ATOM   4591  R2  CHO   654     176.559 154.396  34.844  1.00  0.00            
ATOM   4592  R3  CHO   654     174.809 152.796  33.494  1.00  0.00            
ATOM   4593  R4  CHO   654     176.809 153.496  31.494  1.00  0.00            
ATOM   4594  R5  CHO   654     174.659 153.746  31.344  1.00  0.00            
ATOM   4595  C1  CHO   654     175.309 151.496  28.344  1.00  0.00           C
ATOM   4596  C2  CHO   654     176.059 148.996  25.144  1.00  0.00           C
ATOM   4597  ROH CHO   655     191.109  82.446   7.744  1.00  0.00            
ATOM   4598  R1  CHO   655     190.209  81.996  10.394  1.00  0.00            
ATOM   4599  R2  CHO   655     188.209  80.196  11.044  1.00  0.00            
ATOM   4600  R3  CHO   655     190.109  79.146  12.694  1.00  0.00            
ATOM   4601  R4  CHO   655     187.559  77.946  13.594  1.00  0.00            
ATOM   4602  R5  CHO   655     189.009  79.046  14.844  1.00  0.00            
ATOM   4603  C1  CHO   655     188.909  75.696  16.644  1.00  0.00           C
ATOM   4604  C2  CHO   655     186.209  74.146  18.494  1.00  0.00           C
ATOM   4605  ROH CHO   656     144.409 178.746   9.844  1.00  0.00            
ATOM   4606  R1  CHO   656     144.009 177.896  12.494  1.00  0.00            
ATOM   4607  R2  CHO   656     145.609 178.796  14.594  1.00  0.00            
ATOM   4608  R3  CHO   656     143.209 179.496  15.694  1.00  0.00            
ATOM   4609  R4  CHO   656     145.109 179.546  17.944  1.00  0.00            
ATOM   4610  R5  CHO   656     143.209 178.446  17.844  1.00  0.00            
ATOM   4611  C1  CHO   656     142.559 180.646  20.894  1.00  0.00           C
ATOM   4612  C2  CHO   656     143.759 182.146  24.244  1.00  0.00           C
ATOM   4613  ROH CHO   657     109.759  35.246  56.444  1.00  0.00            
ATOM   4614  R1  CHO   657     108.409  35.446  53.944  1.00  0.00            
ATOM   4615  R2  CHO   657     108.759  37.596  52.244  1.00  0.00            
ATOM   4616  R3  CHO   657     109.359  35.646  50.444  1.00  0.00            
ATOM   4617  R4  CHO   657     108.009  37.746  48.894  1.00  0.00            
ATOM   4618  R5  CHO   657     107.509  35.646  48.944  1.00  0.00            
ATOM   4619  C1  CHO   657     108.209  35.996  45.244  1.00  0.00           C
ATOM   4620  C2  CHO   657     109.309  34.996  43.144  1.00  0.00           C
ATOM   4621  ROH CHO   658     160.209 201.596  43.894  1.00  0.00            
ATOM   4622  R1  CHO   658     160.459 203.046  41.494  1.00  0.00            
ATOM   4623  R2  CHO   658     161.709 201.996  39.294  1.00  0.00            
ATOM   4624  R3  CHO   658     159.359 202.596  38.044  1.00  0.00            
ATOM   4625  R4  CHO   658     161.409 202.696  35.894  1.00  0.00            
ATOM   4626  R5  CHO   658     159.959 204.246  36.444  1.00  0.00            
ATOM   4627  C1  CHO   658     159.009 203.646  32.794  1.00  0.00           C
ATOM   4628  C2  CHO   658     161.909 205.046  31.294  1.00  0.00           C
ATOM   4629  ROH CHO   659     198.459 148.546  36.594  1.00  0.00            
ATOM   4630  R1  CHO   659     198.909 149.946  34.144  1.00  0.00            
ATOM   4631  R2  CHO   659     200.709 149.096  32.294  1.00  0.00            
ATOM   4632  R3  CHO   659     198.609 149.196  30.594  1.00  0.00            
ATOM   4633  R4  CHO   659     200.909 148.696  28.844  1.00  0.00            
ATOM   4634  R5  CHO   659     199.409 150.296  28.694  1.00  0.00            
ATOM   4635  C1  CHO   659     198.959 148.596  25.294  1.00  0.00           C
ATOM   4636  C2  CHO   659     196.759 148.296  21.244  1.00  0.00           C
ATOM   4637  ROH CHO   660      28.209 185.296   9.444  1.00  0.00            
ATOM   4638  R1  CHO   660      27.609 186.346  11.994  1.00  0.00            
ATOM   4639  R2  CHO   660      25.409 185.596  13.494  1.00  0.00            
ATOM   4640  R3  CHO   660      27.259 185.046  15.394  1.00  0.00            
ATOM   4641  R4  CHO   660      24.709 184.496  16.694  1.00  0.00            
ATOM   4642  R5  CHO   660      26.259 185.846  17.394  1.00  0.00            
ATOM   4643  C1  CHO   660      26.009 183.396  20.344  1.00  0.00           C
ATOM   4644  C2  CHO   660      27.109 183.046  24.094  1.00  0.00           C
ATOM   4645  ROH CHO   661     131.709 103.346  54.894  1.00  0.00            
ATOM   4646  R1  CHO   661     131.059 103.446  52.094  1.00  0.00            
ATOM   4647  R2  CHO   661     130.959 101.146  50.544  1.00  0.00            
ATOM   4648  R3  CHO   661     128.459 102.046  49.944  1.00  0.00            
ATOM   4649  R4  CHO   661     129.209 100.396  47.644  1.00  0.00            
ATOM   4650  R5  CHO   661     128.509 102.446  47.594  1.00  0.00            
ATOM   4651  C1  CHO   661     125.859 100.746  45.444  1.00  0.00           C
ATOM   4652  C2  CHO   661     121.109  99.646  45.044  1.00  0.00           C
ATOM   4653  ROH CHO   662     197.609 208.296  41.194  1.00  0.00            
ATOM   4654  R1  CHO   662     196.559 207.796  38.594  1.00  0.00            
ATOM   4655  R2  CHO   662     194.259 208.896  37.694  1.00  0.00            
ATOM   4656  R3  CHO   662     195.809 209.746  35.644  1.00  0.00            
ATOM   4657  R4  CHO   662     193.059 209.946  34.594  1.00  0.00            
ATOM   4658  R5  CHO   662     194.759 208.846  33.694  1.00  0.00            
ATOM   4659  C1  CHO   662     193.909 211.296  30.844  1.00  0.00           C
ATOM   4660  C2  CHO   662     194.209 212.446  27.544  1.00  0.00           C
ATOM   4661  ROH CHO   663     118.759  99.146  23.644  1.00  0.00            
ATOM   4662  R1  CHO   663     120.609 100.396  25.394  1.00  0.00            
ATOM   4663  R2  CHO   663     119.909 102.496  27.044  1.00  0.00            
ATOM   4664  R3  CHO   663     120.959 100.896  28.994  1.00  0.00            
ATOM   4665  R4  CHO   663     121.509 103.596  29.894  1.00  0.00            
ATOM   4666  R5  CHO   663     122.959 101.996  29.644  1.00  0.00            
ATOM   4667  C1  CHO   663     123.459 102.746  33.394  1.00  0.00           C
ATOM   4668  C2  CHO   663     126.509 103.896  36.544  1.00  0.00           C
ATOM   4669  ROH CHO   664     205.759 179.546   5.444  1.00  0.00            
ATOM   4670  R1  CHO   664     204.059 180.196   7.594  1.00  0.00            
ATOM   4671  R2  CHO   664     201.959 178.646   8.394  1.00  0.00            
ATOM   4672  R3  CHO   664     203.159 178.746  10.794  1.00  0.00            
ATOM   4673  R4  CHO   664     200.309 178.496  11.394  1.00  0.00            
ATOM   4674  R5  CHO   664     201.659 180.046  12.144  1.00  0.00            
ATOM   4675  C1  CHO   664     200.509 178.546  15.444  1.00  0.00           C
ATOM   4676  C2  CHO   664     200.759 181.246  18.144  1.00  0.00           C
ATOM   4677  ROH CHO   665      84.359  52.096  53.344  1.00  0.00            
ATOM   4678  R1  CHO   665      84.309  51.846  50.544  1.00  0.00            
ATOM   4679  R2  CHO   665      86.609  51.946  49.044  1.00  0.00            
ATOM   4680  R3  CHO   665      85.759  49.546  48.094  1.00  0.00            
ATOM   4681  R4  CHO   665      87.509  50.596  45.994  1.00  0.00            
ATOM   4682  R5  CHO   665      85.459  49.896  45.744  1.00  0.00            
ATOM   4683  C1  CHO   665      87.159  47.546  43.294  1.00  0.00           C
ATOM   4684  C2  CHO   665      87.659  46.846  39.344  1.00  0.00           C
ATOM   4685  ROH CHO   666     201.959 217.646  40.994  1.00  0.00            
ATOM   4686  R1  CHO   666     201.159 219.446  38.994  1.00  0.00            
ATOM   4687  R2  CHO   666     202.959 220.646  37.244  1.00  0.00            
ATOM   4688  R3  CHO   666     201.359 219.596  35.344  1.00  0.00            
ATOM   4689  R4  CHO   666     202.909 221.646  33.944  1.00  0.00            
ATOM   4690  R5  CHO   666     200.759 221.446  33.994  1.00  0.00            
ATOM   4691  C1  CHO   666     201.409 221.246  30.244  1.00  0.00           C
ATOM   4692  C2  CHO   666     203.759 224.346  28.544  1.00  0.00           C
ATOM   4693  ROH CHO   667      66.009  58.096  44.494  1.00  0.00            
ATOM   4694  R1  CHO   667      67.309  58.796  42.094  1.00  0.00            
ATOM   4695  R2  CHO   667      68.259  56.946  40.294  1.00  0.00            
ATOM   4696  R3  CHO   667      66.759  58.296  38.544  1.00  0.00            
ATOM   4697  R4  CHO   667      68.809  56.996  36.894  1.00  0.00            
ATOM   4698  R5  CHO   667      68.309  59.096  36.894  1.00  0.00            
ATOM   4699  C1  CHO   667      67.659  58.296  33.244  1.00  0.00           C
ATOM   4700  C2  CHO   667      65.309  60.046  30.744  1.00  0.00           C
ATOM   4701  ROH CHO   668     153.159 195.996  42.594  1.00  0.00            
ATOM   4702  R1  CHO   668     153.659 197.146  40.044  1.00  0.00            
ATOM   4703  R2  CHO   668     153.959 195.596  37.744  1.00  0.00            
ATOM   4704  R3  CHO   668     152.009 197.196  36.794  1.00  0.00            
ATOM   4705  R4  CHO   668     153.509 196.396  34.394  1.00  0.00            
ATOM   4706  R5  CHO   668     153.009 198.446  34.994  1.00  0.00            
ATOM   4707  C1  CHO   668     151.359 198.346  31.594  1.00  0.00           C
ATOM   4708  C2  CHO   668     149.009 197.446  29.094  1.00  0.00           C
ATOM   4709  ROH CHO   669     111.309  30.496  22.094  1.00  0.00            
ATOM   4710  R1  CHO   669     112.709  30.796  24.494  1.00  0.00            
ATOM   4711  R2  CHO   669     111.859  32.546  26.494  1.00  0.00            
ATOM   4712  R3  CHO   669     111.959  30.296  28.044  1.00  0.00            
ATOM   4713  R4  CHO   669     111.659  32.546  29.944  1.00  0.00            
ATOM   4714  R5  CHO   669     113.209  30.996  29.994  1.00  0.00            
ATOM   4715  C1  CHO   669     111.709  30.446  33.444  1.00  0.00           C
ATOM   4716  C2  CHO   669     111.009  29.046  37.444  1.00  0.00           C
ATOM   4717  ROH CHO   670      69.259   8.396  18.294  1.00  0.00            
ATOM   4718  R1  CHO   670      69.409   9.646  20.794  1.00  0.00            
ATOM   4719  R2  CHO   670      67.959   8.846  22.994  1.00  0.00            
ATOM   4720  R3  CHO   670      70.359   8.696  24.194  1.00  0.00            
ATOM   4721  R4  CHO   670      68.559   9.446  26.344  1.00  0.00            
ATOM   4722  R5  CHO   670      70.359  10.496  25.794  1.00  0.00            
ATOM   4723  C1  CHO   670      71.159   9.646  29.394  1.00  0.00           C
ATOM   4724  C2  CHO   670      70.709   7.946  32.494  1.00  0.00           C
ATOM   4725  ROH CHO   671     193.259 129.496  38.294  1.00  0.00            
ATOM   4726  R1  CHO   671     193.209 130.146  35.544  1.00  0.00            
ATOM   4727  R2  CHO   671     193.159 132.746  34.594  1.00  0.00            
ATOM   4728  R3  CHO   671     195.359 131.946  33.194  1.00  0.00            
ATOM   4729  R4  CHO   671     193.659 133.296  31.244  1.00  0.00            
ATOM   4730  R5  CHO   671     194.509 131.296  31.044  1.00  0.00            
ATOM   4731  C1  CHO   671     196.009 132.896  27.944  1.00  0.00           C
ATOM   4732  C2  CHO   671     197.159 135.346  23.794  1.00  0.00           C
ATOM   4733  ROH CHO   672      12.509 157.896  42.944  1.00  0.00            
ATOM   4734  R1  CHO   672      13.159 158.696  40.294  1.00  0.00            
ATOM   4735  R2  CHO   672      13.459 156.846  38.244  1.00  0.00            
ATOM   4736  R3  CHO   672      11.609 158.396  36.994  1.00  0.00            
ATOM   4737  R4  CHO   672      11.759 155.996  35.344  1.00  0.00            
ATOM   4738  R5  CHO   672      11.959 158.046  34.644  1.00  0.00            
ATOM   4739  C1  CHO   672       9.009 156.996  32.544  1.00  0.00           C
ATOM   4740  C2  CHO   672      10.809 157.496  29.694  1.00  0.00           C
ATOM   4741  ROH CHO   673      95.609 197.896  58.194  1.00  0.00            
ATOM   4742  R1  CHO   673      96.309 199.246  55.844  1.00  0.00            
ATOM   4743  R2  CHO   673      96.159 202.046  55.644  1.00  0.00            
ATOM   4744  R3  CHO   673      98.759 201.746  54.794  1.00  0.00            
ATOM   4745  R4  CHO   673      98.059 204.546  54.244  1.00  0.00            
ATOM   4746  R5  CHO   673      98.859 203.146  52.844  1.00  0.00            
ATOM   4747  C1  CHO   673     101.609 205.796  52.694  1.00  0.00           C
ATOM   4748  C2  CHO   673     104.109 206.346  50.244  1.00  0.00           C
ATOM   4749  ROH CHO   674     155.709 177.246  44.444  1.00  0.00            
ATOM   4750  R1  CHO   674     155.509 176.346  41.744  1.00  0.00            
ATOM   4751  R2  CHO   674     153.059 176.096  40.494  1.00  0.00            
ATOM   4752  R3  CHO   674     154.209 177.696  38.644  1.00  0.00            
ATOM   4753  R4  CHO   674     151.759 176.796  37.344  1.00  0.00            
ATOM   4754  R5  CHO   674     153.759 176.646  36.544  1.00  0.00            
ATOM   4755  C1  CHO   674     152.059 178.696  33.794  1.00  0.00           C
ATOM   4756  C2  CHO   674     149.059 175.896  33.094  1.00  0.00           C
ATOM   4757  ROH CHO   675     183.309   0.096  13.294  1.00  0.00            
ATOM   4758  R1  CHO   675     182.709  -0.704  15.944  1.00  0.00            
ATOM   4759  R2  CHO   675     184.659  -1.654  17.694  1.00  0.00            
ATOM   4760  R3  CHO   675     183.709   0.346  19.294  1.00  0.00            
ATOM   4761  R4  CHO   675     185.659  -1.104  20.994  1.00  0.00            
ATOM   4762  R5  CHO   675     183.559  -0.704  21.494  1.00  0.00            
ATOM   4763  C1  CHO   675     185.309   1.096  24.394  1.00  0.00           C
ATOM   4764  C2  CHO   675     187.859  -0.154  26.644  1.00  0.00           C
ATOM   4765  ROH CHO   676       4.659 210.296  44.044  1.00  0.00            
ATOM   4766  R1  CHO   676       4.009 210.246  41.294  1.00  0.00            
ATOM   4767  R2  CHO   676       4.359 212.496  39.644  1.00  0.00            
ATOM   4768  R3  CHO   676       5.759 210.746  38.144  1.00  0.00            
ATOM   4769  R4  CHO   676       4.759 212.696  36.244  1.00  0.00            
ATOM   4770  R5  CHO   676       4.509 210.546  36.144  1.00  0.00            
ATOM   4771  C1  CHO   676       6.309 211.146  32.844  1.00  0.00           C
ATOM   4772  C2  CHO   676       8.809 209.896  29.344  1.00  0.00           C
ATOM   4773  ROH CHO   677     116.709 167.996  22.194  1.00  0.00            
ATOM   4774  R1  CHO   677     118.759 168.496  24.094  1.00  0.00            
ATOM   4775  R2  CHO   677     119.459 171.096  24.844  1.00  0.00            
ATOM   4776  R3  CHO   677     119.009 170.096  27.344  1.00  0.00            
ATOM   4777  R4  CHO   677     119.809 172.896  27.794  1.00  0.00            
ATOM   4778  R5  CHO   677     120.709 171.096  28.694  1.00  0.00            
ATOM   4779  C1  CHO   677     119.609 172.996  31.844  1.00  0.00           C
ATOM   4780  C2  CHO   677     119.659 176.096  35.244  1.00  0.00           C
ATOM   4781  ROH CHO   678      15.509 201.296  11.744  1.00  0.00            
ATOM   4782  R1  CHO   678      14.159 200.546  14.044  1.00  0.00            
ATOM   4783  R2  CHO   678      13.109 202.346  15.844  1.00  0.00            
ATOM   4784  R3  CHO   678      10.809 200.996  15.444  1.00  0.00            
ATOM   4785  R4  CHO   678      10.109 202.896  17.544  1.00  0.00            
ATOM   4786  R5  CHO   678       9.809 200.746  17.594  1.00  0.00            
ATOM   4787  C1  CHO   678       6.259 201.896  18.094  1.00  0.00           C
ATOM   4788  C2  CHO   678       3.109 199.996  21.094  1.00  0.00           C
ATOM   4789  ROH CHO   679      99.909 181.346  21.344  1.00  0.00            
ATOM   4790  R1  CHO   679      99.209 182.296  23.944  1.00  0.00            
ATOM   4791  R2  CHO   679      97.559 180.846  25.644  1.00  0.00            
ATOM   4792  R3  CHO   679      99.659 181.146  27.344  1.00  0.00            
ATOM   4793  R4  CHO   679      97.359 180.496  29.044  1.00  0.00            
ATOM   4794  R5  CHO   679      98.709 182.196  29.294  1.00  0.00            
ATOM   4795  C1  CHO   679      99.209 180.546  32.694  1.00  0.00           C
ATOM   4796  C2  CHO   679     100.259 181.396  36.044  1.00  0.00           C
ATOM   4797  ROH CHO   680      81.709 142.896  24.094  1.00  0.00            
ATOM   4798  R1  CHO   680      82.209 143.946  26.694  1.00  0.00            
ATOM   4799  R2  CHO   680      80.259 145.296  28.094  1.00  0.00            
ATOM   4800  R3  CHO   680      80.859 143.496  30.044  1.00  0.00            
ATOM   4801  R4  CHO   680      80.209 145.946  31.494  1.00  0.00            
ATOM   4802  R5  CHO   680      82.009 144.696  31.694  1.00  0.00            
ATOM   4803  C1  CHO   680      80.709 144.546  35.294  1.00  0.00           C
ATOM   4804  C2  CHO   680      82.809 146.446  38.294  1.00  0.00           C
ATOM   4805  NC3 DPP   681      42.809 220.146   7.194  1.00  0.00           N
ATOM   4806  PO4 DPP   681      43.759 217.546   9.944  1.00  0.00           P
ATOM   4807  GL1 DPP   681      46.509 217.446  13.894  1.00  0.00            
ATOM   4808  GL2 DPP   681      45.509 214.546  15.644  1.00  0.00            
ATOM   4809  C1A DPP   681      44.609 219.596  18.044  1.00  0.00           C
ATOM   4810  C2A DPP   681      43.909 219.246  22.694  1.00  0.00           C
ATOM   4811  C3A DPP   681      43.109 220.446  26.844  1.00  0.00           C
ATOM   4812  C4A DPP   681      39.759 223.596  29.444  1.00  0.00           C
ATOM   4813  C1B DPP   681      44.609 214.896  20.744  1.00  0.00           C
ATOM   4814  C2B DPP   681      43.259 215.296  25.744  1.00  0.00           C
ATOM   4815  C3B DPP   681      44.509 216.446  30.194  1.00  0.00           C
ATOM   4816  C4B DPP   681      43.509 214.696  34.094  1.00  0.00           C
ATOM   4817  NC3 DPP   682      21.559 221.046   8.744  1.00  0.00           N
ATOM   4818  PO4 DPP   682      26.559 220.946   9.244  1.00  0.00           P
ATOM   4819  GL1 DPP   682      24.809 220.346  13.194  1.00  0.00            
ATOM   4820  GL2 DPP   682      23.259 223.746  14.144  1.00  0.00            
ATOM   4821  C1A DPP   682      24.959 220.546  17.294  1.00  0.00           C
ATOM   4822  C2A DPP   682      23.159 221.146  21.444  1.00  0.00           C
ATOM   4823  C3A DPP   682      24.559 222.546  25.844  1.00  0.00           C
ATOM   4824  C4A DPP   682      24.809 221.246  29.994  1.00  0.00           C
ATOM   4825  C1B DPP   682      20.159 223.046  16.094  1.00  0.00           C
ATOM   4826  C2B DPP   682      18.209 222.996  20.094  1.00  0.00           C
ATOM   4827  C3B DPP   682      18.709 220.696  24.844  1.00  0.00           C
ATOM   4828  C4B DPP   682      17.309 219.146  28.944  1.00  0.00           C
ATOM   4829  NC3 DPP   683      14.309 189.246   0.244  1.00  0.00           N
ATOM   4830  PO4 DPP   683      11.259 188.396   3.344  1.00  0.00           P
ATOM   4831  GL1 DPP   683       9.559 188.146   8.444  1.00  0.00            
ATOM   4832  GL2 DPP   683      12.609 187.746  10.294  1.00  0.00            
ATOM   4833  C1A DPP   683       6.659 188.346  10.894  1.00  0.00           C
ATOM   4834  C2A DPP   683       6.509 187.746  15.044  1.00  0.00           C
ATOM   4835  C3A DPP   683       7.259 188.896  18.994  1.00  0.00           C
ATOM   4836  C4A DPP   683       6.759 189.646  23.244  1.00  0.00           C
ATOM   4837  C1B DPP   683      11.109 190.846  13.344  1.00  0.00           C
ATOM   4838  C2B DPP   683      11.159 191.796  17.394  1.00  0.00           C
ATOM   4839  C3B DPP   683      11.109 191.996  21.144  1.00  0.00           C
ATOM   4840  C4B DPP   683      13.859 193.996  24.944  1.00  0.00           C
ATOM   4841  NC3 DPP   684     214.659 161.496   6.044  1.00  0.00           N
ATOM   4842  PO4 DPP   684     213.709 156.796   5.044  1.00  0.00           P
ATOM   4843  GL1 DPP   684     211.209 155.646   9.194  1.00  0.00            
ATOM   4844  GL2 DPP   684     213.609 154.296  11.394  1.00  0.00            
ATOM   4845  C1A DPP   684     209.459 157.496  12.844  1.00  0.00           C
ATOM   4846  C2A DPP   684     207.309 158.496  17.344  1.00  0.00           C
ATOM   4847  C3A DPP   684     205.109 160.646  21.094  1.00  0.00           C
ATOM   4848  C4A DPP   684     204.309 164.746  22.394  1.00  0.00           C
ATOM   4849  C1B DPP   684     213.709 156.746  15.044  1.00  0.00           C
ATOM   4850  C2B DPP   684     212.859 157.296  18.644  1.00  0.00           C
ATOM   4851  C3B DPP   684     213.859 158.196  23.094  1.00  0.00           C
ATOM   4852  C4B DPP   684     212.009 160.446  25.594  1.00  0.00           C
ATOM   4853  NC3 DPP   685     114.909 211.796  13.344  1.00  0.00           N
ATOM   4854  PO4 DPP   685     117.409 215.846  14.294  1.00  0.00           P
ATOM   4855  GL1 DPP   685     117.559 217.596  19.094  1.00  0.00            
ATOM   4856  GL2 DPP   685     116.009 219.996  19.294  1.00  0.00            
ATOM   4857  C1A DPP   685     119.959 217.296  23.894  1.00  0.00           C
ATOM   4858  C2A DPP   685     119.909 216.346  28.294  1.00  0.00           C
ATOM   4859  C3A DPP   685     118.659 215.796  32.744  1.00  0.00           C
ATOM   4860  C4A DPP   685     118.909 213.696  36.444  1.00  0.00           C
ATOM   4861  C1B DPP   685     114.259 218.796  23.594  1.00  0.00           C
ATOM   4862  C2B DPP   685     113.709 217.596  28.444  1.00  0.00           C
ATOM   4863  C3B DPP   685     114.509 218.396  33.094  1.00  0.00           C
ATOM   4864  C4B DPP   685     116.609 218.096  37.044  1.00  0.00           C
ATOM   4865  NC3 DPP   686     123.809 162.196  11.994  1.00  0.00           N
ATOM   4866  PO4 DPP   686     121.709 163.996  15.394  1.00  0.00           P
ATOM   4867  GL1 DPP   686     125.359 162.046  18.344  1.00  0.00            
ATOM   4868  GL2 DPP   686     125.009 160.846  20.844  1.00  0.00            
ATOM   4869  C1A DPP   686     130.359 160.946  18.794  1.00  0.00           C
ATOM   4870  C2A DPP   686     133.659 161.696  22.044  1.00  0.00           C
ATOM   4871  C3A DPP   686     136.459 165.246  22.444  1.00  0.00           C
ATOM   4872  C4A DPP   686     138.709 166.746  25.494  1.00  0.00           C
ATOM   4873  C1B DPP   686     128.309 160.796  23.644  1.00  0.00           C
ATOM   4874  C2B DPP   686     131.059 161.846  26.794  1.00  0.00           C
ATOM   4875  C3B DPP   686     135.359 163.896  27.994  1.00  0.00           C
ATOM   4876  C4B DPP   686     138.959 165.146  30.144  1.00  0.00           C
ATOM   4877  NC3 DPP   687     162.059 225.046  11.494  1.00  0.00           N
ATOM   4878  PO4 DPP   687     165.209 222.296   9.394  1.00  0.00           P
ATOM   4879  GL1 DPP   687     167.709 220.996  12.344  1.00  0.00            
ATOM   4880  GL2 DPP   687     170.809 222.846  12.744  1.00  0.00            
ATOM   4881  C1A DPP   687     169.209 222.996  17.794  1.00  0.00           C
ATOM   4882  C2A DPP   687     168.509 222.696  22.144  1.00  0.00           C
ATOM   4883  C3A DPP   687     168.159 222.046  26.644  1.00  0.00           C
ATOM   4884  C4A DPP   687     165.759 219.496  29.094  1.00  0.00           C
ATOM   4885  C1B DPP   687     174.409 221.696  15.344  1.00  0.00           C
ATOM   4886  C2B DPP   687     176.509 223.196  18.744  1.00  0.00           C
ATOM   4887  C3B DPP   687     176.159 222.846  22.144  1.00  0.00           C
ATOM   4888  C4B DPP   687     175.659 223.296  26.844  1.00  0.00           C
ATOM   4889  NC3 DPP   688      82.509 189.946   6.244  1.00  0.00           N
ATOM   4890  PO4 DPP   688      82.159 191.496  10.194  1.00  0.00           P
ATOM   4891  GL1 DPP   688      79.409 192.846  13.994  1.00  0.00            
ATOM   4892  GL2 DPP   688      76.959 191.996  15.444  1.00  0.00            
ATOM   4893  C1A DPP   688      81.959 195.496  17.694  1.00  0.00           C
ATOM   4894  C2A DPP   688      82.309 196.146  21.694  1.00  0.00           C
ATOM   4895  C3A DPP   688      81.009 195.596  25.694  1.00  0.00           C
ATOM   4896  C4A DPP   688      78.659 194.446  29.044  1.00  0.00           C
ATOM   4897  C1B DPP   688      75.659 190.396  19.894  1.00  0.00           C
ATOM   4898  C2B DPP   688      74.709 189.096  23.944  1.00  0.00           C
ATOM   4899  C3B DPP   688      74.459 187.296  27.144  1.00  0.00           C
ATOM   4900  C4B DPP   688      75.259 185.646  31.494  1.00  0.00           C
ATOM   4901  NC3 DPP   689      91.159 130.796  16.994  1.00  0.00           N
ATOM   4902  PO4 DPP   689      90.459 130.446  21.044  1.00  0.00           P
ATOM   4903  GL1 DPP   689      90.109 130.446  26.044  1.00  0.00            
ATOM   4904  GL2 DPP   689      89.459 127.796  27.844  1.00  0.00            
ATOM   4905  C1A DPP   689      89.859 133.096  30.344  1.00  0.00           C
ATOM   4906  C2A DPP   689      90.309 132.496  34.294  1.00  0.00           C
ATOM   4907  C3A DPP   689      89.009 132.696  38.194  1.00  0.00           C
ATOM   4908  C4A DPP   689      92.109 131.096  40.144  1.00  0.00           C
ATOM   4909  C1B DPP   689      89.009 127.796  32.294  1.00  0.00           C
ATOM   4910  C2B DPP   689      90.909 127.846  35.694  1.00  0.00           C
ATOM   4911  C3B DPP   689      94.859 127.196  38.894  1.00  0.00           C
ATOM   4912  C4B DPP   689      95.509 128.446  42.944  1.00  0.00           C
ATOM   4913  NC3 DPP   690     124.909  85.946  12.844  1.00  0.00           N
ATOM   4914  PO4 DPP   690     126.709  87.246  16.444  1.00  0.00           P
ATOM   4915  GL1 DPP   690     129.459  87.246  19.744  1.00  0.00            
ATOM   4916  GL2 DPP   690     130.109  89.296  19.644  1.00  0.00            
ATOM   4917  C1A DPP   690     129.709  86.646  24.194  1.00  0.00           C
ATOM   4918  C2A DPP   690     130.959  88.996  27.644  1.00  0.00           C
ATOM   4919  C3A DPP   690     129.259  89.396  31.894  1.00  0.00           C
ATOM   4920  C4A DPP   690     130.959  91.146  35.544  1.00  0.00           C
ATOM   4921  C1B DPP   690     131.909  91.496  23.294  1.00  0.00           C
ATOM   4922  C2B DPP   690     134.109  94.346  27.294  1.00  0.00           C
ATOM   4923  C3B DPP   690     134.859  91.596  31.994  1.00  0.00           C
ATOM   4924  C4B DPP   690     137.459  93.946  34.844  1.00  0.00           C
ATOM   4925  NC3 DPP   691     121.209 137.196  16.294  1.00  0.00           N
ATOM   4926  PO4 DPP   691     120.559 133.596  15.694  1.00  0.00           P
ATOM   4927  GL1 DPP   691     123.059 132.596  18.544  1.00  0.00            
ATOM   4928  GL2 DPP   691     126.009 134.046  18.594  1.00  0.00            
ATOM   4929  C1A DPP   691     121.959 131.946  23.194  1.00  0.00           C
ATOM   4930  C2A DPP   691     125.109 131.796  25.744  1.00  0.00           C
ATOM   4931  C3A DPP   691     126.259 132.496  29.744  1.00  0.00           C
ATOM   4932  C4A DPP   691     128.709 133.746  33.244  1.00  0.00           C
ATOM   4933  C1B DPP   691     126.459 134.646  22.044  1.00  0.00           C
ATOM   4934  C2B DPP   691     129.709 133.846  25.094  1.00  0.00           C
ATOM   4935  C3B DPP   691     131.509 134.396  29.244  1.00  0.00           C
ATOM   4936  C4B DPP   691     134.359 134.696  32.144  1.00  0.00           C
ATOM   4937  NC3 DPP   692      16.309 154.846   4.344  1.00  0.00           N
ATOM   4938  PO4 DPP   692      11.159 156.896   6.394  1.00  0.00           P
ATOM   4939  GL1 DPP   692       8.759 154.796   9.144  1.00  0.00            
ATOM   4940  GL2 DPP   692       9.809 151.196   8.544  1.00  0.00            
ATOM   4941  C1A DPP   692       7.209 153.496  13.944  1.00  0.00           C
ATOM   4942  C2A DPP   692       7.359 153.246  18.144  1.00  0.00           C
ATOM   4943  C3A DPP   692       7.909 154.146  21.344  1.00  0.00           C
ATOM   4944  C4A DPP   692      10.259 154.646  25.094  1.00  0.00           C
ATOM   4945  C1B DPP   692       9.459 148.746  12.094  1.00  0.00           C
ATOM   4946  C2B DPP   692       9.009 148.246  16.744  1.00  0.00           C
ATOM   4947  C3B DPP   692      11.059 149.946  20.744  1.00  0.00           C
ATOM   4948  C4B DPP   692       8.209 150.046  23.744  1.00  0.00           C
ATOM   4949  NC3 DPP   693     116.209 136.746  12.144  1.00  0.00           N
ATOM   4950  PO4 DPP   693     116.209 136.946  16.894  1.00  0.00           P
ATOM   4951  GL1 DPP   693     116.609 137.996  21.644  1.00  0.00            
ATOM   4952  GL2 DPP   693     118.709 140.346  22.894  1.00  0.00            
ATOM   4953  C1A DPP   693     118.659 135.196  24.994  1.00  0.00           C
ATOM   4954  C2A DPP   693     120.659 134.946  28.194  1.00  0.00           C
ATOM   4955  C3A DPP   693     121.559 134.446  31.694  1.00  0.00           C
ATOM   4956  C4A DPP   693     123.909 132.246  34.694  1.00  0.00           C
ATOM   4957  C1B DPP   693     119.609 139.646  27.044  1.00  0.00           C
ATOM   4958  C2B DPP   693     121.959 139.396  30.994  1.00  0.00           C
ATOM   4959  C3B DPP   693     125.409 138.396  33.644  1.00  0.00           C
ATOM   4960  C4B DPP   693     129.659 138.096  36.544  1.00  0.00           C
ATOM   4961  NC3 DPP   694     209.109 118.746   2.994  1.00  0.00           N
ATOM   4962  PO4 DPP   694     207.509 122.546   5.944  1.00  0.00           P
ATOM   4963  GL1 DPP   694     205.259 123.096  10.994  1.00  0.00            
ATOM   4964  GL2 DPP   694     205.459 126.246  13.294  1.00  0.00            
ATOM   4965  C1A DPP   694     207.759 121.496  14.394  1.00  0.00           C
ATOM   4966  C2A DPP   694     206.859 120.046  17.594  1.00  0.00           C
ATOM   4967  C3A DPP   694     204.009 119.696  20.344  1.00  0.00           C
ATOM   4968  C4A DPP   694     203.109 120.946  25.094  1.00  0.00           C
ATOM   4969  C1B DPP   694     204.459 124.246  17.144  1.00  0.00           C
ATOM   4970  C2B DPP   694     200.759 123.996  19.044  1.00  0.00           C
ATOM   4971  C3B DPP   694     198.659 120.796  22.044  1.00  0.00           C
ATOM   4972  C4B DPP   694     200.509 116.546  23.544  1.00  0.00           C
ATOM   4973  NC3 DPP   695      38.709   7.546   4.094  1.00  0.00           N
ATOM   4974  PO4 DPP   695      37.209  11.396   6.294  1.00  0.00           P
ATOM   4975  GL1 DPP   695      38.409  10.646  10.994  1.00  0.00            
ATOM   4976  GL2 DPP   695      43.209  12.946  11.594  1.00  0.00            
ATOM   4977  C1A DPP   695      38.159  10.046  15.344  1.00  0.00           C
ATOM   4978  C2A DPP   695      37.309  11.846  19.094  1.00  0.00           C
ATOM   4979  C3A DPP   695      35.159  15.896  21.944  1.00  0.00           C
ATOM   4980  C4A DPP   695      37.859  19.346  21.194  1.00  0.00           C
ATOM   4981  C1B DPP   695      42.559  13.396  16.494  1.00  0.00           C
ATOM   4982  C2B DPP   695      41.359  14.246  20.544  1.00  0.00           C
ATOM   4983  C3B DPP   695      41.909  17.796  23.294  1.00  0.00           C
ATOM   4984  C4B DPP   695      40.009  20.246  26.744  1.00  0.00           C
ATOM   4985  NC3 DPP   696     170.159   7.996  10.944  1.00  0.00           N
ATOM   4986  PO4 DPP   696     174.359   9.546  11.194  1.00  0.00           P
ATOM   4987  GL1 DPP   696     172.409  11.296  14.144  1.00  0.00            
ATOM   4988  GL2 DPP   696     172.809  10.446  18.244  1.00  0.00            
ATOM   4989  C1A DPP   696     170.159  13.646  16.644  1.00  0.00           C
ATOM   4990  C2A DPP   696     171.059  15.446  20.494  1.00  0.00           C
ATOM   4991  C3A DPP   696     170.409  15.396  24.394  1.00  0.00           C
ATOM   4992  C4A DPP   696     167.359  16.796  27.094  1.00  0.00           C
ATOM   4993  C1B DPP   696     172.259  11.296  22.844  1.00  0.00           C
ATOM   4994  C2B DPP   696     172.959  12.046  27.444  1.00  0.00           C
ATOM   4995  C3B DPP   696     174.459  11.746  31.744  1.00  0.00           C
ATOM   4996  C4B DPP   696     177.009   7.696  32.944  1.00  0.00           C
ATOM   4997  NC3 DPP   697      26.609 182.496   4.644  1.00  0.00           N
ATOM   4998  PO4 DPP   697      28.759 180.696   7.694  1.00  0.00           P
ATOM   4999  GL1 DPP   697      25.259 180.896  11.094  1.00  0.00            
ATOM   5000  GL2 DPP   697      22.609 179.546   9.844  1.00  0.00            
ATOM   5001  C1A DPP   697      23.759 179.546  14.594  1.00  0.00           C
ATOM   5002  C2A DPP   697      23.159 179.196  19.694  1.00  0.00           C
ATOM   5003  C3A DPP   697      21.959 180.296  22.894  1.00  0.00           C
ATOM   5004  C4A DPP   697      19.709 181.146  26.694  1.00  0.00           C
ATOM   5005  C1B DPP   697      20.559 182.446  12.444  1.00  0.00           C
ATOM   5006  C2B DPP   697      20.109 182.846  17.694  1.00  0.00           C
ATOM   5007  C3B DPP   697      21.259 184.746  21.244  1.00  0.00           C
ATOM   5008  C4B DPP   697      24.309 187.596  22.344  1.00  0.00           C
ATOM   5009  NC3 DPP   698     163.309  57.846  10.544  1.00  0.00           N
ATOM   5010  PO4 DPP   698     164.659  61.546   9.844  1.00  0.00           P
ATOM   5011  GL1 DPP   698     163.959  60.946  14.344  1.00  0.00            
ATOM   5012  GL2 DPP   698     160.609  60.496  14.444  1.00  0.00            
ATOM   5013  C1A DPP   698     164.009  59.496  18.094  1.00  0.00           C
ATOM   5014  C2A DPP   698     163.959  59.246  22.794  1.00  0.00           C
ATOM   5015  C3A DPP   698     160.559  58.196  27.144  1.00  0.00           C
ATOM   5016  C4A DPP   698     160.559  57.846  32.144  1.00  0.00           C
ATOM   5017  C1B DPP   698     159.009  63.246  16.994  1.00  0.00           C
ATOM   5018  C2B DPP   698     158.009  65.746  20.994  1.00  0.00           C
ATOM   5019  C3B DPP   698     160.409  67.196  24.594  1.00  0.00           C
ATOM   5020  C4B DPP   698     161.659  70.196  27.394  1.00  0.00           C
ATOM   5021  NC3 DPP   699       8.259 168.596   7.994  1.00  0.00           N
ATOM   5022  PO4 DPP   699       6.509 164.446   7.194  1.00  0.00           P
ATOM   5023  GL1 DPP   699       6.309 162.746  11.794  1.00  0.00            
ATOM   5024  GL2 DPP   699       8.409 164.996  13.544  1.00  0.00            
ATOM   5025  C1A DPP   699       4.059 161.296  15.744  1.00  0.00           C
ATOM   5026  C2A DPP   699       2.559 160.296  19.594  1.00  0.00           C
ATOM   5027  C3A DPP   699       2.359 161.846  22.544  1.00  0.00           C
ATOM   5028  C4A DPP   699       0.159 164.396  25.444  1.00  0.00           C
ATOM   5029  C1B DPP   699       7.159 164.846  16.594  1.00  0.00           C
ATOM   5030  C2B DPP   699       6.009 164.646  20.444  1.00  0.00           C
ATOM   5031  C3B DPP   699       5.709 165.096  24.444  1.00  0.00           C
ATOM   5032  C4B DPP   699       5.209 167.896  27.944  1.00  0.00           C
ATOM   5033  NC3 DPP   700      82.359   0.396  14.044  1.00  0.00           N
ATOM   5034  PO4 DPP   700      79.259   2.846  16.394  1.00  0.00           P
ATOM   5035  GL1 DPP   700      77.509   2.596  20.294  1.00  0.00            
ATOM   5036  GL2 DPP   700      80.259   2.146  22.994  1.00  0.00            
ATOM   5037  C1A DPP   700      76.159  -0.354  24.294  1.00  0.00           C
ATOM   5038  C2A DPP   700      75.609  -1.904  28.244  1.00  0.00           C
ATOM   5039  C3A DPP   700      75.559  -2.054  32.544  1.00  0.00           C
ATOM   5040  C4A DPP   700      75.509  -4.404  36.144  1.00  0.00           C
ATOM   5041  C1B DPP   700      79.159   2.996  26.444  1.00  0.00           C
ATOM   5042  C2B DPP   700      77.709   1.696  30.244  1.00  0.00           C
ATOM   5043  C3B DPP   700      76.059   2.696  34.444  1.00  0.00           C
ATOM   5044  C4B DPP   700      73.159   5.846  36.994  1.00  0.00           C
ATOM   5045  NC3 DPP   701      76.309  12.346  12.594  1.00  0.00           N
ATOM   5046  PO4 DPP   701      78.259  12.646  16.844  1.00  0.00           P
ATOM   5047  GL1 DPP   701      80.259  12.146  21.294  1.00  0.00            
ATOM   5048  GL2 DPP   701      83.059  11.346  22.694  1.00  0.00            
ATOM   5049  C1A DPP   701      80.159  13.196  25.844  1.00  0.00           C
ATOM   5050  C2A DPP   701      80.709  14.746  29.494  1.00  0.00           C
ATOM   5051  C3A DPP   701      80.009  17.046  33.544  1.00  0.00           C
ATOM   5052  C4A DPP   701      79.059  18.996  36.544  1.00  0.00           C
ATOM   5053  C1B DPP   701      86.309  10.496  26.344  1.00  0.00           C
ATOM   5054  C2B DPP   701      87.859  11.296  30.694  1.00  0.00           C
ATOM   5055  C3B DPP   701      89.009  10.746  35.044  1.00  0.00           C
ATOM   5056  C4B DPP   701      90.709   9.346  38.694  1.00  0.00           C
ATOM   5057  NC3 DPP   702     158.909 122.796   4.394  1.00  0.00           N
ATOM   5058  PO4 DPP   702     159.759 126.846   6.794  1.00  0.00           P
ATOM   5059  GL1 DPP   702     159.109 128.546  10.494  1.00  0.00            
ATOM   5060  GL2 DPP   702     156.609 131.146  11.044  1.00  0.00            
ATOM   5061  C1A DPP   702     159.759 128.646  14.544  1.00  0.00           C
[truncated: 4,171,054 more chars]
