# Supplementary material for: Data showing the lipid conformations and membrane binding behaviors of beta-amyloid fibrils in phase-separated cholesterol-enriched lipid domains with and without glycolipid and oxidized cholesterol from coarse-grained molecular dynamics simulations
Source: Data Brief. 2020 Apr 19;30:105496. doi: 10.1016/j.dib.2020.105496 (PMC7186522; doi:10.1016/j.dib.2020.105496)
Supplement: Supplementary file 1 [file mmc1.zip › Supplementary-Data/S08-12/P4-ABCD-2.pdb]

TITLE     P4-ABCD system t= 20000000.00000
REMARK    THIS IS A SIMULATION BOX
CRYST1  224.121  225.863  127.795  90.00  90.00  90.00 P 1           1
MODEL        1
ATOM      1  BB  LEU     1     112.428 109.137  55.107  1.00  0.00           B
ATOM      2  SC1 LEU     1     113.178 106.887  53.957  1.00  0.00           S
ATOM      3  BB  VAL     2     115.178 111.637  54.307  1.00  0.00           B
ATOM      4  SC1 VAL     2     116.478 112.287  52.957  1.00  0.00           S
ATOM      5  BB  PHE     3     115.528 113.487  57.607  1.00  0.00           B
ATOM      6  SC1 PHE     3     116.528 112.187  61.057  1.00  0.00           S
ATOM      7  SC2 PHE     3     115.628 110.837  59.257  1.00  0.00           S
ATOM      8  SC3 PHE     3     116.578 109.787  61.207  1.00  0.00           S
ATOM      9  BB  PHE     4     115.928 117.237  58.057  1.00  0.00           B
ATOM     10  SC1 PHE     4     115.278 117.087  54.607  1.00  0.00           S
ATOM     11  SC2 PHE     4     116.978 118.737  54.907  1.00  0.00           S
ATOM     12  SC3 PHE     4     115.678 118.687  52.857  1.00  0.00           S
ATOM     13  BB  ALA     5     115.028 116.737  61.757  1.00  0.00           B
ATOM     14  BB  GLU     6     117.378 118.237  64.307  1.00  0.00           B
ATOM     15  SC1 GLU     6     119.328 116.637  63.107  1.00  0.00           S
ATOM     16  BB  ASP     7     117.478 119.037  68.057  1.00  0.00           B
ATOM     17  SC1 ASP     7     119.078 117.737  69.557  1.00  0.00           S
ATOM     18  BB  VAL     8     118.778 122.537  68.457  1.00  0.00           B
ATOM     19  SC1 VAL     8     120.078 123.487  67.257  1.00  0.00           S
ATOM     20  BB  GLY     9     119.528 123.437  72.057  1.00  0.00           B
ATOM     21  BB  SER    10     120.778 126.087  74.307  1.00  0.00           B
ATOM     22  SC1 SER    10     121.678 127.587  73.407  1.00  0.00           S
ATOM     23  BB  ASN    11     121.428 124.387  77.707  1.00  0.00           B
ATOM     24  SC1 ASN    11     123.778 124.937  78.307  1.00  0.00           S
ATOM     25  BB  LYS    12     118.578 122.937  79.757  1.00  0.00           B
ATOM     26  SC1 LYS    12     119.778 122.387  81.957  1.00  0.00           S
ATOM     27  SC2 LYS    12     120.678 120.587  84.107  1.00  0.00           S
ATOM     28  BB  GLY    13     118.578 119.437  78.607  1.00  0.00           B
ATOM     29  BB  ALA    14     116.828 118.687  81.757  1.00  0.00           B
ATOM     30  BB  ILE    15     116.178 114.837  81.657  1.00  0.00           B
ATOM     31  SC1 ILE    15     117.128 113.587  83.007  1.00  0.00           S
ATOM     32  BB  ILE    16     114.478 113.787  78.507  1.00  0.00           B
ATOM     33  SC1 ILE    16     112.978 112.087  78.357  1.00  0.00           S
ATOM     34  BB  GLY    17     116.078 114.137  75.007  1.00  0.00           B
ATOM     35  BB  LEU    18     116.128 110.987  72.807  1.00  0.00           B
ATOM     36  SC1 LEU    18     114.228 109.737  74.107  1.00  0.00           S
ATOM     37  BB  MET    19     116.178 111.487  69.007  1.00  0.00           B
ATOM     38  SC1 MET    19     117.578 113.537  66.557  1.00  0.00           S
ATOM     39  BB  VAL    20     116.328 108.487  66.707  1.00  0.00           B
ATOM     40  SC1 VAL    20     118.178 108.437  65.957  1.00  0.00           S
ATOM     41  BB  GLY    21     114.128 106.237  64.657  1.00  0.00           B
ATOM     42  BB  GLY    22     115.528 104.587  61.607  1.00  0.00           B
ATOM     43  BB  VAL    23     114.428 102.587  58.557  1.00  0.00           B
ATOM     44  SC1 VAL    23     114.478 102.937  56.557  1.00  0.00           S
ATOM     45  BB  VAL    24     114.328  99.287  60.457  1.00  0.00           B
ATOM     46  SC1 VAL    24     114.478  99.587  62.407  1.00  0.00           S
ATOM     47  BB  ILE    25     113.978  96.487  57.907  1.00  0.00           B
ATOM     48  SC1 ILE    25     115.428  97.087  56.107  1.00  0.00           S
ATOM     49  BB  ALA    26     112.478  93.637  59.957  1.00  0.00           B
ATOM     50  BB  LEU    27     107.728 111.437  54.157  1.00  0.00           B
ATOM     51  SC1 LEU    27     106.428 109.337  55.107  1.00  0.00           S
ATOM     52  BB  VAL    28     110.578 113.787  53.157  1.00  0.00           B
ATOM     53  SC1 VAL    28     111.778 114.887  52.057  1.00  0.00           S
ATOM     54  BB  PHE    29     110.878 115.237  56.657  1.00  0.00           B
ATOM     55  SC1 PHE    29     110.128 113.937  59.557  1.00  0.00           S
ATOM     56  SC2 PHE    29     110.378 112.087  58.057  1.00  0.00           S
ATOM     57  SC3 PHE    29     111.428 112.037  60.207  1.00  0.00           S
ATOM     58  BB  PHE    30     111.478 118.587  58.307  1.00  0.00           B
ATOM     59  SC1 PHE    30     111.578 119.687  55.007  1.00  0.00           S
ATOM     60  SC2 PHE    30     113.278 120.887  56.257  1.00  0.00           S
ATOM     61  SC3 PHE    30     112.578 121.637  54.057  1.00  0.00           S
ATOM     62  BB  ALA    31     111.628 118.237  62.007  1.00  0.00           B
ATOM     63  BB  GLU    32     113.978 120.937  63.307  1.00  0.00           B
ATOM     64  SC1 GLU    32     115.628 121.437  60.707  1.00  0.00           S
ATOM     65  BB  ASP    33     113.128 122.687  66.457  1.00  0.00           B
ATOM     66  SC1 ASP    33     113.028 121.337  68.607  1.00  0.00           S
ATOM     67  BB  VAL    34     115.528 125.637  67.107  1.00  0.00           B
ATOM     68  SC1 VAL    34     116.528 126.537  65.657  1.00  0.00           S
ATOM     69  BB  GLY    35     114.878 125.287  70.857  1.00  0.00           B
ATOM     70  BB  SER    36     116.628 127.637  73.257  1.00  0.00           B
ATOM     71  SC1 SER    36     116.678 129.537  72.807  1.00  0.00           S
ATOM     72  BB  ASN    37     117.028 126.237  76.757  1.00  0.00           B
ATOM     73  SC1 ASN    37     118.028 128.137  78.007  1.00  0.00           S
ATOM     74  BB  LYS    38     114.628 123.337  77.207  1.00  0.00           B
ATOM     75  SC1 LYS    38     115.428 122.137  75.257  1.00  0.00           S
ATOM     76  SC2 LYS    38     115.778 120.687  72.857  1.00  0.00           S
ATOM     77  BB  GLY    39     115.078 121.287  80.257  1.00  0.00           B
ATOM     78  BB  ALA    40     112.428 119.637  82.407  1.00  0.00           B
ATOM     79  BB  ILE    41     111.328 116.237  81.057  1.00  0.00           B
ATOM     80  SC1 ILE    41     110.028 114.687  82.157  1.00  0.00           S
ATOM     81  BB  ILE    42     110.928 117.137  77.407  1.00  0.00           B
ATOM     82  SC1 ILE    42     112.278 118.787  77.107  1.00  0.00           S
ATOM     83  BB  GLY    43     110.278 114.337  74.907  1.00  0.00           B
ATOM     84  BB  LEU    44     111.978 113.187  71.707  1.00  0.00           B
ATOM     85  SC1 LEU    44     113.578 115.237  71.157  1.00  0.00           S
ATOM     86  BB  MET    45     111.078 110.387  69.357  1.00  0.00           B
ATOM     87  SC1 MET    45     110.028 108.137  70.807  1.00  0.00           S
ATOM     88  BB  VAL    46     111.628 110.937  65.657  1.00  0.00           B
ATOM     89  SC1 VAL    46     113.178 111.737  64.657  1.00  0.00           S
ATOM     90  BB  GLY    47     110.778 108.187  63.157  1.00  0.00           B
ATOM     91  BB  GLY    48     112.528 106.887  60.057  1.00  0.00           B
ATOM     92  BB  VAL    49     110.728 103.537  60.107  1.00  0.00           B
ATOM     93  SC1 VAL    49     111.028 102.837  61.957  1.00  0.00           S
ATOM     94  BB  VAL    50     109.978 100.637  57.757  1.00  0.00           B
ATOM     95  SC1 VAL    50     110.428  99.887  55.957  1.00  0.00           S
ATOM     96  BB  ILE    51     108.478  97.687  59.607  1.00  0.00           B
ATOM     97  SC1 ILE    51     108.578  98.737  61.707  1.00  0.00           S
ATOM     98  BB  ALA    52     107.778  94.087  58.307  1.00  0.00           B
ATOM     99  BB  LEU    53     105.678 113.387  51.007  1.00  0.00           B
ATOM    100  SC1 LEU    53     106.928 113.637  48.707  1.00  0.00           S
ATOM    101  BB  VAL    54     106.828 116.687  52.557  1.00  0.00           B
ATOM    102  SC1 VAL    54     107.578 118.437  52.007  1.00  0.00           S
ATOM    103  BB  PHE    55     106.628 117.437  56.357  1.00  0.00           B
ATOM    104  SC1 PHE    55     106.178 115.687  59.207  1.00  0.00           S
ATOM    105  SC2 PHE    55     105.828 114.437  57.157  1.00  0.00           S
ATOM    106  SC3 PHE    55     105.628 113.337  59.307  1.00  0.00           S
ATOM    107  BB  PHE    56     107.878 120.537  58.007  1.00  0.00           B
ATOM    108  SC1 PHE    56     107.628 123.687  56.757  1.00  0.00           S
ATOM    109  SC2 PHE    56     108.028 122.237  54.957  1.00  0.00           S
ATOM    110  SC3 PHE    56     107.328 124.487  54.507  1.00  0.00           S
ATOM    111  BB  ALA    57     107.078 120.537  61.657  1.00  0.00           B
ATOM    112  BB  GLU    58     109.128 123.437  62.957  1.00  0.00           B
ATOM    113  SC1 GLU    58     110.778 124.237  60.957  1.00  0.00           S
ATOM    114  BB  ASP    59     109.178 124.837  66.457  1.00  0.00           B
ATOM    115  SC1 ASP    59     107.078 124.487  67.857  1.00  0.00           S
ATOM    116  BB  VAL    60     111.378 127.737  66.907  1.00  0.00           B
ATOM    117  SC1 VAL    60     111.628 129.037  65.407  1.00  0.00           S
ATOM    118  BB  GLY    61     111.478 128.387  70.607  1.00  0.00           B
ATOM    119  BB  SER    62     111.828 130.337  73.807  1.00  0.00           B
ATOM    120  SC1 SER    62     112.478 132.137  73.807  1.00  0.00           S
ATOM    121  BB  ASN    63     113.078 128.087  76.557  1.00  0.00           B
ATOM    122  SC1 ASN    63     112.378 128.987  78.807  1.00  0.00           S
ATOM    123  BB  LYS    64     110.528 125.287  76.307  1.00  0.00           B
ATOM    124  SC1 LYS    64     110.328 124.037  74.107  1.00  0.00           S
ATOM    125  SC2 LYS    64     110.178 123.487  71.507  1.00  0.00           S
ATOM    126  BB  GLY    65     110.828 122.637  79.107  1.00  0.00           B
ATOM    127  BB  ALA    66     108.178 121.387  81.607  1.00  0.00           B
ATOM    128  BB  ILE    67     106.628 118.137  80.307  1.00  0.00           B
ATOM    129  SC1 ILE    67     105.428 116.737  81.557  1.00  0.00           S
ATOM    130  BB  ILE    68     107.178 118.037  76.607  1.00  0.00           B
ATOM    131  SC1 ILE    68     107.428 119.837  75.757  1.00  0.00           S
ATOM    132  BB  GLY    69     106.778 115.137  74.157  1.00  0.00           B
ATOM    133  BB  LEU    70     107.978 114.237  70.657  1.00  0.00           B
ATOM    134  SC1 LEU    70     108.978 115.587  68.607  1.00  0.00           S
ATOM    135  BB  MET    71     106.628 111.737  68.057  1.00  0.00           B
ATOM    136  SC1 MET    71     106.428 108.887  67.357  1.00  0.00           S
ATOM    137  BB  VAL    72     107.978 112.887  64.757  1.00  0.00           B
ATOM    138  SC1 VAL    72     108.878 114.537  64.007  1.00  0.00           S
ATOM    139  BB  GLY    73     106.928 109.987  62.707  1.00  0.00           B
ATOM    140  BB  GLY    74     107.378 107.987  59.407  1.00  0.00           B
ATOM    141  BB  VAL    75     106.628 104.537  61.057  1.00  0.00           B
ATOM    142  SC1 VAL    75     106.628 104.737  63.057  1.00  0.00           S
ATOM    143  BB  VAL    76     106.028 101.737  58.557  1.00  0.00           B
ATOM    144  SC1 VAL    76     105.228 102.037  56.757  1.00  0.00           S
ATOM    145  BB  ILE    77     103.928  99.637  60.907  1.00  0.00           B
ATOM    146  SC1 ILE    77     103.728 100.337  63.107  1.00  0.00           S
ATOM    147  BB  ALA    78     103.478  96.037  59.507  1.00  0.00           B
ATOM    148  BB  LEU    79     101.578 115.437  52.407  1.00  0.00           B
ATOM    149  SC1 LEU    79      99.078 115.337  51.557  1.00  0.00           S
ATOM    150  BB  VAL    80     103.228 118.837  52.857  1.00  0.00           B
ATOM    151  SC1 VAL    80     103.528 120.787  52.507  1.00  0.00           S
ATOM    152  BB  PHE    81     102.978 118.737  56.607  1.00  0.00           B
ATOM    153  SC1 PHE    81     101.278 116.237  57.707  1.00  0.00           S
ATOM    154  SC2 PHE    81     101.828 117.637  59.607  1.00  0.00           S
ATOM    155  SC3 PHE    81     100.578 115.637  59.907  1.00  0.00           S
ATOM    156  BB  PHE    82     103.278 122.137  58.357  1.00  0.00           B
ATOM    157  SC1 PHE    82     102.078 124.537  56.257  1.00  0.00           S
ATOM    158  SC2 PHE    82     101.228 125.037  58.457  1.00  0.00           S
ATOM    159  SC3 PHE    82     101.628 126.787  56.857  1.00  0.00           S
ATOM    160  BB  ALA    83     103.478 122.037  62.157  1.00  0.00           B
ATOM    161  BB  GLU    84     105.028 125.337  63.257  1.00  0.00           B
ATOM    162  SC1 GLU    84     105.728 126.187  60.607  1.00  0.00           S
ATOM    163  BB  ASP    85     104.728 128.437  65.407  1.00  0.00           B
ATOM    164  SC1 ASP    85     102.428 129.237  66.207  1.00  0.00           S
ATOM    165  BB  VAL    86     106.778 131.137  66.957  1.00  0.00           B
ATOM    166  SC1 VAL    86     108.078 132.587  66.457  1.00  0.00           S
ATOM    167  BB  GLY    87     107.328 129.837  70.507  1.00  0.00           B
ATOM    168  BB  SER    88     107.878 131.887  73.607  1.00  0.00           B
ATOM    169  SC1 SER    88     107.528 133.687  74.257  1.00  0.00           S
ATOM    170  BB  ASN    89     107.928 129.037  76.107  1.00  0.00           B
ATOM    171  SC1 ASN    89     107.378 130.137  78.257  1.00  0.00           S
ATOM    172  BB  LYS    90     106.178 126.187  74.457  1.00  0.00           B
ATOM    173  SC1 LYS    90     105.078 126.037  72.057  1.00  0.00           S
ATOM    174  SC2 LYS    90     103.078 127.037  70.507  1.00  0.00           S
ATOM    175  BB  GLY    91     106.328 124.337  77.707  1.00  0.00           B
ATOM    176  BB  ALA    92     103.878 123.037  80.057  1.00  0.00           B
ATOM    177  BB  ILE    93     101.928 119.837  79.257  1.00  0.00           B
ATOM    178  SC1 ILE    93     100.228 118.187  79.707  1.00  0.00           S
ATOM    179  BB  ILE    94     102.778 119.487  75.607  1.00  0.00           B
ATOM    180  SC1 ILE    94     101.628 121.187  74.307  1.00  0.00           S
ATOM    181  BB  GLY    95     103.228 116.737  73.007  1.00  0.00           B
ATOM    182  BB  LEU    96     104.028 117.037  69.357  1.00  0.00           B
ATOM    183  SC1 LEU    96     103.328 118.787  67.507  1.00  0.00           S
ATOM    184  BB  MET    97     102.778 113.837  67.757  1.00  0.00           B
ATOM    185  SC1 MET    97     101.678 110.587  67.457  1.00  0.00           S
ATOM    186  BB  VAL    98     104.028 114.287  64.207  1.00  0.00           B
ATOM    187  SC1 VAL    98     104.328 116.137  63.457  1.00  0.00           S
ATOM    188  BB  GLY    99     101.878 111.587  62.707  1.00  0.00           B
ATOM    189  BB  GLY   100     103.928 109.237  60.507  1.00  0.00           B
ATOM    190  BB  VAL   101     102.628 106.137  58.657  1.00  0.00           B
ATOM    191  SC1 VAL   101     102.128 106.287  56.707  1.00  0.00           S
ATOM    192  BB  VAL   102     100.678 103.287  60.157  1.00  0.00           B
ATOM    193  SC1 VAL   102     100.278 104.237  61.857  1.00  0.00           S
ATOM    194  BB  ILE   103     100.328 100.487  57.657  1.00  0.00           B
ATOM    195  SC1 ILE   103      99.928 101.737  55.557  1.00  0.00           S
ATOM    196  BB  ALA   104      99.928  96.737  58.557  1.00  0.00           B
ATOM    197  ROH CHO   105     137.028  75.137  18.707  1.00  0.00            
ATOM    198  R1  CHO   105     137.878  75.887  21.307  1.00  0.00            
ATOM    199  R2  CHO   105     136.278  75.687  23.507  1.00  0.00            
ATOM    200  R3  CHO   105     138.328  74.287  24.557  1.00  0.00            
ATOM    201  R4  CHO   105     136.728  75.037  26.857  1.00  0.00            
ATOM    202  R5  CHO   105     138.878  75.337  26.607  1.00  0.00            
ATOM    203  C1  CHO   105     138.928  73.337  29.807  1.00  0.00           C
ATOM    204  C2  CHO   105     141.478  73.637  32.257  1.00  0.00           C
ATOM    205  ROH CHO   106     105.928  97.087  54.857  1.00  0.00            
ATOM    206  R1  CHO   106     106.928  99.087  53.207  1.00  0.00            
ATOM    207  R2  CHO   106     108.828  98.637  51.257  1.00  0.00            
ATOM    208  R3  CHO   106     107.028  99.787  49.607  1.00  0.00            
ATOM    209  R4  CHO   106     109.578 100.087  48.207  1.00  0.00            
ATOM    210  R5  CHO   106     108.178 101.687  48.707  1.00  0.00            
ATOM    211  C1  CHO   106     108.278 102.087  44.957  1.00  0.00           C
ATOM    212  C2  CHO   106     109.078 104.987  41.907  1.00  0.00           C
ATOM    213  ROH CHO   107      18.628 112.237  49.007  1.00  0.00            
ATOM    214  R1  CHO   107      18.778 110.837  46.557  1.00  0.00            
ATOM    215  R2  CHO   107      19.028 112.137  44.157  1.00  0.00            
ATOM    216  R3  CHO   107      21.178 110.437  43.857  1.00  0.00            
ATOM    217  R4  CHO   107      20.378 111.187  41.107  1.00  0.00            
ATOM    218  R5  CHO   107      20.628 109.137  41.907  1.00  0.00            
ATOM    219  C1  CHO   107      23.178 109.037  39.057  1.00  0.00           C
ATOM    220  C2  CHO   107      23.528 106.037  36.357  1.00  0.00           C
ATOM    221  ROH CHO   108      49.478 211.987  44.407  1.00  0.00            
ATOM    222  R1  CHO   108      47.078 212.187  42.957  1.00  0.00            
ATOM    223  R2  CHO   108      46.828 213.787  40.707  1.00  0.00            
ATOM    224  R3  CHO   108      45.978 211.487  39.557  1.00  0.00            
ATOM    225  R4  CHO   108      44.778 213.637  37.957  1.00  0.00            
ATOM    226  R5  CHO   108      43.728 211.937  38.907  1.00  0.00            
ATOM    227  C1  CHO   108      42.728 211.337  35.257  1.00  0.00           C
ATOM    228  C2  CHO   108      40.928 211.537  32.607  1.00  0.00           C
ATOM    229  ROH CHO   109       5.078 114.287  48.257  1.00  0.00            
ATOM    230  R1  CHO   109       5.028 113.637  45.507  1.00  0.00            
ATOM    231  R2  CHO   109       3.928 115.287  43.607  1.00  0.00            
ATOM    232  R3  CHO   109       6.378 115.037  42.457  1.00  0.00            
ATOM    233  R4  CHO   109       4.528 115.537  40.207  1.00  0.00            
ATOM    234  R5  CHO   109       5.928 113.887  40.407  1.00  0.00            
ATOM    235  C1  CHO   109       7.178 115.437  37.157  1.00  0.00           C
ATOM    236  C2  CHO   109       8.028 114.787  33.207  1.00  0.00           C
ATOM    237  ROH CHO   110     148.628  50.587  53.457  1.00  0.00            
ATOM    238  R1  CHO   110     148.128  49.687  50.807  1.00  0.00            
ATOM    239  R2  CHO   110     149.228  50.887  48.607  1.00  0.00            
ATOM    240  R3  CHO   110     150.128  48.387  48.057  1.00  0.00            
ATOM    241  R4  CHO   110     150.628  49.887  45.607  1.00  0.00            
ATOM    242  R5  CHO   110     149.528  48.037  45.757  1.00  0.00            
ATOM    243  C1  CHO   110     152.278  46.937  43.357  1.00  0.00           C
ATOM    244  C2  CHO   110     152.078  46.187  39.507  1.00  0.00           C
ATOM    245  ROH CHO   111     122.428  88.487  18.957  1.00  0.00            
ATOM    246  R1  CHO   111     122.978  86.837  21.207  1.00  0.00            
ATOM    247  R2  CHO   111     124.478  87.737  23.357  1.00  0.00            
ATOM    248  R3  CHO   111     122.278  86.937  24.807  1.00  0.00            
ATOM    249  R4  CHO   111     124.228  87.737  26.807  1.00  0.00            
ATOM    250  R5  CHO   111     123.178  85.837  26.707  1.00  0.00            
ATOM    251  C1  CHO   111     122.078  87.037  30.157  1.00  0.00           C
ATOM    252  C2  CHO   111     123.178  87.287  34.607  1.00  0.00           C
ATOM    253  ROH CHO   112      99.278  92.037  17.357  1.00  0.00            
ATOM    254  R1  CHO   112      99.028  90.687  19.857  1.00  0.00            
ATOM    255  R2  CHO   112     101.128  90.337  21.607  1.00  0.00            
ATOM    256  R3  CHO   112      99.378  91.587  23.357  1.00  0.00            
ATOM    257  R4  CHO   112     101.028  89.787  25.007  1.00  0.00            
ATOM    258  R5  CHO   112      98.878  89.787  24.907  1.00  0.00            
ATOM    259  C1  CHO   112      99.378  90.587  28.607  1.00  0.00           C
ATOM    260  C2  CHO   112      98.178  92.687  31.407  1.00  0.00           C
ATOM    261  ROH CHO   113      72.928   7.637  38.807  1.00  0.00            
ATOM    262  R1  CHO   113      73.078   6.437  36.257  1.00  0.00            
ATOM    263  R2  CHO   113      70.878   5.937  34.707  1.00  0.00            
ATOM    264  R3  CHO   113      72.228   7.337  32.807  1.00  0.00            
ATOM    265  R4  CHO   113      70.078   5.987  31.307  1.00  0.00            
ATOM    266  R5  CHO   113      72.228   5.887  30.907  1.00  0.00            
ATOM    267  C1  CHO   113      70.978   7.337  27.607  1.00  0.00           C
ATOM    268  C2  CHO   113      71.678   8.037  24.207  1.00  0.00           C
ATOM    269  ROH CHO   114     150.478  45.987  16.157  1.00  0.00            
ATOM    270  R1  CHO   114     150.778  45.287  18.907  1.00  0.00            
ATOM    271  R2  CHO   114     150.828  47.187  20.907  1.00  0.00            
ATOM    272  R3  CHO   114     148.828  45.687  21.907  1.00  0.00            
ATOM    273  R4  CHO   114     150.328  46.587  24.257  1.00  0.00            
ATOM    274  R5  CHO   114     149.828  44.537  23.757  1.00  0.00            
ATOM    275  C1  CHO   114     148.178  44.837  27.207  1.00  0.00           C
ATOM    276  C2  CHO   114     147.028  44.487  31.207  1.00  0.00           C
ATOM    277  ROH CHO   115      86.528  24.187  42.807  1.00  0.00            
ATOM    278  R1  CHO   115      87.728  24.937  40.357  1.00  0.00            
ATOM    279  R2  CHO   115      86.528  24.537  37.907  1.00  0.00            
ATOM    280  R3  CHO   115      86.978  27.187  37.607  1.00  0.00            
ATOM    281  R4  CHO   115      86.728  26.187  34.857  1.00  0.00            
ATOM    282  R5  CHO   115      88.378  27.337  35.707  1.00  0.00            
ATOM    283  C1  CHO   115      87.328  29.637  32.857  1.00  0.00           C
ATOM    284  C2  CHO   115      87.278  29.137  29.857  1.00  0.00           C
ATOM    285  ROH CHO   116     162.028  99.637  53.157  1.00  0.00            
ATOM    286  R1  CHO   116     160.828  97.637  51.557  1.00  0.00            
ATOM    287  R2  CHO   116     158.078  97.387  51.357  1.00  0.00            
ATOM    288  R3  CHO   116     158.578  97.587  48.707  1.00  0.00            
ATOM    289  R4  CHO   116     156.328  95.687  48.907  1.00  0.00            
ATOM    290  R5  CHO   116     158.228  95.337  47.857  1.00  0.00            
ATOM    291  C1  CHO   116     155.778  94.887  44.957  1.00  0.00           C
ATOM    292  C2  CHO   116     155.228  93.987  41.657  1.00  0.00           C
ATOM    293  ROH CHO   117     109.878 153.137  41.957  1.00  0.00            
ATOM    294  R1  CHO   117     110.528 151.037  40.157  1.00  0.00            
ATOM    295  R2  CHO   117     108.628 149.387  39.057  1.00  0.00            
ATOM    296  R3  CHO   117     109.828 150.187  36.707  1.00  0.00            
ATOM    297  R4  CHO   117     107.378 148.737  35.907  1.00  0.00            
ATOM    298  R5  CHO   117     109.428 148.337  35.207  1.00  0.00            
ATOM    299  C1  CHO   117     107.728 149.087  31.857  1.00  0.00           C
ATOM    300  C2  CHO   117     107.328 148.487  28.057  1.00  0.00           C
ATOM    301  ROH CHO   118      86.828  71.337  50.057  1.00  0.00            
ATOM    302  R1  CHO   118      87.428  70.087  47.607  1.00  0.00            
ATOM    303  R2  CHO   118      85.528  68.637  46.207  1.00  0.00            
ATOM    304  R3  CHO   118      86.228  70.237  44.207  1.00  0.00            
ATOM    305  R4  CHO   118      84.678  68.137  42.907  1.00  0.00            
ATOM    306  R5  CHO   118      86.678  68.837  42.357  1.00  0.00            
ATOM    307  C1  CHO   118      84.828  69.437  39.057  1.00  0.00           C
ATOM    308  C2  CHO   118      85.828  70.037  35.757  1.00  0.00           C
ATOM    309  ROH CHO   119      22.978  52.987  22.307  1.00  0.00            
ATOM    310  R1  CHO   119      21.528  52.937  24.757  1.00  0.00            
ATOM    311  R2  CHO   119      21.028  50.637  26.157  1.00  0.00            
ATOM    312  R3  CHO   119      22.128  52.037  28.207  1.00  0.00            
ATOM    313  R4  CHO   119      21.378  49.437  29.407  1.00  0.00            
ATOM    314  R5  CHO   119      20.828  51.437  30.157  1.00  0.00            
ATOM    315  C1  CHO   119      22.678  50.087  33.207  1.00  0.00           C
ATOM    316  C2  CHO   119      24.328  47.337  34.007  1.00  0.00           C
ATOM    317  ROH CHO   120     159.978 186.237  33.757  1.00  0.00            
ATOM    318  R1  CHO   120     161.078 184.587  31.757  1.00  0.00            
ATOM    319  R2  CHO   120     160.228 184.687  29.107  1.00  0.00            
ATOM    320  R3  CHO   120     162.828 185.087  28.607  1.00  0.00            
ATOM    321  R4  CHO   120     161.528 185.387  26.007  1.00  0.00            
ATOM    322  R5  CHO   120     163.178 184.087  26.457  1.00  0.00            
ATOM    323  C1  CHO   120     164.728 186.187  23.707  1.00  0.00           C
ATOM    324  C2  CHO   120     168.178 187.587  21.557  1.00  0.00           C
ATOM    325  ROH CHO   121     205.478  52.287  56.507  1.00  0.00            
ATOM    326  R1  CHO   121     206.628  53.087  54.057  1.00  0.00            
ATOM    327  R2  CHO   121     207.878  51.337  52.357  1.00  0.00            
ATOM    328  R3  CHO   121     206.128  52.387  50.507  1.00  0.00            
ATOM    329  R4  CHO   121     208.378  51.337  48.907  1.00  0.00            
ATOM    330  R5  CHO   121     207.528  53.337  48.857  1.00  0.00            
ATOM    331  C1  CHO   121     207.028  52.287  45.207  1.00  0.00           C
ATOM    332  C2  CHO   121     207.278  52.987  41.057  1.00  0.00           C
ATOM    333  ROH CHO   122     102.978 161.637  39.957  1.00  0.00            
ATOM    334  R1  CHO   122     103.478 160.237  37.507  1.00  0.00            
ATOM    335  R2  CHO   122     104.328 161.537  35.257  1.00  0.00            
ATOM    336  R3  CHO   122     106.278 159.637  35.357  1.00  0.00            
ATOM    337  R4  CHO   122     106.028 160.287  32.507  1.00  0.00            
ATOM    338  R5  CHO   122     105.928 158.337  33.357  1.00  0.00            
ATOM    339  C1  CHO   122     108.828 157.787  30.957  1.00  0.00           C
ATOM    340  C2  CHO   122     106.578 157.387  28.207  1.00  0.00           C
ATOM    341  ROH CHO   123     168.028 145.587  13.657  1.00  0.00            
ATOM    342  R1  CHO   123     167.578 145.437  16.457  1.00  0.00            
ATOM    343  R2  CHO   123     169.078 146.887  18.257  1.00  0.00            
ATOM    344  R3  CHO   123     166.678 147.787  19.107  1.00  0.00            
ATOM    345  R4  CHO   123     168.428 148.137  21.407  1.00  0.00            
ATOM    346  R5  CHO   123     166.528 147.087  21.357  1.00  0.00            
ATOM    347  C1  CHO   123     165.728 149.737  24.007  1.00  0.00           C
ATOM    348  C2  CHO   123     165.378 149.787  27.507  1.00  0.00           C
ATOM    349  ROH CHO   124     218.978 101.587  15.607  1.00  0.00            
ATOM    350  R1  CHO   124     218.378 100.587  18.157  1.00  0.00            
ATOM    351  R2  CHO   124     220.078  98.937  19.557  1.00  0.00            
ATOM    352  R3  CHO   124     219.778 100.837  21.507  1.00  0.00            
ATOM    353  R4  CHO   124     220.378  98.337  22.957  1.00  0.00            
ATOM    354  R5  CHO   124     218.678  99.687  23.307  1.00  0.00            
ATOM    355  C1  CHO   124     220.328  99.737  26.757  1.00  0.00           C
ATOM    356  C2  CHO   124     222.478  97.137  27.657  1.00  0.00           C
ATOM    357  ROH CHO   125     113.028  43.087  12.357  1.00  0.00            
ATOM    358  R1  CHO   125     114.178  41.837  14.607  1.00  0.00            
ATOM    359  R2  CHO   125     113.228  42.337  17.157  1.00  0.00            
ATOM    360  R3  CHO   125     112.978  39.637  17.257  1.00  0.00            
ATOM    361  R4  CHO   125     112.828  40.437  20.057  1.00  0.00            
ATOM    362  R5  CHO   125     114.178  38.937  19.207  1.00  0.00            
ATOM    363  C1  CHO   125     112.328  36.837  21.807  1.00  0.00           C
ATOM    364  C2  CHO   125     113.578  37.987  25.607  1.00  0.00           C
ATOM    365  ROH CHO   126     184.978 100.687  17.957  1.00  0.00            
ATOM    366  R1  CHO   126     184.528 101.937  20.507  1.00  0.00            
ATOM    367  R2  CHO   126     184.378 100.487  22.857  1.00  0.00            
ATOM    368  R3  CHO   126     186.328 102.187  23.607  1.00  0.00            
ATOM    369  R4  CHO   126     184.728 101.737  26.057  1.00  0.00            
ATOM    370  R5  CHO   126     185.228 103.637  25.207  1.00  0.00            
ATOM    371  C1  CHO   126     186.778 104.037  28.657  1.00  0.00           C
ATOM    372  C2  CHO   126     187.028 103.337  31.907  1.00  0.00           C
ATOM    373  ROH CHO   127     175.378  66.237  52.957  1.00  0.00            
ATOM    374  R1  CHO   127     175.128  64.837  50.507  1.00  0.00            
ATOM    375  R2  CHO   127     174.778  66.137  48.107  1.00  0.00            
ATOM    376  R3  CHO   127     176.928  64.587  47.357  1.00  0.00            
ATOM    377  R4  CHO   127     175.628  65.237  44.857  1.00  0.00            
ATOM    378  R5  CHO   127     176.128  63.287  45.507  1.00  0.00            
ATOM    379  C1  CHO   127     178.078  63.387  42.257  1.00  0.00           C
ATOM    380  C2  CHO   127     179.328  63.837  38.207  1.00  0.00           C
ATOM    381  ROH CHO   128     205.478  97.487  51.957  1.00  0.00            
ATOM    382  R1  CHO   128     205.678  96.137  49.457  1.00  0.00            
ATOM    383  R2  CHO   128     203.478  95.087  48.157  1.00  0.00            
ATOM    384  R3  CHO   128     204.428  96.487  46.107  1.00  0.00            
ATOM    385  R4  CHO   128     203.278  94.087  44.857  1.00  0.00            
ATOM    386  R5  CHO   128     205.278  94.887  44.557  1.00  0.00            
ATOM    387  C1  CHO   128     204.028  94.987  40.957  1.00  0.00           C
ATOM    388  C2  CHO   128     202.978  91.737  38.657  1.00  0.00           C
ATOM    389  ROH CHO   129      33.128 140.287  24.257  1.00  0.00            
ATOM    390  R1  CHO   129      31.778 138.687  26.157  1.00  0.00            
ATOM    391  R2  CHO   129      33.078 137.037  27.957  1.00  0.00            
ATOM    392  R3  CHO   129      31.678 138.437  29.807  1.00  0.00            
ATOM    393  R4  CHO   129      32.628 136.087  31.207  1.00  0.00            
ATOM    394  R5  CHO   129      30.578 136.787  31.107  1.00  0.00            
ATOM    395  C1  CHO   129      31.028 136.837  34.907  1.00  0.00           C
ATOM    396  C2  CHO   129      32.978 136.987  37.757  1.00  0.00           C
ATOM    397  ROH CHO   130     140.828  52.037  15.407  1.00  0.00            
ATOM    398  R1  CHO   130     141.728  50.637  17.707  1.00  0.00            
ATOM    399  R2  CHO   130     141.878  51.837  20.207  1.00  0.00            
ATOM    400  R3  CHO   130     140.428  49.687  20.957  1.00  0.00            
ATOM    401  R4  CHO   130     141.428  50.787  23.457  1.00  0.00            
ATOM    402  R5  CHO   130     141.628  48.737  22.757  1.00  0.00            
ATOM    403  C1  CHO   130     139.778  48.187  26.057  1.00  0.00           C
ATOM    404  C2  CHO   130     137.228  47.837  29.007  1.00  0.00           C
ATOM    405  ROH CHO   131     198.178  41.437  20.657  1.00  0.00            
ATOM    406  R1  CHO   131     196.628  40.487  22.807  1.00  0.00            
ATOM    407  R2  CHO   131     197.628  38.937  24.857  1.00  0.00            
ATOM    408  R3  CHO   131     196.578  40.887  26.407  1.00  0.00            
ATOM    409  R4  CHO   131     197.228  38.687  28.257  1.00  0.00            
ATOM    410  R5  CHO   131     195.278  39.687  28.057  1.00  0.00            
ATOM    411  C1  CHO   131     195.928  40.387  31.757  1.00  0.00           C
ATOM    412  C2  CHO   131     196.278  40.087  35.307  1.00  0.00           C
ATOM    413  ROH CHO   132     184.628 174.037  22.807  1.00  0.00            
ATOM    414  R1  CHO   132     182.728 172.637  24.357  1.00  0.00            
ATOM    415  R2  CHO   132     180.378 171.637  23.307  1.00  0.00            
ATOM    416  R3  CHO   132     181.278 169.287  24.407  1.00  0.00            
ATOM    417  R4  CHO   132     178.428 169.337  24.957  1.00  0.00            
ATOM    418  R5  CHO   132     180.028 169.037  26.407  1.00  0.00            
ATOM    419  C1  CHO   132     178.078 165.787  26.957  1.00  0.00           C
ATOM    420  C2  CHO   132     175.528 162.387  27.207  1.00  0.00           C
ATOM    421  ROH CHO   133     150.178  86.587  20.907  1.00  0.00            
ATOM    422  R1  CHO   133     149.078  87.637  23.257  1.00  0.00            
ATOM    423  R2  CHO   133     148.878  86.137  25.607  1.00  0.00            
ATOM    424  R3  CHO   133     150.228  88.287  26.657  1.00  0.00            
ATOM    425  R4  CHO   133     149.578  86.587  28.957  1.00  0.00            
ATOM    426  R5  CHO   133     149.128  88.637  28.757  1.00  0.00            
ATOM    427  C1  CHO   133     151.278  88.787  31.907  1.00  0.00           C
ATOM    428  C2  CHO   133     152.828  88.737  35.657  1.00  0.00           C
ATOM    429  ROH CHO   134     141.978 140.637  16.957  1.00  0.00            
ATOM    430  R1  CHO   134     142.978 141.037  19.557  1.00  0.00            
ATOM    431  R2  CHO   134     143.878 143.537  20.457  1.00  0.00            
ATOM    432  R3  CHO   134     142.078 143.087  22.457  1.00  0.00            
ATOM    433  R4  CHO   134     144.228 144.587  23.757  1.00  0.00            
ATOM    434  R5  CHO   134     143.428 142.687  24.407  1.00  0.00            
ATOM    435  C1  CHO   134     142.728 144.787  27.507  1.00  0.00           C
ATOM    436  C2  CHO   134     143.278 144.837  31.807  1.00  0.00           C
ATOM    437  ROH CHO   135      44.778  21.787  48.207  1.00  0.00            
ATOM    438  R1  CHO   135      42.628  21.887  46.307  1.00  0.00            
ATOM    439  R2  CHO   135      42.678  23.587  44.157  1.00  0.00            
ATOM    440  R3  CHO   135      42.278  21.287  42.757  1.00  0.00            
ATOM    441  R4  CHO   135      41.378  23.387  40.907  1.00  0.00            
ATOM    442  R5  CHO   135      40.228  21.687  41.507  1.00  0.00            
ATOM    443  C1  CHO   135      40.278  21.137  37.757  1.00  0.00           C
ATOM    444  C2  CHO   135      41.678  21.037  34.207  1.00  0.00           C
ATOM    445  ROH CHO   136     223.928  97.137  49.457  1.00  0.00            
ATOM    446  R1  CHO   136     224.778  96.437  46.857  1.00  0.00            
ATOM    447  R2  CHO   136     223.878  94.187  45.557  1.00  0.00            
ATOM    448  R3  CHO   136     223.178  95.987  43.607  1.00  0.00            
ATOM    449  R4  CHO   136     222.578  93.337  42.457  1.00  0.00            
ATOM    450  R5  CHO   136     223.828  94.887  41.557  1.00  0.00            
ATOM    451  C1  CHO   136     221.178  94.537  38.807  1.00  0.00           C
ATOM    452  C2  CHO   136     218.578  95.787  35.557  1.00  0.00           C
ATOM    453  ROH CHO   137      74.228  50.787  47.657  1.00  0.00            
ATOM    454  R1  CHO   137      72.528  51.587  45.557  1.00  0.00            
ATOM    455  R2  CHO   137      73.428  52.137  43.007  1.00  0.00            
ATOM    456  R3  CHO   137      71.578  50.237  42.307  1.00  0.00            
ATOM    457  R4  CHO   137      71.928  51.887  39.907  1.00  0.00            
ATOM    458  R5  CHO   137      70.028  51.437  40.857  1.00  0.00            
ATOM    459  C1  CHO   137      69.378  49.987  37.407  1.00  0.00           C
ATOM    460  C2  CHO   137      66.878  50.137  33.507  1.00  0.00           C
ATOM    461  ROH CHO   138      99.428  45.737  12.707  1.00  0.00            
ATOM    462  R1  CHO   138      99.128  44.237  15.057  1.00  0.00            
ATOM    463  R2  CHO   138     100.578  44.787  17.357  1.00  0.00            
ATOM    464  R3  CHO   138      98.128  44.887  18.507  1.00  0.00            
ATOM    465  R4  CHO   138      99.978  45.337  20.707  1.00  0.00            
ATOM    466  R5  CHO   138      98.428  43.787  20.607  1.00  0.00            
ATOM    467  C1  CHO   138      97.278  45.687  23.757  1.00  0.00           C
ATOM    468  C2  CHO   138      97.228  46.737  28.007  1.00  0.00           C
ATOM    469  ROH CHO   139     217.428  80.337  19.757  1.00  0.00            
ATOM    470  R1  CHO   139     218.578  81.787  21.907  1.00  0.00            
ATOM    471  R2  CHO   139     217.178  83.637  23.407  1.00  0.00            
ATOM    472  R3  CHO   139     217.978  82.137  25.457  1.00  0.00            
ATOM    473  R4  CHO   139     217.178  84.687  26.707  1.00  0.00            
ATOM    474  R5  CHO   139     219.078  83.637  26.957  1.00  0.00            
ATOM    475  C1  CHO   139     217.928  83.837  30.557  1.00  0.00           C
ATOM    476  C2  CHO   139     218.978  84.187  33.957  1.00  0.00           C
ATOM    477  ROH CHO   140     177.078  51.387  54.407  1.00  0.00            
ATOM    478  R1  CHO   140     178.678  51.787  52.057  1.00  0.00            
ATOM    479  R2  CHO   140     180.278  49.837  51.007  1.00  0.00            
ATOM    480  R3  CHO   140     178.878  50.337  48.707  1.00  0.00            
ATOM    481  R4  CHO   140     181.378  49.187  47.757  1.00  0.00            
ATOM    482  R5  CHO   140     180.528  51.087  47.157  1.00  0.00            
ATOM    483  C1  CHO   140     180.678  49.287  43.807  1.00  0.00           C
ATOM    484  C2  CHO   140     183.928  50.237  41.707  1.00  0.00           C
ATOM    485  ROH CHO   141      73.228 146.987  22.957  1.00  0.00            
ATOM    486  R1  CHO   141      74.178 145.887  25.407  1.00  0.00            
ATOM    487  R2  CHO   141      76.178 147.087  26.907  1.00  0.00            
ATOM    488  R3  CHO   141      74.328 146.887  28.907  1.00  0.00            
ATOM    489  R4  CHO   141      76.928 146.887  30.257  1.00  0.00            
ATOM    490  R5  CHO   141      75.328 145.437  30.507  1.00  0.00            
ATOM    491  C1  CHO   141      75.628 146.587  34.107  1.00  0.00           C
ATOM    492  C2  CHO   141      77.878 148.487  36.357  1.00  0.00           C
ATOM    493  ROH CHO   142     198.178  35.987  18.757  1.00  0.00            
ATOM    494  R1  CHO   142     197.578  35.987  21.557  1.00  0.00            
ATOM    495  R2  CHO   142     197.028  33.637  22.907  1.00  0.00            
ATOM    496  R3  CHO   142     199.078  34.487  24.557  1.00  0.00            
ATOM    497  R4  CHO   142     197.678  32.387  26.107  1.00  0.00            
ATOM    498  R5  CHO   142     198.128  34.437  26.757  1.00  0.00            
ATOM    499  C1  CHO   142     199.978  32.487  29.457  1.00  0.00           C
ATOM    500  C2  CHO   142     198.328  28.987  31.507  1.00  0.00           C
ATOM    501  ROH CHO   143     166.178  95.687  19.457  1.00  0.00            
ATOM    502  R1  CHO   143     167.278  96.837  21.807  1.00  0.00            
ATOM    503  R2  CHO   143     166.328  96.237  24.307  1.00  0.00            
ATOM    504  R3  CHO   143     168.928  95.537  24.807  1.00  0.00            
ATOM    505  R4  CHO   143     167.928  96.487  27.357  1.00  0.00            
ATOM    506  R5  CHO   143     169.728  97.187  26.307  1.00  0.00            
ATOM    507  C1  CHO   143     171.278  96.037  29.607  1.00  0.00           C
ATOM    508  C2  CHO   143     173.678  98.537  31.957  1.00  0.00           C
ATOM    509  ROH CHO   144     189.828 188.837  38.057  1.00  0.00            
ATOM    510  R1  CHO   144     191.678 189.337  35.957  1.00  0.00            
ATOM    511  R2  CHO   144     192.678 187.337  34.307  1.00  0.00            
ATOM    512  R3  CHO   144     191.778 189.037  32.357  1.00  0.00            
ATOM    513  R4  CHO   144     194.128 187.637  31.207  1.00  0.00            
ATOM    514  R5  CHO   144     193.778 189.787  31.307  1.00  0.00            
ATOM    515  C1  CHO   144     194.128 189.337  27.507  1.00  0.00           C
ATOM    516  C2  CHO   144     194.528 187.587  24.357  1.00  0.00           C
ATOM    517  ROH CHO   145     124.128  53.937  16.107  1.00  0.00            
ATOM    518  R1  CHO   145     124.528  53.487  18.907  1.00  0.00            
ATOM    519  R2  CHO   145     122.878  54.637  20.857  1.00  0.00            
ATOM    520  R3  CHO   145     122.628  52.037  21.657  1.00  0.00            
ATOM    521  R4  CHO   145     122.278  53.637  24.107  1.00  0.00            
ATOM    522  R5  CHO   145     123.678  51.937  23.807  1.00  0.00            
ATOM    523  C1  CHO   145     121.678  50.637  26.757  1.00  0.00           C
ATOM    524  C2  CHO   145     121.528  51.787  29.307  1.00  0.00           C
ATOM    525  ROH CHO   146     116.778  91.887  52.907  1.00  0.00            
ATOM    526  R1  CHO   146     115.678  92.387  50.357  1.00  0.00            
ATOM    527  R2  CHO   146     116.628  94.437  48.757  1.00  0.00            
ATOM    528  R3  CHO   146     116.928  92.487  46.907  1.00  0.00            
ATOM    529  R4  CHO   146     116.378  94.887  45.307  1.00  0.00            
ATOM    530  R5  CHO   146     115.328  92.987  45.257  1.00  0.00            
ATOM    531  C1  CHO   146     116.478  93.187  41.607  1.00  0.00           C
ATOM    532  C2  CHO   146     118.028  95.437  39.207  1.00  0.00           C
ATOM    533  ROH CHO   147      80.578  99.787  13.957  1.00  0.00            
ATOM    534  R1  CHO   147      80.728  99.337  16.707  1.00  0.00            
ATOM    535  R2  CHO   147      81.378 101.287  18.507  1.00  0.00            
ATOM    536  R3  CHO   147      79.078 100.587  19.707  1.00  0.00            
ATOM    537  R4  CHO   147      80.728 101.487  21.907  1.00  0.00            
ATOM    538  R5  CHO   147      79.728  99.587  21.757  1.00  0.00            
ATOM    539  C1  CHO   147      78.128 100.937  25.007  1.00  0.00           C
ATOM    540  C2  CHO   147      79.178 100.487  28.357  1.00  0.00           C
ATOM    541  ROH CHO   148     193.828 218.537  46.057  1.00  0.00            
ATOM    542  R1  CHO   148     195.828 217.437  44.407  1.00  0.00            
ATOM    543  R2  CHO   148     196.128 218.137  41.757  1.00  0.00            
ATOM    544  R3  CHO   148     198.678 218.687  42.507  1.00  0.00            
ATOM    545  R4  CHO   148     198.678 218.937  39.557  1.00  0.00            
ATOM    546  R5  CHO   148     200.028 217.687  40.757  1.00  0.00            
ATOM    547  C1  CHO   148     202.578 219.937  39.007  1.00  0.00           C
ATOM    548  C2  CHO   148     202.778 218.237  36.307  1.00  0.00           C
ATOM    549  ROH CHO   149     134.778  80.187  18.757  1.00  0.00            
ATOM    550  R1  CHO   149     135.028  79.087  21.357  1.00  0.00            
ATOM    551  R2  CHO   149     136.578  80.237  23.307  1.00  0.00            
ATOM    552  R3  CHO   149     134.278  80.237  24.757  1.00  0.00            
ATOM    553  R4  CHO   149     136.378  80.437  26.757  1.00  0.00            
ATOM    554  R5  CHO   149     134.778  78.937  26.657  1.00  0.00            
ATOM    555  C1  CHO   149     134.028  80.487  30.107  1.00  0.00           C
ATOM    556  C2  CHO   149     135.378  81.587  32.457  1.00  0.00           C
ATOM    557  ROH CHO   150      28.578 142.537  52.707  1.00  0.00            
ATOM    558  R1  CHO   150      29.878 144.637  51.307  1.00  0.00            
ATOM    559  R2  CHO   150      32.628 144.787  51.057  1.00  0.00            
ATOM    560  R3  CHO   150      32.078 144.937  48.407  1.00  0.00            
ATOM    561  R4  CHO   150      34.728 146.087  48.707  1.00  0.00            
ATOM    562  R5  CHO   150      33.028 147.037  47.707  1.00  0.00            
ATOM    563  C1  CHO   150      35.428 146.987  44.807  1.00  0.00           C
ATOM    564  C2  CHO   150      39.078 147.987  44.907  1.00  0.00           C
ATOM    565  ROH CHO   151     101.728 113.737  48.007  1.00  0.00            
ATOM    566  R1  CHO   151      99.278 113.637  46.607  1.00  0.00            
ATOM    567  R2  CHO   151      99.028 114.437  43.957  1.00  0.00            
ATOM    568  R3  CHO   151      97.928 111.987  43.657  1.00  0.00            
ATOM    569  R4  CHO   151      97.628 113.237  41.057  1.00  0.00            
ATOM    570  R5  CHO   151      96.028 112.287  42.257  1.00  0.00            
ATOM    571  C1  CHO   151      95.778 110.187  39.107  1.00  0.00           C
ATOM    572  C2  CHO   151      92.328 108.637  38.507  1.00  0.00           C
ATOM    573  ROH CHO   152     189.878  71.937  22.207  1.00  0.00            
ATOM    574  R1  CHO   152     190.978  72.737  24.657  1.00  0.00            
ATOM    575  R2  CHO   152     190.678  75.337  25.607  1.00  0.00            
ATOM    576  R3  CHO   152     189.728  74.087  27.807  1.00  0.00            
ATOM    577  R4  CHO   152     190.778  76.587  28.807  1.00  0.00            
ATOM    578  R5  CHO   152     191.278  74.637  29.557  1.00  0.00            
ATOM    579  C1  CHO   152     189.878  76.137  32.757  1.00  0.00           C
ATOM    580  C2  CHO   152     190.578  79.437  34.707  1.00  0.00           C
ATOM    581  ROH CHO   153     204.178 168.937  40.557  1.00  0.00            
ATOM    582  R1  CHO   153     202.028 168.437  38.757  1.00  0.00            
ATOM    583  R2  CHO   153     201.128 170.337  36.957  1.00  0.00            
ATOM    584  R3  CHO   153     201.578 168.337  35.107  1.00  0.00            
ATOM    585  R4  CHO   153     199.628 170.137  33.807  1.00  0.00            
ATOM    586  R5  CHO   153     199.478 167.987  34.107  1.00  0.00            
ATOM    587  C1  CHO   153     199.228 168.137  30.307  1.00  0.00           C
ATOM    588  C2  CHO   153     199.528 169.137  27.607  1.00  0.00           C
ATOM    589  ROH CHO   154      74.128 121.887  53.957  1.00  0.00            
ATOM    590  R1  CHO   154      74.678 121.237  51.257  1.00  0.00            
ATOM    591  R2  CHO   154      73.328 122.337  49.157  1.00  0.00            
ATOM    592  R3  CHO   154      75.778 122.987  48.307  1.00  0.00            
ATOM    593  R4  CHO   154      74.078 123.287  45.907  1.00  0.00            
ATOM    594  R5  CHO   154      75.878 122.087  46.057  1.00  0.00            
ATOM    595  C1  CHO   154      76.828 124.487  43.207  1.00  0.00           C
ATOM    596  C2  CHO   154      77.428 121.587  40.707  1.00  0.00           C
ATOM    597  ROH CHO   155     157.828 128.137  16.107  1.00  0.00            
ATOM    598  R1  CHO   155     157.228 127.237  18.707  1.00  0.00            
ATOM    599  R2  CHO   155     158.478 128.237  20.957  1.00  0.00            
ATOM    600  R3  CHO   155     155.928 128.787  21.757  1.00  0.00            
ATOM    601  R4  CHO   155     157.378 128.137  24.257  1.00  0.00            
ATOM    602  R5  CHO   155     155.528 127.187  23.507  1.00  0.00            
ATOM    603  C1  CHO   155     154.328 128.537  26.907  1.00  0.00           C
ATOM    604  C2  CHO   155     155.428 127.987  30.607  1.00  0.00           C
ATOM    605  ROH CHO   156      15.878 115.187  16.957  1.00  0.00            
ATOM    606  R1  CHO   156      14.428 114.487  19.257  1.00  0.00            
ATOM    607  R2  CHO   156      15.628 113.437  21.507  1.00  0.00            
ATOM    608  R3  CHO   156      14.378 115.537  22.757  1.00  0.00            
ATOM    609  R4  CHO   156      15.328 113.787  24.957  1.00  0.00            
ATOM    610  R5  CHO   156      13.278 114.487  24.657  1.00  0.00            
ATOM    611  C1  CHO   156      13.928 115.937  28.107  1.00  0.00           C
ATOM    612  C2  CHO   156      12.178 113.987  30.657  1.00  0.00           C
ATOM    613  ROH CHO   157      71.078  77.187  20.607  1.00  0.00            
ATOM    614  R1  CHO   157      71.028  77.737  23.357  1.00  0.00            
ATOM    615  R2  CHO   157      69.878  75.987  25.207  1.00  0.00            
ATOM    616  R3  CHO   157      72.328  76.137  26.407  1.00  0.00            
ATOM    617  R4  CHO   157      70.478  75.587  28.607  1.00  0.00            
ATOM    618  R5  CHO   157      71.878  77.287  28.507  1.00  0.00            
ATOM    619  C1  CHO   157      73.128  75.537  31.657  1.00  0.00           C
ATOM    620  C2  CHO   157      71.228  71.837  32.657  1.00  0.00           C
ATOM    621  ROH CHO   158      53.678 104.987  50.157  1.00  0.00            
ATOM    622  R1  CHO   158      53.278 104.137  47.507  1.00  0.00            
ATOM    623  R2  CHO   158      51.178 105.087  45.957  1.00  0.00            
ATOM    624  R3  CHO   158      53.178 105.737  44.207  1.00  0.00            
ATOM    625  R4  CHO   158      50.728 105.837  42.607  1.00  0.00            
ATOM    626  R5  CHO   158      52.528 104.687  42.157  1.00  0.00            
ATOM    627  C1  CHO   158      52.328 106.887  39.057  1.00  0.00           C
ATOM    628  C2  CHO   158      52.678 105.837  35.507  1.00  0.00           C
ATOM    629  ROH CHO   159     110.528  46.837  14.107  1.00  0.00            
ATOM    630  R1  CHO   159     111.428  46.587  16.757  1.00  0.00            
ATOM    631  R2  CHO   159     109.728  46.937  18.957  1.00  0.00            
ATOM    632  R3  CHO   159     110.628  44.537  19.657  1.00  0.00            
ATOM    633  R4  CHO   159     110.228  45.937  22.207  1.00  0.00            
ATOM    634  R5  CHO   159     112.028  44.887  21.557  1.00  0.00            
ATOM    635  C1  CHO   159     111.278  42.987  24.757  1.00  0.00           C
ATOM    636  C2  CHO   159     109.878  41.837  27.107  1.00  0.00           C
ATOM    637  ROH CHO   160      67.178  67.637  18.557  1.00  0.00            
ATOM    638  R1  CHO   160      67.328  67.737  21.357  1.00  0.00            
ATOM    639  R2  CHO   160      65.228  67.037  23.057  1.00  0.00            
ATOM    640  R3  CHO   160      67.078  65.437  24.157  1.00  0.00            
ATOM    641  R4  CHO   160      65.328  66.137  26.357  1.00  0.00            
ATOM    642  R5  CHO   160      67.528  66.387  26.307  1.00  0.00            
ATOM    643  C1  CHO   160      67.128  64.087  29.357  1.00  0.00           C
ATOM    644  C2  CHO   160      65.328  62.987  32.907  1.00  0.00           C
ATOM    645  ROH CHO   161     176.578  75.937  21.807  1.00  0.00            
ATOM    646  R1  CHO   161     176.678  74.337  24.107  1.00  0.00            
ATOM    647  R2  CHO   161     178.978  73.987  25.607  1.00  0.00            
ATOM    648  R3  CHO   161     177.428  74.887  27.657  1.00  0.00            
ATOM    649  R4  CHO   161     179.878  73.937  28.957  1.00  0.00            
ATOM    650  R5  CHO   161     177.828  73.287  29.407  1.00  0.00            
ATOM    651  C1  CHO   161     178.928  74.687  32.807  1.00  0.00           C
ATOM    652  C2  CHO   161     177.878  71.787  35.457  1.00  0.00           C
ATOM    653  ROH CHO   162     222.328 106.737  49.007  1.00  0.00            
ATOM    654  R1  CHO   162     223.678 107.237  46.557  1.00  0.00            
ATOM    655  R2  CHO   162     224.678 105.187  44.957  1.00  0.00            
ATOM    656  R3  CHO   162     223.178 106.387  43.057  1.00  0.00            
ATOM    657  R4  CHO   162     225.178 104.787  41.557  1.00  0.00            
ATOM    658  R5  CHO   162     224.728 106.937  41.307  1.00  0.00            
ATOM    659  C1  CHO   162     224.028 105.687  37.757  1.00  0.00           C
ATOM    660  C2  CHO   162     222.278 104.187  35.057  1.00  0.00           C
ATOM    661  ROH CHO   163     152.228 140.437  14.957  1.00  0.00            
ATOM    662  R1  CHO   163     153.628 141.687  17.107  1.00  0.00            
ATOM    663  R2  CHO   163     152.378 143.387  18.907  1.00  0.00            
ATOM    664  R3  CHO   163     153.478 141.687  20.707  1.00  0.00            
ATOM    665  R4  CHO   163     152.328 143.837  22.357  1.00  0.00            
ATOM    666  R5  CHO   163     154.378 143.137  22.407  1.00  0.00            
ATOM    667  C1  CHO   163     153.328 142.537  26.057  1.00  0.00           C
ATOM    668  C2  CHO   163     153.028 143.787  30.007  1.00  0.00           C
ATOM    669  ROH CHO   164      60.478 108.387  52.057  1.00  0.00            
ATOM    670  R1  CHO   164      60.428 107.487  49.357  1.00  0.00            
ATOM    671  R2  CHO   164      58.278 108.037  47.707  1.00  0.00            
ATOM    672  R3  CHO   164      60.228 109.037  46.107  1.00  0.00            
ATOM    673  R4  CHO   164      58.128 108.137  44.257  1.00  0.00            
ATOM    674  R5  CHO   164      60.228 107.587  44.207  1.00  0.00            
ATOM    675  C1  CHO   164      59.878 109.137  40.707  1.00  0.00           C
ATOM    676  C2  CHO   164      59.678 110.537  36.957  1.00  0.00           C
ATOM    677  ROH CHO   165     218.578 174.237  15.757  1.00  0.00            
ATOM    678  R1  CHO   165     217.678 172.837  18.057  1.00  0.00            
ATOM    679  R2  CHO   165     216.828 170.237  17.957  1.00  0.00            
ATOM    680  R3  CHO   165     218.678 169.887  19.957  1.00  0.00            
ATOM    681  R4  CHO   165     216.778 167.687  20.307  1.00  0.00            
ATOM    682  R5  CHO   165     217.378 169.137  21.807  1.00  0.00            
ATOM    683  C1  CHO   165     218.478 165.937  23.557  1.00  0.00           C
ATOM    684  C2  CHO   165     215.678 165.737  25.157  1.00  0.00           C
ATOM    685  ROH CHO   166      35.678  56.037  19.057  1.00  0.00            
ATOM    686  R1  CHO   166      36.128  56.387  21.857  1.00  0.00            
ATOM    687  R2  CHO   166      34.078  57.037  23.607  1.00  0.00            
ATOM    688  R3  CHO   166      35.028  54.837  24.907  1.00  0.00            
ATOM    689  R4  CHO   166      34.328  56.787  27.007  1.00  0.00            
ATOM    690  R5  CHO   166      36.228  55.787  26.757  1.00  0.00            
ATOM    691  C1  CHO   166      35.328  54.587  30.307  1.00  0.00           C
ATOM    692  C2  CHO   166      35.328  53.887  33.907  1.00  0.00           C
ATOM    693  ROH CHO   167     157.728  35.537  15.457  1.00  0.00            
ATOM    694  R1  CHO   167     156.828  36.337  18.007  1.00  0.00            
ATOM    695  R2  CHO   167     156.428  34.537  20.057  1.00  0.00            
ATOM    696  R3  CHO   167     158.128  36.187  21.407  1.00  0.00            
ATOM    697  R4  CHO   167     156.678  34.687  23.507  1.00  0.00            
ATOM    698  R5  CHO   167     156.828  36.837  23.357  1.00  0.00            
ATOM    699  C1  CHO   167     158.428  36.287  26.757  1.00  0.00           C
ATOM    700  C2  CHO   167     156.928  35.187  29.657  1.00  0.00           C
ATOM    701  ROH CHO   168     178.528  16.487  13.557  1.00  0.00            
ATOM    702  R1  CHO   168     177.328  16.487  16.107  1.00  0.00            
ATOM    703  R2  CHO   168     177.078  14.237  17.657  1.00  0.00            
ATOM    704  R3  CHO   168     178.378  15.687  19.507  1.00  0.00            
ATOM    705  R4  CHO   168     176.378  14.137  21.057  1.00  0.00            
ATOM    706  R5  CHO   168     176.678  16.337  21.057  1.00  0.00            
ATOM    707  C1  CHO   168     177.228  15.537  24.757  1.00  0.00           C
ATOM    708  C2  CHO   168     176.778  12.687  27.707  1.00  0.00           C
ATOM    709  ROH CHO   169     196.128  92.287  16.807  1.00  0.00            
ATOM    710  R1  CHO   169     195.828  92.537  19.607  1.00  0.00            
ATOM    711  R2  CHO   169     197.878  92.187  21.407  1.00  0.00            
ATOM    712  R3  CHO   169     197.128  94.637  22.257  1.00  0.00            
ATOM    713  R4  CHO   169     198.728  93.537  24.457  1.00  0.00            
ATOM    714  R5  CHO   169     196.728  94.387  24.607  1.00  0.00            
ATOM    715  C1  CHO   169     198.528  96.687  27.057  1.00  0.00           C
ATOM    716  C2  CHO   169     199.578  96.037  31.807  1.00  0.00           C
ATOM    717  ROH CHO   170     181.078 188.087  39.157  1.00  0.00            
ATOM    718  R1  CHO   170     180.828 187.237  36.457  1.00  0.00            
ATOM    719  R2  CHO   170     181.078 188.937  34.307  1.00  0.00            
ATOM    720  R3  CHO   170     182.928 187.087  33.507  1.00  0.00            
ATOM    721  R4  CHO   170     182.428 188.737  31.107  1.00  0.00            
ATOM    722  R5  CHO   170     182.278 186.587  31.257  1.00  0.00            
ATOM    723  C1  CHO   170     184.928 186.887  28.507  1.00  0.00           C
ATOM    724  C2  CHO   170     185.978 187.687  25.707  1.00  0.00           C
ATOM    725  ROH CHO   171     194.028 104.587  52.107  1.00  0.00            
ATOM    726  R1  CHO   171     193.778 102.837  49.857  1.00  0.00            
ATOM    727  R2  CHO   171     191.428 101.787  49.057  1.00  0.00            
ATOM    728  R3  CHO   171     192.078 102.937  46.657  1.00  0.00            
ATOM    729  R4  CHO   171     190.828 100.337  45.957  1.00  0.00            
ATOM    730  R5  CHO   171     192.778 101.037  45.307  1.00  0.00            
ATOM    731  C1  CHO   171     191.078 100.637  41.907  1.00  0.00           C
ATOM    732  C2  CHO   171     192.978  99.587  39.257  1.00  0.00           C
ATOM    733  ROH CHO   172     149.378 202.887  33.557  1.00  0.00            
ATOM    734  R1  CHO   172     150.028 202.437  30.807  1.00  0.00            
ATOM    735  R2  CHO   172     149.128 204.137  28.807  1.00  0.00            
ATOM    736  R3  CHO   172     151.778 204.287  28.207  1.00  0.00            
ATOM    737  R4  CHO   172     150.428 204.987  25.707  1.00  0.00            
ATOM    738  R5  CHO   172     151.928 203.437  25.957  1.00  0.00            
ATOM    739  C1  CHO   172     153.628 205.587  23.307  1.00  0.00           C
ATOM    740  C2  CHO   172     152.678 206.237  20.307  1.00  0.00           C
ATOM    741  ROH CHO   173      79.078  84.587  52.407  1.00  0.00            
ATOM    742  R1  CHO   173      79.228  83.187  49.907  1.00  0.00            
ATOM    743  R2  CHO   173      77.178  83.437  48.007  1.00  0.00            
ATOM    744  R3  CHO   173      79.178  84.237  46.407  1.00  0.00            
ATOM    745  R4  CHO   173      77.178  83.137  44.557  1.00  0.00            
ATOM    746  R5  CHO   173      79.278  82.587  44.657  1.00  0.00            
ATOM    747  C1  CHO   173      79.078  83.787  41.057  1.00  0.00           C
ATOM    748  C2  CHO   173      77.728  81.037  38.907  1.00  0.00           C
ATOM    749  ROH CHO   174     171.128  52.187  54.507  1.00  0.00            
ATOM    750  R1  CHO   174     171.778  50.687  52.157  1.00  0.00            
ATOM    751  R2  CHO   174     171.278  51.737  49.607  1.00  0.00            
ATOM    752  R3  CHO   174     173.928  51.237  49.257  1.00  0.00            
ATOM    753  R4  CHO   174     172.778  51.337  46.557  1.00  0.00            
ATOM    754  R5  CHO   174     173.978  49.737  47.407  1.00  0.00            
ATOM    755  C1  CHO   174     176.178  50.587  44.407  1.00  0.00           C
ATOM    756  C2  CHO   174     175.078  50.987  41.257  1.00  0.00           C
ATOM    757  ROH CHO   175      96.328  68.737  16.357  1.00  0.00            
ATOM    758  R1  CHO   175      97.678  68.587  18.807  1.00  0.00            
ATOM    759  R2  CHO   175      97.578  70.587  20.707  1.00  0.00            
ATOM    760  R3  CHO   175      96.778  68.587  22.357  1.00  0.00            
ATOM    761  R4  CHO   175      97.978  70.587  24.157  1.00  0.00            
ATOM    762  R5  CHO   175      98.478  68.487  24.007  1.00  0.00            
ATOM    763  C1  CHO   175      97.478  68.637  27.657  1.00  0.00           C
ATOM    764  C2  CHO   175      95.728  69.337  31.157  1.00  0.00           C
ATOM    765  ROH CHO   176     143.328 121.837  51.557  1.00  0.00            
ATOM    766  R1  CHO   176     142.128 121.487  49.007  1.00  0.00            
ATOM    767  R2  CHO   176     142.028 123.537  47.157  1.00  0.00            
ATOM    768  R3  CHO   176     143.278 121.737  45.557  1.00  0.00            
ATOM    769  R4  CHO   176     141.328 123.087  43.757  1.00  0.00            
ATOM    770  R5  CHO   176     141.528 120.937  44.107  1.00  0.00            
ATOM    771  C1  CHO   176     142.128 121.137  40.307  1.00  0.00           C
ATOM    772  C2  CHO   176     139.478 120.737  37.407  1.00  0.00           C
ATOM    773  ROH CHO   177     117.828 117.087  20.407  1.00  0.00            
ATOM    774  R1  CHO   177     119.328 117.137  22.807  1.00  0.00            
ATOM    775  R2  CHO   177     118.428 118.337  25.107  1.00  0.00            
ATOM    776  R3  CHO   177     118.928 115.937  26.207  1.00  0.00            
ATOM    777  R4  CHO   177     118.828 117.787  28.507  1.00  0.00            
ATOM    778  R5  CHO   177     120.428 116.337  28.007  1.00  0.00            
ATOM    779  C1  CHO   177     119.528 115.137  31.507  1.00  0.00           C
ATOM    780  C2  CHO   177     120.128 114.387  35.307  1.00  0.00           C
ATOM    781  ROH CHO   178     113.678  84.287  18.207  1.00  0.00            
ATOM    782  R1  CHO   178     112.878  82.837  20.557  1.00  0.00            
ATOM    783  R2  CHO   178     114.628  82.237  22.557  1.00  0.00            
ATOM    784  R3  CHO   178     112.828  83.487  24.107  1.00  0.00            
ATOM    785  R4  CHO   178     114.678  82.237  26.007  1.00  0.00            
ATOM    786  R5  CHO   178     112.528  81.937  26.007  1.00  0.00            
ATOM    787  C1  CHO   178     112.978  83.437  29.507  1.00  0.00           C
ATOM    788  C2  CHO   178     111.478  83.637  33.607  1.00  0.00           C
ATOM    789  ROH CHO   179     155.778  25.687  12.807  1.00  0.00            
ATOM    790  R1  CHO   179     155.778  24.687  15.457  1.00  0.00            
ATOM    791  R2  CHO   179     157.828  25.187  17.207  1.00  0.00            
ATOM    792  R3  CHO   179     155.828  26.137  18.807  1.00  0.00            
ATOM    793  R4  CHO   179     158.078  25.787  20.607  1.00  0.00            
ATOM    794  R5  CHO   179     156.078  24.937  20.857  1.00  0.00            
ATOM    795  C1  CHO   179     156.378  26.987  24.057  1.00  0.00           C
ATOM    796  C2  CHO   179     157.128  25.087  27.107  1.00  0.00           C
ATOM    797  ROH CHO   180     205.178   8.787  49.107  1.00  0.00            
ATOM    798  R1  CHO   180     204.128   9.887  46.707  1.00  0.00            
ATOM    799  R2  CHO   180     203.678  12.587  46.357  1.00  0.00            
ATOM    800  R3  CHO   180     205.228  12.237  44.157  1.00  0.00            
ATOM    801  R4  CHO   180     203.028  13.937  43.257  1.00  0.00            
ATOM    802  R5  CHO   180     203.728  12.087  42.357  1.00  0.00            
ATOM    803  C1  CHO   180     204.178  14.437  39.407  1.00  0.00           C
ATOM    804  C2  CHO   180     205.128  16.837  35.507  1.00  0.00           C
ATOM    805  ROH CHO   181     178.028  80.587  22.707  1.00  0.00            
ATOM    806  R1  CHO   181     177.678  82.737  24.557  1.00  0.00            
ATOM    807  R2  CHO   181     175.378  82.987  26.107  1.00  0.00            
ATOM    808  R3  CHO   181     177.178  83.087  28.157  1.00  0.00            
ATOM    809  R4  CHO   181     174.528  83.337  29.407  1.00  0.00            
ATOM    810  R5  CHO   181     176.228  84.637  29.657  1.00  0.00            
ATOM    811  C1  CHO   181     175.728  83.537  33.307  1.00  0.00           C
ATOM    812  C2  CHO   181     176.528  82.837  37.107  1.00  0.00           C
ATOM    813  ROH CHO   182      86.178  53.337  49.407  1.00  0.00            
ATOM    814  R1  CHO   182      86.178  54.537  46.857  1.00  0.00            
ATOM    815  R2  CHO   182      88.378  54.587  45.207  1.00  0.00            
ATOM    816  R3  CHO   182      86.678  53.437  43.407  1.00  0.00            
ATOM    817  R4  CHO   182      88.828  54.587  41.757  1.00  0.00            
ATOM    818  R5  CHO   182      86.728  54.887  41.507  1.00  0.00            
ATOM    819  C1  CHO   182      87.528  53.487  38.107  1.00  0.00           C
ATOM    820  C2  CHO   182      87.728  54.687  35.007  1.00  0.00           C
ATOM    821  ROH CHO   183     174.428 201.087  39.907  1.00  0.00            
ATOM    822  R1  CHO   183     173.578 200.237  37.357  1.00  0.00            
ATOM    823  R2  CHO   183     173.978 201.687  35.057  1.00  0.00            
ATOM    824  R3  CHO   183     175.128 199.387  34.157  1.00  0.00            
ATOM    825  R4  CHO   183     174.128 200.687  31.757  1.00  0.00            
ATOM    826  R5  CHO   183     173.678 198.637  32.407  1.00  0.00            
ATOM    827  C1  CHO   183     175.228 197.887  29.007  1.00  0.00           C
ATOM    828  C2  CHO   183     176.628 197.337  25.407  1.00  0.00           C
ATOM    829  ROH CHO   184     181.928  48.637  19.707  1.00  0.00            
ATOM    830  R1  CHO   184     182.028  50.137  22.157  1.00  0.00            
ATOM    831  R2  CHO   184     179.778  50.787  23.557  1.00  0.00            
ATOM    832  R3  CHO   184     181.028  49.537  25.607  1.00  0.00            
ATOM    833  R4  CHO   184     178.478  50.337  26.707  1.00  0.00            
ATOM    834  R5  CHO   184     180.428  50.787  27.557  1.00  0.00            
ATOM    835  C1  CHO   184     178.878  48.837  30.457  1.00  0.00           C
ATOM    836  C2  CHO   184     178.128  47.737  33.457  1.00  0.00           C
ATOM    837  ROH CHO   185     217.128  41.937  23.457  1.00  0.00            
ATOM    838  R1  CHO   185     216.028  42.087  26.057  1.00  0.00            
ATOM    839  R2  CHO   185     216.278  40.037  27.907  1.00  0.00            
ATOM    840  R3  CHO   185     217.328  42.037  29.457  1.00  0.00            
ATOM    841  R4  CHO   185     216.078  40.137  31.357  1.00  0.00            
ATOM    842  R5  CHO   185     215.728  42.287  31.207  1.00  0.00            
ATOM    843  C1  CHO   185     216.928  42.037  34.807  1.00  0.00           C
ATOM    844  C2  CHO   185     216.328  43.287  38.307  1.00  0.00           C
ATOM    845  ROH CHO   186      95.078  42.337  10.557  1.00  0.00            
ATOM    846  R1  CHO   186      94.828  40.687  12.857  1.00  0.00            
ATOM    847  R2  CHO   186      96.828  40.487  14.757  1.00  0.00            
ATOM    848  R3  CHO   186      94.828  41.137  16.457  1.00  0.00            
ATOM    849  R4  CHO   186      96.978  40.187  18.207  1.00  0.00            
ATOM    850  R5  CHO   186      94.928  39.487  18.207  1.00  0.00            
ATOM    851  C1  CHO   186      95.228  40.687  21.807  1.00  0.00           C
ATOM    852  C2  CHO   186      98.628  39.937  24.007  1.00  0.00           C
ATOM    853  ROH CHO   187     202.878 183.837  11.707  1.00  0.00            
ATOM    854  R1  CHO   187     203.878 183.537  14.307  1.00  0.00            
ATOM    855  R2  CHO   187     202.228 183.487  16.557  1.00  0.00            
ATOM    856  R3  CHO   187     203.528 181.137  17.057  1.00  0.00            
ATOM    857  R4  CHO   187     202.728 182.137  19.707  1.00  0.00            
ATOM    858  R5  CHO   187     204.728 181.537  19.057  1.00  0.00            
ATOM    859  C1  CHO   187     204.178 179.137  21.957  1.00  0.00           C
ATOM    860  C2  CHO   187     203.878 178.587  25.807  1.00  0.00           C
ATOM    861  ROH CHO   188      70.178 143.787  51.807  1.00  0.00            
ATOM    862  R1  CHO   188      70.378 142.537  49.257  1.00  0.00            
ATOM    863  R2  CHO   188      71.728 143.637  47.157  1.00  0.00            
ATOM    864  R3  CHO   188      73.028 141.237  47.157  1.00  0.00            
ATOM    865  R4  CHO   188      73.378 142.287  44.407  1.00  0.00            
ATOM    866  R5  CHO   188      72.578 140.287  45.007  1.00  0.00            
ATOM    867  C1  CHO   188      75.528 139.237  42.857  1.00  0.00           C
ATOM    868  C2  CHO   188      75.678 138.487  39.107  1.00  0.00           C
ATOM    869  ROH CHO   189     203.378 165.937  10.557  1.00  0.00            
ATOM    870  R1  CHO   189     205.178 165.287  12.657  1.00  0.00            
ATOM    871  R2  CHO   189     205.878 167.087  14.607  1.00  0.00            
ATOM    872  R3  CHO   189     205.078 165.137  16.257  1.00  0.00            
ATOM    873  R4  CHO   189     207.578 166.137  17.457  1.00  0.00            
ATOM    874  R5  CHO   189     207.078 164.087  16.957  1.00  0.00            
ATOM    875  C1  CHO   189     207.778 163.737  20.707  1.00  0.00           C
ATOM    876  C2  CHO   189     209.728 165.737  24.507  1.00  0.00           C
ATOM    877  ROH CHO   190      25.978 111.387  18.957  1.00  0.00            
ATOM    878  R1  CHO   190      25.928 110.037  21.457  1.00  0.00            
ATOM    879  R2  CHO   190      24.928 111.237  23.757  1.00  0.00            
ATOM    880  R3  CHO   190      23.428 108.987  23.857  1.00  0.00            
ATOM    881  R4  CHO   190      23.328 110.037  26.557  1.00  0.00            
ATOM    882  R5  CHO   190      23.878 107.987  25.957  1.00  0.00            
ATOM    883  C1  CHO   190      20.978 107.187  28.307  1.00  0.00           C
ATOM    884  C2  CHO   190      20.228 109.787  31.857  1.00  0.00           C
ATOM    885  ROH CHO   191     107.728  21.287  42.057  1.00  0.00            
ATOM    886  R1  CHO   191     107.428  18.937  40.507  1.00  0.00            
ATOM    887  R2  CHO   191     105.078  18.287  39.207  1.00  0.00            
ATOM    888  R3  CHO   191     106.728  18.087  37.057  1.00  0.00            
ATOM    889  R4  CHO   191     104.078  17.437  36.007  1.00  0.00            
ATOM    890  R5  CHO   191     105.878  16.237  35.807  1.00  0.00            
ATOM    891  C1  CHO   191     104.978  16.787  32.107  1.00  0.00           C
ATOM    892  C2  CHO   191     104.028  19.187  28.907  1.00  0.00           C
ATOM    893  ROH CHO   192      89.878  73.287  16.557  1.00  0.00            
ATOM    894  R1  CHO   192      89.628  72.187  19.157  1.00  0.00            
ATOM    895  R2  CHO   192      90.378  73.537  21.457  1.00  0.00            
ATOM    896  R3  CHO   192      87.828  73.037  22.207  1.00  0.00            
ATOM    897  R4  CHO   192      89.328  73.187  24.707  1.00  0.00            
ATOM    898  R5  CHO   192      88.078  71.487  24.057  1.00  0.00            
ATOM    899  C1  CHO   192      86.328  72.387  27.357  1.00  0.00           C
ATOM    900  C2  CHO   192      87.728  71.837  30.707  1.00  0.00           C
ATOM    901  ROH CHO   193      83.128  58.487  49.557  1.00  0.00            
ATOM    902  R1  CHO   193      82.478  58.737  46.807  1.00  0.00            
ATOM    903  R2  CHO   193      83.378  60.887  45.307  1.00  0.00            
ATOM    904  R3  CHO   193      84.328  58.937  43.657  1.00  0.00            
ATOM    905  R4  CHO   193      83.228  60.937  41.857  1.00  0.00            
ATOM    906  R5  CHO   193      82.728  58.837  41.857  1.00  0.00            
ATOM    907  C1  CHO   193      84.078  59.087  38.307  1.00  0.00           C
ATOM    908  C2  CHO   193      82.378  61.437  35.057  1.00  0.00           C
ATOM    909  ROH CHO   194     188.428 154.537  42.157  1.00  0.00            
ATOM    910  R1  CHO   194     186.828 153.037  40.307  1.00  0.00            
ATOM    911  R2  CHO   194     187.328 153.037  37.607  1.00  0.00            
ATOM    912  R3  CHO   194     187.428 150.337  37.907  1.00  0.00            
ATOM    913  R4  CHO   194     186.678 150.737  35.107  1.00  0.00            
ATOM    914  R5  CHO   194     185.628 149.537  36.607  1.00  0.00            
ATOM    915  C1  CHO   194     186.378 146.837  33.957  1.00  0.00           C
ATOM    916  C2  CHO   194     186.228 144.387  31.307  1.00  0.00           C
ATOM    917  ROH CHO   195     109.328 110.787  22.207  1.00  0.00            
ATOM    918  R1  CHO   195     108.878 110.537  25.007  1.00  0.00            
ATOM    919  R2  CHO   195     110.128 108.637  26.557  1.00  0.00            
ATOM    920  R3  CHO   195     110.928 110.787  28.057  1.00  0.00            
ATOM    921  R4  CHO   195     109.678 108.987  29.957  1.00  0.00            
ATOM    922  R5  CHO   195     109.178 111.037  29.657  1.00  0.00            
ATOM    923  C1  CHO   195     110.128 111.187  33.357  1.00  0.00           C
ATOM    924  C2  CHO   195     111.578 110.237  37.007  1.00  0.00           C
ATOM    925  ROH CHO   196     209.328  23.387  51.557  1.00  0.00            
ATOM    926  R1  CHO   196     210.178  23.137  48.857  1.00  0.00            
ATOM    927  R2  CHO   196     208.628  21.887  46.957  1.00  0.00            
ATOM    928  R3  CHO   196     209.028  24.237  45.607  1.00  0.00            
ATOM    929  R4  CHO   196     208.478  22.287  43.507  1.00  0.00            
ATOM    930  R5  CHO   196     210.178  23.587  43.607  1.00  0.00            
ATOM    931  C1  CHO   196     208.728  24.687  40.257  1.00  0.00           C
ATOM    932  C2  CHO   196     209.928  24.237  36.457  1.00  0.00           C
ATOM    933  ROH CHO   197     190.028   8.637  46.557  1.00  0.00            
ATOM    934  R1  CHO   197     190.828   8.737  43.857  1.00  0.00            
ATOM    935  R2  CHO   197     189.228   7.737  41.807  1.00  0.00            
ATOM    936  R3  CHO   197     189.578  10.237  40.757  1.00  0.00            
ATOM    937  R4  CHO   197     189.128   8.537  38.457  1.00  0.00            
ATOM    938  R5  CHO   197     190.828   9.837  38.757  1.00  0.00            
ATOM    939  C1  CHO   197     189.428  11.287  35.507  1.00  0.00           C
ATOM    940  C2  CHO   197     189.878  12.937  31.207  1.00  0.00           C
ATOM    941  ROH CHO   198     210.478 105.587  49.507  1.00  0.00            
ATOM    942  R1  CHO   198     210.478 105.987  46.707  1.00  0.00            
ATOM    943  R2  CHO   198     212.728 105.787  45.157  1.00  0.00            
ATOM    944  R3  CHO   198     211.228 103.987  43.757  1.00  0.00            
ATOM    945  R4  CHO   198     213.578 104.537  42.057  1.00  0.00            
ATOM    946  R5  CHO   198     211.478 104.687  41.507  1.00  0.00            
ATOM    947  C1  CHO   198     212.628 102.137  38.907  1.00  0.00           C
ATOM    948  C2  CHO   198     213.828  97.837  38.257  1.00  0.00           C
ATOM    949  ROH CHO   199     105.828 224.687  39.457  1.00  0.00            
ATOM    950  R1  CHO   199     104.478 225.487  37.107  1.00  0.00            
ATOM    951  R2  CHO   199     105.678 226.937  35.107  1.00  0.00            
ATOM    952  R3  CHO   199     104.728 224.887  33.557  1.00  0.00            
ATOM    953  R4  CHO   199     105.978 226.737  31.657  1.00  0.00            
ATOM    954  R5  CHO   199     103.978 225.987  31.557  1.00  0.00            
ATOM    955  C1  CHO   199     105.278 224.787  28.207  1.00  0.00           C
ATOM    956  C2  CHO   199     106.478 224.737  25.357  1.00  0.00           C
ATOM    957  ROH CHO   200     132.028 222.687  13.007  1.00  0.00            
ATOM    958  R1  CHO   200     132.128 224.437  15.257  1.00  0.00            
ATOM    959  R2  CHO   200     131.278 223.687  17.757  1.00  0.00            
ATOM    960  R3  CHO   200     133.778 224.487  18.507  1.00  0.00            
ATOM    961  R4  CHO   200     132.078 225.087  20.807  1.00  0.00            
ATOM    962  R5  CHO   200     133.428 226.487  19.807  1.00  0.00            
ATOM    963  C1  CHO   200     134.928 226.637  23.307  1.00  0.00           C
ATOM    964  C2  CHO   200     135.278 228.687  28.207  1.00  0.00           C
ATOM    965  ROH CHO   201      34.878  17.137  18.057  1.00  0.00            
ATOM    966  R1  CHO   201      35.328  15.487  20.307  1.00  0.00            
ATOM    967  R2  CHO   201      37.778  15.337  21.607  1.00  0.00            
ATOM    968  R3  CHO   201      36.278  15.887  23.807  1.00  0.00            
ATOM    969  R4  CHO   201      38.628  14.487  24.857  1.00  0.00            
ATOM    970  R5  CHO   201      36.528  13.987  25.207  1.00  0.00            
ATOM    971  C1  CHO   201      37.728  14.537  28.807  1.00  0.00           C
ATOM    972  C2  CHO   201      39.878  13.187  30.407  1.00  0.00           C
ATOM    973  ROH CHO   202     150.178  51.237  16.457  1.00  0.00            
ATOM    974  R1  CHO   202     151.278  51.387  19.107  1.00  0.00            
ATOM    975  R2  CHO   202     150.728  53.487  20.857  1.00  0.00            
ATOM    976  R3  CHO   202     149.978  51.437  22.507  1.00  0.00            
ATOM    977  R4  CHO   202     150.228  53.737  24.257  1.00  0.00            
ATOM    978  R5  CHO   202     151.228  51.837  24.507  1.00  0.00            
ATOM    979  C1  CHO   202     149.278  51.937  27.807  1.00  0.00           C
ATOM    980  C2  CHO   202     148.528  49.187  31.307  1.00  0.00           C
ATOM    981  ROH CHO   203     135.928 147.387  12.907  1.00  0.00            
ATOM    982  R1  CHO   203     137.078 148.637  15.157  1.00  0.00            
ATOM    983  R2  CHO   203     136.178 151.087  16.057  1.00  0.00            
ATOM    984  R3  CHO   203     135.928 149.787  18.407  1.00  0.00            
ATOM    985  R4  CHO   203     137.478 152.137  19.107  1.00  0.00            
ATOM    986  R5  CHO   203     138.028 150.087  19.557  1.00  0.00            
ATOM    987  C1  CHO   203     137.978 151.537  23.057  1.00  0.00           C
ATOM    988  C2  CHO   203     140.178 153.687  24.407  1.00  0.00           C
ATOM    989  ROH CHO   204     181.328  12.437  48.707  1.00  0.00            
ATOM    990  R1  CHO   204     181.378  12.287  45.857  1.00  0.00            
ATOM    991  R2  CHO   204     179.128  11.837  44.357  1.00  0.00            
ATOM    992  R3  CHO   204     179.928  14.137  43.107  1.00  0.00            
ATOM    993  R4  CHO   204     178.878  12.437  40.957  1.00  0.00            
ATOM    994  R5  CHO   204     180.828  13.387  41.007  1.00  0.00            
ATOM    995  C1  CHO   204     179.428  14.937  37.807  1.00  0.00           C
ATOM    996  C2  CHO   204     177.228  15.187  34.557  1.00  0.00           C
ATOM    997  ROH CHO   205      96.228  96.037  14.807  1.00  0.00            
ATOM    998  R1  CHO   205      96.778  96.137  17.557  1.00  0.00            
ATOM    999  R2  CHO   205      94.778  96.487  19.507  1.00  0.00            
ATOM   1000  R3  CHO   205      95.878  94.237  20.507  1.00  0.00            
ATOM   1001  R4  CHO   205      94.778  95.637  22.857  1.00  0.00            
ATOM   1002  R5  CHO   205      96.828  94.887  22.607  1.00  0.00            
ATOM   1003  C1  CHO   205      95.778  93.037  25.757  1.00  0.00           C
ATOM   1004  C2  CHO   205      96.128  95.337  27.907  1.00  0.00           C
ATOM   1005  ROH CHO   206     109.128 104.887  55.607  1.00  0.00            
ATOM   1006  R1  CHO   206     108.028 104.637  53.007  1.00  0.00            
ATOM   1007  R2  CHO   206     105.928 106.187  52.057  1.00  0.00            
ATOM   1008  R3  CHO   206     107.678 106.687  50.057  1.00  0.00            
ATOM   1009  R4  CHO   206     105.028 107.187  48.907  1.00  0.00            
ATOM   1010  R5  CHO   206     106.578 105.887  48.057  1.00  0.00            
ATOM   1011  C1  CHO   206     106.128 108.287  45.157  1.00  0.00           C
ATOM   1012  C2  CHO   206     104.628 112.087  44.607  1.00  0.00           C
ATOM   1013  ROH CHO   207     214.928  82.987  51.707  1.00  0.00            
ATOM   1014  R1  CHO   207     214.778  82.487  48.907  1.00  0.00            
ATOM   1015  R2  CHO   207     214.678  79.887  47.857  1.00  0.00            
ATOM   1016  R3  CHO   207     212.478  80.937  46.607  1.00  0.00            
ATOM   1017  R4  CHO   207     213.478  78.937  44.757  1.00  0.00            
ATOM   1018  R5  CHO   207     213.028  80.987  44.307  1.00  0.00            
ATOM   1019  C1  CHO   207     210.728  79.237  41.857  1.00  0.00           C
ATOM   1020  C2  CHO   207     212.428  78.337  38.857  1.00  0.00           C
ATOM   1021  ROH CHO   208      56.328  71.287  17.607  1.00  0.00            
ATOM   1022  R1  CHO   208      56.278  69.387  19.707  1.00  0.00            
ATOM   1023  R2  CHO   208      58.428  68.787  21.307  1.00  0.00            
ATOM   1024  R3  CHO   208      56.728  69.387  23.307  1.00  0.00            
ATOM   1025  R4  CHO   208      58.978  68.087  24.607  1.00  0.00            
ATOM   1026  R5  CHO   208      56.878  67.537  24.807  1.00  0.00            
ATOM   1027  C1  CHO   208      57.678  68.187  28.457  1.00  0.00           C
ATOM   1028  C2  CHO   208      58.178  69.087  31.857  1.00  0.00           C
ATOM   1029  ROH CHO   209     172.478 167.737  40.657  1.00  0.00            
ATOM   1030  R1  CHO   209     173.328 169.087  38.307  1.00  0.00            
ATOM   1031  R2  CHO   209     175.978 169.687  37.807  1.00  0.00            
ATOM   1032  R3  CHO   209     175.428 168.387  35.457  1.00  0.00            
ATOM   1033  R4  CHO   209     177.278 170.537  34.707  1.00  0.00            
ATOM   1034  R5  CHO   209     175.328 170.137  33.857  1.00  0.00            
ATOM   1035  C1  CHO   209     177.528 169.837  30.757  1.00  0.00           C
ATOM   1036  C2  CHO   209     177.728 173.237  28.107  1.00  0.00           C
ATOM   1037  ROH CHO   210     105.328 118.037  47.457  1.00  0.00            
ATOM   1038  R1  CHO   210     107.628 117.387  45.907  1.00  0.00            
ATOM   1039  R2  CHO   210     108.278 118.737  43.607  1.00  0.00            
ATOM   1040  R3  CHO   210     110.678 119.037  44.857  1.00  0.00            
ATOM   1041  R4  CHO   210     111.328 118.987  42.007  1.00  0.00            
ATOM   1042  R5  CHO   210     112.178 117.687  43.557  1.00  0.00            
ATOM   1043  C1  CHO   210     115.378 119.387  42.207  1.00  0.00           C
ATOM   1044  C2  CHO   210     118.528 120.437  42.757  1.00  0.00           C
ATOM   1045  ROH CHO   211     183.328  33.337  15.257  1.00  0.00            
ATOM   1046  R1  CHO   211     183.378  32.687  18.057  1.00  0.00            
ATOM   1047  R2  CHO   211     184.378  34.387  19.957  1.00  0.00            
ATOM   1048  R3  CHO   211     181.928  33.987  21.107  1.00  0.00            
ATOM   1049  R4  CHO   211     183.778  34.087  23.357  1.00  0.00            
ATOM   1050  R5  CHO   211     182.378  32.487  22.907  1.00  0.00            
ATOM   1051  C1  CHO   211     181.178  33.537  26.407  1.00  0.00           C
ATOM   1052  C2  CHO   211     180.578  33.687  30.057  1.00  0.00           C
ATOM   1053  ROH CHO   212     194.028 107.287  47.007  1.00  0.00            
ATOM   1054  R1  CHO   212     194.528 107.037  44.257  1.00  0.00            
ATOM   1055  R2  CHO   212     193.428 104.937  42.807  1.00  0.00            
ATOM   1056  R3  CHO   212     192.528 106.987  41.207  1.00  0.00            
ATOM   1057  R4  CHO   212     192.028 104.537  39.657  1.00  0.00            
ATOM   1058  R5  CHO   212     193.078 106.337  39.007  1.00  0.00            
ATOM   1059  C1  CHO   212     190.328 106.187  36.357  1.00  0.00           C
ATOM   1060  C2  CHO   212     189.428 107.587  32.857  1.00  0.00           C
ATOM   1061  ROH CHO   213     190.878  62.337  19.007  1.00  0.00            
ATOM   1062  R1  CHO   213     190.378  61.137  21.507  1.00  0.00            
ATOM   1063  R2  CHO   213     191.978  59.237  22.607  1.00  0.00            
ATOM   1064  R3  CHO   213     192.028  60.937  24.707  1.00  0.00            
ATOM   1065  R4  CHO   213     192.178  58.287  25.957  1.00  0.00            
ATOM   1066  R5  CHO   213     190.728  59.837  26.407  1.00  0.00            
ATOM   1067  C1  CHO   213     192.378  59.337  29.857  1.00  0.00           C
ATOM   1068  C2  CHO   213     192.078  57.687  33.857  1.00  0.00           C
ATOM   1069  ROH CHO   214     190.278  32.087  51.907  1.00  0.00            
ATOM   1070  R1  CHO   214     190.878  31.887  49.107  1.00  0.00            
ATOM   1071  R2  CHO   214     189.028  31.037  47.257  1.00  0.00            
ATOM   1072  R3  CHO   214     189.678  33.387  46.057  1.00  0.00            
ATOM   1073  R4  CHO   214     189.828  31.387  43.907  1.00  0.00            
ATOM   1074  R5  CHO   214     191.378  32.837  44.457  1.00  0.00            
ATOM   1075  C1  CHO   214     190.828  33.787  40.807  1.00  0.00           C
ATOM   1076  C2  CHO   214     194.178  33.087  38.857  1.00  0.00           C
ATOM   1077  ROH CHO   215     156.828  19.487  48.657  1.00  0.00            
ATOM   1078  R1  CHO   215     157.228  19.237  45.857  1.00  0.00            
ATOM   1079  R2  CHO   215     156.678  21.287  44.057  1.00  0.00            
ATOM   1080  R3  CHO   215     159.228  20.837  43.307  1.00  0.00            
ATOM   1081  R4  CHO   215     157.978  22.137  41.007  1.00  0.00            
ATOM   1082  R5  CHO   215     159.078  20.237  40.957  1.00  0.00            
ATOM   1083  C1  CHO   215     161.128  22.237  38.457  1.00  0.00           C
ATOM   1084  C2  CHO   215     163.628  21.487  35.657  1.00  0.00           C
ATOM   1085  ROH CHO   216      74.428  17.237  40.657  1.00  0.00            
ATOM   1086  R1  CHO   216      74.728  17.887  37.907  1.00  0.00            
ATOM   1087  R2  CHO   216      75.628  16.087  36.007  1.00  0.00            
ATOM   1088  R3  CHO   216      73.328  16.787  34.757  1.00  0.00            
ATOM   1089  R4  CHO   216      75.078  15.937  32.607  1.00  0.00            
ATOM   1090  R5  CHO   216      74.028  17.837  32.707  1.00  0.00            
ATOM   1091  C1  CHO   216      72.628  16.537  29.407  1.00  0.00           C
ATOM   1092  C2  CHO   216      73.028  19.037  27.257  1.00  0.00           C
ATOM   1093  ROH CHO   217       3.828 188.537  44.407  1.00  0.00            
ATOM   1094  R1  CHO   217       3.128 190.037  42.107  1.00  0.00            
ATOM   1095  R2  CHO   217       4.728 190.187  39.857  1.00  0.00            
ATOM   1096  R3  CHO   217       2.478 189.437  38.607  1.00  0.00            
ATOM   1097  R4  CHO   217       4.378 190.037  36.457  1.00  0.00            
ATOM   1098  R5  CHO   217       2.378 190.837  36.657  1.00  0.00            
ATOM   1099  C1  CHO   217       2.028 189.187  33.207  1.00  0.00           C
ATOM   1100  C2  CHO   217       6.578 190.137  31.507  1.00  0.00           C
ATOM   1101  ROH CHO   218     122.928  59.687  50.357  1.00  0.00            
ATOM   1102  R1  CHO   218     122.478  58.337  47.907  1.00  0.00            
ATOM   1103  R2  CHO   218     121.078  59.437  45.807  1.00  0.00            
ATOM   1104  R3  CHO   218     123.328  58.837  44.407  1.00  0.00            
ATOM   1105  R4  CHO   218     121.428  59.737  42.357  1.00  0.00            
ATOM   1106  R5  CHO   218     122.528  57.837  42.357  1.00  0.00            
ATOM   1107  C1  CHO   218     123.728  59.287  39.057  1.00  0.00           C
ATOM   1108  C2  CHO   218     125.128  60.937  35.907  1.00  0.00           C
ATOM   1109  ROH CHO   219     119.978 182.287  38.357  1.00  0.00            
ATOM   1110  R1  CHO   219     120.278 182.737  35.557  1.00  0.00            
ATOM   1111  R2  CHO   219     122.228 181.437  34.057  1.00  0.00            
ATOM   1112  R3  CHO   219     120.128 180.687  32.557  1.00  0.00            
ATOM   1113  R4  CHO   219     122.478 179.987  30.957  1.00  0.00            
ATOM   1114  R5  CHO   219     120.828 181.187  30.307  1.00  0.00            
ATOM   1115  C1  CHO   219     120.628 178.437  27.707  1.00  0.00           C
ATOM   1116  C2  CHO   219     119.828 178.737  23.857  1.00  0.00           C
ATOM   1117  ROH CHO   220      35.128 163.787  24.207  1.00  0.00            
ATOM   1118  R1  CHO   220      35.828 163.437  26.907  1.00  0.00            
ATOM   1119  R2  CHO   220      34.178 164.087  29.007  1.00  0.00            
ATOM   1120  R3  CHO   220      34.628 161.537  29.757  1.00  0.00            
ATOM   1121  R4  CHO   220      34.328 163.037  32.257  1.00  0.00            
ATOM   1122  R5  CHO   220      36.028 161.787  31.707  1.00  0.00            
ATOM   1123  C1  CHO   220      34.878 160.037  34.907  1.00  0.00           C
ATOM   1124  C2  CHO   220      31.278 157.437  36.907  1.00  0.00           C
ATOM   1125  ROH CHO   221     196.678 193.787  43.257  1.00  0.00            
ATOM   1126  R1  CHO   221     196.478 195.787  41.307  1.00  0.00            
ATOM   1127  R2  CHO   221     198.678 197.137  40.307  1.00  0.00            
ATOM   1128  R3  CHO   221     197.628 196.337  37.907  1.00  0.00            
ATOM   1129  R4  CHO   221     199.678 198.337  37.207  1.00  0.00            
ATOM   1130  R5  CHO   221     197.578 198.337  36.607  1.00  0.00            
ATOM   1131  C1  CHO   221     199.278 198.337  33.157  1.00  0.00           C
ATOM   1132  C2  CHO   221     199.628 199.487  29.107  1.00  0.00           C
ATOM   1133  ROH CHO   222     221.878   1.437  21.007  1.00  0.00            
ATOM   1134  R1  CHO   222     221.028   0.987  23.657  1.00  0.00            
ATOM   1135  R2  CHO   222     222.778   0.287  25.707  1.00  0.00            
ATOM   1136  R3  CHO   222     221.678   2.437  26.957  1.00  0.00            
ATOM   1137  R4  CHO   222     222.878   0.837  29.107  1.00  0.00            
ATOM   1138  R5  CHO   222     220.828   1.587  29.007  1.00  0.00            
ATOM   1139  C1  CHO   222     221.928   3.237  32.257  1.00  0.00           C
ATOM   1140  C2  CHO   222     222.478   3.187  35.007  1.00  0.00           C
ATOM   1141  ROH CHO   223     165.078  39.937  51.657  1.00  0.00            
ATOM   1142  R1  CHO   223     166.528  40.337  49.257  1.00  0.00            
ATOM   1143  R2  CHO   223     168.478  38.587  48.407  1.00  0.00            
ATOM   1144  R3  CHO   223     166.978  38.537  46.157  1.00  0.00            
ATOM   1145  R4  CHO   223     169.778  38.287  45.207  1.00  0.00            
ATOM   1146  R5  CHO   223     168.328  39.787  44.557  1.00  0.00            
ATOM   1147  C1  CHO   223     169.078  38.137  41.207  1.00  0.00           C
ATOM   1148  C2  CHO   223     170.178  35.937  39.057  1.00  0.00           C
ATOM   1149  ROH CHO   224     186.778 100.237  50.207  1.00  0.00            
ATOM   1150  R1  CHO   224     185.428 100.187  47.707  1.00  0.00            
ATOM   1151  R2  CHO   224     186.428 101.337  45.407  1.00  0.00            
ATOM   1152  R3  CHO   224     186.078  98.837  44.407  1.00  0.00            
ATOM   1153  R4  CHO   224     186.178 100.637  42.057  1.00  0.00            
ATOM   1154  R5  CHO   224     184.628  99.187  42.507  1.00  0.00            
ATOM   1155  C1  CHO   224     185.728  97.837  39.107  1.00  0.00           C
ATOM   1156  C2  CHO   224     187.278  98.487  35.207  1.00  0.00           C
ATOM   1157  ROH CHO   225     118.378 127.937  21.057  1.00  0.00            
ATOM   1158  R1  CHO   225     118.278 129.087  23.657  1.00  0.00            
ATOM   1159  R2  CHO   225     116.928 127.937  25.757  1.00  0.00            
ATOM   1160  R3  CHO   225     119.328 128.137  27.007  1.00  0.00            
ATOM   1161  R4  CHO   225     117.528 127.037  29.057  1.00  0.00            
ATOM   1162  R5  CHO   225     118.778 128.787  29.257  1.00  0.00            
ATOM   1163  C1  CHO   225     120.128 126.737  32.107  1.00  0.00           C
ATOM   1164  C2  CHO   225     123.278 127.637  33.307  1.00  0.00           C
ATOM   1165  ROH CHO   226      32.628 134.887  23.357  1.00  0.00            
ATOM   1166  R1  CHO   226      33.328 132.987  25.357  1.00  0.00            
ATOM   1167  R2  CHO   226      35.928 132.287  25.907  1.00  0.00            
ATOM   1168  R3  CHO   226      35.278 132.987  28.407  1.00  0.00            
ATOM   1169  R4  CHO   226      37.978 131.887  28.657  1.00  0.00            
ATOM   1170  R5  CHO   226      36.228 131.287  29.807  1.00  0.00            
ATOM   1171  C1  CHO   226      38.528 132.337  32.607  1.00  0.00           C
ATOM   1172  C2  CHO   226      40.378 131.687  35.407  1.00  0.00           C
ATOM   1173  ROH CHO   227      90.478 198.637  35.557  1.00  0.00            
ATOM   1174  R1  CHO   227      88.778 196.987  34.007  1.00  0.00            
ATOM   1175  R2  CHO   227      86.228 197.737  33.307  1.00  0.00            
ATOM   1176  R3  CHO   227      87.128 197.187  30.807  1.00  0.00            
ATOM   1177  R4  CHO   227      84.278 196.387  30.757  1.00  0.00            
ATOM   1178  R5  CHO   227      86.028 195.137  30.207  1.00  0.00            
ATOM   1179  C1  CHO   227      84.028 195.087  26.957  1.00  0.00           C
ATOM   1180  C2  CHO   227      84.078 192.537  24.507  1.00  0.00           C
ATOM   1181  ROH CHO   228      99.178   9.137   9.557  1.00  0.00            
ATOM   1182  R1  CHO   228      98.178   8.637  12.157  1.00  0.00            
ATOM   1183  R2  CHO   228      98.428   6.237  13.457  1.00  0.00            
ATOM   1184  R3  CHO   228      99.528   7.737  15.407  1.00  0.00            
ATOM   1185  R4  CHO   228      97.678   5.937  16.807  1.00  0.00            
ATOM   1186  R5  CHO   228      97.728   8.137  16.957  1.00  0.00            
ATOM   1187  C1  CHO   228      98.228   7.187  20.607  1.00  0.00           C
ATOM   1188  C2  CHO   228      95.578   5.637  23.207  1.00  0.00           C
ATOM   1189  ROH CHO   229     217.828 109.087  10.907  1.00  0.00            
ATOM   1190  R1  CHO   229     218.378 108.637  13.657  1.00  0.00            
ATOM   1191  R2  CHO   229     220.028 110.287  15.107  1.00  0.00            
ATOM   1192  R3  CHO   229     217.878 110.437  16.757  1.00  0.00            
ATOM   1193  R4  CHO   229     220.128 111.587  18.307  1.00  0.00            
ATOM   1194  R5  CHO   229     218.778 109.987  18.957  1.00  0.00            
ATOM   1195  C1  CHO   229     218.128 112.487  21.707  1.00  0.00           C
ATOM   1196  C2  CHO   229     218.178 112.637  25.407  1.00  0.00           C
ATOM   1197  ROH CHO   230      54.028  93.087  52.207  1.00  0.00            
ATOM   1198  R1  CHO   230      52.478  92.987  49.857  1.00  0.00            
ATOM   1199  R2  CHO   230      51.178  95.187  48.757  1.00  0.00            
ATOM   1200  R3  CHO   230      52.578  94.437  46.557  1.00  0.00            
ATOM   1201  R4  CHO   230      50.278  96.037  45.557  1.00  0.00            
ATOM   1202  R5  CHO   230      50.878  93.987  44.907  1.00  0.00            
ATOM   1203  C1  CHO   230      51.028  95.937  41.607  1.00  0.00           C
ATOM   1204  C2  CHO   230      52.578  97.287  38.107  1.00  0.00           C
ATOM   1205  ROH CHO   231     158.728 208.237  34.907  1.00  0.00            
ATOM   1206  R1  CHO   231     159.728 209.487  32.607  1.00  0.00            
ATOM   1207  R2  CHO   231     161.928 208.537  31.207  1.00  0.00            
ATOM   1208  R3  CHO   231     160.228 208.537  29.107  1.00  0.00            
ATOM   1209  R4  CHO   231     162.828 209.287  27.957  1.00  0.00            
ATOM   1210  R5  CHO   231     160.928 210.387  27.757  1.00  0.00            
ATOM   1211  C1  CHO   231     161.728 209.737  24.107  1.00  0.00           C
ATOM   1212  C2  CHO   231     161.278 209.737  21.107  1.00  0.00           C
ATOM   1213  ROH CHO   232     127.978 126.187  51.507  1.00  0.00            
ATOM   1214  R1  CHO   232     128.578 126.287  48.707  1.00  0.00            
ATOM   1215  R2  CHO   232     128.728 123.987  47.157  1.00  0.00            
ATOM   1216  R3  CHO   232     126.878 125.337  45.657  1.00  0.00            
ATOM   1217  R4  CHO   232     128.128 123.387  43.807  1.00  0.00            
ATOM   1218  R5  CHO   232     127.978 125.537  43.507  1.00  0.00            
ATOM   1219  C1  CHO   232     126.078 124.287  40.407  1.00  0.00           C
ATOM   1220  C2  CHO   232     124.978 125.787  37.757  1.00  0.00           C
ATOM   1221  ROH CHO   233     139.878  35.437  49.657  1.00  0.00            
ATOM   1222  R1  CHO   233     138.728  36.687  47.357  1.00  0.00            
ATOM   1223  R2  CHO   233     140.178  38.387  45.757  1.00  0.00            
ATOM   1224  R3  CHO   233     139.328  36.687  43.807  1.00  0.00            
ATOM   1225  R4  CHO   233     140.278  39.037  42.357  1.00  0.00            
ATOM   1226  R5  CHO   233     138.328  38.087  42.157  1.00  0.00            
ATOM   1227  C1  CHO   233     139.478  37.837  38.557  1.00  0.00           C
ATOM   1228  C2  CHO   233     138.628  38.837  35.207  1.00  0.00           C
ATOM   1229  ROH CHO   234      81.678 131.037  19.657  1.00  0.00            
ATOM   1230  R1  CHO   234      82.578 129.937  22.157  1.00  0.00            
ATOM   1231  R2  CHO   234      82.228 131.287  24.557  1.00  0.00            
ATOM   1232  R3  CHO   234      81.028 128.987  25.307  1.00  0.00            
ATOM   1233  R4  CHO   234      81.728 130.337  27.807  1.00  0.00            
ATOM   1234  R5  CHO   234      82.228 128.287  27.257  1.00  0.00            
ATOM   1235  C1  CHO   234      80.228 127.637  30.457  1.00  0.00           C
ATOM   1236  C2  CHO   234      79.978 126.187  34.057  1.00  0.00           C
ATOM   1237  ROH CHO   235     197.028 130.337   9.357  1.00  0.00            
ATOM   1238  R1  CHO   235     197.228 132.037  11.657  1.00  0.00            
ATOM   1239  R2  CHO   235     197.478 131.037  14.207  1.00  0.00            
ATOM   1240  R3  CHO   235     199.628 132.637  14.307  1.00  0.00            
ATOM   1241  R4  CHO   235     199.328 131.687  17.057  1.00  0.00            
ATOM   1242  R5  CHO   235     199.478 133.787  16.407  1.00  0.00            
ATOM   1243  C1  CHO   235     202.478 133.587  18.757  1.00  0.00           C
ATOM   1244  C2  CHO   235     205.228 135.237  21.057  1.00  0.00           C
ATOM   1245  ROH CHO   236     193.878  45.837  56.657  1.00  0.00            
ATOM   1246  R1  CHO   236     195.028  46.737  54.257  1.00  0.00            
ATOM   1247  R2  CHO   236     197.178  45.487  53.057  1.00  0.00            
ATOM   1248  R3  CHO   236     195.528  45.437  50.907  1.00  0.00            
ATOM   1249  R4  CHO   236     198.228  45.387  49.757  1.00  0.00            
ATOM   1250  R5  CHO   236     196.628  46.787  49.257  1.00  0.00            
ATOM   1251  C1  CHO   236     197.328  45.237  45.807  1.00  0.00           C
ATOM   1252  C2  CHO   236     196.928  46.687  42.707  1.00  0.00           C
ATOM   1253  ROH CHO   237     205.378 148.537  39.907  1.00  0.00            
ATOM   1254  R1  CHO   237     204.828 146.837  37.657  1.00  0.00            
ATOM   1255  R2  CHO   237     203.678 147.787  35.357  1.00  0.00            
ATOM   1256  R3  CHO   237     205.878 146.687  34.157  1.00  0.00            
ATOM   1257  R4  CHO   237     204.478 148.087  32.007  1.00  0.00            
ATOM   1258  R5  CHO   237     205.078 145.987  32.007  1.00  0.00            
ATOM   1259  C1  CHO   237     206.978 147.187  28.957  1.00  0.00           C
ATOM   1260  C2  CHO   237     208.928 144.237  25.857  1.00  0.00           C
ATOM   1261  ROH CHO   238     178.428 134.187  13.157  1.00  0.00            
ATOM   1262  R1  CHO   238     177.728 135.537  15.557  1.00  0.00            
ATOM   1263  R2  CHO   238     175.478 134.937  17.007  1.00  0.00            
ATOM   1264  R3  CHO   238     177.228 134.637  19.057  1.00  0.00            
ATOM   1265  R4  CHO   238     174.728 135.437  20.307  1.00  0.00            
ATOM   1266  R5  CHO   238     176.678 136.387  20.557  1.00  0.00            
ATOM   1267  C1  CHO   238     175.928 135.487  24.207  1.00  0.00           C
ATOM   1268  C2  CHO   238     174.128 137.237  25.707  1.00  0.00           C
ATOM   1269  ROH CHO   239     212.478 135.437  42.457  1.00  0.00            
ATOM   1270  R1  CHO   239     212.478 134.687  39.757  1.00  0.00            
ATOM   1271  R2  CHO   239     213.678 136.287  37.807  1.00  0.00            
ATOM   1272  R3  CHO   239     215.028 133.987  37.207  1.00  0.00            
ATOM   1273  R4  CHO   239     214.778 135.437  34.657  1.00  0.00            
ATOM   1274  R5  CHO   239     214.178 133.387  35.057  1.00  0.00            
ATOM   1275  C1  CHO   239     216.728 132.787  32.257  1.00  0.00           C
ATOM   1276  C2  CHO   239     215.428 130.387  29.707  1.00  0.00           C
ATOM   1277  ROH CHO   240     110.878  25.037  43.257  1.00  0.00            
ATOM   1278  R1  CHO   240     111.528  24.637  40.557  1.00  0.00            
ATOM   1279  R2  CHO   240     109.628  24.587  38.507  1.00  0.00            
ATOM   1280  R3  CHO   240     111.228  26.487  37.407  1.00  0.00            
ATOM   1281  R4  CHO   240     109.028  26.137  35.507  1.00  0.00            
ATOM   1282  R5  CHO   240     111.178  26.037  35.057  1.00  0.00            
ATOM   1283  C1  CHO   240     110.178  28.837  32.707  1.00  0.00           C
ATOM   1284  C2  CHO   240     109.928  31.437  30.707  1.00  0.00           C
ATOM   1285  ROH CHO   241     139.128  66.087  16.857  1.00  0.00            
ATOM   1286  R1  CHO   241     138.828  65.187  19.507  1.00  0.00            
ATOM   1287  R2  CHO   241     140.628  63.537  20.757  1.00  0.00            
ATOM   1288  R3  CHO   241     140.678  65.487  22.657  1.00  0.00            
ATOM   1289  R4  CHO   241     141.028  63.037  24.157  1.00  0.00            
ATOM   1290  R5  CHO   241     139.528  64.537  24.507  1.00  0.00            
ATOM   1291  C1  CHO   241     141.278  64.537  27.907  1.00  0.00           C
ATOM   1292  C2  CHO   241     139.478  63.087  30.307  1.00  0.00           C
ATOM   1293  ROH CHO   242     124.578 148.987  41.957  1.00  0.00            
ATOM   1294  R1  CHO   242     122.978 147.137  40.557  1.00  0.00            
ATOM   1295  R2  CHO   242     121.028 147.937  38.757  1.00  0.00            
ATOM   1296  R3  CHO   242     122.378 146.287  37.057  1.00  0.00            
ATOM   1297  R4  CHO   242     119.728 146.637  35.807  1.00  0.00            
ATOM   1298  R5  CHO   242     120.678 144.787  36.307  1.00  0.00            
ATOM   1299  C1  CHO   242     120.228 144.337  32.507  1.00  0.00           C
ATOM   1300  C2  CHO   242     116.578 143.737  30.657  1.00  0.00           C
ATOM   1301  ROH CHO   243     174.378  29.837  53.707  1.00  0.00            
ATOM   1302  R1  CHO   243     174.478  29.287  50.957  1.00  0.00            
ATOM   1303  R2  CHO   243     173.428  30.987  49.057  1.00  0.00            
ATOM   1304  R3  CHO   243     175.928  30.887  48.007  1.00  0.00            
ATOM   1305  R4  CHO   243     174.278  31.987  45.857  1.00  0.00            
ATOM   1306  R5  CHO   243     175.578  30.237  45.707  1.00  0.00            
ATOM   1307  C1  CHO   243     177.128  32.437  43.007  1.00  0.00           C
ATOM   1308  C2  CHO   243     176.828  33.437  39.057  1.00  0.00           C
ATOM   1309  ROH CHO   244      70.828 215.137  10.857  1.00  0.00            
ATOM   1310  R1  CHO   244      70.428 216.037  13.507  1.00  0.00            
ATOM   1311  R2  CHO   244      72.478 216.137  15.357  1.00  0.00            
ATOM   1312  R3  CHO   244      71.628 218.687  15.657  1.00  0.00            
ATOM   1313  R4  CHO   244      72.078 217.787  18.357  1.00  0.00            
ATOM   1314  R5  CHO   244      70.228 218.687  17.607  1.00  0.00            
ATOM   1315  C1  CHO   244      71.028 221.137  20.407  1.00  0.00           C
ATOM   1316  C2  CHO   244      73.128 223.837  20.557  1.00  0.00           C
ATOM   1317  ROH CHO   245     211.178  61.337  22.907  1.00  0.00            
ATOM   1318  R1  CHO   245     209.928  60.637  25.307  1.00  0.00            
ATOM   1319  R2  CHO   245     211.228  60.687  27.757  1.00  0.00            
ATOM   1320  R3  CHO   245     209.178  62.237  28.507  1.00  0.00            
ATOM   1321  R4  CHO   245     210.228  61.237  31.007  1.00  0.00            
ATOM   1322  R5  CHO   245     208.178  61.137  30.357  1.00  0.00            
ATOM   1323  C1  CHO   245     207.728  63.037  33.607  1.00  0.00           C
ATOM   1324  C2  CHO   245     207.178  60.687  36.057  1.00  0.00           C
ATOM   1325  ROH CHO   246     224.528  91.487  51.257  1.00  0.00            
ATOM   1326  R1  CHO   246     223.228  90.687  48.907  1.00  0.00            
ATOM   1327  R2  CHO   246     224.578  90.237  46.557  1.00  0.00            
ATOM   1328  R3  CHO   246     223.328  87.837  46.707  1.00  0.00            
ATOM   1329  R4  CHO   246     223.178  88.537  43.857  1.00  0.00            
ATOM   1330  R5  CHO   246     221.478  88.037  45.157  1.00  0.00            
ATOM   1331  C1  CHO   246     221.128  85.337  42.407  1.00  0.00           C
ATOM   1332  C2  CHO   246     222.428  85.687  38.157  1.00  0.00           C
ATOM   1333  ROH CHO   247     148.578 184.737  35.157  1.00  0.00            
ATOM   1334  R1  CHO   247     148.378 185.537  32.457  1.00  0.00            
ATOM   1335  R2  CHO   247     148.978 183.787  30.407  1.00  0.00            
ATOM   1336  R3  CHO   247     146.478 184.437  29.557  1.00  0.00            
ATOM   1337  R4  CHO   247     147.928 183.637  27.107  1.00  0.00            
ATOM   1338  R5  CHO   247     146.828 185.487  27.407  1.00  0.00            
ATOM   1339  C1  CHO   247     144.928 184.137  24.407  1.00  0.00           C
ATOM   1340  C2  CHO   247     144.428 185.737  19.307  1.00  0.00           C
ATOM   1341  ROH CHO   248      97.778 118.787  39.107  1.00  0.00            
ATOM   1342  R1  CHO   248      99.978 118.087  40.757  1.00  0.00            
ATOM   1343  R2  CHO   248     101.278 115.687  40.557  1.00  0.00            
ATOM   1344  R3  CHO   248     103.478 117.237  40.307  1.00  0.00            
ATOM   1345  R4  CHO   248     104.528 114.537  40.407  1.00  0.00            
ATOM   1346  R5  CHO   248     105.128 116.187  41.657  1.00  0.00            
ATOM   1347  C1  CHO   248     108.528 115.337  40.107  1.00  0.00           C
ATOM   1348  C2  CHO   248     112.428 113.737  40.557  1.00  0.00           C
ATOM   1349  ROH CHO   249     118.378  62.687  15.357  1.00  0.00            
ATOM   1350  R1  CHO   249     117.528  62.937  18.057  1.00  0.00            
ATOM   1351  R2  CHO   249     115.028  62.137  18.907  1.00  0.00            
ATOM   1352  R3  CHO   249     116.478  60.637  20.707  1.00  0.00            
ATOM   1353  R4  CHO   249     113.978  61.337  22.107  1.00  0.00            
ATOM   1354  R5  CHO   249     116.028  61.687  22.807  1.00  0.00            
ATOM   1355  C1  CHO   249     114.728  59.437  25.657  1.00  0.00           C
ATOM   1356  C2  CHO   249     111.378  58.987  27.957  1.00  0.00           C
ATOM   1357  ROH CHO   250     152.778 151.937  44.457  1.00  0.00            
ATOM   1358  R1  CHO   250     152.078 150.087  42.407  1.00  0.00            
ATOM   1359  R2  CHO   250     150.878 150.887  40.057  1.00  0.00            
ATOM   1360  R3  CHO   250     152.978 149.537  38.957  1.00  0.00            
ATOM   1361  R4  CHO   250     150.678 148.887  37.257  1.00  0.00            
ATOM   1362  R5  CHO   250     152.028 147.487  38.207  1.00  0.00            
ATOM   1363  C1  CHO   250     152.528 146.437  34.557  1.00  0.00           C
ATOM   1364  C2  CHO   250     149.678 142.887  33.807  1.00  0.00           C
ATOM   1365  ROH CHO   251     166.478 107.187  16.757  1.00  0.00            
ATOM   1366  R1  CHO   251     167.478 109.137  18.507  1.00  0.00            
ATOM   1367  R2  CHO   251     165.978 110.187  20.607  1.00  0.00            
ATOM   1368  R3  CHO   251     168.128 109.437  22.107  1.00  0.00            
ATOM   1369  R4  CHO   251     166.378 110.837  23.957  1.00  0.00            
ATOM   1370  R5  CHO   251     168.478 111.237  23.607  1.00  0.00            
ATOM   1371  C1  CHO   251     168.628 110.487  27.307  1.00  0.00           C
ATOM   1372  C2  CHO   251     171.428 109.587  31.457  1.00  0.00           C
ATOM   1373  ROH CHO   252     128.028  96.037  18.957  1.00  0.00            
ATOM   1374  R1  CHO   252     129.278  96.137  21.507  1.00  0.00            
ATOM   1375  R2  CHO   252     128.078  97.287  23.657  1.00  0.00            
ATOM   1376  R3  CHO   252     128.528  94.887  24.857  1.00  0.00            
ATOM   1377  R4  CHO   252     127.878  96.737  27.057  1.00  0.00            
ATOM   1378  R5  CHO   252     129.678  95.487  26.907  1.00  0.00            
ATOM   1379  C1  CHO   252     128.228  94.087  30.157  1.00  0.00           C
ATOM   1380  C2  CHO   252     131.178  93.987  33.607  1.00  0.00           C
ATOM   1381  ROH CHO   253      39.778  75.137  24.357  1.00  0.00            
ATOM   1382  R1  CHO   253      39.778  75.337  27.207  1.00  0.00            
ATOM   1383  R2  CHO   253      41.978  74.737  28.707  1.00  0.00            
ATOM   1384  R3  CHO   253      41.628  77.237  29.707  1.00  0.00            
ATOM   1385  R4  CHO   253      43.078  75.787  31.807  1.00  0.00            
ATOM   1386  R5  CHO   253      41.178  76.887  32.057  1.00  0.00            
ATOM   1387  C1  CHO   253      43.328  78.787  34.557  1.00  0.00           C
ATOM   1388  C2  CHO   253      44.178  76.387  37.357  1.00  0.00           C
ATOM   1389  ROH CHO   254      77.128 124.087  17.607  1.00  0.00            
ATOM   1390  R1  CHO   254      76.578 121.937  19.407  1.00  0.00            
ATOM   1391  R2  CHO   254      77.278 122.037  22.057  1.00  0.00            
ATOM   1392  R3  CHO   254      74.678 121.537  22.457  1.00  0.00            
ATOM   1393  R4  CHO   254      76.028 120.037  24.607  1.00  0.00            
ATOM   1394  R5  CHO   254      74.628 119.237  23.157  1.00  0.00            
ATOM   1395  C1  CHO   254      72.828 118.387  26.407  1.00  0.00           C
ATOM   1396  C2  CHO   254      70.028 117.487  29.107  1.00  0.00           C
ATOM   1397  ROH CHO   255     167.028 197.287  36.957  1.00  0.00            
ATOM   1398  R1  CHO   255     167.228 197.837  34.157  1.00  0.00            
ATOM   1399  R2  CHO   255     169.478 197.187  32.707  1.00  0.00            
ATOM   1400  R3  CHO   255     167.628 195.937  31.107  1.00  0.00            
ATOM   1401  R4  CHO   255     170.028 196.287  29.407  1.00  0.00            
ATOM   1402  R5  CHO   255     167.978 196.937  28.957  1.00  0.00            
ATOM   1403  C1  CHO   255     168.578 194.637  25.957  1.00  0.00           C
ATOM   1404  C2  CHO   255     171.128 197.137  24.807  1.00  0.00           C
ATOM   1405  ROH CHO   256     154.078 167.037  41.257  1.00  0.00            
ATOM   1406  R1  CHO   256     153.878 166.687  38.457  1.00  0.00            
ATOM   1407  R2  CHO   256     152.778 164.437  37.307  1.00  0.00            
ATOM   1408  R3  CHO   256     151.228 166.287  36.007  1.00  0.00            
ATOM   1409  R4  CHO   256     151.878 164.237  33.957  1.00  0.00            
ATOM   1410  R5  CHO   256     152.228 166.387  33.807  1.00  0.00            
ATOM   1411  C1  CHO   256     149.928 165.887  30.807  1.00  0.00           C
ATOM   1412  C2  CHO   256     149.578 162.937  28.407  1.00  0.00           C
ATOM   1413  ROH CHO   257     119.778 136.137  13.007  1.00  0.00            
ATOM   1414  R1  CHO   257     120.178 134.587  15.307  1.00  0.00            
ATOM   1415  R2  CHO   257     122.478 134.787  16.857  1.00  0.00            
ATOM   1416  R3  CHO   257     120.678 135.187  18.857  1.00  0.00            
ATOM   1417  R4  CHO   257     122.778 133.537  20.057  1.00  0.00            
ATOM   1418  R5  CHO   257     120.628 133.137  20.057  1.00  0.00            
ATOM   1419  C1  CHO   257     121.228 133.187  23.807  1.00  0.00           C
ATOM   1420  C2  CHO   257     123.778 130.287  25.957  1.00  0.00           C
ATOM   1421  ROH CHO   258     160.978  10.887  10.407  1.00  0.00            
ATOM   1422  R1  CHO   258     159.128  12.087  12.157  1.00  0.00            
ATOM   1423  R2  CHO   258     157.978  10.787  14.257  1.00  0.00            
ATOM   1424  R3  CHO   258     158.978  12.837  15.707  1.00  0.00            
ATOM   1425  R4  CHO   258     156.478  12.087  17.107  1.00  0.00            
ATOM   1426  R5  CHO   258     157.028  14.087  16.407  1.00  0.00            
ATOM   1427  C1  CHO   258     156.528  14.837  20.107  1.00  0.00           C
ATOM   1428  C2  CHO   258     158.278  15.137  24.807  1.00  0.00           C
ATOM   1429  ROH CHO   259     179.078 106.887  17.357  1.00  0.00            
ATOM   1430  R1  CHO   259     178.378 108.737  19.357  1.00  0.00            
ATOM   1431  R2  CHO   259     177.628 107.937  21.907  1.00  0.00            
ATOM   1432  R3  CHO   259     179.628 109.687  22.657  1.00  0.00            
ATOM   1433  R4  CHO   259     178.478 108.737  25.207  1.00  0.00            
ATOM   1434  R5  CHO   259     178.728 110.837  24.557  1.00  0.00            
ATOM   1435  C1  CHO   259     180.778 110.837  27.757  1.00  0.00           C
ATOM   1436  C2  CHO   259     180.378 113.437  30.957  1.00  0.00           C
ATOM   1437  ROH CHO   260     148.878 130.487  16.057  1.00  0.00            
ATOM   1438  R1  CHO   260     148.178 132.087  18.307  1.00  0.00            
ATOM   1439  R2  CHO   260     145.928 131.687  19.757  1.00  0.00            
ATOM   1440  R3  CHO   260     147.678 131.537  21.857  1.00  0.00            
ATOM   1441  R4  CHO   260     145.378 132.987  22.907  1.00  0.00            
ATOM   1442  R5  CHO   260     147.428 133.637  22.957  1.00  0.00            
ATOM   1443  C1  CHO   260     146.678 133.637  26.707  1.00  0.00           C
ATOM   1444  C2  CHO   260     148.228 134.187  30.507  1.00  0.00           C
ATOM   1445  ROH CHO   261     172.228 101.787  53.007  1.00  0.00            
ATOM   1446  R1  CHO   261     170.728 101.487  50.607  1.00  0.00            
ATOM   1447  R2  CHO   261     170.678 103.437  48.607  1.00  0.00            
ATOM   1448  R3  CHO   261     171.478 101.387  47.057  1.00  0.00            
ATOM   1449  R4  CHO   261     169.828 103.087  45.307  1.00  0.00            
ATOM   1450  R5  CHO   261     169.528 100.937  45.657  1.00  0.00            
ATOM   1451  C1  CHO   261     170.028 100.887  41.907  1.00  0.00           C
ATOM   1452  C2  CHO   261     171.528  99.337  38.507  1.00  0.00           C
ATOM   1453  ROH CHO   262     114.028  28.787  43.257  1.00  0.00            
ATOM   1454  R1  CHO   262     113.628  28.737  40.457  1.00  0.00            
ATOM   1455  R2  CHO   262     112.578  30.837  39.007  1.00  0.00            
ATOM   1456  R3  CHO   262     114.828  30.637  37.557  1.00  0.00            
ATOM   1457  R4  CHO   262     112.828  31.637  35.657  1.00  0.00            
ATOM   1458  R5  CHO   262     114.078  29.887  35.407  1.00  0.00            
ATOM   1459  C1  CHO   262     115.128  31.887  32.357  1.00  0.00           C
ATOM   1460  C2  CHO   262     114.128  34.187  29.307  1.00  0.00           C
ATOM   1461  ROH CHO   263     111.378   4.637  43.607  1.00  0.00            
ATOM   1462  R1  CHO   263     112.828   5.037  41.207  1.00  0.00            
ATOM   1463  R2  CHO   263     115.428   4.137  40.957  1.00  0.00            
ATOM   1464  R3  CHO   263     114.428   2.887  38.757  1.00  0.00            
ATOM   1465  R4  CHO   263     116.528   4.637  37.707  1.00  0.00            
ATOM   1466  R5  CHO   263     114.478   4.537  37.057  1.00  0.00            
ATOM   1467  C1  CHO   263     116.228   3.787  33.757  1.00  0.00           C
ATOM   1468  C2  CHO   263     118.078   1.737  30.257  1.00  0.00           C
ATOM   1469  ROH CHO   264      32.778  47.137  55.457  1.00  0.00            
ATOM   1470  R1  CHO   264      32.028  47.337  52.707  1.00  0.00            
ATOM   1471  R2  CHO   264      30.878  49.537  51.657  1.00  0.00            
ATOM   1472  R3  CHO   264      32.878  49.437  49.857  1.00  0.00            
ATOM   1473  R4  CHO   264      30.678  50.637  48.357  1.00  0.00            
ATOM   1474  R5  CHO   264      31.828  48.887  47.807  1.00  0.00            
ATOM   1475  C1  CHO   264      32.528  51.087  44.757  1.00  0.00           C
ATOM   1476  C2  CHO   264      31.978  52.737  40.507  1.00  0.00           C
ATOM   1477  ROH CHO   265      22.478  33.987  22.407  1.00  0.00            
ATOM   1478  R1  CHO   265      21.428  34.737  24.957  1.00  0.00            
ATOM   1479  R2  CHO   265      21.278  32.937  27.057  1.00  0.00            
ATOM   1480  R3  CHO   265      22.628  34.887  28.357  1.00  0.00            
ATOM   1481  R4  CHO   265      21.178  33.487  30.457  1.00  0.00            
ATOM   1482  R5  CHO   265      21.178  35.637  30.107  1.00  0.00            
ATOM   1483  C1  CHO   265      22.428  35.587  33.707  1.00  0.00           C
ATOM   1484  C2  CHO   265      21.128  35.287  36.907  1.00  0.00           C
ATOM   1485  ROH CHO   266     121.328 105.537  54.707  1.00  0.00            
ATOM   1486  R1  CHO   266     119.178 105.287  52.857  1.00  0.00            
ATOM   1487  R2  CHO   266     117.628 107.487  52.057  1.00  0.00            
ATOM   1488  R3  CHO   266     118.378 106.687  49.557  1.00  0.00            
ATOM   1489  R4  CHO   266     116.128 108.537  49.157  1.00  0.00            
ATOM   1490  R5  CHO   266     116.328 106.537  48.357  1.00  0.00            
ATOM   1491  C1  CHO   266     115.928 108.437  45.107  1.00  0.00           C
ATOM   1492  C2  CHO   266     114.578 109.087  41.357  1.00  0.00           C
ATOM   1493  ROH CHO   267     130.528  65.637  49.707  1.00  0.00            
ATOM   1494  R1  CHO   267     131.478  63.587  48.007  1.00  0.00            
ATOM   1495  R2  CHO   267     130.728  63.337  45.407  1.00  0.00            
ATOM   1496  R3  CHO   267     133.378  63.337  44.957  1.00  0.00            
ATOM   1497  R4  CHO   267     132.178  62.837  42.307  1.00  0.00            
ATOM   1498  R5  CHO   267     133.728  61.687  43.257  1.00  0.00            
ATOM   1499  C1  CHO   267     135.578  62.637  40.107  1.00  0.00           C
ATOM   1500  C2  CHO   267     134.728  61.487  37.157  1.00  0.00           C
ATOM   1501  ROH CHO   268      66.828  72.237  49.557  1.00  0.00            
ATOM   1502  R1  CHO   268      66.578  71.787  46.807  1.00  0.00            
ATOM   1503  R2  CHO   268      64.628  73.037  45.257  1.00  0.00            
ATOM   1504  R3  CHO   268      66.778  73.737  43.757  1.00  0.00            
ATOM   1505  R4  CHO   268      64.528  73.637  41.857  1.00  0.00            
ATOM   1506  R5  CHO   268      66.428  72.637  41.657  1.00  0.00            
ATOM   1507  C1  CHO   268      66.428  74.737  38.457  1.00  0.00           C
ATOM   1508  C2  CHO   268      66.028  74.737  35.307  1.00  0.00           C
ATOM   1509  ROH CHO   269      88.378  87.837  50.357  1.00  0.00            
ATOM   1510  R1  CHO   269      87.378  89.887  48.607  1.00  0.00            
ATOM   1511  R2  CHO   269      89.028  91.787  47.407  1.00  0.00            
ATOM   1512  R3  CHO   269      87.878  90.837  45.107  1.00  0.00            
ATOM   1513  R4  CHO   269      89.878  92.737  44.207  1.00  0.00            
ATOM   1514  R5  CHO   269      87.778  92.737  43.657  1.00  0.00            
ATOM   1515  C1  CHO   269      89.328  92.487  40.207  1.00  0.00           C
ATOM   1516  C2  CHO   269      88.878  94.687  37.657  1.00  0.00           C
ATOM   1517  ROH CHO   270      90.528  67.187  51.357  1.00  0.00            
ATOM   1518  R1  CHO   270      91.278  68.137  48.807  1.00  0.00            
ATOM   1519  R2  CHO   270      92.228  66.487  46.807  1.00  0.00            
ATOM   1520  R3  CHO   270      90.178  67.637  45.357  1.00  0.00            
ATOM   1521  R4  CHO   270      92.178  66.887  43.357  1.00  0.00            
ATOM   1522  R5  CHO   270      91.328  68.887  43.607  1.00  0.00            
ATOM   1523  C1  CHO   270      90.278  68.187  40.007  1.00  0.00           C
ATOM   1524  C2  CHO   270      89.528  67.387  37.557  1.00  0.00           C
ATOM   1525  ROH CHO   271      67.128  39.187  43.807  1.00  0.00            
ATOM   1526  R1  CHO   271      66.628  37.537  41.557  1.00  0.00            
ATOM   1527  R2  CHO   271      64.078  36.937  40.657  1.00  0.00            
ATOM   1528  R3  CHO   271      64.978  37.887  38.307  1.00  0.00            
ATOM   1529  R4  CHO   271      62.378  36.737  37.657  1.00  0.00            
ATOM   1530  R5  CHO   271      64.278  36.287  36.707  1.00  0.00            
ATOM   1531  C1  CHO   271      62.278  37.537  33.707  1.00  0.00           C
ATOM   1532  C2  CHO   271      59.928  36.137  32.807  1.00  0.00           C
ATOM   1533  ROH CHO   272     160.328  38.737  51.157  1.00  0.00            
ATOM   1534  R1  CHO   272     160.128  38.187  48.407  1.00  0.00            
ATOM   1535  R2  CHO   272     157.878  38.837  46.907  1.00  0.00            
ATOM   1536  R3  CHO   272     159.728  40.087  45.357  1.00  0.00            
ATOM   1537  R4  CHO   272     157.578  39.287  43.507  1.00  0.00            
ATOM   1538  R5  CHO   272     159.728  38.837  43.307  1.00  0.00            
ATOM   1539  C1  CHO   272     159.128  40.737  40.057  1.00  0.00           C
ATOM   1540  C2  CHO   272     159.278  40.137  36.707  1.00  0.00           C
ATOM   1541  ROH CHO   273     132.728  23.737  48.657  1.00  0.00            
ATOM   1542  R1  CHO   273     131.828  23.287  46.007  1.00  0.00            
ATOM   1543  R2  CHO   273     129.578  24.487  45.007  1.00  0.00            
ATOM   1544  R3  CHO   273     131.278  25.287  43.057  1.00  0.00            
ATOM   1545  R4  CHO   273     128.628  25.537  41.807  1.00  0.00            
ATOM   1546  R5  CHO   273     130.328  24.437  41.007  1.00  0.00            
ATOM   1547  C1  CHO   273     129.728  26.887  38.157  1.00  0.00           C
ATOM   1548  C2  CHO   273     129.728  26.937  34.407  1.00  0.00           C
ATOM   1549  ROH CHO   274     193.728 198.187  44.807  1.00  0.00            
ATOM   1550  R1  CHO   274     193.678 200.237  42.857  1.00  0.00            
ATOM   1551  R2  CHO   274     195.978 201.137  41.657  1.00  0.00            
ATOM   1552  R3  CHO   274     194.628 200.587  39.357  1.00  0.00            
ATOM   1553  R4  CHO   274     196.928 202.137  38.507  1.00  0.00            
ATOM   1554  R5  CHO   274     194.828 202.537  38.057  1.00  0.00            
ATOM   1555  C1  CHO   274     196.228 202.187  34.507  1.00  0.00           C
ATOM   1556  C2  CHO   274     198.678 203.237  32.007  1.00  0.00           C
ATOM   1557  ROH CHO   275     158.528  65.687  53.807  1.00  0.00            
ATOM   1558  R1  CHO   275     157.928  66.687  51.207  1.00  0.00            
ATOM   1559  R2  CHO   275     159.828  67.737  49.507  1.00  0.00            
ATOM   1560  R3  CHO   275     158.878  65.887  47.807  1.00  0.00            
ATOM   1561  R4  CHO   275     160.728  67.487  46.207  1.00  0.00            
ATOM   1562  R5  CHO   275     158.628  67.087  45.707  1.00  0.00            
ATOM   1563  C1  CHO   275     160.328  65.587  42.657  1.00  0.00           C
ATOM   1564  C2  CHO   275     162.528  66.037  40.307  1.00  0.00           C
ATOM   1565  ROH CHO   276     197.078  65.137  21.007  1.00  0.00            
ATOM   1566  R1  CHO   276     195.378  64.437  23.207  1.00  0.00            
ATOM   1567  R2  CHO   276     196.378  63.487  25.557  1.00  0.00            
ATOM   1568  R3  CHO   276     194.978  65.537  26.657  1.00  0.00            
ATOM   1569  R4  CHO   276     194.578  63.287  28.507  1.00  0.00            
ATOM   1570  R5  CHO   276     193.028  64.437  27.557  1.00  0.00            
ATOM   1571  C1  CHO   276     192.178  65.137  31.207  1.00  0.00           C
ATOM   1572  C2  CHO   276     189.178  66.587  33.307  1.00  0.00           C
ATOM   1573  ROH CHO   277      98.028  62.037  49.407  1.00  0.00            
ATOM   1574  R1  CHO   277      96.978  62.837  46.907  1.00  0.00            
ATOM   1575  R2  CHO   277      96.928  65.487  46.107  1.00  0.00            
ATOM   1576  R3  CHO   277      98.228  64.537  43.907  1.00  0.00            
ATOM   1577  R4  CHO   277      96.978  67.037  42.957  1.00  0.00            
ATOM   1578  R5  CHO   277      96.778  65.037  42.057  1.00  0.00            
ATOM   1579  C1  CHO   277      98.228  66.937  39.107  1.00  0.00           C
ATOM   1580  C2  CHO   277      95.128  67.387  37.807  1.00  0.00           C
ATOM   1581  ROH CHO   278     176.278 153.137  10.007  1.00  0.00            
ATOM   1582  R1  CHO   278     176.128 152.737  12.807  1.00  0.00            
ATOM   1583  R2  CHO   278     177.528 150.737  14.057  1.00  0.00            
ATOM   1584  R3  CHO   278     178.478 152.787  15.557  1.00  0.00            
ATOM   1585  R4  CHO   278     179.178 150.387  17.107  1.00  0.00            
ATOM   1586  R5  CHO   278     178.078 152.087  17.857  1.00  0.00            
ATOM   1587  C1  CHO   278     181.028 152.087  20.257  1.00  0.00           C
ATOM   1588  C2  CHO   278     182.778 151.637  23.507  1.00  0.00           C
ATOM   1589  ROH CHO   279     165.178 134.537  17.107  1.00  0.00            
ATOM   1590  R1  CHO   279     165.428 134.737  19.907  1.00  0.00            
ATOM   1591  R2  CHO   279     167.778 134.287  21.257  1.00  0.00            
ATOM   1592  R3  CHO   279     167.278 136.787  22.257  1.00  0.00            
ATOM   1593  R4  CHO   279     169.328 135.637  24.057  1.00  0.00            
ATOM   1594  R5  CHO   279     167.378 136.437  24.657  1.00  0.00            
ATOM   1595  C1  CHO   279     169.728 138.737  26.657  1.00  0.00           C
ATOM   1596  C2  CHO   279     169.778 140.787  29.907  1.00  0.00           C
ATOM   1597  ROH CHO   280      59.178 132.137  24.107  1.00  0.00            
ATOM   1598  R1  CHO   280      59.828 129.737  25.507  1.00  0.00            
ATOM   1599  R2  CHO   280      61.628 129.637  27.557  1.00  0.00            
ATOM   1600  R3  CHO   280      59.578 128.487  28.907  1.00  0.00            
ATOM   1601  R4  CHO   280      61.928 127.837  30.457  1.00  0.00            
ATOM   1602  R5  CHO   280      60.428 126.437  29.707  1.00  0.00            
ATOM   1603  C1  CHO   280      60.178 125.687  33.457  1.00  0.00           C
ATOM   1604  C2  CHO   280      58.928 124.987  37.007  1.00  0.00           C
ATOM   1605  ROH CHO   281     201.778 114.487  13.657  1.00  0.00            
ATOM   1606  R1  CHO   281     201.178 116.037  15.957  1.00  0.00            
ATOM   1607  R2  CHO   281     203.128 116.987  17.657  1.00  0.00            
ATOM   1608  R3  CHO   281     201.878 119.387  17.157  1.00  0.00            
ATOM   1609  R4  CHO   281     203.928 119.987  19.207  1.00  0.00            
ATOM   1610  R5  CHO   281     201.778 120.437  19.307  1.00  0.00            
ATOM   1611  C1  CHO   281     203.228 123.937  19.607  1.00  0.00           C
ATOM   1612  C2  CHO   281     205.528 125.637  20.857  1.00  0.00           C
ATOM   1613  ROH CHO   282      72.628 111.387  54.557  1.00  0.00            
ATOM   1614  R1  CHO   282      72.528 112.487  51.957  1.00  0.00            
ATOM   1615  R2  CHO   282      74.828 113.037  50.557  1.00  0.00            
ATOM   1616  R3  CHO   282      73.628 111.537  48.607  1.00  0.00            
ATOM   1617  R4  CHO   282      75.628 113.087  47.157  1.00  0.00            
ATOM   1618  R5  CHO   282      73.528 112.987  46.707  1.00  0.00            
ATOM   1619  C1  CHO   282      74.978 111.737  43.407  1.00  0.00           C
ATOM   1620  C2  CHO   282      76.078 109.687  39.157  1.00  0.00           C
ATOM   1621  ROH CHO   283      27.828  45.237  55.407  1.00  0.00            
ATOM   1622  R1  CHO   283      28.478  44.537  52.757  1.00  0.00            
ATOM   1623  R2  CHO   283      26.578  44.487  50.757  1.00  0.00            
ATOM   1624  R3  CHO   283      28.328  46.137  49.507  1.00  0.00            
ATOM   1625  R4  CHO   283      26.978  44.787  47.307  1.00  0.00            
ATOM   1626  R5  CHO   283      29.128  44.937  47.607  1.00  0.00            
ATOM   1627  C1  CHO   283      28.828  46.537  44.157  1.00  0.00           C
ATOM   1628  C2  CHO   283      27.678  50.487  43.657  1.00  0.00           C
ATOM   1629  ROH CHO   284       6.828   3.887  21.107  1.00  0.00            
ATOM   1630  R1  CHO   284       8.128   3.287  23.607  1.00  0.00            
ATOM   1631  R2  CHO   284       9.328   5.237  25.157  1.00  0.00            
ATOM   1632  R3  CHO   284       7.678   4.237  27.057  1.00  0.00            
ATOM   1633  R4  CHO   284       9.578   5.937  28.507  1.00  0.00            
ATOM   1634  R5  CHO   284       9.128   3.837  28.957  1.00  0.00            
ATOM   1635  C1  CHO   284       8.228   5.387  32.307  1.00  0.00           C
ATOM   1636  C2  CHO   284       7.978   2.987  35.607  1.00  0.00           C
ATOM   1637  ROH CHO   285     134.928  25.637  10.107  1.00  0.00            
ATOM   1638  R1  CHO   285     134.928  25.587  12.957  1.00  0.00            
ATOM   1639  R2  CHO   285     133.378  23.887  14.407  1.00  0.00            
ATOM   1640  R3  CHO   285     135.728  23.137  15.507  1.00  0.00            
ATOM   1641  R4  CHO   285     133.728  22.637  17.657  1.00  0.00            
ATOM   1642  R5  CHO   285     135.578  23.837  17.807  1.00  0.00            
ATOM   1643  C1  CHO   285     136.178  21.237  20.557  1.00  0.00           C
ATOM   1644  C2  CHO   285     135.578  22.787  24.307  1.00  0.00           C
ATOM   1645  ROH CHO   286      39.428 219.287  17.457  1.00  0.00            
ATOM   1646  R1  CHO   286      39.578 219.037  20.257  1.00  0.00            
ATOM   1647  R2  CHO   286      37.778 220.337  21.957  1.00  0.00            
ATOM   1648  R3  CHO   286      37.378 217.787  22.907  1.00  0.00            
ATOM   1649  R4  CHO   286      36.478 219.587  25.057  1.00  0.00            
ATOM   1650  R5  CHO   286      37.928 217.937  25.207  1.00  0.00            
ATOM   1651  C1  CHO   286      35.328 216.787  27.757  1.00  0.00           C
ATOM   1652  C2  CHO   286      36.928 216.437  32.007  1.00  0.00           C
ATOM   1653  ROH CHO   287     210.478   9.887  47.857  1.00  0.00            
ATOM   1654  R1  CHO   287     209.528  11.687  45.857  1.00  0.00            
ATOM   1655  R2  CHO   287     211.228  13.387  44.457  1.00  0.00            
ATOM   1656  R3  CHO   287     210.128  12.187  42.307  1.00  0.00            
ATOM   1657  R4  CHO   287     210.728  14.887  41.407  1.00  0.00            
ATOM   1658  R5  CHO   287     208.778  13.887  41.257  1.00  0.00            
ATOM   1659  C1  CHO   287     209.378  14.637  37.557  1.00  0.00           C
ATOM   1660  C2  CHO   287     208.778  14.287  33.157  1.00  0.00           C
ATOM   1661  ROH CHO   288     154.728 193.437  34.557  1.00  0.00            
ATOM   1662  R1  CHO   288     155.428 194.587  32.057  1.00  0.00            
ATOM   1663  R2  CHO   288     157.528 193.687  30.557  1.00  0.00            
ATOM   1664  R3  CHO   288     155.678 193.437  28.607  1.00  0.00            
ATOM   1665  R4  CHO   288     158.128 194.187  27.207  1.00  0.00            
ATOM   1666  R5  CHO   288     156.178 195.187  27.057  1.00  0.00            
ATOM   1667  C1  CHO   288     156.678 194.287  23.407  1.00  0.00           C
ATOM   1668  C2  CHO   288     155.728 196.187  19.407  1.00  0.00           C
ATOM   1669  ROH CHO   289     211.578  16.787  49.857  1.00  0.00            
ATOM   1670  R1  CHO   289     211.878  18.537  47.607  1.00  0.00            
ATOM   1671  R2  CHO   289     213.528  17.987  45.507  1.00  0.00            
ATOM   1672  R3  CHO   289     211.278  18.337  44.007  1.00  0.00            
ATOM   1673  R4  CHO   289     213.478  18.337  42.057  1.00  0.00            
ATOM   1674  R5  CHO   289     211.928  19.837  42.307  1.00  0.00            
ATOM   1675  C1  CHO   289     211.278  18.887  38.657  1.00  0.00           C
ATOM   1676  C2  CHO   289     211.528  19.087  35.907  1.00  0.00           C
ATOM   1677  ROH CHO   290     197.078 112.687  11.907  1.00  0.00            
ATOM   1678  R1  CHO   290     197.328 113.537  14.607  1.00  0.00            
ATOM   1679  R2  CHO   290     196.678 111.837  16.757  1.00  0.00            
ATOM   1680  R3  CHO   290     199.178 112.487  17.557  1.00  0.00            
ATOM   1681  R4  CHO   290     197.728 111.937  20.057  1.00  0.00            
ATOM   1682  R5  CHO   290     198.878 113.737  19.607  1.00  0.00            
ATOM   1683  C1  CHO   290     200.678 112.537  22.707  1.00  0.00           C
ATOM   1684  C2  CHO   290     197.278 113.137  25.007  1.00  0.00           C
ATOM   1685  ROH CHO   291      84.778  30.987  13.157  1.00  0.00            
ATOM   1686  R1  CHO   291      83.578  31.237  15.707  1.00  0.00            
ATOM   1687  R2  CHO   291      84.628  30.037  17.957  1.00  0.00            
ATOM   1688  R3  CHO   291      84.528  32.587  18.957  1.00  0.00            
ATOM   1689  R4  CHO   291      84.228  30.837  21.307  1.00  0.00            
ATOM   1690  R5  CHO   291      82.928  32.487  20.707  1.00  0.00            
ATOM   1691  C1  CHO   291      83.928  33.687  24.207  1.00  0.00           C
ATOM   1692  C2  CHO   291      84.478  33.037  27.807  1.00  0.00           C
ATOM   1693  ROH CHO   292      25.078 212.687  42.957  1.00  0.00            
ATOM   1694  R1  CHO   292      25.478 212.537  40.157  1.00  0.00            
ATOM   1695  R2  CHO   292      23.378 212.037  38.407  1.00  0.00            
ATOM   1696  R3  CHO   292      24.278 214.337  37.207  1.00  0.00            
ATOM   1697  R4  CHO   292      23.078 212.787  35.007  1.00  0.00            
ATOM   1698  R5  CHO   292      25.128 213.637  35.107  1.00  0.00            
ATOM   1699  C1  CHO   292      23.778 215.387  31.957  1.00  0.00           C
ATOM   1700  C2  CHO   292      23.028 216.587  28.857  1.00  0.00           C
ATOM   1701  ROH CHO   293     153.428 176.387  33.657  1.00  0.00            
ATOM   1702  R1  CHO   293     155.028 175.437  31.557  1.00  0.00            
ATOM   1703  R2  CHO   293     154.028 174.887  29.057  1.00  0.00            
ATOM   1704  R3  CHO   293     155.928 176.587  28.207  1.00  0.00            
ATOM   1705  R4  CHO   293     154.528 175.787  25.757  1.00  0.00            
ATOM   1706  R5  CHO   293     156.678 175.687  26.107  1.00  0.00            
ATOM   1707  C1  CHO   293     156.678 177.937  23.057  1.00  0.00           C
ATOM   1708  C2  CHO   293     154.028 177.287  19.857  1.00  0.00           C
ATOM   1709  ROH CHO   294     143.378 176.487  35.907  1.00  0.00            
ATOM   1710  R1  CHO   294     143.678 176.637  33.107  1.00  0.00            
ATOM   1711  R2  CHO   294     144.528 174.437  31.607  1.00  0.00            
ATOM   1712  R3  CHO   294     142.228 174.937  30.207  1.00  0.00            
ATOM   1713  R4  CHO   294     143.878 173.337  28.407  1.00  0.00            
ATOM   1714  R5  CHO   294     142.978 175.237  27.907  1.00  0.00            
ATOM   1715  C1  CHO   294     141.378 173.137  25.207  1.00  0.00           C
ATOM   1716  C2  CHO   294     141.028 171.787  22.157  1.00  0.00           C
ATOM   1717  ROH CHO   295      89.228   7.987  38.057  1.00  0.00            
ATOM   1718  R1  CHO   295      89.378   7.437  35.257  1.00  0.00            
ATOM   1719  R2  CHO   295      87.428   6.087  33.907  1.00  0.00            
ATOM   1720  R3  CHO   295      87.478   8.287  32.307  1.00  0.00            
ATOM   1721  R4  CHO   295      85.928   6.287  30.807  1.00  0.00            
ATOM   1722  R5  CHO   295      87.628   7.387  30.057  1.00  0.00            
ATOM   1723  C1  CHO   295      85.078   8.487  27.507  1.00  0.00           C
ATOM   1724  C2  CHO   295      88.478  11.037  25.507  1.00  0.00           C
ATOM   1725  ROH CHO   296     209.728  50.937  21.157  1.00  0.00            
ATOM   1726  R1  CHO   296     209.228  50.687  23.957  1.00  0.00            
ATOM   1727  R2  CHO   296     211.178  49.787  25.707  1.00  0.00            
ATOM   1728  R3  CHO   296     210.628  52.137  27.007  1.00  0.00            
ATOM   1729  R4  CHO   296     211.028  50.187  29.157  1.00  0.00            
ATOM   1730  R5  CHO   296     209.278  51.487  28.857  1.00  0.00            
ATOM   1731  C1  CHO   296     210.428  52.637  32.357  1.00  0.00           C
ATOM   1732  C2  CHO   296     207.978  52.687  34.557  1.00  0.00           C
ATOM   1733  ROH CHO   297     207.428 133.737  42.657  1.00  0.00            
ATOM   1734  R1  CHO   297     208.978 132.037  41.007  1.00  0.00            
ATOM   1735  R2  CHO   297     207.878 130.537  38.957  1.00  0.00            
ATOM   1736  R3  CHO   297     209.778 131.787  37.457  1.00  0.00            
ATOM   1737  R4  CHO   297     209.778 129.037  36.457  1.00  0.00            
ATOM   1738  R5  CHO   297     211.478 130.187  37.157  1.00  0.00            
ATOM   1739  C1  CHO   297     212.628 129.387  33.607  1.00  0.00           C
ATOM   1740  C2  CHO   297     211.378 127.887  30.607  1.00  0.00           C
ATOM   1741  ROH CHO   298     101.278  70.437  15.307  1.00  0.00            
ATOM   1742  R1  CHO   298     102.228  69.587  17.807  1.00  0.00            
ATOM   1743  R2  CHO   298     103.778  71.137  19.457  1.00  0.00            
ATOM   1744  R3  CHO   298     101.878  70.637  21.257  1.00  0.00            
ATOM   1745  R4  CHO   298     104.178  71.387  22.857  1.00  0.00            
ATOM   1746  R5  CHO   298     103.028  69.537  23.057  1.00  0.00            
ATOM   1747  C1  CHO   298     102.628  70.987  26.607  1.00  0.00           C
ATOM   1748  C2  CHO   298     102.228  71.087  31.107  1.00  0.00           C
ATOM   1749  ROH CHO   299     121.628  84.087  49.457  1.00  0.00            
ATOM   1750  R1  CHO   299     122.728  84.987  47.007  1.00  0.00            
ATOM   1751  R2  CHO   299     124.228  83.337  45.407  1.00  0.00            
ATOM   1752  R3  CHO   299     122.428  84.087  43.507  1.00  0.00            
ATOM   1753  R4  CHO   299     124.628  82.837  42.007  1.00  0.00            
ATOM   1754  R5  CHO   299     123.778  84.787  41.657  1.00  0.00            
ATOM   1755  C1  CHO   299     123.178  83.187  38.207  1.00  0.00           C
ATOM   1756  C2  CHO   299     125.978  82.237  34.657  1.00  0.00           C
ATOM   1757  ROH CHO   300     138.278  40.087  14.057  1.00  0.00            
ATOM   1758  R1  CHO   300     137.028  38.287  15.907  1.00  0.00            
ATOM   1759  R2  CHO   300     138.478  36.437  17.307  1.00  0.00            
ATOM   1760  R3  CHO   300     137.228  37.587  19.457  1.00  0.00            
ATOM   1761  R4  CHO   300     138.878  35.487  20.607  1.00  0.00            
ATOM   1762  R5  CHO   300     136.728  35.787  20.907  1.00  0.00            
ATOM   1763  C1  CHO   300     137.978  36.037  24.557  1.00  0.00           C
ATOM   1764  C2  CHO   300     136.428  34.187  27.307  1.00  0.00           C
ATOM   1765  ROH CHO   301      45.278 216.237  15.157  1.00  0.00            
ATOM   1766  R1  CHO   301      43.528 215.987  17.357  1.00  0.00            
ATOM   1767  R2  CHO   301      43.978 214.287  19.457  1.00  0.00            
ATOM   1768  R3  CHO   301      43.628 216.537  20.957  1.00  0.00            
ATOM   1769  R4  CHO   301      43.828 214.337  22.907  1.00  0.00            
ATOM   1770  R5  CHO   301      42.228 215.837  22.757  1.00  0.00            
ATOM   1771  C1  CHO   301      43.378 216.487  26.307  1.00  0.00           C
ATOM   1772  C2  CHO   301      40.228 215.387  28.457  1.00  0.00           C
ATOM   1773  ROH CHO   302      54.678 145.087  31.907  1.00  0.00            
ATOM   1774  R1  CHO   302      53.228 145.837  34.207  1.00  0.00            
ATOM   1775  R2  CHO   302      51.128 144.337  35.207  1.00  0.00            
ATOM   1776  R3  CHO   302      52.578 144.437  37.507  1.00  0.00            
ATOM   1777  R4  CHO   302      49.878 143.587  38.357  1.00  0.00            
ATOM   1778  R5  CHO   302      51.028 145.287  39.157  1.00  0.00            
ATOM   1779  C1  CHO   302      50.478 143.287  42.357  1.00  0.00           C
ATOM   1780  C2  CHO   302      47.978 143.537  44.657  1.00  0.00           C
ATOM   1781  ROH CHO   303     125.628  97.837  55.957  1.00  0.00            
ATOM   1782  R1  CHO   303     126.528  97.237  53.357  1.00  0.00            
ATOM   1783  R2  CHO   303     124.928  95.987  51.507  1.00  0.00            
ATOM   1784  R3  CHO   303     125.578  98.137  49.957  1.00  0.00            
ATOM   1785  R4  CHO   303     124.328  96.237  48.107  1.00  0.00            
ATOM   1786  R5  CHO   303     126.328  97.137  47.857  1.00  0.00            
ATOM   1787  C1  CHO   303     124.678  98.387  44.657  1.00  0.00           C
ATOM   1788  C2  CHO   303     122.378 101.137  42.707  1.00  0.00           C
ATOM   1789  ROH CHO   304     132.578  30.237  10.757  1.00  0.00            
ATOM   1790  R1  CHO   304     132.278  30.237  13.557  1.00  0.00            
ATOM   1791  R2  CHO   304     131.478  27.987  14.957  1.00  0.00            
ATOM   1792  R3  CHO   304     133.728  28.437  16.357  1.00  0.00            
ATOM   1793  R4  CHO   304     131.978  27.037  18.257  1.00  0.00            
ATOM   1794  R5  CHO   304     132.928  28.937  18.557  1.00  0.00            
ATOM   1795  C1  CHO   304     134.378  26.937  21.507  1.00  0.00           C
ATOM   1796  C2  CHO   304     135.728  27.837  25.007  1.00  0.00           C
ATOM   1797  ROH CHO   305     123.878  22.337  45.357  1.00  0.00            
ATOM   1798  R1  CHO   305     125.178  22.887  42.907  1.00  0.00            
ATOM   1799  R2  CHO   305     125.728  20.987  41.057  1.00  0.00            
ATOM   1800  R3  CHO   305     124.428  22.687  39.357  1.00  0.00            
ATOM   1801  R4  CHO   305     126.628  21.637  37.757  1.00  0.00            
ATOM   1802  R5  CHO   305     126.128  23.737  38.107  1.00  0.00            
ATOM   1803  C1  CHO   305     125.928  23.687  34.307  1.00  0.00           C
ATOM   1804  C2  CHO   305     127.028  21.487  31.207  1.00  0.00           C
ATOM   1805  ROH CHO   306      65.078 159.437  24.007  1.00  0.00            
ATOM   1806  R1  CHO   306      65.228 160.337  26.657  1.00  0.00            
ATOM   1807  R2  CHO   306      62.978 160.537  28.307  1.00  0.00            
ATOM   1808  R3  CHO   306      64.478 158.987  29.957  1.00  0.00            
ATOM   1809  R4  CHO   306      61.978 159.387  31.407  1.00  0.00            
ATOM   1810  R5  CHO   306      63.978 159.787  32.157  1.00  0.00            
ATOM   1811  C1  CHO   306      62.778 157.237  34.757  1.00  0.00           C
ATOM   1812  C2  CHO   306      64.578 156.937  38.107  1.00  0.00           C
ATOM   1813  ROH CHO   307     114.378  78.287  18.507  1.00  0.00            
ATOM   1814  R1  CHO   307     114.378  76.937  21.007  1.00  0.00            
ATOM   1815  R2  CHO   307     116.278  77.387  22.957  1.00  0.00            
ATOM   1816  R3  CHO   307     114.128  77.837  24.507  1.00  0.00            
ATOM   1817  R4  CHO   307     116.428  77.937  26.357  1.00  0.00            
ATOM   1818  R5  CHO   307     114.628  76.687  26.557  1.00  0.00            
ATOM   1819  C1  CHO   307     114.478  78.637  29.807  1.00  0.00           C
ATOM   1820  C2  CHO   307     117.378  78.337  32.007  1.00  0.00           C
ATOM   1821  ROH CHO   308      17.678  51.787  20.257  1.00  0.00            
ATOM   1822  R1  CHO   308      17.628  53.287  22.657  1.00  0.00            
ATOM   1823  R2  CHO   308      15.378  53.337  24.307  1.00  0.00            
ATOM   1824  R3  CHO   308      17.178  52.537  26.207  1.00  0.00            
ATOM   1825  R4  CHO   308      15.128  54.087  27.657  1.00  0.00            
ATOM   1826  R5  CHO   308      17.328  54.387  27.707  1.00  0.00            
ATOM   1827  C1  CHO   308      16.678  53.737  31.407  1.00  0.00           C
ATOM   1828  C2  CHO   308      14.328  53.487  34.707  1.00  0.00           C
ATOM   1829  ROH CHO   309      27.428  30.187  52.507  1.00  0.00            
ATOM   1830  R1  CHO   309      29.478  30.487  50.607  1.00  0.00            
ATOM   1831  R2  CHO   309      29.528  29.137  48.207  1.00  0.00            
ATOM   1832  R3  CHO   309      29.778  31.637  47.157  1.00  0.00            
ATOM   1833  R4  CHO   309      30.878  29.887  45.107  1.00  0.00            
ATOM   1834  R5  CHO   309      31.878  31.587  46.007  1.00  0.00            
ATOM   1835  C1  CHO   309      31.928  32.637  42.357  1.00  0.00           C
ATOM   1836  C2  CHO   309      30.328  32.137  39.257  1.00  0.00           C
ATOM   1837  ROH CHO   310     213.328  33.387  18.607  1.00  0.00            
ATOM   1838  R1  CHO   310     213.378  33.137  21.407  1.00  0.00            
ATOM   1839  R2  CHO   310     211.128  33.337  23.007  1.00  0.00            
ATOM   1840  R3  CHO   310     211.928  30.937  23.907  1.00  0.00            
ATOM   1841  R4  CHO   310     210.228  32.037  26.057  1.00  0.00            
ATOM   1842  R5  CHO   310     212.278  31.287  26.257  1.00  0.00            
ATOM   1843  C1  CHO   310     210.528  28.987  28.707  1.00  0.00           C
ATOM   1844  C2  CHO   310     210.678  26.087  31.307  1.00  0.00           C
ATOM   1845  ROH CHO   311     191.378 162.887  40.057  1.00  0.00            
ATOM   1846  R1  CHO   311     191.728 164.087  37.507  1.00  0.00            
ATOM   1847  R2  CHO   311     190.028 163.587  35.357  1.00  0.00            
ATOM   1848  R3  CHO   311     189.828 166.287  35.357  1.00  0.00            
ATOM   1849  R4  CHO   311     189.078 165.437  32.607  1.00  0.00            
ATOM   1850  R5  CHO   311     190.578 166.887  33.157  1.00  0.00            
ATOM   1851  C1  CHO   311     188.328 169.037  30.957  1.00  0.00           C
ATOM   1852  C2  CHO   311     191.378 172.137  30.607  1.00  0.00           C
ATOM   1853  ROH CHO   312     178.478  93.537  52.307  1.00  0.00            
ATOM   1854  R1  CHO   312     178.478  93.637  49.457  1.00  0.00            
ATOM   1855  R2  CHO   312     177.978  91.487  47.907  1.00  0.00            
ATOM   1856  R3  CHO   312     176.078  93.137  46.807  1.00  0.00            
ATOM   1857  R4  CHO   312     176.528  91.037  44.757  1.00  0.00            
ATOM   1858  R5  CHO   312     176.628  93.187  44.507  1.00  0.00            
ATOM   1859  C1  CHO   312     173.928  92.287  41.957  1.00  0.00           C
ATOM   1860  C2  CHO   312     171.128  89.587  40.307  1.00  0.00           C
ATOM   1861  ROH CHO   313      55.778 133.787  46.707  1.00  0.00            
ATOM   1862  R1  CHO   313      56.728 135.037  44.307  1.00  0.00            
ATOM   1863  R2  CHO   313      57.828 133.587  42.257  1.00  0.00            
ATOM   1864  R3  CHO   313      55.978 134.837  40.757  1.00  0.00            
ATOM   1865  R4  CHO   313      57.778 133.637  38.807  1.00  0.00            
ATOM   1866  R5  CHO   313      57.178 135.737  38.907  1.00  0.00            
ATOM   1867  C1  CHO   313      55.978 134.887  35.407  1.00  0.00           C
ATOM   1868  C2  CHO   313      54.528 135.037  31.607  1.00  0.00           C
ATOM   1869  ROH CHO   314     153.578  80.887  55.107  1.00  0.00            
ATOM   1870  R1  CHO   314     153.328  81.387  52.307  1.00  0.00            
ATOM   1871  R2  CHO   314     155.478  82.237  50.757  1.00  0.00            
ATOM   1872  R3  CHO   314     154.778  80.087  49.257  1.00  0.00            
ATOM   1873  R4  CHO   314     156.728  81.487  47.657  1.00  0.00            
ATOM   1874  R5  CHO   314     154.728  80.937  47.007  1.00  0.00            
ATOM   1875  C1  CHO   314     156.828  79.187  44.357  1.00  0.00           C
ATOM   1876  C2  CHO   314     156.678  79.437  40.857  1.00  0.00           C
ATOM   1877  ROH CHO   315     197.078 139.987  44.707  1.00  0.00            
ATOM   1878  R1  CHO   315     195.478 139.837  42.357  1.00  0.00            
ATOM   1879  R2  CHO   315     195.128 142.037  40.707  1.00  0.00            
ATOM   1880  R3  CHO   315     195.978 140.287  38.807  1.00  0.00            
ATOM   1881  R4  CHO   315     194.528 142.337  37.307  1.00  0.00            
ATOM   1882  R5  CHO   315     194.178 140.187  37.207  1.00  0.00            
ATOM   1883  C1  CHO   315     194.978 140.887  33.557  1.00  0.00           C
ATOM   1884  C2  CHO   315     196.078 139.437  30.007  1.00  0.00           C
ATOM   1885  ROH CHO   316     110.678  85.687  54.357  1.00  0.00            
ATOM   1886  R1  CHO   316     110.878  87.137  51.907  1.00  0.00            
ATOM   1887  R2  CHO   316     113.228  88.287  51.057  1.00  0.00            
ATOM   1888  R3  CHO   316     112.778  86.837  48.807  1.00  0.00            
ATOM   1889  R4  CHO   316     114.478  88.987  47.907  1.00  0.00            
ATOM   1890  R5  CHO   316     112.578  88.437  47.057  1.00  0.00            
ATOM   1891  C1  CHO   316     114.778  88.037  44.007  1.00  0.00           C
ATOM   1892  C2  CHO   316     114.578  88.887  39.957  1.00  0.00           C
ATOM   1893  ROH CHO   317     179.778 126.137  48.957  1.00  0.00            
ATOM   1894  R1  CHO   317     178.328 125.787  46.557  1.00  0.00            
ATOM   1895  R2  CHO   317     178.078 127.737  44.657  1.00  0.00            
ATOM   1896  R3  CHO   317     178.978 125.737  43.007  1.00  0.00            
ATOM   1897  R4  CHO   317     176.928 127.087  41.457  1.00  0.00            
ATOM   1898  R5  CHO   317     177.028 124.987  41.857  1.00  0.00            
ATOM   1899  C1  CHO   317     177.078 124.887  38.057  1.00  0.00           C
ATOM   1900  C2  CHO   317     174.128 124.137  35.707  1.00  0.00           C
ATOM   1901  ROH CHO   318     220.678  55.887  22.757  1.00  0.00            
ATOM   1902  R1  CHO   318     220.078  54.737  25.257  1.00  0.00            
ATOM   1903  R2  CHO   318     221.278  55.587  27.607  1.00  0.00            
ATOM   1904  R3  CHO   318     218.728  55.887  28.457  1.00  0.00            
ATOM   1905  R4  CHO   318     220.328  56.237  30.857  1.00  0.00            
ATOM   1906  R5  CHO   318     218.628  54.887  30.607  1.00  0.00            
ATOM   1907  C1  CHO   318     217.328  56.937  33.557  1.00  0.00           C
ATOM   1908  C2  CHO   318     219.028  54.087  36.457  1.00  0.00           C
ATOM   1909  ROH CHO   319     173.278  17.387  12.507  1.00  0.00            
ATOM   1910  R1  CHO   319     172.578  18.137  15.107  1.00  0.00            
ATOM   1911  R2  CHO   319     171.078  16.537  16.807  1.00  0.00            
ATOM   1912  R3  CHO   319     173.178  16.837  18.507  1.00  0.00            
ATOM   1913  R4  CHO   319     170.878  16.237  20.207  1.00  0.00            
ATOM   1914  R5  CHO   319     172.228  17.937  20.407  1.00  0.00            
ATOM   1915  C1  CHO   319     172.728  16.387  23.807  1.00  0.00           C
ATOM   1916  C2  CHO   319     173.778  16.687  27.407  1.00  0.00           C
ATOM   1917  ROH CHO   320     122.078  20.387  11.357  1.00  0.00            
ATOM   1918  R1  CHO   320     121.828  21.937  13.707  1.00  0.00            
ATOM   1919  R2  CHO   320     121.378  20.787  16.207  1.00  0.00            
ATOM   1920  R3  CHO   320     123.578  22.187  16.907  1.00  0.00            
ATOM   1921  R4  CHO   320     122.778  20.787  19.357  1.00  0.00            
ATOM   1922  R5  CHO   320     123.078  22.937  19.157  1.00  0.00            
ATOM   1923  C1  CHO   320     125.678  22.137  21.857  1.00  0.00           C
ATOM   1924  C2  CHO   320     125.978  25.137  24.857  1.00  0.00           C
ATOM   1925  ROH CHO   321     141.028  17.237  10.157  1.00  0.00            
ATOM   1926  R1  CHO   321     140.678  15.737  12.507  1.00  0.00            
ATOM   1927  R2  CHO   321     142.728  14.787  14.057  1.00  0.00            
ATOM   1928  R3  CHO   321     141.478  16.137  16.057  1.00  0.00            
ATOM   1929  R4  CHO   321     142.778  13.837  17.357  1.00  0.00            
ATOM   1930  R5  CHO   321     140.678  14.387  17.507  1.00  0.00            
ATOM   1931  C1  CHO   321     141.578  14.537  21.207  1.00  0.00           C
ATOM   1932  C2  CHO   321     143.978  11.987  24.207  1.00  0.00           C
ATOM   1933  ROH CHO   322      -1.522 133.937  45.557  1.00  0.00            
ATOM   1934  R1  CHO   322      -0.572 131.737  44.057  1.00  0.00            
ATOM   1935  R2  CHO   322      -0.272 131.787  41.357  1.00  0.00            
ATOM   1936  R3  CHO   322       2.278 131.037  41.907  1.00  0.00            
ATOM   1937  R4  CHO   322       1.928 130.237  39.107  1.00  0.00            
ATOM   1938  R5  CHO   322       2.578 128.987  40.757  1.00  0.00            
ATOM   1939  C1  CHO   322       5.578 128.637  38.407  1.00  0.00           C
ATOM   1940  C2  CHO   322       8.928 131.937  36.457  1.00  0.00           C
ATOM   1941  ROH CHO   323     131.878 122.387  51.207  1.00  0.00            
ATOM   1942  R1  CHO   323     132.828 122.187  48.557  1.00  0.00            
ATOM   1943  R2  CHO   323     132.978 119.837  47.207  1.00  0.00            
ATOM   1944  R3  CHO   323     131.478 121.137  45.357  1.00  0.00            
ATOM   1945  R4  CHO   323     131.978 118.487  44.157  1.00  0.00            
ATOM   1946  R5  CHO   323     132.378 120.437  43.257  1.00  0.00            
ATOM   1947  C1  CHO   323     129.928 118.937  40.707  1.00  0.00           C
ATOM   1948  C2  CHO   323     131.428 116.837  37.107  1.00  0.00           C
ATOM   1949  ROH CHO   324      26.278  80.237  24.407  1.00  0.00            
ATOM   1950  R1  CHO   324      27.678  81.587  26.407  1.00  0.00            
ATOM   1951  R2  CHO   324      27.478  84.387  26.707  1.00  0.00            
ATOM   1952  R3  CHO   324      26.828  83.737  29.257  1.00  0.00            
ATOM   1953  R4  CHO   324      28.428  86.137  29.507  1.00  0.00            
ATOM   1954  R5  CHO   324      28.778  84.287  30.507  1.00  0.00            
ATOM   1955  C1  CHO   324      28.328  86.587  33.557  1.00  0.00           C
ATOM   1956  C2  CHO   324      30.428  89.087  33.107  1.00  0.00           C
ATOM   1957  ROH CHO   325      58.328  80.587  51.007  1.00  0.00            
ATOM   1958  R1  CHO   325      57.628  79.787  48.407  1.00  0.00            
ATOM   1959  R2  CHO   325      56.478  81.487  46.557  1.00  0.00            
ATOM   1960  R3  CHO   325      58.578  80.637  45.007  1.00  0.00            
ATOM   1961  R4  CHO   325      56.428  81.387  43.107  1.00  0.00            
ATOM   1962  R5  CHO   325      57.478  79.437  43.207  1.00  0.00            
ATOM   1963  C1  CHO   325      58.328  80.537  39.607  1.00  0.00           C
ATOM   1964  C2  CHO   325      58.128  80.137  35.407  1.00  0.00           C
ATOM   1965  ROH CHO   326     191.178  16.837  10.457  1.00  0.00            
ATOM   1966  R1  CHO   326     190.828  16.737  13.257  1.00  0.00            
ATOM   1967  R2  CHO   326     190.878  18.937  14.907  1.00  0.00            
ATOM   1968  R3  CHO   326     188.428  18.037  15.707  1.00  0.00            
ATOM   1969  R4  CHO   326     189.728  18.987  18.157  1.00  0.00            
ATOM   1970  R5  CHO   326     188.878  16.987  17.807  1.00  0.00            
ATOM   1971  C1  CHO   326     186.778  18.137  20.807  1.00  0.00           C
ATOM   1972  C2  CHO   326     185.628  21.237  22.007  1.00  0.00           C
ATOM   1973  ROH CHO   327     128.028  55.937  14.607  1.00  0.00            
ATOM   1974  R1  CHO   327     129.278  55.837  17.157  1.00  0.00            
ATOM   1975  R2  CHO   327     127.928  56.487  19.507  1.00  0.00            
ATOM   1976  R3  CHO   327     128.628  54.087  20.307  1.00  0.00            
ATOM   1977  R4  CHO   327     127.528  55.337  22.707  1.00  0.00            
ATOM   1978  R5  CHO   327     129.478  54.387  22.557  1.00  0.00            
ATOM   1979  C1  CHO   327     127.928  52.337  25.357  1.00  0.00           C
ATOM   1980  C2  CHO   327     126.478  52.137  28.807  1.00  0.00           C
ATOM   1981  ROH CHO   328     101.778 222.037  42.507  1.00  0.00            
ATOM   1982  R1  CHO   328     102.328 221.837  39.707  1.00  0.00            
ATOM   1983  R2  CHO   328     100.728 220.387  38.007  1.00  0.00            
ATOM   1984  R3  CHO   328     100.628 222.737  36.607  1.00  0.00            
ATOM   1985  R4  CHO   328      99.878 220.687  34.657  1.00  0.00            
ATOM   1986  R5  CHO   328     101.478 222.187  34.457  1.00  0.00            
ATOM   1987  C1  CHO   328      99.328 223.087  31.407  1.00  0.00           C
ATOM   1988  C2  CHO   328      99.728 223.487  27.557  1.00  0.00           C
ATOM   1989  ROH CHO   329      30.928 219.937  47.107  1.00  0.00            
ATOM   1990  R1  CHO   329      31.328 219.587  44.307  1.00  0.00            
ATOM   1991  R2  CHO   329      29.678 220.787  42.457  1.00  0.00            
ATOM   1992  R3  CHO   329      31.978 221.787  41.457  1.00  0.00            
ATOM   1993  R4  CHO   329      30.078 222.137  39.257  1.00  0.00            
ATOM   1994  R5  CHO   329      32.028 221.137  39.157  1.00  0.00            
ATOM   1995  C1  CHO   329      32.528 223.837  36.507  1.00  0.00           C
ATOM   1996  C2  CHO   329      31.828 221.637  34.107  1.00  0.00           C
ATOM   1997  ROH CHO   330      27.128  68.087  58.007  1.00  0.00            
ATOM   1998  R1  CHO   330      27.028  69.187  55.357  1.00  0.00            
ATOM   1999  R2  CHO   330      29.128  70.587  54.257  1.00  0.00            
ATOM   2000  R3  CHO   330      28.828  68.737  52.257  1.00  0.00            
ATOM   2001  R4  CHO   330      29.878  71.137  50.907  1.00  0.00            
ATOM   2002  R5  CHO   330      28.078  69.987  50.357  1.00  0.00            
ATOM   2003  C1  CHO   330      30.078  69.737  47.107  1.00  0.00           C
ATOM   2004  C2  CHO   330      29.578  67.837  43.157  1.00  0.00           C
ATOM   2005  ROH CHO   331      85.478  42.537  46.157  1.00  0.00            
ATOM   2006  R1  CHO   331      86.778  43.537  43.857  1.00  0.00            
ATOM   2007  R2  CHO   331      86.928  42.137  41.507  1.00  0.00            
ATOM   2008  R3  CHO   331      85.878  44.387  40.457  1.00  0.00            
ATOM   2009  R4  CHO   331      86.478  42.687  38.157  1.00  0.00            
ATOM   2010  R5  CHO   331      87.128  44.787  38.457  1.00  0.00            
ATOM   2011  C1  CHO   331      85.228  45.137  35.157  1.00  0.00           C
ATOM   2012  C2  CHO   331      84.028  44.387  31.607  1.00  0.00           C
ATOM   2013  ROH CHO   332      95.278  27.037  44.707  1.00  0.00            
ATOM   2014  R1  CHO   332      96.578  27.487  42.257  1.00  0.00            
ATOM   2015  R2  CHO   332      97.928  25.487  40.907  1.00  0.00            
ATOM   2016  R3  CHO   332      96.278  26.187  38.857  1.00  0.00            
ATOM   2017  R4  CHO   332      98.478  24.737  37.557  1.00  0.00            
ATOM   2018  R5  CHO   332      97.778  26.737  37.057  1.00  0.00            
ATOM   2019  C1  CHO   332      97.228  24.937  33.707  1.00  0.00           C
ATOM   2020  C2  CHO   332      97.028  25.887  29.957  1.00  0.00           C
ATOM   2021  ROH CHO   333     162.378  98.637  21.457  1.00  0.00            
ATOM   2022  R1  CHO   333     161.178  98.537  24.057  1.00  0.00            
ATOM   2023  R2  CHO   333     162.378  97.287  26.157  1.00  0.00            
ATOM   2024  R3  CHO   333     161.978  99.687  27.407  1.00  0.00            
ATOM   2025  R4  CHO   333     162.928  97.937  29.557  1.00  0.00            
ATOM   2026  R5  CHO   333     161.078  99.087  29.557  1.00  0.00            
ATOM   2027  C1  CHO   333     162.828 100.537  32.657  1.00  0.00           C
ATOM   2028  C2  CHO   333     159.928  99.437  35.857  1.00  0.00           C
ATOM   2029  ROH CHO   334     177.728  87.837  21.857  1.00  0.00            
ATOM   2030  R1  CHO   334     177.378  89.537  24.057  1.00  0.00            
ATOM   2031  R2  CHO   334     176.878  88.537  26.607  1.00  0.00            
ATOM   2032  R3  CHO   334     179.028  90.137  27.207  1.00  0.00            
ATOM   2033  R4  CHO   334     177.828  89.437  29.807  1.00  0.00            
ATOM   2034  R5  CHO   334     178.278  91.487  29.107  1.00  0.00            
ATOM   2035  C1  CHO   334     180.378  91.437  32.257  1.00  0.00           C
ATOM   2036  C2  CHO   334     179.978  92.837  35.907  1.00  0.00           C
ATOM   2037  ROH CHO   335      30.428 119.287  21.557  1.00  0.00            
ATOM   2038  R1  CHO   335      30.378 117.837  23.957  1.00  0.00            
ATOM   2039  R2  CHO   335      32.278 115.937  24.607  1.00  0.00            
ATOM   2040  R3  CHO   335      32.578 117.437  26.857  1.00  0.00            
ATOM   2041  R4  CHO   335      33.228 114.737  27.707  1.00  0.00            
ATOM   2042  R5  CHO   335      31.778 116.037  28.657  1.00  0.00            
ATOM   2043  C1  CHO   335      34.028 115.437  31.607  1.00  0.00           C
ATOM   2044  C2  CHO   335      34.478 113.837  35.157  1.00  0.00           C
ATOM   2045  ROH CHO   336      44.378  89.887  20.107  1.00  0.00            
ATOM   2046  R1  CHO   336      43.928  90.037  22.907  1.00  0.00            
ATOM   2047  R2  CHO   336      42.478  88.137  24.257  1.00  0.00            
ATOM   2048  R3  CHO   336      44.728  87.987  25.807  1.00  0.00            
ATOM   2049  R4  CHO   336      42.528  87.737  27.707  1.00  0.00            
ATOM   2050  R5  CHO   336      44.228  89.187  27.757  1.00  0.00            
ATOM   2051  C1  CHO   336      44.678  87.387  31.157  1.00  0.00           C
ATOM   2052  C2  CHO   336      47.778  87.537  34.207  1.00  0.00           C
ATOM   2053  ROH CHO   337     171.878  78.537  22.707  1.00  0.00            
ATOM   2054  R1  CHO   337     172.828  77.737  25.257  1.00  0.00            
ATOM   2055  R2  CHO   337     175.078  78.787  26.407  1.00  0.00            
ATOM   2056  R3  CHO   337     173.378  79.237  28.507  1.00  0.00            
ATOM   2057  R4  CHO   337     176.028  78.787  29.757  1.00  0.00            
ATOM   2058  R5  CHO   337     174.178  77.737  30.207  1.00  0.00            
ATOM   2059  C1  CHO   337     174.978  79.287  33.657  1.00  0.00           C
ATOM   2060  C2  CHO   337     175.878  76.587  36.757  1.00  0.00           C
ATOM   2061  ROH CHO   338      75.878  97.237  49.507  1.00  0.00            
ATOM   2062  R1  CHO   338      75.278  97.287  46.757  1.00  0.00            
ATOM   2063  R2  CHO   338      75.578  99.587  45.207  1.00  0.00            
ATOM   2064  R3  CHO   338      77.078  97.937  43.657  1.00  0.00            
ATOM   2065  R4  CHO   338      76.178 100.087  41.857  1.00  0.00            
ATOM   2066  R5  CHO   338      75.928  97.937  41.557  1.00  0.00            
ATOM   2067  C1  CHO   338      77.928  98.837  38.407  1.00  0.00           C
ATOM   2068  C2  CHO   338      77.178 100.237  35.007  1.00  0.00           C
ATOM   2069  ROH CHO   339      89.028  63.337  16.207  1.00  0.00            
ATOM   2070  R1  CHO   339      90.278  62.987  18.707  1.00  0.00            
ATOM   2071  R2  CHO   339      89.628  64.537  20.907  1.00  0.00            
ATOM   2072  R3  CHO   339      89.278  62.087  22.107  1.00  0.00            
ATOM   2073  R4  CHO   339      88.928  63.987  24.257  1.00  0.00            
ATOM   2074  R5  CHO   339      90.278  62.337  24.257  1.00  0.00            
ATOM   2075  C1  CHO   339      88.178  61.487  27.307  1.00  0.00           C
ATOM   2076  C2  CHO   339      85.528  62.037  30.157  1.00  0.00           C
ATOM   2077  ROH CHO   340      69.378  27.837  14.007  1.00  0.00            
ATOM   2078  R1  CHO   340      67.678  27.487  16.257  1.00  0.00            
ATOM   2079  R2  CHO   340      67.878  25.337  17.957  1.00  0.00            
ATOM   2080  R3  CHO   340      68.078  27.237  19.857  1.00  0.00            
ATOM   2081  R4  CHO   340      67.378  24.787  21.357  1.00  0.00            
ATOM   2082  R5  CHO   340      66.378  26.737  21.457  1.00  0.00            
ATOM   2083  C1  CHO   340      67.278  26.287  25.107  1.00  0.00           C
ATOM   2084  C2  CHO   340      67.428  22.937  27.907  1.00  0.00           C
ATOM   2085  ROH CHO   341     139.628  29.737  49.457  1.00  0.00            
ATOM   2086  R1  CHO   341     140.028  31.437  47.207  1.00  0.00            
ATOM   2087  R2  CHO   341     141.728  30.737  45.107  1.00  0.00            
ATOM   2088  R3  CHO   341     139.528  31.187  43.607  1.00  0.00            
ATOM   2089  R4  CHO   341     141.828  31.537  41.757  1.00  0.00            
ATOM   2090  R5  CHO   341     140.178  32.937  42.157  1.00  0.00            
ATOM   2091  C1  CHO   341     139.778  32.437  38.357  1.00  0.00           C
ATOM   2092  C2  CHO   341     140.278  33.137  35.657  1.00  0.00           C
ATOM   2093  ROH CHO   342     201.278  21.537  49.807  1.00  0.00            
ATOM   2094  R1  CHO   342     202.778  23.237  48.057  1.00  0.00            
ATOM   2095  R2  CHO   342     203.928  22.287  45.757  1.00  0.00            
ATOM   2096  R3  CHO   342     202.528  24.337  44.607  1.00  0.00            
ATOM   2097  R4  CHO   342     204.228  23.337  42.457  1.00  0.00            
ATOM   2098  R5  CHO   342     204.078  25.387  43.157  1.00  0.00            
ATOM   2099  C1  CHO   342     203.128  25.887  39.507  1.00  0.00           C
ATOM   2100  C2  CHO   342     202.528  27.187  35.657  1.00  0.00           C
ATOM   2101  ROH CHO   343     186.978  83.937  20.257  1.00  0.00            
ATOM   2102  R1  CHO   343     186.928  85.637  22.507  1.00  0.00            
ATOM   2103  R2  CHO   343     186.578  84.637  25.057  1.00  0.00            
ATOM   2104  R3  CHO   343     188.828  86.037  25.557  1.00  0.00            
ATOM   2105  R4  CHO   343     187.428  86.037  28.107  1.00  0.00            
ATOM   2106  R5  CHO   343     188.178  87.737  27.057  1.00  0.00            
ATOM   2107  C1  CHO   343     190.078  88.137  30.357  1.00  0.00           C
ATOM   2108  C2  CHO   343     189.278  89.987  33.057  1.00  0.00           C
ATOM   2109  ROH CHO   344      -0.322  59.837  56.607  1.00  0.00            
ATOM   2110  R1  CHO   344       0.078  58.937  54.007  1.00  0.00            
ATOM   2111  R2  CHO   344      -1.972  58.537  52.157  1.00  0.00            
ATOM   2112  R3  CHO   344      -0.472  60.187  50.607  1.00  0.00            
ATOM   2113  R4  CHO   344      -1.972  58.587  48.707  1.00  0.00            
ATOM   2114  R5  CHO   344       0.178  58.837  48.757  1.00  0.00            
ATOM   2115  C1  CHO   344      -0.572  60.087  45.257  1.00  0.00           C
ATOM   2116  C2  CHO   344       0.578  61.137  42.307  1.00  0.00           C
ATOM   2117  ROH CHO   345     220.928 125.537  15.057  1.00  0.00            
ATOM   2118  R1  CHO   345     219.028 126.937  16.657  1.00  0.00            
ATOM   2119  R2  CHO   345     216.978 125.637  18.007  1.00  0.00            
ATOM   2120  R3  CHO   345     217.978 126.887  20.157  1.00  0.00            
ATOM   2121  R4  CHO   345     215.528 125.687  21.107  1.00  0.00            
ATOM   2122  R5  CHO   345     216.078 127.787  21.307  1.00  0.00            
ATOM   2123  C1  CHO   345     215.628 126.887  24.957  1.00  0.00           C
ATOM   2124  C2  CHO   345     213.528 126.587  26.457  1.00  0.00           C
ATOM   2125  ROH CHO   346      93.628   5.987  41.457  1.00  0.00            
ATOM   2126  R1  CHO   346      94.928   5.487  38.957  1.00  0.00            
ATOM   2127  R2  CHO   346      93.728   4.087  36.957  1.00  0.00            
ATOM   2128  R3  CHO   346      94.228   6.287  35.507  1.00  0.00            
ATOM   2129  R4  CHO   346      95.478   4.137  33.957  1.00  0.00            
ATOM   2130  R5  CHO   346      96.428   5.987  34.607  1.00  0.00            
ATOM   2131  C1  CHO   346      96.928   6.287  30.857  1.00  0.00           C
ATOM   2132  C2  CHO   346      97.778   7.237  27.357  1.00  0.00           C
ATOM   2133  ROH CHO   347      55.078   5.487  46.357  1.00  0.00            
ATOM   2134  R1  CHO   347      55.228   7.437  44.257  1.00  0.00            
ATOM   2135  R2  CHO   347      57.328   7.437  42.457  1.00  0.00            
ATOM   2136  R3  CHO   347      55.328   7.337  40.657  1.00  0.00            
ATOM   2137  R4  CHO   347      57.728   7.937  39.057  1.00  0.00            
ATOM   2138  R5  CHO   347      55.828   9.037  39.057  1.00  0.00            
ATOM   2139  C1  CHO   347      56.028   8.087  35.357  1.00  0.00           C
ATOM   2140  C2  CHO   347      54.528  11.187  33.857  1.00  0.00           C
ATOM   2141  ROH CHO   348     143.028 103.887  53.157  1.00  0.00            
ATOM   2142  R1  CHO   348     143.328 104.287  50.407  1.00  0.00            
ATOM   2143  R2  CHO   348     144.528 102.387  48.707  1.00  0.00            
ATOM   2144  R3  CHO   348     142.178 102.687  47.357  1.00  0.00            
ATOM   2145  R4  CHO   348     144.228 102.137  45.307  1.00  0.00            
ATOM   2146  R5  CHO   348     142.828 103.787  45.357  1.00  0.00            
ATOM   2147  C1  CHO   348     141.828 102.237  42.007  1.00  0.00           C
ATOM   2148  C2  CHO   348     141.978 102.737  38.457  1.00  0.00           C
ATOM   2149  ROH CHO   349      21.428 122.637  49.857  1.00  0.00            
ATOM   2150  R1  CHO   349      23.278 122.537  47.707  1.00  0.00            
ATOM   2151  R2  CHO   349      25.378 120.787  47.657  1.00  0.00            
ATOM   2152  R3  CHO   349      24.328 120.037  45.257  1.00  0.00            
ATOM   2153  R4  CHO   349      27.178 119.287  45.107  1.00  0.00            
ATOM   2154  R5  CHO   349      26.078 120.537  43.707  1.00  0.00            
ATOM   2155  C1  CHO   349      27.228 117.737  41.357  1.00  0.00           C
ATOM   2156  C2  CHO   349      29.828 115.837  38.057  1.00  0.00           C
ATOM   2157  ROH CHO   350     213.328  92.637  17.957  1.00  0.00            
ATOM   2158  R1  CHO   350     211.878  92.687  20.407  1.00  0.00            
ATOM   2159  R2  CHO   350     212.628  91.137  22.557  1.00  0.00            
ATOM   2160  R3  CHO   350     212.578  93.537  23.857  1.00  0.00            
ATOM   2161  R4  CHO   350     212.278  91.587  26.007  1.00  0.00            
ATOM   2162  R5  CHO   350     210.978  93.287  25.607  1.00  0.00            
ATOM   2163  C1  CHO   350     212.028  94.087  29.157  1.00  0.00           C
ATOM   2164  C2  CHO   350     210.128  92.737  32.057  1.00  0.00           C
ATOM   2165  ROH CHO   351      98.878  39.787  48.007  1.00  0.00            
ATOM   2166  R1  CHO   351      98.428  41.437  45.757  1.00  0.00            
ATOM   2167  R2  CHO   351      99.628  40.937  43.307  1.00  0.00            
ATOM   2168  R3  CHO   351      97.078  40.987  42.407  1.00  0.00            
ATOM   2169  R4  CHO   351      98.778  40.987  40.007  1.00  0.00            
ATOM   2170  R5  CHO   351      97.178  42.437  40.457  1.00  0.00            
ATOM   2171  C1  CHO   351      95.878  41.087  37.157  1.00  0.00           C
ATOM   2172  C2  CHO   351      93.778  40.437  33.107  1.00  0.00           C
ATOM   2173  ROH CHO   352     110.478  93.537  17.807  1.00  0.00            
ATOM   2174  R1  CHO   352     111.328  94.087  20.457  1.00  0.00            
ATOM   2175  R2  CHO   352     109.778  95.437  22.307  1.00  0.00            
ATOM   2176  R3  CHO   352     110.178  93.187  23.807  1.00  0.00            
ATOM   2177  R4  CHO   352     108.878  95.087  25.657  1.00  0.00            
ATOM   2178  R5  CHO   352     110.728  93.987  26.007  1.00  0.00            
ATOM   2179  C1  CHO   352     108.728  92.737  28.957  1.00  0.00           C
ATOM   2180  C2  CHO   352     106.978  92.537  32.657  1.00  0.00           C
ATOM   2181  ROH CHO   353      34.578 100.337  55.107  1.00  0.00            
ATOM   2182  R1  CHO   353      34.378  99.887  52.307  1.00  0.00            
ATOM   2183  R2  CHO   353      33.228 101.737  50.557  1.00  0.00            
ATOM   2184  R3  CHO   353      35.628 101.437  49.257  1.00  0.00            
ATOM   2185  R4  CHO   353      33.828 102.737  47.307  1.00  0.00            
ATOM   2186  R5  CHO   353      34.978 100.937  47.007  1.00  0.00            
ATOM   2187  C1  CHO   353      36.378 103.037  44.157  1.00  0.00           C
ATOM   2188  C2  CHO   353      37.428 102.187  41.007  1.00  0.00           C
ATOM   2189  ROH CHO   354      24.328 126.887  20.257  1.00  0.00            
ATOM   2190  R1  CHO   354      24.328 126.437  23.057  1.00  0.00            
ATOM   2191  R2  CHO   354      22.028 126.387  24.507  1.00  0.00            
ATOM   2192  R3  CHO   354      22.978 123.937  25.307  1.00  0.00            
ATOM   2193  R4  CHO   354      21.578 124.987  27.657  1.00  0.00            
ATOM   2194  R5  CHO   354      23.628 124.287  27.607  1.00  0.00            
ATOM   2195  C1  CHO   354      22.228 121.937  30.207  1.00  0.00           C
ATOM   2196  C2  CHO   354      22.378 121.287  34.057  1.00  0.00           C
ATOM   2197  ROH CHO   355     213.928  15.087  19.907  1.00  0.00            
ATOM   2198  R1  CHO   355     211.928  14.337  21.757  1.00  0.00            
ATOM   2199  R2  CHO   355     212.378  14.287  24.507  1.00  0.00            
ATOM   2200  R3  CHO   355     210.178  15.887  24.507  1.00  0.00            
ATOM   2201  R4  CHO   355     210.778  15.437  27.357  1.00  0.00            
ATOM   2202  R5  CHO   355     208.878  15.037  26.357  1.00  0.00            
ATOM   2203  C1  CHO   355     207.778  17.537  29.007  1.00  0.00           C
ATOM   2204  C2  CHO   355     204.378  15.837  30.457  1.00  0.00           C
ATOM   2205  ROH CHO   356     213.628 217.887  48.207  1.00  0.00            
ATOM   2206  R1  CHO   356     215.028 216.687  46.057  1.00  0.00            
ATOM   2207  R2  CHO   356     214.478 217.237  43.407  1.00  0.00            
ATOM   2208  R3  CHO   356     217.128 217.837  43.307  1.00  0.00            
ATOM   2209  R4  CHO   356     216.528 216.837  40.657  1.00  0.00            
ATOM   2210  R5  CHO   356     218.078 216.087  41.957  1.00  0.00            
ATOM   2211  C1  CHO   356     220.178 217.137  38.957  1.00  0.00           C
ATOM   2212  C2  CHO   356     222.028 217.587  35.457  1.00  0.00           C
ATOM   2213  ROH CHO   357      37.528  51.937  22.607  1.00  0.00            
ATOM   2214  R1  CHO   357      37.778  51.087  25.257  1.00  0.00            
ATOM   2215  R2  CHO   357      40.178  51.087  26.607  1.00  0.00            
ATOM   2216  R3  CHO   357      38.778  52.537  28.457  1.00  0.00            
ATOM   2217  R4  CHO   357      40.678  50.987  30.057  1.00  0.00            
ATOM   2218  R5  CHO   357      38.528  51.087  30.307  1.00  0.00            
ATOM   2219  C1  CHO   357      39.678  52.287  33.757  1.00  0.00           C
ATOM   2220  C2  CHO   357      41.728  51.487  37.157  1.00  0.00           C
ATOM   2221  ROH CHO   358     106.428  73.637  49.907  1.00  0.00            
ATOM   2222  R1  CHO   358     105.878  74.287  47.207  1.00  0.00            
ATOM   2223  R2  CHO   358     103.428  73.837  46.007  1.00  0.00            
ATOM   2224  R3  CHO   358     103.578  76.487  45.407  1.00  0.00            
ATOM   2225  R4  CHO   358     102.528  75.237  43.007  1.00  0.00            
ATOM   2226  R5  CHO   358     104.278  76.487  43.157  1.00  0.00            
ATOM   2227  C1  CHO   358     102.178  78.537  40.657  1.00  0.00           C
ATOM   2228  C2  CHO   358     105.278  77.837  38.807  1.00  0.00           C
ATOM   2229  ROH CHO   359     219.828  65.987  21.107  1.00  0.00            
ATOM   2230  R1  CHO   359     218.678  66.737  23.607  1.00  0.00            
ATOM   2231  R2  CHO   359     218.928  65.187  25.857  1.00  0.00            
ATOM   2232  R3  CHO   359     219.828  67.537  26.957  1.00  0.00            
ATOM   2233  R4  CHO   359     218.678  66.087  29.207  1.00  0.00            
ATOM   2234  R5  CHO   359     218.178  68.137  28.607  1.00  0.00            
ATOM   2235  C1  CHO   359     219.378  68.787  32.157  1.00  0.00           C
ATOM   2236  C2  CHO   359     218.178  68.337  36.007  1.00  0.00           C
ATOM   2237  ROH CHO   360      94.728 113.887  22.607  1.00  0.00            
ATOM   2238  R1  CHO   360      95.778 114.037  25.257  1.00  0.00            
ATOM   2239  R2  CHO   360      95.228 116.087  26.957  1.00  0.00            
ATOM   2240  R3  CHO   360      94.428 114.087  28.607  1.00  0.00            
ATOM   2241  R4  CHO   360      95.628 116.137  30.407  1.00  0.00            
ATOM   2242  R5  CHO   360      96.128 114.037  30.307  1.00  0.00            
ATOM   2243  C1  CHO   360      95.078 114.287  33.957  1.00  0.00           C
ATOM   2244  C2  CHO   360      98.178 113.737  35.507  1.00  0.00           C
ATOM   2245  ROH CHO   361     142.078  87.737  53.057  1.00  0.00            
ATOM   2246  R1  CHO   361     143.278  87.587  50.557  1.00  0.00            
ATOM   2247  R2  CHO   361     142.428  85.787  48.657  1.00  0.00            
ATOM   2248  R3  CHO   361     142.278  87.987  47.057  1.00  0.00            
ATOM   2249  R4  CHO   361     141.678  85.687  45.257  1.00  0.00            
ATOM   2250  R5  CHO   361     143.178  87.287  44.957  1.00  0.00            
ATOM   2251  C1  CHO   361     141.078  87.737  41.807  1.00  0.00           C
ATOM   2252  C2  CHO   361     142.928  88.137  38.107  1.00  0.00           C
ATOM   2253  ROH CHO   362     149.178 221.237  37.007  1.00  0.00            
ATOM   2254  R1  CHO   362     151.228 222.237  35.257  1.00  0.00            
ATOM   2255  R2  CHO   362     151.628 221.287  32.757  1.00  0.00            
ATOM   2256  R3  CHO   362     151.378 223.887  32.007  1.00  0.00            
ATOM   2257  R4  CHO   362     153.178 222.737  30.007  1.00  0.00            
ATOM   2258  R5  CHO   362     153.578 224.487  31.257  1.00  0.00            
ATOM   2259  C1  CHO   362     153.828 226.037  27.757  1.00  0.00           C
ATOM   2260  C2  CHO   362     153.128 228.287  24.957  1.00  0.00           C
ATOM   2261  ROH CHO   363     157.028 111.637  17.457  1.00  0.00            
ATOM   2262  R1  CHO   363     158.178 111.937  20.007  1.00  0.00            
ATOM   2263  R2  CHO   363     157.228 113.787  21.857  1.00  0.00            
ATOM   2264  R3  CHO   363     157.078 111.637  23.457  1.00  0.00            
ATOM   2265  R4  CHO   363     156.278 113.837  25.207  1.00  0.00            
ATOM   2266  R5  CHO   363     157.828 112.387  25.607  1.00  0.00            
ATOM   2267  C1  CHO   363     155.578 111.837  28.607  1.00  0.00           C
ATOM   2268  C2  CHO   363     155.028 112.637  32.007  1.00  0.00           C
ATOM   2269  ROH CHO   364     111.428 134.837  18.957  1.00  0.00            
ATOM   2270  R1  CHO   364     111.128 136.087  21.457  1.00  0.00            
ATOM   2271  R2  CHO   364     109.178 135.437  23.257  1.00  0.00            
ATOM   2272  R3  CHO   364     111.278 135.087  24.957  1.00  0.00            
ATOM   2273  R4  CHO   364     108.928 135.387  26.707  1.00  0.00            
ATOM   2274  R5  CHO   364     110.778 136.537  26.807  1.00  0.00            
ATOM   2275  C1  CHO   364     110.778 135.037  30.307  1.00  0.00           C
ATOM   2276  C2  CHO   364     112.228 133.137  33.107  1.00  0.00           C
ATOM   2277  ROH CHO   365      58.028  42.837  47.007  1.00  0.00            
ATOM   2278  R1  CHO   365      57.478  42.587  44.257  1.00  0.00            
ATOM   2279  R2  CHO   365      54.978  41.887  43.307  1.00  0.00            
ATOM   2280  R3  CHO   365      55.278  44.137  41.807  1.00  0.00            
ATOM   2281  R4  CHO   365      52.828  42.887  40.807  1.00  0.00            
ATOM   2282  R5  CHO   365      54.528  43.487  39.607  1.00  0.00            
ATOM   2283  C1  CHO   365      51.828  45.587  37.957  1.00  0.00           C
ATOM   2284  C2  CHO   365      49.128  45.487  35.657  1.00  0.00           C
ATOM   2285  ROH CHO   366     118.228 203.187  35.357  1.00  0.00            
ATOM   2286  R1  CHO   366     120.578 203.087  33.807  1.00  0.00            
ATOM   2287  R2  CHO   366     120.578 202.537  31.107  1.00  0.00            
ATOM   2288  R3  CHO   366     121.978 204.887  31.007  1.00  0.00            
ATOM   2289  R4  CHO   366     121.878 203.937  28.207  1.00  0.00            
ATOM   2290  R5  CHO   366     123.678 204.487  29.307  1.00  0.00            
ATOM   2291  C1  CHO   366     123.878 206.987  26.407  1.00  0.00           C
ATOM   2292  C2  CHO   366     125.828 210.437  25.657  1.00  0.00           C
ATOM   2293  ROH CHO   367      98.978  31.537  45.007  1.00  0.00            
ATOM   2294  R1  CHO   367     100.478  31.537  42.607  1.00  0.00            
ATOM   2295  R2  CHO   367      99.628  30.287  40.307  1.00  0.00            
ATOM   2296  R3  CHO   367     100.028  32.737  39.207  1.00  0.00            
ATOM   2297  R4  CHO   367     100.328  30.837  36.957  1.00  0.00            
ATOM   2298  R5  CHO   367     101.778  32.387  37.557  1.00  0.00            
ATOM   2299  C1  CHO   367     101.078  33.487  33.957  1.00  0.00           C
ATOM   2300  C2  CHO   367     103.528  34.237  31.007  1.00  0.00           C
ATOM   2301  ROH CHO   368     219.228 223.537  17.457  1.00  0.00            
ATOM   2302  R1  CHO   368     218.928 223.037  20.257  1.00  0.00            
ATOM   2303  R2  CHO   368     219.678 220.687  21.457  1.00  0.00            
ATOM   2304  R3  CHO   368     221.078 222.337  23.057  1.00  0.00            
ATOM   2305  R4  CHO   368     219.928 220.387  24.907  1.00  0.00            
ATOM   2306  R5  CHO   368     219.778 222.537  25.057  1.00  0.00            
ATOM   2307  C1  CHO   368     221.428 221.737  28.407  1.00  0.00           C
ATOM   2308  C2  CHO   368     220.278 219.037  30.407  1.00  0.00           C
ATOM   2309  ROH CHO   369     158.678 150.637  12.107  1.00  0.00            
ATOM   2310  R1  CHO   369     158.778 150.387  14.957  1.00  0.00            
ATOM   2311  R2  CHO   369     159.478 152.487  16.607  1.00  0.00            
ATOM   2312  R3  CHO   369     157.128 151.887  17.757  1.00  0.00            
ATOM   2313  R4  CHO   369     158.778 153.037  19.907  1.00  0.00            
ATOM   2314  R5  CHO   369     157.728 151.137  19.957  1.00  0.00            
ATOM   2315  C1  CHO   369     156.128 152.837  23.007  1.00  0.00           C
ATOM   2316  C2  CHO   369     155.028 153.437  26.657  1.00  0.00           C
ATOM   2317  ROH CHO   370     167.178  61.137  53.407  1.00  0.00            
ATOM   2318  R1  CHO   370     166.128  60.637  50.857  1.00  0.00            
ATOM   2319  R2  CHO   370     167.178  61.737  48.507  1.00  0.00            
ATOM   2320  R3  CHO   370     167.328  59.087  47.707  1.00  0.00            
ATOM   2321  R4  CHO   370     167.528  60.687  45.257  1.00  0.00            
ATOM   2322  R5  CHO   370     166.128  59.087  45.657  1.00  0.00            
ATOM   2323  C1  CHO   370     167.878  57.637  42.607  1.00  0.00           C
ATOM   2324  C2  CHO   370     169.028  57.687  39.507  1.00  0.00           C
ATOM   2325  ROH CHO   371      91.328  67.837  16.257  1.00  0.00            
ATOM   2326  R1  CHO   371      91.778  67.487  19.007  1.00  0.00            
ATOM   2327  R2  CHO   371      92.728  69.437  20.657  1.00  0.00            
ATOM   2328  R3  CHO   371      90.528  68.887  22.107  1.00  0.00            
ATOM   2329  R4  CHO   371      92.578  69.437  24.107  1.00  0.00            
ATOM   2330  R5  CHO   371      91.378  67.687  24.007  1.00  0.00            
ATOM   2331  C1  CHO   371      90.378  68.937  27.507  1.00  0.00           C
ATOM   2332  C2  CHO   371      87.678  66.237  29.057  1.00  0.00           C
ATOM   2333  ROH CHO   372      52.478 166.487  21.557  1.00  0.00            
ATOM   2334  R1  CHO   372      53.578 166.037  24.107  1.00  0.00            
ATOM   2335  R2  CHO   372      54.578 168.037  25.757  1.00  0.00            
ATOM   2336  R3  CHO   372      52.828 166.987  27.557  1.00  0.00            
ATOM   2337  R4  CHO   372      54.628 168.737  29.107  1.00  0.00            
ATOM   2338  R5  CHO   372      54.178 166.637  29.507  1.00  0.00            
ATOM   2339  C1  CHO   372      53.028 168.137  32.807  1.00  0.00           C
ATOM   2340  C2  CHO   372      54.178 168.987  36.007  1.00  0.00           C
ATOM   2341  ROH CHO   373      44.028  23.037  16.307  1.00  0.00            
ATOM   2342  R1  CHO   373      44.478  21.287  18.507  1.00  0.00            
ATOM   2343  R2  CHO   373      46.328  21.837  20.507  1.00  0.00            
ATOM   2344  R3  CHO   373      44.178  21.487  22.107  1.00  0.00            
ATOM   2345  R4  CHO   373      46.478  21.387  23.907  1.00  0.00            
ATOM   2346  R5  CHO   373      44.928  19.887  23.757  1.00  0.00            
ATOM   2347  C1  CHO   373      44.578  20.837  27.457  1.00  0.00           C
ATOM   2348  C2  CHO   373      48.228  22.137  29.607  1.00  0.00           C
ATOM   2349  ROH CHO   374      29.778 110.987  50.557  1.00  0.00            
ATOM   2350  R1  CHO   374      29.278 111.037  47.757  1.00  0.00            
ATOM   2351  R2  CHO   374      30.378 113.037  46.107  1.00  0.00            
ATOM   2352  R3  CHO   374      31.328 110.887  44.707  1.00  0.00            
ATOM   2353  R4  CHO   374      30.828 112.987  42.707  1.00  0.00            
ATOM   2354  R5  CHO   374      30.078 110.937  42.657  1.00  0.00            
ATOM   2355  C1  CHO   374      32.028 110.937  39.407  1.00  0.00           C
ATOM   2356  C2  CHO   374      32.678 109.087  35.707  1.00  0.00           C
ATOM   2357  ROH CHO   375     156.578 106.487  18.357  1.00  0.00            
ATOM   2358  R1  CHO   375     156.928 107.537  20.957  1.00  0.00            
ATOM   2359  R2  CHO   375     154.878 107.587  22.807  1.00  0.00            
ATOM   2360  R3  CHO   375     156.628 106.287  24.357  1.00  0.00            
ATOM   2361  R4  CHO   375     154.878 107.737  26.257  1.00  0.00            
ATOM   2362  R5  CHO   375     157.078 107.787  26.157  1.00  0.00            
ATOM   2363  C1  CHO   375     156.578 106.537  29.757  1.00  0.00           C
ATOM   2364  C2  CHO   375     155.528 107.837  33.507  1.00  0.00           C
ATOM   2365  ROH CHO   376     199.028 142.237  12.557  1.00  0.00            
ATOM   2366  R1  CHO   376     197.578 142.537  15.007  1.00  0.00            
ATOM   2367  R2  CHO   376     198.678 141.937  17.457  1.00  0.00            
ATOM   2368  R3  CHO   376     197.978 144.487  18.057  1.00  0.00            
ATOM   2369  R4  CHO   376     197.928 143.087  20.607  1.00  0.00            
ATOM   2370  R5  CHO   376     196.328 144.237  19.757  1.00  0.00            
ATOM   2371  C1  CHO   376     196.778 146.137  23.007  1.00  0.00           C
ATOM   2372  C2  CHO   376     197.128 148.937  25.957  1.00  0.00           C
ATOM   2373  ROH CHO   377     111.928 150.037  17.407  1.00  0.00            
ATOM   2374  R1  CHO   377     113.878 150.087  19.457  1.00  0.00            
ATOM   2375  R2  CHO   377     116.578 150.337  18.957  1.00  0.00            
ATOM   2376  R3  CHO   377     116.378 152.437  20.657  1.00  0.00            
ATOM   2377  R4  CHO   377     119.278 151.837  20.507  1.00  0.00            
ATOM   2378  R5  CHO   377     118.078 152.037  22.357  1.00  0.00            
ATOM   2379  C1  CHO   377     120.678 154.737  23.007  1.00  0.00           C
ATOM   2380  C2  CHO   377     122.578 157.337  24.757  1.00  0.00           C
ATOM   2381  ROH CHO   378      26.578  65.137  22.907  1.00  0.00            
ATOM   2382  R1  CHO   378      27.728  64.087  25.257  1.00  0.00            
ATOM   2383  R2  CHO   378      29.328  65.587  26.907  1.00  0.00            
ATOM   2384  R3  CHO   378      27.578  64.737  28.807  1.00  0.00            
ATOM   2385  R4  CHO   378      30.128  65.087  30.207  1.00  0.00            
ATOM   2386  R5  CHO   378      28.878  63.287  30.207  1.00  0.00            
ATOM   2387  C1  CHO   378      28.978  63.987  33.957  1.00  0.00           C
ATOM   2388  C2  CHO   378      30.528  62.037  37.307  1.00  0.00           C
ATOM   2389  ROH CHO   379       4.928  75.537  55.807  1.00  0.00            
ATOM   2390  R1  CHO   379       5.978  75.787  53.207  1.00  0.00            
ATOM   2391  R2  CHO   379       7.478  73.837  52.007  1.00  0.00            
ATOM   2392  R3  CHO   379       5.628  74.087  50.007  1.00  0.00            
ATOM   2393  R4  CHO   379       7.778  72.387  48.857  1.00  0.00            
ATOM   2394  R5  CHO   379       6.928  74.287  48.007  1.00  0.00            
ATOM   2395  C1  CHO   379       6.178  71.837  45.157  1.00  0.00           C
ATOM   2396  C2  CHO   379       6.678  74.387  42.007  1.00  0.00           C
ATOM   2397  ROH CHO   380     137.278 180.287   6.307  1.00  0.00            
ATOM   2398  R1  CHO   380     138.078 181.337   8.807  1.00  0.00            
ATOM   2399  R2  CHO   380     138.328 179.737  11.057  1.00  0.00            
ATOM   2400  R3  CHO   380     140.828 180.787  11.157  1.00  0.00            
ATOM   2401  R4  CHO   380     140.028 180.587  13.957  1.00  0.00            
ATOM   2402  R5  CHO   380     140.728 182.387  12.957  1.00  0.00            
ATOM   2403  C1  CHO   380     143.378 182.137  15.707  1.00  0.00           C
ATOM   2404  C2  CHO   380     143.578 181.337  20.407  1.00  0.00           C
ATOM   2405  ROH CHO   381     213.678 110.687  49.457  1.00  0.00            
ATOM   2406  R1  CHO   381     213.228 109.637  46.857  1.00  0.00            
ATOM   2407  R2  CHO   381     212.378 111.187  44.757  1.00  0.00            
ATOM   2408  R3  CHO   381     214.578 110.187  43.507  1.00  0.00            
ATOM   2409  R4  CHO   381     212.778 110.837  41.307  1.00  0.00            
ATOM   2410  R5  CHO   381     213.728 108.937  41.657  1.00  0.00            
ATOM   2411  C1  CHO   381     215.078 109.737  38.157  1.00  0.00           C
ATOM   2412  C2  CHO   381     214.778 109.987  33.757  1.00  0.00           C
ATOM   2413  ROH CHO   382     167.878 212.387  36.807  1.00  0.00            
ATOM   2414  R1  CHO   382     167.628 213.887  34.407  1.00  0.00            
ATOM   2415  R2  CHO   382     169.778 215.237  33.307  1.00  0.00            
ATOM   2416  R3  CHO   382     169.178 213.737  31.107  1.00  0.00            
ATOM   2417  R4  CHO   382     170.728 215.987  30.057  1.00  0.00            
ATOM   2418  R5  CHO   382     168.728 215.387  29.407  1.00  0.00            
ATOM   2419  C1  CHO   382     170.678 215.037  26.107  1.00  0.00           C
ATOM   2420  C2  CHO   382     171.428 217.887  25.257  1.00  0.00           C
ATOM   2421  ROH CHO   383      98.828 120.987  20.157  1.00  0.00            
ATOM   2422  R1  CHO   383      98.778 122.037  22.807  1.00  0.00            
ATOM   2423  R2  CHO   383      96.928 121.187  24.707  1.00  0.00            
ATOM   2424  R3  CHO   383      99.178 120.687  26.157  1.00  0.00            
ATOM   2425  R4  CHO   383      96.928 120.487  28.057  1.00  0.00            
ATOM   2426  R5  CHO   383      98.728 121.737  28.257  1.00  0.00            
ATOM   2427  C1  CHO   383      99.028 119.687  31.457  1.00  0.00           C
ATOM   2428  C2  CHO   383      97.928 118.487  34.307  1.00  0.00           C
ATOM   2429  ROH CHO   384     112.578  53.137  52.307  1.00  0.00            
ATOM   2430  R1  CHO   384     112.978  53.387  49.507  1.00  0.00            
ATOM   2431  R2  CHO   384     110.928  53.337  47.707  1.00  0.00            
ATOM   2432  R3  CHO   384     112.028  55.687  46.907  1.00  0.00            
ATOM   2433  R4  CHO   384     110.828  54.537  44.457  1.00  0.00            
ATOM   2434  R5  CHO   384     112.878  55.237  44.707  1.00  0.00            
ATOM   2435  C1  CHO   384     111.778  57.487  41.807  1.00  0.00           C
ATOM   2436  C2  CHO   384     113.628  58.187  37.907  1.00  0.00           C
ATOM   2437  ROH CHO   385     166.878  73.187  53.957  1.00  0.00            
ATOM   2438  R1  CHO   385     167.128  73.137  51.107  1.00  0.00            
ATOM   2439  R2  CHO   385     165.828  74.987  49.507  1.00  0.00            
ATOM   2440  R3  CHO   385     168.328  75.337  48.557  1.00  0.00            
ATOM   2441  R4  CHO   385     166.578  76.287  46.357  1.00  0.00            
ATOM   2442  R5  CHO   385     168.178  74.787  46.207  1.00  0.00            
ATOM   2443  C1  CHO   385     169.378  77.387  43.657  1.00  0.00           C
ATOM   2444  C2  CHO   385     169.128  79.087  39.807  1.00  0.00           C
ATOM   2445  ROH CHO   386     111.378 181.637  39.857  1.00  0.00            
ATOM   2446  R1  CHO   386     111.178 183.487  37.707  1.00  0.00            
ATOM   2447  R2  CHO   386     112.778 183.337  35.457  1.00  0.00            
ATOM   2448  R3  CHO   386     110.428 183.337  34.157  1.00  0.00            
ATOM   2449  R4  CHO   386     112.428 183.187  32.007  1.00  0.00            
ATOM   2450  R5  CHO   386     110.828 184.637  32.207  1.00  0.00            
ATOM   2451  C1  CHO   386     109.978 183.137  28.807  1.00  0.00           C
ATOM   2452  C2  CHO   386     109.778 183.637  24.857  1.00  0.00           C
ATOM   2453  ROH CHO   387      10.978 107.187  51.207  1.00  0.00            
ATOM   2454  R1  CHO   387      11.178 105.787  48.757  1.00  0.00            
ATOM   2455  R2  CHO   387       9.378 106.187  46.657  1.00  0.00            
ATOM   2456  R3  CHO   387      11.628 106.687  45.257  1.00  0.00            
ATOM   2457  R4  CHO   387       9.678 105.837  43.257  1.00  0.00            
ATOM   2458  R5  CHO   387      11.678 104.987  43.557  1.00  0.00            
ATOM   2459  C1  CHO   387      11.978 106.137  39.907  1.00  0.00           C
ATOM   2460  C2  CHO   387      12.078 104.537  37.507  1.00  0.00           C
ATOM   2461  ROH CHO   388       9.328  80.887  20.307  1.00  0.00            
ATOM   2462  R1  CHO   388       9.428  81.737  23.007  1.00  0.00            
ATOM   2463  R2  CHO   388       7.278  81.387  24.757  1.00  0.00            
ATOM   2464  R3  CHO   388       9.128  80.137  26.307  1.00  0.00            
ATOM   2465  R4  CHO   388       7.228  81.237  28.207  1.00  0.00            
ATOM   2466  R5  CHO   388       9.378  81.487  28.207  1.00  0.00            
ATOM   2467  C1  CHO   388       8.928  79.887  31.657  1.00  0.00           C
ATOM   2468  C2  CHO   388       7.678  82.087  33.957  1.00  0.00           C
ATOM   2469  ROH CHO   389     214.578  73.087  51.907  1.00  0.00            
ATOM   2470  R1  CHO   389     215.228  73.387  49.157  1.00  0.00            
ATOM   2471  R2  CHO   389     216.928  71.687  47.857  1.00  0.00            
ATOM   2472  R3  CHO   389     214.828  71.437  46.107  1.00  0.00            
ATOM   2473  R4  CHO   389     216.978  69.787  44.957  1.00  0.00            
ATOM   2474  R5  CHO   389     215.878  71.387  43.957  1.00  0.00            
ATOM   2475  C1  CHO   389     215.028  68.437  41.657  1.00  0.00           C
ATOM   2476  C2  CHO   389     213.828  66.587  38.207  1.00  0.00           C
ATOM   2477  ROH CHO   390      16.228 104.887  53.607  1.00  0.00            
ATOM   2478  R1  CHO   390      18.078 103.637  51.857  1.00  0.00            
ATOM   2479  R2  CHO   390      17.478 101.287  50.507  1.00  0.00            
ATOM   2480  R3  CHO   390      18.228 102.737  48.357  1.00  0.00            
ATOM   2481  R4  CHO   390      18.278  99.987  47.407  1.00  0.00            
ATOM   2482  R5  CHO   390      19.928 101.387  47.307  1.00  0.00            
ATOM   2483  C1  CHO   390      19.478 100.587  43.607  1.00  0.00           C
ATOM   2484  C2  CHO   390      19.728  99.637  39.957  1.00  0.00           C
ATOM   2485  ROH CHO   391     115.478  74.537  50.557  1.00  0.00            
ATOM   2486  R1  CHO   391     113.778  75.887  48.757  1.00  0.00            
ATOM   2487  R2  CHO   391     114.578  78.187  47.407  1.00  0.00            
ATOM   2488  R3  CHO   391     113.878  76.787  45.207  1.00  0.00            
ATOM   2489  R4  CHO   391     114.228  79.537  44.257  1.00  0.00            
ATOM   2490  R5  CHO   391     112.478  78.287  43.957  1.00  0.00            
ATOM   2491  C1  CHO   391     113.428  78.987  40.307  1.00  0.00           C
ATOM   2492  C2  CHO   391     113.678  79.437  35.757  1.00  0.00           C
ATOM   2493  ROH CHO   392     215.028   8.487  47.907  1.00  0.00            
ATOM   2494  R1  CHO   392     214.528   7.687  45.257  1.00  0.00            
ATOM   2495  R2  CHO   392     213.628   9.437  43.307  1.00  0.00            
ATOM   2496  R3  CHO   392     215.778   8.487  41.907  1.00  0.00            
ATOM   2497  R4  CHO   392     213.728   8.937  39.907  1.00  0.00            
ATOM   2498  R5  CHO   392     214.828   7.137  40.207  1.00  0.00            
ATOM   2499  C1  CHO   392     215.828   7.837  36.607  1.00  0.00           C
ATOM   2500  C2  CHO   392     216.378   8.237  32.857  1.00  0.00           C
ATOM   2501  ROH CHO   393     108.128  12.287   9.907  1.00  0.00            
ATOM   2502  R1  CHO   393     107.228  12.837  12.557  1.00  0.00            
ATOM   2503  R2  CHO   393     107.378  10.987  14.607  1.00  0.00            
ATOM   2504  R3  CHO   393     108.728  12.937  15.907  1.00  0.00            
ATOM   2505  R4  CHO   393     108.228  10.937  17.957  1.00  0.00            
ATOM   2506  R5  CHO   393     107.728  13.037  18.057  1.00  0.00            
ATOM   2507  C1  CHO   393     110.028  12.737  21.107  1.00  0.00           C
ATOM   2508  C2  CHO   393     112.178  12.087  23.607  1.00  0.00           C
ATOM   2509  ROH CHO   394     162.528 172.587  37.057  1.00  0.00            
ATOM   2510  R1  CHO   394     163.178 171.137  34.707  1.00  0.00            
ATOM   2511  R2  CHO   394     161.328 169.537  33.407  1.00  0.00            
ATOM   2512  R3  CHO   394     162.078 171.037  31.257  1.00  0.00            
ATOM   2513  R4  CHO   394     161.678 168.337  30.157  1.00  0.00            
ATOM   2514  R5  CHO   394     163.478 169.587  29.957  1.00  0.00            
ATOM   2515  C1  CHO   394     162.578 169.087  26.257  1.00  0.00           C
ATOM   2516  C2  CHO   394     162.928 166.687  24.157  1.00  0.00           C
ATOM   2517  ROH CHO   395     163.278  65.587  19.057  1.00  0.00            
ATOM   2518  R1  CHO   395     164.778  66.087  21.407  1.00  0.00            
ATOM   2519  R2  CHO   395     163.978  67.937  23.307  1.00  0.00            
ATOM   2520  R3  CHO   395     164.228  65.787  25.007  1.00  0.00            
ATOM   2521  R4  CHO   395     163.528  68.087  26.757  1.00  0.00            
ATOM   2522  R5  CHO   395     165.228  66.687  27.007  1.00  0.00            
ATOM   2523  C1  CHO   395     163.428  66.137  30.307  1.00  0.00           C
ATOM   2524  C2  CHO   395     164.778  68.287  33.357  1.00  0.00           C
ATOM   2525  ROH CHO   396      73.028 206.987  38.657  1.00  0.00            
ATOM   2526  R1  CHO   396      73.478 207.187  35.907  1.00  0.00            
ATOM   2527  R2  CHO   396      74.078 204.987  34.307  1.00  0.00            
ATOM   2528  R3  CHO   396      71.978 205.837  32.857  1.00  0.00            
ATOM   2529  R4  CHO   396      73.578 204.287  30.957  1.00  0.00            
ATOM   2530  R5  CHO   396      72.878 206.337  30.707  1.00  0.00            
ATOM   2531  C1  CHO   396      71.278 204.687  27.657  1.00  0.00           C
ATOM   2532  C2  CHO   396      68.428 207.437  25.207  1.00  0.00           C
ATOM   2533  ROH CHO   397       4.878  71.387  22.807  1.00  0.00            
ATOM   2534  R1  CHO   397       5.428  69.737  25.007  1.00  0.00            
ATOM   2535  R2  CHO   397       6.478  70.687  27.407  1.00  0.00            
ATOM   2536  R3  CHO   397       4.278  69.437  28.457  1.00  0.00            
ATOM   2537  R4  CHO   397       5.878  70.337  30.757  1.00  0.00            
ATOM   2538  R5  CHO   397       5.178  68.287  30.357  1.00  0.00            
ATOM   2539  C1  CHO   397       3.528  68.887  33.757  1.00  0.00           C
ATOM   2540  C2  CHO   397       5.128  67.387  36.557  1.00  0.00           C
ATOM   2541  ROH CHO   398      41.028  62.287  57.207  1.00  0.00            
ATOM   2542  R1  CHO   398      39.378  61.337  55.107  1.00  0.00            
ATOM   2543  R2  CHO   398      37.928  58.987  55.357  1.00  0.00            
ATOM   2544  R3  CHO   398      35.878  60.587  54.607  1.00  0.00            
ATOM   2545  R4  CHO   398      35.478  58.137  53.107  1.00  0.00            
ATOM   2546  R5  CHO   398      35.578  60.137  52.307  1.00  0.00            
ATOM   2547  C1  CHO   398      32.078  59.087  51.107  1.00  0.00           C
ATOM   2548  C2  CHO   398      30.728  59.837  47.707  1.00  0.00           C
ATOM   2549  ROH CHO   399     186.678  88.087  17.657  1.00  0.00            
ATOM   2550  R1  CHO   399     187.878  89.537  19.757  1.00  0.00            
ATOM   2551  R2  CHO   399     186.528  91.487  21.157  1.00  0.00            
ATOM   2552  R3  CHO   399     187.328  90.037  23.307  1.00  0.00            
ATOM   2553  R4  CHO   399     187.278  92.837  24.257  1.00  0.00            
ATOM   2554  R5  CHO   399     188.928  91.387  24.407  1.00  0.00            
ATOM   2555  C1  CHO   399     188.428  92.187  28.107  1.00  0.00           C
ATOM   2556  C2  CHO   399     189.578  94.787  31.007  1.00  0.00           C
ATOM   2557  ROH CHO   400     195.378  16.837  13.557  1.00  0.00            
ATOM   2558  R1  CHO   400     195.228  16.887  16.357  1.00  0.00            
ATOM   2559  R2  CHO   400     193.078  15.887  17.757  1.00  0.00            
ATOM   2560  R3  CHO   400     194.978  14.437  19.057  1.00  0.00            
ATOM   2561  R4  CHO   400     192.828  14.787  21.007  1.00  0.00            
ATOM   2562  R5  CHO   400     194.928  15.287  21.257  1.00  0.00            
ATOM   2563  C1  CHO   400     194.428  12.787  24.107  1.00  0.00           C
ATOM   2564  C2  CHO   400     191.978  11.587  27.057  1.00  0.00           C
ATOM   2565  ROH CHO   401     126.328 106.237  53.007  1.00  0.00            
ATOM   2566  R1  CHO   401     125.028 105.287  50.657  1.00  0.00            
ATOM   2567  R2  CHO   401     123.278 106.837  49.157  1.00  0.00            
ATOM   2568  R3  CHO   401     124.928 106.237  47.107  1.00  0.00            
ATOM   2569  R4  CHO   401     122.578 107.387  45.807  1.00  0.00            
ATOM   2570  R5  CHO   401     123.478 105.437  45.407  1.00  0.00            
ATOM   2571  C1  CHO   401     123.778 107.087  41.957  1.00  0.00           C
ATOM   2572  C2  CHO   401     124.728 104.937  39.757  1.00  0.00           C
ATOM   2573  ROH CHO   402     202.978 203.887  13.207  1.00  0.00            
ATOM   2574  R1  CHO   402     202.528 203.887  16.007  1.00  0.00            
ATOM   2575  R2  CHO   402     204.428 203.087  17.807  1.00  0.00            
ATOM   2576  R3  CHO   402     203.928 205.537  18.957  1.00  0.00            
ATOM   2577  R4  CHO   402     204.028 203.687  21.207  1.00  0.00            
ATOM   2578  R5  CHO   402     202.428 205.037  20.757  1.00  0.00            
ATOM   2579  C1  CHO   402     203.328 206.287  24.207  1.00  0.00           C
ATOM   2580  C2  CHO   402     199.728 205.037  27.057  1.00  0.00           C
ATOM   2581  ROH CHO   403      12.028 166.587  50.207  1.00  0.00            
ATOM   2582  R1  CHO   403      13.028 167.737  47.807  1.00  0.00            
ATOM   2583  R2  CHO   403      15.578 167.337  46.907  1.00  0.00            
ATOM   2584  R3  CHO   403      14.328 166.487  44.657  1.00  0.00            
ATOM   2585  R4  CHO   403      16.878 167.637  43.707  1.00  0.00            
ATOM   2586  R5  CHO   403      14.878 168.187  43.007  1.00  0.00            
ATOM   2587  C1  CHO   403      16.428 166.987  39.707  1.00  0.00           C
ATOM   2588  C2  CHO   403      18.028 164.887  36.007  1.00  0.00           C
ATOM   2589  ROH CHO   404      12.778  48.637  22.807  1.00  0.00            
ATOM   2590  R1  CHO   404      12.928  50.337  25.107  1.00  0.00            
ATOM   2591  R2  CHO   404      10.978  52.087  25.757  1.00  0.00            
ATOM   2592  R3  CHO   404      11.028  50.787  28.157  1.00  0.00            
ATOM   2593  R4  CHO   404       9.978  53.437  28.807  1.00  0.00            
ATOM   2594  R5  CHO   404      11.678  52.387  29.757  1.00  0.00            
ATOM   2595  C1  CHO   404       9.428  52.987  32.807  1.00  0.00           C
ATOM   2596  C2  CHO   404       8.428  55.537  35.557  1.00  0.00           C
ATOM   2597  ROH CHO   405     138.278 119.637  11.807  1.00  0.00            
ATOM   2598  R1  CHO   405     139.778 118.837  14.057  1.00  0.00            
ATOM   2599  R2  CHO   405     142.128 120.037  14.807  1.00  0.00            
ATOM   2600  R3  CHO   405     140.878 120.337  17.207  1.00  0.00            
ATOM   2601  R4  CHO   405     143.628 121.237  17.657  1.00  0.00            
ATOM   2602  R5  CHO   405     142.528 119.737  18.807  1.00  0.00            
ATOM   2603  C1  CHO   405     143.278 122.237  21.607  1.00  0.00           C
ATOM   2604  C2  CHO   405     142.078 124.137  24.307  1.00  0.00           C
ATOM   2605  ROH CHO   406     162.078 213.037  36.107  1.00  0.00            
ATOM   2606  R1  CHO   406     163.028 212.337  33.507  1.00  0.00            
ATOM   2607  R2  CHO   406     161.778 213.187  31.207  1.00  0.00            
ATOM   2608  R3  CHO   406     164.278 214.137  30.607  1.00  0.00            
ATOM   2609  R4  CHO   406     162.778 214.437  28.107  1.00  0.00            
ATOM   2610  R5  CHO   406     164.678 213.437  28.357  1.00  0.00            
ATOM   2611  C1  CHO   406     165.628 216.037  25.757  1.00  0.00           C
ATOM   2612  C2  CHO   406     167.228 218.787  23.307  1.00  0.00           C
ATOM   2613  ROH CHO   407     194.378  32.487  18.607  1.00  0.00            
ATOM   2614  R1  CHO   407     192.778  32.037  20.907  1.00  0.00            
ATOM   2615  R2  CHO   407     193.078  29.887  22.557  1.00  0.00            
ATOM   2616  R3  CHO   407     193.278  31.737  24.507  1.00  0.00            
ATOM   2617  R4  CHO   407     192.678  29.287  25.907  1.00  0.00            
ATOM   2618  R5  CHO   407     191.578  31.137  26.057  1.00  0.00            
ATOM   2619  C1  CHO   407     192.578  30.687  29.707  1.00  0.00           C
ATOM   2620  C2  CHO   407     189.628  28.487  32.157  1.00  0.00           C
ATOM   2621  ROH CHO   408     145.078 115.237  14.557  1.00  0.00            
ATOM   2622  R1  CHO   408     144.178 116.137  17.107  1.00  0.00            
ATOM   2623  R2  CHO   408     141.878 115.237  18.307  1.00  0.00            
ATOM   2624  R3  CHO   408     143.578 114.687  20.357  1.00  0.00            
ATOM   2625  R4  CHO   408     140.878 114.787  21.557  1.00  0.00            
ATOM   2626  R5  CHO   408     142.678 115.937  22.207  1.00  0.00            
ATOM   2627  C1  CHO   408     141.878 114.037  25.457  1.00  0.00           C
ATOM   2628  C2  CHO   408     140.778 112.887  29.257  1.00  0.00           C
ATOM   2629  ROH CHO   409      90.528  48.637   9.507  1.00  0.00            
ATOM   2630  R1  CHO   409      89.728  49.187  12.157  1.00  0.00            
ATOM   2631  R2  CHO   409      87.528  47.937  13.357  1.00  0.00            
ATOM   2632  R3  CHO   409      89.328  47.287  15.257  1.00  0.00            
ATOM   2633  R4  CHO   409      86.728  46.887  16.507  1.00  0.00            
ATOM   2634  R5  CHO   409      88.378  48.137  17.307  1.00  0.00            
ATOM   2635  C1  CHO   409      87.928  45.687  20.207  1.00  0.00           C
ATOM   2636  C2  CHO   409      87.428  45.187  23.607  1.00  0.00           C
ATOM   2637  ROH CHO   410      52.028  29.387  16.757  1.00  0.00            
ATOM   2638  R1  CHO   410      54.478  28.637  17.857  1.00  0.00            
ATOM   2639  R2  CHO   410      55.578  29.737  20.157  1.00  0.00            
ATOM   2640  R3  CHO   410      55.678  27.137  20.957  1.00  0.00            
ATOM   2641  R4  CHO   410      58.428  28.187  21.257  1.00  0.00            
ATOM   2642  R5  CHO   410      57.828  26.387  20.157  1.00  0.00            
ATOM   2643  C1  CHO   410      60.228  24.837  22.657  1.00  0.00           C
ATOM   2644  C2  CHO   410      63.478  22.687  24.557  1.00  0.00           C
ATOM   2645  ROH CHO   411     119.278  16.587  11.057  1.00  0.00            
ATOM   2646  R1  CHO   411     120.828  15.237  12.957  1.00  0.00            
ATOM   2647  R2  CHO   411     121.978  16.487  15.107  1.00  0.00            
ATOM   2648  R3  CHO   411     120.678  14.587  16.557  1.00  0.00            
ATOM   2649  R4  CHO   411     122.528  15.787  18.457  1.00  0.00            
ATOM   2650  R5  CHO   411     122.328  13.637  18.007  1.00  0.00            
ATOM   2651  C1  CHO   411     121.628  13.537  21.757  1.00  0.00           C
ATOM   2652  C2  CHO   411     123.878  12.287  25.157  1.00  0.00           C
ATOM   2653  ROH CHO   412      36.828 180.137  22.957  1.00  0.00            
ATOM   2654  R1  CHO   412      36.678 179.787  25.757  1.00  0.00            
ATOM   2655  R2  CHO   412      35.778 181.787  27.457  1.00  0.00            
ATOM   2656  R3  CHO   412      34.028 179.837  28.307  1.00  0.00            
ATOM   2657  R4  CHO   412      33.428 182.187  29.957  1.00  0.00            
ATOM   2658  R5  CHO   412      33.878 180.187  30.657  1.00  0.00            
ATOM   2659  C1  CHO   412      30.428 180.587  32.157  1.00  0.00           C
ATOM   2660  C2  CHO   412      30.728 176.887  33.857  1.00  0.00           C
ATOM   2661  ROH CHO   413      29.578  21.387  20.657  1.00  0.00            
ATOM   2662  R1  CHO   413      30.278  21.037  23.357  1.00  0.00            
ATOM   2663  R2  CHO   413      29.878  22.987  25.257  1.00  0.00            
ATOM   2664  R3  CHO   413      28.578  20.937  26.557  1.00  0.00            
ATOM   2665  R4  CHO   413      29.578  22.687  28.707  1.00  0.00            
ATOM   2666  R5  CHO   413      29.928  20.587  28.507  1.00  0.00            
ATOM   2667  C1  CHO   413      28.228  20.637  31.907  1.00  0.00           C
ATOM   2668  C2  CHO   413      26.778  21.137  35.157  1.00  0.00           C
ATOM   2669  ROH CHO   414      46.678  34.537  48.557  1.00  0.00            
ATOM   2670  R1  CHO   414      46.178  34.437  45.757  1.00  0.00            
ATOM   2671  R2  CHO   414      45.928  32.037  44.407  1.00  0.00            
ATOM   2672  R3  CHO   414      43.528  33.137  43.607  1.00  0.00            
ATOM   2673  R4  CHO   414      44.478  31.637  41.257  1.00  0.00            
ATOM   2674  R5  CHO   414      43.878  33.687  41.307  1.00  0.00            
ATOM   2675  C1  CHO   414      41.428  32.337  38.707  1.00  0.00           C
ATOM   2676  C2  CHO   414      38.428  29.887  35.857  1.00  0.00           C
ATOM   2677  ROH CHO   415       6.778  34.437  23.307  1.00  0.00            
ATOM   2678  R1  CHO   415       6.028  33.337  25.807  1.00  0.00            
ATOM   2679  R2  CHO   415       7.528  33.687  28.107  1.00  0.00            
ATOM   2680  R3  CHO   415       5.178  34.637  29.107  1.00  0.00            
ATOM   2681  R4  CHO   415       6.528  33.337  31.357  1.00  0.00            
ATOM   2682  R5  CHO   415       4.478  32.937  30.657  1.00  0.00            
ATOM   2683  C1  CHO   415       3.728  33.987  34.257  1.00  0.00           C
ATOM   2684  C2  CHO   415       4.728  31.287  36.607  1.00  0.00           C
ATOM   2685  ROH CHO   416      86.528 113.687  18.157  1.00  0.00            
ATOM   2686  R1  CHO   416      85.678 112.487  20.557  1.00  0.00            
ATOM   2687  R2  CHO   416      87.278 110.737  22.007  1.00  0.00            
ATOM   2688  R3  CHO   416      86.778 112.437  24.057  1.00  0.00            
ATOM   2689  R4  CHO   416      87.528 109.937  25.357  1.00  0.00            
ATOM   2690  R5  CHO   416      85.728 111.037  25.707  1.00  0.00            
ATOM   2691  C1  CHO   416      87.228 111.037  29.207  1.00  0.00           C
ATOM   2692  C2  CHO   416      87.028 111.137  33.057  1.00  0.00           C
ATOM   2693  ROH CHO   417     206.228 120.387  46.007  1.00  0.00            
ATOM   2694  R1  CHO   417     206.278 119.937  43.207  1.00  0.00            
ATOM   2695  R2  CHO   417     207.778 121.487  41.457  1.00  0.00            
ATOM   2696  R3  CHO   417     208.778 119.087  40.707  1.00  0.00            
ATOM   2697  R4  CHO   417     208.878 120.787  38.257  1.00  0.00            
ATOM   2698  R5  CHO   417     207.978 118.787  38.457  1.00  0.00            
ATOM   2699  C1  CHO   417     210.528 118.087  35.707  1.00  0.00           C
ATOM   2700  C2  CHO   417     208.328 119.137  32.707  1.00  0.00           C
ATOM   2701  ROH CHO   418      21.378  15.487  20.707  1.00  0.00            
ATOM   2702  R1  CHO   418      21.178  13.537  22.757  1.00  0.00            
ATOM   2703  R2  CHO   418      23.328  12.087  23.657  1.00  0.00            
ATOM   2704  R3  CHO   418      22.478  12.987  26.107  1.00  0.00            
ATOM   2705  R4  CHO   418      24.728  11.237  26.707  1.00  0.00            
ATOM   2706  R5  CHO   418      22.678  11.137  27.557  1.00  0.00            
ATOM   2707  C1  CHO   418      24.728  11.587  30.757  1.00  0.00           C
ATOM   2708  C2  CHO   418      25.478  10.637  34.057  1.00  0.00           C
ATOM   2709  ROH CHO   419     142.678  22.587  47.707  1.00  0.00            
ATOM   2710  R1  CHO   419     142.378  21.387  45.157  1.00  0.00            
ATOM   2711  R2  CHO   419     140.378  22.087  43.407  1.00  0.00            
ATOM   2712  R3  CHO   419     142.478  22.487  41.707  1.00  0.00            
ATOM   2713  R4  CHO   419     140.228  21.837  39.957  1.00  0.00            
ATOM   2714  R5  CHO   419     142.178  20.887  39.957  1.00  0.00            
ATOM   2715  C1  CHO   419     142.078  22.037  36.357  1.00  0.00           C
ATOM   2716  C2  CHO   419     141.328  21.137  32.457  1.00  0.00           C
ATOM   2717  ROH CHO   420     131.928 124.287  19.807  1.00  0.00            
ATOM   2718  R1  CHO   420     134.078 124.937  21.557  1.00  0.00            
ATOM   2719  R2  CHO   420     133.678 125.887  24.107  1.00  0.00            
ATOM   2720  R3  CHO   420     135.278 123.787  24.807  1.00  0.00            
ATOM   2721  R4  CHO   420     135.278 125.587  27.157  1.00  0.00            
ATOM   2722  R5  CHO   420     137.028 124.787  26.107  1.00  0.00            
ATOM   2723  C1  CHO   420     137.678 123.437  29.607  1.00  0.00           C
ATOM   2724  C2  CHO   420     140.228 122.137  32.357  1.00  0.00           C
ATOM   2725  ROH CHO   421      71.928  23.587  13.707  1.00  0.00            
ATOM   2726  R1  CHO   421      72.878  23.737  16.357  1.00  0.00            
ATOM   2727  R2  CHO   421      72.328  25.837  18.057  1.00  0.00            
ATOM   2728  R3  CHO   421      71.478  23.887  19.707  1.00  0.00            
ATOM   2729  R4  CHO   421      72.278  26.037  21.507  1.00  0.00            
ATOM   2730  R5  CHO   421      72.978  23.987  21.607  1.00  0.00            
ATOM   2731  C1  CHO   421      71.428  24.337  25.057  1.00  0.00           C
ATOM   2732  C2  CHO   421      71.178  25.787  28.157  1.00  0.00           C
ATOM   2733  ROH CHO   422     146.428 198.487  32.007  1.00  0.00            
ATOM   2734  R1  CHO   422     146.778 198.087  29.207  1.00  0.00            
ATOM   2735  R2  CHO   422     146.228 200.037  27.357  1.00  0.00            
ATOM   2736  R3  CHO   422     148.778 199.537  26.557  1.00  0.00            
ATOM   2737  R4  CHO   422     147.728 201.287  24.507  1.00  0.00            
ATOM   2738  R5  CHO   422     148.678 199.337  24.207  1.00  0.00            
ATOM   2739  C1  CHO   422     150.978 201.537  22.107  1.00  0.00           C
ATOM   2740  C2  CHO   422     155.028 201.237  21.057  1.00  0.00           C
ATOM   2741  ROH CHO   423      41.678  94.637  20.557  1.00  0.00            
ATOM   2742  R1  CHO   423      41.178  94.687  23.357  1.00  0.00            
ATOM   2743  R2  CHO   423      40.278  92.387  24.757  1.00  0.00            
ATOM   2744  R3  CHO   423      42.478  92.937  26.307  1.00  0.00            
ATOM   2745  R4  CHO   423      40.578  91.587  28.057  1.00  0.00            
ATOM   2746  R5  CHO   423      41.578  93.487  28.407  1.00  0.00            
ATOM   2747  C1  CHO   423      42.778  91.487  31.457  1.00  0.00           C
ATOM   2748  C2  CHO   423      41.378  90.237  35.057  1.00  0.00           C
ATOM   2749  ROH CHO   424       7.028 198.087  18.107  1.00  0.00            
ATOM   2750  R1  CHO   424       7.828 198.637  20.757  1.00  0.00            
ATOM   2751  R2  CHO   424       6.428 200.337  22.407  1.00  0.00            
ATOM   2752  R3  CHO   424       6.478 198.237  24.057  1.00  0.00            
ATOM   2753  R4  CHO   424       5.428 200.437  25.707  1.00  0.00            
ATOM   2754  R5  CHO   424       7.128 199.137  26.207  1.00  0.00            
ATOM   2755  C1  CHO   424       4.878 198.437  29.207  1.00  0.00           C
ATOM   2756  C2  CHO   424       3.428 199.437  32.307  1.00  0.00           C
ATOM   2757  ROH CHO   425     180.878  21.887  50.457  1.00  0.00            
ATOM   2758  R1  CHO   425     180.828  21.987  47.657  1.00  0.00            
ATOM   2759  R2  CHO   425     182.228  23.887  46.207  1.00  0.00            
ATOM   2760  R3  CHO   425     183.278  21.687  44.957  1.00  0.00            
ATOM   2761  R4  CHO   425     183.578  23.837  43.007  1.00  0.00            
ATOM   2762  R5  CHO   425     182.628  21.937  42.657  1.00  0.00            
ATOM   2763  C1  CHO   425     185.278  21.787  39.957  1.00  0.00           C
ATOM   2764  C2  CHO   425     186.128  20.287  36.857  1.00  0.00           C
ATOM   2765  ROH CHO   426     152.128 180.887  35.307  1.00  0.00            
ATOM   2766  R1  CHO   426     152.178 181.337  32.557  1.00  0.00            
ATOM   2767  R2  CHO   426     153.578 179.687  30.807  1.00  0.00            
ATOM   2768  R3  CHO   426     151.178 179.487  29.557  1.00  0.00            
ATOM   2769  R4  CHO   426     153.128 179.637  27.357  1.00  0.00            
ATOM   2770  R5  CHO   426     151.378 180.937  27.657  1.00  0.00            
ATOM   2771  C1  CHO   426     150.628 179.437  24.207  1.00  0.00           C
ATOM   2772  C2  CHO   426     147.928 179.987  22.357  1.00  0.00           C
ATOM   2773  ROH CHO   427     190.378  48.287  18.907  1.00  0.00            
ATOM   2774  R1  CHO   427     191.378  47.987  21.507  1.00  0.00            
ATOM   2775  R2  CHO   427     192.778  49.887  22.857  1.00  0.00            
ATOM   2776  R3  CHO   427     190.878  49.437  24.757  1.00  0.00            
ATOM   2777  R4  CHO   427     193.428  49.537  26.257  1.00  0.00            
ATOM   2778  R5  CHO   427     191.928  47.987  26.307  1.00  0.00            
ATOM   2779  C1  CHO   427     192.028  48.937  30.007  1.00  0.00           C
ATOM   2780  C2  CHO   427     194.028  50.087  33.207  1.00  0.00           C
ATOM   2781  ROH CHO   428     136.078 109.587  49.357  1.00  0.00            
ATOM   2782  R1  CHO   428     135.728 108.537  46.757  1.00  0.00            
ATOM   2783  R2  CHO   428     133.878 109.587  44.957  1.00  0.00            
ATOM   2784  R3  CHO   428     136.028 109.787  43.357  1.00  0.00            
ATOM   2785  R4  CHO   428     133.978 108.537  41.657  1.00  0.00            
ATOM   2786  R5  CHO   428     135.978 107.787  42.007  1.00  0.00            
ATOM   2787  C1  CHO   428     136.078 108.137  38.207  1.00  0.00           C
ATOM   2788  C2  CHO   428     136.528 108.537  35.007  1.00  0.00           C
ATOM   2789  ROH CHO   429      67.428  91.837  49.657  1.00  0.00            
ATOM   2790  R1  CHO   429      66.478  92.637  47.157  1.00  0.00            
ATOM   2791  R2  CHO   429      68.028  94.237  45.457  1.00  0.00            
ATOM   2792  R3  CHO   429      67.528  92.237  43.657  1.00  0.00            
ATOM   2793  R4  CHO   429      68.228  94.537  42.007  1.00  0.00            
ATOM   2794  R5  CHO   429      66.428  93.337  41.857  1.00  0.00            
ATOM   2795  C1  CHO   429      67.928  92.837  38.357  1.00  0.00           C
ATOM   2796  C2  CHO   429      67.178  92.737  33.607  1.00  0.00           C
ATOM   2797  ROH CHO   430     168.878  15.937  47.407  1.00  0.00            
ATOM   2798  R1  CHO   430     169.378  17.337  45.007  1.00  0.00            
ATOM   2799  R2  CHO   430     170.728  16.237  42.857  1.00  0.00            
ATOM   2800  R3  CHO   430     168.528  16.987  41.457  1.00  0.00            
ATOM   2801  R4  CHO   430     170.628  16.937  39.457  1.00  0.00            
ATOM   2802  R5  CHO   430     169.328  18.587  39.857  1.00  0.00            
ATOM   2803  C1  CHO   430     168.528  17.987  36.207  1.00  0.00           C
ATOM   2804  C2  CHO   430     165.678  18.137  32.957  1.00  0.00           C
ATOM   2805  ROH CHO   431      46.428 103.987  19.657  1.00  0.00            
ATOM   2806  R1  CHO   431      46.478 104.387  22.457  1.00  0.00            
ATOM   2807  R2  CHO   431      46.978 102.287  24.257  1.00  0.00            
ATOM   2808  R3  CHO   431      48.878 104.037  25.157  1.00  0.00            
ATOM   2809  R4  CHO   431      47.978 102.637  27.557  1.00  0.00            
ATOM   2810  R5  CHO   431      48.078 104.787  27.257  1.00  0.00            
ATOM   2811  C1  CHO   431      50.328 104.437  30.307  1.00  0.00           C
ATOM   2812  C2  CHO   431      50.678 102.087  33.557  1.00  0.00           C
ATOM   2813  ROH CHO   432     184.578 121.787  14.607  1.00  0.00            
ATOM   2814  R1  CHO   432     186.728 122.387  16.357  1.00  0.00            
ATOM   2815  R2  CHO   432     187.878 124.887  16.557  1.00  0.00            
ATOM   2816  R3  CHO   432     187.278 124.637  19.157  1.00  0.00            
ATOM   2817  R4  CHO   432     189.578 126.437  19.107  1.00  0.00            
ATOM   2818  R5  CHO   432     189.428 124.637  20.257  1.00  0.00            
ATOM   2819  C1  CHO   432     189.978 127.137  23.057  1.00  0.00           C
ATOM   2820  C2  CHO   432     191.628 128.787  25.307  1.00  0.00           C
ATOM   2821  ROH CHO   433      68.578 133.037  23.107  1.00  0.00            
ATOM   2822  R1  CHO   433      66.978 134.787  24.657  1.00  0.00            
ATOM   2823  R2  CHO   433      64.628 133.987  25.857  1.00  0.00            
ATOM   2824  R3  CHO   433      65.828 135.037  28.107  1.00  0.00            
ATOM   2825  R4  CHO   433      62.928 134.987  28.707  1.00  0.00            
ATOM   2826  R5  CHO   433      64.278 136.687  28.857  1.00  0.00            
ATOM   2827  C1  CHO   433      63.028 136.487  32.457  1.00  0.00           C
ATOM   2828  C2  CHO   433      61.378 135.737  36.507  1.00  0.00           C
ATOM   2829  ROH CHO   434     152.178  31.787  47.607  1.00  0.00            
ATOM   2830  R1  CHO   434     153.278  30.387  45.357  1.00  0.00            
ATOM   2831  R2  CHO   434     152.478  30.887  42.757  1.00  0.00            
ATOM   2832  R3  CHO   434     155.128  31.187  42.357  1.00  0.00            
ATOM   2833  R4  CHO   434     154.028  30.937  39.657  1.00  0.00            
ATOM   2834  R5  CHO   434     155.628  29.787  40.507  1.00  0.00            
ATOM   2835  C1  CHO   434     157.428  31.287  37.507  1.00  0.00           C
ATOM   2836  C2  CHO   434     156.828  32.087  33.807  1.00  0.00           C
ATOM   2837  ROH CHO   435      91.928  85.437  47.607  1.00  0.00            
ATOM   2838  R1  CHO   435      90.328  87.037  45.857  1.00  0.00            
ATOM   2839  R2  CHO   435      91.028  87.487  43.207  1.00  0.00            
ATOM   2840  R3  CHO   435      88.528  86.487  42.757  1.00  0.00            
ATOM   2841  R4  CHO   435      89.128  88.187  40.407  1.00  0.00            
ATOM   2842  R5  CHO   435      87.378  88.387  41.707  1.00  0.00            
ATOM   2843  C1  CHO   435      85.678  87.737  38.357  1.00  0.00           C
ATOM   2844  C2  CHO   435      83.878  87.637  35.757  1.00  0.00           C
ATOM   2845  ROH CHO   436     144.278  82.387  54.457  1.00  0.00            
ATOM   2846  R1  CHO   436     144.778  81.887  51.707  1.00  0.00            
ATOM   2847  R2  CHO   436     143.828  79.637  50.457  1.00  0.00            
ATOM   2848  R3  CHO   436     142.828  81.437  48.707  1.00  0.00            
ATOM   2849  R4  CHO   436     143.428  79.087  47.057  1.00  0.00            
ATOM   2850  R5  CHO   436     144.128  81.137  46.707  1.00  0.00            
ATOM   2851  C1  CHO   436     142.278  80.487  43.407  1.00  0.00           C
ATOM   2852  C2  CHO   436     142.278  81.937  40.507  1.00  0.00           C
ATOM   2853  ROH CHO   437      21.678  60.487  55.507  1.00  0.00            
ATOM   2854  R1  CHO   437      20.378  61.137  53.007  1.00  0.00            
ATOM   2855  R2  CHO   437      20.478  63.637  51.907  1.00  0.00            
ATOM   2856  R3  CHO   437      21.428  62.337  49.757  1.00  0.00            
ATOM   2857  R4  CHO   437      21.028  65.087  48.807  1.00  0.00            
ATOM   2858  R5  CHO   437      20.228  63.187  47.907  1.00  0.00            
ATOM   2859  C1  CHO   437      22.228  64.637  44.957  1.00  0.00           C
ATOM   2860  C2  CHO   437      22.228  65.987  42.607  1.00  0.00           C
ATOM   2861  ROH CHO   438     126.178   3.837  40.307  1.00  0.00            
ATOM   2862  R1  CHO   438     125.378   5.087  37.857  1.00  0.00            
ATOM   2863  R2  CHO   438     127.178   6.037  36.007  1.00  0.00            
ATOM   2864  R3  CHO   438     125.778   4.487  34.307  1.00  0.00            
ATOM   2865  R4  CHO   438     127.228   6.337  32.557  1.00  0.00            
ATOM   2866  R5  CHO   438     125.078   5.987  32.557  1.00  0.00            
ATOM   2867  C1  CHO   438     125.878   5.087  28.957  1.00  0.00           C
ATOM   2868  C2  CHO   438     124.078   6.337  25.857  1.00  0.00           C
ATOM   2869  ROH CHO   439     202.978 112.287  48.857  1.00  0.00            
ATOM   2870  R1  CHO   439     202.228 111.137  46.407  1.00  0.00            
ATOM   2871  R2  CHO   439     202.628 112.387  43.957  1.00  0.00            
ATOM   2872  R3  CHO   439     203.928 110.087  43.357  1.00  0.00            
ATOM   2873  R4  CHO   439     203.528 111.437  40.807  1.00  0.00            
ATOM   2874  R5  CHO   439     202.928 109.337  41.257  1.00  0.00            
ATOM   2875  C1  CHO   439     205.278 108.737  38.357  1.00  0.00           C
ATOM   2876  C2  CHO   439     206.628 107.887  34.707  1.00  0.00           C
ATOM   2877  ROH CHO   440      59.578  85.637  50.207  1.00  0.00            
ATOM   2878  R1  CHO   440      59.728  84.537  47.607  1.00  0.00            
ATOM   2879  R2  CHO   440      58.378  85.687  45.457  1.00  0.00            
ATOM   2880  R3  CHO   440      60.878  85.687  44.357  1.00  0.00            
ATOM   2881  R4  CHO   440      59.028  85.487  42.057  1.00  0.00            
ATOM   2882  R5  CHO   440      60.728  84.187  42.507  1.00  0.00            
ATOM   2883  C1  CHO   440      61.778  85.337  39.057  1.00  0.00           C
ATOM   2884  C2  CHO   440      62.328  82.537  37.607  1.00  0.00           C
ATOM   2885  ROH CHO   441      45.378  72.637  21.107  1.00  0.00            
ATOM   2886  R1  CHO   441      44.478  72.837  23.807  1.00  0.00            
ATOM   2887  R2  CHO   441      42.878  70.887  24.957  1.00  0.00            
ATOM   2888  R3  CHO   441      44.878  70.837  26.857  1.00  0.00            
ATOM   2889  R4  CHO   441      42.778  69.187  27.957  1.00  0.00            
ATOM   2890  R5  CHO   441      43.728  70.887  28.907  1.00  0.00            
ATOM   2891  C1  CHO   441      44.528  68.137  31.457  1.00  0.00           C
ATOM   2892  C2  CHO   441      45.628  68.037  34.457  1.00  0.00           C
ATOM   2893  ROH CHO   442     161.128  47.037  19.057  1.00  0.00            
ATOM   2894  R1  CHO   442     161.428  45.337  21.257  1.00  0.00            
ATOM   2895  R2  CHO   442     161.878  46.287  23.807  1.00  0.00            
ATOM   2896  R3  CHO   442     159.678  44.787  24.407  1.00  0.00            
ATOM   2897  R4  CHO   442     160.878  45.337  27.007  1.00  0.00            
ATOM   2898  R5  CHO   442     160.378  43.387  26.257  1.00  0.00            
ATOM   2899  C1  CHO   442     158.228  43.387  29.407  1.00  0.00           C
ATOM   2900  C2  CHO   442     159.878  39.537  31.557  1.00  0.00           C
ATOM   2901  ROH CHO   443     145.928 107.737  53.207  1.00  0.00            
ATOM   2902  R1  CHO   443     146.478 108.037  50.457  1.00  0.00            
ATOM   2903  R2  CHO   443     147.428 105.987  48.907  1.00  0.00            
ATOM   2904  R3  CHO   443     145.278 106.587  47.357  1.00  0.00            
ATOM   2905  R4  CHO   443     147.278 105.637  45.457  1.00  0.00            
ATOM   2906  R5  CHO   443     146.228 107.537  45.357  1.00  0.00            
ATOM   2907  C1  CHO   443     145.178 106.037  42.007  1.00  0.00           C
ATOM   2908  C2  CHO   443     146.228 106.987  38.807  1.00  0.00           C
ATOM   2909  ROH CHO   444      98.178  56.937  14.857  1.00  0.00            
ATOM   2910  R1  CHO   444      97.928  55.337  17.157  1.00  0.00            
ATOM   2911  R2  CHO   444      99.278  55.937  19.507  1.00  0.00            
ATOM   2912  R3  CHO   444      96.828  55.837  20.557  1.00  0.00            
ATOM   2913  R4  CHO   444      98.628  55.937  22.857  1.00  0.00            
ATOM   2914  R5  CHO   444      97.078  54.437  22.507  1.00  0.00            
ATOM   2915  C1  CHO   444      95.878  55.787  25.857  1.00  0.00           C
ATOM   2916  C2  CHO   444      93.928  54.887  29.257  1.00  0.00           C
ATOM   2917  ROH CHO   445     162.128 117.287  48.457  1.00  0.00            
ATOM   2918  R1  CHO   445     160.928 117.187  45.857  1.00  0.00            
ATOM   2919  R2  CHO   445     162.228 117.987  43.607  1.00  0.00            
ATOM   2920  R3  CHO   445     161.578 115.487  42.707  1.00  0.00            
ATOM   2921  R4  CHO   445     162.228 116.937  40.257  1.00  0.00            
ATOM   2922  R5  CHO   445     160.378 115.837  40.707  1.00  0.00            
ATOM   2923  C1  CHO   445     161.578 114.037  37.557  1.00  0.00           C
ATOM   2924  C2  CHO   445     162.928 116.587  34.007  1.00  0.00           C
ATOM   2925  ROH CHO   446       1.678  45.637  24.357  1.00  0.00            
ATOM   2926  R1  CHO   446       1.328  47.337  26.607  1.00  0.00            
ATOM   2927  R2  CHO   446      -0.222  46.637  28.757  1.00  0.00            
ATOM   2928  R3  CHO   446       2.028  47.137  30.157  1.00  0.00            
ATOM   2929  R4  CHO   446      -0.122  47.187  32.157  1.00  0.00            
ATOM   2930  R5  CHO   446       1.328  48.737  31.807  1.00  0.00            
ATOM   2931  C1  CHO   446       2.028  48.037  35.457  1.00  0.00           C
ATOM   2932  C2  CHO   446       2.978  48.537  38.957  1.00  0.00           C
ATOM   2933  ROH CHO   447     195.078  27.587  54.357  1.00  0.00            
ATOM   2934  R1  CHO   447     194.878  29.387  52.157  1.00  0.00            
ATOM   2935  R2  CHO   447     196.978  29.937  50.457  1.00  0.00            
ATOM   2936  R3  CHO   447     195.178  29.237  48.557  1.00  0.00            
ATOM   2937  R4  CHO   447     196.978  31.137  47.207  1.00  0.00            
ATOM   2938  R5  CHO   447     194.828  31.237  47.307  1.00  0.00            
ATOM   2939  C1  CHO   447     195.278  31.137  43.557  1.00  0.00           C
ATOM   2940  C2  CHO   447     197.828  32.187  42.257  1.00  0.00           C
ATOM   2941  ROH CHO   448     166.178  55.487  18.657  1.00  0.00            
ATOM   2942  R1  CHO   448     166.728  54.887  21.357  1.00  0.00            
ATOM   2943  R2  CHO   448     167.578  56.837  23.157  1.00  0.00            
ATOM   2944  R3  CHO   448     165.428  55.987  24.607  1.00  0.00            
ATOM   2945  R4  CHO   448     167.328  57.037  26.607  1.00  0.00            
ATOM   2946  R5  CHO   448     166.428  55.087  26.607  1.00  0.00            
ATOM   2947  C1  CHO   448     165.178  56.337  29.957  1.00  0.00           C
ATOM   2948  C2  CHO   448     162.428  56.937  33.057  1.00  0.00           C
ATOM   2949  ROH CHO   449     200.878  53.937  57.757  1.00  0.00            
ATOM   2950  R1  CHO   449     200.178  54.587  55.057  1.00  0.00            
ATOM   2951  R2  CHO   449     201.678  56.337  53.557  1.00  0.00            
ATOM   2952  R3  CHO   449     201.728  54.287  51.757  1.00  0.00            
ATOM   2953  R4  CHO   449     202.528  56.587  50.207  1.00  0.00            
ATOM   2954  R5  CHO   449     200.928  55.237  49.707  1.00  0.00            
ATOM   2955  C1  CHO   449     203.078  54.787  46.607  1.00  0.00           C
ATOM   2956  C2  CHO   449     202.628  55.087  42.657  1.00  0.00           C
ATOM   2957  ROH CHO   450     200.028 144.437  40.107  1.00  0.00            
ATOM   2958  R1  CHO   450     200.828 143.487  37.557  1.00  0.00            
ATOM   2959  R2  CHO   450     199.028 143.037  35.507  1.00  0.00            
ATOM   2960  R3  CHO   450     200.678 144.687  34.157  1.00  0.00            
ATOM   2961  R4  CHO   450     199.928 142.637  32.207  1.00  0.00            
ATOM   2962  R5  CHO   450     201.928 143.237  32.707  1.00  0.00            
ATOM   2963  C1  CHO   450     201.978 143.937  28.957  1.00  0.00           C
ATOM   2964  C2  CHO   450     201.028 143.937  24.907  1.00  0.00           C
ATOM   2965  ROH CHO   451      70.128  20.087  40.807  1.00  0.00            
ATOM   2966  R1  CHO   451      70.728  19.487  38.107  1.00  0.00            
ATOM   2967  R2  CHO   451      69.528  17.387  36.757  1.00  0.00            
ATOM   2968  R3  CHO   451      68.878  19.337  34.957  1.00  0.00            
ATOM   2969  R4  CHO   451      68.778  16.837  33.407  1.00  0.00            
ATOM   2970  R5  CHO   451      69.928  18.637  32.907  1.00  0.00            
ATOM   2971  C1  CHO   451      67.778  18.387  29.807  1.00  0.00           C
ATOM   2972  C2  CHO   451      68.828  16.537  26.557  1.00  0.00           C
ATOM   2973  ROH CHO   452     200.528   7.587  48.807  1.00  0.00            
ATOM   2974  R1  CHO   452     199.478   7.837  46.207  1.00  0.00            
ATOM   2975  R2  CHO   452     200.528   9.587  44.307  1.00  0.00            
ATOM   2976  R3  CHO   452     200.628   7.337  42.807  1.00  0.00            
ATOM   2977  R4  CHO   452     200.478   9.587  40.857  1.00  0.00            
ATOM   2978  R5  CHO   452     199.178   7.837  40.957  1.00  0.00            
ATOM   2979  C1  CHO   452     200.528   7.437  37.407  1.00  0.00           C
ATOM   2980  C2  CHO   452     198.928   8.087  33.357  1.00  0.00           C
ATOM   2981  ROH CHO   453     155.078  71.287  18.507  1.00  0.00            
ATOM   2982  R1  CHO   453     153.978  72.187  21.007  1.00  0.00            
ATOM   2983  R2  CHO   453     153.178  70.437  22.957  1.00  0.00            
ATOM   2984  R3  CHO   453     154.878  71.887  24.507  1.00  0.00            
ATOM   2985  R4  CHO   453     152.928  70.787  26.407  1.00  0.00            
ATOM   2986  R5  CHO   453     153.478  72.837  26.157  1.00  0.00            
ATOM   2987  C1  CHO   453     154.378  72.337  29.857  1.00  0.00           C
ATOM   2988  C2  CHO   453     151.478  72.737  32.507  1.00  0.00           C
ATOM   2989  ROH CHO   454     137.028  64.637  50.907  1.00  0.00            
ATOM   2990  R1  CHO   454     136.328  64.337  48.207  1.00  0.00            
ATOM   2991  R2  CHO   454     135.578  66.487  46.657  1.00  0.00            
ATOM   2992  R3  CHO   454     137.578  65.587  45.007  1.00  0.00            
ATOM   2993  R4  CHO   454     136.078  67.487  43.357  1.00  0.00            
ATOM   2994  R5  CHO   454     136.528  65.437  42.857  1.00  0.00            
ATOM   2995  C1  CHO   454     138.178  67.237  39.907  1.00  0.00           C
ATOM   2996  C2  CHO   454     136.778  70.537  39.107  1.00  0.00           C
ATOM   2997  ROH CHO   455     169.078   7.387  11.807  1.00  0.00            
ATOM   2998  R1  CHO   455     168.628   7.937  14.507  1.00  0.00            
ATOM   2999  R2  CHO   455     168.528   5.987  16.457  1.00  0.00            
ATOM   3000  R3  CHO   455     170.428   7.537  17.657  1.00  0.00            
ATOM   3001  R4  CHO   455     169.778   5.487  19.657  1.00  0.00            
ATOM   3002  R5  CHO   455     169.778   7.687  19.957  1.00  0.00            
ATOM   3003  C1  CHO   455     172.328   6.637  22.607  1.00  0.00           C
ATOM   3004  C2  CHO   455     176.928   9.637  23.557  1.00  0.00           C
ATOM   3005  ROH CHO   456     134.378  36.537  50.107  1.00  0.00            
ATOM   3006  R1  CHO   456     133.428  37.787  47.707  1.00  0.00            
ATOM   3007  R2  CHO   456     134.778  39.837  46.457  1.00  0.00            
ATOM   3008  R3  CHO   456     134.628  38.237  44.307  1.00  0.00            
ATOM   3009  R4  CHO   456     134.928  40.937  43.207  1.00  0.00            
ATOM   3010  R5  CHO   456     133.378  39.487  42.707  1.00  0.00            
ATOM   3011  C1  CHO   456     134.878  39.987  39.257  1.00  0.00           C
ATOM   3012  C2  CHO   456     133.378  43.237  38.157  1.00  0.00           C
ATOM   3013  ROH CHO   457      69.428  60.587  15.257  1.00  0.00            
ATOM   3014  R1  CHO   457      71.428  60.337  17.257  1.00  0.00            
ATOM   3015  R2  CHO   457      71.178  58.637  19.407  1.00  0.00            
ATOM   3016  R3  CHO   457      73.678  57.837  18.557  1.00  0.00            
ATOM   3017  R4  CHO   457      73.578  57.087  21.407  1.00  0.00            
ATOM   3018  R5  CHO   457      75.078  58.287  20.407  1.00  0.00            
ATOM   3019  C1  CHO   457      77.228  55.437  21.807  1.00  0.00           C
ATOM   3020  C2  CHO   457      78.178  50.437  22.457  1.00  0.00           C
ATOM   3021  ROH CHO   458     140.278  94.737  17.307  1.00  0.00            
ATOM   3022  R1  CHO   458     138.928  94.787  19.807  1.00  0.00            
ATOM   3023  R2  CHO   458     138.878  92.587  21.507  1.00  0.00            
ATOM   3024  R3  CHO   458     139.828  94.387  23.307  1.00  0.00            
ATOM   3025  R4  CHO   458     139.078  92.037  24.907  1.00  0.00            
ATOM   3026  R5  CHO   458     138.428  94.087  25.257  1.00  0.00            
ATOM   3027  C1  CHO   458     140.128  93.387  28.607  1.00  0.00           C
ATOM   3028  C2  CHO   458     141.228  94.987  32.257  1.00  0.00           C
ATOM   3029  ROH CHO   459     138.278 196.037  32.307  1.00  0.00            
ATOM   3030  R1  CHO   459     139.378 195.637  29.757  1.00  0.00            
ATOM   3031  R2  CHO   459     138.778 193.387  28.257  1.00  0.00            
ATOM   3032  R3  CHO   459     138.128 195.237  26.357  1.00  0.00            
ATOM   3033  R4  CHO   459     139.328 193.037  24.857  1.00  0.00            
ATOM   3034  R5  CHO   459     139.878 195.137  24.757  1.00  0.00            
ATOM   3035  C1  CHO   459     139.028 194.587  21.107  1.00  0.00           C
ATOM   3036  C2  CHO   459     137.278 192.437  17.607  1.00  0.00           C
ATOM   3037  ROH CHO   460     165.278 216.337  38.257  1.00  0.00            
ATOM   3038  R1  CHO   460     164.878 216.937  35.507  1.00  0.00            
ATOM   3039  R2  CHO   460     165.078 219.487  34.507  1.00  0.00            
ATOM   3040  R3  CHO   460     166.828 218.287  32.807  1.00  0.00            
ATOM   3041  R4  CHO   460     165.828 220.637  31.307  1.00  0.00            
ATOM   3042  R5  CHO   460     165.878 218.587  30.607  1.00  0.00            
ATOM   3043  C1  CHO   460     167.978 220.237  27.907  1.00  0.00           C
ATOM   3044  C2  CHO   460     166.478 222.787  26.707  1.00  0.00           C
ATOM   3045  ROH CHO   461      59.178 121.937  19.607  1.00  0.00            
ATOM   3046  R1  CHO   461      59.128 122.437  22.407  1.00  0.00            
ATOM   3047  R2  CHO   461      57.928 120.737  24.207  1.00  0.00            
ATOM   3048  R3  CHO   461      60.378 120.787  25.407  1.00  0.00            
ATOM   3049  R4  CHO   461      58.528 120.287  27.607  1.00  0.00            
ATOM   3050  R5  CHO   461      60.028 121.837  27.507  1.00  0.00            
ATOM   3051  C1  CHO   461      61.178 120.037  30.657  1.00  0.00           C
ATOM   3052  C2  CHO   461      61.628 120.587  33.557  1.00  0.00           C
ATOM   3053  ROH CHO   462      72.878  80.587  50.857  1.00  0.00            
ATOM   3054  R1  CHO   462      71.378  81.437  48.607  1.00  0.00            
ATOM   3055  R2  CHO   462      72.228  83.537  47.007  1.00  0.00            
ATOM   3056  R3  CHO   462      71.928  81.687  45.007  1.00  0.00            
ATOM   3057  R4  CHO   462      72.578  84.087  43.607  1.00  0.00            
ATOM   3058  R5  CHO   462      70.828  82.837  43.257  1.00  0.00            
ATOM   3059  C1  CHO   462      72.478  82.737  39.807  1.00  0.00           C
ATOM   3060  C2  CHO   462      71.628  83.537  36.407  1.00  0.00           C
ATOM   3061  ROH CHO   463     210.878  33.487  53.157  1.00  0.00            
ATOM   3062  R1  CHO   463     209.478  34.837  51.107  1.00  0.00            
ATOM   3063  R2  CHO   463     210.328  37.287  50.157  1.00  0.00            
ATOM   3064  R3  CHO   463     210.228  36.037  47.757  1.00  0.00            
ATOM   3065  R4  CHO   463     211.578  38.537  47.157  1.00  0.00            
ATOM   3066  R5  CHO   463     209.828  37.737  46.157  1.00  0.00            
ATOM   3067  C1  CHO   463     212.178  38.087  43.207  1.00  0.00           C
ATOM   3068  C2  CHO   463     212.478  39.987  39.707  1.00  0.00           C
ATOM   3069  ROH CHO   464     166.928 191.637  36.657  1.00  0.00            
ATOM   3070  R1  CHO   464     166.928 192.287  33.907  1.00  0.00            
ATOM   3071  R2  CHO   464     168.728 191.137  32.107  1.00  0.00            
ATOM   3072  R3  CHO   464     166.478 190.537  30.757  1.00  0.00            
ATOM   3073  R4  CHO   464     168.378 191.287  28.657  1.00  0.00            
ATOM   3074  R5  CHO   464     166.378 192.087  28.957  1.00  0.00            
ATOM   3075  C1  CHO   464     166.078 190.787  25.407  1.00  0.00           C
ATOM   3076  C2  CHO   464     164.928 191.837  21.557  1.00  0.00           C
ATOM   3077  ROH CHO   465      46.628  47.987  18.507  1.00  0.00            
ATOM   3078  R1  CHO   465      47.128  48.637  21.207  1.00  0.00            
ATOM   3079  R2  CHO   465      46.528  46.937  23.307  1.00  0.00            
ATOM   3080  R3  CHO   465      49.178  47.287  23.957  1.00  0.00            
ATOM   3081  R4  CHO   465      47.878  46.487  26.457  1.00  0.00            
ATOM   3082  R5  CHO   465      49.128  48.187  26.157  1.00  0.00            
ATOM   3083  C1  CHO   465      51.178  46.537  28.857  1.00  0.00           C
ATOM   3084  C2  CHO   465      51.178  48.487  31.957  1.00  0.00           C
ATOM   3085  ROH CHO   466     172.978 156.587  44.007  1.00  0.00            
ATOM   3086  R1  CHO   466     173.978 155.887  41.457  1.00  0.00            
ATOM   3087  R2  CHO   466     173.078 153.637  40.107  1.00  0.00            
ATOM   3088  R3  CHO   466     172.528 155.387  38.107  1.00  0.00            
ATOM   3089  R4  CHO   466     172.528 152.787  36.807  1.00  0.00            
ATOM   3090  R5  CHO   466     173.678 154.537  36.207  1.00  0.00            
ATOM   3091  C1  CHO   466     171.678 153.987  33.007  1.00  0.00           C
ATOM   3092  C2  CHO   466     173.178 151.737  31.707  1.00  0.00           C
ATOM   3093  ROH CHO   467     113.378  47.587  52.007  1.00  0.00            
ATOM   3094  R1  CHO   467     112.278  47.237  49.407  1.00  0.00            
ATOM   3095  R2  CHO   467     110.478  48.987  48.257  1.00  0.00            
ATOM   3096  R3  CHO   467     112.328  48.987  46.257  1.00  0.00            
ATOM   3097  R4  CHO   467     109.728  49.537  44.957  1.00  0.00            
ATOM   3098  R5  CHO   467     111.178  48.037  44.407  1.00  0.00            
ATOM   3099  C1  CHO   467     110.978  49.887  41.107  1.00  0.00           C
ATOM   3100  C2  CHO   467     109.928  49.787  37.257  1.00  0.00           C
ATOM   3101  ROH CHO   468      92.328  25.037   9.407  1.00  0.00            
ATOM   3102  R1  CHO   468      92.578  25.337  12.207  1.00  0.00            
ATOM   3103  R2  CHO   468      90.828  24.187  13.957  1.00  0.00            
ATOM   3104  R3  CHO   468      93.078  23.187  15.057  1.00  0.00            
ATOM   3105  R4  CHO   468      91.078  22.987  17.207  1.00  0.00            
ATOM   3106  R5  CHO   468      93.028  23.937  17.357  1.00  0.00            
ATOM   3107  C1  CHO   468      93.378  21.337  20.107  1.00  0.00           C
ATOM   3108  C2  CHO   468      95.278  21.737  24.307  1.00  0.00           C
ATOM   3109  ROH CHO   469     202.328 122.887  42.557  1.00  0.00            
ATOM   3110  R1  CHO   469     203.128 123.387  39.857  1.00  0.00            
ATOM   3111  R2  CHO   469     204.328 121.487  38.307  1.00  0.00            
ATOM   3112  R3  CHO   469     202.378 122.137  36.557  1.00  0.00            
ATOM   3113  R4  CHO   469     204.478 120.987  34.857  1.00  0.00            
ATOM   3114  R5  CHO   469     203.478 122.937  34.607  1.00  0.00            
ATOM   3115  C1  CHO   469     202.628 121.287  31.257  1.00  0.00           C
ATOM   3116  C2  CHO   469     204.828 120.587  29.107  1.00  0.00           C
ATOM   3117  ROH CHO   470     216.978  69.887  19.357  1.00  0.00            
ATOM   3118  R1  CHO   470     216.078  70.837  21.907  1.00  0.00            
ATOM   3119  R2  CHO   470     214.228  69.437  23.407  1.00  0.00            
ATOM   3120  R3  CHO   470     216.128  69.587  25.307  1.00  0.00            
ATOM   3121  R4  CHO   470     213.628  70.087  26.757  1.00  0.00            
ATOM   3122  R5  CHO   470     215.428  71.337  26.757  1.00  0.00            
ATOM   3123  C1  CHO   470     215.128  70.587  30.507  1.00  0.00           C
ATOM   3124  C2  CHO   470     214.028  71.487  33.257  1.00  0.00           C
ATOM   3125  ROH CHO   471     203.278  37.237  18.257  1.00  0.00            
ATOM   3126  R1  CHO   471     203.728  37.737  21.007  1.00  0.00            
ATOM   3127  R2  CHO   471     201.628  37.837  22.857  1.00  0.00            
ATOM   3128  R3  CHO   471     203.078  35.987  24.157  1.00  0.00            
ATOM   3129  R4  CHO   471     201.928  37.587  26.307  1.00  0.00            
ATOM   3130  R5  CHO   471     204.028  37.137  26.007  1.00  0.00            
ATOM   3131  C1  CHO   471     203.428  35.687  29.507  1.00  0.00           C
ATOM   3132  C2  CHO   471     200.128  35.937  33.057  1.00  0.00           C
ATOM   3133  ROH CHO   472     179.678  56.237  55.357  1.00  0.00            
ATOM   3134  R1  CHO   472     179.278  56.587  52.607  1.00  0.00            
ATOM   3135  R2  CHO   472     181.328  57.137  50.807  1.00  0.00            
ATOM   3136  R3  CHO   472     180.328  54.987  49.507  1.00  0.00            
ATOM   3137  R4  CHO   472     181.428  56.687  47.407  1.00  0.00            
ATOM   3138  R5  CHO   472     179.378  55.887  47.507  1.00  0.00            
ATOM   3139  C1  CHO   472     180.528  54.387  44.157  1.00  0.00           C
ATOM   3140  C2  CHO   472     178.628  54.537  40.707  1.00  0.00           C
ATOM   3141  ROH CHO   473     175.628 130.787  47.407  1.00  0.00            
ATOM   3142  R1  CHO   473     174.278 129.837  45.157  1.00  0.00            
ATOM   3143  R2  CHO   473     172.678 131.387  43.557  1.00  0.00            
ATOM   3144  R3  CHO   473     174.278 130.537  41.557  1.00  0.00            
ATOM   3145  R4  CHO   473     171.628 130.837  40.307  1.00  0.00            
ATOM   3146  R5  CHO   473     172.878 129.037  40.307  1.00  0.00            
ATOM   3147  C1  CHO   473     172.528 129.637  36.557  1.00  0.00           C
ATOM   3148  C2  CHO   473     170.878 130.837  33.307  1.00  0.00           C
ATOM   3149  ROH CHO   474     179.628  30.137  53.957  1.00  0.00            
ATOM   3150  R1  CHO   474     179.128  31.037  51.307  1.00  0.00            
ATOM   3151  R2  CHO   474     178.328  33.587  50.757  1.00  0.00            
ATOM   3152  R3  CHO   474     180.478  33.537  49.057  1.00  0.00            
ATOM   3153  R4  CHO   474     178.478  35.187  47.657  1.00  0.00            
ATOM   3154  R5  CHO   474     179.528  33.437  46.857  1.00  0.00            
ATOM   3155  C1  CHO   474     180.628  36.087  44.357  1.00  0.00           C
ATOM   3156  C2  CHO   474     180.228  35.987  40.557  1.00  0.00           C
ATOM   3157  ROH CHO   475     156.378 161.887  10.657  1.00  0.00            
ATOM   3158  R1  CHO   475     156.428 163.087  13.207  1.00  0.00            
ATOM   3159  R2  CHO   475     158.528 164.637  14.057  1.00  0.00            
ATOM   3160  R3  CHO   475     156.578 166.487  14.507  1.00  0.00            
ATOM   3161  R4  CHO   475     158.978 167.637  15.707  1.00  0.00            
ATOM   3162  R5  CHO   475     157.028 167.337  16.707  1.00  0.00            
ATOM   3163  C1  CHO   475     157.378 171.137  17.107  1.00  0.00           C
ATOM   3164  C2  CHO   475     157.878 174.487  18.507  1.00  0.00           C
ATOM   3165  ROH CHO   476      41.178  33.287  18.407  1.00  0.00            
ATOM   3166  R1  CHO   476      42.128  33.587  21.057  1.00  0.00            
ATOM   3167  R2  CHO   476      43.128  31.437  22.507  1.00  0.00            
ATOM   3168  R3  CHO   476      45.328  33.037  22.807  1.00  0.00            
ATOM   3169  R4  CHO   476      45.678  30.887  24.757  1.00  0.00            
ATOM   3170  R5  CHO   476      45.728  33.037  25.157  1.00  0.00            
ATOM   3171  C1  CHO   476      49.228  32.087  26.307  1.00  0.00           C
ATOM   3172  C2  CHO   476      50.178  28.287  27.907  1.00  0.00           C
ATOM   3173  ROH CHO   477     124.978  43.987  53.057  1.00  0.00            
ATOM   3174  R1  CHO   477     126.078  44.437  50.507  1.00  0.00            
ATOM   3175  R2  CHO   477     125.878  42.587  48.457  1.00  0.00            
ATOM   3176  R3  CHO   477     124.778  44.687  47.107  1.00  0.00            
ATOM   3177  R4  CHO   477     125.428  42.737  45.007  1.00  0.00            
ATOM   3178  R5  CHO   477     126.078  44.787  45.057  1.00  0.00            
ATOM   3179  C1  CHO   477     124.178  44.787  41.757  1.00  0.00           C
ATOM   3180  C2  CHO   477     124.078  44.087  38.107  1.00  0.00           C
ATOM   3181  ROH CHO   478      62.528  84.187  17.707  1.00  0.00            
ATOM   3182  R1  CHO   478      61.678  84.437  20.407  1.00  0.00            
ATOM   3183  R2  CHO   478      61.428  82.387  22.157  1.00  0.00            
ATOM   3184  R3  CHO   478      63.028  83.887  23.707  1.00  0.00            
ATOM   3185  R4  CHO   478      62.078  81.737  25.457  1.00  0.00            
ATOM   3186  R5  CHO   478      61.928  83.887  25.857  1.00  0.00            
ATOM   3187  C1  CHO   478      63.978  82.737  28.907  1.00  0.00           C
ATOM   3188  C2  CHO   478      63.878  83.787  32.757  1.00  0.00           C
ATOM   3189  ROH CHO   479     209.878 219.487  19.107  1.00  0.00            
ATOM   3190  R1  CHO   479     210.528 220.237  21.757  1.00  0.00            
ATOM   3191  R2  CHO   479     211.128 222.887  22.407  1.00  0.00            
ATOM   3192  R3  CHO   479     209.128 222.537  24.257  1.00  0.00            
ATOM   3193  R4  CHO   479     211.028 224.337  25.557  1.00  0.00            
ATOM   3194  R5  CHO   479     210.278 222.487  26.357  1.00  0.00            
ATOM   3195  C1  CHO   479     209.128 224.887  29.057  1.00  0.00           C
ATOM   3196  C2  CHO   479     212.778 227.587  30.757  1.00  0.00           C
ATOM   3197  ROH CHO   480      13.778  77.137  21.757  1.00  0.00            
ATOM   3198  R1  CHO   480      12.878  78.187  24.207  1.00  0.00            
ATOM   3199  R2  CHO   480      12.328  76.587  26.407  1.00  0.00            
ATOM   3200  R3  CHO   480      14.078  78.187  27.657  1.00  0.00            
ATOM   3201  R4  CHO   480      12.628  76.837  29.807  1.00  0.00            
ATOM   3202  R5  CHO   480      12.878  78.987  29.557  1.00  0.00            
ATOM   3203  C1  CHO   480      14.478  78.537  33.007  1.00  0.00           C
ATOM   3204  C2  CHO   480      11.678  77.587  35.007  1.00  0.00           C
ATOM   3205  ROH CHO   481     205.528 180.137  39.307  1.00  0.00            
ATOM   3206  R1  CHO   481     203.028 181.287  38.557  1.00  0.00            
ATOM   3207  R2  CHO   481     202.778 182.937  36.407  1.00  0.00            
ATOM   3208  R3  CHO   481     200.878 181.137  35.607  1.00  0.00            
ATOM   3209  R4  CHO   481     200.278 183.587  34.107  1.00  0.00            
ATOM   3210  R5  CHO   481     198.878 182.437  35.357  1.00  0.00            
ATOM   3211  C1  CHO   481     197.028 182.237  32.057  1.00  0.00           C
ATOM   3212  C2  CHO   481     197.078 184.387  28.157  1.00  0.00           C
ATOM   3213  ROH CHO   482      10.628   1.087  19.007  1.00  0.00            
ATOM   3214  R1  CHO   482      11.228   0.287  21.607  1.00  0.00            
ATOM   3215  R2  CHO   482      13.628   0.887  22.857  1.00  0.00            
ATOM   3216  R3  CHO   482      12.028   1.937  24.757  1.00  0.00            
ATOM   3217  R4  CHO   482      14.278   0.737  26.257  1.00  0.00            
ATOM   3218  R5  CHO   482      12.178   0.337  26.557  1.00  0.00            
ATOM   3219  C1  CHO   482      13.178   1.637  30.007  1.00  0.00           C
ATOM   3220  C2  CHO   482      11.378  -0.163  33.257  1.00  0.00           C
ATOM   3221  ROH CHO   483     123.578  93.537  19.557  1.00  0.00            
ATOM   3222  R1  CHO   483     125.128  93.437  21.907  1.00  0.00            
ATOM   3223  R2  CHO   483     124.278  94.537  24.307  1.00  0.00            
ATOM   3224  R3  CHO   483     124.728  92.037  25.257  1.00  0.00            
ATOM   3225  R4  CHO   483     123.878  93.537  27.557  1.00  0.00            
ATOM   3226  R5  CHO   483     125.678  92.387  27.407  1.00  0.00            
ATOM   3227  C1  CHO   483     124.078  90.687  30.407  1.00  0.00           C
ATOM   3228  C2  CHO   483     124.828  92.137  33.357  1.00  0.00           C
ATOM   3229  ROH CHO   484      67.678  22.187  45.707  1.00  0.00            
ATOM   3230  R1  CHO   484      65.728  23.187  43.907  1.00  0.00            
ATOM   3231  R2  CHO   484      65.928  25.687  42.807  1.00  0.00            
ATOM   3232  R3  CHO   484      65.678  24.337  40.507  1.00  0.00            
ATOM   3233  R4  CHO   484      64.728  27.037  39.857  1.00  0.00            
ATOM   3234  R5  CHO   484      63.678  25.137  39.507  1.00  0.00            
ATOM   3235  C1  CHO   484      63.828  26.537  35.957  1.00  0.00           C
ATOM   3236  C2  CHO   484      60.128  26.037  33.907  1.00  0.00           C
ATOM   3237  ROH CHO   485     181.178  38.687  52.507  1.00  0.00            
ATOM   3238  R1  CHO   485     182.378  39.737  50.157  1.00  0.00            
ATOM   3239  R2  CHO   485     184.028  38.187  48.557  1.00  0.00            
ATOM   3240  R3  CHO   485     182.278  38.937  46.607  1.00  0.00            
ATOM   3241  R4  CHO   485     184.828  38.587  45.207  1.00  0.00            
ATOM   3242  R5  CHO   485     183.578  40.387  45.157  1.00  0.00            
ATOM   3243  C1  CHO   485     183.628  39.537  41.407  1.00  0.00           C
ATOM   3244  C2  CHO   485     182.528  38.887  37.507  1.00  0.00           C
ATOM   3245  ROH CHO   486     143.178  39.787  14.957  1.00  0.00            
ATOM   3246  R1  CHO   486     143.078  40.637  17.657  1.00  0.00            
ATOM   3247  R2  CHO   486     140.828  40.287  19.207  1.00  0.00            
ATOM   3248  R3  CHO   486     142.578  39.087  20.907  1.00  0.00            
ATOM   3249  R4  CHO   486     140.278  39.687  22.557  1.00  0.00            
ATOM   3250  R5  CHO   486     142.328  40.237  22.957  1.00  0.00            
ATOM   3251  C1  CHO   486     141.578  38.187  26.107  1.00  0.00           C
ATOM   3252  C2  CHO   486     141.078  38.987  29.507  1.00  0.00           C
ATOM   3253  ROH CHO   487     172.428 210.337  37.307  1.00  0.00            
ATOM   3254  R1  CHO   487     172.378 211.387  34.657  1.00  0.00            
ATOM   3255  R2  CHO   487     174.278 210.837  32.807  1.00  0.00            
ATOM   3256  R3  CHO   487     172.178 210.137  31.307  1.00  0.00            
ATOM   3257  R4  CHO   487     174.328 210.437  29.357  1.00  0.00            
ATOM   3258  R5  CHO   487     172.378 211.387  29.257  1.00  0.00            
ATOM   3259  C1  CHO   487     172.378 209.537  25.957  1.00  0.00           C
ATOM   3260  C2  CHO   487     172.128 210.687  22.357  1.00  0.00           C
ATOM   3261  ROH CHO   488      37.128  36.187  19.807  1.00  0.00            
ATOM   3262  R1  CHO   488      38.778  36.137  22.107  1.00  0.00            
ATOM   3263  R2  CHO   488      37.828  35.637  24.607  1.00  0.00            
ATOM   3264  R3  CHO   488      39.728  33.687  24.607  1.00  0.00            
ATOM   3265  R4  CHO   488      39.778  34.787  27.307  1.00  0.00            
ATOM   3266  R5  CHO   488      41.478  34.587  25.957  1.00  0.00            
ATOM   3267  C1  CHO   488      42.728  32.537  28.907  1.00  0.00           C
ATOM   3268  C2  CHO   488      46.028  32.137  30.407  1.00  0.00           C
ATOM   3269  ROH CHO   489     151.528  74.437  54.407  1.00  0.00            
ATOM   3270  R1  CHO   489     151.728  75.637  51.857  1.00  0.00            
ATOM   3271  R2  CHO   489     154.128  75.887  50.507  1.00  0.00            
ATOM   3272  R3  CHO   489     152.778  74.637  48.507  1.00  0.00            
ATOM   3273  R4  CHO   489     154.978  75.987  47.157  1.00  0.00            
ATOM   3274  R5  CHO   489     152.878  76.137  46.657  1.00  0.00            
ATOM   3275  C1  CHO   489     154.228  74.787  43.357  1.00  0.00           C
ATOM   3276  C2  CHO   489     155.478  73.487  40.357  1.00  0.00           C
ATOM   3277  ROH CHO   490     149.378  97.237  19.407  1.00  0.00            
ATOM   3278  R1  CHO   490     149.378  98.737  21.807  1.00  0.00            
ATOM   3279  R2  CHO   490     147.928  97.987  24.057  1.00  0.00            
ATOM   3280  R3  CHO   490     150.378  98.187  25.257  1.00  0.00            
ATOM   3281  R4  CHO   490     148.428  98.987  27.307  1.00  0.00            
ATOM   3282  R5  CHO   490     150.178 100.137  26.657  1.00  0.00            
ATOM   3283  C1  CHO   490     150.978  99.787  30.357  1.00  0.00           C
ATOM   3284  C2  CHO   490     151.428  99.537  34.107  1.00  0.00           C
ATOM   3285  ROH CHO   491     180.578  60.887  54.107  1.00  0.00            
ATOM   3286  R1  CHO   491     180.728  61.937  51.507  1.00  0.00            
ATOM   3287  R2  CHO   491     183.128  62.287  50.157  1.00  0.00            
ATOM   3288  R3  CHO   491     181.878  60.787  48.257  1.00  0.00            
ATOM   3289  R4  CHO   491     183.128  63.037  46.807  1.00  0.00            
ATOM   3290  R5  CHO   491     181.028  62.387  46.707  1.00  0.00            
ATOM   3291  C1  CHO   491     181.978  62.087  43.057  1.00  0.00           C
ATOM   3292  C2  CHO   491     185.328  60.587  38.857  1.00  0.00           C
ATOM   3293  ROH CHO   492     221.428 102.237  51.057  1.00  0.00            
ATOM   3294  R1  CHO   492     220.278 101.737  48.507  1.00  0.00            
ATOM   3295  R2  CHO   492     221.228 102.837  46.157  1.00  0.00            
ATOM   3296  R3  CHO   492     221.328 100.237  45.407  1.00  0.00            
ATOM   3297  R4  CHO   492     221.628 101.737  42.907  1.00  0.00            
ATOM   3298  R5  CHO   492     220.178 100.187  43.307  1.00  0.00            
ATOM   3299  C1  CHO   492     221.928  98.637  40.257  1.00  0.00           C
ATOM   3300  C2  CHO   492     222.328  99.737  37.107  1.00  0.00           C
ATOM   3301  ROH CHO   493     122.428  72.087  48.307  1.00  0.00            
ATOM   3302  R1  CHO   493     122.078  70.487  46.007  1.00  0.00            
ATOM   3303  R2  CHO   493     119.628  70.137  44.807  1.00  0.00            
ATOM   3304  R3  CHO   493     120.928  71.037  42.607  1.00  0.00            
ATOM   3305  R4  CHO   493     119.178  68.887  41.607  1.00  0.00            
ATOM   3306  R5  CHO   493     121.328  68.987  41.307  1.00  0.00            
ATOM   3307  C1  CHO   493     120.178  68.987  37.657  1.00  0.00           C
ATOM   3308  C2  CHO   493     118.128  67.487  36.507  1.00  0.00           C
ATOM   3309  ROH CHO   494      97.628  86.287  49.957  1.00  0.00            
ATOM   3310  R1  CHO   494      97.128  87.387  47.457  1.00  0.00            
ATOM   3311  R2  CHO   494      99.028  88.937  46.107  1.00  0.00            
ATOM   3312  R3  CHO   494      98.478  87.187  44.107  1.00  0.00            
ATOM   3313  R4  CHO   494      99.728  89.437  42.757  1.00  0.00            
ATOM   3314  R5  CHO   494      97.828  88.537  42.257  1.00  0.00            
ATOM   3315  C1  CHO   494      99.628  88.187  38.907  1.00  0.00           C
ATOM   3316  C2  CHO   494      98.378  91.437  36.657  1.00  0.00           C
ATOM   3317  ROH CHO   495     185.628 135.387  44.657  1.00  0.00            
ATOM   3318  R1  CHO   495     185.878 134.537  42.007  1.00  0.00            
ATOM   3319  R2  CHO   495     185.628 131.887  41.207  1.00  0.00            
ATOM   3320  R3  CHO   495     183.778 132.887  39.507  1.00  0.00            
ATOM   3321  R4  CHO   495     185.478 131.187  37.857  1.00  0.00            
ATOM   3322  R5  CHO   495     184.978 133.287  37.507  1.00  0.00            
ATOM   3323  C1  CHO   495     183.628 131.737  34.257  1.00  0.00           C
ATOM   3324  C2  CHO   495     180.178 131.987  32.557  1.00  0.00           C
ATOM   3325  ROH CHO   496      85.828  37.287  46.157  1.00  0.00            
ATOM   3326  R1  CHO   496      86.878  37.637  43.557  1.00  0.00            
ATOM   3327  R2  CHO   496      86.678  35.737  41.607  1.00  0.00            
ATOM   3328  R3  CHO   496      85.578  37.787  40.157  1.00  0.00            
ATOM   3329  R4  CHO   496      86.678  35.937  38.157  1.00  0.00            
ATOM   3330  R5  CHO   496      87.078  38.087  38.307  1.00  0.00            
ATOM   3331  C1  CHO   496      85.678  38.037  34.807  1.00  0.00           C
ATOM   3332  C2  CHO   496      84.628  39.637  31.107  1.00  0.00           C
ATOM   3333  ROH CHO   497     108.978  42.837  51.757  1.00  0.00            
ATOM   3334  R1  CHO   497     108.528  42.637  48.957  1.00  0.00            
ATOM   3335  R2  CHO   497     107.428  44.687  47.507  1.00  0.00            
ATOM   3336  R3  CHO   497     109.678  44.387  45.957  1.00  0.00            
ATOM   3337  R4  CHO   497     107.628  45.387  44.107  1.00  0.00            
ATOM   3338  R5  CHO   497     108.828  43.587  43.857  1.00  0.00            
ATOM   3339  C1  CHO   497     109.878  45.537  40.707  1.00  0.00           C
ATOM   3340  C2  CHO   497     109.678  44.087  36.957  1.00  0.00           C
ATOM   3341  ROH CHO   498     120.928  42.587  50.407  1.00  0.00            
ATOM   3342  R1  CHO   498     121.028  41.787  47.707  1.00  0.00            
ATOM   3343  R2  CHO   498     118.778  41.387  46.157  1.00  0.00            
ATOM   3344  R3  CHO   498     120.028  43.137  44.507  1.00  0.00            
ATOM   3345  R4  CHO   498     117.928  41.937  42.857  1.00  0.00            
ATOM   3346  R5  CHO   498     120.028  42.037  42.357  1.00  0.00            
ATOM   3347  C1  CHO   498     118.578  43.837  39.357  1.00  0.00           C
ATOM   3348  C2  CHO   498     119.478  44.287  35.807  1.00  0.00           C
ATOM   3349  ROH CHO   499      13.078   0.887  49.157  1.00  0.00            
ATOM   3350  R1  CHO   499      14.178   0.937  46.557  1.00  0.00            
ATOM   3351  R2  CHO   499      13.228  -0.763  44.557  1.00  0.00            
ATOM   3352  R3  CHO   499      13.028   1.637  43.207  1.00  0.00            
ATOM   3353  R4  CHO   499      12.678  -0.413  41.157  1.00  0.00            
ATOM   3354  R5  CHO   499      14.128   1.237  41.107  1.00  0.00            
ATOM   3355  C1  CHO   499      12.178   1.987  37.907  1.00  0.00           C
ATOM   3356  C2  CHO   499      12.678   4.487  35.057  1.00  0.00           C
ATOM   3357  ROH CHO   500       7.978  19.087  20.907  1.00  0.00            
ATOM   3358  R1  CHO   500       7.828  19.987  23.557  1.00  0.00            
ATOM   3359  R2  CHO   500       6.328  18.737  25.507  1.00  0.00            
ATOM   3360  R3  CHO   500       8.728  18.737  26.857  1.00  0.00            
ATOM   3361  R4  CHO   500       6.678  18.237  28.907  1.00  0.00            
ATOM   3362  R5  CHO   500       8.228  19.787  28.957  1.00  0.00            
ATOM   3363  C1  CHO   500       9.078  17.887  32.157  1.00  0.00           C
ATOM   3364  C2  CHO   500       6.228  19.987  34.157  1.00  0.00           C
ATOM   3365  ROH CHO   501     101.778  60.937  14.307  1.00  0.00            
ATOM   3366  R1  CHO   501     103.278  59.787  16.407  1.00  0.00            
ATOM   3367  R2  CHO   501     104.178  61.287  18.557  1.00  0.00            
ATOM   3368  R3  CHO   501     102.928  59.337  20.007  1.00  0.00            
ATOM   3369  R4  CHO   501     103.878  61.237  22.007  1.00  0.00            
ATOM   3370  R5  CHO   501     104.228  59.087  22.007  1.00  0.00            
ATOM   3371  C1  CHO   501     102.528  59.437  25.357  1.00  0.00           C
ATOM   3372  C2  CHO   501     102.028  61.087  29.507  1.00  0.00           C
ATOM   3373  ROH CHO   502     163.428 118.887  17.507  1.00  0.00            
ATOM   3374  R1  CHO   502     164.228 119.037  20.207  1.00  0.00            
ATOM   3375  R2  CHO   502     165.528 121.237  21.307  1.00  0.00            
ATOM   3376  R3  CHO   502     163.528 121.187  23.057  1.00  0.00            
ATOM   3377  R4  CHO   502     165.778 122.337  24.557  1.00  0.00            
ATOM   3378  R5  CHO   502     164.578 120.637  25.157  1.00  0.00            
ATOM   3379  C1  CHO   502     163.978 122.987  28.157  1.00  0.00           C
ATOM   3380  C2  CHO   502     167.928 123.687  30.107  1.00  0.00           C
ATOM   3381  ROH CHO   503      88.778  86.487  19.057  1.00  0.00            
ATOM   3382  R1  CHO   503      89.128  87.737  21.607  1.00  0.00            
ATOM   3383  R2  CHO   503      87.378  87.287  23.707  1.00  0.00            
ATOM   3384  R3  CHO   503      89.678  86.487  25.007  1.00  0.00            
ATOM   3385  R4  CHO   503      87.778  87.287  27.157  1.00  0.00            
ATOM   3386  R5  CHO   503      89.828  88.087  26.857  1.00  0.00            
ATOM   3387  C1  CHO   503      90.128  86.587  30.357  1.00  0.00           C
ATOM   3388  C2  CHO   503      92.778  86.737  32.957  1.00  0.00           C
ATOM   3389  ROH CHO   504     180.778 102.687  51.757  1.00  0.00            
ATOM   3390  R1  CHO   504     180.478 103.287  49.007  1.00  0.00            
ATOM   3391  R2  CHO   504     182.578 103.237  47.207  1.00  0.00            
ATOM   3392  R3  CHO   504     180.878 101.487  45.807  1.00  0.00            
ATOM   3393  R4  CHO   504     182.578 102.837  43.757  1.00  0.00            
ATOM   3394  R5  CHO   504     180.378 102.737  43.807  1.00  0.00            
ATOM   3395  C1  CHO   504     181.028 101.037  40.457  1.00  0.00           C
ATOM   3396  C2  CHO   504     183.078 101.437  37.307  1.00  0.00           C
ATOM   3397  ROH CHO   505     148.778  41.337  14.007  1.00  0.00            
ATOM   3398  R1  CHO   505     149.178  40.787  16.707  1.00  0.00            
ATOM   3399  R2  CHO   505     147.728  42.037  18.707  1.00  0.00            
ATOM   3400  R3  CHO   505     147.178  39.437  19.457  1.00  0.00            
ATOM   3401  R4  CHO   505     147.128  40.987  21.957  1.00  0.00            
ATOM   3402  R5  CHO   505     148.278  39.187  21.557  1.00  0.00            
ATOM   3403  C1  CHO   505     146.228  37.987  24.557  1.00  0.00           C
ATOM   3404  C2  CHO   505     145.578  40.987  27.257  1.00  0.00           C
ATOM   3405  ROH CHO   506     141.278 104.387  17.057  1.00  0.00            
ATOM   3406  R1  CHO   506     140.478 103.637  19.707  1.00  0.00            
ATOM   3407  R2  CHO   506     142.178 103.537  21.857  1.00  0.00            
ATOM   3408  R3  CHO   506     140.328 105.187  22.957  1.00  0.00            
ATOM   3409  R4  CHO   506     141.828 104.137  25.207  1.00  0.00            
ATOM   3410  R5  CHO   506     139.678 104.037  24.957  1.00  0.00            
ATOM   3411  C1  CHO   506     139.828 105.937  28.257  1.00  0.00           C
ATOM   3412  C2  CHO   506     139.928 108.087  30.957  1.00  0.00           C
ATOM   3413  ROH CHO   507     192.778  61.587  54.857  1.00  0.00            
ATOM   3414  R1  CHO   507     194.528  61.837  52.657  1.00  0.00            
ATOM   3415  R2  CHO   507     194.078  60.437  50.257  1.00  0.00            
ATOM   3416  R3  CHO   507     194.228  62.937  49.207  1.00  0.00            
ATOM   3417  R4  CHO   507     195.178  61.137  47.057  1.00  0.00            
ATOM   3418  R5  CHO   507     196.228  62.837  47.857  1.00  0.00            
ATOM   3419  C1  CHO   507     195.928  63.887  44.157  1.00  0.00           C
ATOM   3420  C2  CHO   507     195.228  64.087  39.907  1.00  0.00           C
ATOM   3421  ROH CHO   508     198.128  78.487  52.907  1.00  0.00            
ATOM   3422  R1  CHO   508     198.178  79.787  50.407  1.00  0.00            
ATOM   3423  R2  CHO   508     199.228  78.637  48.157  1.00  0.00            
ATOM   3424  R3  CHO   508     196.828  79.287  47.107  1.00  0.00            
ATOM   3425  R4  CHO   508     198.528  78.737  44.757  1.00  0.00            
ATOM   3426  R5  CHO   508     197.328  80.537  45.157  1.00  0.00            
ATOM   3427  C1  CHO   508     195.828  79.387  41.807  1.00  0.00           C
ATOM   3428  C2  CHO   508     193.778  81.487  38.157  1.00  0.00           C
ATOM   3429  ROH CHO   509      43.578  91.787  52.407  1.00  0.00            
ATOM   3430  R1  CHO   509      41.728  92.487  50.357  1.00  0.00            
ATOM   3431  R2  CHO   509      42.128  94.637  48.707  1.00  0.00            
ATOM   3432  R3  CHO   509      41.728  92.737  46.757  1.00  0.00            
ATOM   3433  R4  CHO   509      41.728  95.337  45.307  1.00  0.00            
ATOM   3434  R5  CHO   509      40.178  93.787  45.207  1.00  0.00            
ATOM   3435  C1  CHO   509      41.128  93.987  41.557  1.00  0.00           C
ATOM   3436  C2  CHO   509      43.078  93.787  38.507  1.00  0.00           C
ATOM   3437  ROH CHO   510     144.428   3.837  36.157  1.00  0.00            
ATOM   3438  R1  CHO   510     146.028   5.937  35.107  1.00  0.00            
ATOM   3439  R2  CHO   510     147.828   5.487  33.007  1.00  0.00            
ATOM   3440  R3  CHO   510     146.428   7.587  31.907  1.00  0.00            
ATOM   3441  R4  CHO   510     149.078   7.737  30.657  1.00  0.00            
ATOM   3442  R5  CHO   510     148.028   9.337  31.657  1.00  0.00            
ATOM   3443  C1  CHO   510     148.478  10.937  28.257  1.00  0.00           C
ATOM   3444  C2  CHO   510     149.278  11.787  25.007  1.00  0.00           C
ATOM   3445  ROH CHO   511     200.628 139.587  41.457  1.00  0.00            
ATOM   3446  R1  CHO   511     201.378 138.337  39.057  1.00  0.00            
ATOM   3447  R2  CHO   511     199.778 138.237  36.807  1.00  0.00            
ATOM   3448  R3  CHO   511     201.928 139.387  35.557  1.00  0.00            
ATOM   3449  R4  CHO   511     200.278 138.237  33.407  1.00  0.00            
ATOM   3450  R5  CHO   511     202.428 137.887  33.807  1.00  0.00            
ATOM   3451  C1  CHO   511     202.628 139.287  30.257  1.00  0.00           C
ATOM   3452  C2  CHO   511     200.278 139.787  27.357  1.00  0.00           C
ATOM   3453  ROH CHO   512     192.728 218.237  11.907  1.00  0.00            
ATOM   3454  R1  CHO   512     190.928 216.937  13.707  1.00  0.00            
ATOM   3455  R2  CHO   512     191.828 215.587  15.957  1.00  0.00            
ATOM   3456  R3  CHO   512     190.078 217.287  17.257  1.00  0.00            
ATOM   3457  R4  CHO   512     189.978 214.737  18.757  1.00  0.00            
ATOM   3458  R5  CHO   512     188.278 215.837  17.907  1.00  0.00            
ATOM   3459  C1  CHO   512     187.228 215.837  21.557  1.00  0.00           C
ATOM   3460  C2  CHO   512     183.778 217.437  23.207  1.00  0.00           C
ATOM   3461  ROH CHO   513     211.678 154.487  37.557  1.00  0.00            
ATOM   3462  R1  CHO   513     212.478 153.537  35.007  1.00  0.00            
ATOM   3463  R2  CHO   513     212.078 154.987  32.707  1.00  0.00            
ATOM   3464  R3  CHO   513     214.778 154.637  32.407  1.00  0.00            
ATOM   3465  R4  CHO   513     213.678 154.387  29.657  1.00  0.00            
ATOM   3466  R5  CHO   513     214.928 152.937  30.707  1.00  0.00            
ATOM   3467  C1  CHO   513     217.078 153.687  27.657  1.00  0.00           C
ATOM   3468  C2  CHO   513     215.378 151.237  25.307  1.00  0.00           C
ATOM   3469  ROH CHO   514      72.828  93.437  48.557  1.00  0.00            
ATOM   3470  R1  CHO   514      72.078  92.737  45.907  1.00  0.00            
ATOM   3471  R2  CHO   514      72.478  94.537  43.807  1.00  0.00            
ATOM   3472  R3  CHO   514      73.778  92.387  42.707  1.00  0.00            
ATOM   3473  R4  CHO   514      72.978  93.987  40.407  1.00  0.00            
ATOM   3474  R5  CHO   514      72.578  91.887  40.707  1.00  0.00            
ATOM   3475  C1  CHO   514      74.478  91.737  37.457  1.00  0.00           C
ATOM   3476  C2  CHO   514      73.578  91.387  33.557  1.00  0.00           C
ATOM   3477  ROH CHO   515     207.078   3.437  17.057  1.00  0.00            
ATOM   3478  R1  CHO   515     204.978   4.737  18.457  1.00  0.00            
ATOM   3479  R2  CHO   515     202.428   3.687  18.707  1.00  0.00            
ATOM   3480  R3  CHO   515     202.928   4.037  21.407  1.00  0.00            
ATOM   3481  R4  CHO   515     200.128   3.087  21.257  1.00  0.00            
ATOM   3482  R5  CHO   515     200.878   4.887  22.257  1.00  0.00            
ATOM   3483  C1  CHO   515     199.228   3.087  25.207  1.00  0.00           C
ATOM   3484  C2  CHO   515     196.028   2.887  27.707  1.00  0.00           C
ATOM   3485  ROH CHO   516     185.378 221.437  46.457  1.00  0.00            
ATOM   3486  R1  CHO   516     185.778 221.987  43.707  1.00  0.00            
ATOM   3487  R2  CHO   516     187.828 223.637  42.807  1.00  0.00            
ATOM   3488  R3  CHO   516     188.428 221.537  41.257  1.00  0.00            
ATOM   3489  R4  CHO   516     189.328 223.837  39.707  1.00  0.00            
ATOM   3490  R5  CHO   516     187.978 222.237  39.007  1.00  0.00            
ATOM   3491  C1  CHO   516     190.778 221.937  36.457  1.00  0.00           C
ATOM   3492  C2  CHO   516     190.928 221.587  33.207  1.00  0.00           C
ATOM   3493  ROH CHO   517     167.178  36.187  16.457  1.00  0.00            
ATOM   3494  R1  CHO   517     166.328  35.937  19.157  1.00  0.00            
ATOM   3495  R2  CHO   517     167.728  34.487  21.057  1.00  0.00            
ATOM   3496  R3  CHO   517     167.528  36.837  22.407  1.00  0.00            
ATOM   3497  R4  CHO   517     168.228  34.787  24.457  1.00  0.00            
ATOM   3498  R5  CHO   517     166.578  36.187  24.507  1.00  0.00            
ATOM   3499  C1  CHO   517     168.378  37.187  27.707  1.00  0.00           C
ATOM   3500  C2  CHO   517     166.628  35.287  31.007  1.00  0.00           C
ATOM   3501  ROH CHO   518     210.678 102.737  13.757  1.00  0.00            
ATOM   3502  R1  CHO   518     211.028 101.837  16.407  1.00  0.00            
ATOM   3503  R2  CHO   518     213.528 101.287  17.457  1.00  0.00            
ATOM   3504  R3  CHO   518     212.728 103.037  19.407  1.00  0.00            
ATOM   3505  R4  CHO   518     214.878 101.487  20.657  1.00  0.00            
ATOM   3506  R5  CHO   518     212.878 101.787  21.407  1.00  0.00            
ATOM   3507  C1  CHO   518     214.878 103.237  24.307  1.00  0.00           C
ATOM   3508  C2  CHO   518     217.928 104.137  26.107  1.00  0.00           C
ATOM   3509  ROH CHO   519       5.978  88.337  35.607  1.00  0.00            
ATOM   3510  R1  CHO   519       8.678  87.737  35.007  1.00  0.00            
ATOM   3511  R2  CHO   519       9.528  87.137  32.407  1.00  0.00            
ATOM   3512  R3  CHO   519      11.278  89.187  32.857  1.00  0.00            
ATOM   3513  R4  CHO   519      12.078  88.087  30.257  1.00  0.00            
ATOM   3514  R5  CHO   519      13.378  88.387  32.007  1.00  0.00            
ATOM   3515  C1  CHO   519      15.178  90.537  29.457  1.00  0.00           C
ATOM   3516  C2  CHO   519      18.528  91.387  27.807  1.00  0.00           C
ATOM   3517  ROH CHO   520     146.578  91.037  52.857  1.00  0.00            
ATOM   3518  R1  CHO   520     147.028  91.287  50.057  1.00  0.00            
ATOM   3519  R2  CHO   520     148.678  89.537  48.707  1.00  0.00            
ATOM   3520  R3  CHO   520     146.528  89.187  47.107  1.00  0.00            
ATOM   3521  R4  CHO   520     148.778  89.087  45.257  1.00  0.00            
ATOM   3522  R5  CHO   520     147.028  90.337  45.107  1.00  0.00            
ATOM   3523  C1  CHO   520     146.778  88.487  41.807  1.00  0.00           C
ATOM   3524  C2  CHO   520     147.928  86.737  39.057  1.00  0.00           C
ATOM   3525  ROH CHO   521     158.678 170.187  39.357  1.00  0.00            
ATOM   3526  R1  CHO   521     158.928 168.937  36.807  1.00  0.00            
ATOM   3527  R2  CHO   521     157.578 166.637  36.157  1.00  0.00            
ATOM   3528  R3  CHO   521     156.728 168.137  34.057  1.00  0.00            
ATOM   3529  R4  CHO   521     156.278 165.337  33.207  1.00  0.00            
ATOM   3530  R5  CHO   521     157.378 166.887  32.107  1.00  0.00            
ATOM   3531  C1  CHO   521     154.678 165.987  29.557  1.00  0.00           C
ATOM   3532  C2  CHO   521     152.778 166.087  26.507  1.00  0.00           C
ATOM   3533  ROH CHO   522      52.328  50.337  17.207  1.00  0.00            
ATOM   3534  R1  CHO   522      53.078  51.487  19.707  1.00  0.00            
ATOM   3535  R2  CHO   522      51.978  50.687  22.107  1.00  0.00            
ATOM   3536  R3  CHO   522      54.578  50.237  22.807  1.00  0.00            
ATOM   3537  R4  CHO   522      53.078  49.537  25.157  1.00  0.00            
ATOM   3538  R5  CHO   522      54.728  50.987  25.107  1.00  0.00            
ATOM   3539  C1  CHO   522      56.128  48.487  27.607  1.00  0.00           C
ATOM   3540  C2  CHO   522      56.578  48.887  31.807  1.00  0.00           C
ATOM   3541  ROH CHO   523     183.478 215.937  42.707  1.00  0.00            
ATOM   3542  R1  CHO   523     183.878 217.537  40.407  1.00  0.00            
ATOM   3543  R2  CHO   523     186.378 218.137  39.407  1.00  0.00            
ATOM   3544  R3  CHO   523     185.328 217.187  37.107  1.00  0.00            
ATOM   3545  R4  CHO   523     187.778 218.537  36.307  1.00  0.00            
ATOM   3546  R5  CHO   523     185.778 218.887  35.457  1.00  0.00            
ATOM   3547  C1  CHO   523     187.628 217.887  32.307  1.00  0.00           C
ATOM   3548  C2  CHO   523     190.028 218.287  29.857  1.00  0.00           C
ATOM   3549  ROH CHO   524     158.928 122.887  16.057  1.00  0.00            
ATOM   3550  R1  CHO   524     158.878 122.187  18.807  1.00  0.00            
ATOM   3551  R2  CHO   524     159.928 123.787  20.757  1.00  0.00            
ATOM   3552  R3  CHO   524     157.428 123.437  21.857  1.00  0.00            
ATOM   3553  R4  CHO   524     159.178 123.987  24.157  1.00  0.00            
ATOM   3554  R5  CHO   524     157.828 122.287  23.907  1.00  0.00            
ATOM   3555  C1  CHO   524     156.478 123.737  27.157  1.00  0.00           C
ATOM   3556  C2  CHO   524     156.678 123.337  30.457  1.00  0.00           C
ATOM   3557  ROH CHO   525     171.378 114.387  48.607  1.00  0.00            
ATOM   3558  R1  CHO   525     170.428 114.237  45.957  1.00  0.00            
ATOM   3559  R2  CHO   525     172.028 113.537  43.807  1.00  0.00            
ATOM   3560  R3  CHO   525     170.128 111.687  43.407  1.00  0.00            
ATOM   3561  R4  CHO   525     171.328 112.087  40.757  1.00  0.00            
ATOM   3562  R5  CHO   525     169.228 112.187  41.257  1.00  0.00            
ATOM   3563  C1  CHO   525     169.178 109.437  38.607  1.00  0.00           C
ATOM   3564  C2  CHO   525     169.678 107.637  35.607  1.00  0.00           C
ATOM   3565  ROH CHO   526      19.328  63.137  19.557  1.00  0.00            
ATOM   3566  R1  CHO   526      20.178  63.587  22.257  1.00  0.00            
ATOM   3567  R2  CHO   526      18.828  65.237  24.007  1.00  0.00            
ATOM   3568  R3  CHO   526      18.828  63.037  25.557  1.00  0.00            
ATOM   3569  R4  CHO   526      18.478  65.237  27.407  1.00  0.00            
ATOM   3570  R5  CHO   526      19.978  63.737  27.557  1.00  0.00            
ATOM   3571  C1  CHO   526      18.278  63.187  30.907  1.00  0.00           C
ATOM   3572  C2  CHO   526      18.228  65.137  33.757  1.00  0.00           C
ATOM   3573  ROH CHO   527      12.178  84.587  54.157  1.00  0.00            
ATOM   3574  R1  CHO   527      11.228  83.537  51.707  1.00  0.00            
ATOM   3575  R2  CHO   527      10.928  85.187  49.457  1.00  0.00            
ATOM   3576  R3  CHO   527      12.478  83.287  48.307  1.00  0.00            
ATOM   3577  R4  CHO   527      11.778  85.137  46.107  1.00  0.00            
ATOM   3578  R5  CHO   527      11.528  82.937  46.157  1.00  0.00            
ATOM   3579  C1  CHO   527      13.728  83.287  43.057  1.00  0.00           C
ATOM   3580  C2  CHO   527      12.678  82.137  39.857  1.00  0.00           C
ATOM   3581  ROH CHO   528     159.178 202.887  33.707  1.00  0.00            
ATOM   3582  R1  CHO   528     159.778 204.537  31.457  1.00  0.00            
ATOM   3583  R2  CHO   528     161.028 203.587  29.207  1.00  0.00            
ATOM   3584  R3  CHO   528     158.878 204.637  27.957  1.00  0.00            
ATOM   3585  R4  CHO   528     160.578 203.687  25.757  1.00  0.00            
ATOM   3586  R5  CHO   528     159.778 205.737  26.007  1.00  0.00            
ATOM   3587  C1  CHO   528     158.278 204.837  22.607  1.00  0.00           C
ATOM   3588  C2  CHO   528     157.478 206.487  19.657  1.00  0.00           C
ATOM   3589  ROH CHO   529     145.228  25.337  10.457  1.00  0.00            
ATOM   3590  R1  CHO   529     146.278  25.437  13.107  1.00  0.00            
ATOM   3591  R2  CHO   529     144.828  26.387  15.257  1.00  0.00            
ATOM   3592  R3  CHO   529     145.428  23.987  16.307  1.00  0.00            
ATOM   3593  R4  CHO   529     145.278  25.787  18.607  1.00  0.00            
ATOM   3594  R5  CHO   529     146.978  24.487  18.107  1.00  0.00            
ATOM   3595  C1  CHO   529     146.128  23.187  21.607  1.00  0.00           C
ATOM   3596  C2  CHO   529     145.778  21.187  24.507  1.00  0.00           C
ATOM   3597  ROH CHO   530     133.828 188.187  35.007  1.00  0.00            
ATOM   3598  R1  CHO   530     133.828 187.137  32.407  1.00  0.00            
ATOM   3599  R2  CHO   530     132.078 185.137  31.557  1.00  0.00            
ATOM   3600  R3  CHO   530     131.578 186.937  29.557  1.00  0.00            
ATOM   3601  R4  CHO   530     131.328 184.337  28.307  1.00  0.00            
ATOM   3602  R5  CHO   530     132.578 185.987  27.607  1.00  0.00            
ATOM   3603  C1  CHO   530     130.378 185.487  24.507  1.00  0.00           C
ATOM   3604  C2  CHO   530     130.628 186.337  21.107  1.00  0.00           C
ATOM   3605  ROH CHO   531     163.578 108.937  51.957  1.00  0.00            
ATOM   3606  R1  CHO   531     162.228 109.087  49.507  1.00  0.00            
ATOM   3607  R2  CHO   531     163.528 108.887  47.057  1.00  0.00            
ATOM   3608  R3  CHO   531     161.728 106.887  46.607  1.00  0.00            
ATOM   3609  R4  CHO   531     162.978 107.387  44.007  1.00  0.00            
ATOM   3610  R5  CHO   531     160.828 107.387  44.457  1.00  0.00            
ATOM   3611  C1  CHO   531     160.928 104.637  41.807  1.00  0.00           C
ATOM   3612  C2  CHO   531     158.628 105.287  37.507  1.00  0.00           C
ATOM   3613  ROH CHO   532      46.678  12.187  49.857  1.00  0.00            
ATOM   3614  R1  CHO   532      45.328  11.687  47.407  1.00  0.00            
ATOM   3615  R2  CHO   532      46.678  11.087  45.107  1.00  0.00            
ATOM   3616  R3  CHO   532      45.028   8.937  45.107  1.00  0.00            
ATOM   3617  R4  CHO   532      46.378   8.787  42.507  1.00  0.00            
ATOM   3618  R5  CHO   532      44.228   8.787  42.857  1.00  0.00            
ATOM   3619  C1  CHO   532      44.628   5.487  41.007  1.00  0.00           C
ATOM   3620  C2  CHO   532      46.728   6.287  37.207  1.00  0.00           C
ATOM   3621  ROH CHO   533     218.178  21.387  19.907  1.00  0.00            
ATOM   3622  R1  CHO   533     219.628  21.787  22.307  1.00  0.00            
ATOM   3623  R2  CHO   533     218.378  22.237  24.707  1.00  0.00            
ATOM   3624  R3  CHO   533     219.978  20.187  25.507  1.00  0.00            
ATOM   3625  R4  CHO   533     218.578  20.987  27.957  1.00  0.00            
ATOM   3626  R5  CHO   533     220.728  20.787  27.707  1.00  0.00            
ATOM   3627  C1  CHO   533     220.128  18.337  30.557  1.00  0.00           C
ATOM   3628  C2  CHO   533     221.128  16.987  34.157  1.00  0.00           C
ATOM   3629  ROH CHO   534      79.128 117.087  52.207  1.00  0.00            
ATOM   3630  R1  CHO   534      78.078 116.087  49.757  1.00  0.00            
ATOM   3631  R2  CHO   534      77.178 117.737  47.757  1.00  0.00            
ATOM   3632  R3  CHO   534      78.928 116.337  46.207  1.00  0.00            
ATOM   3633  R4  CHO   534      77.328 117.887  44.307  1.00  0.00            
ATOM   3634  R5  CHO   534      77.728 115.737  44.257  1.00  0.00            
ATOM   3635  C1  CHO   534      79.128 116.687  40.857  1.00  0.00           C
ATOM   3636  C2  CHO   534      80.128 113.437  39.057  1.00  0.00           C
ATOM   3637  ROH CHO   535      30.378  15.987  20.757  1.00  0.00            
ATOM   3638  R1  CHO   535      31.978  16.637  23.007  1.00  0.00            
ATOM   3639  R2  CHO   535      30.928  17.137  25.507  1.00  0.00            
ATOM   3640  R3  CHO   535      32.678  15.187  26.307  1.00  0.00            
ATOM   3641  R4  CHO   535      31.778  16.487  28.807  1.00  0.00            
ATOM   3642  R5  CHO   535      33.828  16.187  28.107  1.00  0.00            
ATOM   3643  C1  CHO   535      33.878  14.237  31.407  1.00  0.00           C
ATOM   3644  C2  CHO   535      36.578  13.887  34.457  1.00  0.00           C
ATOM   3645  ROH CHO   536     132.878  85.187  18.857  1.00  0.00            
ATOM   3646  R1  CHO   536     133.128  84.087  21.457  1.00  0.00            
ATOM   3647  R2  CHO   536     135.128  84.737  23.157  1.00  0.00            
ATOM   3648  R3  CHO   536     133.078  85.237  24.857  1.00  0.00            
ATOM   3649  R4  CHO   536     135.478  85.237  26.557  1.00  0.00            
ATOM   3650  R5  CHO   536     133.628  84.087  26.857  1.00  0.00            
ATOM   3651  C1  CHO   536     133.728  86.037  30.157  1.00  0.00           C
ATOM   3652  C2  CHO   536     133.828  89.287  33.357  1.00  0.00           C
ATOM   3653  ROH CHO   537      84.278  96.687  17.007  1.00  0.00            
ATOM   3654  R1  CHO   537      83.078  97.387  19.507  1.00  0.00            
ATOM   3655  R2  CHO   537      82.728  95.537  21.557  1.00  0.00            
ATOM   3656  R3  CHO   537      84.128  97.387  23.007  1.00  0.00            
ATOM   3657  R4  CHO   537      82.828  95.687  25.007  1.00  0.00            
ATOM   3658  R5  CHO   537      82.678  97.837  24.857  1.00  0.00            
ATOM   3659  C1  CHO   537      84.178  97.537  28.357  1.00  0.00           C
ATOM   3660  C2  CHO   537      80.878  98.137  33.007  1.00  0.00           C
ATOM   3661  ROH CHO   538     152.878  25.837  47.957  1.00  0.00            
ATOM   3662  R1  CHO   538     154.128  25.137  45.507  1.00  0.00            
ATOM   3663  R2  CHO   538     152.828  23.837  43.457  1.00  0.00            
ATOM   3664  R3  CHO   538     153.728  25.937  42.007  1.00  0.00            
ATOM   3665  R4  CHO   538     152.928  23.987  40.007  1.00  0.00            
ATOM   3666  R5  CHO   538     154.878  24.937  40.107  1.00  0.00            
ATOM   3667  C1  CHO   538     153.828  25.987  36.607  1.00  0.00           C
ATOM   3668  C2  CHO   538     153.978  27.787  34.007  1.00  0.00           C
ATOM   3669  ROH CHO   539      97.128  79.287  18.607  1.00  0.00            
ATOM   3670  R1  CHO   539      97.078  80.487  21.157  1.00  0.00            
ATOM   3671  R2  CHO   539      95.878  79.237  23.357  1.00  0.00            
ATOM   3672  R3  CHO   539      98.328  79.637  24.507  1.00  0.00            
ATOM   3673  R4  CHO   539      96.628  78.787  26.707  1.00  0.00            
ATOM   3674  R5  CHO   539      97.878  80.587  26.657  1.00  0.00            
ATOM   3675  C1  CHO   539      99.328  78.887  29.707  1.00  0.00           C
ATOM   3676  C2  CHO   539      98.728  79.337  33.057  1.00  0.00           C
ATOM   3677  ROH CHO   540      81.328 112.437  18.657  1.00  0.00            
ATOM   3678  R1  CHO   540      80.828 110.837  20.907  1.00  0.00            
ATOM   3679  R2  CHO   540      82.078 111.237  23.357  1.00  0.00            
ATOM   3680  R3  CHO   540      79.528 111.387  24.307  1.00  0.00            
ATOM   3681  R4  CHO   540      81.228 111.537  26.657  1.00  0.00            
ATOM   3682  R5  CHO   540      79.628 110.137  26.357  1.00  0.00            
ATOM   3683  C1  CHO   540      78.378 111.837  29.507  1.00  0.00           C
ATOM   3684  C2  CHO   540      76.578 108.637  31.207  1.00  0.00           C
ATOM   3685  ROH CHO   541      79.678  87.837  15.557  1.00  0.00            
ATOM   3686  R1  CHO   541      78.028  87.037  17.707  1.00  0.00            
ATOM   3687  R2  CHO   541      78.378  84.587  18.957  1.00  0.00            
ATOM   3688  R3  CHO   541      78.478  86.137  21.207  1.00  0.00            
ATOM   3689  R4  CHO   541      78.328  83.387  22.207  1.00  0.00            
ATOM   3690  R5  CHO   541      77.028  85.037  22.757  1.00  0.00            
ATOM   3691  C1  CHO   541      78.378  84.087  26.207  1.00  0.00           C
ATOM   3692  C2  CHO   541      78.378  83.287  29.507  1.00  0.00           C
ATOM   3693  ROH CHO   542     201.878 153.587  41.957  1.00  0.00            
ATOM   3694  R1  CHO   542     202.378 154.187  39.257  1.00  0.00            
ATOM   3695  R2  CHO   542     203.228 152.287  37.407  1.00  0.00            
ATOM   3696  R3  CHO   542     201.078 153.187  36.007  1.00  0.00            
ATOM   3697  R4  CHO   542     202.878 152.037  34.007  1.00  0.00            
ATOM   3698  R5  CHO   542     201.978 154.037  33.957  1.00  0.00            
ATOM   3699  C1  CHO   542     200.628 152.687  30.657  1.00  0.00           C
ATOM   3700  C2  CHO   542     200.678 153.737  27.307  1.00  0.00           C
ATOM   3701  ROH CHO   543      87.778  81.687  20.157  1.00  0.00            
ATOM   3702  R1  CHO   543      88.578  82.987  22.557  1.00  0.00            
ATOM   3703  R2  CHO   543      87.128  82.837  24.907  1.00  0.00            
ATOM   3704  R3  CHO   543      89.478  82.037  25.907  1.00  0.00            
ATOM   3705  R4  CHO   543      87.878  82.837  28.257  1.00  0.00            
ATOM   3706  R5  CHO   543      89.928  83.487  27.757  1.00  0.00            
ATOM   3707  C1  CHO   543      90.578  81.937  31.157  1.00  0.00           C
ATOM   3708  C2  CHO   543      90.428  80.187  34.507  1.00  0.00           C
ATOM   3709  ROH CHO   544     108.628 129.937  50.657  1.00  0.00            
ATOM   3710  R1  CHO   544     108.878 129.637  47.857  1.00  0.00            
ATOM   3711  R2  CHO   544     108.978 127.137  46.657  1.00  0.00            
ATOM   3712  R3  CHO   544     106.928 128.137  45.207  1.00  0.00            
ATOM   3713  R4  CHO   544     108.678 126.887  43.207  1.00  0.00            
ATOM   3714  R5  CHO   544     107.978 128.937  43.207  1.00  0.00            
ATOM   3715  C1  CHO   544     106.628 127.687  39.857  1.00  0.00           C
ATOM   3716  C2  CHO   544     106.878 124.487  36.407  1.00  0.00           C
ATOM   3717  ROH CHO   545     166.978  77.287  21.357  1.00  0.00            
ATOM   3718  R1  CHO   545     166.578  76.837  24.107  1.00  0.00            
ATOM   3719  R2  CHO   545     168.628  75.887  25.757  1.00  0.00            
ATOM   3720  R3  CHO   545     168.028  78.087  27.207  1.00  0.00            
ATOM   3721  R4  CHO   545     169.778  76.487  28.957  1.00  0.00            
ATOM   3722  R5  CHO   545     167.778  77.287  29.457  1.00  0.00            
ATOM   3723  C1  CHO   545     169.878  78.987  32.157  1.00  0.00           C
ATOM   3724  C2  CHO   545     168.328  77.737  34.107  1.00  0.00           C
ATOM   3725  ROH CHO   546       9.028  63.387  55.957  1.00  0.00            
ATOM   3726  R1  CHO   546      10.278  63.887  53.507  1.00  0.00            
ATOM   3727  R2  CHO   546      10.528  61.937  51.557  1.00  0.00            
ATOM   3728  R3  CHO   546       9.328  63.837  50.007  1.00  0.00            
ATOM   3729  R4  CHO   546      11.178  62.487  48.157  1.00  0.00            
ATOM   3730  R5  CHO   546      11.028  64.637  48.507  1.00  0.00            
ATOM   3731  C1  CHO   546      10.378  64.437  44.757  1.00  0.00           C
ATOM   3732  C2  CHO   546       9.928  64.737  40.357  1.00  0.00           C
ATOM   3733  ROH CHO   547      90.828  99.437  55.457  1.00  0.00            
ATOM   3734  R1  CHO   547      90.578  98.887  52.707  1.00  0.00            
ATOM   3735  R2  CHO   547      89.328 100.587  50.957  1.00  0.00            
ATOM   3736  R3  CHO   547      91.678 100.437  49.607  1.00  0.00            
ATOM   3737  R4  CHO   547      89.678 101.137  47.557  1.00  0.00            
ATOM   3738  R5  CHO   547      91.078  99.437  47.507  1.00  0.00            
ATOM   3739  C1  CHO   547      92.078 101.237  44.307  1.00  0.00           C
ATOM   3740  C2  CHO   547      90.178 104.087  42.357  1.00  0.00           C
ATOM   3741  ROH CHO   548     110.428  87.837  19.357  1.00  0.00            
ATOM   3742  R1  CHO   548     111.478  87.137  21.857  1.00  0.00            
ATOM   3743  R2  CHO   548     112.178  88.987  23.807  1.00  0.00            
ATOM   3744  R3  CHO   548     110.478  87.537  25.357  1.00  0.00            
ATOM   3745  R4  CHO   548     111.678  89.437  27.157  1.00  0.00            
ATOM   3746  R5  CHO   548     111.628  87.287  27.457  1.00  0.00            
ATOM   3747  C1  CHO   548     109.828  88.387  30.607  1.00  0.00           C
ATOM   3748  C2  CHO   548     108.478  88.187  34.007  1.00  0.00           C
ATOM   3749  ROH CHO   549     100.028 104.637  20.807  1.00  0.00            
ATOM   3750  R1  CHO   549      99.128 104.037  23.407  1.00  0.00            
ATOM   3751  R2  CHO   549     100.528 102.387  25.157  1.00  0.00            
ATOM   3752  R3  CHO   549     100.278 104.587  26.807  1.00  0.00            
ATOM   3753  R4  CHO   549     101.228 102.387  28.557  1.00  0.00            
ATOM   3754  R5  CHO   549      99.478 103.637  28.857  1.00  0.00            
ATOM   3755  C1  CHO   549     101.428 104.437  32.057  1.00  0.00           C
ATOM   3756  C2  CHO   549     100.828 103.787  35.307  1.00  0.00           C
ATOM   3757  ROH CHO   550     168.828 186.037  36.107  1.00  0.00            
ATOM   3758  R1  CHO   550     169.728 187.487  33.857  1.00  0.00            
ATOM   3759  R2  CHO   550     172.328 188.337  33.557  1.00  0.00            
ATOM   3760  R3  CHO   550     172.128 187.037  31.157  1.00  0.00            
ATOM   3761  R4  CHO   550     174.378 188.837  30.807  1.00  0.00            
ATOM   3762  R5  CHO   550     172.628 188.687  29.507  1.00  0.00            
ATOM   3763  C1  CHO   550     175.428 187.937  27.007  1.00  0.00           C
ATOM   3764  C2  CHO   550     179.028 186.837  26.507  1.00  0.00           C
ATOM   3765  ROH CHO   551     121.928 119.787  18.907  1.00  0.00            
ATOM   3766  R1  CHO   551     123.378 120.487  21.207  1.00  0.00            
ATOM   3767  R2  CHO   551     122.128 121.087  23.607  1.00  0.00            
ATOM   3768  R3  CHO   551     123.728 119.137  24.607  1.00  0.00            
ATOM   3769  R4  CHO   551     122.628 120.437  26.957  1.00  0.00            
ATOM   3770  R5  CHO   551     124.728 120.137  26.557  1.00  0.00            
ATOM   3771  C1  CHO   551     124.378 118.237  29.857  1.00  0.00           C
ATOM   3772  C2  CHO   551     123.028 117.837  32.607  1.00  0.00           C
ATOM   3773  ROH CHO   552     208.528  89.787  17.607  1.00  0.00            
ATOM   3774  R1  CHO   552     207.478  90.187  20.157  1.00  0.00            
ATOM   3775  R2  CHO   552     207.178  88.087  21.957  1.00  0.00            
ATOM   3776  R3  CHO   552     208.628  89.737  23.607  1.00  0.00            
ATOM   3777  R4  CHO   552     207.028  88.087  25.407  1.00  0.00            
ATOM   3778  R5  CHO   552     207.128  90.237  25.407  1.00  0.00            
ATOM   3779  C1  CHO   552     208.328  89.587  28.957  1.00  0.00           C
ATOM   3780  C2  CHO   552     209.178  88.137  32.757  1.00  0.00           C
ATOM   3781  ROH CHO   553     208.678  66.737  56.107  1.00  0.00            
ATOM   3782  R1  CHO   553     209.928  65.687  53.807  1.00  0.00            
ATOM   3783  R2  CHO   553     209.078  63.337  52.557  1.00  0.00            
ATOM   3784  R3  CHO   553     208.878  64.887  50.357  1.00  0.00            
ATOM   3785  R4  CHO   553     208.878  62.237  49.307  1.00  0.00            
ATOM   3786  R5  CHO   553     210.178  63.837  48.707  1.00  0.00            
ATOM   3787  C1  CHO   553     208.528  63.087  45.357  1.00  0.00           C
ATOM   3788  C2  CHO   553     210.978  64.087  41.557  1.00  0.00           C
ATOM   3789  ROH CHO   554      77.528  42.387  11.507  1.00  0.00            
ATOM   3790  R1  CHO   554      76.728  40.737  13.657  1.00  0.00            
ATOM   3791  R2  CHO   554      78.528  39.887  15.607  1.00  0.00            
ATOM   3792  R3  CHO   554      76.678  40.987  17.307  1.00  0.00            
ATOM   3793  R4  CHO   554      78.278  39.187  19.007  1.00  0.00            
ATOM   3794  R5  CHO   554      76.128  39.187  18.807  1.00  0.00            
ATOM   3795  C1  CHO   554      76.428  39.787  22.557  1.00  0.00           C
ATOM   3796  C2  CHO   554      76.978  41.837  26.157  1.00  0.00           C
ATOM   3797  ROH CHO   555     174.328  25.787  15.057  1.00  0.00            
ATOM   3798  R1  CHO   555     175.478  26.487  17.557  1.00  0.00            
ATOM   3799  R2  CHO   555     174.028  27.487  19.657  1.00  0.00            
ATOM   3800  R3  CHO   555     175.128  25.437  21.007  1.00  0.00            
ATOM   3801  R4  CHO   555     174.778  27.537  23.007  1.00  0.00            
ATOM   3802  R5  CHO   555     176.628  26.487  22.557  1.00  0.00            
ATOM   3803  C1  CHO   555     176.328  25.637  26.257  1.00  0.00           C
ATOM   3804  C2  CHO   555     177.128  26.837  29.257  1.00  0.00           C
ATOM   3805  ROH CHO   556      82.878  79.587  50.307  1.00  0.00            
ATOM   3806  R1  CHO   556      81.328  79.787  47.957  1.00  0.00            
ATOM   3807  R2  CHO   556      82.478  80.087  45.407  1.00  0.00            
ATOM   3808  R3  CHO   556      80.928  77.837  44.857  1.00  0.00            
ATOM   3809  R4  CHO   556      81.428  79.187  42.257  1.00  0.00            
ATOM   3810  R5  CHO   556      79.478  78.637  43.107  1.00  0.00            
ATOM   3811  C1  CHO   556      79.378  76.587  39.907  1.00  0.00           C
ATOM   3812  C2  CHO   556      79.328  77.187  36.907  1.00  0.00           C
ATOM   3813  ROH CHO   557     199.778  95.337  17.857  1.00  0.00            
ATOM   3814  R1  CHO   557     201.228  95.537  20.307  1.00  0.00            
ATOM   3815  R2  CHO   557     202.278  97.937  21.207  1.00  0.00            
ATOM   3816  R3  CHO   557     200.828  97.387  23.407  1.00  0.00            
ATOM   3817  R4  CHO   557     203.078  98.987  24.357  1.00  0.00            
ATOM   3818  R5  CHO   557     202.478  97.037  25.107  1.00  0.00            
ATOM   3819  C1  CHO   557     202.178  99.087  28.357  1.00  0.00           C
ATOM   3820  C2  CHO   557     204.678 100.337  29.007  1.00  0.00           C
ATOM   3821  ROH CHO   558      38.128  60.687  21.007  1.00  0.00            
ATOM   3822  R1  CHO   558      37.928  59.737  23.657  1.00  0.00            
ATOM   3823  R2  CHO   558      39.828  60.237  25.607  1.00  0.00            
ATOM   3824  R3  CHO   558      37.728  61.137  27.007  1.00  0.00            
ATOM   3825  R4  CHO   558      39.728  60.587  29.007  1.00  0.00            
ATOM   3826  R5  CHO   558      37.678  59.887  29.007  1.00  0.00            
ATOM   3827  C1  CHO   558      37.678  61.687  32.357  1.00  0.00           C
ATOM   3828  C2  CHO   558      40.378  62.187  34.357  1.00  0.00           C
ATOM   3829  ROH CHO   559     100.678  89.437  52.757  1.00  0.00            
ATOM   3830  R1  CHO   559     100.878  90.187  50.007  1.00  0.00            
ATOM   3831  R2  CHO   559     101.278  92.837  49.257  1.00  0.00            
ATOM   3832  R3  CHO   559     103.378  91.787  47.907  1.00  0.00            
ATOM   3833  R4  CHO   559     102.278  93.787  46.057  1.00  0.00            
ATOM   3834  R5  CHO   559     102.678  91.687  45.607  1.00  0.00            
ATOM   3835  C1  CHO   559     104.828  93.337  42.957  1.00  0.00           C
ATOM   3836  C2  CHO   559     107.078  96.037  41.057  1.00  0.00           C
ATOM   3837  ROH CHO   560     115.328  30.437   8.857  1.00  0.00            
ATOM   3838  R1  CHO   560     114.478  30.637  11.557  1.00  0.00            
ATOM   3839  R2  CHO   560     112.428  29.087  12.557  1.00  0.00            
ATOM   3840  R3  CHO   560     114.328  28.337  14.407  1.00  0.00            
ATOM   3841  R4  CHO   560     111.728  28.087  15.807  1.00  0.00            
ATOM   3842  R5  CHO   560     113.478  29.237  16.457  1.00  0.00            
ATOM   3843  C1  CHO   560     113.078  26.837  19.407  1.00  0.00           C
ATOM   3844  C2  CHO   560     111.728  26.837  23.157  1.00  0.00           C
ATOM   3845  ROH CHO   561     114.828  58.637  15.007  1.00  0.00            
ATOM   3846  R1  CHO   561     114.828  58.137  17.807  1.00  0.00            
ATOM   3847  R2  CHO   561     112.578  58.287  19.357  1.00  0.00            
ATOM   3848  R3  CHO   561     113.278  55.687  20.057  1.00  0.00            
ATOM   3849  R4  CHO   561     112.428  56.937  22.557  1.00  0.00            
ATOM   3850  R5  CHO   561     114.328  55.987  22.157  1.00  0.00            
ATOM   3851  C1  CHO   561     113.028  53.887  25.057  1.00  0.00           C
ATOM   3852  C2  CHO   561     110.328  54.237  27.857  1.00  0.00           C
ATOM   3853  ROH CHO   562     175.778 185.937  37.857  1.00  0.00            
ATOM   3854  R1  CHO   562     175.728 186.137  35.057  1.00  0.00            
ATOM   3855  R2  CHO   562     177.828 185.287  33.457  1.00  0.00            
ATOM   3856  R3  CHO   562     175.878 183.837  32.207  1.00  0.00            
ATOM   3857  R4  CHO   562     178.028 184.137  30.207  1.00  0.00            
ATOM   3858  R5  CHO   562     175.878 184.637  29.957  1.00  0.00            
ATOM   3859  C1  CHO   562     176.278 182.087  27.157  1.00  0.00           C
ATOM   3860  C2  CHO   562     176.228 180.487  24.207  1.00  0.00           C
ATOM   3861  ROH CHO   563      73.028  61.237  47.357  1.00  0.00            
ATOM   3862  R1  CHO   563      73.378  59.337  45.307  1.00  0.00            
ATOM   3863  R2  CHO   563      71.328  57.737  44.407  1.00  0.00            
ATOM   3864  R3  CHO   563      71.978  58.787  41.957  1.00  0.00            
ATOM   3865  R4  CHO   563      70.828  56.137  41.357  1.00  0.00            
ATOM   3866  R5  CHO   563      72.778  56.937  40.707  1.00  0.00            
ATOM   3867  C1  CHO   563      71.178  56.287  37.307  1.00  0.00           C
ATOM   3868  C2  CHO   563      68.428  55.137  36.307  1.00  0.00           C
ATOM   3869  ROH CHO   564     144.828  84.287  19.557  1.00  0.00            
ATOM   3870  R1  CHO   564     144.178  83.437  22.157  1.00  0.00            
ATOM   3871  R2  CHO   564     146.078  83.037  24.157  1.00  0.00            
ATOM   3872  R3  CHO   564     144.428  84.737  25.557  1.00  0.00            
ATOM   3873  R4  CHO   564     146.328  83.637  27.557  1.00  0.00            
ATOM   3874  R5  CHO   564     144.178  83.637  27.657  1.00  0.00            
ATOM   3875  C1  CHO   564     144.978  85.587  30.807  1.00  0.00           C
ATOM   3876  C2  CHO   564     146.328  88.187  33.857  1.00  0.00           C
ATOM   3877  ROH CHO   565     188.478 228.537  12.007  1.00  0.00            
ATOM   3878  R1  CHO   565     187.228 227.237  14.207  1.00  0.00            
ATOM   3879  R2  CHO   565     188.378 225.187  15.607  1.00  0.00            
ATOM   3880  R3  CHO   565     187.878 226.787  17.757  1.00  0.00            
ATOM   3881  R4  CHO   565     187.828 224.037  18.807  1.00  0.00            
ATOM   3882  R5  CHO   565     186.278 225.537  19.007  1.00  0.00            
ATOM   3883  C1  CHO   565     187.028 224.887  22.707  1.00  0.00           C
ATOM   3884  C2  CHO   565     185.378 222.687  25.207  1.00  0.00           C
ATOM   3885  ROH CHO   566      91.378 218.187  35.407  1.00  0.00            
ATOM   3886  R1  CHO   566      89.928 219.787  33.557  1.00  0.00            
ATOM   3887  R2  CHO   566      90.378 222.487  33.257  1.00  0.00            
ATOM   3888  R3  CHO   566      90.678 221.787  30.657  1.00  0.00            
ATOM   3889  R4  CHO   566      90.428 224.687  30.607  1.00  0.00            
ATOM   3890  R5  CHO   566      89.228 223.287  29.457  1.00  0.00            
ATOM   3891  C1  CHO   566      90.728 225.337  26.607  1.00  0.00           C
ATOM   3892  C2  CHO   566      90.628 225.687  22.257  1.00  0.00           C
ATOM   3893  ROH CHO   567      23.378 224.037  18.507  1.00  0.00            
ATOM   3894  R1  CHO   567      24.228 225.187  20.957  1.00  0.00            
ATOM   3895  R2  CHO   567      22.528 226.637  22.607  1.00  0.00            
ATOM   3896  R3  CHO   567      23.328 224.837  24.457  1.00  0.00            
ATOM   3897  R4  CHO   567      22.378 227.137  26.007  1.00  0.00            
ATOM   3898  R5  CHO   567      24.328 226.187  26.207  1.00  0.00            
ATOM   3899  C1  CHO   567      23.028 225.787  29.757  1.00  0.00           C
ATOM   3900  C2  CHO   567      23.528 228.087  31.307  1.00  0.00           C
ATOM   3901  ROH CHO   568     132.378  98.337  54.857  1.00  0.00            
ATOM   3902  R1  CHO   568     132.828  98.487  52.057  1.00  0.00            
ATOM   3903  R2  CHO   568     132.128  96.487  50.307  1.00  0.00            
ATOM   3904  R3  CHO   568     130.828  98.437  49.007  1.00  0.00            
ATOM   3905  R4  CHO   568     130.978  96.287  47.057  1.00  0.00            
ATOM   3906  R5  CHO   568     131.628  98.337  46.757  1.00  0.00            
ATOM   3907  C1  CHO   568     129.028  98.037  43.957  1.00  0.00           C
ATOM   3908  C2  CHO   568     130.528  97.037  41.307  1.00  0.00           C
ATOM   3909  ROH CHO   569     200.828  34.437  53.657  1.00  0.00            
ATOM   3910  R1  CHO   569     200.328  34.137  50.857  1.00  0.00            
ATOM   3911  R2  CHO   569     199.328  36.187  49.357  1.00  0.00            
ATOM   3912  R3  CHO   569     201.478  35.687  47.807  1.00  0.00            
ATOM   3913  R4  CHO   569     199.278  35.987  45.907  1.00  0.00            
ATOM   3914  R5  CHO   569     200.678  34.287  46.057  1.00  0.00            
ATOM   3915  C1  CHO   569     201.278  35.337  42.407  1.00  0.00           C
ATOM   3916  C2  CHO   569     198.478  35.587  38.207  1.00  0.00           C
ATOM   3917  ROH CHO   570     216.328 186.037  15.057  1.00  0.00            
ATOM   3918  R1  CHO   570     214.378 185.137  16.907  1.00  0.00            
ATOM   3919  R2  CHO   570     214.628 182.737  18.257  1.00  0.00            
ATOM   3920  R3  CHO   570     214.278 184.287  20.457  1.00  0.00            
ATOM   3921  R4  CHO   570     213.978 181.537  21.407  1.00  0.00            
ATOM   3922  R5  CHO   570     212.578 183.187  21.657  1.00  0.00            
ATOM   3923  C1  CHO   570     213.278 182.337  25.307  1.00  0.00           C
ATOM   3924  C2  CHO   570     214.528 180.137  29.007  1.00  0.00           C
ATOM   3925  ROH CHO   571     113.128  98.187  18.657  1.00  0.00            
ATOM   3926  R1  CHO   571     112.978  99.087  21.307  1.00  0.00            
ATOM   3927  R2  CHO   571     113.328  97.387  23.457  1.00  0.00            
ATOM   3928  R3  CHO   571     115.228  99.187  24.207  1.00  0.00            
ATOM   3929  R4  CHO   571     114.378  97.837  26.707  1.00  0.00            
ATOM   3930  R5  CHO   571     114.428 100.037  26.307  1.00  0.00            
ATOM   3931  C1  CHO   571     116.828  99.887  29.307  1.00  0.00           C
ATOM   3932  C2  CHO   571     117.078  99.987  33.307  1.00  0.00           C
ATOM   3933  ROH CHO   572     155.028  69.637  53.907  1.00  0.00            
ATOM   3934  R1  CHO   572     154.878  70.887  51.357  1.00  0.00            
ATOM   3935  R2  CHO   572     157.128  71.687  49.957  1.00  0.00            
ATOM   3936  R3  CHO   572     156.078  70.187  48.007  1.00  0.00            
ATOM   3937  R4  CHO   572     158.228  71.687  46.707  1.00  0.00            
ATOM   3938  R5  CHO   572     156.128  71.587  46.057  1.00  0.00            
ATOM   3939  C1  CHO   572     157.878  70.237  42.907  1.00  0.00           C
ATOM   3940  C2  CHO   572     159.378  70.237  39.207  1.00  0.00           C
ATOM   3941  ROH CHO   573     178.378 215.437  42.907  1.00  0.00            
ATOM   3942  R1  CHO   573     178.228 215.937  40.107  1.00  0.00            
ATOM   3943  R2  CHO   573     179.178 218.287  38.957  1.00  0.00            
ATOM   3944  R3  CHO   573     180.578 216.587  37.407  1.00  0.00            
ATOM   3945  R4  CHO   573     180.378 219.037  35.807  1.00  0.00            
ATOM   3946  R5  CHO   573     179.828 217.037  35.157  1.00  0.00            
ATOM   3947  C1  CHO   573     182.428 217.887  32.507  1.00  0.00           C
ATOM   3948  C2  CHO   573     183.928 220.187  29.157  1.00  0.00           C
ATOM   3949  ROH CHO   574      47.778  59.387  17.907  1.00  0.00            
ATOM   3950  R1  CHO   574      49.478  60.337  19.957  1.00  0.00            
ATOM   3951  R2  CHO   574      48.428  61.487  22.257  1.00  0.00            
ATOM   3952  R3  CHO   574      50.028  59.637  23.457  1.00  0.00            
ATOM   3953  R4  CHO   574      49.128  61.437  25.657  1.00  0.00            
ATOM   3954  R5  CHO   574      51.178  60.887  25.157  1.00  0.00            
ATOM   3955  C1  CHO   574      50.978  59.587  28.757  1.00  0.00           C
ATOM   3956  C2  CHO   574      51.828  57.387  31.357  1.00  0.00           C
ATOM   3957  ROH CHO   575     206.078  46.937  19.257  1.00  0.00            
ATOM   3958  R1  CHO   575     205.828  47.587  22.007  1.00  0.00            
ATOM   3959  R2  CHO   575     203.378  47.937  23.257  1.00  0.00            
ATOM   3960  R3  CHO   575     204.328  46.037  24.957  1.00  0.00            
ATOM   3961  R4  CHO   575     202.278  47.487  26.507  1.00  0.00            
ATOM   3962  R5  CHO   575     204.378  47.137  27.107  1.00  0.00            
ATOM   3963  C1  CHO   575     202.578  45.487  30.007  1.00  0.00           C
ATOM   3964  C2  CHO   575     202.628  45.537  33.807  1.00  0.00           C
ATOM   3965  ROH CHO   576      38.978 117.087  49.757  1.00  0.00            
ATOM   3966  R1  CHO   576      40.728 116.787  47.557  1.00  0.00            
ATOM   3967  R2  CHO   576      40.078 115.537  45.207  1.00  0.00            
ATOM   3968  R3  CHO   576      40.878 117.837  44.107  1.00  0.00            
ATOM   3969  R4  CHO   576      41.078 115.887  41.957  1.00  0.00            
ATOM   3970  R5  CHO   576      42.678 117.187  42.657  1.00  0.00            
ATOM   3971  C1  CHO   576      42.478 118.287  38.957  1.00  0.00           C
ATOM   3972  C2  CHO   576      43.228 116.737  36.457  1.00  0.00           C
ATOM   3973  ROH CHO   577     133.278  92.287  52.657  1.00  0.00            
ATOM   3974  R1  CHO   577     134.178  91.887  50.007  1.00  0.00            
ATOM   3975  R2  CHO   577     133.328  89.737  48.507  1.00  0.00            
ATOM   3976  R3  CHO   577     132.628  91.587  46.757  1.00  0.00            
ATOM   3977  R4  CHO   577     132.778  89.187  45.157  1.00  0.00            
ATOM   3978  R5  CHO   577     133.828  91.037  44.757  1.00  0.00            
ATOM   3979  C1  CHO   577     131.828  90.687  41.507  1.00  0.00           C
ATOM   3980  C2  CHO   577     132.128  92.487  39.157  1.00  0.00           C
ATOM   3981  ROH CHO   578      57.328  32.937  46.657  1.00  0.00            
ATOM   3982  R1  CHO   578      57.478  31.787  44.107  1.00  0.00            
ATOM   3983  R2  CHO   578      55.578  30.037  43.107  1.00  0.00            
ATOM   3984  R3  CHO   578      55.478  31.837  41.057  1.00  0.00            
ATOM   3985  R4  CHO   578      53.628  29.687  40.257  1.00  0.00            
ATOM   3986  R5  CHO   578      55.328  30.437  39.107  1.00  0.00            
ATOM   3987  C1  CHO   578      52.428  31.087  36.657  1.00  0.00           C
ATOM   3988  C2  CHO   578      50.428  32.087  33.857  1.00  0.00           C
ATOM   3989  ROH CHO   579     149.078 111.837  53.007  1.00  0.00            
ATOM   3990  R1  CHO   579     149.578 112.237  50.257  1.00  0.00            
ATOM   3991  R2  CHO   579     151.178 110.487  48.807  1.00  0.00            
ATOM   3992  R3  CHO   579     149.028 110.287  47.207  1.00  0.00            
ATOM   3993  R4  CHO   579     151.228 109.237  45.607  1.00  0.00            
ATOM   3994  R5  CHO   579     149.828 110.787  45.057  1.00  0.00            
ATOM   3995  C1  CHO   579     149.178 108.287  42.257  1.00  0.00           C
ATOM   3996  C2  CHO   579     149.428 109.937  39.557  1.00  0.00           C
ATOM   3997  ROH CHO   580     128.728 110.887  18.057  1.00  0.00            
ATOM   3998  R1  CHO   580     128.528 110.487  20.807  1.00  0.00            
ATOM   3999  R2  CHO   580     130.728 110.537  22.507  1.00  0.00            
ATOM   4000  R3  CHO   580     129.178 112.387  23.857  1.00  0.00            
ATOM   4001  R4  CHO   580     131.228 111.587  25.757  1.00  0.00            
ATOM   4002  R5  CHO   580     129.078 111.537  26.107  1.00  0.00            
ATOM   4003  C1  CHO   580     130.128 113.887  28.907  1.00  0.00           C
ATOM   4004  C2  CHO   580     127.678 116.337  32.407  1.00  0.00           C
ATOM   4005  ROH CHO   581     184.478  70.937  52.907  1.00  0.00            
ATOM   4006  R1  CHO   581     183.428  71.837  50.457  1.00  0.00            
ATOM   4007  R2  CHO   581     185.028  72.837  48.457  1.00  0.00            
ATOM   4008  R3  CHO   581     183.828  70.987  46.907  1.00  0.00            
ATOM   4009  R4  CHO   581     183.978  73.287  45.157  1.00  0.00            
ATOM   4010  R5  CHO   581     182.178  72.187  45.607  1.00  0.00            
ATOM   4011  C1  CHO   581     182.278  71.737  41.857  1.00  0.00           C
ATOM   4012  C2  CHO   581     183.578  73.737  39.957  1.00  0.00           C
ATOM   4013  ROH CHO   582     150.828  60.987  52.257  1.00  0.00            
ATOM   4014  R1  CHO   582     151.428  61.437  49.507  1.00  0.00            
ATOM   4015  R2  CHO   582     151.978  59.387  47.757  1.00  0.00            
ATOM   4016  R3  CHO   582     149.978  60.537  46.307  1.00  0.00            
ATOM   4017  R4  CHO   582     151.628  59.087  44.307  1.00  0.00            
ATOM   4018  R5  CHO   582     151.028  61.237  44.257  1.00  0.00            
ATOM   4019  C1  CHO   582     149.528  60.087  40.957  1.00  0.00           C
ATOM   4020  C2  CHO   582     150.128  58.837  38.407  1.00  0.00           C
ATOM   4021  ROH CHO   583     204.128   4.887  45.507  1.00  0.00            
ATOM   4022  R1  CHO   583     203.728   3.987  42.857  1.00  0.00            
ATOM   4023  R2  CHO   583     203.778   5.687  40.657  1.00  0.00            
ATOM   4024  R3  CHO   583     205.578   3.887  39.757  1.00  0.00            
ATOM   4025  R4  CHO   583     205.178   5.687  37.507  1.00  0.00            
ATOM   4026  R5  CHO   583     204.978   3.537  37.457  1.00  0.00            
ATOM   4027  C1  CHO   583     207.678   4.037  34.757  1.00  0.00           C
ATOM   4028  C2  CHO   583     208.028   3.637  31.507  1.00  0.00           C
ATOM   4029  ROH CHO   584      38.378  42.287  18.657  1.00  0.00            
ATOM   4030  R1  CHO   584      38.178  42.587  21.507  1.00  0.00            
ATOM   4031  R2  CHO   584      38.578  40.487  23.207  1.00  0.00            
ATOM   4032  R3  CHO   584      40.428  42.137  24.307  1.00  0.00            
ATOM   4033  R4  CHO   584      39.978  40.087  26.357  1.00  0.00            
ATOM   4034  R5  CHO   584      39.828  42.237  26.657  1.00  0.00            
ATOM   4035  C1  CHO   584      42.528  41.387  29.257  1.00  0.00           C
ATOM   4036  C2  CHO   584      44.328  41.387  33.007  1.00  0.00           C
ATOM   4037  ROH CHO   585     132.878 134.787  32.257  1.00  0.00            
ATOM   4038  R1  CHO   585     131.328 132.937  33.707  1.00  0.00            
ATOM   4039  R2  CHO   585     129.978 133.637  36.057  1.00  0.00            
ATOM   4040  R3  CHO   585     127.828 132.587  34.707  1.00  0.00            
ATOM   4041  R4  CHO   585     127.078 132.587  37.557  1.00  0.00            
ATOM   4042  R5  CHO   585     127.028 130.887  36.157  1.00  0.00            
ATOM   4043  C1  CHO   585     123.328 131.037  37.207  1.00  0.00           C
ATOM   4044  C2  CHO   585     120.178 131.087  35.357  1.00  0.00           C
ATOM   4045  ROH CHO   586     142.228  92.837  52.557  1.00  0.00            
ATOM   4046  R1  CHO   586     142.478  93.787  49.857  1.00  0.00            
ATOM   4047  R2  CHO   586     143.278  92.137  47.807  1.00  0.00            
ATOM   4048  R3  CHO   586     140.978  92.987  46.657  1.00  0.00            
ATOM   4049  R4  CHO   586     142.528  91.887  44.457  1.00  0.00            
ATOM   4050  R5  CHO   586     141.628  93.887  44.557  1.00  0.00            
ATOM   4051  C1  CHO   586     139.928  92.537  41.407  1.00  0.00           C
ATOM   4052  C2  CHO   586     142.128  92.837  36.757  1.00  0.00           C
ATOM   4053  ROH CHO   587      49.828 119.387  52.707  1.00  0.00            
ATOM   4054  R1  CHO   587      49.328 119.987  50.007  1.00  0.00            
ATOM   4055  R2  CHO   587      50.978 121.687  48.507  1.00  0.00            
ATOM   4056  R3  CHO   587      51.078 119.587  46.807  1.00  0.00            
ATOM   4057  R4  CHO   587      51.728 121.887  45.157  1.00  0.00            
ATOM   4058  R5  CHO   587      50.128 120.437  44.757  1.00  0.00            
ATOM   4059  C1  CHO   587      52.228 120.037  41.607  1.00  0.00           C
ATOM   4060  C2  CHO   587      51.478 121.837  38.157  1.00  0.00           C
ATOM   4061  ROH CHO   588     189.378 139.037  14.707  1.00  0.00            
ATOM   4062  R1  CHO   588     188.528 138.987  17.407  1.00  0.00            
ATOM   4063  R2  CHO   588     187.128 136.837  18.457  1.00  0.00            
ATOM   4064  R3  CHO   588     189.128 136.837  20.307  1.00  0.00            
ATOM   4065  R4  CHO   588     187.178 134.887  21.307  1.00  0.00            
ATOM   4066  R5  CHO   588     187.978 136.637  22.407  1.00  0.00            
ATOM   4067  C1  CHO   588     189.128 133.787  24.757  1.00  0.00           C
ATOM   4068  C2  CHO   588     191.128 132.587  28.807  1.00  0.00           C
ATOM   4069  ROH CHO   589     142.528 211.787  35.957  1.00  0.00            
ATOM   4070  R1  CHO   589     143.428 213.287  33.757  1.00  0.00            
ATOM   4071  R2  CHO   589     141.728 214.337  31.857  1.00  0.00            
ATOM   4072  R3  CHO   589     143.028 216.637  32.507  1.00  0.00            
ATOM   4073  R4  CHO   589     142.128 217.037  29.707  1.00  0.00            
ATOM   4074  R5  CHO   589     144.128 217.287  30.457  1.00  0.00            
ATOM   4075  C1  CHO   589     143.528 220.737  29.057  1.00  0.00           C
ATOM   4076  C2  CHO   589     143.778 224.337  27.107  1.00  0.00           C
ATOM   4077  ROH CHO   590      46.278  51.887  52.507  1.00  0.00            
ATOM   4078  R1  CHO   590      47.678  51.437  50.107  1.00  0.00            
ATOM   4079  R2  CHO   590      46.528  50.187  47.907  1.00  0.00            
ATOM   4080  R3  CHO   590      47.278  52.387  46.607  1.00  0.00            
ATOM   4081  R4  CHO   590      45.778  50.787  44.607  1.00  0.00            
ATOM   4082  R5  CHO   590      47.778  51.687  44.407  1.00  0.00            
ATOM   4083  C1  CHO   590      46.028  53.387  41.457  1.00  0.00           C
ATOM   4084  C2  CHO   590      47.478  54.087  38.657  1.00  0.00           C
ATOM   4085  ROH CHO   591      97.378  44.537  50.907  1.00  0.00            
ATOM   4086  R1  CHO   591      95.978  44.587  48.457  1.00  0.00            
ATOM   4087  R2  CHO   591      95.528  46.937  47.057  1.00  0.00            
ATOM   4088  R3  CHO   591      96.728  45.637  45.007  1.00  0.00            
ATOM   4089  R4  CHO   591      95.228  47.737  43.707  1.00  0.00            
ATOM   4090  R5  CHO   591      95.128  45.687  43.257  1.00  0.00            
ATOM   4091  C1  CHO   591      96.178  47.037  39.857  1.00  0.00           C
ATOM   4092  C2  CHO   591      96.728  49.437  36.707  1.00  0.00           C
ATOM   4093  ROH CHO   592     130.328  60.687  17.157  1.00  0.00            
ATOM   4094  R1  CHO   592     130.328  61.487  19.907  1.00  0.00            
ATOM   4095  R2  CHO   592     129.528  59.787  21.957  1.00  0.00            
ATOM   4096  R3  CHO   592     131.978  60.337  22.957  1.00  0.00            
ATOM   4097  R4  CHO   592     130.228  60.037  25.307  1.00  0.00            
ATOM   4098  R5  CHO   592     131.478  61.787  24.857  1.00  0.00            
ATOM   4099  C1  CHO   592     132.978  60.687  28.207  1.00  0.00           C
ATOM   4100  C2  CHO   592     133.728  62.037  32.607  1.00  0.00           C
ATOM   4101  ROH CHO   593     108.178 130.237  20.357  1.00  0.00            
ATOM   4102  R1  CHO   593     109.628 131.337  22.507  1.00  0.00            
ATOM   4103  R2  CHO   593     108.778 131.187  25.107  1.00  0.00            
ATOM   4104  R3  CHO   593     111.228 130.087  25.507  1.00  0.00            
ATOM   4105  R4  CHO   593     110.428 131.037  28.157  1.00  0.00            
ATOM   4106  R5  CHO   593     112.278 131.487  27.107  1.00  0.00            
ATOM   4107  C1  CHO   593     113.678 129.887  30.307  1.00  0.00           C
ATOM   4108  C2  CHO   593     115.228 129.637  34.357  1.00  0.00           C
ATOM   4109  ROH CHO   594     222.078 201.237  19.357  1.00  0.00            
ATOM   4110  R1  CHO   594     221.278 199.837  21.657  1.00  0.00            
ATOM   4111  R2  CHO   594     221.978 200.637  24.207  1.00  0.00            
ATOM   4112  R3  CHO   594     219.328 200.487  24.657  1.00  0.00            
ATOM   4113  R4  CHO   594     220.428 201.237  27.257  1.00  0.00            
ATOM   4114  R5  CHO   594     219.128 199.537  26.857  1.00  0.00            
ATOM   4115  C1  CHO   594     217.028 201.437  29.407  1.00  0.00           C
ATOM   4116  C2  CHO   594     213.478 200.037  31.407  1.00  0.00           C
ATOM   4117  ROH CHO   595      20.028  90.587  53.707  1.00  0.00            
ATOM   4118  R1  CHO   595      19.728  89.887  51.007  1.00  0.00            
ATOM   4119  R2  CHO   595      18.528  91.487  49.157  1.00  0.00            
ATOM   4120  R3  CHO   595      20.828  91.137  47.807  1.00  0.00            
ATOM   4121  R4  CHO   595      18.828  91.687  45.707  1.00  0.00            
ATOM   4122  R5  CHO   595      20.178  89.987  45.807  1.00  0.00            
ATOM   4123  C1  CHO   595      21.228  91.437  42.407  1.00  0.00           C
ATOM   4124  C2  CHO   595      18.828  90.687  39.057  1.00  0.00           C
ATOM   4125  ROH CHO   596     130.528  72.037  16.807  1.00  0.00            
ATOM   4126  R1  CHO   596     128.828  72.487  19.007  1.00  0.00            
ATOM   4127  R2  CHO   596     127.978  70.487  20.707  1.00  0.00            
ATOM   4128  R3  CHO   596     129.028  72.137  22.607  1.00  0.00            
ATOM   4129  R4  CHO   596     127.428  70.137  24.107  1.00  0.00            
ATOM   4130  R5  CHO   596     127.278  72.287  24.207  1.00  0.00            
ATOM   4131  C1  CHO   596     128.078  71.437  27.857  1.00  0.00           C
ATOM   4132  C2  CHO   596     125.828  68.337  29.607  1.00  0.00           C
ATOM   4133  ROH CHO   597     201.378  55.487  18.557  1.00  0.00            
ATOM   4134  R1  CHO   597     200.678  56.587  21.057  1.00  0.00            
ATOM   4135  R2  CHO   597     199.878  55.137  23.207  1.00  0.00            
ATOM   4136  R3  CHO   597     201.928  56.437  24.457  1.00  0.00            
ATOM   4137  R4  CHO   597     200.678  54.737  26.557  1.00  0.00            
ATOM   4138  R5  CHO   597     201.028  56.887  26.657  1.00  0.00            
ATOM   4139  C1  CHO   597     203.078  55.787  29.657  1.00  0.00           C
ATOM   4140  C2  CHO   597     200.178  54.437  31.307  1.00  0.00           C
ATOM   4141  ROH CHO   598     146.078 149.287  10.907  1.00  0.00            
ATOM   4142  R1  CHO   598     146.528 149.337  13.707  1.00  0.00            
ATOM   4143  R2  CHO   598     148.878 150.187  14.857  1.00  0.00            
ATOM   4144  R3  CHO   598     147.228 151.837  16.257  1.00  0.00            
ATOM   4145  R4  CHO   598     149.528 151.387  18.007  1.00  0.00            
ATOM   4146  R5  CHO   598     147.428 151.087  18.507  1.00  0.00            
ATOM   4147  C1  CHO   598     148.378 153.637  21.207  1.00  0.00           C
ATOM   4148  C2  CHO   598     151.228 153.337  23.157  1.00  0.00           C
ATOM   4149  ROH CHO   599      88.128 157.237  21.057  1.00  0.00            
ATOM   4150  R1  CHO   599      88.378 158.537  23.557  1.00  0.00            
ATOM   4151  R2  CHO   599      90.878 158.937  24.757  1.00  0.00            
ATOM   4152  R3  CHO   599      90.078 161.537  24.757  1.00  0.00            
ATOM   4153  R4  CHO   599      91.678 161.187  27.207  1.00  0.00            
ATOM   4154  R5  CHO   599      89.628 161.987  27.107  1.00  0.00            
ATOM   4155  C1  CHO   599      91.428 164.987  28.657  1.00  0.00           C
ATOM   4156  C2  CHO   599      92.428 168.087  31.657  1.00  0.00           C
ATOM   4157  ROH CHO   600     116.378  16.337  44.257  1.00  0.00            
ATOM   4158  R1  CHO   600     115.678  16.087  41.557  1.00  0.00            
ATOM   4159  R2  CHO   600     116.928  17.537  39.557  1.00  0.00            
ATOM   4160  R3  CHO   600     117.328  15.087  38.457  1.00  0.00            
ATOM   4161  R4  CHO   600     117.728  16.937  36.257  1.00  0.00            
ATOM   4162  R5  CHO   600     116.428  15.237  36.257  1.00  0.00            
ATOM   4163  C1  CHO   600     118.678  14.287  33.307  1.00  0.00           C
ATOM   4164  C2  CHO   600     119.928  14.337  30.357  1.00  0.00           C
ATOM   4165  ROH CHO   601     137.828  90.437  53.157  1.00  0.00            
ATOM   4166  R1  CHO   601     138.778  90.037  50.507  1.00  0.00            
ATOM   4167  R2  CHO   601     137.778  88.037  48.857  1.00  0.00            
ATOM   4168  R3  CHO   601     137.378  90.137  47.157  1.00  0.00            
ATOM   4169  R4  CHO   601     137.528  87.737  45.457  1.00  0.00            
ATOM   4170  R5  CHO   601     138.728  89.587  45.257  1.00  0.00            
ATOM   4171  C1  CHO   601     136.978  89.537  41.857  1.00  0.00           C
ATOM   4172  C2  CHO   601     136.828  89.987  37.557  1.00  0.00           C
ATOM   4173  ROH CHO   602     131.478 183.787  36.607  1.00  0.00            
ATOM   4174  R1  CHO   602     132.128 181.337  35.257  1.00  0.00            
ATOM   4175  R2  CHO   602     131.228 180.787  32.707  1.00  0.00            
ATOM   4176  R3  CHO   602     133.878 180.387  32.207  1.00  0.00            
ATOM   4177  R4  CHO   602     132.528 179.737  29.657  1.00  0.00            
ATOM   4178  R5  CHO   602     133.928 178.487  30.807  1.00  0.00            
ATOM   4179  C1  CHO   602     135.778 178.737  27.457  1.00  0.00           C
ATOM   4180  C2  CHO   602     137.778 176.037  27.007  1.00  0.00           C
ATOM   4181  ROH CHO   603     138.128  21.437   9.407  1.00  0.00            
ATOM   4182  R1  CHO   603     137.128  20.837  12.007  1.00  0.00            
ATOM   4183  R2  CHO   603     136.578  18.237  12.807  1.00  0.00            
ATOM   4184  R3  CHO   603     138.228  18.937  14.907  1.00  0.00            
ATOM   4185  R4  CHO   603     136.328  16.987  16.007  1.00  0.00            
ATOM   4186  R5  CHO   603     136.778  18.987  16.807  1.00  0.00            
ATOM   4187  C1  CHO   603     137.728  16.887  19.857  1.00  0.00           C
ATOM   4188  C2  CHO   603     136.978  17.137  23.457  1.00  0.00           C
ATOM   4189  ROH CHO   604      11.778 102.087  52.407  1.00  0.00            
ATOM   4190  R1  CHO   604      13.478 101.937  50.157  1.00  0.00            
ATOM   4191  R2  CHO   604      13.278 100.037  48.207  1.00  0.00            
ATOM   4192  R3  CHO   604      13.128 102.137  46.557  1.00  0.00            
ATOM   4193  R4  CHO   604      14.178  99.987  44.907  1.00  0.00            
ATOM   4194  R5  CHO   604      15.078 101.937  45.157  1.00  0.00            
ATOM   4195  C1  CHO   604      14.578 101.937  41.357  1.00  0.00           C
ATOM   4196  C2  CHO   604      16.928 102.687  37.707  1.00  0.00           C
ATOM   4197  ROH CHO   605      86.378 217.987  35.957  1.00  0.00            
ATOM   4198  R1  CHO   605      85.428 216.937  33.507  1.00  0.00            
ATOM   4199  R2  CHO   605      87.078 216.587  31.307  1.00  0.00            
ATOM   4200  R3  CHO   605      86.178 214.037  31.407  1.00  0.00            
ATOM   4201  R4  CHO   605      87.728 214.187  28.957  1.00  0.00            
ATOM   4202  R5  CHO   605      85.678 213.487  29.157  1.00  0.00            
ATOM   4203  C1  CHO   605      87.228 210.337  27.657  1.00  0.00           C
ATOM   4204  C2  CHO   605      86.128 208.387  26.307  1.00  0.00           C
ATOM   4205  ROH CHO   606       5.478 139.987  38.957  1.00  0.00            
ATOM   4206  R1  CHO   606       5.628 138.837  36.407  1.00  0.00            
ATOM   4207  R2  CHO   606       3.828 136.937  35.507  1.00  0.00            
ATOM   4208  R3  CHO   606       3.528 138.687  33.407  1.00  0.00            
ATOM   4209  R4  CHO   606       2.078 136.287  32.607  1.00  0.00            
ATOM   4210  R5  CHO   606       3.628 137.287  31.457  1.00  0.00            
ATOM   4211  C1  CHO   606       0.778 137.487  28.957  1.00  0.00           C
ATOM   4212  C2  CHO   606      -3.472 139.287  28.007  1.00  0.00           C
ATOM   4213  ROH CHO   607     103.478  24.887  10.457  1.00  0.00            
ATOM   4214  R1  CHO   607     102.828  24.237  13.157  1.00  0.00            
ATOM   4215  R2  CHO   607     102.678  21.587  14.007  1.00  0.00            
ATOM   4216  R3  CHO   607     104.428  22.487  15.907  1.00  0.00            
ATOM   4217  R4  CHO   607     102.678  20.637  17.357  1.00  0.00            
ATOM   4218  R5  CHO   607     103.128  22.687  17.907  1.00  0.00            
ATOM   4219  C1  CHO   607     104.328  20.887  21.057  1.00  0.00           C
ATOM   4220  C2  CHO   607     103.078  21.387  24.257  1.00  0.00           C
ATOM   4221  ROH CHO   608     184.478 202.537  43.607  1.00  0.00            
ATOM   4222  R1  CHO   608     184.778 201.837  40.857  1.00  0.00            
ATOM   4223  R2  CHO   608     183.178 202.887  38.857  1.00  0.00            
ATOM   4224  R3  CHO   608     185.578 203.487  37.757  1.00  0.00            
ATOM   4225  R4  CHO   608     183.678 203.337  35.457  1.00  0.00            
ATOM   4226  R5  CHO   608     185.578 202.287  35.707  1.00  0.00            
ATOM   4227  C1  CHO   608     186.228 204.187  32.457  1.00  0.00           C
ATOM   4228  C2  CHO   608     188.728 205.287  29.557  1.00  0.00           C
ATOM   4229  ROH CHO   609      22.578 135.937  45.057  1.00  0.00            
ATOM   4230  R1  CHO   609      23.428 133.287  44.557  1.00  0.00            
ATOM   4231  R2  CHO   609      24.078 132.387  42.057  1.00  0.00            
ATOM   4232  R3  CHO   609      26.378 131.637  43.307  1.00  0.00            
ATOM   4233  R4  CHO   609      26.478 130.237  40.707  1.00  0.00            
ATOM   4234  R5  CHO   609      26.678 129.337  42.707  1.00  0.00            
ATOM   4235  C1  CHO   609      29.978 128.287  41.157  1.00  0.00           C
ATOM   4236  C2  CHO   609      30.978 126.987  38.707  1.00  0.00           C
ATOM   4237  ROH CHO   610     164.378  87.537  22.207  1.00  0.00            
ATOM   4238  R1  CHO   610     164.778  86.587  24.857  1.00  0.00            
ATOM   4239  R2  CHO   610     166.778  87.687  26.457  1.00  0.00            
ATOM   4240  R3  CHO   610     164.728  88.137  28.207  1.00  0.00            
ATOM   4241  R4  CHO   610     167.078  87.737  29.907  1.00  0.00            
ATOM   4242  R5  CHO   610     165.178  86.687  30.057  1.00  0.00            
ATOM   4243  C1  CHO   610     165.328  88.287  33.557  1.00  0.00           C
ATOM   4244  C2  CHO   610     167.978  87.037  36.357  1.00  0.00           C
ATOM   4245  ROH CHO   611     183.428 121.737  47.407  1.00  0.00            
ATOM   4246  R1  CHO   611     182.128 122.787  45.057  1.00  0.00            
ATOM   4247  R2  CHO   611     183.478 123.137  42.657  1.00  0.00            
ATOM   4248  R3  CHO   611     181.428 121.587  41.707  1.00  0.00            
ATOM   4249  R4  CHO   611     182.678 122.737  39.307  1.00  0.00            
ATOM   4250  R5  CHO   611     180.578 122.887  39.857  1.00  0.00            
ATOM   4251  C1  CHO   611     180.328 121.137  36.457  1.00  0.00           C
ATOM   4252  C2  CHO   611     180.728 117.737  33.757  1.00  0.00           C
ATOM   4253  ROH CHO   612     140.878  56.787  49.907  1.00  0.00            
ATOM   4254  R1  CHO   612     140.378  56.337  47.157  1.00  0.00            
ATOM   4255  R2  CHO   612     141.878  57.537  45.157  1.00  0.00            
ATOM   4256  R3  CHO   612     142.178  54.987  44.307  1.00  0.00            
ATOM   4257  R4  CHO   612     141.828  56.587  41.857  1.00  0.00            
ATOM   4258  R5  CHO   612     140.678  54.787  42.457  1.00  0.00            
ATOM   4259  C1  CHO   612     142.128  53.587  39.107  1.00  0.00           C
ATOM   4260  C2  CHO   612     139.528  52.287  37.157  1.00  0.00           C
ATOM   4261  ROH CHO   613     119.278 110.737  23.057  1.00  0.00            
ATOM   4262  R1  CHO   613     120.728 110.437  25.507  1.00  0.00            
ATOM   4263  R2  CHO   613     119.928 111.587  27.857  1.00  0.00            
ATOM   4264  R3  CHO   613     120.078 109.037  28.807  1.00  0.00            
ATOM   4265  R4  CHO   613     120.228 110.737  31.207  1.00  0.00            
ATOM   4266  R5  CHO   613     121.628 109.187  30.607  1.00  0.00            
ATOM   4267  C1  CHO   613     120.578 107.837  34.007  1.00  0.00           C
ATOM   4268  C2  CHO   613     117.528 107.737  36.857  1.00  0.00           C
ATOM   4269  ROH CHO   614     101.378  78.987  15.607  1.00  0.00            
ATOM   4270  R1  CHO   614     102.278  78.837  18.257  1.00  0.00            
ATOM   4271  R2  CHO   614     103.578  80.937  19.507  1.00  0.00            
ATOM   4272  R3  CHO   614     101.628  80.587  21.407  1.00  0.00            
ATOM   4273  R4  CHO   614     103.978  81.487  22.907  1.00  0.00            
ATOM   4274  R5  CHO   614     102.828  79.687  23.307  1.00  0.00            
ATOM   4275  C1  CHO   614     102.428  81.487  26.657  1.00  0.00           C
ATOM   4276  C2  CHO   614     104.428  80.337  29.057  1.00  0.00           C
ATOM   4277  ROH CHO   615      49.628  82.737  51.057  1.00  0.00            
ATOM   4278  R1  CHO   615      47.978  82.537  48.807  1.00  0.00            
ATOM   4279  R2  CHO   615      47.928  84.387  46.757  1.00  0.00            
ATOM   4280  R3  CHO   615      48.428  82.187  45.207  1.00  0.00            
ATOM   4281  R4  CHO   615      48.078  84.387  43.307  1.00  0.00            
ATOM   4282  R5  CHO   615      46.978  82.487  43.307  1.00  0.00            
ATOM   4283  C1  CHO   615      48.628  82.287  39.857  1.00  0.00           C
ATOM   4284  C2  CHO   615      45.928  83.137  38.057  1.00  0.00           C
ATOM   4285  ROH CHO   616     209.778 145.887  39.357  1.00  0.00            
ATOM   4286  R1  CHO   616     209.778 145.037  36.657  1.00  0.00            
ATOM   4287  R2  CHO   616     210.228 146.787  34.557  1.00  0.00            
ATOM   4288  R3  CHO   616     212.128 144.937  33.857  1.00  0.00            
ATOM   4289  R4  CHO   616     210.278 144.937  31.607  1.00  0.00            
ATOM   4290  R5  CHO   616     210.878 143.187  32.757  1.00  0.00            
ATOM   4291  C1  CHO   616     212.078 142.187  29.257  1.00  0.00           C
ATOM   4292  C2  CHO   616     210.928 138.387  27.507  1.00  0.00           C
ATOM   4293  ROH CHO   617     165.678   1.737  40.757  1.00  0.00            
ATOM   4294  R1  CHO   617     166.428   1.637  38.057  1.00  0.00            
ATOM   4295  R2  CHO   617     166.628   3.937  36.457  1.00  0.00            
ATOM   4296  R3  CHO   617     169.128   2.987  36.007  1.00  0.00            
ATOM   4297  R4  CHO   617     168.778   5.137  34.057  1.00  0.00            
ATOM   4298  R5  CHO   617     169.378   3.087  33.607  1.00  0.00            
ATOM   4299  C1  CHO   617     172.378   4.987  32.207  1.00  0.00           C
ATOM   4300  C2  CHO   617     173.178   4.437  28.657  1.00  0.00           C
ATOM   4301  ROH CHO   618     189.278 108.837  13.607  1.00  0.00            
ATOM   4302  R1  CHO   618     191.328 108.287  15.457  1.00  0.00            
ATOM   4303  R2  CHO   618     192.478 110.287  17.007  1.00  0.00            
ATOM   4304  R3  CHO   618     191.828 108.637  19.057  1.00  0.00            
ATOM   4305  R4  CHO   618     193.728 110.537  20.207  1.00  0.00            
ATOM   4306  R5  CHO   618     193.828 108.337  20.257  1.00  0.00            
ATOM   4307  C1  CHO   618     193.828 109.087  24.007  1.00  0.00           C
ATOM   4308  C2  CHO   618     195.528 105.537  24.907  1.00  0.00           C
ATOM   4309  ROH CHO   619      19.578  50.887  55.107  1.00  0.00            
ATOM   4310  R1  CHO   619      18.578  51.387  52.507  1.00  0.00            
ATOM   4311  R2  CHO   619      20.128  51.137  50.257  1.00  0.00            
ATOM   4312  R3  CHO   619      18.178  49.437  49.407  1.00  0.00            
ATOM   4313  R4  CHO   619      19.478  50.437  46.907  1.00  0.00            
ATOM   4314  R5  CHO   619      17.378  50.487  47.407  1.00  0.00            
ATOM   4315  C1  CHO   619      17.278  48.387  44.207  1.00  0.00           C
ATOM   4316  C2  CHO   619      18.028  46.187  40.657  1.00  0.00           C
ATOM   4317  ROH CHO   620     150.078  92.737  21.357  1.00  0.00            
ATOM   4318  R1  CHO   620     149.478  94.087  23.757  1.00  0.00            
ATOM   4319  R2  CHO   620     148.678  92.737  26.057  1.00  0.00            
ATOM   4320  R3  CHO   620     150.728  94.087  27.207  1.00  0.00            
ATOM   4321  R4  CHO   620     149.278  92.987  29.457  1.00  0.00            
ATOM   4322  R5  CHO   620     149.828  95.087  29.207  1.00  0.00            
ATOM   4323  C1  CHO   620     151.628  94.387  32.507  1.00  0.00           C
ATOM   4324  C2  CHO   620     152.528  94.987  36.057  1.00  0.00           C
ATOM   4325  ROH CHO   621     114.478   2.287  11.207  1.00  0.00            
ATOM   4326  R1  CHO   621     116.478   3.237  13.007  1.00  0.00            
ATOM   4327  R2  CHO   621     116.128   5.437  14.657  1.00  0.00            
ATOM   4328  R3  CHO   621     116.878   3.687  16.557  1.00  0.00            
ATOM   4329  R4  CHO   621     117.328   6.337  17.757  1.00  0.00            
ATOM   4330  R5  CHO   621     118.778   4.737  17.607  1.00  0.00            
ATOM   4331  C1  CHO   621     118.728   5.237  21.407  1.00  0.00           C
ATOM   4332  C2  CHO   621     120.028   8.537  23.607  1.00  0.00           C
ATOM   4333  ROH CHO   622      53.378  94.387  18.507  1.00  0.00            
ATOM   4334  R1  CHO   622      53.678  95.887  20.857  1.00  0.00            
ATOM   4335  R2  CHO   622      53.628  94.737  23.407  1.00  0.00            
ATOM   4336  R3  CHO   622      56.028  95.987  23.657  1.00  0.00            
ATOM   4337  R4  CHO   622      54.678  96.387  26.257  1.00  0.00            
ATOM   4338  R5  CHO   622      55.528  97.937  24.957  1.00  0.00            
ATOM   4339  C1  CHO   622      57.578  98.487  28.157  1.00  0.00           C
ATOM   4340  C2  CHO   622      59.878  99.237  31.557  1.00  0.00           C
ATOM   4341  ROH CHO   623     158.578  59.887  17.357  1.00  0.00            
ATOM   4342  R1  CHO   623     158.678  60.537  20.107  1.00  0.00            
ATOM   4343  R2  CHO   623     156.528  61.687  21.457  1.00  0.00            
ATOM   4344  R3  CHO   623     156.828  59.537  23.107  1.00  0.00            
ATOM   4345  R4  CHO   623     156.028  61.737  24.857  1.00  0.00            
ATOM   4346  R5  CHO   623     157.778  60.437  25.107  1.00  0.00            
ATOM   4347  C1  CHO   623     156.028  59.737  28.407  1.00  0.00           C
ATOM   4348  C2  CHO   623     157.778  58.787  31.357  1.00  0.00           C
ATOM   4349  ROH CHO   624      14.578  62.937  21.907  1.00  0.00            
ATOM   4350  R1  CHO   624      13.728  63.787  24.457  1.00  0.00            
ATOM   4351  R2  CHO   624      12.378  62.137  26.207  1.00  0.00            
ATOM   4352  R3  CHO   624      14.378  62.837  27.907  1.00  0.00            
ATOM   4353  R4  CHO   624      12.128  62.087  29.657  1.00  0.00            
ATOM   4354  R5  CHO   624      13.228  63.987  29.707  1.00  0.00            
ATOM   4355  C1  CHO   624      13.878  62.737  33.257  1.00  0.00           C
ATOM   4356  C2  CHO   624      14.178  63.487  36.757  1.00  0.00           C
ATOM   4357  ROH CHO   625     204.278  73.937  17.707  1.00  0.00            
ATOM   4358  R1  CHO   625     203.878  74.787  20.357  1.00  0.00            
ATOM   4359  R2  CHO   625     203.128  73.187  22.407  1.00  0.00            
ATOM   4360  R3  CHO   625     205.378  74.087  23.657  1.00  0.00            
ATOM   4361  R4  CHO   625     203.478  73.737  25.807  1.00  0.00            
ATOM   4362  R5  CHO   625     204.528  75.587  25.357  1.00  0.00            
ATOM   4363  C1  CHO   625     205.728  74.987  28.957  1.00  0.00           C
ATOM   4364  C2  CHO   625     205.678  73.387  32.507  1.00  0.00           C
ATOM   4365  ROH CHO   626     124.228 104.087  18.957  1.00  0.00            
ATOM   4366  R1  CHO   626     124.278 103.537  21.707  1.00  0.00            
ATOM   4367  R2  CHO   626     126.078 101.687  22.807  1.00  0.00            
ATOM   4368  R3  CHO   626     126.678 103.787  24.407  1.00  0.00            
ATOM   4369  R4  CHO   626     127.728 101.437  25.807  1.00  0.00            
ATOM   4370  R5  CHO   626     126.378 102.937  26.657  1.00  0.00            
ATOM   4371  C1  CHO   626     129.328 103.187  29.107  1.00  0.00           C
ATOM   4372  C2  CHO   626     131.628 102.537  32.457  1.00  0.00           C
ATOM   4373  ROH CHO   627      86.378 128.487  18.657  1.00  0.00            
ATOM   4374  R1  CHO   627      86.678 126.687  20.857  1.00  0.00            
ATOM   4375  R2  CHO   627      87.128 127.537  23.457  1.00  0.00            
ATOM   4376  R3  CHO   627      84.928 126.037  24.007  1.00  0.00            
ATOM   4377  R4  CHO   627      86.228 126.437  26.607  1.00  0.00            
ATOM   4378  R5  CHO   627      85.678 124.537  25.707  1.00  0.00            
ATOM   4379  C1  CHO   627      83.628 124.437  28.957  1.00  0.00           C
ATOM   4380  C2  CHO   627      85.078 125.037  32.457  1.00  0.00           C
ATOM   4381  ROH CHO   628      56.678  15.387  46.607  1.00  0.00            
ATOM   4382  R1  CHO   628      56.378  17.637  44.907  1.00  0.00            
ATOM   4383  R2  CHO   628      57.478  17.737  42.357  1.00  0.00            
ATOM   4384  R3  CHO   628      54.928  18.237  41.607  1.00  0.00            
ATOM   4385  R4  CHO   628      56.578  19.037  39.307  1.00  0.00            
ATOM   4386  R5  CHO   628      55.078  20.237  40.307  1.00  0.00            
ATOM   4387  C1  CHO   628      53.628  20.237  36.807  1.00  0.00           C
ATOM   4388  C2  CHO   628      54.478  22.537  34.357  1.00  0.00           C
ATOM   4389  ROH CHO   629     151.028  74.687  18.407  1.00  0.00            
ATOM   4390  R1  CHO   629     149.928  75.087  21.007  1.00  0.00            
ATOM   4391  R2  CHO   629     148.078  73.337  22.107  1.00  0.00            
ATOM   4392  R3  CHO   629     149.878  73.337  24.157  1.00  0.00            
ATOM   4393  R4  CHO   629     147.528  71.937  25.207  1.00  0.00            
ATOM   4394  R5  CHO   629     148.528  73.637  26.107  1.00  0.00            
ATOM   4395  C1  CHO   629     148.828  71.137  28.957  1.00  0.00           C
ATOM   4396  C2  CHO   629     149.478  67.937  30.407  1.00  0.00           C
ATOM   4397  ROH CHO   630     110.328  71.137  52.157  1.00  0.00            
ATOM   4398  R1  CHO   630     111.228  71.737  49.557  1.00  0.00            
ATOM   4399  R2  CHO   630     109.778  71.087  47.307  1.00  0.00            
ATOM   4400  R3  CHO   630     110.028  73.737  46.757  1.00  0.00            
ATOM   4401  R4  CHO   630     109.128  72.537  44.207  1.00  0.00            
ATOM   4402  R5  CHO   630     110.878  73.787  44.507  1.00  0.00            
ATOM   4403  C1  CHO   630     108.928  75.837  41.907  1.00  0.00           C
ATOM   4404  C2  CHO   630     109.678  76.587  38.457  1.00  0.00           C
ATOM   4405  ROH CHO   631      76.228  42.337  47.607  1.00  0.00            
ATOM   4406  R1  CHO   631      77.328  42.287  45.007  1.00  0.00            
ATOM   4407  R2  CHO   631      76.678  40.337  43.157  1.00  0.00            
ATOM   4408  R3  CHO   631      76.028  42.437  41.607  1.00  0.00            
ATOM   4409  R4  CHO   631      76.928  40.387  39.707  1.00  0.00            
ATOM   4410  R5  CHO   631      77.628  42.437  39.857  1.00  0.00            
ATOM   4411  C1  CHO   631      76.428  42.387  36.257  1.00  0.00           C
ATOM   4412  C2  CHO   631      75.378  42.587  33.457  1.00  0.00           C
ATOM   4413  ROH CHO   632      27.728  40.787  18.607  1.00  0.00            
ATOM   4414  R1  CHO   632      28.678  41.787  21.057  1.00  0.00            
ATOM   4415  R2  CHO   632      27.178  41.737  23.357  1.00  0.00            
ATOM   4416  R3  CHO   632      29.328  40.437  24.357  1.00  0.00            
ATOM   4417  R4  CHO   632      27.878  41.337  26.757  1.00  0.00            
ATOM   4418  R5  CHO   632      29.978  41.737  26.307  1.00  0.00            
ATOM   4419  C1  CHO   632      30.328  39.887  29.607  1.00  0.00           C
ATOM   4420  C2  CHO   632      31.928  39.987  33.707  1.00  0.00           C
ATOM   4421  ROH CHO   633       3.728  58.437  22.907  1.00  0.00            
ATOM   4422  R1  CHO   633       3.028  59.437  25.457  1.00  0.00            
ATOM   4423  R2  CHO   633       1.128  58.187  27.057  1.00  0.00            
ATOM   4424  R3  CHO   633       3.128  58.187  28.857  1.00  0.00            
ATOM   4425  R4  CHO   633       0.678  57.937  30.457  1.00  0.00            
ATOM   4426  R5  CHO   633       2.278  59.387  30.757  1.00  0.00            
ATOM   4427  C1  CHO   633       2.328  57.737  34.157  1.00  0.00           C
ATOM   4428  C2  CHO   633       4.728  57.837  37.207  1.00  0.00           C
ATOM   4429  ROH CHO   634       2.778  37.937  23.957  1.00  0.00            
ATOM   4430  R1  CHO   634       3.328  37.837  26.757  1.00  0.00            
ATOM   4431  R2  CHO   634       2.928  40.037  28.407  1.00  0.00            
ATOM   4432  R3  CHO   634       1.428  38.237  29.807  1.00  0.00            
ATOM   4433  R4  CHO   634       2.878  39.787  31.857  1.00  0.00            
ATOM   4434  R5  CHO   634       2.778  37.637  31.657  1.00  0.00            
ATOM   4435  C1  CHO   634       1.378  38.037  35.157  1.00  0.00           C
ATOM   4436  C2  CHO   634       0.178  34.637  37.657  1.00  0.00           C
ATOM   4437  ROH CHO   635       4.028  12.187  49.807  1.00  0.00            
ATOM   4438  R1  CHO   635       4.728  12.637  47.107  1.00  0.00            
ATOM   4439  R2  CHO   635       6.028  14.887  46.207  1.00  0.00            
ATOM   4440  R3  CHO   635       7.828  13.137  45.207  1.00  0.00            
ATOM   4441  R4  CHO   635       7.478  15.137  43.107  1.00  0.00            
ATOM   4442  R5  CHO   635       7.228  12.987  42.857  1.00  0.00            
ATOM   4443  C1  CHO   635      10.028  13.637  40.307  1.00  0.00           C
ATOM   4444  C2  CHO   635       8.628  17.137  37.957  1.00  0.00           C
ATOM   4445  ROH CHO   636     190.828   7.687  14.457  1.00  0.00            
ATOM   4446  R1  CHO   636     189.378   5.987  16.207  1.00  0.00            
ATOM   4447  R2  CHO   636     190.528   4.737  18.357  1.00  0.00            
ATOM   4448  R3  CHO   636     188.478   5.887  19.707  1.00  0.00            
ATOM   4449  R4  CHO   636     189.228   3.587  21.357  1.00  0.00            
ATOM   4450  R5  CHO   636     187.228   4.087  20.657  1.00  0.00            
ATOM   4451  C1  CHO   636     186.528   4.087  24.407  1.00  0.00           C
ATOM   4452  C2  CHO   636     185.978   1.987  26.657  1.00  0.00           C
ATOM   4453  ROH CHO   637      35.228  74.787  22.407  1.00  0.00            
ATOM   4454  R1  CHO   637      33.978  74.437  24.957  1.00  0.00            
ATOM   4455  R2  CHO   637      35.428  73.787  27.207  1.00  0.00            
ATOM   4456  R3  CHO   637      34.278  75.987  28.207  1.00  0.00            
ATOM   4457  R4  CHO   637      35.478  74.687  30.557  1.00  0.00            
ATOM   4458  R5  CHO   637      33.378  75.237  30.357  1.00  0.00            
ATOM   4459  C1  CHO   637      34.378  77.287  33.457  1.00  0.00           C
ATOM   4460  C2  CHO   637      34.578  78.537  36.907  1.00  0.00           C
ATOM   4461  ROH CHO   638     118.778  67.537  17.107  1.00  0.00            
ATOM   4462  R1  CHO   638     116.978  67.737  19.207  1.00  0.00            
ATOM   4463  R2  CHO   638     116.728  65.887  21.207  1.00  0.00            
ATOM   4464  R3  CHO   638     117.128  68.037  22.857  1.00  0.00            
ATOM   4465  R4  CHO   638     116.928  65.687  24.657  1.00  0.00            
ATOM   4466  R5  CHO   638     115.778  67.587  24.757  1.00  0.00            
ATOM   4467  C1  CHO   638     117.428  67.637  28.207  1.00  0.00           C
ATOM   4468  C2  CHO   638     117.428  65.987  31.157  1.00  0.00           C
ATOM   4469  ROH CHO   639     139.228  51.137  48.157  1.00  0.00            
ATOM   4470  R1  CHO   639     139.778  49.387  46.107  1.00  0.00            
ATOM   4471  R2  CHO   639     138.678  49.537  43.557  1.00  0.00            
ATOM   4472  R3  CHO   639     141.278  49.537  42.757  1.00  0.00            
ATOM   4473  R4  CHO   639     139.728  48.637  40.407  1.00  0.00            
ATOM   4474  R5  CHO   639     141.378  47.637  41.307  1.00  0.00            
ATOM   4475  C1  CHO   639     142.778  48.137  37.807  1.00  0.00           C
ATOM   4476  C2  CHO   639     144.528  50.937  35.157  1.00  0.00           C
ATOM   4477  ROH CHO   640      93.078  71.737  52.957  1.00  0.00            
ATOM   4478  R1  CHO   640      91.528  72.737  50.807  1.00  0.00            
ATOM   4479  R2  CHO   640      92.628  73.987  48.657  1.00  0.00            
ATOM   4480  R3  CHO   640      91.278  72.187  47.257  1.00  0.00            
ATOM   4481  R4  CHO   640      91.328  74.537  45.507  1.00  0.00            
ATOM   4482  R5  CHO   640      89.578  73.387  46.107  1.00  0.00            
ATOM   4483  C1  CHO   640      89.328  73.087  42.307  1.00  0.00           C
ATOM   4484  C2  CHO   640      88.528  72.587  39.057  1.00  0.00           C
ATOM   4485  ROH CHO   641     182.778 136.937  14.507  1.00  0.00            
ATOM   4486  R1  CHO   641     181.778 135.637  16.807  1.00  0.00            
ATOM   4487  R2  CHO   641     183.278 135.287  19.107  1.00  0.00            
ATOM   4488  R3  CHO   641     181.228 136.587  20.307  1.00  0.00            
ATOM   4489  R4  CHO   641     183.078 135.987  22.507  1.00  0.00            
ATOM   4490  R5  CHO   641     180.928 135.487  22.407  1.00  0.00            
ATOM   4491  C1  CHO   641     180.978 137.587  25.557  1.00  0.00           C
ATOM   4492  C2  CHO   641     178.128 139.937  26.857  1.00  0.00           C
ATOM   4493  ROH CHO   642     183.428  39.287  18.207  1.00  0.00            
ATOM   4494  R1  CHO   642     184.128  38.487  20.857  1.00  0.00            
ATOM   4495  R2  CHO   642     184.628  40.287  22.857  1.00  0.00            
ATOM   4496  R3  CHO   642     182.728  38.887  24.207  1.00  0.00            
ATOM   4497  R4  CHO   642     184.128  40.337  26.307  1.00  0.00            
ATOM   4498  R5  CHO   642     183.778  38.187  26.207  1.00  0.00            
ATOM   4499  C1  CHO   642     182.078  38.987  29.507  1.00  0.00           C
ATOM   4500  C2  CHO   642     184.678  37.087  32.107  1.00  0.00           C
ATOM   4501  ROH CHO   643     181.728 147.937  14.307  1.00  0.00            
ATOM   4502  R1  CHO   643     182.078 146.687  16.807  1.00  0.00            
ATOM   4503  R2  CHO   643     184.528 146.187  17.957  1.00  0.00            
ATOM   4504  R3  CHO   643     183.528 147.587  20.057  1.00  0.00            
ATOM   4505  R4  CHO   643     185.628 145.887  21.207  1.00  0.00            
ATOM   4506  R5  CHO   643     183.528 145.987  21.857  1.00  0.00            
ATOM   4507  C1  CHO   643     185.278 147.037  25.107  1.00  0.00           C
ATOM   4508  C2  CHO   643     188.228 145.637  27.107  1.00  0.00           C
ATOM   4509  ROH CHO   644      66.028  97.737  17.107  1.00  0.00            
ATOM   4510  R1  CHO   644      66.078  97.287  19.907  1.00  0.00            
ATOM   4511  R2  CHO   644      68.228  96.137  21.157  1.00  0.00            
ATOM   4512  R3  CHO   644      68.128  98.437  22.707  1.00  0.00            
ATOM   4513  R4  CHO   644      68.678  96.237  24.607  1.00  0.00            
ATOM   4514  R5  CHO   644      67.078  97.737  24.707  1.00  0.00            
ATOM   4515  C1  CHO   644      68.878  98.437  28.007  1.00  0.00           C
ATOM   4516  C2  CHO   644      68.028  97.537  31.757  1.00  0.00           C
ATOM   4517  ROH CHO   645     175.578   2.087  43.407  1.00  0.00            
ATOM   4518  R1  CHO   645     177.478   3.337  41.757  1.00  0.00            
ATOM   4519  R2  CHO   645     179.728   1.987  40.807  1.00  0.00            
ATOM   4520  R3  CHO   645     178.828   2.787  38.407  1.00  0.00            
ATOM   4521  R4  CHO   645     181.678   2.237  37.957  1.00  0.00            
ATOM   4522  R5  CHO   645     180.628   4.087  37.457  1.00  0.00            
ATOM   4523  C1  CHO   645     181.928   3.087  34.007  1.00  0.00           C
ATOM   4524  C2  CHO   645     185.028   3.387  31.757  1.00  0.00           C
ATOM   4525  ROH CHO   646      79.828  63.787  15.257  1.00  0.00            
ATOM   4526  R1  CHO   646      80.478  63.887  18.007  1.00  0.00            
ATOM   4527  R2  CHO   646      81.078  66.237  19.307  1.00  0.00            
ATOM   4528  R3  CHO   646      79.128  65.437  21.007  1.00  0.00            
ATOM   4529  R4  CHO   646      80.528  67.537  22.507  1.00  0.00            
ATOM   4530  R5  CHO   646      80.128  65.537  23.207  1.00  0.00            
ATOM   4531  C1  CHO   646      78.378  67.537  25.907  1.00  0.00           C
ATOM   4532  C2  CHO   646      75.578  67.537  27.057  1.00  0.00           C
ATOM   4533  ROH CHO   647      14.028  82.137  19.607  1.00  0.00            
ATOM   4534  R1  CHO   647      14.628  82.037  22.357  1.00  0.00            
ATOM   4535  R2  CHO   647      14.578  84.287  23.957  1.00  0.00            
ATOM   4536  R3  CHO   647      12.828  82.837  25.457  1.00  0.00            
ATOM   4537  R4  CHO   647      14.078  84.687  27.357  1.00  0.00            
ATOM   4538  R5  CHO   647      13.978  82.487  27.507  1.00  0.00            
ATOM   4539  C1  CHO   647      12.178  83.487  30.707  1.00  0.00           C
ATOM   4540  C2  CHO   647      12.528  83.987  35.257  1.00  0.00           C
ATOM   4541  ROH CHO   648     166.028  10.637  47.807  1.00  0.00            
ATOM   4542  R1  CHO   648     165.978  11.987  45.307  1.00  0.00            
ATOM   4543  R2  CHO   648     168.228  12.387  43.757  1.00  0.00            
ATOM   4544  R3  CHO   648     166.778  11.137  41.857  1.00  0.00            
ATOM   4545  R4  CHO   648     168.828  12.637  40.357  1.00  0.00            
ATOM   4546  R5  CHO   648     166.678  12.737  40.057  1.00  0.00            
ATOM   4547  C1  CHO   648     167.778  11.637  36.607  1.00  0.00           C
ATOM   4548  C2  CHO   648     167.128  12.837  32.857  1.00  0.00           C
ATOM   4549  ROH CHO   649     144.778  33.937  48.457  1.00  0.00            
ATOM   4550  R1  CHO   649     143.678  34.787  46.007  1.00  0.00            
ATOM   4551  R2  CHO   649     144.678  36.937  44.607  1.00  0.00            
ATOM   4552  R3  CHO   649     144.878  35.137  42.557  1.00  0.00            
ATOM   4553  R4  CHO   649     144.228  37.687  41.257  1.00  0.00            
ATOM   4554  R5  CHO   649     143.178  35.837  41.007  1.00  0.00            
ATOM   4555  C1  CHO   649     144.178  36.437  37.407  1.00  0.00           C
ATOM   4556  C2  CHO   649     142.378  36.637  33.857  1.00  0.00           C
ATOM   4557  ROH CHO   650     186.328 180.387  44.207  1.00  0.00            
ATOM   4558  R1  CHO   650     186.278 179.087  41.707  1.00  0.00            
ATOM   4559  R2  CHO   650     184.978 180.237  39.507  1.00  0.00            
ATOM   4560  R3  CHO   650     187.428 179.837  38.307  1.00  0.00            
ATOM   4561  R4  CHO   650     185.628 180.587  36.107  1.00  0.00            
ATOM   4562  R5  CHO   650     186.928 178.837  36.207  1.00  0.00            
ATOM   4563  C1  CHO   650     188.278 180.437  33.057  1.00  0.00           C
ATOM   4564  C2  CHO   650     188.628 178.287  29.657  1.00  0.00           C
ATOM   4565  ROH CHO   651      51.478 224.037  12.657  1.00  0.00            
ATOM   4566  R1  CHO   651      51.878 222.387  14.907  1.00  0.00            
ATOM   4567  R2  CHO   651      54.378 221.487  15.657  1.00  0.00            
ATOM   4568  R3  CHO   651      53.778 222.587  18.057  1.00  0.00            
ATOM   4569  R4  CHO   651      56.028 220.837  18.607  1.00  0.00            
ATOM   4570  R5  CHO   651      54.128 220.787  19.607  1.00  0.00            
ATOM   4571  C1  CHO   651      56.378 221.487  22.607  1.00  0.00           C
ATOM   4572  C2  CHO   651      60.278 221.937  24.857  1.00  0.00           C
ATOM   4573  ROH CHO   652     132.428  76.237  52.057  1.00  0.00            
ATOM   4574  R1  CHO   652     133.528  76.687  49.507  1.00  0.00            
ATOM   4575  R2  CHO   652     132.228  75.937  47.157  1.00  0.00            
ATOM   4576  R3  CHO   652     132.628  78.537  46.507  1.00  0.00            
ATOM   4577  R4  CHO   652     132.628  77.137  43.957  1.00  0.00            
ATOM   4578  R5  CHO   652     134.178  78.487  44.657  1.00  0.00            
ATOM   4579  C1  CHO   652     133.228  80.237  41.457  1.00  0.00           C
ATOM   4580  C2  CHO   652     134.078  81.337  38.107  1.00  0.00           C
ATOM   4581  ROH CHO   653     162.228  83.287  21.607  1.00  0.00            
ATOM   4582  R1  CHO   653     160.928  84.287  23.957  1.00  0.00            
ATOM   4583  R2  CHO   653     160.478  82.737  26.157  1.00  0.00            
ATOM   4584  R3  CHO   653     161.778  84.737  27.457  1.00  0.00            
ATOM   4585  R4  CHO   653     160.428  83.187  29.607  1.00  0.00            
ATOM   4586  R5  CHO   653     160.328  85.337  29.207  1.00  0.00            
ATOM   4587  C1  CHO   653     161.678  85.337  32.807  1.00  0.00           C
ATOM   4588  C2  CHO   653     162.378  86.037  36.557  1.00  0.00           C
ATOM   4589  ROH CHO   654      30.428  82.687  52.557  1.00  0.00            
ATOM   4590  R1  CHO   654      31.178  83.437  49.957  1.00  0.00            
ATOM   4591  R2  CHO   654      32.878  81.887  48.407  1.00  0.00            
ATOM   4592  R3  CHO   654      30.828  81.937  46.607  1.00  0.00            
ATOM   4593  R4  CHO   654      32.878  80.337  45.307  1.00  0.00            
ATOM   4594  R5  CHO   654      31.928  82.137  44.457  1.00  0.00            
ATOM   4595  C1  CHO   654      30.978  79.587  41.807  1.00  0.00           C
ATOM   4596  C2  CHO   654      31.878  82.387  39.557  1.00  0.00           C
ATOM   4597  ROH CHO   655      10.328  31.287  23.907  1.00  0.00            
ATOM   4598  R1  CHO   655      10.628  29.937  26.407  1.00  0.00            
ATOM   4599  R2  CHO   655      12.428  30.737  28.307  1.00  0.00            
ATOM   4600  R3  CHO   655      10.278  30.787  29.907  1.00  0.00            
ATOM   4601  R4  CHO   655      12.528  31.337  31.707  1.00  0.00            
ATOM   4602  R5  CHO   655      10.978  29.787  31.957  1.00  0.00            
ATOM   4603  C1  CHO   655      10.528  31.737  35.207  1.00  0.00           C
ATOM   4604  C2  CHO   655      10.728  30.287  37.807  1.00  0.00           C
ATOM   4605  ROH CHO   656     169.028  67.737  20.757  1.00  0.00            
ATOM   4606  R1  CHO   656     168.928  66.687  23.407  1.00  0.00            
ATOM   4607  R2  CHO   656     171.078  66.837  25.157  1.00  0.00            
ATOM   4608  R3  CHO   656     169.228  67.987  26.807  1.00  0.00            
ATOM   4609  R4  CHO   656     171.328  67.037  28.607  1.00  0.00            
ATOM   4610  R5  CHO   656     169.178  66.587  28.757  1.00  0.00            
ATOM   4611  C1  CHO   656     169.778  68.287  32.107  1.00  0.00           C
ATOM   4612  C2  CHO   656     169.078  66.137  36.357  1.00  0.00           C
ATOM   4613  ROH CHO   657     180.678 111.987  16.757  1.00  0.00            
ATOM   4614  R1  CHO   657     181.778 111.987  19.357  1.00  0.00            
ATOM   4615  R2  CHO   657     183.478 113.937  20.257  1.00  0.00            
ATOM   4616  R3  CHO   657     181.678 114.187  22.257  1.00  0.00            
ATOM   4617  R4  CHO   657     184.228 114.887  23.507  1.00  0.00            
ATOM   4618  R5  CHO   657     182.828 113.387  24.207  1.00  0.00            
ATOM   4619  C1  CHO   657     182.978 115.637  27.257  1.00  0.00           C
ATOM   4620  C2  CHO   657     183.878 117.537  29.857  1.00  0.00           C
ATOM   4621  ROH CHO   658     163.778 148.637  12.657  1.00  0.00            
ATOM   4622  R1  CHO   658     163.928 148.587  15.507  1.00  0.00            
ATOM   4623  R2  CHO   658     163.728 150.837  17.057  1.00  0.00            
ATOM   4624  R3  CHO   658     161.778 149.437  18.307  1.00  0.00            
ATOM   4625  R4  CHO   658     162.778 151.337  20.307  1.00  0.00            
ATOM   4626  R5  CHO   658     162.578 149.187  20.507  1.00  0.00            
ATOM   4627  C1  CHO   658     160.328 150.287  23.407  1.00  0.00           C
ATOM   4628  C2  CHO   658     160.128 150.037  27.757  1.00  0.00           C
ATOM   4629  ROH CHO   659     162.478 227.137   7.557  1.00  0.00            
ATOM   4630  R1  CHO   659     162.428 225.637   9.957  1.00  0.00            
ATOM   4631  R2  CHO   659     161.978 226.837  12.407  1.00  0.00            
ATOM   4632  R3  CHO   659     159.978 225.037  12.607  1.00  0.00            
ATOM   4633  R4  CHO   659     159.928 226.387  15.157  1.00  0.00            
ATOM   4634  R5  CHO   659     160.028 224.237  14.857  1.00  0.00            
ATOM   4635  C1  CHO   659     156.878 224.437  16.907  1.00  0.00           C
ATOM   4636  C2  CHO   659     153.628 223.937  16.457  1.00  0.00           C
ATOM   4637  ROH CHO   660      26.978 185.737  24.757  1.00  0.00            
ATOM   4638  R1  CHO   660      26.228 187.887  26.457  1.00  0.00            
ATOM   4639  R2  CHO   660      27.128 188.037  29.107  1.00  0.00            
ATOM   4640  R3  CHO   660      27.978 190.537  28.257  1.00  0.00            
ATOM   4641  R4  CHO   660      28.878 190.287  31.057  1.00  0.00            
ATOM   4642  R5  CHO   660      27.678 191.887  30.207  1.00  0.00            
ATOM   4643  C1  CHO   660      30.678 193.937  31.407  1.00  0.00           C
ATOM   4644  C2  CHO   660      33.878 194.787  31.957  1.00  0.00           C
ATOM   4645  ROH CHO   661      11.578  97.137  52.157  1.00  0.00            
ATOM   4646  R1  CHO   661      11.778  95.987  49.607  1.00  0.00            
ATOM   4647  R2  CHO   661       9.628  94.787  48.257  1.00  0.00            
ATOM   4648  R3  CHO   661      10.328  96.587  46.307  1.00  0.00            
ATOM   4649  R4  CHO   661       9.928  93.987  44.907  1.00  0.00            
ATOM   4650  R5  CHO   661      11.678  95.237  44.807  1.00  0.00            
ATOM   4651  C1  CHO   661      10.728  95.237  41.107  1.00  0.00           C
ATOM   4652  C2  CHO   661      12.928  97.087  38.607  1.00  0.00           C
ATOM   4653  ROH CHO   662     211.778  87.837  49.757  1.00  0.00            
ATOM   4654  R1  CHO   662     210.478  86.387  47.707  1.00  0.00            
ATOM   4655  R2  CHO   662     210.278  87.287  45.157  1.00  0.00            
ATOM   4656  R3  CHO   662     211.428  84.887  44.507  1.00  0.00            
ATOM   4657  R4  CHO   662     210.378  85.937  41.957  1.00  0.00            
ATOM   4658  R5  CHO   662     209.978  83.987  42.907  1.00  0.00            
ATOM   4659  C1  CHO   662     211.478  82.837  39.557  1.00  0.00           C
ATOM   4660  C2  CHO   662     208.378  82.837  37.657  1.00  0.00           C
ATOM   4661  ROH CHO   663      21.778  79.437  56.407  1.00  0.00            
ATOM   4662  R1  CHO   663      20.978  77.237  54.907  1.00  0.00            
ATOM   4663  R2  CHO   663      18.678  77.237  53.357  1.00  0.00            
ATOM   4664  R3  CHO   663      20.428  76.487  51.407  1.00  0.00            
ATOM   4665  R4  CHO   663      17.778  76.337  50.107  1.00  0.00            
ATOM   4666  R5  CHO   663      19.228  74.737  50.207  1.00  0.00            
ATOM   4667  C1  CHO   663      18.878  75.137  46.407  1.00  0.00           C
ATOM   4668  C2  CHO   663      19.628  73.987  43.057  1.00  0.00           C
ATOM   4669  ROH CHO   664      49.028 117.887  21.257  1.00  0.00            
ATOM   4670  R1  CHO   664      49.228 116.637  23.807  1.00  0.00            
ATOM   4671  R2  CHO   664      49.528 118.087  26.157  1.00  0.00            
ATOM   4672  R3  CHO   664      47.328 116.637  26.907  1.00  0.00            
ATOM   4673  R4  CHO   664      48.428 117.737  29.407  1.00  0.00            
ATOM   4674  R5  CHO   664      47.978 115.637  28.957  1.00  0.00            
ATOM   4675  C1  CHO   664      45.728 116.187  32.007  1.00  0.00           C
ATOM   4676  C2  CHO   664      46.828 113.487  34.307  1.00  0.00           C
ATOM   4677  ROH CHO   665      48.728 179.887  46.107  1.00  0.00            
ATOM   4678  R1  CHO   665      48.028 179.937  43.357  1.00  0.00            
ATOM   4679  R2  CHO   665      49.928 180.337  41.357  1.00  0.00            
ATOM   4680  R3  CHO   665      48.928 178.037  40.357  1.00  0.00            
ATOM   4681  R4  CHO   665      50.028 179.437  38.057  1.00  0.00            
ATOM   4682  R5  CHO   665      47.978 178.687  38.257  1.00  0.00            
ATOM   4683  C1  CHO   665      49.078 176.787  35.157  1.00  0.00           C
ATOM   4684  C2  CHO   665      47.128 174.337  32.907  1.00  0.00           C
ATOM   4685  ROH CHO   666     185.578  62.337  20.507  1.00  0.00            
ATOM   4686  R1  CHO   666     184.528  63.087  23.057  1.00  0.00            
ATOM   4687  R2  CHO   666     182.578  61.587  24.307  1.00  0.00            
ATOM   4688  R3  CHO   666     184.328  61.587  26.357  1.00  0.00            
ATOM   4689  R4  CHO   666     181.828  60.837  27.607  1.00  0.00            
ATOM   4690  R5  CHO   666     183.128  62.487  28.207  1.00  0.00            
ATOM   4691  C1  CHO   666     183.078  60.337  31.457  1.00  0.00           C
ATOM   4692  C2  CHO   666     181.878  60.637  35.157  1.00  0.00           C
ATOM   4693  ROH CHO   667     196.828 134.937  43.107  1.00  0.00            
ATOM   4694  R1  CHO   667     196.778 136.237  40.557  1.00  0.00            
ATOM   4695  R2  CHO   667     197.528 134.987  38.207  1.00  0.00            
ATOM   4696  R3  CHO   667     195.078 135.737  37.407  1.00  0.00            
ATOM   4697  R4  CHO   667     196.478 134.937  34.957  1.00  0.00            
ATOM   4698  R5  CHO   667     195.478 136.837  35.307  1.00  0.00            
ATOM   4699  C1  CHO   667     193.528 135.637  32.257  1.00  0.00           C
ATOM   4700  C2  CHO   667     191.728 137.187  30.857  1.00  0.00           C
ATOM   4701  ROH CHO   668      20.378 123.937  19.607  1.00  0.00            
ATOM   4702  R1  CHO   668      18.378 123.887  21.657  1.00  0.00            
ATOM   4703  R2  CHO   668      18.978 123.187  24.257  1.00  0.00            
ATOM   4704  R3  CHO   668      17.878 125.587  24.857  1.00  0.00            
ATOM   4705  R4  CHO   668      17.428 123.987  27.257  1.00  0.00            
ATOM   4706  R5  CHO   668      15.878 125.037  26.107  1.00  0.00            
ATOM   4707  C1  CHO   668      15.428 126.687  29.507  1.00  0.00           C
ATOM   4708  C2  CHO   668      13.028 125.387  31.157  1.00  0.00           C
ATOM   4709  ROH CHO   669      97.728 132.637  52.707  1.00  0.00            
ATOM   4710  R1  CHO   669      98.628 130.587  51.007  1.00  0.00            
ATOM   4711  R2  CHO   669      96.928 128.687  49.957  1.00  0.00            
ATOM   4712  R3  CHO   669      98.028 129.487  47.607  1.00  0.00            
ATOM   4713  R4  CHO   669      96.728 126.937  46.957  1.00  0.00            
ATOM   4714  R5  CHO   669      98.828 127.487  46.557  1.00  0.00            
ATOM   4715  C1  CHO   669      97.678 126.737  43.007  1.00  0.00           C
ATOM   4716  C2  CHO   669      98.178 122.837  43.407  1.00  0.00           C
ATOM   4717  ROH CHO   670     160.128  43.587  49.307  1.00  0.00            
ATOM   4718  R1  CHO   670     158.278  43.687  47.107  1.00  0.00            
ATOM   4719  R2  CHO   670     158.078  45.837  45.407  1.00  0.00            
ATOM   4720  R3  CHO   670     158.528  43.987  43.507  1.00  0.00            
ATOM   4721  R4  CHO   670     157.628  46.337  42.057  1.00  0.00            
ATOM   4722  R5  CHO   670     156.778  44.337  41.907  1.00  0.00            
ATOM   4723  C1  CHO   670     157.728  44.887  38.257  1.00  0.00           C
ATOM   4724  C2  CHO   670     157.228  45.037  34.257  1.00  0.00           C
ATOM   4725  ROH CHO   671      13.978 223.037  18.307  1.00  0.00            
ATOM   4726  R1  CHO   671      12.978 221.637  20.557  1.00  0.00            
ATOM   4727  R2  CHO   671      14.478 221.337  22.857  1.00  0.00            
ATOM   4728  R3  CHO   671      12.278 222.437  24.057  1.00  0.00            
ATOM   4729  R4  CHO   671      13.728 221.137  26.257  1.00  0.00            
ATOM   4730  R5  CHO   671      11.628 220.837  25.707  1.00  0.00            
ATOM   4731  C1  CHO   671      11.228 221.987  29.307  1.00  0.00           C
ATOM   4732  C2  CHO   671      12.328 218.587  31.057  1.00  0.00           C
ATOM   4733  ROH CHO   672     137.028  12.787  42.957  1.00  0.00            
ATOM   4734  R1  CHO   672     137.928  11.937  40.407  1.00  0.00            
ATOM   4735  R2  CHO   672     136.278  11.887  38.207  1.00  0.00            
ATOM   4736  R3  CHO   672     138.278  13.387  37.107  1.00  0.00            
ATOM   4737  R4  CHO   672     136.428  12.837  34.857  1.00  0.00            
ATOM   4738  R5  CHO   672     138.578  12.437  34.907  1.00  0.00            
ATOM   4739  C1  CHO   672     138.378  14.737  31.907  1.00  0.00           C
ATOM   4740  C2  CHO   672     137.678  17.487  29.507  1.00  0.00           C
ATOM   4741  ROH CHO   673     195.978 153.337  41.407  1.00  0.00            
ATOM   4742  R1  CHO   673     197.328 154.187  39.057  1.00  0.00            
ATOM   4743  R2  CHO   673     196.728 153.237  36.557  1.00  0.00            
ATOM   4744  R3  CHO   673     196.428 155.887  35.907  1.00  0.00            
ATOM   4745  R4  CHO   673     197.128 154.587  33.357  1.00  0.00            
ATOM   4746  R5  CHO   673     198.128 156.287  34.307  1.00  0.00            
ATOM   4747  C1  CHO   673     197.078 157.837  30.957  1.00  0.00           C
ATOM   4748  C2  CHO   673     198.528 158.187  27.657  1.00  0.00           C
ATOM   4749  ROH CHO   674     124.378 108.337  21.807  1.00  0.00            
ATOM   4750  R1  CHO   674     125.778 108.887  24.257  1.00  0.00            
ATOM   4751  R2  CHO   674     124.478 108.937  26.707  1.00  0.00            
ATOM   4752  R3  CHO   674     126.378 107.087  27.357  1.00  0.00            
ATOM   4753  R4  CHO   674     125.478 108.137  29.907  1.00  0.00            
ATOM   4754  R5  CHO   674     127.528 108.037  29.207  1.00  0.00            
ATOM   4755  C1  CHO   674     127.828 105.937  32.407  1.00  0.00           C
ATOM   4756  C2  CHO   674     126.178 104.337  35.057  1.00  0.00           C
ATOM   4757  ROH CHO   675     123.028 190.287  38.257  1.00  0.00            
ATOM   4758  R1  CHO   675     123.528 188.737  35.907  1.00  0.00            
ATOM   4759  R2  CHO   675     121.778 186.837  35.007  1.00  0.00            
ATOM   4760  R3  CHO   675     121.928 188.237  32.707  1.00  0.00            
ATOM   4761  R4  CHO   675     121.328 185.487  31.857  1.00  0.00            
ATOM   4762  R5  CHO   675     122.978 186.737  31.157  1.00  0.00            
ATOM   4763  C1  CHO   675     121.228 186.087  27.807  1.00  0.00           C
ATOM   4764  C2  CHO   675     117.628 183.237  26.407  1.00  0.00           C
ATOM   4765  ROH CHO   676     160.978  55.637  19.357  1.00  0.00            
ATOM   4766  R1  CHO   676     161.828  55.887  22.007  1.00  0.00            
ATOM   4767  R2  CHO   676     160.228  57.087  23.957  1.00  0.00            
ATOM   4768  R3  CHO   676     160.728  54.737  25.257  1.00  0.00            
ATOM   4769  R4  CHO   676     159.428  56.437  27.257  1.00  0.00            
ATOM   4770  R5  CHO   676     161.328  55.337  27.507  1.00  0.00            
ATOM   4771  C1  CHO   676     159.378  53.937  30.407  1.00  0.00           C
ATOM   4772  C2  CHO   676     159.778  52.837  34.557  1.00  0.00           C
ATOM   4773  ROH CHO   677      42.478  11.537  17.107  1.00  0.00            
ATOM   4774  R1  CHO   677      43.978   9.487  18.357  1.00  0.00            
ATOM   4775  R2  CHO   677      44.428   9.387  21.107  1.00  0.00            
ATOM   4776  R3  CHO   677      43.378   6.887  20.857  1.00  0.00            
ATOM   4777  R4  CHO   677      44.978   6.737  23.307  1.00  0.00            
ATOM   4778  R5  CHO   677      45.128   5.437  21.607  1.00  0.00            
ATOM   4779  C1  CHO   677      44.328   2.937  24.357  1.00  0.00           C
ATOM   4780  C2  CHO   677      44.328   0.487  27.157  1.00  0.00           C
ATOM   4781  ROH CHO   678     123.428  49.087  16.607  1.00  0.00            
ATOM   4782  R1  CHO   678     121.828  48.587  18.857  1.00  0.00            
ATOM   4783  R2  CHO   678     121.778  46.087  20.057  1.00  0.00            
ATOM   4784  R3  CHO   678     122.378  47.487  22.307  1.00  0.00            
ATOM   4785  R4  CHO   678     120.428  45.487  23.207  1.00  0.00            
ATOM   4786  R5  CHO   678     120.278  47.637  23.507  1.00  0.00            
ATOM   4787  C1  CHO   678     120.228  46.437  27.107  1.00  0.00           C
ATOM   4788  C2  CHO   678     119.178  43.887  29.957  1.00  0.00           C
ATOM   4789  ROH CHO   679     191.428 117.337  44.357  1.00  0.00            
ATOM   4790  R1  CHO   679     191.528 116.037  41.857  1.00  0.00            
ATOM   4791  R2  CHO   679     189.278 115.537  40.307  1.00  0.00            
ATOM   4792  R3  CHO   679     190.728 116.837  38.407  1.00  0.00            
ATOM   4793  R4  CHO   679     188.378 115.787  37.007  1.00  0.00            
ATOM   4794  R5  CHO   679     190.428 115.487  36.457  1.00  0.00            
ATOM   4795  C1  CHO   679     189.178 117.137  33.257  1.00  0.00           C
ATOM   4796  C2  CHO   679     191.428 116.687  30.007  1.00  0.00           C
ATOM   4797  ROH CHO   680      12.228  22.087  21.807  1.00  0.00            
ATOM   4798  R1  CHO   680      12.628  20.387  24.057  1.00  0.00            
ATOM   4799  R2  CHO   680      14.928  20.387  25.507  1.00  0.00            
ATOM   4800  R3  CHO   680      13.278  20.837  27.607  1.00  0.00            
ATOM   4801  R4  CHO   680      15.528  19.387  28.757  1.00  0.00            
ATOM   4802  R5  CHO   680      13.428  18.887  28.907  1.00  0.00            
ATOM   4803  C1  CHO   680      14.278  19.287  32.607  1.00  0.00           C
ATOM   4804  C2  CHO   680      13.678  17.187  35.857  1.00  0.00           C
ATOM   4805  NC3 DPP   681     152.678  41.387   5.757  1.00  0.00           N
ATOM   4806  PO4 DPP   681     152.728  39.487  10.507  1.00  0.00           P
ATOM   4807  GL1 DPP   681     152.228  37.737  14.507  1.00  0.00            
ATOM   4808  GL2 DPP   681     153.228  34.237  14.707  1.00  0.00            
ATOM   4809  C1A DPP   681     151.978  36.887  18.907  1.00  0.00           C
ATOM   4810  C2A DPP   681     151.678  35.987  23.257  1.00  0.00           C
ATOM   4811  C3A DPP   681     152.678  36.037  26.957  1.00  0.00           C
ATOM   4812  C4A DPP   681     154.678  39.587  29.407  1.00  0.00           C
ATOM   4813  C1B DPP   681     152.128  31.587  18.407  1.00  0.00           C
ATOM   4814  C2B DPP   681     153.828  30.087  21.257  1.00  0.00           C
ATOM   4815  C3B DPP   681     153.228  31.237  25.657  1.00  0.00           C
ATOM   4816  C4B DPP   681     154.178  29.737  28.807  1.00  0.00           C
ATOM   4817  NC3 DPP   682     215.278  12.787  15.407  1.00  0.00           N
ATOM   4818  PO4 DPP   682     217.978   8.487  16.957  1.00  0.00           P
ATOM   4819  GL1 DPP   682     217.378   5.037  19.807  1.00  0.00            
ATOM   4820  GL2 DPP   682     216.728   1.637  19.807  1.00  0.00            
ATOM   4821  C1A DPP   682     217.478   4.087  24.707  1.00  0.00           C
ATOM   4822  C2A DPP   682     217.178   4.887  29.057  1.00  0.00           C
ATOM   4823  C3A DPP   682     217.178   3.587  33.907  1.00  0.00           C
ATOM   4824  C4A DPP   682     213.328   3.737  35.407  1.00  0.00           C
ATOM   4825  C1B DPP   682     216.028  -0.563  23.507  1.00  0.00           C
ATOM   4826  C2B DPP   682     216.478  -0.363  26.907  1.00  0.00           C
ATOM   4827  C3B DPP   682     217.028  -1.163  31.057  1.00  0.00           C
ATOM   4828  C4B DPP   682     220.328  -2.913  34.057  1.00  0.00           C
ATOM   4829  NC3 DPP   683     188.978  78.837  16.707  1.00  0.00           N
ATOM   4830  PO4 DPP   683     185.228  79.737  19.207  1.00  0.00           P
ATOM   4831  GL1 DPP   683     188.428  79.587  21.757  1.00  0.00            
ATOM   4832  GL2 DPP   683     187.378  76.587  22.807  1.00  0.00            
ATOM   4833  C1A DPP   683     189.578  80.437  25.057  1.00  0.00           C
ATOM   4834  C2A DPP   683     191.478  82.237  28.757  1.00  0.00           C
ATOM   4835  C3A DPP   683     194.678  81.237  31.307  1.00  0.00           C
ATOM   4836  C4A DPP   683     197.928  80.787  36.007  1.00  0.00           C
ATOM   4837  C1B DPP   683     186.078  77.237  26.257  1.00  0.00           C
ATOM   4838  C2B DPP   683     185.278  81.137  28.307  1.00  0.00           C
ATOM   4839  C3B DPP   683     185.228  83.737  31.557  1.00  0.00           C
ATOM   4840  C4B DPP   683     188.878  85.087  34.457  1.00  0.00           C
ATOM   4841  NC3 DPP   684      40.928  88.637  15.707  1.00  0.00           N
ATOM   4842  PO4 DPP   684      44.378  90.987  15.157  1.00  0.00           P
ATOM   4843  GL1 DPP   684      46.678  93.187  17.807  1.00  0.00            
ATOM   4844  GL2 DPP   684      47.728  95.637  17.757  1.00  0.00            
ATOM   4845  C1A DPP   684      46.678  94.287  22.507  1.00  0.00           C
ATOM   4846  C2A DPP   684      49.428  94.887  26.457  1.00  0.00           C
ATOM   4847  C3A DPP   684      50.928  96.387  29.857  1.00  0.00           C
ATOM   4848  C4A DPP   684      54.328  98.637  32.157  1.00  0.00           C
ATOM   4849  C1B DPP   684      45.628  98.637  21.457  1.00  0.00           C
ATOM   4850  C2B DPP   684      45.028  97.937  25.957  1.00  0.00           C
ATOM   4851  C3B DPP   684      46.428  98.737  29.957  1.00  0.00           C
ATOM   4852  C4B DPP   684      45.428 103.137  32.107  1.00  0.00           C
ATOM   4853  NC3 DPP   685      10.528  35.287  13.957  1.00  0.00           N
ATOM   4854  PO4 DPP   685       7.928  36.837  18.307  1.00  0.00           P
ATOM   4855  GL1 DPP   685       7.478  39.037  22.507  1.00  0.00            
ATOM   4856  GL2 DPP   685       5.228  42.037  23.457  1.00  0.00            
ATOM   4857  C1A DPP   685       8.328  38.587  27.007  1.00  0.00           C
ATOM   4858  C2A DPP   685       7.828  38.737  31.207  1.00  0.00           C
ATOM   4859  C3A DPP   685       6.978  37.487  34.907  1.00  0.00           C
ATOM   4860  C4A DPP   685       8.928  40.337  38.657  1.00  0.00           C
ATOM   4861  C1B DPP   685       5.578  44.287  27.657  1.00  0.00           C
ATOM   4862  C2B DPP   685       6.628  43.287  30.857  1.00  0.00           C
ATOM   4863  C3B DPP   685       5.478  42.637  35.207  1.00  0.00           C
ATOM   4864  C4B DPP   685       5.428  44.087  39.607  1.00  0.00           C
ATOM   4865  NC3 DPP   686     172.878  63.587  12.657  1.00  0.00           N
ATOM   4866  PO4 DPP   686     174.628  59.987  13.757  1.00  0.00           P
ATOM   4867  GL1 DPP   686     173.228  58.787  18.907  1.00  0.00            
ATOM   4868  GL2 DPP   686     170.478  57.237  19.107  1.00  0.00            
ATOM   4869  C1A DPP   686     172.228  60.237  23.407  1.00  0.00           C
ATOM   4870  C2A DPP   686     172.428  62.387  26.707  1.00  0.00           C
ATOM   4871  C3A DPP   686     175.128  64.437  28.107  1.00  0.00           C
ATOM   4872  C4A DPP   686     178.528  64.237  25.807  1.00  0.00           C
ATOM   4873  C1B DPP   686     172.028  55.537  23.157  1.00  0.00           C
ATOM   4874  C2B DPP   686     172.478  56.937  27.457  1.00  0.00           C
ATOM   4875  C3B DPP   686     171.128  58.387  31.507  1.00  0.00           C
ATOM   4876  C4B DPP   686     167.228  58.987  34.207  1.00  0.00           C
ATOM   4877  NC3 DPP   687     186.228 107.737   9.057  1.00  0.00           N
ATOM   4878  PO4 DPP   687     185.678 104.787  11.907  1.00  0.00           P
ATOM   4879  GL1 DPP   687     186.028 106.137  16.457  1.00  0.00            
ATOM   4880  GL2 DPP   687     188.678 104.487  18.407  1.00  0.00            
ATOM   4881  C1A DPP   687     184.378 107.537  20.457  1.00  0.00           C
ATOM   4882  C2A DPP   687     184.078 108.637  23.957  1.00  0.00           C
ATOM   4883  C3A DPP   687     185.878 109.037  27.607  1.00  0.00           C
ATOM   4884  C4A DPP   687     184.728 108.037  31.907  1.00  0.00           C
ATOM   4885  C1B DPP   687     188.978 106.637  23.607  1.00  0.00           C
ATOM   4886  C2B DPP   687     190.728 107.137  27.807  1.00  0.00           C
ATOM   4887  C3B DPP   687     192.628 104.387  30.557  1.00  0.00           C
ATOM   4888  C4B DPP   687     191.628 101.287  34.907  1.00  0.00           C
ATOM   4889  NC3 DPP   688      92.328  48.987   4.907  1.00  0.00           N
ATOM   4890  PO4 DPP   688      95.528  50.937   8.907  1.00  0.00           P
ATOM   4891  GL1 DPP   688      95.528  49.987  12.307  1.00  0.00            
ATOM   4892  GL2 DPP   688      96.878  51.237  14.457  1.00  0.00            
ATOM   4893  C1A DPP   688      94.428  46.787  15.057  1.00  0.00           C
ATOM   4894  C2A DPP   688      93.228  45.137  19.357  1.00  0.00           C
ATOM   4895  C3A DPP   688      92.828  43.287  25.107  1.00  0.00           C
ATOM   4896  C4A DPP   688      92.078  39.387  28.607  1.00  0.00           C
ATOM   4897  C1B DPP   688      95.878  50.787  19.707  1.00  0.00           C
ATOM   4898  C2B DPP   688      95.328  50.637  25.007  1.00  0.00           C
ATOM   4899  C3B DPP   688      97.678  51.437  28.857  1.00  0.00           C
ATOM   4900  C4B DPP   688      99.678  49.287  31.807  1.00  0.00           C
ATOM   4901  NC3 DPP   689     149.528 150.587   5.857  1.00  0.00           N
ATOM   4902  PO4 DPP   689     149.478 146.137   6.857  1.00  0.00           P
ATOM   4903  GL1 DPP   689     151.078 147.687  11.307  1.00  0.00            
ATOM   4904  GL2 DPP   689     149.378 144.687  13.357  1.00  0.00            
ATOM   4905  C1A DPP   689     154.328 148.487  13.757  1.00  0.00           C
ATOM   4906  C2A DPP   689     153.678 148.287  17.557  1.00  0.00           C
ATOM   4907  C3A DPP   689     153.078 148.787  21.907  1.00  0.00           C
ATOM   4908  C4A DPP   689     152.478 148.987  25.857  1.00  0.00           C
ATOM   4909  C1B DPP   689     148.528 145.887  17.557  1.00  0.00           C
ATOM   4910  C2B DPP   689     148.178 146.937  21.857  1.00  0.00           C
ATOM   4911  C3B DPP   689     147.628 149.687  24.457  1.00  0.00           C
ATOM   4912  C4B DPP   689     145.228 153.887  25.107  1.00  0.00           C
ATOM   4913  NC3 DPP   690     118.878 111.737   9.707  1.00  0.00           N
ATOM   4914  PO4 DPP   690     122.728 112.587  12.157  1.00  0.00           P
ATOM   4915  GL1 DPP   690     124.628 113.537  16.457  1.00  0.00            
ATOM   4916  GL2 DPP   690     122.228 112.737  19.007  1.00  0.00            
ATOM   4917  C1A DPP   690     126.828 115.137  19.657  1.00  0.00           C
ATOM   4918  C2A DPP   690     128.178 116.887  23.407  1.00  0.00           C
ATOM   4919  C3A DPP   690     129.678 119.037  28.007  1.00  0.00           C
ATOM   4920  C4A DPP   690     133.828 119.837  28.007  1.00  0.00           C
ATOM   4921  C1B DPP   690     123.628 113.987  23.357  1.00  0.00           C
ATOM   4922  C2B DPP   690     124.828 114.387  26.607  1.00  0.00           C
ATOM   4923  C3B DPP   690     124.778 113.187  29.957  1.00  0.00           C
ATOM   4924  C4B DPP   690     124.678 112.137  34.257  1.00  0.00           C
ATOM   4925  NC3 DPP   691     167.778  50.237  14.357  1.00  0.00           N
ATOM   4926  PO4 DPP   691     163.578  48.937  15.457  1.00  0.00           P
ATOM   4927  GL1 DPP   691     165.578  50.337  18.907  1.00  0.00            
ATOM   4928  GL2 DPP   691     169.128  51.137  18.757  1.00  0.00            
ATOM   4929  C1A DPP   691     164.328  50.787  23.207  1.00  0.00           C
ATOM   4930  C2A DPP   691     163.378  50.687  26.657  1.00  0.00           C
ATOM   4931  C3A DPP   691     163.428  51.687  30.507  1.00  0.00           C
ATOM   4932  C4A DPP   691     165.778  52.737  33.407  1.00  0.00           C
ATOM   4933  C1B DPP   691     169.078  51.237  23.757  1.00  0.00           C
ATOM   4934  C2B DPP   691     168.678  50.987  28.157  1.00  0.00           C
ATOM   4935  C3B DPP   691     170.178  53.487  30.857  1.00  0.00           C
ATOM   4936  C4B DPP   691     172.878  53.987  34.207  1.00  0.00           C
ATOM   4937  NC3 DPP   692     134.228  40.287   7.157  1.00  0.00           N
ATOM   4938  PO4 DPP   692     130.178  41.787   7.757  1.00  0.00           P
ATOM   4939  GL1 DPP   692     130.528  42.987  11.807  1.00  0.00            
ATOM   4940  GL2 DPP   692     133.828  40.637  12.607  1.00  0.00            
ATOM   4941  C1A DPP   692     128.828  42.687  16.607  1.00  0.00           C
ATOM   4942  C2A DPP   692     126.878  44.937  19.857  1.00  0.00           C
ATOM   4943  C3A DPP   692     124.328  42.737  22.507  1.00  0.00           C
ATOM   4944  C4A DPP   692     124.128  42.987  26.707  1.00  0.00           C
ATOM   4945  C1B DPP   692     132.228  39.337  17.257  1.00  0.00           C
ATOM   4946  C2B DPP   692     132.328  37.437  21.507  1.00  0.00           C
ATOM   4947  C3B DPP   692     131.428  37.837  25.657  1.00  0.00           C
ATOM   4948  C4B DPP   692     131.878  36.487  29.357  1.00  0.00           C
ATOM   4949  NC3 DPP   693     127.078   8.937   5.257  1.00  0.00           N
ATOM   4950  PO4 DPP   693     125.828  12.687   7.157  1.00  0.00           P
ATOM   4951  GL1 DPP   693     126.178  12.387  10.857  1.00  0.00            
ATOM   4952  GL2 DPP   693     126.328   9.287  11.557  1.00  0.00            
ATOM   4953  C1A DPP   693     126.678  14.687  14.357  1.00  0.00           C
ATOM   4954  C2A DPP   693     126.828  18.137  17.907  1.00  0.00           C
ATOM   4955  C3A DPP   693     126.428  17.337  22.057  1.00  0.00           C
ATOM   4956  C4A DPP   693     127.928  19.487  26.457  1.00  0.00           C
ATOM   4957  C1B DPP   693     127.228  10.237  16.107  1.00  0.00           C
ATOM   4958  C2B DPP   693     127.478  13.287  19.857  1.00  0.00           C
ATOM   4959  C3B DPP   693     130.178  13.837  23.207  1.00  0.00           C
ATOM   4960  C4B DPP   693     130.328  13.787  27.007  1.00  0.00           C
ATOM   4961  NC3 DPP   694      98.528 115.287  18.707  1.00  0.00           N
ATOM   4962  PO4 DPP   694     102.678 113.137  19.757  1.00  0.00           P
ATOM   4963  GL1 DPP   694     100.378 113.137  24.107  1.00  0.00            
ATOM   4964  GL2 DPP   694      99.628 116.637  23.307  1.00  0.00            
ATOM   4965  C1A DPP   694     100.278 111.137  27.607  1.00  0.00           C
ATOM   4966  C2A DPP   694     100.528 110.137  32.207  1.00  0.00           C
ATOM   4967  C3A DPP   694     100.828 109.087  36.407  1.00  0.00           C
ATOM   4968  C4A DPP   694     101.978 110.087  40.607  1.00  0.00           C
ATOM   4969  C1B DPP   694     100.228 116.187  28.107  1.00  0.00           C
ATOM   4970  C2B DPP   694     100.978 115.287  31.857  1.00  0.00           C
ATOM   4971  C3B DPP   694     102.028 116.637  35.607  1.00  0.00           C
ATOM   4972  C4B DPP   694     102.828 121.137  37.707  1.00  0.00           C
ATOM   4973  NC3 DPP   695      75.328  73.637  13.957  1.00  0.00           N
ATOM   4974  PO4 DPP   695      72.178  74.987  15.657  1.00  0.00           P
ATOM   4975  GL1 DPP   695      69.378  73.087  18.057  1.00  0.00            
ATOM   4976  GL2 DPP   695      70.778  71.337  18.907  1.00  0.00            
ATOM   4977  C1A DPP   695      67.728  72.837  22.007  1.00  0.00           C
ATOM   4978  C2A DPP   695      67.828  70.687  25.107  1.00  0.00           C
ATOM   4979  C3A DPP   695      66.978  70.537  28.807  1.00  0.00           C
ATOM   4980  C4A DPP   695      66.328  68.087  32.507  1.00  0.00           C
ATOM   4981  C1B DPP   695      72.678  72.287  22.957  1.00  0.00           C
ATOM   4982  C2B DPP   695      71.778  70.337  27.757  1.00  0.00           C
ATOM   4983  C3B DPP   695      72.028  67.587  30.007  1.00  0.00           C
ATOM   4984  C4B DPP   695      70.628  64.187  33.257  1.00  0.00           C
ATOM   4985  NC3 DPP   696     208.428  10.187   5.257  1.00  0.00           N
ATOM   4986  PO4 DPP   696     207.228   7.537   8.407  1.00  0.00           P
ATOM   4987  GL1 DPP   696     206.628   9.787  12.657  1.00  0.00            
ATOM   4988  GL2 DPP   696     204.928  12.487  13.857  1.00  0.00            
ATOM   4989  C1A DPP   696     206.928   8.887  16.357  1.00  0.00           C
ATOM   4990  C2A DPP   696     204.378   9.537  20.007  1.00  0.00           C
ATOM   4991  C3A DPP   696     201.378   9.987  21.857  1.00  0.00           C
ATOM   4992  C4A DPP   696     200.978   8.287  26.457  1.00  0.00           C
ATOM   4993  C1B DPP   696     202.178   8.337  15.507  1.00  0.00           C
ATOM   4994  C2B DPP   696     198.428   6.637  17.657  1.00  0.00           C
ATOM   4995  C3B DPP   696     195.328   5.287  20.057  1.00  0.00           C
ATOM   4996  C4B DPP   696     194.228   3.237  23.057  1.00  0.00           C
ATOM   4997  NC3 DPP   697      90.528  38.437   3.057  1.00  0.00           N
ATOM   4998  PO4 DPP   697      88.428  35.437   5.107  1.00  0.00           P
ATOM   4999  GL1 DPP   697      89.028  34.787   9.707  1.00  0.00            
ATOM   5000  GL2 DPP   697      87.078  36.187  11.807  1.00  0.00            
ATOM   5001  C1A DPP   697      90.078  33.237  15.107  1.00  0.00           C
ATOM   5002  C2A DPP   697      90.228  31.237  18.457  1.00  0.00           C
ATOM   5003  C3A DPP   697      88.878  29.837  23.307  1.00  0.00           C
ATOM   5004  C4A DPP   697      85.628  28.437  25.657  1.00  0.00           C
ATOM   5005  C1B DPP   697      86.128  36.787  15.707  1.00  0.00           C
ATOM   5006  C2B DPP   697      85.178  37.487  20.257  1.00  0.00           C
ATOM   5007  C3B DPP   697      86.428  39.437  24.407  1.00  0.00           C
ATOM   5008  C4B DPP   697      87.628  37.587  27.407  1.00  0.00           C
ATOM   5009  NC3 DPP   698      40.928  79.437  17.407  1.00  0.00           N
ATOM   5010  PO4 DPP   698      44.228  81.487  16.207  1.00  0.00           P
ATOM   5011  GL1 DPP   698      44.878  79.437  20.507  1.00  0.00            
ATOM   5012  GL2 DPP   698      43.078  77.287  21.157  1.00  0.00            
ATOM   5013  C1A DPP   698      47.828  80.587  24.057  1.00  0.00           C
ATOM   5014  C2A DPP   698      47.078  83.487  28.307  1.00  0.00           C
ATOM   5015  C3A DPP   698      45.528  82.837  32.407  1.00  0.00           C
ATOM   5016  C4A DPP   698      42.428  85.337  35.857  1.00  0.00           C
ATOM   5017  C1B DPP   698      43.528  78.887  25.657  1.00  0.00           C
ATOM   5018  C2B DPP   698      46.128  78.487  28.807  1.00  0.00           C
ATOM   5019  C3B DPP   698      50.378  80.037  30.407  1.00  0.00           C
ATOM   5020  C4B DPP   698      54.028  80.487  32.407  1.00  0.00           C
ATOM   5021  NC3 DPP   699      24.728  -4.313  13.857  1.00  0.00           N
ATOM   5022  PO4 DPP   699      24.128   0.387  14.057  1.00  0.00           P
ATOM   5023  GL1 DPP   699      25.578   2.837  17.957  1.00  0.00            
ATOM   5024  GL2 DPP   699      22.428   4.437  19.257  1.00  0.00            
ATOM   5025  C1A DPP   699      26.528   3.787  22.607  1.00  0.00           C
ATOM   5026  C2A DPP   699      26.928   3.987  27.657  1.00  0.00           C
ATOM   5027  C3A DPP   699      26.978   5.937  32.007  1.00  0.00           C
ATOM   5028  C4A DPP   699      24.878   5.187  35.407  1.00  0.00           C
ATOM   5029  C1B DPP   699      22.378   6.587  22.857  1.00  0.00           C
ATOM   5030  C2B DPP   699      23.028   6.487  26.857  1.00  0.00           C
ATOM   5031  C3B DPP   699      22.028   7.487  30.707  1.00  0.00           C
ATOM   5032  C4B DPP   699      20.678   7.687  34.307  1.00  0.00           C
ATOM   5033  NC3 DPP   700     189.428  97.537   5.957  1.00  0.00           N
ATOM   5034  PO4 DPP   700     190.378  99.637   9.407  1.00  0.00           P
ATOM   5035  GL1 DPP   700     189.378 101.837  13.707  1.00  0.00            
ATOM   5036  GL2 DPP   700     192.078 103.887  13.457  1.00  0.00            
ATOM   5037  C1A DPP   700     190.578 100.537  17.257  1.00  0.00           C
ATOM   5038  C2A DPP   700     189.378  99.287  20.457  1.00  0.00           C
ATOM   5039  C3A DPP   700     188.278  97.987  24.507  1.00  0.00           C
ATOM   5040  C4A DPP   700     185.978  98.187  29.657  1.00  0.00           C
ATOM   5041  C1B DPP   700     193.678 104.087  16.907  1.00  0.00           C
ATOM   5042  C2B DPP   700     192.628 103.237  21.307  1.00  0.00           C
ATOM   5043  C3B DPP   700     190.678 101.937  25.607  1.00  0.00           C
ATOM   5044  C4B DPP   700     190.228  99.887  28.807  1.00  0.00           C
ATOM   5045  NC3 DPP   701      32.128  28.637  15.757  1.00  0.00           N
ATOM   5046  PO4 DPP   701      30.528  24.887  16.957  1.00  0.00           P
ATOM   5047  GL1 DPP   701      30.578  26.437  21.157  1.00  0.00            
ATOM   5048  GL2 DPP   701      32.428  28.537  21.107  1.00  0.00            
ATOM   5049  C1A DPP   701      29.828  28.637  25.307  1.00  0.00           C
ATOM   5050  C2A DPP   701      31.728  28.787  28.407  1.00  0.00           C
ATOM   5051  C3A DPP   701      30.628  30.087  30.957  1.00  0.00           C
ATOM   5052  C4A DPP   701      29.028  30.237  34.507  1.00  0.00           C
ATOM   5053  C1B DPP   701      34.678  26.387  24.907  1.00  0.00           C
ATOM   5054  C2B DPP   701      36.128  26.887  28.607  1.00  0.00           C
ATOM   5055  C3B DPP   701      35.278  27.987  32.457  1.00  0.00           C
ATOM   5056  C4B DPP   701      33.978  31.887  34.257  1.00  0.00           C
ATOM   5057  NC3 DPP   702      92.878   3.987   4.807  1.00  0.00           N
ATOM   5058  PO4 DPP   702      95.878   7.087   5.807  1.00  0.00           P
ATOM   5059  GL1 DPP   702      94.278   7.937   9.507  1.00  0.00            
ATOM   5060  GL2 DPP   702      91.378   5.737   9.307  1.00  0.00            
ATOM   5061  C1A DPP   702      93.378   7.587  13.757  1.00  0.00           C
[truncated: 4,170,975 more chars]
