# Supplementary material for: Data showing the lipid conformations and membrane binding behaviors of beta-amyloid fibrils in phase-separated cholesterol-enriched lipid domains with and without glycolipid and oxidized cholesterol from coarse-grained molecular dynamics simulations
Source: Data Brief. 2020 Apr 19;30:105496. doi: 10.1016/j.dib.2020.105496 (PMC7186522; doi:10.1016/j.dib.2020.105496)
Supplement: Supplementary file 1 [file mmc1.zip › Supplementary-Data/S08-12/P4-AB-1.pdb]

TITLE     P4-AB system t= 20000000.00000
REMARK    THIS IS A SIMULATION BOX
CRYST1  225.145  226.894  126.606  90.00  90.00  90.00 P 1           1
MODEL        1
ATOM      1  BB  LEU     1     100.389 108.354  65.288  1.00  0.00           B
ATOM      2  SC1 LEU     1      98.789 110.354  64.688  1.00  0.00           S
ATOM      3  BB  VAL     2     103.439 109.854  66.838  1.00  0.00           B
ATOM      4  SC1 VAL     2     104.839 110.304  68.188  1.00  0.00           S
ATOM      5  BB  PHE     3     104.889 111.054  63.538  1.00  0.00           B
ATOM      6  SC1 PHE     3     102.989 110.104  61.038  1.00  0.00           S
ATOM      7  SC2 PHE     3     102.189 112.254  61.688  1.00  0.00           S
ATOM      8  SC3 PHE     3     101.389 111.254  59.688  1.00  0.00           S
ATOM      9  BB  PHE     4     106.889 114.054  64.788  1.00  0.00           B
ATOM     10  SC1 PHE     4     107.489 116.704  63.238  1.00  0.00           S
ATOM     11  SC2 PHE     4     105.689 116.854  64.838  1.00  0.00           S
ATOM     12  SC3 PHE     4     106.689 118.854  63.988  1.00  0.00           S
ATOM     13  BB  ALA     5     107.789 114.004  68.388  1.00  0.00           B
ATOM     14  BB  GLU     6     109.539 117.254  69.188  1.00  0.00           B
ATOM     15  SC1 GLU     6     106.589 119.004  70.038  1.00  0.00           S
ATOM     16  BB  ASP     7     113.289 117.354  69.038  1.00  0.00           B
ATOM     17  SC1 ASP     7     114.139 119.104  67.388  1.00  0.00           S
ATOM     18  BB  VAL     8     115.989 118.004  71.738  1.00  0.00           B
ATOM     19  SC1 VAL     8     115.039 118.154  73.488  1.00  0.00           S
ATOM     20  BB  GLY     9     119.289 119.304  70.538  1.00  0.00           B
ATOM     21  BB  SER    10     122.039 118.154  72.838  1.00  0.00           B
ATOM     22  SC1 SER    10     121.639 118.554  74.738  1.00  0.00           S
ATOM     23  BB  ASN    11     125.089 119.554  70.938  1.00  0.00           B
ATOM     24  SC1 ASN    11     126.589 121.454  71.338  1.00  0.00           S
ATOM     25  BB  LYS    12     124.839 118.054  67.638  1.00  0.00           B
ATOM     26  SC1 LYS    12     127.139 117.404  66.638  1.00  0.00           S
ATOM     27  SC2 LYS    12     129.289 117.254  64.838  1.00  0.00           S
ATOM     28  BB  GLY    13     123.139 118.254  64.388  1.00  0.00           B
ATOM     29  BB  ALA    14     125.639 117.404  61.688  1.00  0.00           B
ATOM     30  BB  ILE    15     125.289 115.554  58.388  1.00  0.00           B
ATOM     31  SC1 ILE    15     126.889 114.604  57.038  1.00  0.00           S
ATOM     32  BB  ILE    16     121.639 116.354  58.638  1.00  0.00           B
ATOM     33  SC1 ILE    16     120.639 114.954  57.288  1.00  0.00           S
ATOM     34  BB  GLY    17     119.389 117.804  61.338  1.00  0.00           B
ATOM     35  BB  LEU    18     116.139 119.454  60.238  1.00  0.00           B
ATOM     36  SC1 LEU    18     115.339 121.604  58.838  1.00  0.00           S
ATOM     37  BB  MET    19     112.939 117.804  61.088  1.00  0.00           B
ATOM     38  SC1 MET    19     111.739 119.854  62.888  1.00  0.00           S
ATOM     39  BB  VAL    20     110.189 118.454  58.588  1.00  0.00           B
ATOM     40  SC1 VAL    20     110.939 118.254  56.738  1.00  0.00           S
ATOM     41  BB  GLY    21     106.389 118.604  59.188  1.00  0.00           B
ATOM     42  BB  GLY    22     103.989 120.054  56.688  1.00  0.00           B
ATOM     43  BB  VAL    23     100.289 119.954  56.388  1.00  0.00           B
ATOM     44  SC1 VAL    23      99.039 120.504  54.888  1.00  0.00           S
ATOM     45  BB  VAL    24      99.089 121.554  59.488  1.00  0.00           B
ATOM     46  SC1 VAL    24      98.789 123.554  59.238  1.00  0.00           S
ATOM     47  BB  ILE    25      96.339 119.554  61.138  1.00  0.00           B
ATOM     48  SC1 ILE    25      95.639 118.304  59.088  1.00  0.00           S
ATOM     49  BB  ALA    26      96.939 120.604  64.738  1.00  0.00           B
ATOM     50  BB  LEU    27     102.289 105.604  62.238  1.00  0.00           B
ATOM     51  SC1 LEU    27     102.639 104.854  59.738  1.00  0.00           S
ATOM     52  BB  VAL    28     105.639 106.454  63.838  1.00  0.00           B
ATOM     53  SC1 VAL    28     106.839 105.854  65.338  1.00  0.00           S
ATOM     54  BB  PHE    29     107.289 109.404  61.988  1.00  0.00           B
ATOM     55  SC1 PHE    29     106.589 108.854  58.788  1.00  0.00           S
ATOM     56  SC2 PHE    29     108.539 107.604  59.388  1.00  0.00           S
ATOM     57  SC3 PHE    29     108.539 108.904  57.338  1.00  0.00           S
ATOM     58  BB  PHE    30     110.539 110.204  63.788  1.00  0.00           B
ATOM     59  SC1 PHE    30     113.539 109.504  63.888  1.00  0.00           S
ATOM     60  SC2 PHE    30     112.889 109.454  61.588  1.00  0.00           S
ATOM     61  SC3 PHE    30     115.139 108.854  62.188  1.00  0.00           S
ATOM     62  BB  ALA    31     109.989 110.454  67.488  1.00  0.00           B
ATOM     63  BB  GLU    32     110.789 112.454  70.488  1.00  0.00           B
ATOM     64  SC1 GLU    32     110.539 110.804  72.288  1.00  0.00           S
ATOM     65  BB  ASP    33     114.289 112.954  69.238  1.00  0.00           B
ATOM     66  SC1 ASP    33     115.789 112.654  67.188  1.00  0.00           S
ATOM     67  BB  VAL    34     115.289 113.404  72.888  1.00  0.00           B
ATOM     68  SC1 VAL    34     115.289 113.454  74.888  1.00  0.00           S
ATOM     69  BB  GLY    35     118.639 114.904  71.838  1.00  0.00           B
ATOM     70  BB  SER    36     122.139 113.854  72.788  1.00  0.00           B
ATOM     71  SC1 SER    36     121.789 112.154  73.688  1.00  0.00           S
ATOM     72  BB  ASN    37     124.839 114.304  70.088  1.00  0.00           B
ATOM     73  SC1 ASN    37     126.889 114.454  71.438  1.00  0.00           S
ATOM     74  BB  LYS    38     122.439 113.304  67.438  1.00  0.00           B
ATOM     75  SC1 LYS    38     120.389 114.704  67.538  1.00  0.00           S
ATOM     76  SC2 LYS    38     118.189 116.854  66.638  1.00  0.00           S
ATOM     77  BB  GLY    39     123.939 114.554  64.188  1.00  0.00           B
ATOM     78  BB  ALA    40     126.539 112.704  62.038  1.00  0.00           B
ATOM     79  BB  ILE    41     124.039 110.904  59.838  1.00  0.00           B
ATOM     80  SC1 ILE    41     124.639 109.154  58.388  1.00  0.00           S
ATOM     81  BB  ILE    42     120.339 110.904  60.538  1.00  0.00           B
ATOM     82  SC1 ILE    42     119.389 110.454  58.838  1.00  0.00           S
ATOM     83  BB  GLY    43     119.189 113.554  62.988  1.00  0.00           B
ATOM     84  BB  LEU    44     115.589 113.804  62.038  1.00  0.00           B
ATOM     85  SC1 LEU    44     115.839 113.904  59.388  1.00  0.00           S
ATOM     86  BB  MET    45     112.039 114.804  62.588  1.00  0.00           B
ATOM     87  SC1 MET    45     111.989 114.704  65.338  1.00  0.00           S
ATOM     88  BB  VAL    46     109.739 113.604  59.888  1.00  0.00           B
ATOM     89  SC1 VAL    46     110.689 113.254  58.138  1.00  0.00           S
ATOM     90  BB  GLY    47     106.089 114.154  59.188  1.00  0.00           B
ATOM     91  BB  GLY    48     103.489 115.354  56.838  1.00  0.00           B
ATOM     92  BB  VAL    49      99.689 115.654  57.188  1.00  0.00           B
ATOM     93  SC1 VAL    49      98.539 114.154  56.538  1.00  0.00           S
ATOM     94  BB  VAL    50     100.539 116.604  60.788  1.00  0.00           B
ATOM     95  SC1 VAL    50     102.439 117.304  61.038  1.00  0.00           S
ATOM     96  BB  ILE    51      97.789 115.054  62.888  1.00  0.00           B
ATOM     97  SC1 ILE    51      96.639 113.504  61.788  1.00  0.00           S
ATOM     98  BB  ALA    52      97.489 117.304  65.938  1.00  0.00           B
ATOM     99  ROH CHO    53     174.989 129.254  26.288  1.00  0.00            
ATOM    100  R1  CHO    53     174.189 129.254  29.038  1.00  0.00            
ATOM    101  R2  CHO    53     175.739 130.554  30.988  1.00  0.00            
ATOM    102  R3  CHO    53     173.289 131.754  31.488  1.00  0.00            
ATOM    103  R4  CHO    53     174.889 132.204  33.938  1.00  0.00            
ATOM    104  R5  CHO    53     172.939 131.304  33.838  1.00  0.00            
ATOM    105  C1  CHO    53     172.239 134.254  36.138  1.00  0.00           C
ATOM    106  C2  CHO    53     169.639 133.854  39.088  1.00  0.00           C
ATOM    107  ROH CHO    54     159.939 206.104  24.588  1.00  0.00            
ATOM    108  R1  CHO    54     159.189 206.804  27.238  1.00  0.00            
ATOM    109  R2  CHO    54     156.789 205.954  28.338  1.00  0.00            
ATOM    110  R3  CHO    54     158.389 205.054  30.288  1.00  0.00            
ATOM    111  R4  CHO    54     155.789 205.404  31.588  1.00  0.00            
ATOM    112  R5  CHO    54     157.689 206.204  32.238  1.00  0.00            
ATOM    113  C1  CHO    54     156.789 204.204  35.338  1.00  0.00           C
ATOM    114  C2  CHO    54     158.839 202.754  38.688  1.00  0.00           C
ATOM    115  ROH CHO    55     212.489 220.004  21.138  1.00  0.00            
ATOM    116  R1  CHO    55     212.389 221.254  23.688  1.00  0.00            
ATOM    117  R2  CHO    55     210.639 220.454  25.638  1.00  0.00            
ATOM    118  R3  CHO    55     212.839 220.204  27.138  1.00  0.00            
ATOM    119  R4  CHO    55     210.789 220.954  29.038  1.00  0.00            
ATOM    120  R5  CHO    55     212.689 221.954  28.738  1.00  0.00            
ATOM    121  C1  CHO    55     212.989 221.054  32.438  1.00  0.00           C
ATOM    122  C2  CHO    55     215.089 221.754  35.388  1.00  0.00           C
ATOM    123  ROH CHO    56      55.789   6.954  21.938  1.00  0.00            
ATOM    124  R1  CHO    56      57.489   6.004  23.988  1.00  0.00            
ATOM    125  R2  CHO    56      56.939   6.304  26.638  1.00  0.00            
ATOM    126  R3  CHO    56      57.289   3.604  26.688  1.00  0.00            
ATOM    127  R4  CHO    56      57.889   4.454  29.438  1.00  0.00            
ATOM    128  R5  CHO    56      59.189   3.254  28.138  1.00  0.00            
ATOM    129  C1  CHO    56      58.789   0.854  31.088  1.00  0.00           C
ATOM    130  C2  CHO    56      59.089  -0.796  34.088  1.00  0.00           C
ATOM    131  ROH CHO    57      11.739 216.254  24.138  1.00  0.00            
ATOM    132  R1  CHO    57      12.589 217.404  26.588  1.00  0.00            
ATOM    133  R2  CHO    57      11.939 220.004  27.338  1.00  0.00            
ATOM    134  R3  CHO    57      11.039 218.754  29.588  1.00  0.00            
ATOM    135  R4  CHO    57      12.389 221.204  30.538  1.00  0.00            
ATOM    136  R5  CHO    57      12.739 219.154  31.188  1.00  0.00            
ATOM    137  C1  CHO    57      11.739 220.754  34.538  1.00  0.00           C
ATOM    138  C2  CHO    57       9.789 220.004  37.638  1.00  0.00           C
ATOM    139  ROH CHO    58      61.389  53.104  29.888  1.00  0.00            
ATOM    140  R1  CHO    58      60.189  53.004  32.438  1.00  0.00            
ATOM    141  R2  CHO    58      61.589  52.204  34.688  1.00  0.00            
ATOM    142  R3  CHO    58      60.739  54.554  35.688  1.00  0.00            
ATOM    143  R4  CHO    58      61.289  52.954  38.038  1.00  0.00            
ATOM    144  R5  CHO    58      59.439  53.954  37.638  1.00  0.00            
ATOM    145  C1  CHO    58      60.339  55.604  40.938  1.00  0.00           C
ATOM    146  C2  CHO    58      62.539  53.854  44.038  1.00  0.00           C
ATOM    147  ROH CHO    59      18.239 228.854  54.188  1.00  0.00            
ATOM    148  R1  CHO    59      16.339 228.804  52.088  1.00  0.00            
ATOM    149  R2  CHO    59      16.889 230.004  49.638  1.00  0.00            
ATOM    150  R3  CHO    59      16.239 227.554  48.638  1.00  0.00            
ATOM    151  R4  CHO    59      17.089 229.104  46.288  1.00  0.00            
ATOM    152  R5  CHO    59      15.239 228.004  46.538  1.00  0.00            
ATOM    153  C1  CHO    59      16.639 226.254  43.438  1.00  0.00           C
ATOM    154  C2  CHO    59      17.589 225.954  39.188  1.00  0.00           C
ATOM    155  ROH CHO    60      10.139  67.354  17.788  1.00  0.00            
ATOM    156  R1  CHO    60      10.039  67.204  20.588  1.00  0.00            
ATOM    157  R2  CHO    60      10.389  69.404  22.188  1.00  0.00            
ATOM    158  R3  CHO    60       7.989  68.704  23.238  1.00  0.00            
ATOM    159  R4  CHO    60       9.289  70.154  25.388  1.00  0.00            
ATOM    160  R5  CHO    60       8.439  68.154  25.538  1.00  0.00            
ATOM    161  C1  CHO    60       6.389  69.904  28.188  1.00  0.00           C
ATOM    162  C2  CHO    60       8.539  69.254  31.788  1.00  0.00           C
ATOM    163  ROH CHO    61      75.789  66.254  64.838  1.00  0.00            
ATOM    164  R1  CHO    61      75.889  66.454  61.988  1.00  0.00            
ATOM    165  R2  CHO    61      78.239  66.554  60.588  1.00  0.00            
ATOM    166  R3  CHO    61      77.239  64.454  59.288  1.00  0.00            
ATOM    167  R4  CHO    61      78.789  65.854  57.288  1.00  0.00            
ATOM    168  R5  CHO    61      76.739  65.254  57.088  1.00  0.00            
ATOM    169  C1  CHO    61      78.189  63.404  54.088  1.00  0.00           C
ATOM    170  C2  CHO    61      74.439  62.354  51.538  1.00  0.00           C
ATOM    171  ROH CHO    62     154.839  43.604  19.688  1.00  0.00            
ATOM    172  R1  CHO    62     155.639  42.704  22.288  1.00  0.00            
ATOM    173  R2  CHO    62     156.989  44.254  24.038  1.00  0.00            
ATOM    174  R3  CHO    62     154.939  43.604  25.738  1.00  0.00            
ATOM    175  R4  CHO    62     157.239  44.304  27.488  1.00  0.00            
ATOM    176  R5  CHO    62     155.989  42.504  27.538  1.00  0.00            
ATOM    177  C1  CHO    62     155.339  43.754  31.088  1.00  0.00           C
ATOM    178  C2  CHO    62     154.039  41.854  34.838  1.00  0.00           C
ATOM    179  ROH CHO    63     110.089 225.954  25.238  1.00  0.00            
ATOM    180  R1  CHO    63     109.839 224.704  27.788  1.00  0.00            
ATOM    181  R2  CHO    63     110.639 225.954  30.138  1.00  0.00            
ATOM    182  R3  CHO    63     108.089 225.354  30.938  1.00  0.00            
ATOM    183  R4  CHO    63     109.689 225.104  33.338  1.00  0.00            
ATOM    184  R5  CHO    63     108.389 223.604  32.538  1.00  0.00            
ATOM    185  C1  CHO    63     106.789 224.054  35.938  1.00  0.00           C
ATOM    186  C2  CHO    63     105.889 221.504  39.588  1.00  0.00           C
ATOM    187  ROH CHO    64      99.239  83.554  33.538  1.00  0.00            
ATOM    188  R1  CHO    64      99.539  83.554  36.338  1.00  0.00            
ATOM    189  R2  CHO    64     101.039  85.404  37.688  1.00  0.00            
ATOM    190  R3  CHO    64      98.739  85.804  39.088  1.00  0.00            
ATOM    191  R4  CHO    64     100.889  86.004  41.088  1.00  0.00            
ATOM    192  R5  CHO    64      99.139  84.704  41.188  1.00  0.00            
ATOM    193  C1  CHO    64      98.589  86.754  44.388  1.00  0.00           C
ATOM    194  C2  CHO    64      99.239  84.204  47.388  1.00  0.00           C
ATOM    195  ROH CHO    65     214.239  73.954  22.488  1.00  0.00            
ATOM    196  R1  CHO    65     214.589  75.754  24.638  1.00  0.00            
ATOM    197  R2  CHO    65     213.839  75.154  27.238  1.00  0.00            
ATOM    198  R3  CHO    65     216.339  75.804  27.838  1.00  0.00            
ATOM    199  R4  CHO    65     215.089  75.354  30.438  1.00  0.00            
ATOM    200  R5  CHO    65     216.239  77.154  29.788  1.00  0.00            
ATOM    201  C1  CHO    65     218.339  76.154  32.838  1.00  0.00           C
ATOM    202  C2  CHO    65     220.439  76.104  36.438  1.00  0.00           C
ATOM    203  ROH CHO    66     183.389 215.104  56.088  1.00  0.00            
ATOM    204  R1  CHO    66     182.839 214.954  53.288  1.00  0.00            
ATOM    205  R2  CHO    66     184.639 216.004  51.388  1.00  0.00            
ATOM    206  R3  CHO    66     184.539 213.454  50.388  1.00  0.00            
ATOM    207  R4  CHO    66     184.989 215.154  48.088  1.00  0.00            
ATOM    208  R5  CHO    66     183.389 213.754  48.288  1.00  0.00            
ATOM    209  C1  CHO    66     185.089 212.304  45.188  1.00  0.00           C
ATOM    210  C2  CHO    66     185.189 210.504  42.088  1.00  0.00           C
ATOM    211  ROH CHO    67     107.239 205.804  53.438  1.00  0.00            
ATOM    212  R1  CHO    67     108.389 205.254  50.888  1.00  0.00            
ATOM    213  R2  CHO    67     106.889 205.254  48.588  1.00  0.00            
ATOM    214  R3  CHO    67     108.839 207.004  47.788  1.00  0.00            
ATOM    215  R4  CHO    67     107.339 206.304  45.338  1.00  0.00            
ATOM    216  R5  CHO    67     109.489 206.204  45.638  1.00  0.00            
ATOM    217  C1  CHO    67     109.389 208.604  42.638  1.00  0.00           C
ATOM    218  C2  CHO    67     107.189 208.754  39.538  1.00  0.00           C
ATOM    219  ROH CHO    68      70.139 166.154  57.438  1.00  0.00            
ATOM    220  R1  CHO    68      71.839 166.254  55.188  1.00  0.00            
ATOM    221  R2  CHO    68      74.489 167.054  55.338  1.00  0.00            
ATOM    222  R3  CHO    68      74.939 164.654  54.088  1.00  0.00            
ATOM    223  R4  CHO    68      76.789 166.554  52.788  1.00  0.00            
ATOM    224  R5  CHO    68      75.289 165.254  51.838  1.00  0.00            
ATOM    225  C1  CHO    68      78.489 164.004  50.138  1.00  0.00           C
ATOM    226  C2  CHO    68      81.939 164.904  47.888  1.00  0.00           C
ATOM    227  ROH CHO    69     206.339  87.754  55.238  1.00  0.00            
ATOM    228  R1  CHO    69     206.939  87.304  52.488  1.00  0.00            
ATOM    229  R2  CHO    69     205.289  88.054  50.438  1.00  0.00            
ATOM    230  R3  CHO    69     207.489  89.304  49.538  1.00  0.00            
ATOM    231  R4  CHO    69     206.189  88.354  47.138  1.00  0.00            
ATOM    232  R5  CHO    69     208.189  87.954  47.688  1.00  0.00            
ATOM    233  C1  CHO    69     208.739  89.704  44.338  1.00  0.00           C
ATOM    234  C2  CHO    69     210.139  88.454  42.188  1.00  0.00           C
ATOM    235  ROH CHO    70      35.139 210.804  22.938  1.00  0.00            
ATOM    236  R1  CHO    70      36.189 209.804  25.338  1.00  0.00            
ATOM    237  R2  CHO    70      38.339 211.004  26.638  1.00  0.00            
ATOM    238  R3  CHO    70      36.639 211.104  28.738  1.00  0.00            
ATOM    239  R4  CHO    70      39.289 211.354  29.938  1.00  0.00            
ATOM    240  R5  CHO    70      37.789 209.904  30.488  1.00  0.00            
ATOM    241  C1  CHO    70      38.289 211.654  33.838  1.00  0.00           C
ATOM    242  C2  CHO    70      39.389 210.954  36.488  1.00  0.00           C
ATOM    243  ROH CHO    71     127.689  36.254  27.188  1.00  0.00            
ATOM    244  R1  CHO    71     128.539  36.054  29.888  1.00  0.00            
ATOM    245  R2  CHO    71     127.489  37.554  31.938  1.00  0.00            
ATOM    246  R3  CHO    71     127.139  35.154  33.088  1.00  0.00            
ATOM    247  R4  CHO    71     127.339  37.004  35.338  1.00  0.00            
ATOM    248  R5  CHO    71     128.539  35.154  35.038  1.00  0.00            
ATOM    249  C1  CHO    71     126.889  34.404  38.388  1.00  0.00           C
ATOM    250  C2  CHO    71     126.539  32.104  40.738  1.00  0.00           C
ATOM    251  ROH CHO    72     155.089 159.904  52.288  1.00  0.00            
ATOM    252  R1  CHO    72     154.489 159.354  49.588  1.00  0.00            
ATOM    253  R2  CHO    72     155.639 160.704  47.488  1.00  0.00            
ATOM    254  R3  CHO    72     156.339 158.254  46.638  1.00  0.00            
ATOM    255  R4  CHO    72     156.789 159.954  44.338  1.00  0.00            
ATOM    256  R5  CHO    72     155.639 158.154  44.388  1.00  0.00            
ATOM    257  C1  CHO    72     158.139 157.154  41.688  1.00  0.00           C
ATOM    258  C2  CHO    72     158.639 157.904  37.488  1.00  0.00           C
ATOM    259  ROH CHO    73      73.039  72.804  28.688  1.00  0.00            
ATOM    260  R1  CHO    73      72.889  73.954  31.288  1.00  0.00            
ATOM    261  R2  CHO    73      71.739  72.604  33.438  1.00  0.00            
ATOM    262  R3  CHO    73      74.139  73.154  34.638  1.00  0.00            
ATOM    263  R4  CHO    73      72.289  72.604  36.838  1.00  0.00            
ATOM    264  R5  CHO    73      73.539  74.354  36.588  1.00  0.00            
ATOM    265  C1  CHO    73      74.839  73.104  39.938  1.00  0.00           C
ATOM    266  C2  CHO    73      74.739  74.554  43.238  1.00  0.00           C
ATOM    267  ROH CHO    74     104.789  82.104  64.038  1.00  0.00            
ATOM    268  R1  CHO    74     102.839  82.704  62.088  1.00  0.00            
ATOM    269  R2  CHO    74     103.439  83.504  59.538  1.00  0.00            
ATOM    270  R3  CHO    74     101.889  81.404  58.838  1.00  0.00            
ATOM    271  R4  CHO    74     102.139  83.004  56.388  1.00  0.00            
ATOM    272  R5  CHO    74     100.289  82.354  57.338  1.00  0.00            
ATOM    273  C1  CHO    74      99.889  80.754  53.888  1.00  0.00           C
ATOM    274  C2  CHO    74      96.639  81.304  51.838  1.00  0.00           C
ATOM    275  ROH CHO    75     220.339 210.504  56.288  1.00  0.00            
ATOM    276  R1  CHO    75     219.889 212.054  53.988  1.00  0.00            
ATOM    277  R2  CHO    75     221.339 211.704  51.688  1.00  0.00            
ATOM    278  R3  CHO    75     218.889 211.404  50.538  1.00  0.00            
ATOM    279  R4  CHO    75     220.689 211.804  48.288  1.00  0.00            
ATOM    280  R5  CHO    75     218.889 212.904  48.688  1.00  0.00            
ATOM    281  C1  CHO    75     218.039 211.504  45.238  1.00  0.00           C
ATOM    282  C2  CHO    75     217.139 213.254  41.688  1.00  0.00           C
ATOM    283  ROH CHO    76     205.089  97.254  55.488  1.00  0.00            
ATOM    284  R1  CHO    76     204.989  97.404  52.638  1.00  0.00            
ATOM    285  R2  CHO    76     202.589  97.854  51.338  1.00  0.00            
ATOM    286  R3  CHO    76     204.039  99.854  50.188  1.00  0.00            
ATOM    287  R4  CHO    76     201.789  99.354  48.288  1.00  0.00            
ATOM    288  R5  CHO    76     203.939  99.354  47.838  1.00  0.00            
ATOM    289  C1  CHO    76     202.689 102.104  45.438  1.00  0.00           C
ATOM    290  C2  CHO    76     199.639 103.454  42.338  1.00  0.00           C
ATOM    291  ROH CHO    77     132.439 100.354  33.388  1.00  0.00            
ATOM    292  R1  CHO    77     131.439 101.554  35.738  1.00  0.00            
ATOM    293  R2  CHO    77     131.789 100.454  38.238  1.00  0.00            
ATOM    294  R3  CHO    77     132.789 102.904  38.838  1.00  0.00            
ATOM    295  R4  CHO    77     132.339 101.604  41.438  1.00  0.00            
ATOM    296  R5  CHO    77     131.589 103.554  40.838  1.00  0.00            
ATOM    297  C1  CHO    77     133.689 104.604  43.888  1.00  0.00           C
ATOM    298  C2  CHO    77     132.689 107.254  46.288  1.00  0.00           C
ATOM    299  ROH CHO    78     111.639  76.254  29.238  1.00  0.00            
ATOM    300  R1  CHO    78     113.289  75.954  31.488  1.00  0.00            
ATOM    301  R2  CHO    78     112.989  77.504  33.788  1.00  0.00            
ATOM    302  R3  CHO    78     112.889  75.054  34.988  1.00  0.00            
ATOM    303  R4  CHO    78     113.289  76.954  37.188  1.00  0.00            
ATOM    304  R5  CHO    78     114.489  75.204  36.738  1.00  0.00            
ATOM    305  C1  CHO    78     113.389  74.354  40.288  1.00  0.00           C
ATOM    306  C2  CHO    78     114.789  74.404  42.988  1.00  0.00           C
ATOM    307  ROH CHO    79       2.039  29.404  56.838  1.00  0.00            
ATOM    308  R1  CHO    79       3.189  29.254  54.238  1.00  0.00            
ATOM    309  R2  CHO    79       2.239  27.504  52.288  1.00  0.00            
ATOM    310  R3  CHO    79       2.039  29.754  50.838  1.00  0.00            
ATOM    311  R4  CHO    79       2.489  27.654  48.838  1.00  0.00            
ATOM    312  R5  CHO    79       3.639  29.504  49.088  1.00  0.00            
ATOM    313  C1  CHO    79       2.489  29.854  45.488  1.00  0.00           C
ATOM    314  C2  CHO    79       3.839  29.854  41.538  1.00  0.00           C
ATOM    315  ROH CHO    80     151.339  37.054  55.088  1.00  0.00            
ATOM    316  R1  CHO    80     149.839  36.754  52.688  1.00  0.00            
ATOM    317  R2  CHO    80     149.739  38.754  50.788  1.00  0.00            
ATOM    318  R3  CHO    80     150.639  36.804  49.138  1.00  0.00            
ATOM    319  R4  CHO    80     149.389  38.804  47.388  1.00  0.00            
ATOM    320  R5  CHO    80     148.939  36.654  47.438  1.00  0.00            
ATOM    321  C1  CHO    80     149.939  36.954  43.788  1.00  0.00           C
ATOM    322  C2  CHO    80     147.139  38.204  41.988  1.00  0.00           C
ATOM    323  ROH CHO    81      95.789  40.804  30.538  1.00  0.00            
ATOM    324  R1  CHO    81      95.189  41.804  33.088  1.00  0.00            
ATOM    325  R2  CHO    81      93.339  40.654  34.788  1.00  0.00            
ATOM    326  R3  CHO    81      95.439  40.704  36.538  1.00  0.00            
ATOM    327  R4  CHO    81      93.089  40.304  38.238  1.00  0.00            
ATOM    328  R5  CHO    81      94.589  41.854  38.438  1.00  0.00            
ATOM    329  C1  CHO    81      94.889  40.154  41.838  1.00  0.00           C
ATOM    330  C2  CHO    81      94.639  42.004  45.188  1.00  0.00           C
ATOM    331  ROH CHO    82     107.389 104.504  32.888  1.00  0.00            
ATOM    332  R1  CHO    82     106.089 104.454  35.388  1.00  0.00            
ATOM    333  R2  CHO    82     106.639 102.554  37.338  1.00  0.00            
ATOM    334  R3  CHO    82     106.989 104.804  38.888  1.00  0.00            
ATOM    335  R4  CHO    82     106.489 102.604  40.788  1.00  0.00            
ATOM    336  R5  CHO    82     105.439 104.504  40.688  1.00  0.00            
ATOM    337  C1  CHO    82     106.789 104.704  44.238  1.00  0.00           C
ATOM    338  C2  CHO    82     108.939 106.204  48.038  1.00  0.00           C
ATOM    339  ROH CHO    83     116.289  63.654  62.538  1.00  0.00            
ATOM    340  R1  CHO    83     113.889  64.104  61.138  1.00  0.00            
ATOM    341  R2  CHO    83     113.639  66.104  59.238  1.00  0.00            
ATOM    342  R3  CHO    83     112.839  64.104  57.638  1.00  0.00            
ATOM    343  R4  CHO    83     112.939  66.454  55.888  1.00  0.00            
ATOM    344  R5  CHO    83     111.239  65.104  56.138  1.00  0.00            
ATOM    345  C1  CHO    83     111.739  64.704  52.388  1.00  0.00           C
ATOM    346  C2  CHO    83     110.039  65.554  49.638  1.00  0.00           C
ATOM    347  ROH CHO    84     180.639 114.554  26.888  1.00  0.00            
ATOM    348  R1  CHO    84     180.789 115.604  29.538  1.00  0.00            
ATOM    349  R2  CHO    84     178.589 116.354  30.988  1.00  0.00            
ATOM    350  R3  CHO    84     179.639 114.604  32.838  1.00  0.00            
ATOM    351  R4  CHO    84     178.639 116.904  34.388  1.00  0.00            
ATOM    352  R5  CHO    84     180.639 116.054  34.438  1.00  0.00            
ATOM    353  C1  CHO    84     179.739 115.604  38.088  1.00  0.00           C
ATOM    354  C2  CHO    84     183.139 115.754  40.188  1.00  0.00           C
ATOM    355  ROH CHO    85      33.139  40.754  24.388  1.00  0.00            
ATOM    356  R1  CHO    85      32.339  41.454  27.038  1.00  0.00            
ATOM    357  R2  CHO    85      30.139  40.304  28.288  1.00  0.00            
ATOM    358  R3  CHO    85      31.989  39.804  30.238  1.00  0.00            
ATOM    359  R4  CHO    85      29.439  40.104  31.638  1.00  0.00            
ATOM    360  R5  CHO    85      31.289  41.154  32.088  1.00  0.00            
ATOM    361  C1  CHO    85      30.689  39.454  35.438  1.00  0.00           C
ATOM    362  C2  CHO    85      30.139  40.504  38.738  1.00  0.00           C
ATOM    363  ROH CHO    86     195.339 178.204  57.288  1.00  0.00            
ATOM    364  R1  CHO    86     196.889 177.454  55.038  1.00  0.00            
ATOM    365  R2  CHO    86     197.239 179.104  52.838  1.00  0.00            
ATOM    366  R3  CHO    86     199.839 178.704  53.338  1.00  0.00            
ATOM    367  R4  CHO    86     199.739 179.354  50.488  1.00  0.00            
ATOM    368  R5  CHO    86     200.639 177.604  51.338  1.00  0.00            
ATOM    369  C1  CHO    86     203.689 179.154  49.588  1.00  0.00           C
ATOM    370  C2  CHO    86     205.639 175.904  49.288  1.00  0.00           C
ATOM    371  ROH CHO    87      65.739   5.504  58.088  1.00  0.00            
ATOM    372  R1  CHO    87      65.339   7.354  55.988  1.00  0.00            
ATOM    373  R2  CHO    87      67.239   7.754  54.038  1.00  0.00            
ATOM    374  R3  CHO    87      65.189   7.154  52.338  1.00  0.00            
ATOM    375  R4  CHO    87      66.889   9.104  50.838  1.00  0.00            
ATOM    376  R5  CHO    87      64.739   9.254  51.238  1.00  0.00            
ATOM    377  C1  CHO    87      64.739   9.304  47.388  1.00  0.00           C
ATOM    378  C2  CHO    87      66.639  10.354  43.588  1.00  0.00           C
ATOM    379  ROH CHO    88      80.739  32.004  63.738  1.00  0.00            
ATOM    380  R1  CHO    88      81.539  33.554  61.538  1.00  0.00            
ATOM    381  R2  CHO    88      80.389  33.254  59.038  1.00  0.00            
ATOM    382  R3  CHO    88      79.989  35.954  59.238  1.00  0.00            
ATOM    383  R4  CHO    88      79.139  35.304  56.538  1.00  0.00            
ATOM    384  R5  CHO    88      80.589  36.854  57.088  1.00  0.00            
ATOM    385  C1  CHO    88      78.089  39.054  55.288  1.00  0.00           C
ATOM    386  C2  CHO    88      77.039  40.104  51.338  1.00  0.00           C
ATOM    387  ROH CHO    89     139.039 123.304  54.638  1.00  0.00            
ATOM    388  R1  CHO    89     138.939 122.704  51.888  1.00  0.00            
ATOM    389  R2  CHO    89     136.789 121.354  50.738  1.00  0.00            
ATOM    390  R3  CHO    89     136.689 123.504  49.088  1.00  0.00            
ATOM    391  R4  CHO    89     135.439 121.354  47.538  1.00  0.00            
ATOM    392  R5  CHO    89     137.039 122.604  46.888  1.00  0.00            
ATOM    393  C1  CHO    89     134.489 123.454  44.188  1.00  0.00           C
ATOM    394  C2  CHO    89     132.139 122.154  41.838  1.00  0.00           C
ATOM    395  ROH CHO    90      94.539  12.954  24.838  1.00  0.00            
ATOM    396  R1  CHO    90      94.039  12.154  27.488  1.00  0.00            
ATOM    397  R2  CHO    90      95.689  12.804  29.588  1.00  0.00            
ATOM    398  R3  CHO    90      93.389  13.804  30.688  1.00  0.00            
ATOM    399  R4  CHO    90      95.189  13.454  32.988  1.00  0.00            
ATOM    400  R5  CHO    90      93.189  12.654  32.788  1.00  0.00            
ATOM    401  C1  CHO    90      92.789  14.704  35.938  1.00  0.00           C
ATOM    402  C2  CHO    90      93.989  12.554  39.388  1.00  0.00           C
ATOM    403  ROH CHO    91      97.339  51.354  68.788  1.00  0.00            
ATOM    404  R1  CHO    91      98.189  50.954  66.138  1.00  0.00            
ATOM    405  R2  CHO    91      96.939  49.204  64.438  1.00  0.00            
ATOM    406  R3  CHO    91      96.789  51.354  62.788  1.00  0.00            
ATOM    407  R4  CHO    91      96.889  49.104  60.938  1.00  0.00            
ATOM    408  R5  CHO    91      98.189  50.804  60.938  1.00  0.00            
ATOM    409  C1  CHO    91      96.689  51.104  57.438  1.00  0.00           C
ATOM    410  C2  CHO    91      97.939  51.054  54.538  1.00  0.00           C
ATOM    411  ROH CHO    92     216.439 217.204  54.638  1.00  0.00            
ATOM    412  R1  CHO    92     216.689 216.704  51.888  1.00  0.00            
ATOM    413  R2  CHO    92     215.639 214.454  50.688  1.00  0.00            
ATOM    414  R3  CHO    92     214.389 216.254  49.088  1.00  0.00            
ATOM    415  R4  CHO    92     214.589 213.804  47.438  1.00  0.00            
ATOM    416  R5  CHO    92     215.339 215.804  46.888  1.00  0.00            
ATOM    417  C1  CHO    92     212.839 215.154  44.038  1.00  0.00           C
ATOM    418  C2  CHO    92     209.639 216.054  41.888  1.00  0.00           C
ATOM    419  ROH CHO    93     102.539  48.004  33.738  1.00  0.00            
ATOM    420  R1  CHO    93     102.139  46.804  36.238  1.00  0.00            
ATOM    421  R2  CHO    93     104.039  45.154  37.438  1.00  0.00            
ATOM    422  R3  CHO    93     103.789  46.904  39.488  1.00  0.00            
ATOM    423  R4  CHO    93     105.189  44.554  40.638  1.00  0.00            
ATOM    424  R5  CHO    93     103.339  45.504  41.388  1.00  0.00            
ATOM    425  C1  CHO    93     105.589  45.854  44.438  1.00  0.00           C
ATOM    426  C2  CHO    93     104.839  45.654  48.338  1.00  0.00           C
ATOM    427  ROH CHO    94     186.239   5.554  59.388  1.00  0.00            
ATOM    428  R1  CHO    94     186.739   4.654  56.738  1.00  0.00            
ATOM    429  R2  CHO    94     184.839   4.004  54.938  1.00  0.00            
ATOM    430  R3  CHO    94     186.089   5.754  53.338  1.00  0.00            
ATOM    431  R4  CHO    94     184.389   4.254  51.538  1.00  0.00            
ATOM    432  R5  CHO    94     186.539   4.554  51.338  1.00  0.00            
ATOM    433  C1  CHO    94     185.289   6.104  48.038  1.00  0.00           C
ATOM    434  C2  CHO    94     185.089   6.654  44.338  1.00  0.00           C
ATOM    435  ROH CHO    95     158.839 106.854  28.638  1.00  0.00            
ATOM    436  R1  CHO    95     158.939 107.054  31.488  1.00  0.00            
ATOM    437  R2  CHO    95     161.339 106.904  32.838  1.00  0.00            
ATOM    438  R3  CHO    95     160.539 109.254  33.888  1.00  0.00            
ATOM    439  R4  CHO    95     162.439 108.204  35.838  1.00  0.00            
ATOM    440  R5  CHO    95     160.439 108.854  36.238  1.00  0.00            
ATOM    441  C1  CHO    95     162.339 111.154  38.588  1.00  0.00           C
ATOM    442  C2  CHO    95     161.989 112.504  41.738  1.00  0.00           C
ATOM    443  ROH CHO    96      73.539  25.204  25.338  1.00  0.00            
ATOM    444  R1  CHO    96      73.489  25.354  28.138  1.00  0.00            
ATOM    445  R2  CHO    96      71.139  25.004  29.588  1.00  0.00            
ATOM    446  R3  CHO    96      72.639  23.154  30.888  1.00  0.00            
ATOM    447  R4  CHO    96      70.289  23.554  32.588  1.00  0.00            
ATOM    448  R5  CHO    96      72.389  23.704  33.188  1.00  0.00            
ATOM    449  C1  CHO    96      71.189  21.004  35.588  1.00  0.00           C
ATOM    450  C2  CHO    96      69.189  18.904  38.238  1.00  0.00           C
ATOM    451  ROH CHO    97      48.389  77.704  25.438  1.00  0.00            
ATOM    452  R1  CHO    97      47.239  78.054  27.988  1.00  0.00            
ATOM    453  R2  CHO    97      45.139  76.504  28.938  1.00  0.00            
ATOM    454  R3  CHO    97      46.839  76.054  30.988  1.00  0.00            
ATOM    455  R4  CHO    97      44.139  75.804  32.138  1.00  0.00            
ATOM    456  R5  CHO    97      45.739  77.104  32.888  1.00  0.00            
ATOM    457  C1  CHO    97      45.139  75.004  35.988  1.00  0.00           C
ATOM    458  C2  CHO    97      42.739  74.254  39.338  1.00  0.00           C
ATOM    459  ROH CHO    98     126.089 103.304  32.338  1.00  0.00            
ATOM    460  R1  CHO    98     125.539 102.354  34.988  1.00  0.00            
ATOM    461  R2  CHO    98     127.289 100.754  36.388  1.00  0.00            
ATOM    462  R3  CHO    98     127.139 102.704  38.238  1.00  0.00            
ATOM    463  R4  CHO    98     127.989 100.304  39.738  1.00  0.00            
ATOM    464  R5  CHO    98     126.189 101.554  40.188  1.00  0.00            
ATOM    465  C1  CHO    98     128.139 101.854  43.488  1.00  0.00           C
ATOM    466  C2  CHO    98     129.039  98.804  44.638  1.00  0.00           C
ATOM    467  ROH CHO    99     219.739  76.004  20.588  1.00  0.00            
ATOM    468  R1  CHO    99     219.289  75.404  23.338  1.00  0.00            
ATOM    469  R2  CHO    99     221.189  74.054  24.888  1.00  0.00            
ATOM    470  R3  CHO    99     220.889  76.204  26.538  1.00  0.00            
ATOM    471  R4  CHO    99     222.239  74.204  28.138  1.00  0.00            
ATOM    472  R5  CHO    99     220.439  75.304  28.688  1.00  0.00            
ATOM    473  C1  CHO    99     222.639  76.354  31.588  1.00  0.00           C
ATOM    474  C2  CHO    99     225.889  77.304  33.138  1.00  0.00           C
ATOM    475  ROH CHO   100      17.889  21.454  54.138  1.00  0.00            
ATOM    476  R1  CHO   100      16.539  22.654  51.938  1.00  0.00            
ATOM    477  R2  CHO   100      17.689  22.854  49.438  1.00  0.00            
ATOM    478  R3  CHO   100      15.439  21.554  48.638  1.00  0.00            
ATOM    479  R4  CHO   100      16.589  22.554  46.138  1.00  0.00            
ATOM    480  R5  CHO   100      14.589  22.904  46.838  1.00  0.00            
ATOM    481  C1  CHO   100      13.889  21.154  43.488  1.00  0.00           C
ATOM    482  C2  CHO   100      13.039  22.254  39.938  1.00  0.00           C
ATOM    483  ROH CHO   101      15.189  68.154  55.688  1.00  0.00            
ATOM    484  R1  CHO   101      16.189  67.254  53.188  1.00  0.00            
ATOM    485  R2  CHO   101      14.639  67.054  50.938  1.00  0.00            
ATOM    486  R3  CHO   101      16.539  68.654  49.838  1.00  0.00            
ATOM    487  R4  CHO   101      16.039  66.604  47.788  1.00  0.00            
ATOM    488  R5  CHO   101      17.989  67.154  48.638  1.00  0.00            
ATOM    489  C1  CHO   101      18.639  67.854  44.938  1.00  0.00           C
ATOM    490  C2  CHO   101      20.439  66.004  43.438  1.00  0.00           C
ATOM    491  ROH CHO   102      57.639  64.604  61.988  1.00  0.00            
ATOM    492  R1  CHO   102      58.739  65.954  59.738  1.00  0.00            
ATOM    493  R2  CHO   102      59.839  64.554  57.638  1.00  0.00            
ATOM    494  R3  CHO   102      58.089  66.004  56.138  1.00  0.00            
ATOM    495  R4  CHO   102      60.039  65.004  54.188  1.00  0.00            
ATOM    496  R5  CHO   102      59.389  67.054  54.488  1.00  0.00            
ATOM    497  C1  CHO   102      58.439  66.554  50.838  1.00  0.00           C
ATOM    498  C2  CHO   102      61.289  67.604  48.988  1.00  0.00           C
ATOM    499  ROH CHO   103     199.239  42.404  54.388  1.00  0.00            
ATOM    500  R1  CHO   103     199.539  40.904  51.988  1.00  0.00            
ATOM    501  R2  CHO   103     197.339  39.854  50.638  1.00  0.00            
ATOM    502  R3  CHO   103     198.389  41.204  48.538  1.00  0.00            
ATOM    503  R4  CHO   103     196.689  39.204  47.338  1.00  0.00            
ATOM    504  R5  CHO   103     198.739  39.504  46.888  1.00  0.00            
ATOM    505  C1  CHO   103     197.239  40.054  43.438  1.00  0.00           C
ATOM    506  C2  CHO   103     197.639  38.604  39.888  1.00  0.00           C
ATOM    507  ROH CHO   104      53.439  16.754  23.138  1.00  0.00            
ATOM    508  R1  CHO   104      54.139  15.154  25.338  1.00  0.00            
ATOM    509  R2  CHO   104      54.389  16.154  27.888  1.00  0.00            
ATOM    510  R3  CHO   104      52.589  14.254  28.538  1.00  0.00            
ATOM    511  R4  CHO   104      53.839  14.954  31.088  1.00  0.00            
ATOM    512  R5  CHO   104      53.639  12.954  30.238  1.00  0.00            
ATOM    513  C1  CHO   104      51.839  12.404  33.538  1.00  0.00           C
ATOM    514  C2  CHO   104      52.989   9.504  36.188  1.00  0.00           C
ATOM    515  ROH CHO   105       7.639  33.904  20.138  1.00  0.00            
ATOM    516  R1  CHO   105       8.039  34.504  22.838  1.00  0.00            
ATOM    517  R2  CHO   105       6.139  34.004  24.788  1.00  0.00            
ATOM    518  R3  CHO   105       8.189  32.654  25.988  1.00  0.00            
ATOM    519  R4  CHO   105       6.389  33.354  28.188  1.00  0.00            
ATOM    520  R5  CHO   105       8.489  33.754  28.088  1.00  0.00            
ATOM    521  C1  CHO   105       8.389  31.654  31.288  1.00  0.00           C
ATOM    522  C2  CHO   105       9.089  32.004  34.788  1.00  0.00           C
ATOM    523  ROH CHO   106     107.389 214.004  57.288  1.00  0.00            
ATOM    524  R1  CHO   106     107.139 215.654  54.988  1.00  0.00            
ATOM    525  R2  CHO   106     108.189 215.004  52.538  1.00  0.00            
ATOM    526  R3  CHO   106     105.639 215.354  51.688  1.00  0.00            
ATOM    527  R4  CHO   106     107.239 214.954  49.238  1.00  0.00            
ATOM    528  R5  CHO   106     105.889 216.654  49.638  1.00  0.00            
ATOM    529  C1  CHO   106     104.289 215.304  46.488  1.00  0.00           C
ATOM    530  C2  CHO   106     104.089 218.004  43.488  1.00  0.00           C
ATOM    531  ROH CHO   107      28.339  39.004  23.688  1.00  0.00            
ATOM    532  R1  CHO   107      26.239  38.904  25.588  1.00  0.00            
ATOM    533  R2  CHO   107      25.889  36.704  27.288  1.00  0.00            
ATOM    534  R3  CHO   107      25.989  38.604  29.238  1.00  0.00            
ATOM    535  R4  CHO   107      25.739  36.104  30.688  1.00  0.00            
ATOM    536  R5  CHO   107      24.489  37.854  30.938  1.00  0.00            
ATOM    537  C1  CHO   107      25.789  37.504  34.488  1.00  0.00           C
ATOM    538  C2  CHO   107      25.439  39.204  38.588  1.00  0.00           C
ATOM    539  ROH CHO   108     135.189  55.754  25.888  1.00  0.00            
ATOM    540  R1  CHO   108     136.989  54.554  27.738  1.00  0.00            
ATOM    541  R2  CHO   108     138.039  55.904  29.888  1.00  0.00            
ATOM    542  R3  CHO   108     136.989  53.904  31.338  1.00  0.00            
ATOM    543  R4  CHO   108     138.689  55.354  33.238  1.00  0.00            
ATOM    544  R5  CHO   108     138.689  53.204  32.788  1.00  0.00            
ATOM    545  C1  CHO   108     137.939  53.104  36.538  1.00  0.00           C
ATOM    546  C2  CHO   108     135.539  54.104  39.688  1.00  0.00           C
ATOM    547  ROH CHO   109      43.389   1.004  54.288  1.00  0.00            
ATOM    548  R1  CHO   109      44.589   1.254  51.738  1.00  0.00            
ATOM    549  R2  CHO   109      43.089   1.754  49.488  1.00  0.00            
ATOM    550  R3  CHO   109      44.839   3.804  49.188  1.00  0.00            
ATOM    551  R4  CHO   109      43.739   3.404  46.488  1.00  0.00            
ATOM    552  R5  CHO   109      45.839   3.454  47.088  1.00  0.00            
ATOM    553  C1  CHO   109      45.739   6.304  44.538  1.00  0.00           C
ATOM    554  C2  CHO   109      46.889   8.604  42.038  1.00  0.00           C
ATOM    555  ROH CHO   110      79.789 134.304  57.138  1.00  0.00            
ATOM    556  R1  CHO   110      79.189 133.304  54.538  1.00  0.00            
ATOM    557  R2  CHO   110      77.439 134.554  52.838  1.00  0.00            
ATOM    558  R3  CHO   110      79.539 134.454  51.088  1.00  0.00            
ATOM    559  R4  CHO   110      77.139 134.454  49.388  1.00  0.00            
ATOM    560  R5  CHO   110      78.789 133.004  49.338  1.00  0.00            
ATOM    561  C1  CHO   110      78.939 134.304  45.788  1.00  0.00           C
ATOM    562  C2  CHO   110      76.489 131.754  43.988  1.00  0.00           C
ATOM    563  ROH CHO   111     207.489  55.054  52.188  1.00  0.00            
ATOM    564  R1  CHO   111     206.589  55.254  49.538  1.00  0.00            
ATOM    565  R2  CHO   111     207.339  53.504  47.538  1.00  0.00            
ATOM    566  R3  CHO   111     204.739  53.204  47.188  1.00  0.00            
ATOM    567  R4  CHO   111     205.889  52.254  44.688  1.00  0.00            
ATOM    568  R5  CHO   111     204.289  53.804  44.888  1.00  0.00            
ATOM    569  C1  CHO   111     202.489  51.304  42.688  1.00  0.00           C
ATOM    570  C2  CHO   111     199.539  48.854  41.438  1.00  0.00           C
ATOM    571  ROH CHO   112     151.889 225.604  24.388  1.00  0.00            
ATOM    572  R1  CHO   112     151.689 224.354  26.938  1.00  0.00            
ATOM    573  R2  CHO   112     153.739 224.504  28.788  1.00  0.00            
ATOM    574  R3  CHO   112     151.789 225.354  30.438  1.00  0.00            
ATOM    575  R4  CHO   112     153.939 224.654  32.238  1.00  0.00            
ATOM    576  R5  CHO   112     151.889 223.954  32.338  1.00  0.00            
ATOM    577  C1  CHO   112     152.139 225.554  35.788  1.00  0.00           C
ATOM    578  C2  CHO   112     154.489 224.054  37.888  1.00  0.00           C
ATOM    579  ROH CHO   113     122.289  89.904  63.888  1.00  0.00            
ATOM    580  R1  CHO   113     121.439  89.104  61.338  1.00  0.00            
ATOM    581  R2  CHO   113     120.489  90.854  59.438  1.00  0.00            
ATOM    582  R3  CHO   113     122.439  89.804  57.888  1.00  0.00            
ATOM    583  R4  CHO   113     120.389  90.754  55.988  1.00  0.00            
ATOM    584  R5  CHO   113     121.239  88.754  56.088  1.00  0.00            
ATOM    585  C1  CHO   113     122.289  89.754  52.538  1.00  0.00           C
ATOM    586  C2  CHO   113     124.789  89.404  49.688  1.00  0.00           C
ATOM    587  ROH CHO   114     181.589  40.404  53.938  1.00  0.00            
ATOM    588  R1  CHO   114     181.239  40.504  51.138  1.00  0.00            
ATOM    589  R2  CHO   114     183.039  39.504  49.288  1.00  0.00            
ATOM    590  R3  CHO   114     180.889  38.154  48.388  1.00  0.00            
ATOM    591  R4  CHO   114     182.239  39.104  45.988  1.00  0.00            
ATOM    592  R5  CHO   114     180.089  39.404  46.488  1.00  0.00            
ATOM    593  C1  CHO   114     179.739  37.554  43.188  1.00  0.00           C
ATOM    594  C2  CHO   114     179.539  36.904  39.338  1.00  0.00           C
ATOM    595  ROH CHO   115     195.339  28.504  26.238  1.00  0.00            
ATOM    596  R1  CHO   115     193.489  28.354  28.338  1.00  0.00            
ATOM    597  R2  CHO   115     194.239  28.204  30.988  1.00  0.00            
ATOM    598  R3  CHO   115     192.589  30.354  31.238  1.00  0.00            
ATOM    599  R4  CHO   115     192.639  29.204  33.938  1.00  0.00            
ATOM    600  R5  CHO   115     190.889  29.604  32.788  1.00  0.00            
ATOM    601  C1  CHO   115     190.189  31.754  35.838  1.00  0.00           C
ATOM    602  C2  CHO   115     189.789  29.554  38.938  1.00  0.00           C
ATOM    603  ROH CHO   116      19.439 118.404  25.888  1.00  0.00            
ATOM    604  R1  CHO   116      21.039 118.604  28.188  1.00  0.00            
ATOM    605  R2  CHO   116      21.639 121.054  29.388  1.00  0.00            
ATOM    606  R3  CHO   116      20.639 119.854  31.588  1.00  0.00            
ATOM    607  R4  CHO   116      22.839 121.554  32.588  1.00  0.00            
ATOM    608  R5  CHO   116      22.589 119.454  32.938  1.00  0.00            
ATOM    609  C1  CHO   116      22.589 120.754  36.538  1.00  0.00           C
ATOM    610  C2  CHO   116      22.989 118.554  39.738  1.00  0.00           C
ATOM    611  ROH CHO   117       4.639  69.904  53.588  1.00  0.00            
ATOM    612  R1  CHO   117       4.339  71.004  50.988  1.00  0.00            
ATOM    613  R2  CHO   117       6.239  70.704  48.988  1.00  0.00            
ATOM    614  R3  CHO   117       4.139  69.704  47.588  1.00  0.00            
ATOM    615  R4  CHO   117       6.439  69.454  45.788  1.00  0.00            
ATOM    616  R5  CHO   117       4.539  70.404  45.338  1.00  0.00            
ATOM    617  C1  CHO   117       4.589  67.804  42.588  1.00  0.00           C
ATOM    618  C2  CHO   117       5.789  64.954  40.288  1.00  0.00           C
ATOM    619  ROH CHO   118       5.839  38.304  20.888  1.00  0.00            
ATOM    620  R1  CHO   118       5.989  39.254  23.538  1.00  0.00            
ATOM    621  R2  CHO   118       4.139  38.604  25.488  1.00  0.00            
ATOM    622  R3  CHO   118       6.339  37.804  26.888  1.00  0.00            
ATOM    623  R4  CHO   118       4.139  37.504  28.738  1.00  0.00            
ATOM    624  R5  CHO   118       5.989  38.604  29.088  1.00  0.00            
ATOM    625  C1  CHO   118       6.189  36.154  31.988  1.00  0.00           C
ATOM    626  C2  CHO   118       5.439  36.104  36.388  1.00  0.00           C
ATOM    627  ROH CHO   119     159.889  56.054  59.188  1.00  0.00            
ATOM    628  R1  CHO   119     161.689  55.904  56.938  1.00  0.00            
ATOM    629  R2  CHO   119     160.739  55.654  54.388  1.00  0.00            
ATOM    630  R3  CHO   119     162.239  57.854  53.938  1.00  0.00            
ATOM    631  R4  CHO   119     161.889  56.704  51.288  1.00  0.00            
ATOM    632  R5  CHO   119     163.839  57.204  52.238  1.00  0.00            
ATOM    633  C1  CHO   119     164.039  59.404  49.088  1.00  0.00           C
ATOM    634  C2  CHO   119     164.939  60.704  45.738  1.00  0.00           C
ATOM    635  ROH CHO   120     120.739  12.404  26.888  1.00  0.00            
ATOM    636  R1  CHO   120     120.339  11.204  29.388  1.00  0.00            
ATOM    637  R2  CHO   120     122.139  11.354  31.438  1.00  0.00            
ATOM    638  R3  CHO   120     120.089  12.354  32.838  1.00  0.00            
ATOM    639  R4  CHO   120     121.889  11.354  34.888  1.00  0.00            
ATOM    640  R5  CHO   120     119.839  10.804  34.688  1.00  0.00            
ATOM    641  C1  CHO   120     119.789  12.204  38.188  1.00  0.00           C
ATOM    642  C2  CHO   120     120.389  12.054  41.938  1.00  0.00           C
ATOM    643  ROH CHO   121     142.239  40.854  56.388  1.00  0.00            
ATOM    644  R1  CHO   121     140.539  41.154  54.138  1.00  0.00            
ATOM    645  R2  CHO   121     141.439  40.954  51.538  1.00  0.00            
ATOM    646  R3  CHO   121     139.489  39.054  51.338  1.00  0.00            
ATOM    647  R4  CHO   121     140.089  39.804  48.588  1.00  0.00            
ATOM    648  R5  CHO   121     138.039  39.804  49.538  1.00  0.00            
ATOM    649  C1  CHO   121     137.439  37.404  46.688  1.00  0.00           C
ATOM    650  C2  CHO   121     135.089  35.604  42.638  1.00  0.00           C
ATOM    651  ROH CHO   122     109.539  32.354  27.638  1.00  0.00            
ATOM    652  R1  CHO   122     110.039  32.854  30.388  1.00  0.00            
ATOM    653  R2  CHO   122     107.989  33.154  32.238  1.00  0.00            
ATOM    654  R3  CHO   122     109.339  31.154  33.538  1.00  0.00            
ATOM    655  R4  CHO   122     107.889  32.554  35.638  1.00  0.00            
ATOM    656  R5  CHO   122     110.039  32.154  35.588  1.00  0.00            
ATOM    657  C1  CHO   122     109.089  30.404  38.838  1.00  0.00           C
ATOM    658  C2  CHO   122     109.939  27.904  41.288  1.00  0.00           C
ATOM    659  ROH CHO   123      17.239 210.354  56.588  1.00  0.00            
ATOM    660  R1  CHO   123      16.489 208.854  54.288  1.00  0.00            
ATOM    661  R2  CHO   123      13.889 208.854  53.288  1.00  0.00            
ATOM    662  R3  CHO   123      15.139 209.604  50.988  1.00  0.00            
ATOM    663  R4  CHO   123      12.789 208.104  50.138  1.00  0.00            
ATOM    664  R5  CHO   123      14.839 207.754  49.488  1.00  0.00            
ATOM    665  C1  CHO   123      13.239 208.404  46.088  1.00  0.00           C
ATOM    666  C2  CHO   123      10.539 206.554  44.038  1.00  0.00           C
ATOM    667  ROH CHO   124     219.189  96.504  52.838  1.00  0.00            
ATOM    668  R1  CHO   124     221.739  96.304  51.638  1.00  0.00            
ATOM    669  R2  CHO   124     222.139  94.904  49.288  1.00  0.00            
ATOM    670  R3  CHO   124     223.189  97.254  48.438  1.00  0.00            
ATOM    671  R4  CHO   124     224.289  95.254  46.588  1.00  0.00            
ATOM    672  R5  CHO   124     225.439  96.754  47.788  1.00  0.00            
ATOM    673  C1  CHO   124     226.539  97.704  44.238  1.00  0.00           C
ATOM    674  C2  CHO   124     226.939  98.454  40.988  1.00  0.00           C
ATOM    675  ROH CHO   125     187.489   6.704  21.438  1.00  0.00            
ATOM    676  R1  CHO   125     186.389   7.154  24.038  1.00  0.00            
ATOM    677  R2  CHO   125     185.439   5.104  25.588  1.00  0.00            
ATOM    678  R3  CHO   125     187.239   6.054  27.438  1.00  0.00            
ATOM    679  R4  CHO   125     185.639   4.054  28.888  1.00  0.00            
ATOM    680  R5  CHO   125     185.989   6.104  29.488  1.00  0.00            
ATOM    681  C1  CHO   125     187.489   4.354  32.538  1.00  0.00           C
ATOM    682  C2  CHO   125     188.839   3.004  36.388  1.00  0.00           C
ATOM    683  ROH CHO   126     107.389  57.054  64.688  1.00  0.00            
ATOM    684  R1  CHO   126     105.889  56.504  62.338  1.00  0.00            
ATOM    685  R2  CHO   126     104.289  58.404  61.138  1.00  0.00            
ATOM    686  R3  CHO   126     105.739  57.704  58.938  1.00  0.00            
ATOM    687  R4  CHO   126     103.039  58.254  57.888  1.00  0.00            
ATOM    688  R5  CHO   126     104.239  56.454  57.588  1.00  0.00            
ATOM    689  C1  CHO   126     103.689  57.554  53.938  1.00  0.00           C
ATOM    690  C2  CHO   126     101.439  58.204  50.638  1.00  0.00           C
ATOM    691  ROH CHO   127      86.089  45.904  30.888  1.00  0.00            
ATOM    692  R1  CHO   127      85.689  47.404  33.238  1.00  0.00            
ATOM    693  R2  CHO   127      84.139  46.554  35.338  1.00  0.00            
ATOM    694  R3  CHO   127      86.389  46.954  36.788  1.00  0.00            
ATOM    695  R4  CHO   127      84.439  45.904  38.738  1.00  0.00            
ATOM    696  R5  CHO   127      85.589  47.754  38.938  1.00  0.00            
ATOM    697  C1  CHO   127      86.689  45.954  42.088  1.00  0.00           C
ATOM    698  C2  CHO   127      87.539  46.154  45.538  1.00  0.00           C
ATOM    699  ROH CHO   128      34.589 226.704  54.438  1.00  0.00            
ATOM    700  R1  CHO   128      33.589 225.954  51.888  1.00  0.00            
ATOM    701  R2  CHO   128      32.339 227.704  50.188  1.00  0.00            
ATOM    702  R3  CHO   128      34.239 226.854  48.438  1.00  0.00            
ATOM    703  R4  CHO   128      32.089 227.904  46.738  1.00  0.00            
ATOM    704  R5  CHO   128      32.939 225.904  46.588  1.00  0.00            
ATOM    705  C1  CHO   128      33.689 227.204  43.088  1.00  0.00           C
ATOM    706  C2  CHO   128      30.539 229.654  41.988  1.00  0.00           C
ATOM    707  ROH CHO   129      14.289  26.504  54.888  1.00  0.00            
ATOM    708  R1  CHO   129      12.739  26.804  52.538  1.00  0.00            
ATOM    709  R2  CHO   129      13.639  28.254  50.388  1.00  0.00            
ATOM    710  R3  CHO   129      13.089  25.954  49.038  1.00  0.00            
ATOM    711  R4  CHO   129      13.089  28.054  46.988  1.00  0.00            
ATOM    712  R5  CHO   129      11.489  26.604  47.388  1.00  0.00            
ATOM    713  C1  CHO   129      12.239  25.804  43.738  1.00  0.00           C
ATOM    714  C2  CHO   129      16.189  26.154  41.888  1.00  0.00           C
ATOM    715  ROH CHO   130      61.389 178.054  50.538  1.00  0.00            
ATOM    716  R1  CHO   130      62.089 176.604  48.238  1.00  0.00            
ATOM    717  R2  CHO   130      60.239 175.804  46.338  1.00  0.00            
ATOM    718  R3  CHO   130      61.889 177.104  44.638  1.00  0.00            
ATOM    719  R4  CHO   130      60.039 175.604  42.888  1.00  0.00            
ATOM    720  R5  CHO   130      62.189 175.504  42.838  1.00  0.00            
ATOM    721  C1  CHO   130      61.439 176.704  39.288  1.00  0.00           C
ATOM    722  C2  CHO   130      60.889 175.854  35.788  1.00  0.00           C
ATOM    723  ROH CHO   131     147.839  16.004  58.388  1.00  0.00            
ATOM    724  R1  CHO   131     146.689  17.154  56.088  1.00  0.00            
ATOM    725  R2  CHO   131     148.039  18.754  54.338  1.00  0.00            
ATOM    726  R3  CHO   131     147.139  17.004  52.488  1.00  0.00            
ATOM    727  R4  CHO   131     147.139  19.554  51.088  1.00  0.00            
ATOM    728  R5  CHO   131     145.439  18.154  51.288  1.00  0.00            
ATOM    729  C1  CHO   131     145.739  18.354  47.488  1.00  0.00           C
ATOM    730  C2  CHO   131     147.689  17.354  43.488  1.00  0.00           C
ATOM    731  ROH CHO   132     174.389  30.504  54.288  1.00  0.00            
ATOM    732  R1  CHO   132     175.289  30.204  51.588  1.00  0.00            
ATOM    733  R2  CHO   132     173.939  28.654  49.738  1.00  0.00            
ATOM    734  R3  CHO   132     173.939  30.954  48.288  1.00  0.00            
ATOM    735  R4  CHO   132     173.239  28.854  46.388  1.00  0.00            
ATOM    736  R5  CHO   132     174.839  30.254  46.138  1.00  0.00            
ATOM    737  C1  CHO   132     172.789  31.104  43.038  1.00  0.00           C
ATOM    738  C2  CHO   132     171.989  31.254  39.338  1.00  0.00           C
ATOM    739  ROH CHO   133     144.739   7.454  26.688  1.00  0.00            
ATOM    740  R1  CHO   133     145.189   5.854  28.988  1.00  0.00            
ATOM    741  R2  CHO   133     147.339   6.204  30.688  1.00  0.00            
ATOM    742  R3  CHO   133     145.439   6.454  32.588  1.00  0.00            
ATOM    743  R4  CHO   133     147.789   5.354  33.988  1.00  0.00            
ATOM    744  R5  CHO   133     145.739   4.554  33.988  1.00  0.00            
ATOM    745  C1  CHO   133     146.189   5.154  37.738  1.00  0.00           C
ATOM    746  C2  CHO   133     148.839   5.454  40.238  1.00  0.00           C
ATOM    747  ROH CHO   134      67.789  89.254  63.188  1.00  0.00            
ATOM    748  R1  CHO   134      69.339  89.204  60.788  1.00  0.00            
ATOM    749  R2  CHO   134      68.689  87.704  58.588  1.00  0.00            
ATOM    750  R3  CHO   134      68.839  90.104  57.288  1.00  0.00            
ATOM    751  R4  CHO   134      69.039  88.054  55.188  1.00  0.00            
ATOM    752  R5  CHO   134      70.439  89.704  55.538  1.00  0.00            
ATOM    753  C1  CHO   134      69.389  90.504  51.988  1.00  0.00           C
ATOM    754  C2  CHO   134      68.389  89.404  47.688  1.00  0.00           C
ATOM    755  ROH CHO   135      23.389 226.104  53.638  1.00  0.00            
ATOM    756  R1  CHO   135      22.439 224.954  51.188  1.00  0.00            
ATOM    757  R2  CHO   135      20.839 226.354  49.438  1.00  0.00            
ATOM    758  R3  CHO   135      22.739 225.654  47.638  1.00  0.00            
ATOM    759  R4  CHO   135      20.289 225.904  46.088  1.00  0.00            
ATOM    760  R5  CHO   135      21.589 224.154  46.138  1.00  0.00            
ATOM    761  C1  CHO   135      21.739 224.954  42.388  1.00  0.00           C
ATOM    762  C2  CHO   135      22.139 227.004  39.838  1.00  0.00           C
ATOM    763  ROH CHO   136     218.639 198.254  26.738  1.00  0.00            
ATOM    764  R1  CHO   136     219.639 199.154  29.238  1.00  0.00            
ATOM    765  R2  CHO   136     217.989 200.104  31.238  1.00  0.00            
ATOM    766  R3  CHO   136     219.239 198.204  32.738  1.00  0.00            
ATOM    767  R4  CHO   136     218.739 200.404  34.588  1.00  0.00            
ATOM    768  R5  CHO   136     220.639 199.454  34.238  1.00  0.00            
ATOM    769  C1  CHO   136     220.339 198.804  37.938  1.00  0.00           C
ATOM    770  C2  CHO   136     223.839 199.154  39.038  1.00  0.00           C
ATOM    771  ROH CHO   137     106.489 195.004  52.138  1.00  0.00            
ATOM    772  R1  CHO   137     107.239 195.004  49.388  1.00  0.00            
ATOM    773  R2  CHO   137     105.639 193.854  47.438  1.00  0.00            
ATOM    774  R3  CHO   137     105.839 196.354  46.288  1.00  0.00            
ATOM    775  R4  CHO   137     104.889 194.604  44.138  1.00  0.00            
ATOM    776  R5  CHO   137     106.639 195.904  44.038  1.00  0.00            
ATOM    777  C1  CHO   137     104.639 197.304  41.138  1.00  0.00           C
ATOM    778  C2  CHO   137     105.189 200.104  38.938  1.00  0.00           C
ATOM    779  ROH CHO   138     209.239  53.904  21.138  1.00  0.00            
ATOM    780  R1  CHO   138     209.239  54.854  23.788  1.00  0.00            
ATOM    781  R2  CHO   138     206.939  54.854  25.338  1.00  0.00            
ATOM    782  R3  CHO   138     208.539  53.504  27.088  1.00  0.00            
ATOM    783  R4  CHO   138     206.339  54.504  28.738  1.00  0.00            
ATOM    784  R5  CHO   138     208.489  54.754  29.088  1.00  0.00            
ATOM    785  C1  CHO   138     207.489  52.954  32.338  1.00  0.00           C
ATOM    786  C2  CHO   138     207.139  51.854  36.288  1.00  0.00           C
ATOM    787  ROH CHO   139     140.739  82.404  30.188  1.00  0.00            
ATOM    788  R1  CHO   139     139.839  81.354  32.638  1.00  0.00            
ATOM    789  R2  CHO   139     137.239  80.554  33.138  1.00  0.00            
ATOM    790  R3  CHO   139     138.489  78.204  33.838  1.00  0.00            
ATOM    791  R4  CHO   139     135.739  77.904  34.738  1.00  0.00            
ATOM    792  R5  CHO   139     137.439  77.654  35.938  1.00  0.00            
ATOM    793  C1  CHO   139     135.889  74.204  36.338  1.00  0.00           C
ATOM    794  C2  CHO   139     134.989  74.154  40.588  1.00  0.00           C
ATOM    795  ROH CHO   140     173.239 107.554  30.488  1.00  0.00            
ATOM    796  R1  CHO   140     171.539 106.954  32.638  1.00  0.00            
ATOM    797  R2  CHO   140     172.489 105.854  34.988  1.00  0.00            
ATOM    798  R3  CHO   140     171.189 107.954  36.088  1.00  0.00            
ATOM    799  R4  CHO   140     172.239 106.404  38.388  1.00  0.00            
ATOM    800  R5  CHO   140     170.189 107.054  38.088  1.00  0.00            
ATOM    801  C1  CHO   140     170.889 108.754  41.438  1.00  0.00           C
ATOM    802  C2  CHO   140     169.889 111.204  44.788  1.00  0.00           C
ATOM    803  ROH CHO   141       9.089 189.054  58.638  1.00  0.00            
ATOM    804  R1  CHO   141       8.189 188.804  55.988  1.00  0.00            
ATOM    805  R2  CHO   141       8.989 190.554  53.988  1.00  0.00            
ATOM    806  R3  CHO   141       9.689 188.254  52.688  1.00  0.00            
ATOM    807  R4  CHO   141       9.189 190.154  50.538  1.00  0.00            
ATOM    808  R5  CHO   141       8.289 188.154  50.738  1.00  0.00            
ATOM    809  C1  CHO   141      10.039 187.754  47.338  1.00  0.00           C
ATOM    810  C2  CHO   141      10.539 189.604  44.138  1.00  0.00           C
ATOM    811  ROH CHO   142      11.989 210.904  23.638  1.00  0.00            
ATOM    812  R1  CHO   142      12.139 209.954  26.288  1.00  0.00            
ATOM    813  R2  CHO   142      14.389 208.754  27.288  1.00  0.00            
ATOM    814  R3  CHO   142      14.139 210.704  29.238  1.00  0.00            
ATOM    815  R4  CHO   142      15.389 208.404  30.588  1.00  0.00            
ATOM    816  R5  CHO   142      13.589 209.454  31.188  1.00  0.00            
ATOM    817  C1  CHO   142      15.739 210.004  34.288  1.00  0.00           C
ATOM    818  C2  CHO   142      17.589 209.704  37.088  1.00  0.00           C
ATOM    819  ROH CHO   143      30.039  21.154  19.688  1.00  0.00            
ATOM    820  R1  CHO   143      29.089  21.804  22.288  1.00  0.00            
ATOM    821  R2  CHO   143      27.889  19.954  23.938  1.00  0.00            
ATOM    822  R3  CHO   143      29.789  20.754  25.688  1.00  0.00            
ATOM    823  R4  CHO   143      27.589  19.804  27.388  1.00  0.00            
ATOM    824  R5  CHO   143      28.589  21.754  27.488  1.00  0.00            
ATOM    825  C1  CHO   143      29.289  20.404  30.988  1.00  0.00           C
ATOM    826  C2  CHO   143      27.889  20.454  35.338  1.00  0.00           C
ATOM    827  ROH CHO   144     154.639  77.504  31.088  1.00  0.00            
ATOM    828  R1  CHO   144     153.389  76.604  33.488  1.00  0.00            
ATOM    829  R2  CHO   144     154.389  74.504  34.938  1.00  0.00            
ATOM    830  R3  CHO   144     154.389  76.254  36.988  1.00  0.00            
ATOM    831  R4  CHO   144     154.039  73.654  38.288  1.00  0.00            
ATOM    832  R5  CHO   144     152.789  75.454  38.538  1.00  0.00            
ATOM    833  C1  CHO   144     153.839  74.904  42.138  1.00  0.00           C
ATOM    834  C2  CHO   144     151.689  75.504  44.788  1.00  0.00           C
ATOM    835  ROH CHO   145      23.739 182.054  51.938  1.00  0.00            
ATOM    836  R1  CHO   145      23.189 182.254  49.188  1.00  0.00            
ATOM    837  R2  CHO   145      24.689 180.904  47.288  1.00  0.00            
ATOM    838  R3  CHO   145      22.239 179.954  46.538  1.00  0.00            
ATOM    839  R4  CHO   145      24.139 178.654  44.688  1.00  0.00            
ATOM    840  R5  CHO   145      22.339 179.804  44.138  1.00  0.00            
ATOM    841  C1  CHO   145      21.539 176.454  42.488  1.00  0.00           C
ATOM    842  C2  CHO   145      22.339 174.404  39.388  1.00  0.00           C
ATOM    843  ROH CHO   146     205.439 120.904  26.088  1.00  0.00            
ATOM    844  R1  CHO   146     206.539 120.204  28.588  1.00  0.00            
ATOM    845  R2  CHO   146     206.439 121.904  30.788  1.00  0.00            
ATOM    846  R3  CHO   146     205.339 119.804  31.988  1.00  0.00            
ATOM    847  R4  CHO   146     205.839 121.704  34.138  1.00  0.00            
ATOM    848  R5  CHO   146     206.389 119.654  34.088  1.00  0.00            
ATOM    849  C1  CHO   146     204.289 119.654  37.288  1.00  0.00           C
ATOM    850  C2  CHO   146     203.139 118.754  40.688  1.00  0.00           C
ATOM    851  ROH CHO   147      18.189  86.404  50.838  1.00  0.00            
ATOM    852  R1  CHO   147      18.689  87.954  48.488  1.00  0.00            
ATOM    853  R2  CHO   147      20.689  87.354  46.738  1.00  0.00            
ATOM    854  R3  CHO   147      18.639  87.404  44.888  1.00  0.00            
ATOM    855  R4  CHO   147      21.089  88.004  43.338  1.00  0.00            
ATOM    856  R5  CHO   147      19.239  89.204  43.438  1.00  0.00            
ATOM    857  C1  CHO   147      19.389  88.454  39.688  1.00  0.00           C
ATOM    858  C2  CHO   147      21.439  90.454  37.988  1.00  0.00           C
ATOM    859  ROH CHO   148     160.539 125.904  27.638  1.00  0.00            
ATOM    860  R1  CHO   148     158.739 126.054  29.888  1.00  0.00            
ATOM    861  R2  CHO   148     159.639 126.904  32.388  1.00  0.00            
ATOM    862  R3  CHO   148     157.589 128.654  32.138  1.00  0.00            
ATOM    863  R4  CHO   148     158.489 128.954  34.888  1.00  0.00            
ATOM    864  R5  CHO   148     156.439 128.554  34.238  1.00  0.00            
ATOM    865  C1  CHO   148     155.889 131.854  36.138  1.00  0.00           C
ATOM    866  C2  CHO   148     154.839 131.504  39.588  1.00  0.00           C
ATOM    867  ROH CHO   149       2.489 209.554  21.588  1.00  0.00            
ATOM    868  R1  CHO   149       1.939 208.504  24.138  1.00  0.00            
ATOM    869  R2  CHO   149       1.589 205.804  24.638  1.00  0.00            
ATOM    870  R3  CHO   149       3.539 206.204  26.488  1.00  0.00            
ATOM    871  R4  CHO   149       1.539 204.504  27.838  1.00  0.00            
ATOM    872  R5  CHO   149       2.289 206.404  28.538  1.00  0.00            
ATOM    873  C1  CHO   149       3.339 204.154  31.438  1.00  0.00           C
ATOM    874  C2  CHO   149       4.039 201.754  33.738  1.00  0.00           C
ATOM    875  ROH CHO   150     219.789 131.104  59.788  1.00  0.00            
ATOM    876  R1  CHO   150     218.839 131.954  57.288  1.00  0.00            
ATOM    877  R2  CHO   150     220.489 132.404  55.138  1.00  0.00            
ATOM    878  R3  CHO   150     218.739 130.654  53.888  1.00  0.00            
ATOM    879  R4  CHO   150     220.139 131.954  51.688  1.00  0.00            
ATOM    880  R5  CHO   150     217.989 131.854  51.938  1.00  0.00            
ATOM    881  C1  CHO   150     218.389 130.054  48.588  1.00  0.00           C
ATOM    882  C2  CHO   150     218.139 127.104  46.088  1.00  0.00           C
ATOM    883  ROH CHO   151      75.839   2.704  56.538  1.00  0.00            
ATOM    884  R1  CHO   151      76.089   1.704  53.888  1.00  0.00            
ATOM    885  R2  CHO   151      74.989   2.904  51.688  1.00  0.00            
ATOM    886  R3  CHO   151      77.539   2.804  50.738  1.00  0.00            
ATOM    887  R4  CHO   151      75.889   3.354  48.388  1.00  0.00            
ATOM    888  R5  CHO   151      77.289   1.704  48.638  1.00  0.00            
ATOM    889  C1  CHO   151      78.789   3.454  45.588  1.00  0.00           C
ATOM    890  C2  CHO   151      79.639   6.504  43.988  1.00  0.00           C
ATOM    891  ROH CHO   152     224.289  67.804  20.338  1.00  0.00            
ATOM    892  R1  CHO   152     224.639  68.354  23.088  1.00  0.00            
ATOM    893  R2  CHO   152     222.489  69.004  24.688  1.00  0.00            
ATOM    894  R3  CHO   152     223.389  66.954  26.188  1.00  0.00            
ATOM    895  R4  CHO   152     222.089  68.754  28.138  1.00  0.00            
ATOM    896  R5  CHO   152     224.089  68.004  28.238  1.00  0.00            
ATOM    897  C1  CHO   152     222.689  66.654  31.538  1.00  0.00           C
ATOM    898  C2  CHO   152     224.239  66.454  34.288  1.00  0.00           C
ATOM    899  ROH CHO   153     146.439 211.654  58.488  1.00  0.00            
ATOM    900  R1  CHO   153     146.989 213.454  56.388  1.00  0.00            
ATOM    901  R2  CHO   153     149.389 213.354  54.938  1.00  0.00            
ATOM    902  R3  CHO   153     147.689 213.254  52.838  1.00  0.00            
ATOM    903  R4  CHO   153     150.289 213.604  51.638  1.00  0.00            
ATOM    904  R5  CHO   153     148.589 214.854  51.288  1.00  0.00            
ATOM    905  C1  CHO   153     149.289 213.654  47.738  1.00  0.00           C
ATOM    906  C2  CHO   153     151.689 216.304  46.338  1.00  0.00           C
ATOM    907  ROH CHO   154      79.089  14.004  22.638  1.00  0.00            
ATOM    908  R1  CHO   154      79.389  14.904  25.338  1.00  0.00            
ATOM    909  R2  CHO   154      77.239  15.704  26.888  1.00  0.00            
ATOM    910  R3  CHO   154      78.239  13.854  28.638  1.00  0.00            
ATOM    911  R4  CHO   154      76.589  15.604  30.288  1.00  0.00            
ATOM    912  R5  CHO   154      78.689  15.104  30.588  1.00  0.00            
ATOM    913  C1  CHO   154      77.189  13.854  33.888  1.00  0.00           C
ATOM    914  C2  CHO   154      76.789  11.804  36.338  1.00  0.00           C
ATOM    915  ROH CHO   155      20.889 173.304  25.138  1.00  0.00            
ATOM    916  R1  CHO   155      20.739 174.204  27.838  1.00  0.00            
ATOM    917  R2  CHO   155      20.339 172.454  29.938  1.00  0.00            
ATOM    918  R3  CHO   155      22.589 173.654  30.888  1.00  0.00            
ATOM    919  R4  CHO   155      22.139 171.404  32.738  1.00  0.00            
ATOM    920  R5  CHO   155      22.389 173.504  33.288  1.00  0.00            
ATOM    921  C1  CHO   155      25.289 171.954  35.238  1.00  0.00           C
ATOM    922  C2  CHO   155      29.539 173.604  35.638  1.00  0.00           C
ATOM    923  ROH CHO   156     218.539  85.704  54.438  1.00  0.00            
ATOM    924  R1  CHO   156     219.089  84.904  51.788  1.00  0.00            
ATOM    925  R2  CHO   156     217.439  85.454  49.688  1.00  0.00            
ATOM    926  R3  CHO   156     219.639  86.504  48.588  1.00  0.00            
ATOM    927  R4  CHO   156     217.789  86.304  46.388  1.00  0.00            
ATOM    928  R5  CHO   156     219.739  85.504  46.438  1.00  0.00            
ATOM    929  C1  CHO   156     220.089  87.804  43.388  1.00  0.00           C
ATOM    930  C2  CHO   156     221.889  88.654  40.988  1.00  0.00           C
ATOM    931  ROH CHO   157      68.689  64.304  28.388  1.00  0.00            
ATOM    932  R1  CHO   157      68.389  63.004  30.838  1.00  0.00            
ATOM    933  R2  CHO   157      68.939  64.204  33.288  1.00  0.00            
ATOM    934  R3  CHO   157      66.389  63.454  33.888  1.00  0.00            
ATOM    935  R4  CHO   157      67.589  64.204  36.438  1.00  0.00            
ATOM    936  R5  CHO   157      66.589  62.354  35.988  1.00  0.00            
ATOM    937  C1  CHO   157      64.389  63.554  38.888  1.00  0.00           C
ATOM    938  C2  CHO   157      64.039  65.054  42.638  1.00  0.00           C
ATOM    939  ROH CHO   158      36.839  60.054  58.388  1.00  0.00            
ATOM    940  R1  CHO   158      38.139  61.504  56.338  1.00  0.00            
ATOM    941  R2  CHO   158      40.789  61.104  55.688  1.00  0.00            
ATOM    942  R3  CHO   158      39.789  60.754  53.188  1.00  0.00            
ATOM    943  R4  CHO   158      42.239  62.304  52.788  1.00  0.00            
ATOM    944  R5  CHO   158      40.289  62.804  52.038  1.00  0.00            
ATOM    945  C1  CHO   158      42.139  62.654  48.738  1.00  0.00           C
ATOM    946  C2  CHO   158      44.289  63.404  46.488  1.00  0.00           C
ATOM    947  ROH CHO   159      37.139  43.754  24.288  1.00  0.00            
ATOM    948  R1  CHO   159      37.089  44.104  27.088  1.00  0.00            
ATOM    949  R2  CHO   159      35.439  45.904  28.338  1.00  0.00            
ATOM    950  R3  CHO   159      34.689  43.704  29.738  1.00  0.00            
ATOM    951  R4  CHO   159      34.689  45.904  31.688  1.00  0.00            
ATOM    952  R5  CHO   159      35.739  44.004  31.888  1.00  0.00            
ATOM    953  C1  CHO   159      33.489  43.854  34.988  1.00  0.00           C
ATOM    954  C2  CHO   159      32.439  45.604  38.438  1.00  0.00           C
ATOM    955  ROH CHO   160      25.939  67.304  26.588  1.00  0.00            
ATOM    956  R1  CHO   160      26.189  67.604  29.388  1.00  0.00            
ATOM    957  R2  CHO   160      24.589  69.354  30.838  1.00  0.00            
ATOM    958  R3  CHO   160      24.039  67.104  32.288  1.00  0.00            
ATOM    959  R4  CHO   160      23.989  69.304  34.238  1.00  0.00            
ATOM    960  R5  CHO   160      25.139  67.454  34.388  1.00  0.00            
ATOM    961  C1  CHO   160      23.089  67.204  37.588  1.00  0.00           C
ATOM    962  C2  CHO   160      20.939  69.454  40.188  1.00  0.00           C
ATOM    963  ROH CHO   161     125.989  86.604  34.388  1.00  0.00            
ATOM    964  R1  CHO   161     123.589  85.404  35.388  1.00  0.00            
ATOM    965  R2  CHO   161     123.389  82.654  35.888  1.00  0.00            
ATOM    966  R3  CHO   161     122.689  83.454  38.338  1.00  0.00            
ATOM    967  R4  CHO   161     121.739  80.704  38.188  1.00  0.00            
ATOM    968  R5  CHO   161     120.539  82.454  38.738  1.00  0.00            
ATOM    969  C1  CHO   161     120.089  80.304  41.838  1.00  0.00           C
ATOM    970  C2  CHO   161     117.039  79.054  40.738  1.00  0.00           C
ATOM    971  ROH CHO   162     175.089 196.404  28.988  1.00  0.00            
ATOM    972  R1  CHO   162     175.539 196.004  31.738  1.00  0.00            
ATOM    973  R2  CHO   162     174.039 197.204  33.738  1.00  0.00            
ATOM    974  R3  CHO   162     173.839 194.654  34.638  1.00  0.00            
ATOM    975  R4  CHO   162     173.939 196.304  37.038  1.00  0.00            
ATOM    976  R5  CHO   162     175.189 194.554  36.538  1.00  0.00            
ATOM    977  C1  CHO   162     173.639 193.354  39.838  1.00  0.00           C
ATOM    978  C2  CHO   162     172.339 195.304  42.138  1.00  0.00           C
ATOM    979  ROH CHO   163     150.089   9.204  25.788  1.00  0.00            
ATOM    980  R1  CHO   163     150.989   8.454  28.338  1.00  0.00            
ATOM    981  R2  CHO   163     151.889  10.304  30.188  1.00  0.00            
ATOM    982  R3  CHO   163     150.089   9.154  31.788  1.00  0.00            
ATOM    983  R4  CHO   163     152.139  10.104  33.638  1.00  0.00            
ATOM    984  R5  CHO   163     151.339   8.054  33.538  1.00  0.00            
ATOM    985  C1  CHO   163     150.539   8.854  37.138  1.00  0.00           C
ATOM    986  C2  CHO   163     149.489  10.254  39.338  1.00  0.00           C
ATOM    987  ROH CHO   164      17.389  91.954  23.288  1.00  0.00            
ATOM    988  R1  CHO   164      16.689  92.754  25.888  1.00  0.00            
ATOM    989  R2  CHO   164      15.939  90.904  27.838  1.00  0.00            
ATOM    990  R3  CHO   164      17.939  92.154  29.288  1.00  0.00            
ATOM    991  R4  CHO   164      15.589  92.204  31.038  1.00  0.00            
ATOM    992  R5  CHO   164      16.789  93.904  30.438  1.00  0.00            
ATOM    993  C1  CHO   164      17.239  94.104  34.238  1.00  0.00           C
ATOM    994  C2  CHO   164      14.489  93.204  36.338  1.00  0.00           C
ATOM    995  ROH CHO   165     141.789 108.854  28.888  1.00  0.00            
ATOM    996  R1  CHO   165     140.089 109.254  31.088  1.00  0.00            
ATOM    997  R2  CHO   165     140.289 107.804  33.438  1.00  0.00            
ATOM    998  R3  CHO   165     140.439 110.254  34.538  1.00  0.00            
ATOM    999  R4  CHO   165     140.189 108.404  36.838  1.00  0.00            
ATOM   1000  R5  CHO   165     138.939 110.154  36.438  1.00  0.00            
ATOM   1001  C1  CHO   165     140.189 111.104  39.838  1.00  0.00           C
ATOM   1002  C2  CHO   165     138.689 111.654  44.338  1.00  0.00           C
ATOM   1003  ROH CHO   166      71.239  53.704  63.338  1.00  0.00            
ATOM   1004  R1  CHO   166      71.639  52.754  60.688  1.00  0.00            
ATOM   1005  R2  CHO   166      69.689  51.454  59.238  1.00  0.00            
ATOM   1006  R3  CHO   166      70.139  53.354  57.388  1.00  0.00            
ATOM   1007  R4  CHO   166      69.389  51.004  55.838  1.00  0.00            
ATOM   1008  R5  CHO   166      71.189  52.204  55.588  1.00  0.00            
ATOM   1009  C1  CHO   166      69.689  52.604  52.138  1.00  0.00           C
ATOM   1010  C2  CHO   166      68.589  51.854  48.738  1.00  0.00           C
ATOM   1011  ROH CHO   167      56.739  63.004  26.488  1.00  0.00            
ATOM   1012  R1  CHO   167      56.939  63.804  29.188  1.00  0.00            
ATOM   1013  R2  CHO   167      54.739  64.404  30.688  1.00  0.00            
ATOM   1014  R3  CHO   167      55.789  62.554  32.388  1.00  0.00            
ATOM   1015  R4  CHO   167      54.139  64.304  34.088  1.00  0.00            
ATOM   1016  R5  CHO   167      56.239  63.804  34.388  1.00  0.00            
ATOM   1017  C1  CHO   167      54.789  62.454  37.688  1.00  0.00           C
ATOM   1018  C2  CHO   167      53.039  63.604  41.338  1.00  0.00           C
ATOM   1019  ROH CHO   168     165.339 211.104  59.188  1.00  0.00            
ATOM   1020  R1  CHO   168     166.339 211.704  56.638  1.00  0.00            
ATOM   1021  R2  CHO   168     165.739 210.254  54.388  1.00  0.00            
ATOM   1022  R3  CHO   168     164.889 212.654  53.388  1.00  0.00            
ATOM   1023  R4  CHO   168     164.989 210.854  51.088  1.00  0.00            
ATOM   1024  R5  CHO   168     165.989 212.804  51.288  1.00  0.00            
ATOM   1025  C1  CHO   168     163.939 213.504  48.188  1.00  0.00           C
ATOM   1026  C2  CHO   168     164.839 211.954  44.688  1.00  0.00           C
ATOM   1027  ROH CHO   169      16.889  58.404  22.788  1.00  0.00            
ATOM   1028  R1  CHO   169      17.189  59.804  25.238  1.00  0.00            
ATOM   1029  R2  CHO   169      15.139  61.204  26.388  1.00  0.00            
ATOM   1030  R3  CHO   169      15.739  59.654  28.538  1.00  0.00            
ATOM   1031  R4  CHO   169      14.839  62.204  29.688  1.00  0.00            
ATOM   1032  R5  CHO   169      16.689  61.204  30.138  1.00  0.00            
ATOM   1033  C1  CHO   169      15.239  61.304  33.638  1.00  0.00           C
ATOM   1034  C2  CHO   169      14.839  60.454  37.288  1.00  0.00           C
ATOM   1035  ROH CHO   170      52.489 133.954  56.388  1.00  0.00            
ATOM   1036  R1  CHO   170      53.439 134.454  53.788  1.00  0.00            
ATOM   1037  R2  CHO   170      52.139 133.554  51.538  1.00  0.00            
ATOM   1038  R3  CHO   170      52.239 136.204  50.838  1.00  0.00            
ATOM   1039  R4  CHO   170      52.089 134.704  48.288  1.00  0.00            
ATOM   1040  R5  CHO   170      53.589 136.204  48.838  1.00  0.00            
ATOM   1041  C1  CHO   170      52.139 137.854  45.688  1.00  0.00           C
ATOM   1042  C2  CHO   170      54.489 138.154  40.838  1.00  0.00           C
ATOM   1043  ROH CHO   171      48.189  24.954  58.588  1.00  0.00            
ATOM   1044  R1  CHO   171      47.239  25.104  55.938  1.00  0.00            
ATOM   1045  R2  CHO   171      48.239  26.954  54.088  1.00  0.00            
ATOM   1046  R3  CHO   171      48.689  24.704  52.588  1.00  0.00            
ATOM   1047  R4  CHO   171      49.039  26.954  50.738  1.00  0.00            
ATOM   1048  R5  CHO   171      47.739  25.254  50.438  1.00  0.00            
ATOM   1049  C1  CHO   171      49.939  24.854  47.388  1.00  0.00           C
ATOM   1050  C2  CHO   171      48.989  27.004  44.288  1.00  0.00           C
ATOM   1051  ROH CHO   172     183.489  73.054  24.538  1.00  0.00            
ATOM   1052  R1  CHO   172     184.989  72.404  26.888  1.00  0.00            
ATOM   1053  R2  CHO   172     187.589  73.204  27.288  1.00  0.00            
ATOM   1054  R3  CHO   172     186.539  74.154  29.588  1.00  0.00            
ATOM   1055  R4  CHO   172     188.939  72.704  30.388  1.00  0.00            
ATOM   1056  R5  CHO   172     186.939  72.404  31.188  1.00  0.00            
ATOM   1057  C1  CHO   172     188.839  73.304  34.388  1.00  0.00           C
ATOM   1058  C2  CHO   172     189.389  72.004  39.288  1.00  0.00           C
ATOM   1059  ROH CHO   173      89.839 137.704  27.738  1.00  0.00            
ATOM   1060  R1  CHO   173      90.639 135.604  29.488  1.00  0.00            
ATOM   1061  R2  CHO   173      92.689 135.854  31.288  1.00  0.00            
ATOM   1062  R3  CHO   173      90.839 135.054  33.088  1.00  0.00            
ATOM   1063  R4  CHO   173      93.289 135.254  34.638  1.00  0.00            
ATOM   1064  R5  CHO   173      91.989 133.504  34.488  1.00  0.00            
ATOM   1065  C1  CHO   173      91.839 134.154  38.238  1.00  0.00           C
ATOM   1066  C2  CHO   173      93.839 133.104  41.288  1.00  0.00           C
ATOM   1067  ROH CHO   174     136.439  22.654  25.388  1.00  0.00            
ATOM   1068  R1  CHO   174     136.989  22.604  28.188  1.00  0.00            
ATOM   1069  R2  CHO   174     135.189  23.654  30.038  1.00  0.00            
ATOM   1070  R3  CHO   174     135.439  21.154  31.138  1.00  0.00            
ATOM   1071  R4  CHO   174     134.639  22.854  33.388  1.00  0.00            
ATOM   1072  R5  CHO   174     136.339  21.504  33.338  1.00  0.00            
ATOM   1073  C1  CHO   174     134.489  20.054  36.288  1.00  0.00           C
ATOM   1074  C2  CHO   174     135.289  18.454  40.088  1.00  0.00           C
ATOM   1075  ROH CHO   175     154.839  82.704  29.788  1.00  0.00            
ATOM   1076  R1  CHO   175     154.639  82.954  32.588  1.00  0.00            
ATOM   1077  R2  CHO   175     152.689  81.704  34.088  1.00  0.00            
ATOM   1078  R3  CHO   175     154.839  80.754  35.488  1.00  0.00            
ATOM   1079  R4  CHO   175     152.689  80.754  37.438  1.00  0.00            
ATOM   1080  R5  CHO   175     154.639  81.704  37.688  1.00  0.00            
ATOM   1081  C1  CHO   175     154.639  79.304  40.638  1.00  0.00           C
ATOM   1082  C2  CHO   175     154.989  79.504  45.038  1.00  0.00           C
ATOM   1083  ROH CHO   176      83.089   9.954  24.088  1.00  0.00            
ATOM   1084  R1  CHO   176      81.589  10.304  26.438  1.00  0.00            
ATOM   1085  R2  CHO   176      81.339   8.304  28.338  1.00  0.00            
ATOM   1086  R3  CHO   176      82.239  10.204  30.038  1.00  0.00            
ATOM   1087  R4  CHO   176      80.789   8.304  31.738  1.00  0.00            
ATOM   1088  R5  CHO   176      80.439  10.454  31.638  1.00  0.00            
ATOM   1089  C1  CHO   176      81.289  10.154  35.338  1.00  0.00           C
ATOM   1090  C2  CHO   176      79.439   8.854  39.288  1.00  0.00           C
ATOM   1091  ROH CHO   177      67.889  61.004  61.338  1.00  0.00            
ATOM   1092  R1  CHO   177      68.989  61.704  58.838  1.00  0.00            
ATOM   1093  R2  CHO   177      67.989  60.804  56.438  1.00  0.00            
ATOM   1094  R3  CHO   177      67.839  63.454  55.838  1.00  0.00            
ATOM   1095  R4  CHO   177      68.689  62.154  53.338  1.00  0.00            
ATOM   1096  R5  CHO   177      69.639  63.804  54.388  1.00  0.00            
ATOM   1097  C1  CHO   177      68.939  65.454  50.988  1.00  0.00           C
ATOM   1098  C2  CHO   177      66.589  66.704  47.338  1.00  0.00           C
ATOM   1099  ROH CHO   178       3.289 205.054  56.038  1.00  0.00            
ATOM   1100  R1  CHO   178       4.689 204.754  53.588  1.00  0.00            
ATOM   1101  R2  CHO   178       3.439 203.854  51.288  1.00  0.00            
ATOM   1102  R3  CHO   178       4.389 206.154  50.188  1.00  0.00            
ATOM   1103  R4  CHO   178       4.139 204.304  47.938  1.00  0.00            
ATOM   1104  R5  CHO   178       5.939 205.454  48.538  1.00  0.00            
ATOM   1105  C1  CHO   178       5.439 206.754  44.988  1.00  0.00           C
ATOM   1106  C2  CHO   178       4.639 208.404  42.288  1.00  0.00           C
ATOM   1107  ROH CHO   179     159.739  41.904  56.688  1.00  0.00            
ATOM   1108  R1  CHO   179     160.289  42.154  53.938  1.00  0.00            
ATOM   1109  R2  CHO   179     159.639  40.204  52.088  1.00  0.00            
ATOM   1110  R3  CHO   179     158.389  42.254  50.838  1.00  0.00            
ATOM   1111  R4  CHO   179     159.189  40.404  48.688  1.00  0.00            
ATOM   1112  R5  CHO   179     159.639  42.504  48.788  1.00  0.00            
ATOM   1113  C1  CHO   179     157.689  42.404  45.488  1.00  0.00           C
ATOM   1114  C2  CHO   179     158.239  44.054  42.738  1.00  0.00           C
ATOM   1115  ROH CHO   180      36.289 202.104  51.688  1.00  0.00            
ATOM   1116  R1  CHO   180      34.239 200.754  50.288  1.00  0.00            
ATOM   1117  R2  CHO   180      34.039 200.854  47.538  1.00  0.00            
ATOM   1118  R3  CHO   180      34.039 198.154  47.738  1.00  0.00            
ATOM   1119  R4  CHO   180      32.939 198.654  45.088  1.00  0.00            
ATOM   1120  R5  CHO   180      32.039 197.454  46.688  1.00  0.00            
ATOM   1121  C1  CHO   180      32.289 194.854  43.888  1.00  0.00           C
ATOM   1122  C2  CHO   180      28.689 193.704  42.288  1.00  0.00           C
ATOM   1123  ROH CHO   181     150.739  27.254  24.588  1.00  0.00            
ATOM   1124  R1  CHO   181     151.789  26.054  26.888  1.00  0.00            
ATOM   1125  R2  CHO   181     153.239  27.454  28.788  1.00  0.00            
ATOM   1126  R3  CHO   181     151.439  26.454  30.488  1.00  0.00            
ATOM   1127  R4  CHO   181     153.589  27.454  32.238  1.00  0.00            
ATOM   1128  R5  CHO   181     152.689  25.454  32.238  1.00  0.00            
ATOM   1129  C1  CHO   181     151.989  26.504  35.838  1.00  0.00           C
ATOM   1130  C2  CHO   181     151.889  27.204  39.438  1.00  0.00           C
ATOM   1131  ROH CHO   182     212.389  19.704  55.588  1.00  0.00            
ATOM   1132  R1  CHO   182     210.139  20.254  53.838  1.00  0.00            
ATOM   1133  R2  CHO   182     209.589  22.804  52.988  1.00  0.00            
ATOM   1134  R3  CHO   182     209.739  21.654  50.538  1.00  0.00            
ATOM   1135  R4  CHO   182     209.089  24.454  49.988  1.00  0.00            
ATOM   1136  R5  CHO   182     208.039  22.754  49.238  1.00  0.00            
ATOM   1137  C1  CHO   182     209.089  24.404  45.938  1.00  0.00           C
ATOM   1138  C2  CHO   182     209.739  26.754  42.788  1.00  0.00           C
ATOM   1139  ROH CHO   183     142.789  67.054  25.938  1.00  0.00            
ATOM   1140  R1  CHO   183     144.289  66.554  28.238  1.00  0.00            
ATOM   1141  R2  CHO   183     143.739  67.704  30.688  1.00  0.00            
ATOM   1142  R3  CHO   183     143.839  65.154  31.538  1.00  0.00            
ATOM   1143  R4  CHO   183     144.089  66.754  33.988  1.00  0.00            
ATOM   1144  R5  CHO   183     145.439  65.104  33.338  1.00  0.00            
ATOM   1145  C1  CHO   183     144.389  63.754  36.738  1.00  0.00           C
ATOM   1146  C2  CHO   183     143.039  61.154  40.188  1.00  0.00           C
ATOM   1147  ROH CHO   184     108.789  57.754  31.938  1.00  0.00            
ATOM   1148  R1  CHO   184     108.639  56.004  34.138  1.00  0.00            
ATOM   1149  R2  CHO   184     109.939  56.554  36.538  1.00  0.00            
ATOM   1150  R3  CHO   184     107.489  56.204  37.588  1.00  0.00            
ATOM   1151  R4  CHO   184     109.289  56.154  39.888  1.00  0.00            
ATOM   1152  R5  CHO   184     107.789  54.654  39.388  1.00  0.00            
ATOM   1153  C1  CHO   184     106.539  55.604  42.838  1.00  0.00           C
ATOM   1154  C2  CHO   184     109.439  57.304  45.738  1.00  0.00           C
ATOM   1155  ROH CHO   185     122.689  17.304  24.738  1.00  0.00            
ATOM   1156  R1  CHO   185     122.689  17.704  27.538  1.00  0.00            
ATOM   1157  R2  CHO   185     120.389  18.054  28.988  1.00  0.00            
ATOM   1158  R3  CHO   185     121.339  16.004  30.488  1.00  0.00            
ATOM   1159  R4  CHO   185     120.239  17.854  32.438  1.00  0.00            
ATOM   1160  R5  CHO   185     122.289  17.054  32.438  1.00  0.00            
ATOM   1161  C1  CHO   185     121.039  15.804  35.838  1.00  0.00           C
ATOM   1162  C2  CHO   185     121.439  17.004  38.738  1.00  0.00           C
ATOM   1163  ROH CHO   186     206.789  36.954  57.988  1.00  0.00            
ATOM   1164  R1  CHO   186     206.739  35.804  55.438  1.00  0.00            
ATOM   1165  R2  CHO   186     204.989  33.804  54.688  1.00  0.00            
ATOM   1166  R3  CHO   186     204.389  35.554  52.688  1.00  0.00            
ATOM   1167  R4  CHO   186     204.239  32.854  51.488  1.00  0.00            
ATOM   1168  R5  CHO   186     205.339  34.554  50.738  1.00  0.00            
ATOM   1169  C1  CHO   186     203.139  33.904  47.688  1.00  0.00           C
ATOM   1170  C2  CHO   186     205.639  33.054  45.488  1.00  0.00           C
ATOM   1171  ROH CHO   187     150.989 174.504  55.338  1.00  0.00            
ATOM   1172  R1  CHO   187     150.089 173.604  52.838  1.00  0.00            
ATOM   1173  R2  CHO   187     147.339 173.754  52.088  1.00  0.00            
ATOM   1174  R3  CHO   187     148.389 175.104  49.938  1.00  0.00            
ATOM   1175  R4  CHO   187     145.639 174.304  49.138  1.00  0.00            
ATOM   1176  R5  CHO   187     147.489 173.904  48.038  1.00  0.00            
ATOM   1177  C1  CHO   187     145.639 175.904  45.438  1.00  0.00           C
ATOM   1178  C2  CHO   187     143.039 174.504  43.238  1.00  0.00           C
ATOM   1179  ROH CHO   188       7.139  57.954  55.988  1.00  0.00            
ATOM   1180  R1  CHO   188       6.639  57.204  53.288  1.00  0.00            
ATOM   1181  R2  CHO   188       5.589  58.954  51.438  1.00  0.00            
ATOM   1182  R3  CHO   188       7.789  58.254  49.988  1.00  0.00            
ATOM   1183  R4  CHO   188       6.189  59.854  48.138  1.00  0.00            
ATOM   1184  R5  CHO   188       6.939  57.854  47.788  1.00  0.00            
ATOM   1185  C1  CHO   188       8.589  59.704  44.888  1.00  0.00           C
ATOM   1186  C2  CHO   188       9.689  61.204  41.588  1.00  0.00           C
ATOM   1187  ROH CHO   189     117.889  91.554  31.438  1.00  0.00            
ATOM   1188  R1  CHO   189     117.689  90.204  33.888  1.00  0.00            
ATOM   1189  R2  CHO   189     119.589  88.454  34.838  1.00  0.00            
ATOM   1190  R3  CHO   189     119.539  90.054  37.038  1.00  0.00            
ATOM   1191  R4  CHO   189     119.889  87.354  38.088  1.00  0.00            
ATOM   1192  R5  CHO   189     118.389  88.754  38.688  1.00  0.00            
ATOM   1193  C1  CHO   189     120.089  88.204  42.038  1.00  0.00           C
ATOM   1194  C2  CHO   189     120.839  85.204  43.438  1.00  0.00           C
ATOM   1195  ROH CHO   190     128.389  31.604  25.788  1.00  0.00            
ATOM   1196  R1  CHO   190     129.639  30.654  28.138  1.00  0.00            
ATOM   1197  R2  CHO   190     129.389  31.854  30.638  1.00  0.00            
ATOM   1198  R3  CHO   190     128.539  29.404  31.388  1.00  0.00            
ATOM   1199  R4  CHO   190     129.039  30.854  33.888  1.00  0.00            
ATOM   1200  R5  CHO   190     129.839  28.904  33.338  1.00  0.00            
ATOM   1201  C1  CHO   190     128.039  27.904  36.538  1.00  0.00           C
ATOM   1202  C2  CHO   190     128.239  27.554  40.138  1.00  0.00           C
ATOM   1203  ROH CHO   191       3.939  42.704  57.138  1.00  0.00            
ATOM   1204  R1  CHO   191       2.589  43.704  54.838  1.00  0.00            
ATOM   1205  R2  CHO   191       3.939  44.854  52.738  1.00  0.00            
ATOM   1206  R3  CHO   191       2.589  43.004  51.288  1.00  0.00            
ATOM   1207  R4  CHO   191       3.489  44.954  49.288  1.00  0.00            
ATOM   1208  R5  CHO   191       1.439  44.254  49.588  1.00  0.00            
ATOM   1209  C1  CHO   191       1.989  43.254  45.938  1.00  0.00           C
ATOM   1210  C2  CHO   191       1.789  44.704  42.188  1.00  0.00           C
ATOM   1211  ROH CHO   192     123.739  46.954  60.138  1.00  0.00            
ATOM   1212  R1  CHO   192     122.789  48.754  58.188  1.00  0.00            
ATOM   1213  R2  CHO   192     123.589  48.654  55.538  1.00  0.00            
ATOM   1214  R3  CHO   192     120.889  48.554  55.038  1.00  0.00            
ATOM   1215  R4  CHO   192     122.139  48.704  52.388  1.00  0.00            
ATOM   1216  R5  CHO   192     120.539  50.004  53.188  1.00  0.00            
ATOM   1217  C1  CHO   192     118.839  48.654  50.138  1.00  0.00           C
ATOM   1218  C2  CHO   192     118.339  47.254  45.738  1.00  0.00           C
ATOM   1219  ROH CHO   193      44.689  28.304  24.988  1.00  0.00            
ATOM   1220  R1  CHO   193      46.089  27.254  27.238  1.00  0.00            
ATOM   1221  R2  CHO   193      48.389  28.404  28.238  1.00  0.00            
ATOM   1222  R3  CHO   193      46.939  28.354  30.588  1.00  0.00            
ATOM   1223  R4  CHO   193      49.689  28.904  31.388  1.00  0.00            
ATOM   1224  R5  CHO   193      48.439  27.304  32.138  1.00  0.00            
ATOM   1225  C1  CHO   193      49.189  29.154  35.388  1.00  0.00           C
ATOM   1226  C2  CHO   193      47.339  29.454  38.088  1.00  0.00           C
ATOM   1227  ROH CHO   194       3.189 115.354  27.588  1.00  0.00            
ATOM   1228  R1  CHO   194       4.689 114.104  29.638  1.00  0.00            
ATOM   1229  R2  CHO   194       3.939 114.204  32.288  1.00  0.00            
ATOM   1230  R3  CHO   194       4.139 111.454  32.088  1.00  0.00            
ATOM   1231  R4  CHO   194       3.589 112.004  34.938  1.00  0.00            
ATOM   1232  R5  CHO   194       5.239 110.804  34.088  1.00  0.00            
ATOM   1233  C1  CHO   194       3.589 108.154  36.288  1.00  0.00           C
ATOM   1234  C2  CHO   194       3.939 109.054  39.688  1.00  0.00           C
ATOM   1235  ROH CHO   195     126.039 213.704  55.688  1.00  0.00            
ATOM   1236  R1  CHO   195     128.039 213.454  53.688  1.00  0.00            
ATOM   1237  R2  CHO   195     127.489 213.704  50.988  1.00  0.00            
ATOM   1238  R3  CHO   195     129.489 215.554  51.138  1.00  0.00            
ATOM   1239  R4  CHO   195     128.839 215.304  48.288  1.00  0.00            
ATOM   1240  R5  CHO   195     130.789 215.104  49.188  1.00  0.00            
ATOM   1241  C1  CHO   195     131.539 218.004  46.788  1.00  0.00           C
ATOM   1242  C2  CHO   195     133.839 219.004  44.738  1.00  0.00           C
ATOM   1243  ROH CHO   196      47.589  46.954  61.838  1.00  0.00            
ATOM   1244  R1  CHO   196      47.789  45.654  59.338  1.00  0.00            
ATOM   1245  R2  CHO   196      45.689  45.554  57.538  1.00  0.00            
ATOM   1246  R3  CHO   196      47.539  46.654  55.838  1.00  0.00            
ATOM   1247  R4  CHO   196      45.589  45.354  54.088  1.00  0.00            
ATOM   1248  R5  CHO   196      47.739  45.004  54.088  1.00  0.00            
ATOM   1249  C1  CHO   196      47.239  46.204  50.488  1.00  0.00           C
ATOM   1250  C2  CHO   196      49.189  45.654  47.588  1.00  0.00           C
ATOM   1251  ROH CHO   197      37.539 193.854  21.188  1.00  0.00            
ATOM   1252  R1  CHO   197      37.689 193.754  23.988  1.00  0.00            
ATOM   1253  R2  CHO   197      39.239 195.554  25.438  1.00  0.00            
ATOM   1254  R3  CHO   197      36.889 196.004  26.738  1.00  0.00            
ATOM   1255  R4  CHO   197      38.939 196.604  28.738  1.00  0.00            
ATOM   1256  R5  CHO   197      37.289 195.254  28.988  1.00  0.00            
ATOM   1257  C1  CHO   197      36.589 197.654  31.838  1.00  0.00           C
ATOM   1258  C2  CHO   197      37.289 196.754  35.888  1.00  0.00           C
ATOM   1259  ROH CHO   198     190.639   2.354  59.438  1.00  0.00            
ATOM   1260  R1  CHO   198     191.339   1.754  56.738  1.00  0.00            
ATOM   1261  R2  CHO   198     189.539   0.854  54.888  1.00  0.00            
ATOM   1262  R3  CHO   198     190.439   2.954  53.438  1.00  0.00            
ATOM   1263  R4  CHO   198     189.539   1.004  51.438  1.00  0.00            
ATOM   1264  R5  CHO   198     191.439   1.954  51.538  1.00  0.00            
ATOM   1265  C1  CHO   198     190.339   3.054  48.088  1.00  0.00           C
ATOM   1266  C2  CHO   198     188.339   1.004  46.538  1.00  0.00           C
ATOM   1267  ROH CHO   199      16.489  10.204  20.688  1.00  0.00            
ATOM   1268  R1  CHO   199      17.289  11.354  23.138  1.00  0.00            
ATOM   1269  R2  CHO   199      15.539  11.604  25.288  1.00  0.00            
ATOM   1270  R3  CHO   199      17.439  10.204  26.638  1.00  0.00            
ATOM   1271  R4  CHO   199      15.839  11.554  28.738  1.00  0.00            
ATOM   1272  R5  CHO   199      18.039  11.654  28.438  1.00  0.00            
ATOM   1273  C1  CHO   199      17.839  10.204  31.988  1.00  0.00           C
ATOM   1274  C2  CHO   199      17.839   8.054  35.238  1.00  0.00           C
ATOM   1275  ROH CHO   200      75.139 219.054  54.288  1.00  0.00            
ATOM   1276  R1  CHO   200      76.489 220.254  52.088  1.00  0.00            
ATOM   1277  R2  CHO   200      77.939 218.804  50.238  1.00  0.00            
ATOM   1278  R3  CHO   200      76.289 220.104  48.438  1.00  0.00            
ATOM   1279  R4  CHO   200      78.189 218.554  46.788  1.00  0.00            
ATOM   1280  R5  CHO   200      77.739 220.704  46.638  1.00  0.00            
ATOM   1281  C1  CHO   200      76.789 219.654  43.138  1.00  0.00           C
ATOM   1282  C2  CHO   200      75.489 220.404  39.838  1.00  0.00           C
ATOM   1283  ROH CHO   201       1.339 106.254  23.538  1.00  0.00            
ATOM   1284  R1  CHO   201       1.089 104.154  25.438  1.00  0.00            
ATOM   1285  R2  CHO   201       2.589 104.054  27.738  1.00  0.00            
ATOM   1286  R3  CHO   201       0.139 103.854  28.938  1.00  0.00            
ATOM   1287  R4  CHO   201       1.939 102.254  30.588  1.00  0.00            
ATOM   1288  R5  CHO   201       0.039 101.604  29.738  1.00  0.00            
ATOM   1289  C1  CHO   201      -0.711 101.004  33.388  1.00  0.00           C
ATOM   1290  C2  CHO   201      -0.561 101.404  36.938  1.00  0.00           C
ATOM   1291  ROH CHO   202      18.939  27.204  54.288  1.00  0.00            
ATOM   1292  R1  CHO   202      19.289  26.154  51.688  1.00  0.00            
ATOM   1293  R2  CHO   202      17.889  27.104  49.488  1.00  0.00            
ATOM   1294  R3  CHO   202      20.389  27.454  48.438  1.00  0.00            
ATOM   1295  R4  CHO   202      18.739  26.704  46.138  1.00  0.00            
ATOM   1296  R5  CHO   202      20.589  25.704  46.788  1.00  0.00            
ATOM   1297  C1  CHO   202      21.539  26.754  43.238  1.00  0.00           C
ATOM   1298  C2  CHO   202      25.389  25.804  41.438  1.00  0.00           C
ATOM   1299  ROH CHO   203      59.589 116.804  58.088  1.00  0.00            
ATOM   1300  R1  CHO   203      60.639 117.454  55.538  1.00  0.00            
ATOM   1301  R2  CHO   203      61.589 115.554  53.788  1.00  0.00            
ATOM   1302  R3  CHO   203      59.839 116.704  52.088  1.00  0.00            
ATOM   1303  R4  CHO   203      61.339 114.754  50.438  1.00  0.00            
ATOM   1304  R5  CHO   203      61.039 116.904  50.038  1.00  0.00            
ATOM   1305  C1  CHO   203      59.539 115.404  46.838  1.00  0.00           C
ATOM   1306  C2  CHO   203      58.389 114.054  44.188  1.00  0.00           C
ATOM   1307  ROH CHO   204     111.839  14.904  57.438  1.00  0.00            
ATOM   1308  R1  CHO   204     110.739  13.954  54.988  1.00  0.00            
ATOM   1309  R2  CHO   204     110.339  15.604  52.788  1.00  0.00            
ATOM   1310  R3  CHO   204     111.789  13.654  51.538  1.00  0.00            
ATOM   1311  R4  CHO   204     110.589  15.254  49.338  1.00  0.00            
ATOM   1312  R5  CHO   204     110.489  13.104  49.638  1.00  0.00            
ATOM   1313  C1  CHO   204     112.139  13.254  46.188  1.00  0.00           C
ATOM   1314  C2  CHO   204     111.889  10.004  44.188  1.00  0.00           C
ATOM   1315  ROH CHO   205      93.339  75.604  31.838  1.00  0.00            
ATOM   1316  R1  CHO   205      93.889  74.154  34.238  1.00  0.00            
ATOM   1317  R2  CHO   205      95.489  75.154  36.238  1.00  0.00            
ATOM   1318  R3  CHO   205      93.339  74.654  37.788  1.00  0.00            
ATOM   1319  R4  CHO   205      95.089  76.204  39.488  1.00  0.00            
ATOM   1320  R5  CHO   205      94.239  74.304  39.988  1.00  0.00            
ATOM   1321  C1  CHO   205      92.839  76.354  42.888  1.00  0.00           C
ATOM   1322  C2  CHO   205      93.489  74.504  45.338  1.00  0.00           C
ATOM   1323  ROH CHO   206     125.739 183.954  21.338  1.00  0.00            
ATOM   1324  R1  CHO   206     126.739 184.404  23.888  1.00  0.00            
ATOM   1325  R2  CHO   206     129.489 184.704  24.388  1.00  0.00            
ATOM   1326  R3  CHO   206     128.689 187.054  25.538  1.00  0.00            
ATOM   1327  R4  CHO   206     131.539 186.854  26.138  1.00  0.00            
ATOM   1328  R5  CHO   206     129.939 187.154  27.588  1.00  0.00            
ATOM   1329  C1  CHO   206     131.989 190.304  28.238  1.00  0.00           C
ATOM   1330  C2  CHO   206     134.289 191.804  26.338  1.00  0.00           C
ATOM   1331  ROH CHO   207     203.389  62.354  18.888  1.00  0.00            
ATOM   1332  R1  CHO   207     201.889  61.004  20.938  1.00  0.00            
ATOM   1333  R2  CHO   207     202.489  58.504  21.838  1.00  0.00            
ATOM   1334  R3  CHO   207     202.489  59.704  24.238  1.00  0.00            
ATOM   1335  R4  CHO   207     201.889  56.904  24.788  1.00  0.00            
ATOM   1336  R5  CHO   207     200.689  58.654  25.438  1.00  0.00            
ATOM   1337  C1  CHO   207     201.439  57.104  28.838  1.00  0.00           C
ATOM   1338  C2  CHO   207     201.439  53.604  30.038  1.00  0.00           C
ATOM   1339  ROH CHO   208      14.339 132.754  53.988  1.00  0.00            
ATOM   1340  R1  CHO   208      14.039 133.954  51.438  1.00  0.00            
ATOM   1341  R2  CHO   208      15.489 133.154  49.238  1.00  0.00            
ATOM   1342  R3  CHO   208      13.039 132.804  48.088  1.00  0.00            
ATOM   1343  R4  CHO   208      14.639 134.054  45.988  1.00  0.00            
ATOM   1344  R5  CHO   208      12.739 134.754  46.738  1.00  0.00            
ATOM   1345  C1  CHO   208      11.839 134.254  43.088  1.00  0.00           C
ATOM   1346  C2  CHO   208      12.439 134.554  39.338  1.00  0.00           C
ATOM   1347  ROH CHO   209     144.039 219.254  23.688  1.00  0.00            
ATOM   1348  R1  CHO   209     143.489 220.104  26.338  1.00  0.00            
ATOM   1349  R2  CHO   209     141.789 218.754  27.988  1.00  0.00            
ATOM   1350  R3  CHO   209     143.839 218.804  29.688  1.00  0.00            
ATOM   1351  R4  CHO   209     141.539 218.504  31.438  1.00  0.00            
ATOM   1352  R5  CHO   209     143.139 220.004  31.588  1.00  0.00            
ATOM   1353  C1  CHO   209     143.389 218.404  35.038  1.00  0.00           C
ATOM   1354  C2  CHO   209     141.089 218.104  36.688  1.00  0.00           C
ATOM   1355  ROH CHO   210     181.989   8.154  56.638  1.00  0.00            
ATOM   1356  R1  CHO   210     182.389   7.904  53.838  1.00  0.00            
ATOM   1357  R2  CHO   210     180.739   6.604  52.138  1.00  0.00            
ATOM   1358  R3  CHO   210     180.789   8.954  50.788  1.00  0.00            
ATOM   1359  R4  CHO   210     180.639   6.904  48.688  1.00  0.00            
ATOM   1360  R5  CHO   210     182.139   8.504  48.838  1.00  0.00            
ATOM   1361  C1  CHO   210     180.639   9.304  45.388  1.00  0.00           C
ATOM   1362  C2  CHO   210     181.789   9.054  41.488  1.00  0.00           C
ATOM   1363  ROH CHO   211      37.139 207.104  52.138  1.00  0.00            
ATOM   1364  R1  CHO   211      36.689 209.054  50.088  1.00  0.00            
ATOM   1365  R2  CHO   211      38.189 211.304  49.888  1.00  0.00            
ATOM   1366  R3  CHO   211      38.539 210.454  47.338  1.00  0.00            
ATOM   1367  R4  CHO   211      38.989 213.354  47.188  1.00  0.00            
ATOM   1368  R5  CHO   211      37.639 212.204  45.988  1.00  0.00            
ATOM   1369  C1  CHO   211      39.789 213.704  43.238  1.00  0.00           C
ATOM   1370  C2  CHO   211      37.639 213.754  40.738  1.00  0.00           C
ATOM   1371  ROH CHO   212      39.139 119.104  53.438  1.00  0.00            
ATOM   1372  R1  CHO   212      37.539 120.804  51.838  1.00  0.00            
ATOM   1373  R2  CHO   212      38.639 122.454  49.888  1.00  0.00            
ATOM   1374  R3  CHO   212      36.839 121.154  48.288  1.00  0.00            
ATOM   1375  R4  CHO   212      37.339 123.754  46.938  1.00  0.00            
ATOM   1376  R5  CHO   212      35.389 122.904  47.488  1.00  0.00            
ATOM   1377  C1  CHO   212      34.939 123.304  43.738  1.00  0.00           C
ATOM   1378  C2  CHO   212      33.139 126.804  43.838  1.00  0.00           C
ATOM   1379  ROH CHO   213     174.189  58.804  55.088  1.00  0.00            
ATOM   1380  R1  CHO   213     174.289  60.154  52.638  1.00  0.00            
ATOM   1381  R2  CHO   213     174.739  58.904  50.188  1.00  0.00            
ATOM   1382  R3  CHO   213     172.339  60.154  49.488  1.00  0.00            
ATOM   1383  R4  CHO   213     174.289  60.754  47.338  1.00  0.00            
ATOM   1384  R5  CHO   213     173.139  62.204  48.488  1.00  0.00            
ATOM   1385  C1  CHO   213     171.789  63.004  44.988  1.00  0.00           C
ATOM   1386  C2  CHO   213     170.189  65.204  41.588  1.00  0.00           C
ATOM   1387  ROH CHO   214      48.139 108.804  56.038  1.00  0.00            
ATOM   1388  R1  CHO   214      49.489 107.654  53.838  1.00  0.00            
ATOM   1389  R2  CHO   214      49.789 108.954  51.388  1.00  0.00            
ATOM   1390  R3  CHO   214      52.389 108.454  51.838  1.00  0.00            
ATOM   1391  R4  CHO   214      52.039 108.204  48.938  1.00  0.00            
ATOM   1392  R5  CHO   214      52.939 106.704  50.238  1.00  0.00            
ATOM   1393  C1  CHO   214      55.889 107.254  47.888  1.00  0.00           C
ATOM   1394  C2  CHO   214      58.539 107.004  45.488  1.00  0.00           C
ATOM   1395  ROH CHO   215     173.139  -2.096  25.288  1.00  0.00            
ATOM   1396  R1  CHO   215     172.239  -1.696  27.938  1.00  0.00            
ATOM   1397  R2  CHO   215     173.939  -0.996  30.038  1.00  0.00            
ATOM   1398  R3  CHO   215     172.139   1.054  30.338  1.00  0.00            
ATOM   1399  R4  CHO   215     173.139   0.454  33.038  1.00  0.00            
ATOM   1400  R5  CHO   215     171.089   0.554  32.388  1.00  0.00            
ATOM   1401  C1  CHO   215     171.089   3.254  35.138  1.00  0.00           C
ATOM   1402  C2  CHO   215     172.939   3.704  38.238  1.00  0.00           C
ATOM   1403  ROH CHO   216     180.289  49.154  54.838  1.00  0.00            
ATOM   1404  R1  CHO   216     179.989  50.704  52.488  1.00  0.00            
ATOM   1405  R2  CHO   216     181.889  50.654  50.438  1.00  0.00            
ATOM   1406  R3  CHO   216     179.639  50.054  48.938  1.00  0.00            
ATOM   1407  R4  CHO   216     181.539  51.204  47.038  1.00  0.00            
ATOM   1408  R5  CHO   216     179.539  51.854  47.388  1.00  0.00            
ATOM   1409  C1  CHO   216     179.389  51.004  43.638  1.00  0.00           C
ATOM   1410  C2  CHO   216     179.539  52.354  39.788  1.00  0.00           C
ATOM   1411  ROH CHO   217      55.639  20.904  23.388  1.00  0.00            
ATOM   1412  R1  CHO   217      55.789  19.954  26.038  1.00  0.00            
ATOM   1413  R2  CHO   217      57.889  20.604  27.738  1.00  0.00            
ATOM   1414  R3  CHO   217      55.889  21.354  29.388  1.00  0.00            
ATOM   1415  R4  CHO   217      58.039  20.604  31.188  1.00  0.00            
ATOM   1416  R5  CHO   217      55.989  19.854  31.238  1.00  0.00            
ATOM   1417  C1  CHO   217      56.289  21.354  34.738  1.00  0.00           C
ATOM   1418  C2  CHO   217      54.289  21.554  37.488  1.00  0.00           C
ATOM   1419  ROH CHO   218      23.939  29.304  54.238  1.00  0.00            
ATOM   1420  R1  CHO   218      23.089  29.004  51.538  1.00  0.00            
ATOM   1421  R2  CHO   218      22.439  31.204  49.938  1.00  0.00            
ATOM   1422  R3  CHO   218      24.289  30.104  48.288  1.00  0.00            
ATOM   1423  R4  CHO   218      22.639  31.804  46.538  1.00  0.00            
ATOM   1424  R5  CHO   218      23.089  29.654  46.238  1.00  0.00            
ATOM   1425  C1  CHO   218      24.489  31.104  43.038  1.00  0.00           C
ATOM   1426  C2  CHO   218      23.339  29.804  39.088  1.00  0.00           C
ATOM   1427  ROH CHO   219      59.289 203.654  54.238  1.00  0.00            
ATOM   1428  R1  CHO   219      60.339 205.304  52.188  1.00  0.00            
ATOM   1429  R2  CHO   219      62.839 204.904  51.138  1.00  0.00            
ATOM   1430  R3  CHO   219      61.489 204.854  48.788  1.00  0.00            
ATOM   1431  R4  CHO   219      64.039 206.154  48.088  1.00  0.00            
ATOM   1432  R5  CHO   219      62.039 206.904  47.688  1.00  0.00            
ATOM   1433  C1  CHO   219      63.439 206.804  44.138  1.00  0.00           C
ATOM   1434  C2  CHO   219      61.639 207.004  41.138  1.00  0.00           C
ATOM   1435  ROH CHO   220     200.339 107.754  59.938  1.00  0.00            
ATOM   1436  R1  CHO   220     200.189 106.854  57.288  1.00  0.00            
ATOM   1437  R2  CHO   220     197.939 105.854  56.088  1.00  0.00            
ATOM   1438  R3  CHO   220     198.489 107.754  54.188  1.00  0.00            
ATOM   1439  R4  CHO   220     196.589 105.904  52.888  1.00  0.00            
ATOM   1440  R5  CHO   220     198.539 106.504  52.138  1.00  0.00            
ATOM   1441  C1  CHO   220     196.339 107.704  49.288  1.00  0.00           C
ATOM   1442  C2  CHO   220     198.139 105.554  46.538  1.00  0.00           C
ATOM   1443  ROH CHO   221     191.189  48.404  54.088  1.00  0.00            
ATOM   1444  R1  CHO   221     191.539  49.604  51.538  1.00  0.00            
ATOM   1445  R2  CHO   221     192.589  48.154  49.388  1.00  0.00            
ATOM   1446  R3  CHO   221     190.289  49.104  48.138  1.00  0.00            
ATOM   1447  R4  CHO   221     191.739  47.604  46.088  1.00  0.00            
ATOM   1448  R5  CHO   221     190.989  49.654  45.938  1.00  0.00            
ATOM   1449  C1  CHO   221     189.089  48.154  42.988  1.00  0.00           C
ATOM   1450  C2  CHO   221     186.789  47.604  39.538  1.00  0.00           C
ATOM   1451  ROH CHO   222     204.089  70.454  19.338  1.00  0.00            
ATOM   1452  R1  CHO   222     203.539  70.404  22.088  1.00  0.00            
ATOM   1453  R2  CHO   222     203.189  72.704  23.588  1.00  0.00            
ATOM   1454  R3  CHO   222     200.889  71.504  24.288  1.00  0.00            
ATOM   1455  R4  CHO   222     201.789  72.854  26.738  1.00  0.00            
ATOM   1456  R5  CHO   222     201.239  70.754  26.538  1.00  0.00            
ATOM   1457  C1  CHO   222     198.839  71.804  29.238  1.00  0.00           C
ATOM   1458  C2  CHO   222     198.389  73.354  33.838  1.00  0.00           C
ATOM   1459  ROH CHO   223     194.839 219.054  58.138  1.00  0.00            
ATOM   1460  R1  CHO   223     196.239 219.454  55.688  1.00  0.00            
ATOM   1461  R2  CHO   223     195.639 218.054  53.388  1.00  0.00            
ATOM   1462  R3  CHO   223     195.339 220.554  52.338  1.00  0.00            
ATOM   1463  R4  CHO   223     194.939 218.754  50.088  1.00  0.00            
ATOM   1464  R5  CHO   223     196.339 220.354  50.188  1.00  0.00            
ATOM   1465  C1  CHO   223     194.239 221.504  47.188  1.00  0.00           C
ATOM   1466  C2  CHO   223     195.639 221.604  43.638  1.00  0.00           C
ATOM   1467  ROH CHO   224     212.989 155.754  35.088  1.00  0.00            
ATOM   1468  R1  CHO   224     211.889 156.904  37.438  1.00  0.00            
ATOM   1469  R2  CHO   224     210.489 159.304  37.388  1.00  0.00            
ATOM   1470  R3  CHO   224     208.589 157.854  38.688  1.00  0.00            
ATOM   1471  R4  CHO   224     208.289 160.604  39.688  1.00  0.00            
ATOM   1472  R5  CHO   224     208.539 158.804  40.888  1.00  0.00            
ATOM   1473  C1  CHO   224     205.139 160.004  42.188  1.00  0.00           C
ATOM   1474  C2  CHO   224     202.589 161.054  45.988  1.00  0.00           C
ATOM   1475  ROH CHO   225     117.089  23.654  24.738  1.00  0.00            
ATOM   1476  R1  CHO   225     115.739  22.554  26.988  1.00  0.00            
ATOM   1477  R2  CHO   225     117.089  21.204  28.988  1.00  0.00            
ATOM   1478  R3  CHO   225     115.889  23.054  30.588  1.00  0.00            
ATOM   1479  R4  CHO   225     116.839  21.004  32.438  1.00  0.00            
ATOM   1480  R5  CHO   225     114.839  21.754  32.338  1.00  0.00            
ATOM   1481  C1  CHO   225     115.639  22.604  35.938  1.00  0.00           C
ATOM   1482  C2  CHO   225     117.289  19.554  37.088  1.00  0.00           C
ATOM   1483  ROH CHO   226      94.789  33.854  63.288  1.00  0.00            
ATOM   1484  R1  CHO   226      94.339  34.604  60.588  1.00  0.00            
ATOM   1485  R2  CHO   226      95.939  36.404  59.238  1.00  0.00            
ATOM   1486  R3  CHO   226      96.189  34.404  57.438  1.00  0.00            
ATOM   1487  R4  CHO   226      96.839  36.804  55.938  1.00  0.00            
ATOM   1488  R5  CHO   226      95.339  35.304  55.388  1.00  0.00            
ATOM   1489  C1  CHO   226      97.589  35.104  52.338  1.00  0.00           C
ATOM   1490  C2  CHO   226      98.239  34.404  49.538  1.00  0.00           C
ATOM   1491  ROH CHO   227     205.989 174.054  60.288  1.00  0.00            
ATOM   1492  R1  CHO   227     207.089 175.154  57.938  1.00  0.00            
ATOM   1493  R2  CHO   227     209.439 174.304  56.888  1.00  0.00            
ATOM   1494  R3  CHO   227     207.989 173.904  54.638  1.00  0.00            
ATOM   1495  R4  CHO   227     210.689 173.204  53.888  1.00  0.00            
ATOM   1496  R5  CHO   227     209.439 174.654  52.888  1.00  0.00            
ATOM   1497  C1  CHO   227     210.089 172.204  49.988  1.00  0.00           C
ATOM   1498  C2  CHO   227     208.839 173.504  45.638  1.00  0.00           C
ATOM   1499  ROH CHO   228     170.539   8.604  25.388  1.00  0.00            
ATOM   1500  R1  CHO   228     171.789  10.304  27.338  1.00  0.00            
ATOM   1501  R2  CHO   228     170.789  10.554  29.888  1.00  0.00            
ATOM   1502  R3  CHO   228     173.389   9.904  30.538  1.00  0.00            
ATOM   1503  R4  CHO   228     172.389  11.554  32.788  1.00  0.00            
ATOM   1504  R5  CHO   228     174.189  11.854  31.638  1.00  0.00            
ATOM   1505  C1  CHO   228     175.739  11.454  35.138  1.00  0.00           C
ATOM   1506  C2  CHO   228     175.789  11.654  38.388  1.00  0.00           C
ATOM   1507  ROH CHO   229      47.289  78.254  59.938  1.00  0.00            
ATOM   1508  R1  CHO   229      46.039  79.054  57.488  1.00  0.00            
ATOM   1509  R2  CHO   229      47.039  81.104  55.938  1.00  0.00            
ATOM   1510  R3  CHO   229      46.939  79.204  53.988  1.00  0.00            
ATOM   1511  R4  CHO   229      46.489  81.754  52.588  1.00  0.00            
ATOM   1512  R5  CHO   229      45.189  80.004  52.538  1.00  0.00            
ATOM   1513  C1  CHO   229      46.039  80.354  48.788  1.00  0.00           C
ATOM   1514  C2  CHO   229      45.139  82.754  45.238  1.00  0.00           C
ATOM   1515  ROH CHO   230     169.839  13.154  57.938  1.00  0.00            
ATOM   1516  R1  CHO   230     171.089  11.304  56.188  1.00  0.00            
ATOM   1517  R2  CHO   230     170.289   8.654  56.038  1.00  0.00            
ATOM   1518  R3  CHO   230     170.089   9.204  53.388  1.00  0.00            
ATOM   1519  R4  CHO   230     170.089   6.304  53.488  1.00  0.00            
ATOM   1520  R5  CHO   230     171.439   7.554  52.288  1.00  0.00            
ATOM   1521  C1  CHO   230     169.839   5.454  49.538  1.00  0.00           C
ATOM   1522  C2  CHO   230     171.689   3.054  48.238  1.00  0.00           C
ATOM   1523  ROH CHO   231      84.939 167.054  31.488  1.00  0.00            
ATOM   1524  R1  CHO   231      83.989 167.904  33.988  1.00  0.00            
ATOM   1525  R2  CHO   231      81.839 166.804  35.238  1.00  0.00            
ATOM   1526  R3  CHO   231      83.589 166.404  37.288  1.00  0.00            
ATOM   1527  R4  CHO   231      80.939 166.004  38.488  1.00  0.00            
ATOM   1528  R5  CHO   231      82.489 167.404  39.188  1.00  0.00            
ATOM   1529  C1  CHO   231      82.089 165.204  42.338  1.00  0.00           C
ATOM   1530  C2  CHO   231      80.939 168.704  43.988  1.00  0.00           C
ATOM   1531  ROH CHO   232      85.089  56.604  67.288  1.00  0.00            
ATOM   1532  R1  CHO   232      85.139  55.804  64.538  1.00  0.00            
ATOM   1533  R2  CHO   232      82.939  56.004  62.888  1.00  0.00            
ATOM   1534  R3  CHO   232      84.689  57.404  61.338  1.00  0.00            
ATOM   1535  R4  CHO   232      82.289  57.054  59.638  1.00  0.00            
ATOM   1536  R5  CHO   232      84.339  56.504  59.138  1.00  0.00            
ATOM   1537  C1  CHO   232      83.539  58.954  56.288  1.00  0.00           C
ATOM   1538  C2  CHO   232      83.939  58.554  52.538  1.00  0.00           C
ATOM   1539  ROH CHO   233      25.939 195.254  25.488  1.00  0.00            
ATOM   1540  R1  CHO   233      24.039 195.354  27.588  1.00  0.00            
ATOM   1541  R2  CHO   233      24.289 193.754  29.838  1.00  0.00            
ATOM   1542  R3  CHO   233      24.089 196.104  31.138  1.00  0.00            
ATOM   1543  R4  CHO   233      23.239 194.104  33.138  1.00  0.00            
ATOM   1544  R5  CHO   233      22.139 195.904  32.538  1.00  0.00            
ATOM   1545  C1  CHO   233      22.489 196.554  36.238  1.00  0.00           C
ATOM   1546  C2  CHO   233      19.889 197.354  37.438  1.00  0.00           C
ATOM   1547  ROH CHO   234     108.439  38.654  32.788  1.00  0.00            
ATOM   1548  R1  CHO   234     108.489  36.954  35.088  1.00  0.00            
ATOM   1549  R2  CHO   234     110.089  37.554  37.288  1.00  0.00            
ATOM   1550  R3  CHO   234     107.739  37.304  38.638  1.00  0.00            
ATOM   1551  R4  CHO   234     109.789  37.154  40.688  1.00  0.00            
ATOM   1552  R5  CHO   234     108.189  35.704  40.388  1.00  0.00            
ATOM   1553  C1  CHO   234     107.439  36.754  43.938  1.00  0.00           C
ATOM   1554  C2  CHO   234     106.889  36.704  48.088  1.00  0.00           C
ATOM   1555  ROH CHO   235     159.089 115.904  31.838  1.00  0.00            
ATOM   1556  R1  CHO   235     157.839 114.854  34.138  1.00  0.00            
ATOM   1557  R2  CHO   235     159.089 113.154  35.888  1.00  0.00            
ATOM   1558  R3  CHO   235     158.389 115.004  37.738  1.00  0.00            
ATOM   1559  R4  CHO   235     157.789 112.404  39.038  1.00  0.00            
ATOM   1560  R5  CHO   235     156.439 114.054  38.788  1.00  0.00            
ATOM   1561  C1  CHO   235     156.339 113.704  42.588  1.00  0.00           C
ATOM   1562  C2  CHO   235     155.639 116.504  45.838  1.00  0.00           C
ATOM   1563  ROH CHO   236      75.639  71.454  65.788  1.00  0.00            
ATOM   1564  R1  CHO   236      74.839  70.954  63.138  1.00  0.00            
ATOM   1565  R2  CHO   236      74.989  72.904  61.138  1.00  0.00            
ATOM   1566  R3  CHO   236      76.389  70.954  59.838  1.00  0.00            
ATOM   1567  R4  CHO   236      75.139  72.504  57.738  1.00  0.00            
ATOM   1568  R5  CHO   236      74.989  70.354  57.988  1.00  0.00            
ATOM   1569  C1  CHO   236      76.489  70.504  54.488  1.00  0.00           C
ATOM   1570  C2  CHO   236      74.489  71.754  51.788  1.00  0.00           C
ATOM   1571  ROH CHO   237     202.589  57.654  51.488  1.00  0.00            
ATOM   1572  R1  CHO   237     202.489  58.954  48.988  1.00  0.00            
ATOM   1573  R2  CHO   237     204.089  58.154  46.838  1.00  0.00            
ATOM   1574  R3  CHO   237     201.689  58.104  45.588  1.00  0.00            
ATOM   1575  R4  CHO   237     203.689  58.054  43.438  1.00  0.00            
ATOM   1576  R5  CHO   237     202.039  59.454  43.638  1.00  0.00            
ATOM   1577  C1  CHO   237     201.189  57.954  40.238  1.00  0.00           C
ATOM   1578  C2  CHO   237     201.939  56.954  36.388  1.00  0.00           C
ATOM   1579  ROH CHO   238      55.489  68.704  27.088  1.00  0.00            
ATOM   1580  R1  CHO   238      54.339  69.804  29.438  1.00  0.00            
ATOM   1581  R2  CHO   238      52.089  68.704  30.638  1.00  0.00            
ATOM   1582  R3  CHO   238      53.689  68.654  32.838  1.00  0.00            
ATOM   1583  R4  CHO   238      51.039  67.904  33.838  1.00  0.00            
ATOM   1584  R5  CHO   238      52.339  69.504  34.588  1.00  0.00            
ATOM   1585  C1  CHO   238      51.939  67.404  37.738  1.00  0.00           C
ATOM   1586  C2  CHO   238      49.939  68.104  41.138  1.00  0.00           C
ATOM   1587  ROH CHO   239      34.539  19.504  20.438  1.00  0.00            
ATOM   1588  R1  CHO   239      33.939  19.704  23.238  1.00  0.00            
ATOM   1589  R2  CHO   239      32.439  17.804  24.538  1.00  0.00            
ATOM   1590  R3  CHO   239      34.589  17.704  26.188  1.00  0.00            
ATOM   1591  R4  CHO   239      32.289  17.454  27.988  1.00  0.00            
ATOM   1592  R5  CHO   239      33.889  18.904  28.138  1.00  0.00            
ATOM   1593  C1  CHO   239      34.239  17.154  31.538  1.00  0.00           C
ATOM   1594  C2  CHO   239      31.039  16.504  33.738  1.00  0.00           C
ATOM   1595  ROH CHO   240      58.039  13.204  56.638  1.00  0.00            
ATOM   1596  R1  CHO   240      56.989  13.754  54.038  1.00  0.00            
ATOM   1597  R2  CHO   240      56.539  16.304  53.138  1.00  0.00            
ATOM   1598  R3  CHO   240      58.089  15.454  51.038  1.00  0.00            
ATOM   1599  R4  CHO   240      55.889  16.904  49.788  1.00  0.00            
ATOM   1600  R5  CHO   240      56.489  14.904  49.338  1.00  0.00            
ATOM   1601  C1  CHO   240      56.939  16.454  45.888  1.00  0.00           C
ATOM   1602  C2  CHO   240      58.289  15.904  43.238  1.00  0.00           C
ATOM   1603  ROH CHO   241     191.539  25.154  24.038  1.00  0.00            
ATOM   1604  R1  CHO   241     189.989  24.504  26.288  1.00  0.00            
ATOM   1605  R2  CHO   241     191.089  24.204  28.788  1.00  0.00            
ATOM   1606  R3  CHO   241     189.239  26.054  29.538  1.00  0.00            
ATOM   1607  R4  CHO   241     190.089  24.804  32.038  1.00  0.00            
ATOM   1608  R5  CHO   241     188.039  25.004  31.338  1.00  0.00            
ATOM   1609  C1  CHO   241     187.789  26.904  34.638  1.00  0.00           C
ATOM   1610  C2  CHO   241     186.739  24.454  37.388  1.00  0.00           C
ATOM   1611  ROH CHO   242     105.189  71.154  31.388  1.00  0.00            
ATOM   1612  R1  CHO   242     104.689  71.854  34.088  1.00  0.00            
ATOM   1613  R2  CHO   242     103.639  70.104  35.888  1.00  0.00            
ATOM   1614  R3  CHO   242     105.839  70.754  37.338  1.00  0.00            
ATOM   1615  R4  CHO   242     104.239  69.104  39.188  1.00  0.00            
ATOM   1616  R5  CHO   242     105.039  71.104  39.588  1.00  0.00            
ATOM   1617  C1  CHO   242     106.689  69.204  42.388  1.00  0.00           C
ATOM   1618  C2  CHO   242     106.189  66.654  44.538  1.00  0.00           C
ATOM   1619  ROH CHO   243      65.239 204.254  20.788  1.00  0.00            
ATOM   1620  R1  CHO   243      65.189 204.504  23.638  1.00  0.00            
ATOM   1621  R2  CHO   243      63.989 206.654  24.888  1.00  0.00            
ATOM   1622  R3  CHO   243      62.589 204.704  26.188  1.00  0.00            
ATOM   1623  R4  CHO   243      62.289 207.054  27.888  1.00  0.00            
ATOM   1624  R5  CHO   243      63.039 205.104  28.538  1.00  0.00            
ATOM   1625  C1  CHO   243      60.039 205.504  30.838  1.00  0.00           C
ATOM   1626  C2  CHO   243      56.789 206.004  33.088  1.00  0.00           C
ATOM   1627  ROH CHO   244      52.989 222.454  19.788  1.00  0.00            
ATOM   1628  R1  CHO   244      52.289 222.854  22.488  1.00  0.00            
ATOM   1629  R2  CHO   244      50.739 221.104  23.938  1.00  0.00            
ATOM   1630  R3  CHO   244      52.839 221.154  25.638  1.00  0.00            
ATOM   1631  R4  CHO   244      50.589 220.104  27.238  1.00  0.00            
ATOM   1632  R5  CHO   244      51.839 221.804  27.738  1.00  0.00            
ATOM   1633  C1  CHO   244      52.489 219.604  30.788  1.00  0.00           C
ATOM   1634  C2  CHO   244      54.189 218.304  34.038  1.00  0.00           C
ATOM   1635  ROH CHO   245     132.239  77.554  59.638  1.00  0.00            
ATOM   1636  R1  CHO   245     131.889  77.204  56.838  1.00  0.00            
ATOM   1637  R2  CHO   245     129.489  76.504  55.738  1.00  0.00            
ATOM   1638  R3  CHO   245     129.839  78.754  54.238  1.00  0.00            
ATOM   1639  R4  CHO   245     128.689  76.854  52.388  1.00  0.00            
ATOM   1640  R5  CHO   245     130.539  77.904  52.088  1.00  0.00            
ATOM   1641  C1  CHO   245     128.539  79.104  49.038  1.00  0.00           C
ATOM   1642  C2  CHO   245     128.939  76.654  46.138  1.00  0.00           C
ATOM   1643  ROH CHO   246      75.189 213.204  23.088  1.00  0.00            
ATOM   1644  R1  CHO   246      73.239 212.354  24.938  1.00  0.00            
ATOM   1645  R2  CHO   246      73.789 210.454  26.888  1.00  0.00            
ATOM   1646  R3  CHO   246      72.839 212.404  28.538  1.00  0.00            
ATOM   1647  R4  CHO   246      72.189 209.854  29.888  1.00  0.00            
ATOM   1648  R5  CHO   246      70.789 211.454  29.388  1.00  0.00            
ATOM   1649  C1  CHO   246      70.339 211.304  33.188  1.00  0.00           C
ATOM   1650  C2  CHO   246      67.189 210.354  33.638  1.00  0.00           C
ATOM   1651  ROH CHO   247      27.939  27.004  56.638  1.00  0.00            
ATOM   1652  R1  CHO   247      29.539  27.254  54.338  1.00  0.00            
ATOM   1653  R2  CHO   247      28.489  27.254  51.788  1.00  0.00            
ATOM   1654  R3  CHO   247      29.839  29.604  51.538  1.00  0.00            
ATOM   1655  R4  CHO   247      28.539  29.254  48.938  1.00  0.00            
ATOM   1656  R5  CHO   247      30.689  29.604  49.288  1.00  0.00            
ATOM   1657  C1  CHO   247      29.889  32.654  47.088  1.00  0.00           C
ATOM   1658  C2  CHO   247      32.289  32.754  44.738  1.00  0.00           C
ATOM   1659  ROH CHO   248     130.539  71.054  60.988  1.00  0.00            
ATOM   1660  R1  CHO   248     130.739  71.954  58.288  1.00  0.00            
ATOM   1661  R2  CHO   248     131.189  70.204  56.188  1.00  0.00            
ATOM   1662  R3  CHO   248     128.939  71.404  55.188  1.00  0.00            
ATOM   1663  R4  CHO   248     130.539  70.854  52.838  1.00  0.00            
ATOM   1664  R5  CHO   248     129.639  72.754  53.388  1.00  0.00            
ATOM   1665  C1  CHO   248     128.139  72.354  49.988  1.00  0.00           C
ATOM   1666  C2  CHO   248     125.339  72.854  46.238  1.00  0.00           C
ATOM   1667  ROH CHO   249     150.639  32.104  56.188  1.00  0.00            
ATOM   1668  R1  CHO   249     149.039  31.304  54.038  1.00  0.00            
ATOM   1669  R2  CHO   249     147.239  33.004  52.788  1.00  0.00            
ATOM   1670  R3  CHO   249     148.589  32.354  50.538  1.00  0.00            
ATOM   1671  R4  CHO   249     146.089  33.454  49.588  1.00  0.00            
ATOM   1672  R5  CHO   249     146.889  31.554  49.038  1.00  0.00            
ATOM   1673  C1  CHO   249     146.689  33.154  45.588  1.00  0.00           C
ATOM   1674  C2  CHO   249     145.089  34.104  42.388  1.00  0.00           C
ATOM   1675  ROH CHO   250     153.139  12.304  23.988  1.00  0.00            
ATOM   1676  R1  CHO   250     153.939  12.004  26.688  1.00  0.00            
ATOM   1677  R2  CHO   250     156.439  12.754  27.488  1.00  0.00            
ATOM   1678  R3  CHO   250     155.089  14.254  29.338  1.00  0.00            
ATOM   1679  R4  CHO   250     157.589  13.604  30.638  1.00  0.00            
ATOM   1680  R5  CHO   250     155.639  13.254  31.438  1.00  0.00            
ATOM   1681  C1  CHO   250     156.989  15.504  34.188  1.00  0.00           C
ATOM   1682  C2  CHO   250     155.639  14.304  36.938  1.00  0.00           C
ATOM   1683  ROH CHO   251      38.639 112.704  53.138  1.00  0.00            
ATOM   1684  R1  CHO   251      38.689 113.954  50.588  1.00  0.00            
ATOM   1685  R2  CHO   251      37.189 113.054  48.438  1.00  0.00            
ATOM   1686  R3  CHO   251      36.339 115.654  48.438  1.00  0.00            
ATOM   1687  R4  CHO   251      36.589 114.904  45.588  1.00  0.00            
ATOM   1688  R5  CHO   251      37.489 116.604  46.538  1.00  0.00            
ATOM   1689  C1  CHO   251      35.389 118.404  43.888  1.00  0.00           C
ATOM   1690  C2  CHO   251      34.789 116.404  40.588  1.00  0.00           C
ATOM   1691  ROH CHO   252     124.839  57.054  28.088  1.00  0.00            
ATOM   1692  R1  CHO   252     125.989  58.204  30.388  1.00  0.00            
ATOM   1693  R2  CHO   252     124.739  58.154  32.888  1.00  0.00            
ATOM   1694  R3  CHO   252     127.039  57.054  33.688  1.00  0.00            
ATOM   1695  R4  CHO   252     125.639  57.654  36.138  1.00  0.00            
ATOM   1696  R5  CHO   252     127.589  58.254  35.638  1.00  0.00            
ATOM   1697  C1  CHO   252     128.289  56.254  38.838  1.00  0.00           C
ATOM   1698  C2  CHO   252     131.239  56.604  40.788  1.00  0.00           C
ATOM   1699  ROH CHO   253     219.539 173.904  33.838  1.00  0.00            
ATOM   1700  R1  CHO   253     219.989 172.754  36.388  1.00  0.00            
ATOM   1701  R2  CHO   253     222.589 172.404  37.438  1.00  0.00            
ATOM   1702  R3  CHO   253     221.589 173.854  39.488  1.00  0.00            
ATOM   1703  R4  CHO   253     224.189 172.904  40.438  1.00  0.00            
ATOM   1704  R5  CHO   253     222.239 172.654  41.438  1.00  0.00            
ATOM   1705  C1  CHO   253     224.239 174.504  44.138  1.00  0.00           C
ATOM   1706  C2  CHO   253     223.189 175.554  46.888  1.00  0.00           C
ATOM   1707  ROH CHO   254     177.689  87.304  59.388  1.00  0.00            
ATOM   1708  R1  CHO   254     177.489  85.904  56.938  1.00  0.00            
ATOM   1709  R2  CHO   254     175.289  86.154  55.238  1.00  0.00            
ATOM   1710  R3  CHO   254     177.239  86.754  53.388  1.00  0.00            
ATOM   1711  R4  CHO   254     174.839  86.104  51.838  1.00  0.00            
ATOM   1712  R5  CHO   254     176.789  85.204  51.588  1.00  0.00            
ATOM   1713  C1  CHO   254     176.339  86.654  48.088  1.00  0.00           C
ATOM   1714  C2  CHO   254     175.889  86.254  45.638  1.00  0.00           C
ATOM   1715  ROH CHO   255      89.139 113.904  27.588  1.00  0.00            
ATOM   1716  R1  CHO   255      87.289 113.804  29.688  1.00  0.00            
ATOM   1717  R2  CHO   255      86.539 111.404  30.938  1.00  0.00            
ATOM   1718  R3  CHO   255      87.339 112.704  33.188  1.00  0.00            
ATOM   1719  R4  CHO   255      85.189 110.904  34.038  1.00  0.00            
ATOM   1720  R5  CHO   255      85.289 113.054  34.388  1.00  0.00            
ATOM   1721  C1  CHO   255      85.139 111.854  37.988  1.00  0.00           C
ATOM   1722  C2  CHO   255      83.889 112.854  41.438  1.00  0.00           C
ATOM   1723  ROH CHO   256     116.639   9.804  25.438  1.00  0.00            
ATOM   1724  R1  CHO   256     115.889  10.454  28.088  1.00  0.00            
ATOM   1725  R2  CHO   256     114.489   8.754  29.738  1.00  0.00            
ATOM   1726  R3  CHO   256     116.539   9.154  31.438  1.00  0.00            
ATOM   1727  R4  CHO   256     114.239   8.554  33.188  1.00  0.00            
ATOM   1728  R5  CHO   256     115.589  10.304  33.288  1.00  0.00            
ATOM   1729  C1  CHO   256     116.089   8.854  36.788  1.00  0.00           C
ATOM   1730  C2  CHO   256     113.289   7.304  37.738  1.00  0.00           C
ATOM   1731  ROH CHO   257     130.189 110.704  58.688  1.00  0.00            
ATOM   1732  R1  CHO   257     129.639 110.654  55.938  1.00  0.00            
ATOM   1733  R2  CHO   257     128.489 108.454  54.688  1.00  0.00            
ATOM   1734  R3  CHO   257     126.589 110.304  53.838  1.00  0.00            
ATOM   1735  R4  CHO   257     126.239 108.004  52.038  1.00  0.00            
ATOM   1736  R5  CHO   257     126.689 110.104  51.488  1.00  0.00            
ATOM   1737  C1  CHO   257     123.289 109.504  49.688  1.00  0.00           C
ATOM   1738  C2  CHO   257     123.239 107.954  45.638  1.00  0.00           C
ATOM   1739  ROH CHO   258      73.489  48.704  27.588  1.00  0.00            
ATOM   1740  R1  CHO   258      73.039  48.954  30.388  1.00  0.00            
ATOM   1741  R2  CHO   258      70.539  48.854  31.488  1.00  0.00            
ATOM   1742  R3  CHO   258      71.639  46.854  32.988  1.00  0.00            
ATOM   1743  R4  CHO   258      69.789  48.254  34.838  1.00  0.00            
ATOM   1744  R5  CHO   258      71.889  47.854  35.188  1.00  0.00            
ATOM   1745  C1  CHO   258      70.339  46.004  38.188  1.00  0.00           C
ATOM   1746  C2  CHO   258      69.439  48.404  40.688  1.00  0.00           C
ATOM   1747  ROH CHO   259     149.989 224.454  59.388  1.00  0.00            
ATOM   1748  R1  CHO   259     148.939 223.554  56.938  1.00  0.00            
ATOM   1749  R2  CHO   259     147.689 225.204  55.188  1.00  0.00            
ATOM   1750  R3  CHO   259     149.489 224.254  53.438  1.00  0.00            
ATOM   1751  R4  CHO   259     147.139 225.004  51.788  1.00  0.00            
ATOM   1752  R5  CHO   259     148.139 223.054  51.788  1.00  0.00            
ATOM   1753  C1  CHO   259     148.589 223.954  48.138  1.00  0.00           C
ATOM   1754  C2  CHO   259     148.939 223.404  44.988  1.00  0.00           C
ATOM   1755  ROH CHO   260     130.189 104.554  60.888  1.00  0.00            
ATOM   1756  R1  CHO   260     130.189 102.904  58.538  1.00  0.00            
ATOM   1757  R2  CHO   260     130.639 103.904  56.038  1.00  0.00            
ATOM   1758  R3  CHO   260     132.589 102.004  55.938  1.00  0.00            
ATOM   1759  R4  CHO   260     131.539 102.054  53.238  1.00  0.00            
ATOM   1760  R5  CHO   260     131.689 100.304  54.488  1.00  0.00            
ATOM   1761  C1  CHO   260     133.839  99.204  51.538  1.00  0.00           C
ATOM   1762  C2  CHO   260     138.139  99.204  50.038  1.00  0.00           C
ATOM   1763  ROH CHO   261     190.489  63.904  54.838  1.00  0.00            
ATOM   1764  R1  CHO   261     189.039  63.104  52.488  1.00  0.00            
ATOM   1765  R2  CHO   261     187.989  64.904  50.688  1.00  0.00            
ATOM   1766  R3  CHO   261     189.389  63.554  48.888  1.00  0.00            
ATOM   1767  R4  CHO   261     187.789  65.304  47.288  1.00  0.00            
ATOM   1768  R5  CHO   261     187.939  63.154  47.088  1.00  0.00            
ATOM   1769  C1  CHO   261     189.039  64.254  43.588  1.00  0.00           C
ATOM   1770  C2  CHO   261     189.639  64.554  39.788  1.00  0.00           C
ATOM   1771  ROH CHO   262      13.539 188.004  55.688  1.00  0.00            
ATOM   1772  R1  CHO   262      14.439 186.954  53.238  1.00  0.00            
ATOM   1773  R2  CHO   262      12.789 185.404  51.638  1.00  0.00            
ATOM   1774  R3  CHO   262      13.439 187.204  49.738  1.00  0.00            
ATOM   1775  R4  CHO   262      13.489 184.654  48.338  1.00  0.00            
ATOM   1776  R5  CHO   262      15.089 186.154  48.388  1.00  0.00            
ATOM   1777  C1  CHO   262      14.439 185.954  44.638  1.00  0.00           C
ATOM   1778  C2  CHO   262      14.039 185.304  41.488  1.00  0.00           C
ATOM   1779  ROH CHO   263     131.539  37.654  57.638  1.00  0.00            
ATOM   1780  R1  CHO   263     130.439  35.954  55.638  1.00  0.00            
ATOM   1781  R2  CHO   263     128.289  36.754  54.038  1.00  0.00            
ATOM   1782  R3  CHO   263     129.989  36.104  52.038  1.00  0.00            
ATOM   1783  R4  CHO   263     127.439  36.704  50.688  1.00  0.00            
ATOM   1784  R5  CHO   263     128.589  34.904  50.438  1.00  0.00            
ATOM   1785  C1  CHO   263     128.539  36.104  46.838  1.00  0.00           C
ATOM   1786  C2  CHO   263     126.089  34.704  44.738  1.00  0.00           C
ATOM   1787  ROH CHO   264     217.939 155.754  62.088  1.00  0.00            
ATOM   1788  R1  CHO   264     216.239 155.604  59.838  1.00  0.00            
ATOM   1789  R2  CHO   264     217.139 155.754  57.238  1.00  0.00            
ATOM   1790  R3  CHO   264     215.889 153.404  56.938  1.00  0.00            
ATOM   1791  R4  CHO   264     217.039 153.904  54.338  1.00  0.00            
ATOM   1792  R5  CHO   264     214.939 153.504  54.738  1.00  0.00            
ATOM   1793  C1  CHO   264     215.689 150.604  52.338  1.00  0.00           C
ATOM   1794  C2  CHO   264     217.489 152.104  49.338  1.00  0.00           C
ATOM   1795  ROH CHO   265     133.939  82.054  62.988  1.00  0.00            
ATOM   1796  R1  CHO   265     133.489  82.404  60.238  1.00  0.00            
ATOM   1797  R2  CHO   265     135.539  82.654  58.388  1.00  0.00            
ATOM   1798  R3  CHO   265     134.289  80.604  57.188  1.00  0.00            
ATOM   1799  R4  CHO   265     135.889  81.804  55.088  1.00  0.00            
ATOM   1800  R5  CHO   265     133.689  81.404  54.988  1.00  0.00            
ATOM   1801  C1  CHO   265     134.839  79.354  51.988  1.00  0.00           C
ATOM   1802  C2  CHO   265     133.489  79.854  48.488  1.00  0.00           C
ATOM   1803  ROH CHO   266     145.289 176.054  25.538  1.00  0.00            
ATOM   1804  R1  CHO   266     145.339 177.454  27.988  1.00  0.00            
ATOM   1805  R2  CHO   266     144.289 176.454  30.288  1.00  0.00            
ATOM   1806  R3  CHO   266     146.789 176.904  31.288  1.00  0.00            
ATOM   1807  R4  CHO   266     145.189 176.004  33.588  1.00  0.00            
ATOM   1808  R5  CHO   266     146.339 177.804  33.488  1.00  0.00            
ATOM   1809  C1  CHO   266     148.039 176.154  36.438  1.00  0.00           C
ATOM   1810  C2  CHO   266     147.339 177.654  40.438  1.00  0.00           C
ATOM   1811  ROH CHO   267     197.789  11.354  21.838  1.00  0.00            
ATOM   1812  R1  CHO   267     197.989  11.554  24.638  1.00  0.00            
ATOM   1813  R2  CHO   267     198.139   9.404  26.338  1.00  0.00            
ATOM   1814  R3  CHO   267     200.339  10.654  27.238  1.00  0.00            
ATOM   1815  R4  CHO   267     199.589   8.854  29.438  1.00  0.00            
ATOM   1816  R5  CHO   267     199.939  11.004  29.588  1.00  0.00            
ATOM   1817  C1  CHO   267     202.489   9.754  32.088  1.00  0.00           C
ATOM   1818  C2  CHO   267     201.589   8.954  35.638  1.00  0.00           C
ATOM   1819  ROH CHO   268      49.989  51.954  61.988  1.00  0.00            
ATOM   1820  R1  CHO   268      51.339  53.804  60.288  1.00  0.00            
ATOM   1821  R2  CHO   268      54.089  54.004  60.238  1.00  0.00            
ATOM   1822  R3  CHO   268      53.689  53.654  57.538  1.00  0.00            
ATOM   1823  R4  CHO   268      56.239  55.104  57.788  1.00  0.00            
ATOM   1824  R5  CHO   268      54.489  55.654  56.538  1.00  0.00            
ATOM   1825  C1  CHO   268      57.189  55.404  53.838  1.00  0.00           C
ATOM   1826  C2  CHO   268      60.689  55.954  53.688  1.00  0.00           C
ATOM   1827  ROH CHO   269      65.189  85.754  28.538  1.00  0.00            
ATOM   1828  R1  CHO   269      65.789  85.104  31.188  1.00  0.00            
ATOM   1829  R2  CHO   269      67.089  86.854  32.888  1.00  0.00            
ATOM   1830  R3  CHO   269      64.939  86.404  34.488  1.00  0.00            
ATOM   1831  R4  CHO   269      67.089  87.204  36.338  1.00  0.00            
ATOM   1832  R5  CHO   269      65.889  85.404  36.488  1.00  0.00            
ATOM   1833  C1  CHO   269      65.039  87.004  39.838  1.00  0.00           C
ATOM   1834  C2  CHO   269      63.289  85.054  40.888  1.00  0.00           C
ATOM   1835  ROH CHO   270      53.989   2.954  57.638  1.00  0.00            
ATOM   1836  R1  CHO   270      53.639   3.304  54.888  1.00  0.00            
ATOM   1837  R2  CHO   270      54.139   5.704  53.588  1.00  0.00            
ATOM   1838  R3  CHO   270      55.739   4.154  52.038  1.00  0.00            
ATOM   1839  R4  CHO   270      54.589   6.154  50.188  1.00  0.00            
ATOM   1840  R5  CHO   270      54.539   3.954  49.988  1.00  0.00            
ATOM   1841  C1  CHO   270      56.339   4.904  46.738  1.00  0.00           C
ATOM   1842  C2  CHO   270      56.789   6.354  43.438  1.00  0.00           C
ATOM   1843  ROH CHO   271     168.489 115.954  30.938  1.00  0.00            
ATOM   1844  R1  CHO   271     168.689 117.504  33.288  1.00  0.00            
ATOM   1845  R2  CHO   271     167.839 116.604  35.738  1.00  0.00            
ATOM   1846  R3  CHO   271     170.439 117.254  36.488  1.00  0.00            
ATOM   1847  R4  CHO   271     168.839 117.854  38.838  1.00  0.00            
ATOM   1848  R5  CHO   271     170.189 119.204  37.838  1.00  0.00            
ATOM   1849  C1  CHO   271     171.689 119.154  41.288  1.00  0.00           C
ATOM   1850  C2  CHO   271     169.939 116.454  43.338  1.00  0.00           C
ATOM   1851  ROH CHO   272     178.289  29.704  21.938  1.00  0.00            
ATOM   1852  R1  CHO   272     178.289  29.404  24.738  1.00  0.00            
ATOM   1853  R2  CHO   272     180.639  29.754  26.188  1.00  0.00            
ATOM   1854  R3  CHO   272     179.089  31.504  27.588  1.00  0.00            
ATOM   1855  R4  CHO   272     181.689  31.454  29.038  1.00  0.00            
ATOM   1856  R5  CHO   272     179.739  31.154  29.888  1.00  0.00            
ATOM   1857  C1  CHO   272     180.889  34.104  31.988  1.00  0.00           C
ATOM   1858  C2  CHO   272     180.289  33.004  35.688  1.00  0.00           C
ATOM   1859  ROH CHO   273     124.389  27.004  24.988  1.00  0.00            
ATOM   1860  R1  CHO   273     125.189  27.604  27.638  1.00  0.00            
ATOM   1861  R2  CHO   273     123.289  27.754  29.738  1.00  0.00            
ATOM   1862  R3  CHO   273     124.939  25.904  30.888  1.00  0.00            
ATOM   1863  R4  CHO   273     123.139  26.704  33.038  1.00  0.00            
ATOM   1864  R5  CHO   273     125.339  26.754  33.088  1.00  0.00            
ATOM   1865  C1  CHO   273     124.539  24.404  36.038  1.00  0.00           C
ATOM   1866  C2  CHO   273     124.389  22.654  39.588  1.00  0.00           C
ATOM   1867  ROH CHO   274       7.789  20.804  55.638  1.00  0.00            
ATOM   1868  R1  CHO   274       7.739  18.904  53.538  1.00  0.00            
ATOM   1869  R2  CHO   274       5.389  18.004  52.438  1.00  0.00            
ATOM   1870  R3  CHO   274       6.489  18.804  50.088  1.00  0.00            
ATOM   1871  R4  CHO   274       4.889  16.454  49.388  1.00  0.00            
ATOM   1872  R5  CHO   274       7.039  16.804  48.938  1.00  0.00            
ATOM   1873  C1  CHO   274       5.689  16.354  45.388  1.00  0.00           C
ATOM   1874  C2  CHO   274       6.039  16.454  41.688  1.00  0.00           C
ATOM   1875  ROH CHO   275      96.689 167.704  27.438  1.00  0.00            
ATOM   1876  R1  CHO   275      98.039 167.154  29.888  1.00  0.00            
ATOM   1877  R2  CHO   275     100.239 168.604  30.688  1.00  0.00            
ATOM   1878  R3  CHO   275      98.739 169.004  32.938  1.00  0.00            
ATOM   1879  R4  CHO   275     101.539 169.004  33.888  1.00  0.00            
ATOM   1880  R5  CHO   275      99.939 167.754  34.638  1.00  0.00            
ATOM   1881  C1  CHO   275     100.939 169.554  37.838  1.00  0.00           C
ATOM   1882  C2  CHO   275     104.639 170.154  38.488  1.00  0.00           C
ATOM   1883  ROH CHO   276     155.339  96.504  29.638  1.00  0.00            
ATOM   1884  R1  CHO   276     155.189  97.254  32.338  1.00  0.00            
ATOM   1885  R2  CHO   276     153.739  95.804  34.238  1.00  0.00            
ATOM   1886  R3  CHO   276     156.089  95.804  35.538  1.00  0.00            
ATOM   1887  R4  CHO   276     154.089  95.404  37.638  1.00  0.00            
ATOM   1888  R5  CHO   276     155.639  96.904  37.638  1.00  0.00            
ATOM   1889  C1  CHO   276     156.539  95.104  40.888  1.00  0.00           C
ATOM   1890  C2  CHO   276     154.039  93.654  42.588  1.00  0.00           C
ATOM   1891  ROH CHO   277      80.839  30.954  29.238  1.00  0.00            
ATOM   1892  R1  CHO   277      80.789  29.854  31.838  1.00  0.00            
ATOM   1893  R2  CHO   277      82.939  30.004  33.538  1.00  0.00            
ATOM   1894  R3  CHO   277      81.139  31.054  35.288  1.00  0.00            
ATOM   1895  R4  CHO   277      83.089  29.754  36.988  1.00  0.00            
ATOM   1896  R5  CHO   277      80.939  29.454  37.038  1.00  0.00            
ATOM   1897  C1  CHO   277      81.439  30.604  40.638  1.00  0.00           C
ATOM   1898  C2  CHO   277      82.789  31.504  45.138  1.00  0.00           C
ATOM   1899  ROH CHO   278     142.339  46.304  21.088  1.00  0.00            
ATOM   1900  R1  CHO   278     144.189  46.554  23.238  1.00  0.00            
ATOM   1901  R2  CHO   278     143.689  48.204  25.388  1.00  0.00            
ATOM   1902  R3  CHO   278     144.089  45.904  26.838  1.00  0.00            
ATOM   1903  R4  CHO   278     144.939  48.104  28.588  1.00  0.00            
ATOM   1904  R5  CHO   278     146.089  46.354  28.038  1.00  0.00            
ATOM   1905  C1  CHO   278     146.089  45.854  31.788  1.00  0.00           C
ATOM   1906  C2  CHO   278     146.089  45.854  35.738  1.00  0.00           C
ATOM   1907  ROH CHO   279     210.789   4.804  20.288  1.00  0.00            
ATOM   1908  R1  CHO   279     209.939   4.154  22.938  1.00  0.00            
ATOM   1909  R2  CHO   279     211.589   2.904  24.738  1.00  0.00            
ATOM   1910  R3  CHO   279     210.989   5.054  26.288  1.00  0.00            
ATOM   1911  R4  CHO   279     212.039   3.054  28.188  1.00  0.00            
ATOM   1912  R5  CHO   279     210.089   4.054  28.288  1.00  0.00            
ATOM   1913  C1  CHO   279     211.589   5.154  31.638  1.00  0.00           C
ATOM   1914  C2  CHO   279     212.639   3.554  35.038  1.00  0.00           C
ATOM   1915  ROH CHO   280      58.789  78.754  27.888  1.00  0.00            
ATOM   1916  R1  CHO   280      57.639  77.804  30.288  1.00  0.00            
ATOM   1917  R2  CHO   280      58.389  78.804  32.788  1.00  0.00            
ATOM   1918  R3  CHO   280      55.739  79.304  33.038  1.00  0.00            
ATOM   1919  R4  CHO   280      56.789  79.404  35.788  1.00  0.00            
ATOM   1920  R5  CHO   280      55.139  78.154  35.088  1.00  0.00            
ATOM   1921  C1  CHO   280      53.389  80.204  37.788  1.00  0.00           C
ATOM   1922  C2  CHO   280      50.239  80.204  39.638  1.00  0.00           C
ATOM   1923  ROH CHO   281     166.439  96.654  62.388  1.00  0.00            
ATOM   1924  R1  CHO   281     165.189  97.004  59.838  1.00  0.00            
ATOM   1925  R2  CHO   281     166.539  96.804  57.488  1.00  0.00            
ATOM   1926  R3  CHO   281     164.539  95.004  56.888  1.00  0.00            
ATOM   1927  R4  CHO   281     165.739  95.704  54.288  1.00  0.00            
ATOM   1928  R5  CHO   281     163.589  95.804  54.838  1.00  0.00            
ATOM   1929  C1  CHO   281     163.389  93.404  51.888  1.00  0.00           C
ATOM   1930  C2  CHO   281     161.089  92.204  47.488  1.00  0.00           C
ATOM   1931  ROH CHO   282      94.289 105.004  59.088  1.00  0.00            
ATOM   1932  R1  CHO   282      94.189 106.104  56.438  1.00  0.00            
ATOM   1933  R2  CHO   282      95.989 105.404  54.488  1.00  0.00            
ATOM   1934  R3  CHO   282      93.789 104.754  53.088  1.00  0.00            
ATOM   1935  R4  CHO   282      95.639 105.854  51.088  1.00  0.00            
ATOM   1936  R5  CHO   282      93.589 106.504  51.438  1.00  0.00            
ATOM   1937  C1  CHO   282      93.339 105.504  47.788  1.00  0.00           C
ATOM   1938  C2  CHO   282      91.039 106.154  44.438  1.00  0.00           C
ATOM   1939  ROH CHO   283     148.589  90.454  29.288  1.00  0.00            
ATOM   1940  R1  CHO   283     147.689  89.304  31.688  1.00  0.00            
ATOM   1941  R2  CHO   283     149.389  88.254  33.588  1.00  0.00            
ATOM   1942  R3  CHO   283     148.039  89.954  35.288  1.00  0.00            
ATOM   1943  R4  CHO   283     149.189  87.904  37.038  1.00  0.00            
ATOM   1944  R5  CHO   283     147.139  88.504  36.938  1.00  0.00            
ATOM   1945  C1  CHO   283     147.839  89.304  40.588  1.00  0.00           C
ATOM   1946  C2  CHO   283     145.289  87.204  42.488  1.00  0.00           C
ATOM   1947  ROH CHO   284     197.789 105.604  21.188  1.00  0.00            
ATOM   1948  R1  CHO   284     197.239 105.204  23.938  1.00  0.00            
ATOM   1949  R2  CHO   284     194.839 104.154  24.838  1.00  0.00            
ATOM   1950  R3  CHO   284     196.439 102.354  26.088  1.00  0.00            
ATOM   1951  R4  CHO   284     194.389 102.904  28.038  1.00  0.00            
ATOM   1952  R5  CHO   284     196.539 103.104  28.388  1.00  0.00            
ATOM   1953  C1  CHO   284     195.639 100.554  31.088  1.00  0.00           C
ATOM   1954  C2  CHO   284     196.339  96.854  32.788  1.00  0.00           C
ATOM   1955  ROH CHO   285      40.189 210.954  53.988  1.00  0.00            
ATOM   1956  R1  CHO   285      39.389 213.604  53.488  1.00  0.00            
ATOM   1957  R2  CHO   285      41.189 215.654  53.088  1.00  0.00            
ATOM   1958  R3  CHO   285      39.789 216.054  50.838  1.00  0.00            
ATOM   1959  R4  CHO   285      41.439 218.404  51.038  1.00  0.00            
ATOM   1960  R5  CHO   285      39.289 218.354  50.788  1.00  0.00            
ATOM   1961  C1  CHO   285      40.239 220.404  47.738  1.00  0.00           C
ATOM   1962  C2  CHO   285      41.839 221.004  44.638  1.00  0.00           C
ATOM   1963  ROH CHO   286     215.989  12.954  21.638  1.00  0.00            
ATOM   1964  R1  CHO   286     216.189  14.154  24.188  1.00  0.00            
ATOM   1965  R2  CHO   286     215.139  12.954  26.488  1.00  0.00            
ATOM   1966  R3  CHO   286     217.689  13.404  27.388  1.00  0.00            
ATOM   1967  R4  CHO   286     216.039  13.104  29.788  1.00  0.00            
ATOM   1968  R5  CHO   286     217.439  14.754  29.338  1.00  0.00            
ATOM   1969  C1  CHO   286     218.889  13.554  32.588  1.00  0.00           C
ATOM   1970  C2  CHO   286     217.639  15.654  35.938  1.00  0.00           C
ATOM   1971  ROH CHO   287     147.139   2.404  25.138  1.00  0.00            
ATOM   1972  R1  CHO   287     146.239   1.304  27.588  1.00  0.00            
ATOM   1973  R2  CHO   287     147.789  -0.446  29.038  1.00  0.00            
ATOM   1974  R3  CHO   287     147.439   1.354  31.038  1.00  0.00            
ATOM   1975  R4  CHO   287     147.789  -1.196  32.438  1.00  0.00            
ATOM   1976  R5  CHO   287     146.089   0.154  32.688  1.00  0.00            
ATOM   1977  C1  CHO   287     147.439   0.104  36.238  1.00  0.00           C
ATOM   1978  C2  CHO   287     146.439   0.754  40.788  1.00  0.00           C
ATOM   1979  ROH CHO   288     100.939  60.854  33.288  1.00  0.00            
ATOM   1980  R1  CHO   288     100.139  61.454  35.938  1.00  0.00            
ATOM   1981  R2  CHO   288      98.839  59.604  37.538  1.00  0.00            
ATOM   1982  R3  CHO   288     100.839  60.154  39.288  1.00  0.00            
ATOM   1983  R4  CHO   288      98.589  59.454  40.988  1.00  0.00            
ATOM   1984  R5  CHO   288      99.739  61.254  41.088  1.00  0.00            
ATOM   1985  C1  CHO   288     100.289  59.854  44.588  1.00  0.00           C
ATOM   1986  C2  CHO   288      98.589  58.004  46.688  1.00  0.00           C
ATOM   1987  ROH CHO   289      87.389  76.604  32.738  1.00  0.00            
ATOM   1988  R1  CHO   289      87.239  75.304  35.238  1.00  0.00            
ATOM   1989  R2  CHO   289      89.339  75.154  36.988  1.00  0.00            
ATOM   1990  R3  CHO   289      87.589  76.254  38.738  1.00  0.00            
ATOM   1991  R4  CHO   289      89.739  75.104  40.438  1.00  0.00            
ATOM   1992  R5  CHO   289      87.589  74.754  40.588  1.00  0.00            
ATOM   1993  C1  CHO   289      88.289  76.154  44.088  1.00  0.00           C
ATOM   1994  C2  CHO   289      87.389  75.204  47.938  1.00  0.00           C
ATOM   1995  ROH CHO   290     185.839 115.054  26.838  1.00  0.00            
ATOM   1996  R1  CHO   290     185.789 116.054  29.488  1.00  0.00            
ATOM   1997  R2  CHO   290     184.489 114.754  31.538  1.00  0.00            
ATOM   1998  R3  CHO   290     186.889 114.954  32.738  1.00  0.00            
ATOM   1999  R4  CHO   290     185.089 114.054  34.838  1.00  0.00            
ATOM   2000  R5  CHO   290     186.339 115.804  34.938  1.00  0.00            
ATOM   2001  C1  CHO   290     187.689 113.804  37.938  1.00  0.00           C
ATOM   2002  C2  CHO   290     187.139 111.454  39.938  1.00  0.00           C
ATOM   2003  ROH CHO   291      75.839 218.354  22.088  1.00  0.00            
ATOM   2004  R1  CHO   291      77.139 217.854  24.588  1.00  0.00            
ATOM   2005  R2  CHO   291      76.139 218.804  26.988  1.00  0.00            
ATOM   2006  R3  CHO   291      76.289 216.204  27.688  1.00  0.00            
ATOM   2007  R4  CHO   291      76.289 217.654  30.238  1.00  0.00            
ATOM   2008  R5  CHO   291      77.789 216.204  29.588  1.00  0.00            
ATOM   2009  C1  CHO   291      76.539 214.554  32.788  1.00  0.00           C
ATOM   2010  C2  CHO   291      75.189 214.704  36.038  1.00  0.00           C
ATOM   2011  ROH CHO   292      37.589 221.054  21.438  1.00  0.00            
ATOM   2012  R1  CHO   292      37.239 219.554  23.788  1.00  0.00            
ATOM   2013  R2  CHO   292      38.189 220.354  26.288  1.00  0.00            
ATOM   2014  R3  CHO   292      35.589 220.004  27.038  1.00  0.00            
ATOM   2015  R4  CHO   292      37.039 220.254  29.538  1.00  0.00            
ATOM   2016  R5  CHO   292      35.739 218.654  28.988  1.00  0.00            
ATOM   2017  C1  CHO   292      33.939 219.904  32.138  1.00  0.00           C
ATOM   2018  C2  CHO   292      32.989 216.454  33.088  1.00  0.00           C
ATOM   2019  ROH CHO   293     109.689  37.604  27.888  1.00  0.00            
ATOM   2020  R1  CHO   293     111.739  36.504  29.438  1.00  0.00            
ATOM   2021  R2  CHO   293     112.889  37.854  31.588  1.00  0.00            
ATOM   2022  R3  CHO   293     112.189  35.604  32.938  1.00  0.00            
ATOM   2023  R4  CHO   293     113.539  37.304  34.938  1.00  0.00            
ATOM   2024  R5  CHO   293     114.039  35.254  34.438  1.00  0.00            
ATOM   2025  C1  CHO   293     113.339  34.854  38.138  1.00  0.00           C
ATOM   2026  C2  CHO   293     112.489  32.854  41.438  1.00  0.00           C
ATOM   2027  ROH CHO   294      77.439  87.854  30.538  1.00  0.00            
ATOM   2028  R1  CHO   294      77.039  87.304  33.288  1.00  0.00            
ATOM   2029  R2  CHO   294      79.139  86.754  35.038  1.00  0.00            
ATOM   2030  R3  CHO   294      78.089  88.754  36.488  1.00  0.00            
ATOM   2031  R4  CHO   294      78.889  86.804  38.488  1.00  0.00            
ATOM   2032  R5  CHO   294      76.889  87.704  38.238  1.00  0.00            
ATOM   2033  C1  CHO   294      77.739  88.754  41.838  1.00  0.00           C
ATOM   2034  C2  CHO   294      76.489  89.604  45.138  1.00  0.00           C
ATOM   2035  ROH CHO   295     114.539  94.054  35.188  1.00  0.00            
ATOM   2036  R1  CHO   295     113.639  95.554  37.388  1.00  0.00            
ATOM   2037  R2  CHO   295     111.639  94.654  39.088  1.00  0.00            
ATOM   2038  R3  CHO   295     113.539  95.154  40.988  1.00  0.00            
ATOM   2039  R4  CHO   295     110.939  95.454  42.388  1.00  0.00            
ATOM   2040  R5  CHO   295     112.539  96.904  42.288  1.00  0.00            
ATOM   2041  C1  CHO   295     112.289  96.404  46.088  1.00  0.00           C
ATOM   2042  C2  CHO   295     110.289  94.954  48.838  1.00  0.00           C
ATOM   2043  ROH CHO   296     122.789  41.554  59.938  1.00  0.00            
ATOM   2044  R1  CHO   296     121.089  42.454  57.788  1.00  0.00            
ATOM   2045  R2  CHO   296     122.039  43.954  55.738  1.00  0.00            
ATOM   2046  R3  CHO   296     121.039  42.004  54.188  1.00  0.00            
ATOM   2047  R4  CHO   296     121.039  44.354  52.438  1.00  0.00            
ATOM   2048  R5  CHO   296     119.339  43.054  52.888  1.00  0.00            
ATOM   2049  C1  CHO   296     119.489  42.704  49.088  1.00  0.00           C
ATOM   2050  C2  CHO   296     119.239  42.354  45.388  1.00  0.00           C
ATOM   2051  ROH CHO   297     213.039  58.254  19.188  1.00  0.00            
ATOM   2052  R1  CHO   297     212.039  57.754  21.738  1.00  0.00            
ATOM   2053  R2  CHO   297     213.539  56.854  23.838  1.00  0.00            
ATOM   2054  R3  CHO   297     212.489  59.004  25.138  1.00  0.00            
ATOM   2055  R4  CHO   297     212.589  56.904  27.188  1.00  0.00            
ATOM   2056  R5  CHO   297     210.839  58.104  26.588  1.00  0.00            
ATOM   2057  C1  CHO   297     210.989  59.004  30.288  1.00  0.00           C
ATOM   2058  C2  CHO   297     209.389  62.054  31.888  1.00  0.00           C
ATOM   2059  ROH CHO   298      25.889  50.454  57.138  1.00  0.00            
ATOM   2060  R1  CHO   298      25.089  49.854  54.488  1.00  0.00            
ATOM   2061  R2  CHO   298      24.739  51.804  52.588  1.00  0.00            
ATOM   2062  R3  CHO   298      26.489  50.354  51.138  1.00  0.00            
ATOM   2063  R4  CHO   298      25.389  52.254  49.238  1.00  0.00            
ATOM   2064  R5  CHO   298      25.489  50.104  48.988  1.00  0.00            
ATOM   2065  C1  CHO   298      27.489  51.154  45.938  1.00  0.00           C
ATOM   2066  C2  CHO   298      25.789  51.904  42.238  1.00  0.00           C
ATOM   2067  ROH CHO   299      96.289  24.904  23.938  1.00  0.00            
ATOM   2068  R1  CHO   299      96.689  23.054  26.038  1.00  0.00            
ATOM   2069  R2  CHO   299      98.389  23.554  28.138  1.00  0.00            
ATOM   2070  R3  CHO   299      96.189  23.004  29.638  1.00  0.00            
ATOM   2071  R4  CHO   299      98.389  23.204  31.588  1.00  0.00            
ATOM   2072  R5  CHO   299      96.989  21.554  31.388  1.00  0.00            
ATOM   2073  C1  CHO   299      96.289  22.504  34.988  1.00  0.00           C
ATOM   2074  C2  CHO   299      98.639  22.254  38.138  1.00  0.00           C
ATOM   2075  ROH CHO   300      34.339  54.254  22.588  1.00  0.00            
ATOM   2076  R1  CHO   300      35.039  54.604  25.338  1.00  0.00            
ATOM   2077  R2  CHO   300      33.689  56.404  26.988  1.00  0.00            
ATOM   2078  R3  CHO   300      33.389  54.204  28.538  1.00  0.00            
ATOM   2079  R4  CHO   300      33.939  56.354  30.438  1.00  0.00            
ATOM   2080  R5  CHO   300      34.989  54.504  30.288  1.00  0.00            
ATOM   2081  C1  CHO   300      33.789  54.304  33.938  1.00  0.00           C
ATOM   2082  C2  CHO   300      33.339  57.254  35.938  1.00  0.00           C
ATOM   2083  ROH CHO   301       2.639  81.254  51.838  1.00  0.00            
ATOM   2084  R1  CHO   301       3.889  81.754  49.338  1.00  0.00            
ATOM   2085  R2  CHO   301       3.639  80.054  47.188  1.00  0.00            
ATOM   2086  R3  CHO   301       2.739  82.254  45.888  1.00  0.00            
ATOM   2087  R4  CHO   301       3.989  80.604  43.788  1.00  0.00            
ATOM   2088  R5  CHO   301       4.439  82.704  44.238  1.00  0.00            
ATOM   2089  C1  CHO   301       3.339  83.004  40.588  1.00  0.00           C
ATOM   2090  C2  CHO   301       2.289  84.804  37.088  1.00  0.00           C
ATOM   2091  ROH CHO   302     200.639  12.654  58.788  1.00  0.00            
ATOM   2092  R1  CHO   302     200.839  13.604  56.138  1.00  0.00            
ATOM   2093  R2  CHO   302     202.639  12.604  54.338  1.00  0.00            
ATOM   2094  R3  CHO   302     200.439  12.204  52.788  1.00  0.00            
ATOM   2095  R4  CHO   302     202.589  12.704  50.888  1.00  0.00            
ATOM   2096  R5  CHO   302     200.689  13.804  51.038  1.00  0.00            
ATOM   2097  C1  CHO   302     200.489  12.454  47.438  1.00  0.00           C
ATOM   2098  C2  CHO   302     200.989  16.004  45.088  1.00  0.00           C
ATOM   2099  ROH CHO   303     221.789 182.054  28.738  1.00  0.00            
ATOM   2100  R1  CHO   303     220.639 182.754  31.238  1.00  0.00            
ATOM   2101  R2  CHO   303     221.439 181.654  33.638  1.00  0.00            
ATOM   2102  R3  CHO   303     221.739 184.254  34.338  1.00  0.00            
ATOM   2103  R4  CHO   303     221.339 182.854  36.888  1.00  0.00            
ATOM   2104  R5  CHO   303     220.189 184.554  36.188  1.00  0.00            
ATOM   2105  C1  CHO   303     221.589 186.004  39.438  1.00  0.00           C
ATOM   2106  C2  CHO   303     221.239 185.004  42.738  1.00  0.00           C
ATOM   2107  ROH CHO   304     149.839  62.504  61.338  1.00  0.00            
ATOM   2108  R1  CHO   304     151.339  63.054  59.038  1.00  0.00            
ATOM   2109  R2  CHO   304     151.989  61.104  57.188  1.00  0.00            
ATOM   2110  R3  CHO   304     150.889  62.804  55.438  1.00  0.00            
ATOM   2111  R4  CHO   304     152.939  61.454  53.888  1.00  0.00            
ATOM   2112  R5  CHO   304     152.689  63.604  54.088  1.00  0.00            
ATOM   2113  C1  CHO   304     152.439  63.254  50.288  1.00  0.00           C
ATOM   2114  C2  CHO   304     154.639  62.654  48.138  1.00  0.00           C
ATOM   2115  ROH CHO   305      97.639   8.104  54.588  1.00  0.00            
ATOM   2116  R1  CHO   305      98.139   6.504  52.288  1.00  0.00            
ATOM   2117  R2  CHO   305      96.489   6.554  50.088  1.00  0.00            
ATOM   2118  R3  CHO   305      98.839   7.054  48.788  1.00  0.00            
ATOM   2119  R4  CHO   305      96.989   6.204  46.688  1.00  0.00            
ATOM   2120  R5  CHO   305      98.939   5.354  47.088  1.00  0.00            
ATOM   2121  C1  CHO   305      99.439   6.454  43.488  1.00  0.00           C
ATOM   2122  C2  CHO   305      97.289   6.204  40.288  1.00  0.00           C
ATOM   2123  ROH CHO   306      62.139  36.154  23.688  1.00  0.00            
ATOM   2124  R1  CHO   306      62.339  34.954  26.238  1.00  0.00            
ATOM   2125  R2  CHO   306      63.539  36.254  28.388  1.00  0.00            
ATOM   2126  R3  CHO   306      61.189  35.704  29.638  1.00  0.00            
ATOM   2127  R4  CHO   306      63.089  36.254  31.788  1.00  0.00            
ATOM   2128  R5  CHO   306      61.839  34.504  31.588  1.00  0.00            
ATOM   2129  C1  CHO   306      60.589  35.754  34.938  1.00  0.00           C
ATOM   2130  C2  CHO   306      59.489  34.254  37.388  1.00  0.00           C
ATOM   2131  ROH CHO   307     163.389  59.254  21.838  1.00  0.00            
ATOM   2132  R1  CHO   307     164.839  56.954  22.638  1.00  0.00            
ATOM   2133  R2  CHO   307     167.139  57.104  24.138  1.00  0.00            
ATOM   2134  R3  CHO   307     165.789  55.454  25.788  1.00  0.00            
ATOM   2135  R4  CHO   307     168.389  55.904  27.138  1.00  0.00            
ATOM   2136  R5  CHO   307     167.489  54.004  26.638  1.00  0.00            
ATOM   2137  C1  CHO   307     167.789  53.654  30.438  1.00  0.00           C
ATOM   2138  C2  CHO   307     169.189  53.354  34.338  1.00  0.00           C
ATOM   2139  ROH CHO   308     117.289 172.204  49.138  1.00  0.00            
ATOM   2140  R1  CHO   308     117.389 174.454  47.438  1.00  0.00            
ATOM   2141  R2  CHO   308     118.489 174.404  44.938  1.00  0.00            
ATOM   2142  R3  CHO   308     116.089 175.354  44.188  1.00  0.00            
ATOM   2143  R4  CHO   308     117.789 175.804  41.838  1.00  0.00            
ATOM   2144  R5  CHO   308     116.589 177.304  42.888  1.00  0.00            
ATOM   2145  C1  CHO   308     115.089 177.554  39.388  1.00  0.00           C
ATOM   2146  C2  CHO   308     116.389 179.654  36.688  1.00  0.00           C
ATOM   2147  ROH CHO   309      25.289 217.704  54.138  1.00  0.00            
ATOM   2148  R1  CHO   309      25.339 215.954  51.938  1.00  0.00            
ATOM   2149  R2  CHO   309      23.089 215.254  50.538  1.00  0.00            
ATOM   2150  R3  CHO   309      24.539 216.104  48.388  1.00  0.00            
ATOM   2151  R4  CHO   309      22.239 214.754  47.188  1.00  0.00            
ATOM   2152  R5  CHO   309      24.339 214.354  46.788  1.00  0.00            
ATOM   2153  C1  CHO   309      23.139 215.254  43.288  1.00  0.00           C
ATOM   2154  C2  CHO   309      24.539 216.404  39.338  1.00  0.00           C
ATOM   2155  ROH CHO   310     175.089 220.904  56.038  1.00  0.00            
ATOM   2156  R1  CHO   310     172.389 221.004  54.988  1.00  0.00            
ATOM   2157  R2  CHO   310     171.189 223.304  54.038  1.00  0.00            
ATOM   2158  R3  CHO   310     170.889 221.854  51.788  1.00  0.00            
ATOM   2159  R4  CHO   310     168.839 224.004  51.638  1.00  0.00            
ATOM   2160  R5  CHO   310     168.489 221.854  51.488  1.00  0.00            
ATOM   2161  C1  CHO   310     167.139 223.004  48.088  1.00  0.00           C
ATOM   2162  C2  CHO   310     164.389 224.154  45.588  1.00  0.00           C
ATOM   2163  ROH CHO   311      90.189  35.704  30.388  1.00  0.00            
ATOM   2164  R1  CHO   311      90.189  37.054  32.888  1.00  0.00            
ATOM   2165  R2  CHO   311      87.889  37.354  34.388  1.00  0.00            
ATOM   2166  R3  CHO   311      89.439  36.204  36.338  1.00  0.00            
ATOM   2167  R4  CHO   311      87.039  37.154  37.738  1.00  0.00            
ATOM   2168  R5  CHO   311      89.089  37.604  38.238  1.00  0.00            
ATOM   2169  C1  CHO   311      87.939  35.954  41.488  1.00  0.00           C
ATOM   2170  C2  CHO   311      90.839  38.004  43.888  1.00  0.00           C
ATOM   2171  ROH CHO   312      17.639 109.254  27.888  1.00  0.00            
ATOM   2172  R1  CHO   312      17.089 109.954  30.588  1.00  0.00            
ATOM   2173  R2  CHO   312      14.689 111.054  31.388  1.00  0.00            
ATOM   2174  R3  CHO   312      14.639 108.954  33.138  1.00  0.00            
ATOM   2175  R4  CHO   312      12.939 111.004  34.388  1.00  0.00            
ATOM   2176  R5  CHO   312      14.639 110.004  35.288  1.00  0.00            
ATOM   2177  C1  CHO   312      11.889 109.004  37.738  1.00  0.00           C
ATOM   2178  C2  CHO   312       8.139 111.954  38.438  1.00  0.00           C
ATOM   2179  ROH CHO   313     213.889  95.904  22.538  1.00  0.00            
ATOM   2180  R1  CHO   313     213.839  94.354  24.888  1.00  0.00            
ATOM   2181  R2  CHO   313     214.389  95.454  27.388  1.00  0.00            
ATOM   2182  R3  CHO   313     212.039  94.354  28.038  1.00  0.00            
ATOM   2183  R4  CHO   313     213.139  95.204  30.588  1.00  0.00            
ATOM   2184  R5  CHO   313     212.439  93.204  30.088  1.00  0.00            
ATOM   2185  C1  CHO   313     210.139  94.004  33.038  1.00  0.00           C
ATOM   2186  C2  CHO   313     211.339  91.804  36.588  1.00  0.00           C
ATOM   2187  ROH CHO   314      20.939  25.954  17.338  1.00  0.00            
ATOM   2188  R1  CHO   314      20.289  27.054  19.838  1.00  0.00            
ATOM   2189  R2  CHO   314      18.189  26.204  21.388  1.00  0.00            
ATOM   2190  R3  CHO   314      20.089  25.854  23.288  1.00  0.00            
ATOM   2191  R4  CHO   314      17.589  26.454  24.788  1.00  0.00            
ATOM   2192  R5  CHO   314      19.539  27.504  24.938  1.00  0.00            
ATOM   2193  C1  CHO   314      19.089  26.304  28.538  1.00  0.00           C
ATOM   2194  C2  CHO   314      19.839  25.004  32.088  1.00  0.00           C
ATOM   2195  ROH CHO   315     193.489  54.004  53.638  1.00  0.00            
ATOM   2196  R1  CHO   315     192.289  54.454  51.088  1.00  0.00            
ATOM   2197  R2  CHO   315     193.739  55.304  48.888  1.00  0.00            
ATOM   2198  R3  CHO   315     192.639  53.104  47.738  1.00  0.00            
ATOM   2199  R4  CHO   315     193.589  54.704  45.488  1.00  0.00            
ATOM   2200  R5  CHO   315     191.589  53.954  45.738  1.00  0.00            
ATOM   2201  C1  CHO   315     192.489  52.354  42.438  1.00  0.00           C
ATOM   2202  C2  CHO   315     192.439  55.704  39.838  1.00  0.00           C
ATOM   2203  ROH CHO   316      98.889  34.304  27.188  1.00  0.00            
ATOM   2204  R1  CHO   316      99.139  32.654  29.438  1.00  0.00            
ATOM   2205  R2  CHO   316      99.989  33.604  31.888  1.00  0.00            
ATOM   2206  R3  CHO   316      97.689  32.454  32.788  1.00  0.00            
ATOM   2207  R4  CHO   316      99.139  33.104  35.238  1.00  0.00            
ATOM   2208  R5  CHO   316      98.339  31.154  34.688  1.00  0.00            
ATOM   2209  C1  CHO   316      96.539  31.704  37.988  1.00  0.00           C
ATOM   2210  C2  CHO   316      99.039  31.454  40.288  1.00  0.00           C
ATOM   2211  ROH CHO   317     216.339 197.604  59.638  1.00  0.00            
ATOM   2212  R1  CHO   317     215.889 198.954  57.188  1.00  0.00            
ATOM   2213  R2  CHO   317     216.689 197.904  54.788  1.00  0.00            
ATOM   2214  R3  CHO   317     214.089 198.304  54.088  1.00  0.00            
ATOM   2215  R4  CHO   317     215.489 198.354  51.538  1.00  0.00            
ATOM   2216  R5  CHO   317     214.239 199.904  52.288  1.00  0.00            
ATOM   2217  C1  CHO   317     212.439 199.004  49.038  1.00  0.00           C
ATOM   2218  C2  CHO   317     210.439 200.304  47.038  1.00  0.00           C
ATOM   2219  ROH CHO   318     101.789 181.854  25.738  1.00  0.00            
ATOM   2220  R1  CHO   318     101.939 183.204  28.188  1.00  0.00            
ATOM   2221  R2  CHO   318     100.139 185.154  28.988  1.00  0.00            
ATOM   2222  R3  CHO   318      99.889 183.554  31.188  1.00  0.00            
ATOM   2223  R4  CHO   318      98.539 186.054  31.938  1.00  0.00            
ATOM   2224  R5  CHO   318     100.139 185.004  33.038  1.00  0.00            
ATOM   2225  C1  CHO   318      97.389 185.104  35.688  1.00  0.00           C
ATOM   2226  C2  CHO   318      96.139 188.204  38.538  1.00  0.00           C
ATOM   2227  ROH CHO   319      11.039  93.854  50.788  1.00  0.00            
ATOM   2228  R1  CHO   319      10.339  94.954  48.288  1.00  0.00            
ATOM   2229  R2  CHO   319      11.639  97.204  47.238  1.00  0.00            
ATOM   2230  R3  CHO   319      12.039  95.554  45.088  1.00  0.00            
ATOM   2231  R4  CHO   319      11.739  98.204  43.938  1.00  0.00            
ATOM   2232  R5  CHO   319      10.639  96.454  43.388  1.00  0.00            
ATOM   2233  C1  CHO   319      12.189  97.304  40.038  1.00  0.00           C
ATOM   2234  C2  CHO   319      14.089  98.704  36.488  1.00  0.00           C
ATOM   2235  ROH CHO   320       2.539 217.504  53.538  1.00  0.00            
ATOM   2236  R1  CHO   320       2.939 218.654  50.988  1.00  0.00            
ATOM   2237  R2  CHO   320       4.089 217.254  48.888  1.00  0.00            
ATOM   2238  R3  CHO   320       1.789 218.054  47.588  1.00  0.00            
ATOM   2239  R4  CHO   320       3.639 217.154  45.488  1.00  0.00            
ATOM   2240  R5  CHO   320       2.589 219.054  45.588  1.00  0.00            
ATOM   2241  C1  CHO   320       1.239 217.804  42.238  1.00  0.00           C
ATOM   2242  C2  CHO   320       2.289 221.604  40.938  1.00  0.00           C
ATOM   2243  ROH CHO   321     179.289  21.454  22.988  1.00  0.00            
ATOM   2244  R1  CHO   321     178.939  20.204  25.538  1.00  0.00            
ATOM   2245  R2  CHO   321     180.989  19.754  27.288  1.00  0.00            
ATOM   2246  R3  CHO   321     179.389  21.104  28.988  1.00  0.00            
ATOM   2247  R4  CHO   321     180.889  19.104  30.638  1.00  0.00            
ATOM   2248  R5  CHO   321     178.639  19.404  30.538  1.00  0.00            
ATOM   2249  C1  CHO   321     179.189  20.004  34.288  1.00  0.00           C
ATOM   2250  C2  CHO   321     180.539  22.504  37.838  1.00  0.00           C
ATOM   2251  ROH CHO   322      20.689  49.804  21.288  1.00  0.00            
ATOM   2252  R1  CHO   322      21.289  49.504  24.038  1.00  0.00            
ATOM   2253  R2  CHO   322      19.589  50.404  26.038  1.00  0.00            
ATOM   2254  R3  CHO   322      19.839  47.854  26.938  1.00  0.00            
ATOM   2255  R4  CHO   322      20.489  49.504  29.238  1.00  0.00            
ATOM   2256  R5  CHO   322      21.689  47.904  28.388  1.00  0.00            
ATOM   2257  C1  CHO   322      21.239  46.604  31.938  1.00  0.00           C
ATOM   2258  C2  CHO   322      23.389  47.454  34.538  1.00  0.00           C
ATOM   2259  ROH CHO   323     204.589  92.454  53.438  1.00  0.00            
ATOM   2260  R1  CHO   323     203.889  92.704  50.688  1.00  0.00            
ATOM   2261  R2  CHO   323     204.789  94.854  49.138  1.00  0.00            
ATOM   2262  R3  CHO   323     205.689  92.854  47.538  1.00  0.00            
ATOM   2263  R4  CHO   323     205.139  95.104  45.738  1.00  0.00            
ATOM   2264  R5  CHO   323     204.389  93.054  45.538  1.00  0.00            
ATOM   2265  C1  CHO   323     206.239  93.354  42.238  1.00  0.00           C
ATOM   2266  C2  CHO   323     207.339  93.304  38.988  1.00  0.00           C
ATOM   2267  ROH CHO   324      99.239  95.854  32.638  1.00  0.00            
ATOM   2268  R1  CHO   324      97.489  96.504  34.788  1.00  0.00            
ATOM   2269  R2  CHO   324      97.089  94.804  36.938  1.00  0.00            
ATOM   2270  R3  CHO   324      97.839  97.004  38.388  1.00  0.00            
ATOM   2271  R4  CHO   324      96.339  95.304  40.238  1.00  0.00            
ATOM   2272  R5  CHO   324      95.989  97.404  39.788  1.00  0.00            
ATOM   2273  C1  CHO   324      96.589  97.654  43.538  1.00  0.00           C
ATOM   2274  C2  CHO   324      95.789  97.254  47.138  1.00  0.00           C
ATOM   2275  ROH CHO   325      96.439 128.054  60.488  1.00  0.00            
ATOM   2276  R1  CHO   325      96.289 127.704  57.688  1.00  0.00            
ATOM   2277  R2  CHO   325      98.489 128.154  56.038  1.00  0.00            
ATOM   2278  R3  CHO   325      97.989 125.604  55.238  1.00  0.00            
ATOM   2279  R4  CHO   325      99.439 126.854  52.988  1.00  0.00            
ATOM   2280  R5  CHO   325      97.489 125.804  52.888  1.00  0.00            
ATOM   2281  C1  CHO   325      99.539 123.654  50.488  1.00  0.00           C
ATOM   2282  C2  CHO   325      99.889 120.704  47.888  1.00  0.00           C
ATOM   2283  ROH CHO   326      21.089 198.604  22.988  1.00  0.00            
ATOM   2284  R1  CHO   326      22.439 199.304  25.388  1.00  0.00            
ATOM   2285  R2  CHO   326      21.789 201.554  26.888  1.00  0.00            
ATOM   2286  R3  CHO   326      21.489 199.754  28.888  1.00  0.00            
ATOM   2287  R4  CHO   326      21.339 202.354  30.188  1.00  0.00            
ATOM   2288  R5  CHO   326      22.639 200.704  30.738  1.00  0.00            
ATOM   2289  C1  CHO   326      20.789 201.154  34.038  1.00  0.00           C
ATOM   2290  C2  CHO   326      23.489 201.954  35.988  1.00  0.00           C
ATOM   2291  ROH CHO   327     132.039  31.104  60.538  1.00  0.00            
ATOM   2292  R1  CHO   327     131.439  32.054  57.938  1.00  0.00            
ATOM   2293  R2  CHO   327     133.139  31.804  55.788  1.00  0.00            
ATOM   2294  R3  CHO   327     130.989  30.654  54.638  1.00  0.00            
ATOM   2295  R4  CHO   327     132.789  31.254  52.388  1.00  0.00            
ATOM   2296  R5  CHO   327     130.639  31.854  52.588  1.00  0.00            
ATOM   2297  C1  CHO   327     130.539  29.854  49.338  1.00  0.00           C
ATOM   2298  C2  CHO   327     129.639  29.104  45.438  1.00  0.00           C
ATOM   2299  ROH CHO   328      62.139 224.604  55.938  1.00  0.00            
ATOM   2300  R1  CHO   328      63.189 223.954  53.388  1.00  0.00            
ATOM   2301  R2  CHO   328      61.789 224.404  51.038  1.00  0.00            
ATOM   2302  R3  CHO   328      64.089 225.704  50.338  1.00  0.00            
ATOM   2303  R4  CHO   328      62.539 225.554  47.888  1.00  0.00            
ATOM   2304  R5  CHO   328      64.589 224.904  48.188  1.00  0.00            
ATOM   2305  C1  CHO   328      65.089 227.454  45.388  1.00  0.00           C
ATOM   2306  C2  CHO   328      65.689 228.654  41.638  1.00  0.00           C
ATOM   2307  ROH CHO   329     175.889  41.404  20.488  1.00  0.00            
ATOM   2308  R1  CHO   329     174.189  39.754  22.038  1.00  0.00            
ATOM   2309  R2  CHO   329     174.839  38.954  24.638  1.00  0.00            
ATOM   2310  R3  CHO   329     172.389  40.054  25.238  1.00  0.00            
ATOM   2311  R4  CHO   329     173.489  39.104  27.788  1.00  0.00            
ATOM   2312  R5  CHO   329     171.539  38.654  26.938  1.00  0.00            
ATOM   2313  C1  CHO   329     170.439  40.304  30.238  1.00  0.00           C
ATOM   2314  C2  CHO   329     172.239  38.954  33.588  1.00  0.00           C
ATOM   2315  ROH CHO   330      34.989  36.204  56.188  1.00  0.00            
ATOM   2316  R1  CHO   330      36.089  37.604  53.988  1.00  0.00            
ATOM   2317  R2  CHO   330      38.739  37.254  53.188  1.00  0.00            
ATOM   2318  R3  CHO   330      37.589  36.754  50.788  1.00  0.00            
ATOM   2319  R4  CHO   330      40.339  37.554  50.138  1.00  0.00            
ATOM   2320  R5  CHO   330      38.539  38.404  49.338  1.00  0.00            
ATOM   2321  C1  CHO   330      40.189  37.254  46.138  1.00  0.00           C
ATOM   2322  C2  CHO   330      42.339  40.104  42.438  1.00  0.00           C
ATOM   2323  ROH CHO   331     128.939  47.854  58.988  1.00  0.00            
ATOM   2324  R1  CHO   331     129.089  46.804  56.388  1.00  0.00            
ATOM   2325  R2  CHO   331     126.889  45.654  55.138  1.00  0.00            
ATOM   2326  R3  CHO   331     127.439  47.454  53.188  1.00  0.00            
ATOM   2327  R4  CHO   331     125.639  45.504  51.938  1.00  0.00            
ATOM   2328  R5  CHO   331     127.589  46.154  51.188  1.00  0.00            
ATOM   2329  C1  CHO   331     125.339  47.154  48.238  1.00  0.00           C
ATOM   2330  C2  CHO   331     122.539  49.654  46.538  1.00  0.00           C
ATOM   2331  ROH CHO   332     200.889  62.554  52.138  1.00  0.00            
ATOM   2332  R1  CHO   332     199.739  63.204  49.638  1.00  0.00            
ATOM   2333  R2  CHO   332     200.989  64.804  47.788  1.00  0.00            
ATOM   2334  R3  CHO   332     200.639  62.704  46.138  1.00  0.00            
ATOM   2335  R4  CHO   332     200.489  65.054  44.388  1.00  0.00            
ATOM   2336  R5  CHO   332     199.039  63.504  44.538  1.00  0.00            
ATOM   2337  C1  CHO   332     199.839  63.204  40.838  1.00  0.00           C
ATOM   2338  C2  CHO   332     199.989  62.054  36.538  1.00  0.00           C
ATOM   2339  ROH CHO   333      44.639 102.954  28.188  1.00  0.00            
ATOM   2340  R1  CHO   333      44.339 104.554  30.538  1.00  0.00            
ATOM   2341  R2  CHO   333      41.839 105.304  31.488  1.00  0.00            
ATOM   2342  R3  CHO   333      42.789 104.204  33.788  1.00  0.00            
ATOM   2343  R4  CHO   333      41.089 106.454  34.688  1.00  0.00            
ATOM   2344  R5  CHO   333      43.189 106.054  35.238  1.00  0.00            
ATOM   2345  C1  CHO   333      41.539 106.054  38.688  1.00  0.00           C
ATOM   2346  C2  CHO   333      39.339 105.104  41.938  1.00  0.00           C
ATOM   2347  ROH CHO   334     199.639  74.954  54.838  1.00  0.00            
ATOM   2348  R1  CHO   334     200.839  75.254  52.288  1.00  0.00            
ATOM   2349  R2  CHO   334     199.739  74.004  50.038  1.00  0.00            
ATOM   2350  R3  CHO   334     199.739  76.554  49.038  1.00  0.00            
ATOM   2351  R4  CHO   334     199.389  74.804  46.688  1.00  0.00            
ATOM   2352  R5  CHO   334     200.889  76.304  46.938  1.00  0.00            
ATOM   2353  C1  CHO   334     199.089  77.654  43.788  1.00  0.00           C
ATOM   2354  C2  CHO   334     201.889  76.404  41.288  1.00  0.00           C
ATOM   2355  ROH CHO   335     141.439 205.304  55.788  1.00  0.00            
ATOM   2356  R1  CHO   335     142.139 206.554  53.338  1.00  0.00            
ATOM   2357  R2  CHO   335     142.689 205.154  51.038  1.00  0.00            
ATOM   2358  R3  CHO   335     140.739 206.704  49.988  1.00  0.00            
ATOM   2359  R4  CHO   335     142.789 206.704  47.938  1.00  0.00            
ATOM   2360  R5  CHO   335     141.889 208.454  48.838  1.00  0.00            
ATOM   2361  C1  CHO   335     141.089 209.054  45.138  1.00  0.00           C
ATOM   2362  C2  CHO   335     140.089 209.004  41.688  1.00  0.00           C
ATOM   2363  ROH CHO   336     143.939 214.154  25.288  1.00  0.00            
ATOM   2364  R1  CHO   336     143.939 214.804  28.038  1.00  0.00            
ATOM   2365  R2  CHO   336     141.889 214.254  29.738  1.00  0.00            
ATOM   2366  R3  CHO   336     143.739 212.954  31.188  1.00  0.00            
ATOM   2367  R4  CHO   336     141.789 213.754  33.188  1.00  0.00            
ATOM   2368  R5  CHO   336     143.939 214.204  33.238  1.00  0.00            
ATOM   2369  C1  CHO   336     143.489 212.254  36.538  1.00  0.00           C
ATOM   2370  C2  CHO   336     141.239 213.804  40.288  1.00  0.00           C
ATOM   2371  ROH CHO   337      21.489 194.854  54.188  1.00  0.00            
ATOM   2372  R1  CHO   337      21.289 195.254  51.388  1.00  0.00            
ATOM   2373  R2  CHO   337      23.289 194.504  49.638  1.00  0.00            
ATOM   2374  R3  CHO   337      21.239 193.204  48.388  1.00  0.00            
ATOM   2375  R4  CHO   337      23.139 193.754  46.238  1.00  0.00            
ATOM   2376  R5  CHO   337      20.989 194.254  46.288  1.00  0.00            
ATOM   2377  C1  CHO   337      21.089 192.104  43.138  1.00  0.00           C
ATOM   2378  C2  CHO   337      24.189 190.854  40.738  1.00  0.00           C
ATOM   2379  ROH CHO   338      11.039 177.254  28.138  1.00  0.00            
ATOM   2380  R1  CHO   338      11.739 179.304  29.988  1.00  0.00            
ATOM   2381  R2  CHO   338      10.339 179.704  32.338  1.00  0.00            
ATOM   2382  R3  CHO   338      12.839 179.504  33.438  1.00  0.00            
ATOM   2383  R4  CHO   338      11.239 180.854  35.488  1.00  0.00            
ATOM   2384  R5  CHO   338      13.139 181.554  34.638  1.00  0.00            
ATOM   2385  C1  CHO   338      14.039 181.304  38.338  1.00  0.00           C
ATOM   2386  C2  CHO   338      12.589 180.304  42.038  1.00  0.00           C
ATOM   2387  ROH CHO   339      55.039 205.604  19.738  1.00  0.00            
ATOM   2388  R1  CHO   339      55.039 205.854  22.538  1.00  0.00            
ATOM   2389  R2  CHO   339      52.739 206.204  23.988  1.00  0.00            
ATOM   2390  R3  CHO   339      53.689 204.054  25.388  1.00  0.00            
ATOM   2391  R4  CHO   339      51.489 205.054  27.038  1.00  0.00            
ATOM   2392  R5  CHO   339      53.539 204.704  27.688  1.00  0.00            
ATOM   2393  C1  CHO   339      51.639 202.404  30.088  1.00  0.00           C
ATOM   2394  C2  CHO   339      51.139 202.904  33.588  1.00  0.00           C
ATOM   2395  ROH CHO   340     192.239 181.004  32.788  1.00  0.00            
ATOM   2396  R1  CHO   340     190.439 183.004  33.638  1.00  0.00            
ATOM   2397  R2  CHO   340     188.139 182.454  35.088  1.00  0.00            
ATOM   2398  R3  CHO   340     189.239 184.304  36.788  1.00  0.00            
ATOM   2399  R4  CHO   340     186.339 184.154  37.538  1.00  0.00            
ATOM   2400  R5  CHO   340     187.489 185.954  37.038  1.00  0.00            
ATOM   2401  C1  CHO   340     186.339 186.854  40.538  1.00  0.00           C
ATOM   2402  C2  CHO   340     184.089 186.954  42.938  1.00  0.00           C
ATOM   2403  ROH CHO   341     145.739  36.054  23.288  1.00  0.00            
ATOM   2404  R1  CHO   341     146.889  34.954  25.638  1.00  0.00            
ATOM   2405  R2  CHO   341     147.439  36.504  27.838  1.00  0.00            
ATOM   2406  R3  CHO   341     145.989  34.604  29.138  1.00  0.00            
ATOM   2407  R4  CHO   341     147.689  35.854  31.238  1.00  0.00            
ATOM   2408  R5  CHO   341     147.489  33.754  30.788  1.00  0.00            
ATOM   2409  C1  CHO   341     146.339  33.704  34.438  1.00  0.00           C
ATOM   2410  C2  CHO   341     145.189  31.404  37.088  1.00  0.00           C
ATOM   2411  ROH CHO   342     208.189  72.804  21.988  1.00  0.00            
ATOM   2412  R1  CHO   342     208.939  73.654  24.588  1.00  0.00            
ATOM   2413  R2  CHO   342     207.239  73.904  26.638  1.00  0.00            
ATOM   2414  R3  CHO   342     208.939  72.254  27.938  1.00  0.00            
ATOM   2415  R4  CHO   342     207.839  73.954  30.038  1.00  0.00            
ATOM   2416  R5  CHO   342     209.989  73.654  29.588  1.00  0.00            
ATOM   2417  C1  CHO   342     209.839  72.454  33.238  1.00  0.00           C
ATOM   2418  C2  CHO   342     212.439  74.954  34.288  1.00  0.00           C
ATOM   2419  ROH CHO   343      56.039  32.704  60.688  1.00  0.00            
ATOM   2420  R1  CHO   343      55.489  32.554  57.888  1.00  0.00            
ATOM   2421  R2  CHO   343      55.039  34.804  56.388  1.00  0.00            
ATOM   2422  R3  CHO   343      57.039  33.804  54.838  1.00  0.00            
ATOM   2423  R4  CHO   343      55.039  34.754  52.938  1.00  0.00            
ATOM   2424  R5  CHO   343      55.939  32.754  53.038  1.00  0.00            
ATOM   2425  C1  CHO   343      56.939  33.704  49.488  1.00  0.00           C
ATOM   2426  C2  CHO   343      59.139  30.904  46.838  1.00  0.00           C
ATOM   2427  ROH CHO   344      15.489 127.104  23.938  1.00  0.00            
ATOM   2428  R1  CHO   344      14.789 127.804  26.588  1.00  0.00            
ATOM   2429  R2  CHO   344      13.239 126.204  28.238  1.00  0.00            
ATOM   2430  R3  CHO   344      15.339 126.504  29.938  1.00  0.00            
ATOM   2431  R4  CHO   344      13.139 125.454  31.588  1.00  0.00            
ATOM   2432  R5  CHO   344      14.339 127.254  31.988  1.00  0.00            
ATOM   2433  C1  CHO   344      15.039 125.304  35.188  1.00  0.00           C
ATOM   2434  C2  CHO   344      14.039 124.004  38.688  1.00  0.00           C
ATOM   2435  ROH CHO   345     133.939  13.754  60.638  1.00  0.00            
ATOM   2436  R1  CHO   345     133.239  12.304  58.338  1.00  0.00            
ATOM   2437  R2  CHO   345     130.989  12.854  56.838  1.00  0.00            
ATOM   2438  R3  CHO   345     132.789  13.004  54.788  1.00  0.00            
ATOM   2439  R4  CHO   345     130.089  12.704  53.488  1.00  0.00            
ATOM   2440  R5  CHO   345     131.889  11.454  53.188  1.00  0.00            
ATOM   2441  C1  CHO   345     131.339  12.754  49.638  1.00  0.00           C
ATOM   2442  C2  CHO   345     132.939  12.604  46.238  1.00  0.00           C
ATOM   2443  ROH CHO   346      65.539 124.204  55.638  1.00  0.00            
ATOM   2444  R1  CHO   346      64.389 125.954  53.788  1.00  0.00            
ATOM   2445  R2  CHO   346      65.889 127.604  52.138  1.00  0.00            
ATOM   2446  R3  CHO   346      64.489 126.404  50.138  1.00  0.00            
ATOM   2447  R4  CHO   346      65.839 128.654  48.838  1.00  0.00            
ATOM   2448  R5  CHO   346      63.689 128.204  48.838  1.00  0.00            
ATOM   2449  C1  CHO   346      64.489 128.154  45.088  1.00  0.00           C
ATOM   2450  C2  CHO   346      62.189 128.504  42.888  1.00  0.00           C
ATOM   2451  ROH CHO   347     177.689  90.704  25.488  1.00  0.00            
ATOM   2452  R1  CHO   347     177.239  90.154  28.238  1.00  0.00            
ATOM   2453  R2  CHO   347     178.639  88.154  29.588  1.00  0.00            
ATOM   2454  R3  CHO   347     179.289  90.204  31.288  1.00  0.00            
ATOM   2455  R4  CHO   347     179.839  87.754  32.788  1.00  0.00            
ATOM   2456  R5  CHO   347     178.589  89.404  33.438  1.00  0.00            
ATOM   2457  C1  CHO   347     181.089  89.454  36.288  1.00  0.00           C
ATOM   2458  C2  CHO   347     178.589  88.004  38.138  1.00  0.00           C
ATOM   2459  ROH CHO   348      60.689 194.454  24.388  1.00  0.00            
ATOM   2460  R1  CHO   348      60.389 195.904  26.788  1.00  0.00            
ATOM   2461  R2  CHO   348      58.039 195.904  28.238  1.00  0.00            
ATOM   2462  R3  CHO   348      59.689 195.154  30.238  1.00  0.00            
ATOM   2463  R4  CHO   348      57.189 196.004  31.588  1.00  0.00            
ATOM   2464  R5  CHO   348      59.189 196.754  31.988  1.00  0.00            
ATOM   2465  C1  CHO   348      58.239 195.404  35.438  1.00  0.00           C
ATOM   2466  C2  CHO   348      56.789 195.204  39.388  1.00  0.00           C
ATOM   2467  ROH CHO   349      32.139  93.654  53.788  1.00  0.00            
ATOM   2468  R1  CHO   349      32.239  92.204  51.338  1.00  0.00            
ATOM   2469  R2  CHO   349      30.689  92.854  49.188  1.00  0.00            
ATOM   2470  R3  CHO   349      33.089  92.904  47.888  1.00  0.00            
ATOM   2471  R4  CHO   349      31.339  91.354  46.138  1.00  0.00            
ATOM   2472  R5  CHO   349      33.289  90.754  46.938  1.00  0.00            
ATOM   2473  C1  CHO   349      33.989  90.454  43.188  1.00  0.00           C
ATOM   2474  C2  CHO   349      31.639  87.804  41.138  1.00  0.00           C
ATOM   2475  ROH CHO   350     139.089  26.804  24.488  1.00  0.00            
ATOM   2476  R1  CHO   350     140.289  26.804  27.088  1.00  0.00            
ATOM   2477  R2  CHO   350     138.739  27.054  29.388  1.00  0.00            
ATOM   2478  R3  CHO   350     139.989  24.754  30.088  1.00  0.00            
ATOM   2479  R4  CHO   350     139.039  25.854  32.638  1.00  0.00            
ATOM   2480  R5  CHO   350     141.089  25.254  32.188  1.00  0.00            
ATOM   2481  C1  CHO   350     140.289  23.004  35.188  1.00  0.00           C
ATOM   2482  C2  CHO   350     139.089  22.154  37.888  1.00  0.00           C
ATOM   2483  ROH CHO   351      46.089  10.054  56.188  1.00  0.00            
ATOM   2484  R1  CHO   351      45.389  11.804  54.088  1.00  0.00            
ATOM   2485  R2  CHO   351      46.939  14.004  53.488  1.00  0.00            
ATOM   2486  R3  CHO   351      46.939  12.954  50.988  1.00  0.00            
ATOM   2487  R4  CHO   351      46.989  15.854  50.538  1.00  0.00            
ATOM   2488  R5  CHO   351      45.539  14.404  49.688  1.00  0.00            
ATOM   2489  C1  CHO   351      46.989  15.854  46.488  1.00  0.00           C
ATOM   2490  C2  CHO   351      48.439  17.754  43.388  1.00  0.00           C
ATOM   2491  ROH CHO   352      74.839  38.404  28.038  1.00  0.00            
ATOM   2492  R1  CHO   352      74.689  38.904  30.838  1.00  0.00            
ATOM   2493  R2  CHO   352      72.389  38.454  32.288  1.00  0.00            
ATOM   2494  R3  CHO   352      74.039  36.954  33.838  1.00  0.00            
ATOM   2495  R4  CHO   352      71.939  37.854  35.688  1.00  0.00            
ATOM   2496  R5  CHO   352      74.039  38.104  35.938  1.00  0.00            
ATOM   2497  C1  CHO   352      73.239  36.054  39.088  1.00  0.00           C
ATOM   2498  C2  CHO   352      71.639  36.004  42.738  1.00  0.00           C
ATOM   2499  ROH CHO   353     147.589  64.404  24.888  1.00  0.00            
ATOM   2500  R1  CHO   353     149.489  64.804  26.938  1.00  0.00            
ATOM   2501  R2  CHO   353     148.839  65.754  29.438  1.00  0.00            
ATOM   2502  R3  CHO   353     150.089  63.504  30.238  1.00  0.00            
ATOM   2503  R4  CHO   353     149.739  65.104  32.688  1.00  0.00            
ATOM   2504  R5  CHO   353     151.689  64.254  31.938  1.00  0.00            
ATOM   2505  C1  CHO   353     151.539  62.604  35.388  1.00  0.00           C
ATOM   2506  C2  CHO   353     154.039  60.404  38.888  1.00  0.00           C
ATOM   2507  ROH CHO   354     190.489  17.204  56.438  1.00  0.00            
ATOM   2508  R1  CHO   354     189.989  17.804  53.738  1.00  0.00            
ATOM   2509  R2  CHO   354     191.789  19.104  52.088  1.00  0.00            
ATOM   2510  R3  CHO   354     191.439  16.904  50.488  1.00  0.00            
ATOM   2511  R4  CHO   354     192.239  19.054  48.638  1.00  0.00            
ATOM   2512  R5  CHO   354     190.489  17.804  48.488  1.00  0.00            
ATOM   2513  C1  CHO   354     192.139  16.954  45.188  1.00  0.00           C
ATOM   2514  C2  CHO   354     190.839  16.404  42.488  1.00  0.00           C
ATOM   2515  ROH CHO   355      42.089  14.804  57.638  1.00  0.00            
ATOM   2516  R1  CHO   355      41.489  16.754  55.638  1.00  0.00            
ATOM   2517  R2  CHO   355      42.989  17.004  53.338  1.00  0.00            
ATOM   2518  R3  CHO   355      40.589  16.704  52.088  1.00  0.00            
ATOM   2519  R4  CHO   355      42.239  18.204  50.188  1.00  0.00            
ATOM   2520  R5  CHO   355      40.289  18.804  50.938  1.00  0.00            
ATOM   2521  C1  CHO   355      39.539  18.654  47.188  1.00  0.00           C
ATOM   2522  C2  CHO   355      42.339  18.404  44.838  1.00  0.00           C
ATOM   2523  ROH CHO   356     206.589 116.904  23.888  1.00  0.00            
ATOM   2524  R1  CHO   356     204.939 116.704  26.138  1.00  0.00            
ATOM   2525  R2  CHO   356     204.739 114.404  27.638  1.00  0.00            
ATOM   2526  R3  CHO   356     205.289 116.104  29.688  1.00  0.00            
ATOM   2527  R4  CHO   356     204.089 113.754  30.988  1.00  0.00            
ATOM   2528  R5  CHO   356     203.389 115.854  31.238  1.00  0.00            
ATOM   2529  C1  CHO   356     204.239 115.004  34.838  1.00  0.00           C
ATOM   2530  C2  CHO   356     202.489 114.054  38.288  1.00  0.00           C
ATOM   2531  ROH CHO   357     220.889 127.754  27.288  1.00  0.00            
ATOM   2532  R1  CHO   357     220.339 126.404  29.688  1.00  0.00            
ATOM   2533  R2  CHO   357     222.389 125.504  31.388  1.00  0.00            
ATOM   2534  R3  CHO   357     220.989 126.954  33.238  1.00  0.00            
ATOM   2535  R4  CHO   357     223.139 125.654  34.788  1.00  0.00            
ATOM   2536  R5  CHO   357     220.989 125.554  35.188  1.00  0.00            
ATOM   2537  C1  CHO   357     222.239 127.054  38.488  1.00  0.00           C
ATOM   2538  C2  CHO   357     223.689 124.704  41.288  1.00  0.00           C
ATOM   2539  ROH CHO   358     161.989 215.954  23.038  1.00  0.00            
ATOM   2540  R1  CHO   358     161.139 217.204  25.438  1.00  0.00            
ATOM   2541  R2  CHO   358     158.839 216.404  26.738  1.00  0.00            
ATOM   2542  R3  CHO   358     160.539 216.154  28.838  1.00  0.00            
ATOM   2543  R4  CHO   358     157.789 216.154  29.988  1.00  0.00            
ATOM   2544  R5  CHO   358     159.489 217.454  30.588  1.00  0.00            
ATOM   2545  C1  CHO   358     158.739 215.754  33.938  1.00  0.00           C
ATOM   2546  C2  CHO   358     156.989 217.154  37.138  1.00  0.00           C
ATOM   2547  ROH CHO   359     150.789 194.254  53.038  1.00  0.00            
ATOM   2548  R1  CHO   359     149.839 193.604  50.438  1.00  0.00            
ATOM   2549  R2  CHO   359     150.889 194.754  48.188  1.00  0.00            
ATOM   2550  R3  CHO   359     151.239 192.154  47.388  1.00  0.00            
ATOM   2551  R4  CHO   359     151.539 193.704  44.938  1.00  0.00            
ATOM   2552  R5  CHO   359     150.189 192.004  45.288  1.00  0.00            
ATOM   2553  C1  CHO   359     152.139 190.654  42.338  1.00  0.00           C
ATOM   2554  C2  CHO   359     154.289 187.604  41.138  1.00  0.00           C
ATOM   2555  ROH CHO   360     220.839  10.354  21.638  1.00  0.00            
ATOM   2556  R1  CHO   360     219.539  10.604  24.138  1.00  0.00            
ATOM   2557  R2  CHO   360     219.089   8.454  25.788  1.00  0.00            
ATOM   2558  R3  CHO   360     220.339  10.004  27.638  1.00  0.00            
ATOM   2559  R4  CHO   360     219.239   7.804  29.188  1.00  0.00            
ATOM   2560  R5  CHO   360     219.039   9.904  29.588  1.00  0.00            
ATOM   2561  C1  CHO   360     220.639   8.854  32.888  1.00  0.00           C
ATOM   2562  C2  CHO   360     220.989  10.154  36.188  1.00  0.00           C
ATOM   2563  ROH CHO   361     122.239  75.204  26.838  1.00  0.00            
ATOM   2564  R1  CHO   361     121.989  74.954  29.638  1.00  0.00            
ATOM   2565  R2  CHO   361     121.339  72.504  30.838  1.00  0.00            
ATOM   2566  R3  CHO   361     123.589  73.054  32.288  1.00  0.00            
ATOM   2567  R4  CHO   361     121.739  71.904  34.238  1.00  0.00            
ATOM   2568  R5  CHO   361     122.839  73.854  34.388  1.00  0.00            
ATOM   2569  C1  CHO   361     124.089  72.104  37.538  1.00  0.00           C
ATOM   2570  C2  CHO   361     126.439  72.354  41.438  1.00  0.00           C
ATOM   2571  ROH CHO   362      67.989  39.854  64.138  1.00  0.00            
ATOM   2572  R1  CHO   362      67.589  40.004  61.338  1.00  0.00            
ATOM   2573  R2  CHO   362      68.689  42.054  59.788  1.00  0.00            
ATOM   2574  R3  CHO   362      69.689  39.954  58.338  1.00  0.00            
ATOM   2575  R4  CHO   362      69.639  42.204  56.488  1.00  0.00            
ATOM   2576  R5  CHO   362      68.739  40.204  56.188  1.00  0.00            
ATOM   2577  C1  CHO   362      71.139  40.354  53.188  1.00  0.00           C
ATOM   2578  C2  CHO   362      72.489  40.304  49.688  1.00  0.00           C
ATOM   2579  ROH CHO   363     188.589  93.804  22.288  1.00  0.00            
ATOM   2580  R1  CHO   363     189.539  93.754  24.988  1.00  0.00            
ATOM   2581  R2  CHO   363     187.789  93.854  27.138  1.00  0.00            
ATOM   2582  R3  CHO   363     189.089  91.554  27.888  1.00  0.00            
ATOM   2583  R4  CHO   363     188.589  93.004  30.388  1.00  0.00            
ATOM   2584  R5  CHO   363     190.489  92.254  29.688  1.00  0.00            
ATOM   2585  C1  CHO   363     190.289  90.354  32.988  1.00  0.00           C
ATOM   2586  C2  CHO   363     192.789  88.954  34.838  1.00  0.00           C
ATOM   2587  ROH CHO   364      87.239  26.254  63.838  1.00  0.00            
ATOM   2588  R1  CHO   364      87.989  25.554  61.188  1.00  0.00            
ATOM   2589  R2  CHO   364      86.189  25.404  59.088  1.00  0.00            
ATOM   2590  R3  CHO   364      87.889  27.154  57.888  1.00  0.00            
ATOM   2591  R4  CHO   364      86.039  26.354  55.788  1.00  0.00            
ATOM   2592  R5  CHO   364      88.239  26.254  55.738  1.00  0.00            
ATOM   2593  C1  CHO   364      87.589  28.554  52.738  1.00  0.00           C
ATOM   2594  C2  CHO   364      89.489  30.504  49.988  1.00  0.00           C
ATOM   2595  ROH CHO   365      26.839  13.154  52.938  1.00  0.00            
ATOM   2596  R1  CHO   365      27.339  14.104  50.288  1.00  0.00            
ATOM   2597  R2  CHO   365      26.139  13.004  48.088  1.00  0.00            
ATOM   2598  R3  CHO   365      25.339  15.604  47.638  1.00  0.00            
ATOM   2599  R4  CHO   365      24.389  14.104  45.288  1.00  0.00            
ATOM   2600  R5  CHO   365      25.639  15.904  45.288  1.00  0.00            
ATOM   2601  C1  CHO   365      22.689  17.154  43.238  1.00  0.00           C
ATOM   2602  C2  CHO   365      22.139  15.154  39.938  1.00  0.00           C
ATOM   2603  ROH CHO   366      13.089  76.404  53.188  1.00  0.00            
ATOM   2604  R1  CHO   366      14.039  76.154  50.538  1.00  0.00            
ATOM   2605  R2  CHO   366      12.539  77.004  48.388  1.00  0.00            
ATOM   2606  R3  CHO   366      14.789  78.454  47.788  1.00  0.00            
ATOM   2607  R4  CHO   366      13.739  77.604  45.188  1.00  0.00            
ATOM   2608  R5  CHO   366      15.739  77.254  45.938  1.00  0.00            
ATOM   2609  C1  CHO   366      16.539  79.254  42.788  1.00  0.00           C
ATOM   2610  C2  CHO   366      17.539  78.954  39.938  1.00  0.00           C
ATOM   2611  ROH CHO   367      59.139  21.154  57.388  1.00  0.00            
ATOM   2612  R1  CHO   367      58.539  20.454  54.688  1.00  0.00            
ATOM   2613  R2  CHO   367      56.139  21.204  53.488  1.00  0.00            
ATOM   2614  R3  CHO   367      57.789  22.254  51.638  1.00  0.00            
ATOM   2615  R4  CHO   367      55.289  21.754  50.188  1.00  0.00            
ATOM   2616  R5  CHO   367      57.289  21.054  49.638  1.00  0.00            
ATOM   2617  C1  CHO   367      56.389  23.054  46.488  1.00  0.00           C
ATOM   2618  C2  CHO   367      56.839  21.454  43.788  1.00  0.00           C
ATOM   2619  ROH CHO   368      52.689 139.754  57.238  1.00  0.00            
ATOM   2620  R1  CHO   368      52.689 139.454  54.438  1.00  0.00            
ATOM   2621  R2  CHO   368      50.639 140.404  52.838  1.00  0.00            
ATOM   2622  R3  CHO   368      52.639 141.654  51.588  1.00  0.00            
ATOM   2623  R4  CHO   368      50.689 141.154  49.488  1.00  0.00            
ATOM   2624  R5  CHO   368      52.789 140.604  49.438  1.00  0.00            
ATOM   2625  C1  CHO   368      52.639 142.754  46.288  1.00  0.00           C
ATOM   2626  C2  CHO   368      55.139 142.604  43.438  1.00  0.00           C
ATOM   2627  ROH CHO   369     106.189  47.654  66.138  1.00  0.00            
ATOM   2628  R1  CHO   369     105.989  48.204  63.388  1.00  0.00            
ATOM   2629  R2  CHO   369     107.989  47.504  61.588  1.00  0.00            
ATOM   2630  R3  CHO   369     105.989  46.204  60.288  1.00  0.00            
ATOM   2631  R4  CHO   369     107.839  47.054  58.188  1.00  0.00            
ATOM   2632  R5  CHO   369     105.689  47.454  58.288  1.00  0.00            
ATOM   2633  C1  CHO   369     105.889  45.554  54.988  1.00  0.00           C
ATOM   2634  C2  CHO   369     105.639  42.854  52.688  1.00  0.00           C
ATOM   2635  ROH CHO   370     148.589  41.654  56.788  1.00  0.00            
ATOM   2636  R1  CHO   370     147.789  41.504  54.088  1.00  0.00            
ATOM   2637  R2  CHO   370     145.439  42.604  53.188  1.00  0.00            
ATOM   2638  R3  CHO   370     147.039  43.804  51.388  1.00  0.00            
ATOM   2639  R4  CHO   370     144.639  43.104  49.838  1.00  0.00            
ATOM   2640  R5  CHO   370     146.689  42.604  49.338  1.00  0.00            
ATOM   2641  C1  CHO   370     145.739  44.554  46.188  1.00  0.00           C
ATOM   2642  C2  CHO   370     147.789  43.104  42.488  1.00  0.00           C
ATOM   2643  ROH CHO   371     176.539 104.554  58.538  1.00  0.00            
ATOM   2644  R1  CHO   371     175.789 104.704  55.838  1.00  0.00            
ATOM   2645  R2  CHO   371     177.589 104.404  53.738  1.00  0.00            
ATOM   2646  R3  CHO   371     175.889 102.454  52.938  1.00  0.00            
ATOM   2647  R4  CHO   371     178.139 102.304  51.088  1.00  0.00            
ATOM   2648  R5  CHO   371     175.989 102.504  50.538  1.00  0.00            
ATOM   2649  C1  CHO   371     176.889  99.204  48.788  1.00  0.00           C
ATOM   2650  C2  CHO   371     174.539  95.804  47.638  1.00  0.00           C
ATOM   2651  ROH CHO   372     126.739  52.504  27.938  1.00  0.00            
ATOM   2652  R1  CHO   372     126.539  53.154  30.688  1.00  0.00            
ATOM   2653  R2  CHO   372     126.589  51.254  32.688  1.00  0.00            
ATOM   2654  R3  CHO   372     128.539  52.804  33.688  1.00  0.00            
ATOM   2655  R4  CHO   372     128.139  50.754  35.688  1.00  0.00            
ATOM   2656  R5  CHO   372     128.139  52.904  36.038  1.00  0.00            
ATOM   2657  C1  CHO   372     130.989  51.904  38.388  1.00  0.00           C
ATOM   2658  C2  CHO   372     130.639  51.504  41.888  1.00  0.00           C
ATOM   2659  ROH CHO   373     181.689  50.554  21.338  1.00  0.00            
ATOM   2660  R1  CHO   373     180.789  50.254  23.988  1.00  0.00            
ATOM   2661  R2  CHO   373     181.989  48.504  25.788  1.00  0.00            
ATOM   2662  R3  CHO   373     182.139  50.754  27.388  1.00  0.00            
ATOM   2663  R4  CHO   373     182.589  48.504  29.188  1.00  0.00            
ATOM   2664  R5  CHO   373     181.089  50.054  29.438  1.00  0.00            
ATOM   2665  C1  CHO   373     183.039  50.554  32.638  1.00  0.00           C
ATOM   2666  C2  CHO   373     183.939  50.804  36.888  1.00  0.00           C
ATOM   2667  ROH CHO   374     183.289  23.404  56.488  1.00  0.00            
ATOM   2668  R1  CHO   374     182.039  23.654  53.938  1.00  0.00            
ATOM   2669  R2  CHO   374     183.139  25.354  51.988  1.00  0.00            
ATOM   2670  R3  CHO   374     183.139  23.104  50.488  1.00  0.00            
ATOM   2671  R4  CHO   374     183.939  25.204  48.638  1.00  0.00            
ATOM   2672  R5  CHO   374     182.339  23.804  48.338  1.00  0.00            
ATOM   2673  C1  CHO   374     184.489  23.004  45.288  1.00  0.00           C
ATOM   2674  C2  CHO   374     182.789  25.404  41.488  1.00  0.00           C
ATOM   2675  ROH CHO   375     132.589 215.554  22.138  1.00  0.00            
ATOM   2676  R1  CHO   375     131.539 215.654  24.738  1.00  0.00            
ATOM   2677  R2  CHO   375     132.689 214.404  26.938  1.00  0.00            
ATOM   2678  R3  CHO   375     132.489 216.854  28.038  1.00  0.00            
ATOM   2679  R4  CHO   375     131.789 215.054  30.188  1.00  0.00            
ATOM   2680  R5  CHO   375     130.639 216.804  29.488  1.00  0.00            
ATOM   2681  C1  CHO   375     131.089 217.804  33.138  1.00  0.00           C
ATOM   2682  C2  CHO   375     129.639 215.054  35.038  1.00  0.00           C
ATOM   2683  ROH CHO   376     190.289 214.554  25.388  1.00  0.00            
ATOM   2684  R1  CHO   376     189.389 215.054  27.988  1.00  0.00            
ATOM   2685  R2  CHO   376     188.889 213.054  29.838  1.00  0.00            
ATOM   2686  R3  CHO   376     190.639 214.504  31.388  1.00  0.00            
ATOM   2687  R4  CHO   376     188.739 213.254  33.288  1.00  0.00            
ATOM   2688  R5  CHO   376     189.239 215.354  33.138  1.00  0.00            
ATOM   2689  C1  CHO   376     190.189 214.754  36.738  1.00  0.00           C
ATOM   2690  C2  CHO   376     189.239 213.304  40.188  1.00  0.00           C
ATOM   2691  ROH CHO   377     206.889  81.954  52.688  1.00  0.00            
ATOM   2692  R1  CHO   377     207.989  83.354  50.438  1.00  0.00            
ATOM   2693  R2  CHO   377     209.189  82.054  48.338  1.00  0.00            
ATOM   2694  R3  CHO   377     207.289  83.404  46.888  1.00  0.00            
ATOM   2695  R4  CHO   377     209.389  82.504  44.938  1.00  0.00            
ATOM   2696  R5  CHO   377     208.589  84.554  45.238  1.00  0.00            
ATOM   2697  C1  CHO   377     207.689  84.054  41.538  1.00  0.00           C
ATOM   2698  C2  CHO   377     207.439  83.304  37.638  1.00  0.00           C
ATOM   2699  ROH CHO   378      50.139 221.004  54.888  1.00  0.00            
ATOM   2700  R1  CHO   378      51.589 221.354  52.488  1.00  0.00            
ATOM   2701  R2  CHO   378      51.289 219.654  50.338  1.00  0.00            
ATOM   2702  R3  CHO   378      50.839 222.004  48.988  1.00  0.00            
ATOM   2703  R4  CHO   378      51.589 220.154  46.888  1.00  0.00            
ATOM   2704  R5  CHO   378      52.489 222.104  47.288  1.00  0.00            
ATOM   2705  C1  CHO   378      51.339 222.604  43.688  1.00  0.00           C
ATOM   2706  C2  CHO   378      49.339 222.704  39.938  1.00  0.00           C
ATOM   2707  ROH CHO   379     120.739  53.504  28.838  1.00  0.00            
ATOM   2708  R1  CHO   379     122.139  52.504  31.088  1.00  0.00            
ATOM   2709  R2  CHO   379     123.039  54.154  33.088  1.00  0.00            
ATOM   2710  R3  CHO   379     121.589  52.454  34.688  1.00  0.00            
ATOM   2711  R4  CHO   379     123.739  53.504  36.438  1.00  0.00            
ATOM   2712  R5  CHO   379     123.239  51.404  36.088  1.00  0.00            
ATOM   2713  C1  CHO   379     122.839  51.554  39.888  1.00  0.00           C
ATOM   2714  C2  CHO   379     120.639  50.104  42.288  1.00  0.00           C
ATOM   2715  ROH CHO   380     118.089  86.104  63.738  1.00  0.00            
ATOM   2716  R1  CHO   380     117.339  86.454  61.038  1.00  0.00            
ATOM   2717  R2  CHO   380     118.889  85.554  58.938  1.00  0.00            
ATOM   2718  R3  CHO   380     116.589  84.354  58.188  1.00  0.00            
ATOM   2719  R4  CHO   380     117.889  85.054  55.688  1.00  0.00            
ATOM   2720  R5  CHO   380     115.889  85.604  56.288  1.00  0.00            
ATOM   2721  C1  CHO   380     115.139  83.654  53.088  1.00  0.00           C
ATOM   2722  C2  CHO   380     113.589  85.754  49.338  1.00  0.00           C
ATOM   2723  ROH CHO   381      32.139  40.354  57.938  1.00  0.00            
ATOM   2724  R1  CHO   381      32.389  40.304  55.088  1.00  0.00            
ATOM   2725  R2  CHO   381      30.489  41.304  53.438  1.00  0.00            
ATOM   2726  R3  CHO   381      32.589  42.704  52.388  1.00  0.00            
ATOM   2727  R4  CHO   381      31.789  40.804  50.288  1.00  0.00            
ATOM   2728  R5  CHO   381      33.789  41.054  51.138  1.00  0.00            
ATOM   2729  C1  CHO   381      34.539  41.804  47.488  1.00  0.00           C
ATOM   2730  C2  CHO   381      36.689  40.154  44.388  1.00  0.00           C
ATOM   2731  ROH CHO   382      95.189 109.704  30.888  1.00  0.00            
ATOM   2732  R1  CHO   382      93.989 110.954  33.088  1.00  0.00            
ATOM   2733  R2  CHO   382      91.289 110.704  33.688  1.00  0.00            
ATOM   2734  R3  CHO   382      92.239 109.904  36.088  1.00  0.00            
ATOM   2735  R4  CHO   382      89.389 110.554  36.588  1.00  0.00            
ATOM   2736  R5  CHO   382      91.139 111.354  37.688  1.00  0.00            
ATOM   2737  C1  CHO   382      89.189 109.754  40.538  1.00  0.00           C
ATOM   2738  C2  CHO   382      89.839 111.604  43.388  1.00  0.00           C
ATOM   2739  ROH CHO   383      51.639  72.804  26.288  1.00  0.00            
ATOM   2740  R1  CHO   383      50.239  73.504  28.638  1.00  0.00            
ATOM   2741  R2  CHO   383      48.539  71.754  29.938  1.00  0.00            
ATOM   2742  R3  CHO   383      50.139  72.354  32.088  1.00  0.00            
ATOM   2743  R4  CHO   383      47.839  70.954  33.238  1.00  0.00            
ATOM   2744  R5  CHO   383      48.589  72.904  33.838  1.00  0.00            
ATOM   2745  C1  CHO   383      48.889  71.054  37.138  1.00  0.00           C
ATOM   2746  C2  CHO   383      45.689  70.454  39.188  1.00  0.00           C
ATOM   2747  ROH CHO   384     125.889  23.254  57.988  1.00  0.00            
ATOM   2748  R1  CHO   384     125.339  21.954  55.538  1.00  0.00            
ATOM   2749  R2  CHO   384     123.539  22.854  53.688  1.00  0.00            
ATOM   2750  R3  CHO   384     125.639  22.754  51.988  1.00  0.00            
ATOM   2751  R4  CHO   384     123.289  22.654  50.238  1.00  0.00            
ATOM   2752  R5  CHO   384     124.939  21.254  50.288  1.00  0.00            
ATOM   2753  C1  CHO   384     125.189  22.404  46.688  1.00  0.00           C
ATOM   2754  C2  CHO   384     126.189  24.704  43.888  1.00  0.00           C
ATOM   2755  ROH CHO   385     108.339  16.004  23.088  1.00  0.00            
ATOM   2756  R1  CHO   385     109.139  16.204  25.788  1.00  0.00            
ATOM   2757  R2  CHO   385     108.339  18.254  27.488  1.00  0.00            
ATOM   2758  R3  CHO   385     107.439  16.204  29.038  1.00  0.00            
ATOM   2759  R4  CHO   385     107.239  18.604  30.738  1.00  0.00            
ATOM   2760  R5  CHO   385     108.289  16.754  31.238  1.00  0.00            
ATOM   2761  C1  CHO   385     105.789  16.904  34.088  1.00  0.00           C
ATOM   2762  C2  CHO   385     108.139  15.654  37.638  1.00  0.00           C
ATOM   2763  ROH CHO   386     216.239  28.854  19.688  1.00  0.00            
ATOM   2764  R1  CHO   386     216.889  28.354  22.388  1.00  0.00            
ATOM   2765  R2  CHO   386     219.389  27.854  23.288  1.00  0.00            
ATOM   2766  R3  CHO   386     218.889  29.904  24.988  1.00  0.00            
ATOM   2767  R4  CHO   386     219.239  27.554  26.738  1.00  0.00            
ATOM   2768  R5  CHO   386     217.489  28.954  26.688  1.00  0.00            
ATOM   2769  C1  CHO   386     218.639  29.354  30.338  1.00  0.00           C
ATOM   2770  C2  CHO   386     214.589  29.104  31.588  1.00  0.00           C
ATOM   2771  ROH CHO   387     101.339 216.654  57.788  1.00  0.00            
ATOM   2772  R1  CHO   387     101.839 215.404  55.288  1.00  0.00            
ATOM   2773  R2  CHO   387      99.839 214.704  53.538  1.00  0.00            
ATOM   2774  R3  CHO   387     101.339 216.154  51.788  1.00  0.00            
ATOM   2775  R4  CHO   387      99.189 215.054  50.138  1.00  0.00            
ATOM   2776  R5  CHO   387     101.289 214.854  49.738  1.00  0.00            
ATOM   2777  C1  CHO   387     100.189 216.604  46.538  1.00  0.00           C
ATOM   2778  C2  CHO   387     100.289 220.154  45.888  1.00  0.00           C
ATOM   2779  ROH CHO   388      42.089  61.554  62.438  1.00  0.00            
ATOM   2780  R1  CHO   388      42.889  61.104  59.738  1.00  0.00            
ATOM   2781  R2  CHO   388      44.689  62.754  58.438  1.00  0.00            
ATOM   2782  R3  CHO   388      46.039  60.404  58.038  1.00  0.00            
ATOM   2783  R4  CHO   388      46.039  61.754  55.438  1.00  0.00            
ATOM   2784  R5  CHO   388      45.339  59.704  55.838  1.00  0.00            
ATOM   2785  C1  CHO   388      48.039  58.954  53.288  1.00  0.00           C
ATOM   2786  C2  CHO   388      47.339  60.854  50.238  1.00  0.00           C
ATOM   2787  ROH CHO   389      40.439  97.054  51.588  1.00  0.00            
ATOM   2788  R1  CHO   389      42.889  95.704  51.088  1.00  0.00            
ATOM   2789  R2  CHO   389      43.689  94.904  48.588  1.00  0.00            
ATOM   2790  R3  CHO   389      45.939  96.304  49.188  1.00  0.00            
ATOM   2791  R4  CHO   389      46.739  94.454  47.038  1.00  0.00            
ATOM   2792  R5  CHO   389      47.689  94.704  48.988  1.00  0.00            
ATOM   2793  C1  CHO   389      50.639  95.554  46.738  1.00  0.00           C
ATOM   2794  C2  CHO   389      50.789  92.204  44.888  1.00  0.00           C
ATOM   2795  ROH CHO   390     141.789  25.804  58.388  1.00  0.00            
ATOM   2796  R1  CHO   390     140.889  24.904  55.888  1.00  0.00            
ATOM   2797  R2  CHO   390     139.039  26.354  54.388  1.00  0.00            
ATOM   2798  R3  CHO   390     140.889  26.154  52.438  1.00  0.00            
ATOM   2799  R4  CHO   390     138.389  26.504  50.988  1.00  0.00            
ATOM   2800  R5  CHO   390     139.839  24.904  50.688  1.00  0.00            
ATOM   2801  C1  CHO   390     139.739  26.354  47.188  1.00  0.00           C
ATOM   2802  C2  CHO   390     140.339  24.404  43.138  1.00  0.00           C
ATOM   2803  ROH CHO   391     190.189  44.104  52.538  1.00  0.00            
ATOM   2804  R1  CHO   391     189.189  44.754  49.988  1.00  0.00            
ATOM   2805  R2  CHO   391     189.739  43.304  47.738  1.00  0.00            
ATOM   2806  R3  CHO   391     187.089  43.104  47.538  1.00  0.00            
ATOM   2807  R4  CHO   391     187.989  42.754  44.788  1.00  0.00            
ATOM   2808  R5  CHO   391     186.539  44.204  45.488  1.00  0.00            
ATOM   2809  C1  CHO   391     184.489  42.254  42.888  1.00  0.00           C
ATOM   2810  C2  CHO   391     182.339  41.454  38.888  1.00  0.00           C
ATOM   2811  ROH CHO   392      52.639  51.804  25.488  1.00  0.00            
ATOM   2812  R1  CHO   392      52.189  53.404  27.788  1.00  0.00            
ATOM   2813  R2  CHO   392      49.889  53.254  29.288  1.00  0.00            
ATOM   2814  R3  CHO   392      51.689  52.804  31.338  1.00  0.00            
ATOM   2815  R4  CHO   392      49.189  53.604  32.638  1.00  0.00            
ATOM   2816  R5  CHO   392      51.139  54.504  32.938  1.00  0.00            
ATOM   2817  C1  CHO   392      50.439  53.404  36.538  1.00  0.00           C
ATOM   2818  C2  CHO   392      50.439  52.154  40.638  1.00  0.00           C
ATOM   2819  ROH CHO   393     125.339 197.004  51.538  1.00  0.00            
ATOM   2820  R1  CHO   393     125.889 198.804  49.438  1.00  0.00            
ATOM   2821  R2  CHO   393     128.239 200.254  49.238  1.00  0.00            
ATOM   2822  R3  CHO   393     128.389 199.154  46.738  1.00  0.00            
ATOM   2823  R4  CHO   393     130.289 201.304  46.688  1.00  0.00            
ATOM   2824  R5  CHO   393     128.689 201.004  45.288  1.00  0.00            
ATOM   2825  C1  CHO   393     131.689 200.854  42.938  1.00  0.00           C
ATOM   2826  C2  CHO   393     131.989 200.204  40.338  1.00  0.00           C
ATOM   2827  ROH CHO   394      73.739 226.804  24.838  1.00  0.00            
ATOM   2828  R1  CHO   394      72.639 225.254  26.988  1.00  0.00            
ATOM   2829  R2  CHO   394      74.039 223.154  28.088  1.00  0.00            
ATOM   2830  R3  CHO   394      73.589 224.504  30.388  1.00  0.00            
ATOM   2831  R4  CHO   394      73.139 221.704  31.088  1.00  0.00            
ATOM   2832  R5  CHO   394      71.739 223.354  31.438  1.00  0.00            
ATOM   2833  C1  CHO   394      72.189 222.154  35.038  1.00  0.00           C
ATOM   2834  C2  CHO   394      71.489 218.904  37.038  1.00  0.00           C
ATOM   2835  ROH CHO   395     209.239  70.904  53.138  1.00  0.00            
ATOM   2836  R1  CHO   395     209.739  72.504  50.888  1.00  0.00            
ATOM   2837  R2  CHO   395     211.589  71.804  48.938  1.00  0.00            
ATOM   2838  R3  CHO   395     209.539  72.154  47.238  1.00  0.00            
ATOM   2839  R4  CHO   395     211.889  72.104  45.538  1.00  0.00            
ATOM   2840  R5  CHO   395     210.339  73.654  45.588  1.00  0.00            
ATOM   2841  C1  CHO   395     210.089  72.604  41.938  1.00  0.00           C
ATOM   2842  C2  CHO   395     209.589  72.404  38.488  1.00  0.00           C
ATOM   2843  ROH CHO   396     177.689 224.804  22.888  1.00  0.00            
ATOM   2844  R1  CHO   396     178.839 224.554  25.488  1.00  0.00            
ATOM   2845  R2  CHO   396     177.339 223.704  27.638  1.00  0.00            
ATOM   2846  R3  CHO   396     179.389 221.904  27.888  1.00  0.00            
ATOM   2847  R4  CHO   396     178.039 221.854  30.488  1.00  0.00            
ATOM   2848  R5  CHO   396     180.189 222.204  30.138  1.00  0.00            
ATOM   2849  C1  CHO   396     180.339 219.104  32.388  1.00  0.00           C
ATOM   2850  C2  CHO   396     180.639 218.454  36.238  1.00  0.00           C
ATOM   2851  ROH CHO   397      79.039 227.704  22.888  1.00  0.00            
ATOM   2852  R1  CHO   397      79.689 226.604  25.388  1.00  0.00            
ATOM   2853  R2  CHO   397      78.289 227.304  27.688  1.00  0.00            
ATOM   2854  R3  CHO   397      77.989 224.604  27.888  1.00  0.00            
ATOM   2855  R4  CHO   397      77.839 225.554  30.688  1.00  0.00            
ATOM   2856  R5  CHO   397      79.189 224.004  29.888  1.00  0.00            
ATOM   2857  C1  CHO   397      77.289 222.054  32.588  1.00  0.00           C
ATOM   2858  C2  CHO   397      77.289 219.104  35.038  1.00  0.00           C
ATOM   2859  ROH CHO   398     199.939  95.604  54.838  1.00  0.00            
ATOM   2860  R1  CHO   398     199.039  94.754  52.288  1.00  0.00            
ATOM   2861  R2  CHO   398     198.489  96.504  50.238  1.00  0.00            
ATOM   2862  R3  CHO   398     200.289  94.954  48.888  1.00  0.00            
ATOM   2863  R4  CHO   398     199.039  96.604  46.788  1.00  0.00            
ATOM   2864  R5  CHO   398     199.189  94.454  46.788  1.00  0.00            
ATOM   2865  C1  CHO   398     200.989  95.254  43.538  1.00  0.00           C
ATOM   2866  C2  CHO   398     201.039  97.554  41.038  1.00  0.00           C
ATOM   2867  ROH CHO   399     155.989  45.704  57.188  1.00  0.00            
ATOM   2868  R1  CHO   399     156.439  47.404  54.988  1.00  0.00            
ATOM   2869  R2  CHO   399     157.789  46.554  52.738  1.00  0.00            
ATOM   2870  R3  CHO   399     155.539  47.354  51.438  1.00  0.00            
ATOM   2871  R4  CHO   399     157.489  46.704  49.288  1.00  0.00            
ATOM   2872  R5  CHO   399     156.439  48.554  49.538  1.00  0.00            
ATOM   2873  C1  CHO   399     155.189  47.504  46.038  1.00  0.00           C
ATOM   2874  C2  CHO   399     155.989  48.754  42.788  1.00  0.00           C
ATOM   2875  ROH CHO   400      86.989 185.104  25.688  1.00  0.00            
ATOM   2876  R1  CHO   400      85.239 186.154  27.638  1.00  0.00            
ATOM   2877  R2  CHO   400      86.089 187.604  29.788  1.00  0.00            
ATOM   2878  R3  CHO   400      84.289 189.454  28.888  1.00  0.00            
ATOM   2879  R4  CHO   400      84.889 190.304  31.638  1.00  0.00            
ATOM   2880  R5  CHO   400      82.939 189.904  30.788  1.00  0.00            
ATOM   2881  C1  CHO   400      82.539 193.554  31.838  1.00  0.00           C
ATOM   2882  C2  CHO   400      82.839 194.504  36.138  1.00  0.00           C
ATOM   2883  ROH CHO   401      22.489  96.854  51.488  1.00  0.00            
ATOM   2884  R1  CHO   401      21.689  96.554  48.788  1.00  0.00            
ATOM   2885  R2  CHO   401      20.989  98.704  47.188  1.00  0.00            
ATOM   2886  R3  CHO   401      22.889  97.704  45.538  1.00  0.00            
ATOM   2887  R4  CHO   401      21.489  99.704  43.938  1.00  0.00            
ATOM   2888  R5  CHO   401      21.839  97.654  43.388  1.00  0.00            
ATOM   2889  C1  CHO   401      23.589  99.404  40.488  1.00  0.00           C
ATOM   2890  C2  CHO   401      26.489 101.954  38.238  1.00  0.00           C
ATOM   2891  ROH CHO   402     217.389  47.704  21.888  1.00  0.00            
ATOM   2892  R1  CHO   402     217.589  48.604  24.588  1.00  0.00            
ATOM   2893  R2  CHO   402     215.639  48.004  26.488  1.00  0.00            
ATOM   2894  R3  CHO   402     217.689  47.054  27.888  1.00  0.00            
ATOM   2895  R4  CHO   402     215.889  48.204  29.888  1.00  0.00            
ATOM   2896  R5  CHO   402     218.039  48.654  29.638  1.00  0.00            
ATOM   2897  C1  CHO   402     218.139  47.404  33.238  1.00  0.00           C
ATOM   2898  C2  CHO   402     215.989  47.004  36.338  1.00  0.00           C
ATOM   2899  ROH CHO   403      33.239  29.054  21.538  1.00  0.00            
ATOM   2900  R1  CHO   403      34.089  29.904  24.138  1.00  0.00            
ATOM   2901  R2  CHO   403      32.289  30.504  26.138  1.00  0.00            
ATOM   2902  R3  CHO   403      33.789  28.704  27.538  1.00  0.00            
ATOM   2903  R4  CHO   403      32.189  30.054  29.588  1.00  0.00            
ATOM   2904  R5  CHO   403      34.389  29.804  29.538  1.00  0.00            
ATOM   2905  C1  CHO   403      33.539  28.104  32.888  1.00  0.00           C
ATOM   2906  C2  CHO   403      34.539  26.604  36.738  1.00  0.00           C
ATOM   2907  ROH CHO   404     120.139  30.804  61.138  1.00  0.00            
ATOM   2908  R1  CHO   404     119.639  30.654  58.388  1.00  0.00            
ATOM   2909  R2  CHO   404     118.889  32.854  56.888  1.00  0.00            
ATOM   2910  R3  CHO   404     120.989  32.154  55.338  1.00  0.00            
ATOM   2911  R4  CHO   404     118.939  32.754  53.438  1.00  0.00            
ATOM   2912  R5  CHO   404     120.089  30.904  53.538  1.00  0.00            
ATOM   2913  C1  CHO   404     120.989  32.004  49.988  1.00  0.00           C
ATOM   2914  C2  CHO   404     120.989  33.404  46.338  1.00  0.00           C
ATOM   2915  ROH CHO   405     202.989 117.154  56.988  1.00  0.00            
ATOM   2916  R1  CHO   405     204.189 116.754  54.438  1.00  0.00            
ATOM   2917  R2  CHO   405     204.939 114.254  53.538  1.00  0.00            
ATOM   2918  R3  CHO   405     203.389 114.904  51.388  1.00  0.00            
ATOM   2919  R4  CHO   405     205.089 112.804  50.388  1.00  0.00            
ATOM   2920  R5  CHO   405     204.789 114.754  49.538  1.00  0.00            
ATOM   2921  C1  CHO   405     203.839 112.604  46.588  1.00  0.00           C
ATOM   2922  C2  CHO   405     203.189 113.554  43.288  1.00  0.00           C
ATOM   2923  ROH CHO   406     150.339  72.804  61.838  1.00  0.00            
ATOM   2924  R1  CHO   406     150.539  72.404  59.038  1.00  0.00            
ATOM   2925  R2  CHO   406     149.839  74.354  57.188  1.00  0.00            
ATOM   2926  R3  CHO   406     152.339  74.004  56.288  1.00  0.00            
ATOM   2927  R4  CHO   406     150.989  75.554  54.188  1.00  0.00            
ATOM   2928  R5  CHO   406     152.139  73.704  53.938  1.00  0.00            
ATOM   2929  C1  CHO   406     154.089  75.954  51.588  1.00  0.00           C
ATOM   2930  C2  CHO   406     153.389  78.154  49.288  1.00  0.00           C
ATOM   2931  ROH CHO   407     164.739  18.004  54.588  1.00  0.00            
ATOM   2932  R1  CHO   407     163.389  15.654  53.788  1.00  0.00            
ATOM   2933  R2  CHO   407     161.789  15.554  51.488  1.00  0.00            
ATOM   2934  R3  CHO   407     163.389  13.454  50.888  1.00  0.00            
ATOM   2935  R4  CHO   407     160.989  13.104  49.188  1.00  0.00            
ATOM   2936  R5  CHO   407     161.889  11.654  50.538  1.00  0.00            
ATOM   2937  C1  CHO   407     162.039   9.704  47.288  1.00  0.00           C
ATOM   2938  C2  CHO   407     161.089   8.804  42.938  1.00  0.00           C
ATOM   2939  ROH CHO   408     108.039 131.804  30.838  1.00  0.00            
ATOM   2940  R1  CHO   408     110.139 131.404  32.738  1.00  0.00            
ATOM   2941  R2  CHO   408     112.589 132.704  32.538  1.00  0.00            
ATOM   2942  R3  CHO   408     111.989 133.504  35.038  1.00  0.00            
ATOM   2943  R4  CHO   408     114.889 132.904  35.088  1.00  0.00            
ATOM   2944  R5  CHO   408     113.389 132.104  36.438  1.00  0.00            
ATOM   2945  C1  CHO   408     115.689 133.804  38.938  1.00  0.00           C
ATOM   2946  C2  CHO   408     115.939 135.604  42.138  1.00  0.00           C
ATOM   2947  ROH CHO   409      96.389  12.254  58.288  1.00  0.00            
ATOM   2948  R1  CHO   409      95.589  14.354  56.538  1.00  0.00            
ATOM   2949  R2  CHO   409      96.989  14.954  54.238  1.00  0.00            
ATOM   2950  R3  CHO   409      94.539  14.654  53.088  1.00  0.00            
ATOM   2951  R4  CHO   409      96.289  15.654  50.938  1.00  0.00            
ATOM   2952  R5  CHO   409      94.389  16.504  51.588  1.00  0.00            
ATOM   2953  C1  CHO   409      93.589  15.704  47.938  1.00  0.00           C
ATOM   2954  C2  CHO   409      94.289  14.104  44.438  1.00  0.00           C
ATOM   2955  ROH CHO   410      18.339  42.254  56.438  1.00  0.00            
ATOM   2956  R1  CHO   410      19.689  40.904  54.338  1.00  0.00            
ATOM   2957  R2  CHO   410      18.739  40.854  51.738  1.00  0.00            
ATOM   2958  R3  CHO   410      21.189  41.804  51.188  1.00  0.00            
ATOM   2959  R4  CHO   410      20.189  40.754  48.638  1.00  0.00            
ATOM   2960  R5  CHO   410      22.089  40.254  49.588  1.00  0.00            
ATOM   2961  C1  CHO   410      23.339  41.604  46.238  1.00  0.00           C
ATOM   2962  C2  CHO   410      23.839  38.854  44.488  1.00  0.00           C
ATOM   2963  ROH CHO   411     183.939 201.804  57.888  1.00  0.00            
ATOM   2964  R1  CHO   411     183.939 203.104  55.388  1.00  0.00            
ATOM   2965  R2  CHO   411     185.989 202.804  53.538  1.00  0.00            
ATOM   2966  R3  CHO   411     183.839 202.154  51.888  1.00  0.00            
ATOM   2967  R4  CHO   411     186.089 202.804  50.088  1.00  0.00            
ATOM   2968  R5  CHO   411     184.089 203.704  50.038  1.00  0.00            
ATOM   2969  C1  CHO   411     184.289 202.254  46.538  1.00  0.00           C
ATOM   2970  C2  CHO   411     183.389 201.204  42.438  1.00  0.00           C
ATOM   2971  ROH CHO   412     165.539 112.704  61.338  1.00  0.00            
ATOM   2972  R1  CHO   412     165.889 112.304  58.538  1.00  0.00            
ATOM   2973  R2  CHO   412     168.139 113.104  57.188  1.00  0.00            
ATOM   2974  R3  CHO   412     168.239 110.504  56.388  1.00  0.00            
ATOM   2975  R4  CHO   412     169.189 112.004  54.088  1.00  0.00            
ATOM   2976  R5  CHO   412     167.589 110.554  54.138  1.00  0.00            
ATOM   2977  C1  CHO   412     169.839 108.904  51.538  1.00  0.00           C
ATOM   2978  C2  CHO   412     168.389 107.754  47.838  1.00  0.00           C
ATOM   2979  ROH CHO   413     130.889 122.904  56.388  1.00  0.00            
ATOM   2980  R1  CHO   413     131.439 120.654  54.838  1.00  0.00            
ATOM   2981  R2  CHO   413     129.789 119.704  52.838  1.00  0.00            
ATOM   2982  R3  CHO   413     131.989 119.904  51.288  1.00  0.00            
ATOM   2983  R4  CHO   413     129.939 118.904  49.488  1.00  0.00            
ATOM   2984  R5  CHO   413     131.889 118.054  49.838  1.00  0.00            
ATOM   2985  C1  CHO   413     132.039 118.654  46.038  1.00  0.00           C
ATOM   2986  C2  CHO   413     134.939 117.554  43.938  1.00  0.00           C
ATOM   2987  ROH CHO   414      68.339  30.004  63.038  1.00  0.00            
ATOM   2988  R1  CHO   414      67.939  29.154  60.388  1.00  0.00            
ATOM   2989  R2  CHO   414      66.039  30.254  58.738  1.00  0.00            
ATOM   2990  R3  CHO   414      68.139  30.654  57.088  1.00  0.00            
ATOM   2991  R4  CHO   414      65.739  31.354  55.488  1.00  0.00            
ATOM   2992  R5  CHO   414      67.339  29.954  54.938  1.00  0.00            
ATOM   2993  C1  CHO   414      67.589  32.404  52.038  1.00  0.00           C
ATOM   2994  C2  CHO   414      69.139  32.504  48.138  1.00  0.00           C
ATOM   2995  ROH CHO   415     178.739 110.854  60.038  1.00  0.00            
ATOM   2996  R1  CHO   415     178.039 112.854  58.188  1.00  0.00            
ATOM   2997  R2  CHO   415     179.739 113.754  56.238  1.00  0.00            
ATOM   2998  R3  CHO   415     177.789 113.104  54.538  1.00  0.00            
ATOM   2999  R4  CHO   415     179.539 114.804  52.938  1.00  0.00            
ATOM   3000  R5  CHO   415     177.389 115.054  53.238  1.00  0.00            
ATOM   3001  C1  CHO   415     177.489 114.754  49.438  1.00  0.00           C
ATOM   3002  C2  CHO   415     180.639 116.204  47.288  1.00  0.00           C
ATOM   3003  ROH CHO   416     194.989 206.554  23.288  1.00  0.00            
ATOM   3004  R1  CHO   416     193.839 207.104  25.838  1.00  0.00            
ATOM   3005  R2  CHO   416     193.539 205.154  27.788  1.00  0.00            
ATOM   3006  R3  CHO   416     194.939 206.954  29.288  1.00  0.00            
ATOM   3007  R4  CHO   416     193.489 205.304  31.238  1.00  0.00            
ATOM   3008  R5  CHO   416     193.389 207.454  31.088  1.00  0.00            
ATOM   3009  C1  CHO   416     194.739 207.104  34.688  1.00  0.00           C
ATOM   3010  C2  CHO   416     197.139 204.954  35.638  1.00  0.00           C
ATOM   3011  ROH CHO   417      19.389 117.354  56.488  1.00  0.00            
ATOM   3012  R1  CHO   417      19.089 116.754  53.738  1.00  0.00            
ATOM   3013  R2  CHO   417      17.189 117.954  52.138  1.00  0.00            
ATOM   3014  R3  CHO   417      19.339 118.554  50.588  1.00  0.00            
ATOM   3015  R4  CHO   417      17.089 118.604  48.738  1.00  0.00            
ATOM   3016  R5  CHO   417      18.889 117.454  48.488  1.00  0.00            
ATOM   3017  C1  CHO   417      19.039 119.554  45.338  1.00  0.00           C
ATOM   3018  C2  CHO   417      22.289 121.754  43.288  1.00  0.00           C
ATOM   3019  ROH CHO   418      92.339 209.004  55.438  1.00  0.00            
ATOM   3020  R1  CHO   418      92.989 209.004  52.638  1.00  0.00            
ATOM   3021  R2  CHO   418      91.389 207.754  50.788  1.00  0.00            
ATOM   3022  R3  CHO   418      91.489 210.204  49.588  1.00  0.00            
ATOM   3023  R4  CHO   418      91.139 208.304  47.388  1.00  0.00            
ATOM   3024  R5  CHO   418      92.689 209.854  47.538  1.00  0.00            
ATOM   3025  C1  CHO   418      91.039 210.904  44.288  1.00  0.00           C
ATOM   3026  C2  CHO   418      90.939 211.804  40.688  1.00  0.00           C
ATOM   3027  ROH CHO   419     170.339  41.554  54.488  1.00  0.00            
ATOM   3028  R1  CHO   419     170.189  43.704  52.638  1.00  0.00            
ATOM   3029  R2  CHO   419     172.239  44.454  50.988  1.00  0.00            
ATOM   3030  R3  CHO   419     170.439  44.104  49.038  1.00  0.00            
ATOM   3031  R4  CHO   419     172.839  44.854  47.638  1.00  0.00            
ATOM   3032  R5  CHO   419     170.889  45.804  47.438  1.00  0.00            
ATOM   3033  C1  CHO   419     171.439  44.804  43.788  1.00  0.00           C
ATOM   3034  C2  CHO   419     171.439  46.504  40.438  1.00  0.00           C
ATOM   3035  ROH CHO   420     177.589 209.054  25.238  1.00  0.00            
ATOM   3036  R1  CHO   420     179.189 208.054  27.288  1.00  0.00            
ATOM   3037  R2  CHO   420     179.739 209.504  29.638  1.00  0.00            
ATOM   3038  R3  CHO   420     178.839 207.204  30.838  1.00  0.00            
ATOM   3039  R4  CHO   420     179.989 208.804  32.988  1.00  0.00            
ATOM   3040  R5  CHO   420     180.439 206.754  32.488  1.00  0.00            
ATOM   3041  C1  CHO   420     179.189 206.254  36.088  1.00  0.00           C
ATOM   3042  C2  CHO   420     182.039 208.054  38.738  1.00  0.00           C
ATOM   3043  ROH CHO   421     108.489  10.054  58.288  1.00  0.00            
ATOM   3044  R1  CHO   421     107.639   9.704  55.638  1.00  0.00            
ATOM   3045  R2  CHO   421     109.339  10.104  53.438  1.00  0.00            
ATOM   3046  R3  CHO   421     108.589   7.604  52.788  1.00  0.00            
ATOM   3047  R4  CHO   421     109.239   8.854  50.238  1.00  0.00            
ATOM   3048  R5  CHO   421     107.389   7.854  50.738  1.00  0.00            
ATOM   3049  C1  CHO   421     108.489   5.754  47.738  1.00  0.00           C
ATOM   3050  C2  CHO   421     110.989   4.754  44.288  1.00  0.00           C
ATOM   3051  ROH CHO   422     132.139  20.604  25.638  1.00  0.00            
ATOM   3052  R1  CHO   422     131.789  20.554  28.488  1.00  0.00            
ATOM   3053  R2  CHO   422     129.739  19.304  29.738  1.00  0.00            
ATOM   3054  R3  CHO   422     131.689  18.004  31.088  1.00  0.00            
ATOM   3055  R4  CHO   422     129.489  18.254  33.038  1.00  0.00            
ATOM   3056  R5  CHO   422     131.589  18.904  33.288  1.00  0.00            
ATOM   3057  C1  CHO   422     131.239  16.454  36.188  1.00  0.00           C
ATOM   3058  C2  CHO   422     130.189  15.554  38.838  1.00  0.00           C
ATOM   3059  ROH CHO   423      83.889 102.204  32.338  1.00  0.00            
ATOM   3060  R1  CHO   423      82.989 102.854  34.938  1.00  0.00            
ATOM   3061  R2  CHO   423      81.989 100.954  36.688  1.00  0.00            
ATOM   3062  R3  CHO   423      83.889 101.954  38.338  1.00  0.00            
ATOM   3063  R4  CHO   423      81.789 100.954  40.138  1.00  0.00            
ATOM   3064  R5  CHO   423      82.689 102.954  40.138  1.00  0.00            
ATOM   3065  C1  CHO   423      83.489 101.854  43.688  1.00  0.00           C
ATOM   3066  C2  CHO   423      83.339 100.854  48.088  1.00  0.00           C
ATOM   3067  ROH CHO   424     176.589 142.504  28.338  1.00  0.00            
ATOM   3068  R1  CHO   424     175.789 141.604  30.888  1.00  0.00            
ATOM   3069  R2  CHO   424     173.589 142.654  32.188  1.00  0.00            
ATOM   3070  R3  CHO   424     172.839 140.054  32.338  1.00  0.00            
ATOM   3071  R4  CHO   424     171.539 141.304  34.638  1.00  0.00            
ATOM   3072  R5  CHO   424     172.839 139.554  34.688  1.00  0.00            
ATOM   3073  C1  CHO   424     169.639 138.104  36.188  1.00  0.00           C
ATOM   3074  C2  CHO   424     168.589 138.904  40.438  1.00  0.00           C
ATOM   3075  ROH CHO   425     214.389 131.554  59.738  1.00  0.00            
ATOM   3076  R1  CHO   425     214.989 129.754  57.638  1.00  0.00            
ATOM   3077  R2  CHO   425     213.139 128.404  56.188  1.00  0.00            
ATOM   3078  R3  CHO   425     214.389 129.454  54.088  1.00  0.00            
ATOM   3079  R4  CHO   425     212.839 127.254  52.938  1.00  0.00            
ATOM   3080  R5  CHO   425     214.989 127.604  52.738  1.00  0.00            
ATOM   3081  C1  CHO   425     213.889 127.604  49.088  1.00  0.00           C
ATOM   3082  C2  CHO   425     212.689 127.454  46.288  1.00  0.00           C
ATOM   3083  ROH CHO   426     161.989  36.754  56.288  1.00  0.00            
ATOM   3084  R1  CHO   426     161.689  36.354  53.488  1.00  0.00            
ATOM   3085  R2  CHO   426     160.789  34.004  52.388  1.00  0.00            
ATOM   3086  R3  CHO   426     158.939  35.604  51.188  1.00  0.00            
ATOM   3087  R4  CHO   426     159.839  33.754  49.088  1.00  0.00            
ATOM   3088  R5  CHO   426     159.839  35.904  48.988  1.00  0.00            
ATOM   3089  C1  CHO   426     157.489  35.104  46.038  1.00  0.00           C
ATOM   3090  C2  CHO   426     157.439  34.454  42.438  1.00  0.00           C
ATOM   3091  ROH CHO   427     125.539   4.304  25.088  1.00  0.00            
ATOM   3092  R1  CHO   427     124.739   3.804  27.738  1.00  0.00            
ATOM   3093  R2  CHO   427     125.639   1.704  29.238  1.00  0.00            
ATOM   3094  R3  CHO   427     126.189   3.654  31.038  1.00  0.00            
ATOM   3095  R4  CHO   427     126.339   1.154  32.588  1.00  0.00            
ATOM   3096  R5  CHO   427     125.089   2.904  33.038  1.00  0.00            
ATOM   3097  C1  CHO   427     127.239   2.704  36.238  1.00  0.00           C
ATOM   3098  C2  CHO   427     124.289   3.054  38.188  1.00  0.00           C
ATOM   3099  ROH CHO   428     206.039   3.354  54.838  1.00  0.00            
ATOM   3100  R1  CHO   428     205.539   4.104  52.188  1.00  0.00            
ATOM   3101  R2  CHO   428     205.339   6.754  51.388  1.00  0.00            
ATOM   3102  R3  CHO   428     207.239   6.104  49.638  1.00  0.00            
ATOM   3103  R4  CHO   428     205.689   8.204  48.288  1.00  0.00            
ATOM   3104  R5  CHO   428     206.189   6.254  47.488  1.00  0.00            
ATOM   3105  C1  CHO   428     207.839   8.454  44.838  1.00  0.00           C
ATOM   3106  C2  CHO   428     209.289   8.754  41.588  1.00  0.00           C
ATOM   3107  ROH CHO   429      53.139  38.504  60.138  1.00  0.00            
ATOM   3108  R1  CHO   429      53.639  39.854  57.638  1.00  0.00            
ATOM   3109  R2  CHO   429      56.089  39.754  56.388  1.00  0.00            
ATOM   3110  R3  CHO   429      54.639  38.854  54.288  1.00  0.00            
ATOM   3111  R4  CHO   429      57.139  39.704  53.088  1.00  0.00            
ATOM   3112  R5  CHO   429      55.189  40.354  52.488  1.00  0.00            
ATOM   3113  C1  CHO   429      56.339  38.854  49.188  1.00  0.00           C
ATOM   3114  C2  CHO   429      54.289  39.654  45.938  1.00  0.00           C
ATOM   3115  ROH CHO   430     198.839 204.804  26.488  1.00  0.00            
ATOM   3116  R1  CHO   430     199.989 206.604  28.338  1.00  0.00            
ATOM   3117  R2  CHO   430     198.539 208.804  29.338  1.00  0.00            
ATOM   3118  R3  CHO   430     199.189 207.704  31.738  1.00  0.00            
ATOM   3119  R4  CHO   430     198.039 210.304  32.388  1.00  0.00            
ATOM   3120  R5  CHO   430     199.989 209.554  33.038  1.00  0.00            
ATOM   3121  C1  CHO   430     198.389 210.154  36.438  1.00  0.00           C
ATOM   3122  C2  CHO   430     199.989 212.104  39.938  1.00  0.00           C
ATOM   3123  ROH CHO   431     140.539 165.004  52.788  1.00  0.00            
ATOM   3124  R1  CHO   431     141.189 165.204  50.038  1.00  0.00            
ATOM   3125  R2  CHO   431     139.289 164.954  48.088  1.00  0.00            
ATOM   3126  R3  CHO   431     140.289 167.304  47.238  1.00  0.00            
ATOM   3127  R4  CHO   431     138.489 166.504  45.088  1.00  0.00            
ATOM   3128  R5  CHO   431     140.539 167.054  44.888  1.00  0.00            
ATOM   3129  C1  CHO   431     139.039 169.654  42.538  1.00  0.00           C
ATOM   3130  C2  CHO   431     138.139 170.404  38.038  1.00  0.00           C
ATOM   3131  ROH CHO   432      49.539 226.554  19.788  1.00  0.00            
ATOM   3132  R1  CHO   432      50.139 227.204  22.488  1.00  0.00            
ATOM   3133  R2  CHO   432      48.239 227.104  24.488  1.00  0.00            
ATOM   3134  R3  CHO   432      50.089 225.504  25.688  1.00  0.00            
ATOM   3135  R4  CHO   432      48.539 226.654  27.888  1.00  0.00            
ATOM   3136  R5  CHO   432      50.689 226.704  27.688  1.00  0.00            
ATOM   3137  C1  CHO   432      50.439 224.904  31.038  1.00  0.00           C
ATOM   3138  C2  CHO   432      50.689 225.254  34.788  1.00  0.00           C
ATOM   3139  ROH CHO   433     169.039  68.454  23.488  1.00  0.00            
ATOM   3140  R1  CHO   433     171.239  69.654  24.788  1.00  0.00            
ATOM   3141  R2  CHO   433     171.789  72.354  24.738  1.00  0.00            
ATOM   3142  R3  CHO   433     171.789  72.054  27.438  1.00  0.00            
ATOM   3143  R4  CHO   433     172.139  74.954  26.988  1.00  0.00            
ATOM   3144  R5  CHO   433     173.389  73.654  28.188  1.00  0.00            
ATOM   3145  C1  CHO   433     172.339  76.204  30.838  1.00  0.00           C
ATOM   3146  C2  CHO   433     173.839  74.954  35.388  1.00  0.00           C
ATOM   3147  ROH CHO   434     158.489  30.404  54.988  1.00  0.00            
ATOM   3148  R1  CHO   434     158.389  28.654  52.738  1.00  0.00            
ATOM   3149  R2  CHO   434     156.889  29.154  50.538  1.00  0.00            
ATOM   3150  R3  CHO   434     159.189  28.804  49.238  1.00  0.00            
ATOM   3151  R4  CHO   434     157.139  28.054  47.238  1.00  0.00            
ATOM   3152  R5  CHO   434     158.839  26.854  47.888  1.00  0.00            
ATOM   3153  C1  CHO   434     159.539  27.154  44.138  1.00  0.00           C
ATOM   3154  C2  CHO   434     157.689  27.404  40.638  1.00  0.00           C
ATOM   3155  ROH CHO   435      26.939 214.654  19.888  1.00  0.00            
ATOM   3156  R1  CHO   435      27.689 215.754  22.388  1.00  0.00            
ATOM   3157  R2  CHO   435      25.889 216.054  24.488  1.00  0.00            
ATOM   3158  R3  CHO   435      27.739 214.654  25.888  1.00  0.00            
ATOM   3159  R4  CHO   435      26.439 216.354  27.888  1.00  0.00            
ATOM   3160  R5  CHO   435      28.589 216.204  27.488  1.00  0.00            
ATOM   3161  C1  CHO   435      28.539 215.204  31.188  1.00  0.00           C
ATOM   3162  C2  CHO   435      28.489 215.954  35.588  1.00  0.00           C
ATOM   3163  ROH CHO   436     158.839  67.404  26.438  1.00  0.00            
ATOM   3164  R1  CHO   436     160.439  66.154  28.438  1.00  0.00            
ATOM   3165  R2  CHO   436     161.589  67.504  30.538  1.00  0.00            
ATOM   3166  R3  CHO   436     160.289  65.654  32.038  1.00  0.00            
ATOM   3167  R4  CHO   436     161.439  67.504  33.988  1.00  0.00            
ATOM   3168  R5  CHO   436     161.689  65.354  33.938  1.00  0.00            
ATOM   3169  C1  CHO   436     160.189  65.754  37.388  1.00  0.00           C
ATOM   3170  C2  CHO   436     158.389  63.654  40.788  1.00  0.00           C
ATOM   3171  ROH CHO   437      51.989 113.104  26.588  1.00  0.00            
ATOM   3172  R1  CHO   437      53.439 113.204  29.038  1.00  0.00            
ATOM   3173  R2  CHO   437      52.689 114.804  31.138  1.00  0.00            
ATOM   3174  R3  CHO   437      52.789 112.454  32.538  1.00  0.00            
ATOM   3175  R4  CHO   437      52.339 114.504  34.588  1.00  0.00            
ATOM   3176  R5  CHO   437      53.939 113.004  34.588  1.00  0.00            
ATOM   3177  C1  CHO   437      52.189 112.154  37.838  1.00  0.00           C
ATOM   3178  C2  CHO   437      55.089 111.154  40.588  1.00  0.00           C
ATOM   3179  ROH CHO   438     213.139 190.904  61.788  1.00  0.00            
ATOM   3180  R1  CHO   438     213.689 189.004  59.738  1.00  0.00            
ATOM   3181  R2  CHO   438     211.739 188.254  57.888  1.00  0.00            
ATOM   3182  R3  CHO   438     213.689 189.004  56.088  1.00  0.00            
ATOM   3183  R4  CHO   438     211.589 187.704  54.488  1.00  0.00            
ATOM   3184  R5  CHO   438     213.739 187.254  54.488  1.00  0.00            
ATOM   3185  C1  CHO   438     213.339 188.154  50.838  1.00  0.00           C
ATOM   3186  C2  CHO   438     213.139 184.754  49.488  1.00  0.00           C
ATOM   3187  ROH CHO   439     114.939 104.604  37.488  1.00  0.00            
ATOM   3188  R1  CHO   439     116.789 105.004  39.588  1.00  0.00            
ATOM   3189  R2  CHO   439     116.239 106.504  41.838  1.00  0.00            
ATOM   3190  R3  CHO   439     116.939 104.254  43.188  1.00  0.00            
ATOM   3191  R4  CHO   439     117.889 106.404  44.888  1.00  0.00            
ATOM   3192  R5  CHO   439     119.089 104.754  44.138  1.00  0.00            
ATOM   3193  C1  CHO   439     119.539 104.254  47.888  1.00  0.00           C
ATOM   3194  C2  CHO   439     121.089 105.454  51.638  1.00  0.00           C
ATOM   3195  ROH CHO   440      68.189  58.754  28.788  1.00  0.00            
ATOM   3196  R1  CHO   440      69.389  58.054  31.288  1.00  0.00            
ATOM   3197  R2  CHO   440      69.889  59.854  33.288  1.00  0.00            
ATOM   3198  R3  CHO   440      68.489  58.104  34.788  1.00  0.00            
ATOM   3199  R4  CHO   440      70.139  59.604  36.688  1.00  0.00            
ATOM   3200  R5  CHO   440      69.989  57.404  36.488  1.00  0.00            
ATOM   3201  C1  CHO   440      68.939  57.754  40.138  1.00  0.00           C
ATOM   3202  C2  CHO   440      67.639  58.504  43.788  1.00  0.00           C
ATOM   3203  ROH CHO   441      20.339  92.054  51.388  1.00  0.00            
ATOM   3204  R1  CHO   441      20.989  91.554  48.688  1.00  0.00            
ATOM   3205  R2  CHO   441      19.689  92.804  46.588  1.00  0.00            
ATOM   3206  R3  CHO   441      22.239  93.504  45.888  1.00  0.00            
ATOM   3207  R4  CHO   441      20.739  93.404  43.388  1.00  0.00            
ATOM   3208  R5  CHO   441      22.539  92.354  43.838  1.00  0.00            
ATOM   3209  C1  CHO   441      23.689  94.354  40.788  1.00  0.00           C
ATOM   3210  C2  CHO   441      25.989  95.804  38.088  1.00  0.00           C
ATOM   3211  ROH CHO   442       3.839 222.854  53.388  1.00  0.00            
ATOM   3212  R1  CHO   442       4.089 223.804  50.738  1.00  0.00            
ATOM   3213  R2  CHO   442       3.139 222.354  48.588  1.00  0.00            
ATOM   3214  R3  CHO   442       1.789 224.654  48.038  1.00  0.00            
ATOM   3215  R4  CHO   442       2.089 223.354  45.438  1.00  0.00            
ATOM   3216  R5  CHO   442       2.689 225.354  45.938  1.00  0.00            
ATOM   3217  C1  CHO   442       0.239 226.104  43.088  1.00  0.00           C
ATOM   3218  C2  CHO   442      -0.811 225.504  39.238  1.00  0.00           C
ATOM   3219  ROH CHO   443     172.339  25.004  52.838  1.00  0.00            
ATOM   3220  R1  CHO   443     173.489  23.104  51.138  1.00  0.00            
ATOM   3221  R2  CHO   443     173.489  20.404  51.688  1.00  0.00            
ATOM   3222  R3  CHO   443     172.339  20.154  49.288  1.00  0.00            
ATOM   3223  R4  CHO   443     173.589  17.554  49.738  1.00  0.00            
ATOM   3224  R5  CHO   443     173.839  18.854  47.988  1.00  0.00            
ATOM   3225  C1  CHO   443     172.589  15.704  46.288  1.00  0.00           C
ATOM   3226  C2  CHO   443     173.139  13.654  43.738  1.00  0.00           C
ATOM   3227  ROH CHO   444     111.689  49.004  28.838  1.00  0.00            
ATOM   3228  R1  CHO   444     113.489  48.404  30.938  1.00  0.00            
ATOM   3229  R2  CHO   444     112.939  49.104  33.588  1.00  0.00            
ATOM   3230  R3  CHO   444     113.339  46.454  34.038  1.00  0.00            
ATOM   3231  R4  CHO   444     112.989  47.554  36.688  1.00  0.00            
ATOM   3232  R5  CHO   444     114.689  46.354  35.988  1.00  0.00            
ATOM   3233  C1  CHO   444     113.439  44.204  38.888  1.00  0.00           C
ATOM   3234  C2  CHO   444     113.739  40.404  38.788  1.00  0.00           C
ATOM   3235  ROH CHO   445     189.089  14.854  24.788  1.00  0.00            
ATOM   3236  R1  CHO   445     189.939  15.754  27.338  1.00  0.00            
ATOM   3237  R2  CHO   445     189.039  14.604  29.688  1.00  0.00            
ATOM   3238  R3  CHO   445     191.689  14.354  30.238  1.00  0.00            
ATOM   3239  R4  CHO   445     190.439  14.254  32.838  1.00  0.00            
ATOM   3240  R5  CHO   445     192.039  15.554  32.238  1.00  0.00            
ATOM   3241  C1  CHO   445     193.739  13.754  35.188  1.00  0.00           C
ATOM   3242  C2  CHO   445     193.839  15.904  37.888  1.00  0.00           C
ATOM   3243  ROH CHO   446      79.689  35.604  28.688  1.00  0.00            
ATOM   3244  R1  CHO   446      78.089  35.554  30.988  1.00  0.00            
ATOM   3245  R2  CHO   446      77.139  33.254  32.138  1.00  0.00            
ATOM   3246  R3  CHO   446      78.339  34.204  34.388  1.00  0.00            
ATOM   3247  R4  CHO   446      76.589  32.054  35.338  1.00  0.00            
ATOM   3248  R5  CHO   446      76.589  34.104  36.038  1.00  0.00            
ATOM   3249  C1  CHO   446      77.389  32.304  39.288  1.00  0.00           C
ATOM   3250  C2  CHO   446      73.889  31.354  40.038  1.00  0.00           C
ATOM   3251  ROH CHO   447      23.589 108.854  28.388  1.00  0.00            
ATOM   3252  R1  CHO   447      21.839 108.554  30.588  1.00  0.00            
ATOM   3253  R2  CHO   447      22.689 109.004  33.188  1.00  0.00            
ATOM   3254  R3  CHO   447      20.539 110.654  33.238  1.00  0.00            
ATOM   3255  R4  CHO   447      20.889 109.854  36.038  1.00  0.00            
ATOM   3256  R5  CHO   447      19.089 109.704  34.888  1.00  0.00            
ATOM   3257  C1  CHO   447      17.889 111.954  37.738  1.00  0.00           C
ATOM   3258  C2  CHO   447      15.789 111.004  40.688  1.00  0.00           C
ATOM   3259  ROH CHO   448     187.839  73.054  56.438  1.00  0.00            
ATOM   3260  R1  CHO   448     186.589  72.904  53.938  1.00  0.00            
ATOM   3261  R2  CHO   448     184.039  73.904  53.488  1.00  0.00            
ATOM   3262  R3  CHO   448     185.289  75.304  51.488  1.00  0.00            
ATOM   3263  R4  CHO   448     182.489  75.204  50.688  1.00  0.00            
ATOM   3264  R5  CHO   448     184.189  74.554  49.488  1.00  0.00            
ATOM   3265  C1  CHO   448     182.689  77.254  47.188  1.00  0.00           C
ATOM   3266  C2  CHO   448     182.939  79.254  43.738  1.00  0.00           C
ATOM   3267  ROH CHO   449     109.239  24.704  58.538  1.00  0.00            
ATOM   3268  R1  CHO   449     109.589  25.354  55.838  1.00  0.00            
ATOM   3269  R2  CHO   449     107.889  27.054  54.488  1.00  0.00            
ATOM   3270  R3  CHO   449     110.189  28.354  53.888  1.00  0.00            
ATOM   3271  R4  CHO   449     108.339  29.054  51.688  1.00  0.00            
ATOM   3272  R5  CHO   449     110.389  28.204  51.488  1.00  0.00            
ATOM   3273  C1  CHO   449     110.789  31.454  49.488  1.00  0.00           C
ATOM   3274  C2  CHO   449     109.089  32.204  45.688  1.00  0.00           C
ATOM   3275  ROH CHO   450       1.639 121.704  60.038  1.00  0.00            
ATOM   3276  R1  CHO   450       3.039 122.054  57.588  1.00  0.00            
ATOM   3277  R2  CHO   450       4.539 120.054  56.438  1.00  0.00            
ATOM   3278  R3  CHO   450       2.989 120.554  54.288  1.00  0.00            
ATOM   3279  R4  CHO   450       5.189 118.904  53.288  1.00  0.00            
ATOM   3280  R5  CHO   450       4.589 120.804  52.488  1.00  0.00            
ATOM   3281  C1  CHO   450       4.139 118.704  49.388  1.00  0.00           C
ATOM   3282  C2  CHO   450       1.289 117.404  46.588  1.00  0.00           C
ATOM   3283  ROH CHO   451     100.039 219.554  24.238  1.00  0.00            
ATOM   3284  R1  CHO   451     100.539 219.554  27.038  1.00  0.00            
ATOM   3285  R2  CHO   451      99.339 221.304  28.788  1.00  0.00            
ATOM   3286  R3  CHO   451      98.639 219.054  30.088  1.00  0.00            
ATOM   3287  R4  CHO   451      98.689 221.154  32.188  1.00  0.00            
ATOM   3288  R5  CHO   451      99.739 219.204  32.188  1.00  0.00            
ATOM   3289  C1  CHO   451      97.639 218.904  35.388  1.00  0.00           C
ATOM   3290  C2  CHO   451      98.589 222.804  37.838  1.00  0.00           C
ATOM   3291  ROH CHO   452      32.089 122.254  22.888  1.00  0.00            
ATOM   3292  R1  CHO   452      32.589 121.704  25.588  1.00  0.00            
ATOM   3293  R2  CHO   452      34.739 120.204  26.438  1.00  0.00            
ATOM   3294  R3  CHO   452      35.289 122.354  27.988  1.00  0.00            
ATOM   3295  R4  CHO   452      36.389 120.104  29.488  1.00  0.00            
ATOM   3296  R5  CHO   452      34.939 121.604  30.238  1.00  0.00            
ATOM   3297  C1  CHO   452      37.789 122.104  32.738  1.00  0.00           C
ATOM   3298  C2  CHO   452      35.989 120.904  36.738  1.00  0.00           C
ATOM   3299  ROH CHO   453      95.289 122.454  28.938  1.00  0.00            
ATOM   3300  R1  CHO   453      94.339 122.854  31.588  1.00  0.00            
ATOM   3301  R2  CHO   453      92.189 121.454  32.588  1.00  0.00            
ATOM   3302  R3  CHO   453      93.939 120.854  34.588  1.00  0.00            
ATOM   3303  R4  CHO   453      91.289 120.804  35.888  1.00  0.00            
ATOM   3304  R5  CHO   453      92.989 121.954  36.538  1.00  0.00            
ATOM   3305  C1  CHO   453      92.389 119.804  39.638  1.00  0.00           C
ATOM   3306  C2  CHO   453      90.489 120.604  42.388  1.00  0.00           C
ATOM   3307  ROH CHO   454      79.889 103.354  28.788  1.00  0.00            
ATOM   3308  R1  CHO   454      79.639 104.104  31.488  1.00  0.00            
ATOM   3309  R2  CHO   454      77.189 104.404  32.738  1.00  0.00            
ATOM   3310  R3  CHO   454      78.289 102.654  34.538  1.00  0.00            
ATOM   3311  R4  CHO   454      76.989 104.704  36.188  1.00  0.00            
ATOM   3312  R5  CHO   454      79.089 104.054  36.338  1.00  0.00            
ATOM   3313  C1  CHO   454      77.939 103.254  39.838  1.00  0.00           C
ATOM   3314  C2  CHO   454      77.439 101.354  42.738  1.00  0.00           C
ATOM   3315  ROH CHO   455      53.189 216.154  55.188  1.00  0.00            
ATOM   3316  R1  CHO   455      54.589 217.554  53.188  1.00  0.00            
ATOM   3317  R2  CHO   455      56.889 216.604  51.988  1.00  0.00            
ATOM   3318  R3  CHO   455      55.539 217.054  49.688  1.00  0.00            
ATOM   3319  R4  CHO   455      58.289 216.554  48.838  1.00  0.00            
ATOM   3320  R5  CHO   455      57.089 218.254  48.338  1.00  0.00            
ATOM   3321  C1  CHO   455      57.839 216.904  44.838  1.00  0.00           C
ATOM   3322  C2  CHO   455      59.189 216.704  41.538  1.00  0.00           C
ATOM   3323  ROH CHO   456      41.289 204.754  52.888  1.00  0.00            
ATOM   3324  R1  CHO   456      40.839 204.554  50.138  1.00  0.00            
ATOM   3325  R2  CHO   456      40.439 206.754  48.488  1.00  0.00            
ATOM   3326  R3  CHO   456      42.489 205.654  47.088  1.00  0.00            
ATOM   3327  R4  CHO   456      40.439 206.354  45.088  1.00  0.00            
ATOM   3328  R5  CHO   456      41.389 204.404  45.338  1.00  0.00            
ATOM   3329  C1  CHO   456      42.339 205.054  41.738  1.00  0.00           C
ATOM   3330  C2  CHO   456      43.039 204.654  37.838  1.00  0.00           C
ATOM   3331  ROH CHO   457     163.839  34.804  22.038  1.00  0.00            
ATOM   3332  R1  CHO   457     162.589  34.254  24.538  1.00  0.00            
ATOM   3333  R2  CHO   457     164.039  33.604  26.788  1.00  0.00            
ATOM   3334  R3  CHO   457     162.689  35.704  27.888  1.00  0.00            
ATOM   3335  R4  CHO   457     163.589  34.104  30.188  1.00  0.00            
ATOM   3336  R5  CHO   457     161.539  34.754  29.788  1.00  0.00            
ATOM   3337  C1  CHO   457     162.139  36.354  33.188  1.00  0.00           C
ATOM   3338  C2  CHO   457     161.889  39.104  35.838  1.00  0.00           C
ATOM   3339  ROH CHO   458      -0.161  39.354  55.088  1.00  0.00            
ATOM   3340  R1  CHO   458       0.239  38.304  52.488  1.00  0.00            
ATOM   3341  R2  CHO   458      -1.711  38.504  50.538  1.00  0.00            
ATOM   3342  R3  CHO   458       0.289  39.604  49.088  1.00  0.00            
ATOM   3343  R4  CHO   458      -1.411  38.304  47.088  1.00  0.00            
ATOM   3344  R5  CHO   458       0.739  38.054  47.338  1.00  0.00            
ATOM   3345  C1  CHO   458       0.689  39.304  43.738  1.00  0.00           C
ATOM   3346  C2  CHO   458       3.789  39.554  41.238  1.00  0.00           C
ATOM   3347  ROH CHO   459      50.389 121.204  23.488  1.00  0.00            
ATOM   3348  R1  CHO   459      50.789 122.254  26.088  1.00  0.00            
ATOM   3349  R2  CHO   459      48.889 123.754  27.388  1.00  0.00            
ATOM   3350  R3  CHO   459      49.239 121.854  29.338  1.00  0.00            
ATOM   3351  R4  CHO   459      48.139 124.204  30.738  1.00  0.00            
ATOM   3352  R5  CHO   459      49.989 123.154  31.238  1.00  0.00            
ATOM   3353  C1  CHO   459      48.089 122.704  34.538  1.00  0.00           C
ATOM   3354  C2  CHO   459      45.539 123.654  36.638  1.00  0.00           C
ATOM   3355  ROH CHO   460     204.539 147.504  60.238  1.00  0.00            
ATOM   3356  R1  CHO   460     205.139 146.104  57.838  1.00  0.00            
ATOM   3357  R2  CHO   460     206.889 147.154  55.988  1.00  0.00            
ATOM   3358  R3  CHO   460     208.139 144.804  56.288  1.00  0.00            
ATOM   3359  R4  CHO   460     208.839 145.654  53.538  1.00  0.00            
ATOM   3360  R5  CHO   460     207.989 143.704  54.188  1.00  0.00            
ATOM   3361  C1  CHO   460     211.089 142.504  52.438  1.00  0.00           C
ATOM   3362  C2  CHO   460     212.839 139.154  49.988  1.00  0.00           C
ATOM   3363  ROH CHO   461      18.189 168.754  57.638  1.00  0.00            
ATOM   3364  R1  CHO   461      17.389 168.254  54.988  1.00  0.00            
ATOM   3365  R2  CHO   461      19.039 168.754  52.838  1.00  0.00            
ATOM   3366  R3  CHO   461      18.539 166.154  52.238  1.00  0.00            
ATOM   3367  R4  CHO   461      19.439 167.304  49.688  1.00  0.00            
ATOM   3368  R5  CHO   461      17.589 166.204  50.038  1.00  0.00            
ATOM   3369  C1  CHO   461      19.239 164.004  47.338  1.00  0.00           C
ATOM   3370  C2  CHO   461      19.939 162.454  45.088  1.00  0.00           C
ATOM   3371  ROH CHO   462      37.289  72.604  23.138  1.00  0.00            
ATOM   3372  R1  CHO   462      35.339  72.754  25.188  1.00  0.00            
ATOM   3373  R2  CHO   462      35.139  70.804  27.138  1.00  0.00            
ATOM   3374  R3  CHO   462      35.339  72.954  28.838  1.00  0.00            
ATOM   3375  R4  CHO   462      34.139  70.804  30.438  1.00  0.00            
ATOM   3376  R5  CHO   462      33.339  72.854  30.188  1.00  0.00            
ATOM   3377  C1  CHO   462      33.739  72.804  33.938  1.00  0.00           C
ATOM   3378  C2  CHO   462      33.239  70.954  37.688  1.00  0.00           C
ATOM   3379  ROH CHO   463     218.639  61.054  57.238  1.00  0.00            
ATOM   3380  R1  CHO   463     217.089  60.754  54.888  1.00  0.00            
ATOM   3381  R2  CHO   463     218.139  60.454  52.388  1.00  0.00            
ATOM   3382  R3  CHO   463     216.589  58.254  52.338  1.00  0.00            
ATOM   3383  R4  CHO   463     216.939  58.954  49.488  1.00  0.00            
ATOM   3384  R5  CHO   463     215.089  58.654  50.538  1.00  0.00            
ATOM   3385  C1  CHO   463     214.789  56.004  47.788  1.00  0.00           C
ATOM   3386  C2  CHO   463     212.989  56.504  44.488  1.00  0.00           C
ATOM   3387  ROH CHO   464     116.939 199.354  51.438  1.00  0.00            
ATOM   3388  R1  CHO   464     116.189 199.454  48.688  1.00  0.00            
ATOM   3389  R2  CHO   464     117.939 200.304  46.738  1.00  0.00            
ATOM   3390  R3  CHO   464     117.339 197.904  45.588  1.00  0.00            
ATOM   3391  R4  CHO   464     118.339 199.554  43.388  1.00  0.00            
ATOM   3392  R5  CHO   464     116.439 198.454  43.488  1.00  0.00            
ATOM   3393  C1  CHO   464     117.989 196.854  40.388  1.00  0.00           C
ATOM   3394  C2  CHO   464     117.189 193.454  38.588  1.00  0.00           C
ATOM   3395  ROH CHO   465     146.889  96.654  63.538  1.00  0.00            
ATOM   3396  R1  CHO   465     147.789  95.604  61.038  1.00  0.00            
ATOM   3397  R2  CHO   465     146.689  96.304  58.638  1.00  0.00            
ATOM   3398  R3  CHO   465     149.289  96.854  57.988  1.00  0.00            
ATOM   3399  R4  CHO   465     147.839  96.454  55.388  1.00  0.00            
ATOM   3400  R5  CHO   465     149.739  95.454  56.088  1.00  0.00            
ATOM   3401  C1  CHO   465     150.989  97.104  52.888  1.00  0.00           C
ATOM   3402  C2  CHO   465     154.289  96.704  49.938  1.00  0.00           C
ATOM   3403  ROH CHO   466     125.489  52.654  63.588  1.00  0.00            
ATOM   3404  R1  CHO   466     124.539  51.954  61.038  1.00  0.00            
ATOM   3405  R2  CHO   466     122.439  53.204  59.788  1.00  0.00            
ATOM   3406  R3  CHO   466     124.239  53.554  57.788  1.00  0.00            
ATOM   3407  R4  CHO   466     121.639  54.654  56.738  1.00  0.00            
ATOM   3408  R5  CHO   466     122.939  53.154  55.788  1.00  0.00            
ATOM   3409  C1  CHO   466     122.939  55.804  53.088  1.00  0.00           C
ATOM   3410  C2  CHO   466     123.239  58.154  50.238  1.00  0.00           C
ATOM   3411  ROH CHO   467     163.239  27.954  53.438  1.00  0.00            
ATOM   3412  R1  CHO   467     163.939  27.754  50.738  1.00  0.00            
ATOM   3413  R2  CHO   467     164.889  25.354  49.638  1.00  0.00            
ATOM   3414  R3  CHO   467     162.939  25.804  47.838  1.00  0.00            
ATOM   3415  R4  CHO   467     164.889  24.304  46.338  1.00  0.00            
ATOM   3416  R5  CHO   467     164.039  26.204  45.788  1.00  0.00            
ATOM   3417  C1  CHO   467     163.039  24.054  42.788  1.00  0.00           C
ATOM   3418  C2  CHO   467     163.239  19.754  42.038  1.00  0.00           C
ATOM   3419  ROH CHO   468      29.239  20.754  55.488  1.00  0.00            
ATOM   3420  R1  CHO   468      29.639  22.854  53.688  1.00  0.00            
ATOM   3421  R2  CHO   468      31.589  22.854  51.738  1.00  0.00            
ATOM   3422  R3  CHO   468      29.539  23.304  50.088  1.00  0.00            
ATOM   3423  R4  CHO   468      31.889  23.154  48.338  1.00  0.00            
ATOM   3424  R5  CHO   468      30.439  24.804  48.438  1.00  0.00            
ATOM   3425  C1  CHO   468      30.089  23.804  44.738  1.00  0.00           C
ATOM   3426  C2  CHO   468      31.139  21.704  42.138  1.00  0.00           C
ATOM   3427  ROH CHO   469      37.689  33.304  24.488  1.00  0.00            
ATOM   3428  R1  CHO   469      38.039  34.154  27.138  1.00  0.00            
ATOM   3429  R2  CHO   469      36.089  33.854  29.088  1.00  0.00            
ATOM   3430  R3  CHO   469      38.089  32.604  30.438  1.00  0.00            
ATOM   3431  R4  CHO   469      35.839  32.704  32.338  1.00  0.00            
ATOM   3432  R5  CHO   469      37.839  33.404  32.688  1.00  0.00            
ATOM   3433  C1  CHO   469      37.539  30.854  35.488  1.00  0.00           C
ATOM   3434  C2  CHO   469      37.439  31.154  39.288  1.00  0.00           C
ATOM   3435  ROH CHO   470     211.539 104.604  25.338  1.00  0.00            
ATOM   3436  R1  CHO   470     210.689 105.054  28.038  1.00  0.00            
ATOM   3437  R2  CHO   470     210.489 103.004  29.888  1.00  0.00            
ATOM   3438  R3  CHO   470     212.139 104.554  31.338  1.00  0.00            
ATOM   3439  R4  CHO   470     210.689 102.954  33.338  1.00  0.00            
ATOM   3440  R5  CHO   470     210.889 105.104  33.288  1.00  0.00            
ATOM   3441  C1  CHO   470     212.489 104.354  36.688  1.00  0.00           C
ATOM   3442  C2  CHO   470     210.439 101.104  38.688  1.00  0.00           C
ATOM   3443  ROH CHO   471     216.889 175.054  63.088  1.00  0.00            
ATOM   3444  R1  CHO   471     217.489 175.654  60.388  1.00  0.00            
ATOM   3445  R2  CHO   471     220.089 175.904  59.488  1.00  0.00            
ATOM   3446  R3  CHO   471     219.239 174.104  57.638  1.00  0.00            
ATOM   3447  R4  CHO   471     221.589 175.304  56.438  1.00  0.00            
ATOM   3448  R5  CHO   471     219.639 175.154  55.538  1.00  0.00            
ATOM   3449  C1  CHO   471     221.739 173.254  52.938  1.00  0.00           C
ATOM   3450  C2  CHO   471     225.539 173.354  50.788  1.00  0.00           C
ATOM   3451  ROH CHO   472     189.789  55.654  20.288  1.00  0.00            
ATOM   3452  R1  CHO   472     191.039  55.454  22.838  1.00  0.00            
ATOM   3453  R2  CHO   472     190.539  57.304  24.838  1.00  0.00            
ATOM   3454  R3  CHO   472     189.989  55.054  26.288  1.00  0.00            
ATOM   3455  R4  CHO   472     191.239  56.854  28.188  1.00  0.00            
ATOM   3456  R5  CHO   472     191.789  54.804  27.738  1.00  0.00            
ATOM   3457  C1  CHO   472     191.089  54.504  31.488  1.00  0.00           C
ATOM   3458  C2  CHO   472     192.639  54.654  34.538  1.00  0.00           C
ATOM   3459  ROH CHO   473      44.189  20.554  20.938  1.00  0.00            
ATOM   3460  R1  CHO   473      43.539  19.254  23.388  1.00  0.00            
ATOM   3461  R2  CHO   473      45.439  18.204  25.088  1.00  0.00            
ATOM   3462  R3  CHO   473      44.189  19.754  26.888  1.00  0.00            
ATOM   3463  R4  CHO   473      45.389  17.604  28.438  1.00  0.00            
ATOM   3464  R5  CHO   473      43.289  18.204  28.488  1.00  0.00            
ATOM   3465  C1  CHO   473      44.139  18.654  32.188  1.00  0.00           C
ATOM   3466  C2  CHO   473      43.489  18.504  35.488  1.00  0.00           C
ATOM   3467  ROH CHO   474     172.339  92.504  27.888  1.00  0.00            
ATOM   3468  R1  CHO   474     172.489  91.004  30.288  1.00  0.00            
ATOM   3469  R2  CHO   474     174.639  91.304  32.088  1.00  0.00            
ATOM   3470  R3  CHO   474     172.589  91.704  33.838  1.00  0.00            
ATOM   3471  R4  CHO   474     174.539  90.204  35.338  1.00  0.00            
ATOM   3472  R5  CHO   474     172.439  89.704  35.138  1.00  0.00            
ATOM   3473  C1  CHO   474     172.689  89.954  38.938  1.00  0.00           C
ATOM   3474  C2  CHO   474     172.689  89.304  42.888  1.00  0.00           C
ATOM   3475  ROH CHO   475     166.989  36.254  55.188  1.00  0.00            
ATOM   3476  R1  CHO   475     166.139  37.854  53.038  1.00  0.00            
ATOM   3477  R2  CHO   475     166.689  37.254  50.388  1.00  0.00            
ATOM   3478  R3  CHO   475     164.039  37.454  50.138  1.00  0.00            
ATOM   3479  R4  CHO   475     164.989  37.054  47.388  1.00  0.00            
ATOM   3480  R5  CHO   475     163.689  38.654  48.088  1.00  0.00            
ATOM   3481  C1  CHO   475     161.539  37.104  45.388  1.00  0.00           C
ATOM   3482  C2  CHO   475     159.489  38.954  42.538  1.00  0.00           C
ATOM   3483  ROH CHO   476     112.139  12.204  24.688  1.00  0.00            
ATOM   3484  R1  CHO   476     112.539  13.454  27.238  1.00  0.00            
ATOM   3485  R2  CHO   476     110.589  13.654  29.138  1.00  0.00            
ATOM   3486  R3  CHO   476     112.439  12.454  30.688  1.00  0.00            
ATOM   3487  R4  CHO   476     110.289  13.104  32.538  1.00  0.00            
ATOM   3488  R5  CHO   476     112.389  13.654  32.788  1.00  0.00            
ATOM   3489  C1  CHO   476     111.839  11.654  35.988  1.00  0.00           C
ATOM   3490  C2  CHO   476     110.939  11.454  39.088  1.00  0.00           C
ATOM   3491  ROH CHO   477     135.089  60.204  59.738  1.00  0.00            
ATOM   3492  R1  CHO   477     134.289  59.354  57.188  1.00  0.00            
ATOM   3493  R2  CHO   477     131.889  60.254  55.988  1.00  0.00            
ATOM   3494  R3  CHO   477     133.589  60.904  53.938  1.00  0.00            
ATOM   3495  R4  CHO   477     131.089  60.204  52.638  1.00  0.00            
ATOM   3496  R5  CHO   477     133.039  59.404  52.188  1.00  0.00            
ATOM   3497  C1  CHO   477     132.139  60.804  48.788  1.00  0.00           C
ATOM   3498  C2  CHO   477     131.239  63.104  46.738  1.00  0.00           C
ATOM   3499  ROH CHO   478     216.239  31.204  54.938  1.00  0.00            
ATOM   3500  R1  CHO   478     216.139  29.954  52.388  1.00  0.00            
ATOM   3501  R2  CHO   478     215.089  31.254  50.188  1.00  0.00            
ATOM   3502  R3  CHO   478     217.489  30.604  49.088  1.00  0.00            
ATOM   3503  R4  CHO   478     215.839  31.354  46.788  1.00  0.00            
ATOM   3504  R5  CHO   478     216.889  29.504  47.038  1.00  0.00            
ATOM   3505  C1  CHO   478     218.489  30.804  43.838  1.00  0.00           C
ATOM   3506  C2  CHO   478     219.089  27.954  41.638  1.00  0.00           C
ATOM   3507  ROH CHO   479      89.989   6.704  22.438  1.00  0.00            
ATOM   3508  R1  CHO   479      91.139   6.154  24.988  1.00  0.00            
ATOM   3509  R2  CHO   479      92.189   8.154  26.588  1.00  0.00            
ATOM   3510  R3  CHO   479      90.539   7.104  28.438  1.00  0.00            
ATOM   3511  R4  CHO   479      92.139   9.054  29.938  1.00  0.00            
ATOM   3512  R5  CHO   479      91.889   6.954  30.438  1.00  0.00            
ATOM   3513  C1  CHO   479      90.539   8.554  33.588  1.00  0.00           C
ATOM   3514  C2  CHO   479      89.989  11.304  36.288  1.00  0.00           C
ATOM   3515  ROH CHO   480      47.539 197.804  50.438  1.00  0.00            
ATOM   3516  R1  CHO   480      45.289 198.604  48.988  1.00  0.00            
ATOM   3517  R2  CHO   480      45.339 200.604  47.088  1.00  0.00            
ATOM   3518  R3  CHO   480      44.289 198.704  45.488  1.00  0.00            
ATOM   3519  R4  CHO   480      43.689 201.204  44.138  1.00  0.00            
ATOM   3520  R5  CHO   480      42.239 199.654  44.688  1.00  0.00            
ATOM   3521  C1  CHO   480      41.689 199.804  40.888  1.00  0.00           C
ATOM   3522  C2  CHO   480      39.489 201.054  39.638  1.00  0.00           C
ATOM   3523  ROH CHO   481     109.839 216.804  21.988  1.00  0.00            
ATOM   3524  R1  CHO   481     110.439 214.904  23.938  1.00  0.00            
ATOM   3525  R2  CHO   481     110.939 215.554  26.588  1.00  0.00            
ATOM   3526  R3  CHO   481     108.989 213.704  27.088  1.00  0.00            
ATOM   3527  R4  CHO   481     110.439 213.954  29.588  1.00  0.00            
ATOM   3528  R5  CHO   481     110.039 212.104  28.488  1.00  0.00            
ATOM   3529  C1  CHO   481     108.339 211.254  31.838  1.00  0.00           C
ATOM   3530  C2  CHO   481     107.489 210.804  34.838  1.00  0.00           C
ATOM   3531  ROH CHO   482     137.439  23.704  59.788  1.00  0.00            
ATOM   3532  R1  CHO   482     137.689  22.154  57.438  1.00  0.00            
ATOM   3533  R2  CHO   482     135.539  21.504  55.888  1.00  0.00            
ATOM   3534  R3  CHO   482     136.989  22.654  53.888  1.00  0.00            
ATOM   3535  R4  CHO   482     134.839  21.254  52.488  1.00  0.00            
ATOM   3536  R5  CHO   482     136.889  21.054  52.088  1.00  0.00            
ATOM   3537  C1  CHO   482     135.739  22.254  48.688  1.00  0.00           C
ATOM   3538  C2  CHO   482     135.789  20.554  45.688  1.00  0.00           C
ATOM   3539  ROH CHO   483     135.539  11.604  24.238  1.00  0.00            
ATOM   3540  R1  CHO   483     134.939  11.654  26.988  1.00  0.00            
ATOM   3541  R2  CHO   483     134.389   9.354  28.438  1.00  0.00            
ATOM   3542  R3  CHO   483     136.339  10.354  30.088  1.00  0.00            
ATOM   3543  R4  CHO   483     134.639   8.604  31.788  1.00  0.00            
ATOM   3544  R5  CHO   483     135.189  10.704  32.188  1.00  0.00            
ATOM   3545  C1  CHO   483     136.589   9.104  35.288  1.00  0.00           C
ATOM   3546  C2  CHO   483     134.939   6.654  38.588  1.00  0.00           C
ATOM   3547  ROH CHO   484     158.689  91.954  29.188  1.00  0.00            
ATOM   3548  R1  CHO   484     158.139  92.854  31.838  1.00  0.00            
ATOM   3549  R2  CHO   484     157.339  91.154  33.838  1.00  0.00            
ATOM   3550  R3  CHO   484     159.389  92.354  35.188  1.00  0.00            
ATOM   3551  R4  CHO   484     157.939  90.904  37.238  1.00  0.00            
ATOM   3552  R5  CHO   484     158.389  93.004  37.288  1.00  0.00            
ATOM   3553  C1  CHO   484     160.089  91.854  40.488  1.00  0.00           C
ATOM   3554  C2  CHO   484     157.839  89.454  42.438  1.00  0.00           C
ATOM   3555  ROH CHO   485     132.039  15.354  25.038  1.00  0.00            
ATOM   3556  R1  CHO   485     130.989  15.004  27.638  1.00  0.00            
ATOM   3557  R2  CHO   485     130.539  12.504  28.788  1.00  0.00            
ATOM   3558  R3  CHO   485     132.139  13.504  30.738  1.00  0.00            
ATOM   3559  R4  CHO   485     130.739  11.204  31.988  1.00  0.00            
ATOM   3560  R5  CHO   485     130.789  13.254  32.738  1.00  0.00            
ATOM   3561  C1  CHO   485     132.339  11.404  35.688  1.00  0.00           C
ATOM   3562  C2  CHO   485     131.439   9.954  38.888  1.00  0.00           C
ATOM   3563  ROH CHO   486     209.989 204.054  27.988  1.00  0.00            
ATOM   3564  R1  CHO   486     210.089 206.204  29.838  1.00  0.00            
ATOM   3565  R2  CHO   486     208.389 206.404  32.038  1.00  0.00            
ATOM   3566  R3  CHO   486     210.789 206.604  33.388  1.00  0.00            
ATOM   3567  R4  CHO   486     208.739 207.804  35.188  1.00  0.00            
ATOM   3568  R5  CHO   486     210.639 208.704  34.538  1.00  0.00            
ATOM   3569  C1  CHO   486     211.189 208.754  38.288  1.00  0.00           C
ATOM   3570  C2  CHO   486     212.989 210.804  41.238  1.00  0.00           C
ATOM   3571  ROH CHO   487     222.589 143.854  55.838  1.00  0.00            
ATOM   3572  R1  CHO   487     222.989 142.204  53.588  1.00  0.00            
ATOM   3573  R2  CHO   487     220.889 141.004  52.238  1.00  0.00            
ATOM   3574  R3  CHO   487     222.089 142.254  50.088  1.00  0.00            
ATOM   3575  R4  CHO   487     220.789 139.854  48.988  1.00  0.00            
ATOM   3576  R5  CHO   487     222.839 140.454  48.688  1.00  0.00            
ATOM   3577  C1  CHO   487     221.739 140.304  45.088  1.00  0.00           C
ATOM   3578  C2  CHO   487     223.339 138.054  42.188  1.00  0.00           C
ATOM   3579  ROH CHO   488      96.089  55.454  66.138  1.00  0.00            
ATOM   3580  R1  CHO   488      94.339  55.254  63.888  1.00  0.00            
ATOM   3581  R2  CHO   488      94.589  56.854  61.638  1.00  0.00            
ATOM   3582  R3  CHO   488      94.639  54.454  60.388  1.00  0.00            
ATOM   3583  R4  CHO   488      93.639  56.354  58.388  1.00  0.00            
ATOM   3584  R5  CHO   488      92.689  54.504  58.988  1.00  0.00            
ATOM   3585  C1  CHO   488      93.139  53.804  55.238  1.00  0.00           C
ATOM   3586  C2  CHO   488      93.239  53.354  51.888  1.00  0.00           C
ATOM   3587  ROH CHO   489     222.089  64.804  55.088  1.00  0.00            
ATOM   3588  R1  CHO   489     220.689  64.104  52.688  1.00  0.00            
ATOM   3589  R2  CHO   489     221.189  65.404  50.338  1.00  0.00            
ATOM   3590  R3  CHO   489     221.689  62.904  49.388  1.00  0.00            
ATOM   3591  R4  CHO   489     220.989  64.454  46.988  1.00  0.00            
ATOM   3592  R5  CHO   489     219.989  62.604  47.638  1.00  0.00            
ATOM   3593  C1  CHO   489     221.239  61.554  44.188  1.00  0.00           C
ATOM   3594  C2  CHO   489     218.889  60.904  40.488  1.00  0.00           C
ATOM   3595  ROH CHO   490      98.239 202.504  53.938  1.00  0.00            
ATOM   3596  R1  CHO   490      98.939 201.504  51.338  1.00  0.00            
ATOM   3597  R2  CHO   490      97.139 200.304  49.688  1.00  0.00            
ATOM   3598  R3  CHO   490      97.989 202.154  47.888  1.00  0.00            
ATOM   3599  R4  CHO   490      96.139 200.504  46.388  1.00  0.00            
ATOM   3600  R5  CHO   490      98.189 201.004  45.838  1.00  0.00            
ATOM   3601  C1  CHO   490      96.339 202.404  42.788  1.00  0.00           C
ATOM   3602  C2  CHO   490      95.039 203.304  38.938  1.00  0.00           C
ATOM   3603  ROH CHO   491     185.289  11.454  21.238  1.00  0.00            
ATOM   3604  R1  CHO   491     185.089  11.904  24.038  1.00  0.00            
ATOM   3605  R2  CHO   491     182.839  11.404  25.538  1.00  0.00            
ATOM   3606  R3  CHO   491     184.539   9.904  27.038  1.00  0.00            
ATOM   3607  R4  CHO   491     182.489  10.854  28.938  1.00  0.00            
ATOM   3608  R5  CHO   491     184.639  11.104  29.138  1.00  0.00            
ATOM   3609  C1  CHO   491     183.839   9.154  32.338  1.00  0.00           C
ATOM   3610  C2  CHO   491     185.539  10.404  34.738  1.00  0.00           C
ATOM   3611  ROH CHO   492     103.889  97.854  32.138  1.00  0.00            
ATOM   3612  R1  CHO   492     104.239  98.904  34.788  1.00  0.00            
ATOM   3613  R2  CHO   492     103.039 101.254  35.638  1.00  0.00            
ATOM   3614  R3  CHO   492     102.089  99.654  37.638  1.00  0.00            
ATOM   3615  R4  CHO   492     100.689 102.204  37.938  1.00  0.00            
ATOM   3616  R5  CHO   492     101.789 101.154  39.488  1.00  0.00            
ATOM   3617  C1  CHO   492      98.389 101.304  41.188  1.00  0.00           C
ATOM   3618  C2  CHO   492      98.439 103.804  45.838  1.00  0.00           C
ATOM   3619  ROH CHO   493     143.689  71.304  62.188  1.00  0.00            
ATOM   3620  R1  CHO   493     143.939  71.154  59.388  1.00  0.00            
ATOM   3621  R2  CHO   493     145.089  73.204  57.888  1.00  0.00            
ATOM   3622  R3  CHO   493     146.689  71.204  56.938  1.00  0.00            
ATOM   3623  R4  CHO   493     146.189  72.954  54.588  1.00  0.00            
ATOM   3624  R5  CHO   493     145.789  70.804  54.738  1.00  0.00            
ATOM   3625  C1  CHO   493     148.289  70.904  51.838  1.00  0.00           C
ATOM   3626  C2  CHO   493     150.539  72.704  48.688  1.00  0.00           C
ATOM   3627  ROH CHO   494      32.739  12.304  21.438  1.00  0.00            
ATOM   3628  R1  CHO   494      33.339  13.254  24.038  1.00  0.00            
ATOM   3629  R2  CHO   494      31.589  13.154  26.138  1.00  0.00            
ATOM   3630  R3  CHO   494      33.639  11.904  27.388  1.00  0.00            
ATOM   3631  R4  CHO   494      32.139  13.204  29.538  1.00  0.00            
ATOM   3632  R5  CHO   494      34.289  13.404  29.138  1.00  0.00            
ATOM   3633  C1  CHO   494      34.389  12.054  32.738  1.00  0.00           C
ATOM   3634  C2  CHO   494      35.689  13.254  35.688  1.00  0.00           C
ATOM   3635  ROH CHO   495      81.689  70.554  30.388  1.00  0.00            
ATOM   3636  R1  CHO   495      83.289  70.554  32.688  1.00  0.00            
ATOM   3637  R2  CHO   495      83.439  72.704  34.438  1.00  0.00            
ATOM   3638  R3  CHO   495      82.789  70.854  36.288  1.00  0.00            
ATOM   3639  R4  CHO   495      84.489  72.754  37.738  1.00  0.00            
ATOM   3640  R5  CHO   495      84.789  70.604  37.638  1.00  0.00            
ATOM   3641  C1  CHO   495      84.439  71.054  41.388  1.00  0.00           C
ATOM   3642  C2  CHO   495      84.639  72.754  44.238  1.00  0.00           C
ATOM   3643  ROH CHO   496      14.989 121.804  24.538  1.00  0.00            
ATOM   3644  R1  CHO   496      14.589 121.904  27.338  1.00  0.00            
ATOM   3645  R2  CHO   496      15.339 119.854  28.988  1.00  0.00            
ATOM   3646  R3  CHO   496      16.689 121.854  30.288  1.00  0.00            
ATOM   3647  R4  CHO   496      16.089 119.904  32.388  1.00  0.00            
ATOM   3648  R5  CHO   496      15.589 122.054  32.438  1.00  0.00            
ATOM   3649  C1  CHO   496      17.739 121.804  35.588  1.00  0.00           C
ATOM   3650  C2  CHO   496      15.739 119.404  39.588  1.00  0.00           C
ATOM   3651  ROH CHO   497     219.639 213.204  25.138  1.00  0.00            
ATOM   3652  R1  CHO   497     219.989 213.004  27.938  1.00  0.00            
ATOM   3653  R2  CHO   497     217.839 212.954  29.688  1.00  0.00            
ATOM   3654  R3  CHO   497     219.089 210.654  30.588  1.00  0.00            
ATOM   3655  R4  CHO   497     218.739 212.304  32.988  1.00  0.00            
ATOM   3656  R5  CHO   497     220.539 211.404  32.238  1.00  0.00            
ATOM   3657  C1  CHO   497     220.339 209.804  35.688  1.00  0.00           C
ATOM   3658  C2  CHO   497     220.789 210.904  39.238  1.00  0.00           C
ATOM   3659  ROH CHO   498     149.389 106.854  62.088  1.00  0.00            
ATOM   3660  R1  CHO   498     148.289 106.354  59.488  1.00  0.00            
ATOM   3661  R2  CHO   498     148.839 108.054  57.388  1.00  0.00            
ATOM   3662  R3  CHO   498     149.639 105.754  56.188  1.00  0.00            
ATOM   3663  R4  CHO   498     149.189 107.604  53.938  1.00  0.00            
ATOM   3664  R5  CHO   498     148.289 105.604  54.188  1.00  0.00            
ATOM   3665  C1  CHO   498     150.089 105.204  50.838  1.00  0.00           C
ATOM   3666  C2  CHO   498     154.389 105.304  46.988  1.00  0.00           C
ATOM   3667  ROH CHO   499     224.639 190.504  59.238  1.00  0.00            
ATOM   3668  R1  CHO   499     223.139 189.454  57.038  1.00  0.00            
ATOM   3669  R2  CHO   499     223.289 190.604  54.488  1.00  0.00            
ATOM   3670  R3  CHO   499     223.939 188.104  53.738  1.00  0.00            
ATOM   3671  R4  CHO   499     223.339 189.504  51.238  1.00  0.00            
ATOM   3672  R5  CHO   499     222.489 187.604  51.938  1.00  0.00            
ATOM   3673  C1  CHO   499     223.939 186.504  48.588  1.00  0.00           C
ATOM   3674  C2  CHO   499     221.389 188.354  46.488  1.00  0.00           C
ATOM   3675  ROH CHO   500     117.439  15.004  57.038  1.00  0.00            
ATOM   3676  R1  CHO   500     118.339  13.054  55.238  1.00  0.00            
ATOM   3677  R2  CHO   500     117.239  12.704  52.738  1.00  0.00            
ATOM   3678  R3  CHO   500     119.789  13.004  51.888  1.00  0.00            
ATOM   3679  R4  CHO   500     118.639  11.104  49.988  1.00  0.00            
ATOM   3680  R5  CHO   500     120.439  10.854  51.138  1.00  0.00            
ATOM   3681  C1  CHO   500     121.889  10.504  47.638  1.00  0.00           C
ATOM   3682  C2  CHO   500     123.689   5.954  47.338  1.00  0.00           C
ATOM   3683  ROH CHO   501     133.139 222.404  61.188  1.00  0.00            
ATOM   3684  R1  CHO   501     132.789 223.054  58.488  1.00  0.00            
ATOM   3685  R2  CHO   501     132.139 225.604  57.638  1.00  0.00            
ATOM   3686  R3  CHO   501     134.389 225.254  56.038  1.00  0.00            
ATOM   3687  R4  CHO   501     132.789 227.304  54.638  1.00  0.00            
ATOM   3688  R5  CHO   501     133.489 225.404  53.788  1.00  0.00            
ATOM   3689  C1  CHO   501     135.189 227.904  51.438  1.00  0.00           C
ATOM   3690  C2  CHO   501     134.289 225.304  48.588  1.00  0.00           C
ATOM   3691  ROH CHO   502     177.839  83.704  24.138  1.00  0.00            
ATOM   3692  R1  CHO   502     177.589  82.904  26.888  1.00  0.00            
ATOM   3693  R2  CHO   502     179.739  81.854  28.288  1.00  0.00            
ATOM   3694  R3  CHO   502     179.189  83.904  30.038  1.00  0.00            
ATOM   3695  R4  CHO   502     180.189  81.754  31.738  1.00  0.00            
ATOM   3696  R5  CHO   502     178.289  82.754  31.988  1.00  0.00            
ATOM   3697  C1  CHO   502     179.839  83.554  35.338  1.00  0.00           C
ATOM   3698  C2  CHO   502     182.389  84.004  38.238  1.00  0.00           C
ATOM   3699  ROH CHO   503       5.389 123.654  27.338  1.00  0.00            
ATOM   3700  R1  CHO   503       6.639 123.154  29.838  1.00  0.00            
ATOM   3701  R2  CHO   503       8.589 124.804  30.888  1.00  0.00            
ATOM   3702  R3  CHO   503       6.939 124.854  33.038  1.00  0.00            
ATOM   3703  R4  CHO   503       9.589 124.904  34.188  1.00  0.00            
ATOM   3704  R5  CHO   503       8.039 123.504  34.688  1.00  0.00            
ATOM   3705  C1  CHO   503       8.639 125.004  38.138  1.00  0.00           C
ATOM   3706  C2  CHO   503      10.139 124.654  41.638  1.00  0.00           C
ATOM   3707  ROH CHO   504      52.389 189.654  23.438  1.00  0.00            
ATOM   3708  R1  CHO   504      51.989 188.454  25.938  1.00  0.00            
ATOM   3709  R2  CHO   504      53.889 186.754  27.088  1.00  0.00            
ATOM   3710  R3  CHO   504      53.639 188.504  29.188  1.00  0.00            
ATOM   3711  R4  CHO   504      54.839 186.054  30.338  1.00  0.00            
ATOM   3712  R5  CHO   504      53.039 187.104  31.038  1.00  0.00            
ATOM   3713  C1  CHO   504      55.139 187.254  34.188  1.00  0.00           C
ATOM   3714  C2  CHO   504      57.589 185.654  36.188  1.00  0.00           C
ATOM   3715  ROH CHO   505     195.289  77.254  53.288  1.00  0.00            
ATOM   3716  R1  CHO   505     195.489  76.154  50.688  1.00  0.00            
ATOM   3717  R2  CHO   505     193.539  76.504  48.788  1.00  0.00            
ATOM   3718  R3  CHO   505     195.639  77.454  47.288  1.00  0.00            
ATOM   3719  R4  CHO   505     193.389  77.404  45.438  1.00  0.00            
ATOM   3720  R5  CHO   505     195.289  76.454  45.138  1.00  0.00            
ATOM   3721  C1  CHO   505     195.139  78.804  42.088  1.00  0.00           C
ATOM   3722  C2  CHO   505     192.139  79.004  40.088  1.00  0.00           C
ATOM   3723  ROH CHO   506     150.539 184.504  25.338  1.00  0.00            
ATOM   3724  R1  CHO   506     148.239 185.654  26.588  1.00  0.00            
ATOM   3725  R2  CHO   506     146.339 184.154  27.888  1.00  0.00            
ATOM   3726  R3  CHO   506     146.789 185.804  29.938  1.00  0.00            
ATOM   3727  R4  CHO   506     143.939 186.004  29.538  1.00  0.00            
ATOM   3728  R5  CHO   506     145.289 187.654  29.588  1.00  0.00            
ATOM   3729  C1  CHO   506     143.039 188.654  32.488  1.00  0.00           C
ATOM   3730  C2  CHO   506     143.589 191.854  33.638  1.00  0.00           C
ATOM   3731  ROH CHO   507      38.289 101.654  50.588  1.00  0.00            
ATOM   3732  R1  CHO   507      38.889 100.554  48.038  1.00  0.00            
ATOM   3733  R2  CHO   507      41.489 100.104  47.238  1.00  0.00            
ATOM   3734  R3  CHO   507      40.589  97.604  46.788  1.00  0.00            
ATOM   3735  R4  CHO   507      43.239  97.654  45.538  1.00  0.00            
ATOM   3736  R5  CHO   507      41.339  97.054  44.588  1.00  0.00            
ATOM   3737  C1  CHO   507      43.339  93.804  44.138  1.00  0.00           C
ATOM   3738  C2  CHO   507      45.689  91.104  41.838  1.00  0.00           C
ATOM   3739  ROH CHO   508     216.339  99.904  55.538  1.00  0.00            
ATOM   3740  R1  CHO   508     214.939  99.554  53.138  1.00  0.00            
ATOM   3741  R2  CHO   508     213.839 101.654  51.688  1.00  0.00            
ATOM   3742  R3  CHO   508     215.289 100.554  49.638  1.00  0.00            
ATOM   3743  R4  CHO   508     212.839 101.504  48.388  1.00  0.00            
ATOM   3744  R5  CHO   508     213.689  99.454  48.288  1.00  0.00            
ATOM   3745  C1  CHO   508     213.539 100.354  44.588  1.00  0.00           C
ATOM   3746  C2  CHO   508     211.189  99.854  43.288  1.00  0.00           C
ATOM   3747  ROH CHO   509     106.539  66.404  29.488  1.00  0.00            
ATOM   3748  R1  CHO   509     107.989  66.704  31.888  1.00  0.00            
ATOM   3749  R2  CHO   509     106.839  67.404  34.288  1.00  0.00            
ATOM   3750  R3  CHO   509     108.089  65.154  35.188  1.00  0.00            
ATOM   3751  R4  CHO   509     107.389  66.654  37.588  1.00  0.00            
ATOM   3752  R5  CHO   509     109.389  65.904  37.038  1.00  0.00            
ATOM   3753  C1  CHO   509     108.939  64.104  40.388  1.00  0.00           C
ATOM   3754  C2  CHO   509     108.939  62.454  43.388  1.00  0.00           C
ATOM   3755  ROH CHO   510      86.589  20.604  25.538  1.00  0.00            
ATOM   3756  R1  CHO   510      85.839  19.904  28.138  1.00  0.00            
ATOM   3757  R2  CHO   510      87.639  19.854  30.238  1.00  0.00            
ATOM   3758  R3  CHO   510      85.839  21.554  31.438  1.00  0.00            
ATOM   3759  R4  CHO   510      87.539  20.554  33.638  1.00  0.00            
ATOM   3760  R5  CHO   510      85.389  20.504  33.538  1.00  0.00            
ATOM   3761  C1  CHO   510      85.839  22.554  36.688  1.00  0.00           C
ATOM   3762  C2  CHO   510      87.239  21.204  40.288  1.00  0.00           C
ATOM   3763  ROH CHO   511     213.639  56.704  56.788  1.00  0.00            
ATOM   3764  R1  CHO   511     213.889  54.654  54.888  1.00  0.00            
ATOM   3765  R2  CHO   511     211.739  53.404  53.688  1.00  0.00            
ATOM   3766  R3  CHO   511     212.989  54.104  51.388  1.00  0.00            
ATOM   3767  R4  CHO   511     210.889  52.304  50.538  1.00  0.00            
ATOM   3768  R5  CHO   511     212.989  52.104  50.088  1.00  0.00            
ATOM   3769  C1  CHO   511     211.589  52.304  46.538  1.00  0.00           C
ATOM   3770  C2  CHO   511     210.839  51.904  42.438  1.00  0.00           C
ATOM   3771  ROH CHO   512     102.139 191.704  52.838  1.00  0.00            
ATOM   3772  R1  CHO   512     102.489 192.204  50.038  1.00  0.00            
ATOM   3773  R2  CHO   512     102.289 190.204  48.188  1.00  0.00            
ATOM   3774  R3  CHO   512     100.489 191.854  47.038  1.00  0.00            
ATOM   3775  R4  CHO   512     100.839 189.704  45.088  1.00  0.00            
ATOM   3776  R5  CHO   512     101.039 191.854  44.688  1.00  0.00            
ATOM   3777  C1  CHO   512      98.239 191.004  42.188  1.00  0.00           C
ATOM   3778  C2  CHO   512      96.339 193.104  39.938  1.00  0.00           C
ATOM   3779  ROH CHO   513     178.839  98.854  25.438  1.00  0.00            
ATOM   3780  R1  CHO   513     180.089  99.204  27.938  1.00  0.00            
ATOM   3781  R2  CHO   513     179.039 100.854  29.938  1.00  0.00            
ATOM   3782  R3  CHO   513     179.289  98.604  31.438  1.00  0.00            
ATOM   3783  R4  CHO   513     179.389 100.854  33.338  1.00  0.00            
ATOM   3784  R5  CHO   513     180.889  99.204  33.138  1.00  0.00            
ATOM   3785  C1  CHO   513     179.839  98.754  36.788  1.00  0.00           C
ATOM   3786  C2  CHO   513     178.939 100.354  40.488  1.00  0.00           C
ATOM   3787  ROH CHO   514       3.639 100.604  23.238  1.00  0.00            
ATOM   3788  R1  CHO   514       4.039 100.504  26.038  1.00  0.00            
ATOM   3789  R2  CHO   514       2.639  98.754  27.688  1.00  0.00            
ATOM   3790  R3  CHO   514       5.139  98.104  28.488  1.00  0.00            
ATOM   3791  R4  CHO   514       3.389  97.354  30.738  1.00  0.00            
ATOM   3792  R5  CHO   514       5.189  98.604  30.838  1.00  0.00            
ATOM   3793  C1  CHO   514       6.189  95.904  33.288  1.00  0.00           C
ATOM   3794  C2  CHO   514       9.339  95.354  36.688  1.00  0.00           C
ATOM   3795  ROH CHO   515      75.989 193.704  52.838  1.00  0.00            
ATOM   3796  R1  CHO   515      75.539 195.004  50.388  1.00  0.00            
ATOM   3797  R2  CHO   515      77.539 195.654  48.588  1.00  0.00            
ATOM   3798  R3  CHO   515      75.989 194.254  46.838  1.00  0.00            
ATOM   3799  R4  CHO   515      77.489 196.154  45.188  1.00  0.00            
ATOM   3800  R5  CHO   515      75.289 195.854  45.238  1.00  0.00            
ATOM   3801  C1  CHO   515      75.989 195.154  41.538  1.00  0.00           C
ATOM   3802  C2  CHO   515      78.639 196.504  39.438  1.00  0.00           C
ATOM   3803  ROH CHO   516      40.089  35.104  61.038  1.00  0.00            
ATOM   3804  R1  CHO   516      41.339  34.854  58.488  1.00  0.00            
ATOM   3805  R2  CHO   516      41.789  32.404  57.288  1.00  0.00            
ATOM   3806  R3  CHO   516      40.389  33.504  55.238  1.00  0.00            
ATOM   3807  R4  CHO   516      42.739  32.304  53.988  1.00  0.00            
ATOM   3808  R5  CHO   516      42.039  34.354  53.788  1.00  0.00            
ATOM   3809  C1  CHO   516      41.989  33.304  50.138  1.00  0.00           C
ATOM   3810  C2  CHO   516      41.539  32.304  47.138  1.00  0.00           C
ATOM   3811  ROH CHO   517      10.839  35.304  59.138  1.00  0.00            
ATOM   3812  R1  CHO   517      11.039  35.454  56.288  1.00  0.00            
ATOM   3813  R2  CHO   517       8.939  35.004  54.588  1.00  0.00            
ATOM   3814  R3  CHO   517       9.589  37.454  53.638  1.00  0.00            
ATOM   3815  R4  CHO   517       9.139  35.804  51.238  1.00  0.00            
ATOM   3816  R5  CHO   517      10.939  36.954  51.688  1.00  0.00            
ATOM   3817  C1  CHO   517       9.889  38.554  48.388  1.00  0.00           C
ATOM   3818  C2  CHO   517       9.239  35.854  45.738  1.00  0.00           C
ATOM   3819  ROH CHO   518     119.639 227.804  27.238  1.00  0.00            
ATOM   3820  R1  CHO   518     121.239 227.254  29.488  1.00  0.00            
ATOM   3821  R2  CHO   518     121.189 228.704  31.838  1.00  0.00            
ATOM   3822  R3  CHO   518     120.739 226.254  32.938  1.00  0.00            
ATOM   3823  R4  CHO   518     121.089 228.104  35.238  1.00  0.00            
ATOM   3824  R5  CHO   518     122.139 226.254  34.888  1.00  0.00            
ATOM   3825  C1  CHO   518     120.639 225.454  38.238  1.00  0.00           C
ATOM   3826  C2  CHO   518     120.139 224.554  41.938  1.00  0.00           C
ATOM   3827  ROH CHO   519     212.589  38.304  22.538  1.00  0.00            
ATOM   3828  R1  CHO   519     213.689  38.504  25.138  1.00  0.00            
ATOM   3829  R2  CHO   519     212.289  39.854  27.188  1.00  0.00            
ATOM   3830  R3  CHO   519     212.639  37.504  28.488  1.00  0.00            
ATOM   3831  R4  CHO   519     211.939  39.454  30.588  1.00  0.00            
ATOM   3832  R5  CHO   519     213.739  38.154  30.588  1.00  0.00            
ATOM   3833  C1  CHO   519     212.089  37.004  33.838  1.00  0.00           C
ATOM   3834  C2  CHO   519     211.539  38.254  37.688  1.00  0.00           C
ATOM   3835  ROH CHO   520      68.639  10.154  24.088  1.00  0.00            
ATOM   3836  R1  CHO   520      67.589  10.854  26.638  1.00  0.00            
ATOM   3837  R2  CHO   520      66.239   9.054  28.188  1.00  0.00            
ATOM   3838  R3  CHO   520      68.139   9.754  30.038  1.00  0.00            
ATOM   3839  R4  CHO   520      66.039   8.454  31.588  1.00  0.00            
ATOM   3840  R5  CHO   520      66.839  10.404  31.988  1.00  0.00            
ATOM   3841  C1  CHO   520      67.639   8.754  35.288  1.00  0.00           C
ATOM   3842  C2  CHO   520      69.189   8.954  37.888  1.00  0.00           C
ATOM   3843  ROH CHO   521     204.189 135.054  31.638  1.00  0.00            
ATOM   3844  R1  CHO   521     205.339 134.454  34.138  1.00  0.00            
ATOM   3845  R2  CHO   521     203.939 134.504  36.538  1.00  0.00            
ATOM   3846  R3  CHO   521     204.989 131.954  36.738  1.00  0.00            
ATOM   3847  R4  CHO   521     204.939 133.004  39.488  1.00  0.00            
ATOM   3848  R5  CHO   521     206.589 132.154  38.488  1.00  0.00            
ATOM   3849  C1  CHO   521     206.339 129.754  41.438  1.00  0.00           C
ATOM   3850  C2  CHO   521     209.189 125.454  42.238  1.00  0.00           C
ATOM   3851  ROH CHO   522      12.339   3.954  55.438  1.00  0.00            
ATOM   3852  R1  CHO   522      11.589   2.854  52.938  1.00  0.00            
ATOM   3853  R2  CHO   522      10.089   4.204  51.088  1.00  0.00            
ATOM   3854  R3  CHO   522      12.189   3.604  49.438  1.00  0.00            
ATOM   3855  R4  CHO   522       9.789   3.454  47.738  1.00  0.00            
ATOM   3856  R5  CHO   522      11.289   1.904  47.988  1.00  0.00            
ATOM   3857  C1  CHO   522      11.589   2.454  44.238  1.00  0.00           C
ATOM   3858  C2  CHO   522      10.139   2.704  39.838  1.00  0.00           C
ATOM   3859  ROH CHO   523     155.539 203.504  56.038  1.00  0.00            
ATOM   3860  R1  CHO   523     156.439 205.354  54.088  1.00  0.00            
ATOM   3861  R2  CHO   523     157.689 204.554  51.788  1.00  0.00            
ATOM   3862  R3  CHO   523     155.789 206.054  50.588  1.00  0.00            
ATOM   3863  R4  CHO   523     157.689 205.404  48.438  1.00  0.00            
ATOM   3864  R5  CHO   523     156.989 207.404  48.988  1.00  0.00            
ATOM   3865  C1  CHO   523     155.789 207.304  45.338  1.00  0.00           C
ATOM   3866  C2  CHO   523     156.689 209.904  41.988  1.00  0.00           C
ATOM   3867  ROH CHO   524      65.389  79.204  62.888  1.00  0.00            
ATOM   3868  R1  CHO   524      66.089  78.104  60.388  1.00  0.00            
ATOM   3869  R2  CHO   524      64.539  78.354  58.138  1.00  0.00            
ATOM   3870  R3  CHO   524      66.889  79.304  57.038  1.00  0.00            
ATOM   3871  R4  CHO   524      65.289  78.354  54.788  1.00  0.00            
ATOM   3872  R5  CHO   524      67.339  77.804  55.238  1.00  0.00            
ATOM   3873  C1  CHO   524      67.889  79.254  51.788  1.00  0.00           C
ATOM   3874  C2  CHO   524      67.639  81.254  47.838  1.00  0.00           C
ATOM   3875  ROH CHO   525      32.839 158.604  27.338  1.00  0.00            
ATOM   3876  R1  CHO   525      34.089 158.854  29.838  1.00  0.00            
ATOM   3877  R2  CHO   525      32.689 158.754  32.238  1.00  0.00            
ATOM   3878  R3  CHO   525      34.489 156.804  32.788  1.00  0.00            
ATOM   3879  R4  CHO   525      33.189 157.354  35.338  1.00  0.00            
ATOM   3880  R5  CHO   525      35.339 157.354  34.988  1.00  0.00            
ATOM   3881  C1  CHO   525      35.139 154.704  37.738  1.00  0.00           C
ATOM   3882  C2  CHO   525      34.339 152.204  39.988  1.00  0.00           C
ATOM   3883  ROH CHO   526     178.939 145.054  55.588  1.00  0.00            
ATOM   3884  R1  CHO   526     178.139 143.304  53.538  1.00  0.00            
ATOM   3885  R2  CHO   526     175.789 143.604  52.138  1.00  0.00            
ATOM   3886  R3  CHO   526     177.389 143.554  49.988  1.00  0.00            
ATOM   3887  R4  CHO   526     174.739 142.854  48.938  1.00  0.00            
ATOM   3888  R5  CHO   526     176.539 141.754  48.638  1.00  0.00            
ATOM   3889  C1  CHO   526     175.639 142.454  45.038  1.00  0.00           C
ATOM   3890  C2  CHO   526     177.839 140.604  42.088  1.00  0.00           C
ATOM   3891  ROH CHO   527     163.739 107.704  60.388  1.00  0.00            
ATOM   3892  R1  CHO   527     164.039 108.054  57.588  1.00  0.00            
ATOM   3893  R2  CHO   527     166.089 106.854  56.088  1.00  0.00            
ATOM   3894  R3  CHO   527     164.039 105.904  54.638  1.00  0.00            
ATOM   3895  R4  CHO   527     166.239 106.054  52.738  1.00  0.00            
ATOM   3896  R5  CHO   527     164.289 106.954  52.488  1.00  0.00            
ATOM   3897  C1  CHO   527     164.389 104.704  49.438  1.00  0.00           C
ATOM   3898  C2  CHO   527     162.489 105.704  46.288  1.00  0.00           C
ATOM   3899  ROH CHO   528     142.239  62.504  58.338  1.00  0.00            
ATOM   3900  R1  CHO   528     142.139  61.854  55.588  1.00  0.00            
ATOM   3901  R2  CHO   528     140.889  63.454  53.738  1.00  0.00            
ATOM   3902  R3  CHO   528     143.289  63.404  52.488  1.00  0.00            
ATOM   3903  R4  CHO   528     141.339  63.504  50.288  1.00  0.00            
ATOM   3904  R5  CHO   528     142.939  62.004  50.588  1.00  0.00            
ATOM   3905  C1  CHO   528     143.939  63.404  47.138  1.00  0.00           C
ATOM   3906  C2  CHO   528     145.439  66.004  44.488  1.00  0.00           C
ATOM   3907  ROH CHO   529      47.339 206.104  23.088  1.00  0.00            
ATOM   3908  R1  CHO   529      48.689 208.154  24.488  1.00  0.00            
ATOM   3909  R2  CHO   529      47.439 210.454  25.388  1.00  0.00            
ATOM   3910  R3  CHO   529      48.539 209.704  27.788  1.00  0.00            
ATOM   3911  R4  CHO   529      47.489 212.354  28.288  1.00  0.00            
ATOM   3912  R5  CHO   529      49.489 211.704  28.638  1.00  0.00            
ATOM   3913  C1  CHO   529      48.539 212.804  32.138  1.00  0.00           C
ATOM   3914  C2  CHO   529      48.789 215.054  35.988  1.00  0.00           C
ATOM   3915  ROH CHO   530     218.389 141.504  30.488  1.00  0.00            
ATOM   3916  R1  CHO   530     218.639 141.254  33.288  1.00  0.00            
ATOM   3917  R2  CHO   530     220.689 139.904  34.488  1.00  0.00            
ATOM   3918  R3  CHO   530     221.039 142.254  35.838  1.00  0.00            
ATOM   3919  R4  CHO   530     222.939 140.404  37.088  1.00  0.00            
ATOM   3920  R5  CHO   530     221.389 141.604  38.088  1.00  0.00            
ATOM   3921  C1  CHO   530     224.539 142.904  39.888  1.00  0.00           C
ATOM   3922  C2  CHO   530     228.339 140.904  39.438  1.00  0.00           C
ATOM   3923  ROH CHO   531     218.889  55.304  57.838  1.00  0.00            
ATOM   3924  R1  CHO   531     219.089  55.004  55.038  1.00  0.00            
ATOM   3925  R2  CHO   531     219.739  52.554  53.838  1.00  0.00            
ATOM   3926  R3  CHO   531     217.439  53.054  52.438  1.00  0.00            
ATOM   3927  R4  CHO   531     219.239  51.754  50.538  1.00  0.00            
ATOM   3928  R5  CHO   531     218.139  53.654  50.288  1.00  0.00            
ATOM   3929  C1  CHO   531     216.739  51.754  47.288  1.00  0.00           C
ATOM   3930  C2  CHO   531     215.489  50.804  44.788  1.00  0.00           C
ATOM   3931  ROH CHO   532      60.089  67.804  25.388  1.00  0.00            
ATOM   3932  R1  CHO   532      60.189  67.204  28.138  1.00  0.00            
ATOM   3933  R2  CHO   532      60.239  69.154  30.088  1.00  0.00            
ATOM   3934  R3  CHO   532      58.089  67.804  31.038  1.00  0.00            
ATOM   3935  R4  CHO   532      59.089  69.354  33.338  1.00  0.00            
ATOM   3936  R5  CHO   532      58.689  67.204  33.288  1.00  0.00            
ATOM   3937  C1  CHO   532      56.389  68.204  36.138  1.00  0.00           C
ATOM   3938  C2  CHO   532      57.889  70.654  38.938  1.00  0.00           C
ATOM   3939  ROH CHO   533      29.689 201.004  51.688  1.00  0.00            
ATOM   3940  R1  CHO   533      29.789 200.904  48.838  1.00  0.00            
ATOM   3941  R2  CHO   533      28.039 202.354  47.238  1.00  0.00            
ATOM   3942  R3  CHO   533      30.339 203.254  46.138  1.00  0.00            
ATOM   3943  R4  CHO   533      28.389 203.304  43.938  1.00  0.00            
ATOM   3944  R5  CHO   533      30.389 202.354  43.938  1.00  0.00            
ATOM   3945  C1  CHO   533      30.789 204.704  40.988  1.00  0.00           C
ATOM   3946  C2  CHO   533      33.789 206.104  40.038  1.00  0.00           C
ATOM   3947  ROH CHO   534     200.289 188.504  27.538  1.00  0.00            
ATOM   3948  R1  CHO   534     199.089 190.304  29.388  1.00  0.00            
ATOM   3949  R2  CHO   534     196.739 189.804  30.688  1.00  0.00            
ATOM   3950  R3  CHO   534     198.189 190.304  32.888  1.00  0.00            
ATOM   3951  R4  CHO   534     195.489 189.954  33.888  1.00  0.00            
ATOM   3952  R5  CHO   534     196.789 191.654  34.288  1.00  0.00            
ATOM   3953  C1  CHO   534     196.189 190.454  37.888  1.00  0.00           C
ATOM   3954  C2  CHO   534     194.939 193.654  39.588  1.00  0.00           C
ATOM   3955  ROH CHO   535      72.689   7.054  24.988  1.00  0.00            
ATOM   3956  R1  CHO   535      71.739   7.804  27.588  1.00  0.00            
ATOM   3957  R2  CHO   535      69.989   6.204  28.988  1.00  0.00            
ATOM   3958  R3  CHO   535      71.889   6.404  30.938  1.00  0.00            
ATOM   3959  R4  CHO   535      69.589   5.204  32.288  1.00  0.00            
ATOM   3960  R5  CHO   535      70.689   6.954  32.938  1.00  0.00            
ATOM   3961  C1  CHO   535      71.139   4.754  35.988  1.00  0.00           C
ATOM   3962  C2  CHO   535      67.489   4.104  37.038  1.00  0.00           C
ATOM   3963  ROH CHO   536     212.139  27.654  55.788  1.00  0.00            
ATOM   3964  R1  CHO   536     211.889  26.504  53.188  1.00  0.00            
ATOM   3965  R2  CHO   536     211.439  28.004  50.938  1.00  0.00            
ATOM   3966  R3  CHO   536     213.689  26.704  50.038  1.00  0.00            
ATOM   3967  R4  CHO   536     212.289  27.704  47.638  1.00  0.00            
ATOM   3968  R5  CHO   536     212.939  25.654  48.038  1.00  0.00            
ATOM   3969  C1  CHO   536     214.939  26.304  44.838  1.00  0.00           C
ATOM   3970  C2  CHO   536     214.189  29.004  42.288  1.00  0.00           C
ATOM   3971  ROH CHO   537      86.739 227.454  58.038  1.00  0.00            
ATOM   3972  R1  CHO   537      87.739 228.504  55.588  1.00  0.00            
ATOM   3973  R2  CHO   537      90.039 227.604  54.388  1.00  0.00            
ATOM   3974  R3  CHO   537      88.439 227.304  52.238  1.00  0.00            
ATOM   3975  R4  CHO   537      91.139 227.054  51.188  1.00  0.00            
ATOM   3976  R5  CHO   537      89.589 228.354  50.438  1.00  0.00            
ATOM   3977  C1  CHO   537      90.239 226.354  47.288  1.00  0.00           C
ATOM   3978  C2  CHO   537      92.339 226.804  45.088  1.00  0.00           C
ATOM   3979  ROH CHO   538     201.589  26.704  25.488  1.00  0.00            
ATOM   3980  R1  CHO   538     200.989  25.904  28.138  1.00  0.00            
ATOM   3981  R2  CHO   538     202.339  23.854  29.438  1.00  0.00            
ATOM   3982  R3  CHO   538     202.789  25.754  31.338  1.00  0.00            
ATOM   3983  R4  CHO   538     202.489  23.254  32.838  1.00  0.00            
ATOM   3984  R5  CHO   538     201.339  25.054  33.138  1.00  0.00            
ATOM   3985  C1  CHO   538     202.839  24.654  36.588  1.00  0.00           C
ATOM   3986  C2  CHO   538     202.639  21.604  38.938  1.00  0.00           C
ATOM   3987  ROH CHO   539       8.939  58.804  23.188  1.00  0.00            
ATOM   3988  R1  CHO   539       9.789  57.954  25.738  1.00  0.00            
ATOM   3989  R2  CHO   539      10.939  59.704  27.588  1.00  0.00            
ATOM   3990  R3  CHO   539       8.989  58.704  29.238  1.00  0.00            
ATOM   3991  R4  CHO   539      10.689  60.304  30.988  1.00  0.00            
ATOM   3992  R5  CHO   539      10.089  58.204  31.288  1.00  0.00            
ATOM   3993  C1  CHO   539       8.739  59.704  34.488  1.00  0.00           C
ATOM   3994  C2  CHO   539      10.589  58.154  36.938  1.00  0.00           C
ATOM   3995  ROH CHO   540       7.339  15.104  19.588  1.00  0.00            
ATOM   3996  R1  CHO   540       6.389  15.704  22.188  1.00  0.00            
ATOM   3997  R2  CHO   540       6.539  13.904  24.288  1.00  0.00            
ATOM   3998  R3  CHO   540       7.739  16.004  25.538  1.00  0.00            
ATOM   3999  R4  CHO   540       6.939  14.204  27.688  1.00  0.00            
ATOM   4000  R5  CHO   540       6.439  16.304  27.538  1.00  0.00            
ATOM   4001  C1  CHO   540       8.289  16.304  30.888  1.00  0.00           C
ATOM   4002  C2  CHO   540      11.739  17.254  34.138  1.00  0.00           C
ATOM   4003  ROH CHO   541     220.139  46.704  57.188  1.00  0.00            
ATOM   4004  R1  CHO   541     218.539  46.904  54.888  1.00  0.00            
ATOM   4005  R2  CHO   541     219.439  48.004  52.538  1.00  0.00            
ATOM   4006  R3  CHO   541     218.689  45.604  51.488  1.00  0.00            
ATOM   4007  R4  CHO   541     218.839  47.454  49.188  1.00  0.00            
ATOM   4008  R5  CHO   541     217.089  46.254  49.788  1.00  0.00            
ATOM   4009  C1  CHO   541     217.589  44.854  46.238  1.00  0.00           C
ATOM   4010  C2  CHO   541     217.139  43.854  43.488  1.00  0.00           C
ATOM   4011  ROH CHO   542      84.589 202.154  54.288  1.00  0.00            
ATOM   4012  R1  CHO   542      84.239 203.854  52.038  1.00  0.00            
ATOM   4013  R2  CHO   542      85.339 203.304  49.588  1.00  0.00            
ATOM   4014  R3  CHO   542      82.739 203.554  48.738  1.00  0.00            
ATOM   4015  R4  CHO   542      84.339 203.404  46.238  1.00  0.00            
ATOM   4016  R5  CHO   542      82.889 204.954  46.788  1.00  0.00            
ATOM   4017  C1  CHO   542      81.339 203.704  43.538  1.00  0.00           C
ATOM   4018  C2  CHO   542      84.589 203.554  40.738  1.00  0.00           C
ATOM   4019  ROH CHO   543     117.889  66.554  28.888  1.00  0.00            
ATOM   4020  R1  CHO   543     119.239  65.754  31.238  1.00  0.00            
ATOM   4021  R2  CHO   543     119.839  67.554  33.238  1.00  0.00            
ATOM   4022  R3  CHO   543     118.539  65.704  34.788  1.00  0.00            
ATOM   4023  R4  CHO   543     120.039  67.354  36.688  1.00  0.00            
ATOM   4024  R5  CHO   543     120.089  65.154  36.538  1.00  0.00            
ATOM   4025  C1  CHO   543     118.889  65.504  40.138  1.00  0.00           C
ATOM   4026  C2  CHO   543     117.889  65.804  44.238  1.00  0.00           C
ATOM   4027  ROH CHO   544     112.839  76.754  62.888  1.00  0.00            
ATOM   4028  R1  CHO   544     112.489  76.254  60.138  1.00  0.00            
ATOM   4029  R2  CHO   544     110.139  75.204  59.088  1.00  0.00            
ATOM   4030  R3  CHO   544     110.239  77.404  57.488  1.00  0.00            
ATOM   4031  R4  CHO   544     108.739  75.404  55.938  1.00  0.00            
ATOM   4032  R5  CHO   544     110.489  76.504  55.288  1.00  0.00            
ATOM   4033  C1  CHO   544     107.989  77.604  52.638  1.00  0.00           C
ATOM   4034  C2  CHO   544     106.039  76.704  49.338  1.00  0.00           C
ATOM   4035  ROH CHO   545      94.989  96.554  30.738  1.00  0.00            
ATOM   4036  R1  CHO   545      93.039  96.704  32.788  1.00  0.00            
ATOM   4037  R2  CHO   545      92.239  94.504  34.238  1.00  0.00            
ATOM   4038  R3  CHO   545      92.939  96.054  36.338  1.00  0.00            
ATOM   4039  R4  CHO   545      91.289  93.904  37.488  1.00  0.00            
ATOM   4040  R5  CHO   545      90.989  96.054  37.738  1.00  0.00            
ATOM   4041  C1  CHO   545      91.339  95.054  41.388  1.00  0.00           C
ATOM   4042  C2  CHO   545      91.589  97.054  43.938  1.00  0.00           C
ATOM   4043  ROH CHO   546      56.589  50.604  28.588  1.00  0.00            
ATOM   4044  R1  CHO   546      55.689  50.754  31.238  1.00  0.00            
ATOM   4045  R2  CHO   546      56.089  48.704  33.088  1.00  0.00            
ATOM   4046  R3  CHO   546      57.239  50.704  34.538  1.00  0.00            
ATOM   4047  R4  CHO   546      56.689  48.554  36.488  1.00  0.00            
ATOM   4048  R5  CHO   546      56.039  50.604  36.638  1.00  0.00            
ATOM   4049  C1  CHO   546      58.089  50.304  39.838  1.00  0.00           C
ATOM   4050  C2  CHO   546      54.989  50.304  41.988  1.00  0.00           C
ATOM   4051  ROH CHO   547     218.489 222.154  19.338  1.00  0.00            
ATOM   4052  R1  CHO   547     218.289 223.104  21.988  1.00  0.00            
ATOM   4053  R2  CHO   547     216.789 221.704  23.888  1.00  0.00            
ATOM   4054  R3  CHO   547     219.089 221.904  25.288  1.00  0.00            
ATOM   4055  R4  CHO   547     217.139 221.254  27.338  1.00  0.00            
ATOM   4056  R5  CHO   547     218.489 222.904  27.388  1.00  0.00            
ATOM   4057  C1  CHO   547     219.439 221.154  30.638  1.00  0.00           C
ATOM   4058  C2  CHO   547     218.739 223.304  32.288  1.00  0.00           C
ATOM   4059  ROH CHO   548     165.089  83.354  28.588  1.00  0.00            
ATOM   4060  R1  CHO   548     165.189  84.604  31.138  1.00  0.00            
ATOM   4061  R2  CHO   548     163.289  84.154  33.138  1.00  0.00            
ATOM   4062  R3  CHO   548     165.539  83.504  34.588  1.00  0.00            
ATOM   4063  R4  CHO   548     163.289  83.704  36.538  1.00  0.00            
ATOM   4064  R5  CHO   548     165.289  84.704  36.638  1.00  0.00            
ATOM   4065  C1  CHO   548     165.339  82.754  39.888  1.00  0.00           C
ATOM   4066  C2  CHO   548     162.789  84.354  42.738  1.00  0.00           C
ATOM   4067  ROH CHO   549      45.489  52.004  60.438  1.00  0.00            
ATOM   4068  R1  CHO   549      46.389  50.704  58.088  1.00  0.00            
ATOM   4069  R2  CHO   549      44.639  49.854  56.138  1.00  0.00            
ATOM   4070  R3  CHO   549      46.189  51.354  54.488  1.00  0.00            
ATOM   4071  R4  CHO   549      44.889  49.454  52.688  1.00  0.00            
ATOM   4072  R5  CHO   549      47.039  49.854  52.838  1.00  0.00            
ATOM   4073  C1  CHO   549      46.489  50.654  49.188  1.00  0.00           C
ATOM   4074  C2  CHO   549      49.239  51.404  46.538  1.00  0.00           C
ATOM   4075  ROH CHO   550      47.639  40.504  23.188  1.00  0.00            
ATOM   4076  R1  CHO   550      46.489  39.704  25.638  1.00  0.00            
ATOM   4077  R2  CHO   550      47.839  38.104  27.438  1.00  0.00            
ATOM   4078  R3  CHO   550      47.239  40.154  29.188  1.00  0.00            
ATOM   4079  R4  CHO   550      48.139  37.954  30.888  1.00  0.00            
ATOM   4080  R5  CHO   550      46.289  39.054  31.088  1.00  0.00            
ATOM   4081  C1  CHO   550      47.789  39.704  34.488  1.00  0.00           C
ATOM   4082  C2  CHO   550      45.639  39.454  36.438  1.00  0.00           C
ATOM   4083  ROH CHO   551     221.539 160.404  33.188  1.00  0.00            
ATOM   4084  R1  CHO   551     222.989 160.804  35.588  1.00  0.00            
ATOM   4085  R2  CHO   551     222.439 162.854  37.338  1.00  0.00            
ATOM   4086  R3  CHO   551     222.239 160.804  39.138  1.00  0.00            
ATOM   4087  R4  CHO   551     223.389 163.054  40.638  1.00  0.00            
ATOM   4088  R5  CHO   551     224.189 161.054  40.488  1.00  0.00            
ATOM   4089  C1  CHO   551     223.739 161.304  44.288  1.00  0.00           C
ATOM   4090  C2  CHO   551     223.389 157.304  47.088  1.00  0.00           C
ATOM   4091  ROH CHO   552      53.289  97.204  27.638  1.00  0.00            
ATOM   4092  R1  CHO   552      51.539  96.754  29.838  1.00  0.00            
ATOM   4093  R2  CHO   552      52.439  95.854  32.288  1.00  0.00            
ATOM   4094  R3  CHO   552      51.189  98.054  33.238  1.00  0.00            
ATOM   4095  R4  CHO   552      51.539  96.354  35.588  1.00  0.00            
ATOM   4096  R5  CHO   552      49.689  97.204  34.888  1.00  0.00            
ATOM   4097  C1  CHO   552      49.839  98.704  38.388  1.00  0.00           C
ATOM   4098  C2  CHO   552      45.689  98.554  39.188  1.00  0.00           C
ATOM   4099  ROH CHO   553     167.589  29.804  19.838  1.00  0.00            
ATOM   4100  R1  CHO   553     167.839  28.754  22.438  1.00  0.00            
ATOM   4101  R2  CHO   553     169.189  30.004  24.488  1.00  0.00            
ATOM   4102  R3  CHO   553     166.889  29.704  25.838  1.00  0.00            
ATOM   4103  R4  CHO   553     168.839  30.504  27.888  1.00  0.00            
ATOM   4104  R5  CHO   553     167.589  28.704  27.888  1.00  0.00            
ATOM   4105  C1  CHO   553     166.439  30.454  31.138  1.00  0.00           C
ATOM   4106  C2  CHO   553     166.589  33.054  33.938  1.00  0.00           C
ATOM   4107  ROH CHO   554      74.939 203.154  54.088  1.00  0.00            
ATOM   4108  R1  CHO   554      72.939 203.604  52.088  1.00  0.00            
ATOM   4109  R2  CHO   554      73.289 205.404  50.038  1.00  0.00            
ATOM   4110  R3  CHO   554      72.689 203.204  48.488  1.00  0.00            
ATOM   4111  R4  CHO   554      72.489 205.504  46.638  1.00  0.00            
ATOM   4112  R5  CHO   554      70.939 203.954  47.038  1.00  0.00            
ATOM   4113  C1  CHO   554      71.489 203.504  43.288  1.00  0.00           C
ATOM   4114  C2  CHO   554      70.789 201.954  40.238  1.00  0.00           C
ATOM   4115  ROH CHO   555     114.989 218.554  24.038  1.00  0.00            
ATOM   4116  R1  CHO   555     115.489 217.054  26.388  1.00  0.00            
ATOM   4117  R2  CHO   555     116.939 218.054  28.538  1.00  0.00            
ATOM   4118  R3  CHO   555     114.689 217.404  29.938  1.00  0.00            
ATOM   4119  R4  CHO   555     116.889 217.304  31.888  1.00  0.00            
ATOM   4120  R5  CHO   555     115.439 215.704  31.488  1.00  0.00            
ATOM   4121  C1  CHO   555     114.739 216.254  35.188  1.00  0.00           C
ATOM   4122  C2  CHO   555     117.589 214.604  38.188  1.00  0.00           C
ATOM   4123  ROH CHO   556      75.539 120.154  52.938  1.00  0.00            
ATOM   4124  R1  CHO   556      73.589 120.754  50.988  1.00  0.00            
ATOM   4125  R2  CHO   556      73.789 122.954  49.338  1.00  0.00            
ATOM   4126  R3  CHO   556      73.489 121.054  47.388  1.00  0.00            
ATOM   4127  R4  CHO   556      72.839 123.604  46.088  1.00  0.00            
ATOM   4128  R5  CHO   556      71.589 121.804  46.138  1.00  0.00            
ATOM   4129  C1  CHO   556      71.939 122.204  42.338  1.00  0.00           C
ATOM   4130  C2  CHO   556      75.039 123.104  40.438  1.00  0.00           C
ATOM   4131  ROH CHO   557     155.289   7.604  25.088  1.00  0.00            
ATOM   4132  R1  CHO   557     156.189   6.904  27.638  1.00  0.00            
ATOM   4133  R2  CHO   557     156.789   8.804  29.588  1.00  0.00            
ATOM   4134  R3  CHO   557     155.089   7.304  31.088  1.00  0.00            
ATOM   4135  R4  CHO   557     156.589   8.804  33.038  1.00  0.00            
ATOM   4136  R5  CHO   557     156.339   6.654  32.988  1.00  0.00            
ATOM   4137  C1  CHO   557     154.939   7.454  36.438  1.00  0.00           C
ATOM   4138  C2  CHO   557     155.789  10.154  39.538  1.00  0.00           C
ATOM   4139  ROH CHO   558     169.389 190.104  56.738  1.00  0.00            
ATOM   4140  R1  CHO   558     168.239 189.404  54.238  1.00  0.00            
ATOM   4141  R2  CHO   558     166.139 190.804  53.088  1.00  0.00            
ATOM   4142  R3  CHO   558     167.839 191.054  50.988  1.00  0.00            
ATOM   4143  R4  CHO   558     165.189 191.504  49.838  1.00  0.00            
ATOM   4144  R5  CHO   558     166.689 190.004  49.188  1.00  0.00            
ATOM   4145  C1  CHO   558     166.189 192.054  45.988  1.00  0.00           C
ATOM   4146  C2  CHO   558     165.889 190.404  42.338  1.00  0.00           C
ATOM   4147  ROH CHO   559      35.839   9.554  53.838  1.00  0.00            
ATOM   4148  R1  CHO   559      36.739  10.354  51.288  1.00  0.00            
ATOM   4149  R2  CHO   559      37.189   8.554  49.238  1.00  0.00            
ATOM   4150  R3  CHO   559      35.489  10.204  47.838  1.00  0.00            
ATOM   4151  R4  CHO   559      36.989   8.754  45.788  1.00  0.00            
ATOM   4152  R5  CHO   559      36.739  10.904  45.938  1.00  0.00            
ATOM   4153  C1  CHO   559      35.239  10.404  42.488  1.00  0.00           C
ATOM   4154  C2  CHO   559      37.789   9.904  38.938  1.00  0.00           C
ATOM   4155  ROH CHO   560     209.389 136.954  30.588  1.00  0.00            
ATOM   4156  R1  CHO   560     210.089 135.754  33.038  1.00  0.00            
ATOM   4157  R2  CHO   560     210.789 137.254  35.288  1.00  0.00            
ATOM   4158  R3  CHO   560     208.839 135.704  36.438  1.00  0.00            
ATOM   4159  R4  CHO   560     210.339 136.754  38.688  1.00  0.00            
ATOM   4160  R5  CHO   560     209.939 134.654  38.338  1.00  0.00            
ATOM   4161  C1  CHO   560     208.389 135.054  41.788  1.00  0.00           C
ATOM   4162  C2  CHO   560     205.989 137.104  43.788  1.00  0.00           C
ATOM   4163  ROH CHO   561      82.089  11.754  58.938  1.00  0.00            
ATOM   4164  R1  CHO   561      83.489  11.704  56.438  1.00  0.00            
ATOM   4165  R2  CHO   561      82.739  10.154  54.338  1.00  0.00            
ATOM   4166  R3  CHO   561      82.739  12.504  52.988  1.00  0.00            
ATOM   4167  R4  CHO   561      83.889  10.554  51.088  1.00  0.00            
ATOM   4168  R5  CHO   561      84.789  12.454  51.738  1.00  0.00            
ATOM   4169  C1  CHO   561      84.589  13.054  47.938  1.00  0.00           C
ATOM   4170  C2  CHO   561      84.439  13.454  44.938  1.00  0.00           C
ATOM   4171  ROH CHO   562     163.589  94.604  29.638  1.00  0.00            
ATOM   4172  R1  CHO   562     163.039  93.704  32.288  1.00  0.00            
ATOM   4173  R2  CHO   562     165.089  93.154  34.088  1.00  0.00            
ATOM   4174  R3  CHO   562     163.689  94.904  35.638  1.00  0.00            
ATOM   4175  R4  CHO   562     165.189  93.154  37.538  1.00  0.00            
ATOM   4176  R5  CHO   562     163.039  93.604  37.538  1.00  0.00            
ATOM   4177  C1  CHO   562     163.939  94.804  41.038  1.00  0.00           C
ATOM   4178  C2  CHO   562     164.489  95.554  44.588  1.00  0.00           C
ATOM   4179  ROH CHO   563     187.489 150.804  53.438  1.00  0.00            
ATOM   4180  R1  CHO   563     188.589 148.504  52.238  1.00  0.00            
ATOM   4181  R2  CHO   563     187.139 146.604  50.888  1.00  0.00            
ATOM   4182  R3  CHO   563     188.889 147.154  48.888  1.00  0.00            
ATOM   4183  R4  CHO   563     187.939 144.454  48.338  1.00  0.00            
ATOM   4184  R5  CHO   563     189.989 145.054  48.538  1.00  0.00            
ATOM   4185  C1  CHO   563     190.089 143.654  44.988  1.00  0.00           C
ATOM   4186  C2  CHO   563     188.489 140.004  45.638  1.00  0.00           C
ATOM   4187  ROH CHO   564     142.239  51.004  55.188  1.00  0.00            
ATOM   4188  R1  CHO   564     141.439  52.754  53.138  1.00  0.00            
ATOM   4189  R2  CHO   564     142.689  52.904  50.688  1.00  0.00            
ATOM   4190  R3  CHO   564     140.189  52.454  49.688  1.00  0.00            
ATOM   4191  R4  CHO   564     141.539  53.954  47.588  1.00  0.00            
ATOM   4192  R5  CHO   564     139.639  54.454  48.538  1.00  0.00            
ATOM   4193  C1  CHO   564     138.489  54.204  44.888  1.00  0.00           C
ATOM   4194  C2  CHO   564     139.289  53.004  42.038  1.00  0.00           C
ATOM   4195  ROH CHO   565     178.739  64.904  19.488  1.00  0.00            
ATOM   4196  R1  CHO   565     177.689  63.804  21.838  1.00  0.00            
ATOM   4197  R2  CHO   565     179.289  63.204  24.038  1.00  0.00            
ATOM   4198  R3  CHO   565     177.489  64.754  25.338  1.00  0.00            
ATOM   4199  R4  CHO   565     178.489  62.954  27.438  1.00  0.00            
ATOM   4200  R5  CHO   565     176.439  63.304  26.938  1.00  0.00            
ATOM   4201  C1  CHO   565     176.339  64.304  30.588  1.00  0.00           C
ATOM   4202  C2  CHO   565     175.539  64.354  34.288  1.00  0.00           C
ATOM   4203  ROH CHO   566     201.539 226.654  23.638  1.00  0.00            
ATOM   4204  R1  CHO   566     201.339 226.854  26.488  1.00  0.00            
ATOM   4205  R2  CHO   566     200.639 224.704  28.088  1.00  0.00            
ATOM   4206  R3  CHO   566     202.939 225.304  29.338  1.00  0.00            
ATOM   4207  R4  CHO   566     201.089 224.404  31.488  1.00  0.00            
ATOM   4208  R5  CHO   566     202.239 226.254  31.438  1.00  0.00            
ATOM   4209  C1  CHO   566     203.589 224.754  34.638  1.00  0.00           C
ATOM   4210  C2  CHO   566     203.589 225.954  38.388  1.00  0.00           C
ATOM   4211  ROH CHO   567     208.139  38.304  26.288  1.00  0.00            
ATOM   4212  R1  CHO   567     208.189  36.504  28.488  1.00  0.00            
ATOM   4213  R2  CHO   567     208.489  37.354  31.088  1.00  0.00            
ATOM   4214  R3  CHO   567     206.189  35.954  31.438  1.00  0.00            
ATOM   4215  R4  CHO   567     206.889  36.854  34.138  1.00  0.00            
ATOM   4216  R5  CHO   567     206.539  34.804  33.538  1.00  0.00            
ATOM   4217  C1  CHO   567     203.839  35.204  36.238  1.00  0.00           C
ATOM   4218  C2  CHO   567     204.189  32.754  39.388  1.00  0.00           C
ATOM   4219  ROH CHO   568      32.389  88.104  55.738  1.00  0.00            
ATOM   4220  R1  CHO   568      33.939  87.204  53.538  1.00  0.00            
ATOM   4221  R2  CHO   568      35.089  84.704  53.488  1.00  0.00            
ATOM   4222  R3  CHO   568      33.739  84.454  51.138  1.00  0.00            
ATOM   4223  R4  CHO   568      35.639  82.254  51.088  1.00  0.00            
ATOM   4224  R5  CHO   568      35.389  83.804  49.538  1.00  0.00            
ATOM   4225  C1  CHO   568      34.689  80.654  47.488  1.00  0.00           C
ATOM   4226  C2  CHO   568      33.339  78.354  44.788  1.00  0.00           C
ATOM   4227  ROH CHO   569     222.589   5.354  22.738  1.00  0.00            
ATOM   4228  R1  CHO   569     221.739   4.854  25.438  1.00  0.00            
ATOM   4229  R2  CHO   569     223.339   3.354  27.188  1.00  0.00            
ATOM   4230  R3  CHO   569     223.039   5.604  28.738  1.00  0.00            
ATOM   4231  R4  CHO   569     223.339   3.354  30.638  1.00  0.00            
ATOM   4232  R5  CHO   569     221.739   4.854  30.588  1.00  0.00            
ATOM   4233  C1  CHO   569     223.039   5.454  34.088  1.00  0.00           C
ATOM   4234  C2  CHO   569     224.739   6.054  37.638  1.00  0.00           C
ATOM   4235  ROH CHO   570      81.439 204.354  19.388  1.00  0.00            
ATOM   4236  R1  CHO   570      82.839 204.554  21.838  1.00  0.00            
ATOM   4237  R2  CHO   570      82.889 206.854  23.338  1.00  0.00            
ATOM   4238  R3  CHO   570      81.989 205.154  25.288  1.00  0.00            
ATOM   4239  R4  CHO   570      82.239 207.754  26.638  1.00  0.00            
ATOM   4240  R5  CHO   570      83.139 205.904  27.288  1.00  0.00            
ATOM   4241  C1  CHO   570      80.989 206.704  30.338  1.00  0.00           C
ATOM   4242  C2  CHO   570      81.339 204.904  34.688  1.00  0.00           C
ATOM   4243  ROH CHO   571      67.039 138.154  54.238  1.00  0.00            
ATOM   4244  R1  CHO   571      67.239 139.004  51.538  1.00  0.00            
ATOM   4245  R2  CHO   571      68.639 137.604  49.638  1.00  0.00            
ATOM   4246  R3  CHO   571      66.289 137.604  48.288  1.00  0.00            
ATOM   4247  R4  CHO   571      68.339 137.654  46.188  1.00  0.00            
ATOM   4248  R5  CHO   571      66.689 139.054  46.438  1.00  0.00            
ATOM   4249  C1  CHO   571      65.989 137.754  42.938  1.00  0.00           C
ATOM   4250  C2  CHO   571      64.789 135.854  39.488  1.00  0.00           C
ATOM   4251  ROH CHO   572     105.789  61.804  31.988  1.00  0.00            
ATOM   4252  R1  CHO   572     105.539  60.354  34.388  1.00  0.00            
ATOM   4253  R2  CHO   572     107.339  60.604  36.438  1.00  0.00            
ATOM   4254  R3  CHO   572     105.089  61.104  37.888  1.00  0.00            
ATOM   4255  R4  CHO   572     107.039  60.104  39.838  1.00  0.00            
ATOM   4256  R5  CHO   572     104.989  59.354  39.538  1.00  0.00            
ATOM   4257  C1  CHO   572     104.739  60.304  43.188  1.00  0.00           C
ATOM   4258  C2  CHO   572     105.489  61.154  46.438  1.00  0.00           C
ATOM   4259  ROH CHO   573     211.939 186.954  30.738  1.00  0.00            
ATOM   4260  R1  CHO   573     211.439 188.554  33.038  1.00  0.00            
ATOM   4261  R2  CHO   573     210.139 187.554  35.288  1.00  0.00            
ATOM   4262  R3  CHO   573     212.389 188.454  36.538  1.00  0.00            
ATOM   4263  R4  CHO   573     210.189 188.754  38.538  1.00  0.00            
ATOM   4264  R5  CHO   573     211.589 190.304  37.888  1.00  0.00            
ATOM   4265  C1  CHO   573     212.389 190.304  41.588  1.00  0.00           C
ATOM   4266  C2  CHO   573     213.689 188.904  45.638  1.00  0.00           C
ATOM   4267  ROH CHO   574       8.439  89.754  53.338  1.00  0.00            
ATOM   4268  R1  CHO   574       8.339  89.104  50.588  1.00  0.00            
ATOM   4269  R2  CHO   574       7.589  90.904  48.688  1.00  0.00            
ATOM   4270  R3  CHO   574       9.989  90.254  47.538  1.00  0.00            
ATOM   4271  R4  CHO   574       8.539  91.704  45.438  1.00  0.00            
ATOM   4272  R5  CHO   574       9.439  89.704  45.288  1.00  0.00            
ATOM   4273  C1  CHO   574      11.339  91.554  42.488  1.00  0.00           C
ATOM   4274  C2  CHO   574      10.239  91.804  39.488  1.00  0.00           C
ATOM   4275  ROH CHO   575     197.789 116.704  60.088  1.00  0.00            
ATOM   4276  R1  CHO   575     197.339 117.004  57.338  1.00  0.00            
ATOM   4277  R2  CHO   575     195.289 115.804  55.988  1.00  0.00            
ATOM   4278  R3  CHO   575     194.789 118.354  55.138  1.00  0.00            
ATOM   4279  R4  CHO   575     193.389 116.704  53.188  1.00  0.00            
ATOM   4280  R5  CHO   575     194.839 118.204  52.738  1.00  0.00            
ATOM   4281  C1  CHO   575     191.889 119.554  50.838  1.00  0.00           C
ATOM   4282  C2  CHO   575     192.339 116.904  47.738  1.00  0.00           C
ATOM   4283  ROH CHO   576      42.289  49.304  25.388  1.00  0.00            
ATOM   4284  R1  CHO   576      41.889  47.304  27.388  1.00  0.00            
ATOM   4285  R2  CHO   576      42.539  47.754  30.038  1.00  0.00            
ATOM   4286  R3  CHO   576      39.939  46.954  30.438  1.00  0.00            
ATOM   4287  R4  CHO   576      41.039  47.204  33.138  1.00  0.00            
ATOM   4288  R5  CHO   576      40.039  45.504  32.338  1.00  0.00            
ATOM   4289  C1  CHO   576      37.789  46.204  35.288  1.00  0.00           C
ATOM   4290  C2  CHO   576      38.039  46.304  39.338  1.00  0.00           C
ATOM   4291  ROH CHO   577     195.089   3.854  57.938  1.00  0.00            
ATOM   4292  R1  CHO   577     196.539   4.204  55.588  1.00  0.00            
ATOM   4293  R2  CHO   577     196.339   2.504  53.438  1.00  0.00            
ATOM   4294  R3  CHO   577     195.839   4.754  52.038  1.00  0.00            
ATOM   4295  R4  CHO   577     195.689   2.654  50.038  1.00  0.00            
ATOM   4296  R5  CHO   577     196.889   4.454  49.938  1.00  0.00            
ATOM   4297  C1  CHO   577     194.789   4.904  46.788  1.00  0.00           C
ATOM   4298  C2  CHO   577     193.939   4.254  43.388  1.00  0.00           C
ATOM   4299  ROH CHO   578     213.289  40.504  56.738  1.00  0.00            
ATOM   4300  R1  CHO   578     211.339  39.204  55.038  1.00  0.00            
ATOM   4301  R2  CHO   578     209.989  40.554  53.088  1.00  0.00            
ATOM   4302  R3  CHO   578     210.989  38.604  51.488  1.00  0.00            
ATOM   4303  R4  CHO   578     208.589  39.554  50.088  1.00  0.00            
ATOM   4304  R5  CHO   578     209.039  37.504  50.638  1.00  0.00            
ATOM   4305  C1  CHO   578     208.739  37.104  46.888  1.00  0.00           C
ATOM   4306  C2  CHO   578     205.889  38.504  44.538  1.00  0.00           C
ATOM   4307  ROH CHO   579     218.289 222.504  53.888  1.00  0.00            
ATOM   4308  R1  CHO   579     217.139 221.704  51.388  1.00  0.00            
ATOM   4309  R2  CHO   579     216.939 223.404  49.238  1.00  0.00            
ATOM   4310  R3  CHO   579     218.189 221.354  47.938  1.00  0.00            
ATOM   4311  R4  CHO   579     216.939 222.854  45.788  1.00  0.00            
ATOM   4312  R5  CHO   579     216.739 220.704  46.188  1.00  0.00            
ATOM   4313  C1  CHO   579     218.139 220.654  42.638  1.00  0.00           C
ATOM   4314  C2  CHO   579     217.239 218.754  39.788  1.00  0.00           C
ATOM   4315  ROH CHO   580      41.589  62.504  23.938  1.00  0.00            
ATOM   4316  R1  CHO   580      41.689  62.554  26.788  1.00  0.00            
ATOM   4317  R2  CHO   580      41.889  64.904  28.188  1.00  0.00            
ATOM   4318  R3  CHO   580      39.639  63.954  29.438  1.00  0.00            
ATOM   4319  R4  CHO   580      41.189  65.254  31.538  1.00  0.00            
ATOM   4320  R5  CHO   580      40.439  63.204  31.588  1.00  0.00            
ATOM   4321  C1  CHO   580      38.639  64.554  34.688  1.00  0.00           C
ATOM   4322  C2  CHO   580      39.039  60.854  37.388  1.00  0.00           C
ATOM   4323  ROH CHO   581      74.839  83.054  30.488  1.00  0.00            
ATOM   4324  R1  CHO   581      75.889  82.854  33.138  1.00  0.00            
ATOM   4325  R2  CHO   581      74.989  84.404  35.238  1.00  0.00            
ATOM   4326  R3  CHO   581      74.639  82.004  36.438  1.00  0.00            
ATOM   4327  R4  CHO   581      74.489  83.954  38.588  1.00  0.00            
ATOM   4328  R5  CHO   581      75.789  82.204  38.488  1.00  0.00            
ATOM   4329  C1  CHO   581      73.839  81.404  41.688  1.00  0.00           C
ATOM   4330  C2  CHO   581      72.539  79.154  44.688  1.00  0.00           C
ATOM   4331  ROH CHO   582      76.439  29.054  63.338  1.00  0.00            
ATOM   4332  R1  CHO   582      77.589  29.604  60.838  1.00  0.00            
ATOM   4333  R2  CHO   582      77.989  27.704  58.938  1.00  0.00            
ATOM   4334  R3  CHO   582      76.589  29.404  57.338  1.00  0.00            
ATOM   4335  R4  CHO   582      78.489  28.104  55.538  1.00  0.00            
ATOM   4336  R5  CHO   582      78.189  30.204  55.788  1.00  0.00            
ATOM   4337  C1  CHO   582      77.439  29.904  52.088  1.00  0.00           C
ATOM   4338  C2  CHO   582      78.489  30.754  48.538  1.00  0.00           C
ATOM   4339  ROH CHO   583     174.539  75.354  58.438  1.00  0.00            
ATOM   4340  R1  CHO   583     173.939  76.104  55.788  1.00  0.00            
ATOM   4341  R2  CHO   583     172.939  74.304  53.938  1.00  0.00            
ATOM   4342  R3  CHO   583     171.089  76.304  53.588  1.00  0.00            
ATOM   4343  R4  CHO   583     172.439  76.104  51.038  1.00  0.00            
ATOM   4344  R5  CHO   583     172.139  77.904  52.238  1.00  0.00            
ATOM   4345  C1  CHO   583     170.439  79.004  49.038  1.00  0.00           C
ATOM   4346  C2  CHO   583     167.339  80.754  47.588  1.00  0.00           C
ATOM   4347  ROH CHO   584     136.689  39.254  25.088  1.00  0.00            
ATOM   4348  R1  CHO   584     136.439  39.404  27.938  1.00  0.00            
ATOM   4349  R2  CHO   584     136.689  37.204  29.588  1.00  0.00            
ATOM   4350  R3  CHO   584     138.589  38.754  30.788  1.00  0.00            
ATOM   4351  R4  CHO   584     137.239  37.354  32.988  1.00  0.00            
ATOM   4352  R5  CHO   584     137.589  39.504  32.788  1.00  0.00            
ATOM   4353  C1  CHO   584     139.289  38.854  36.138  1.00  0.00           C
ATOM   4354  C2  CHO   584     137.039  40.204  39.438  1.00  0.00           C
ATOM   4355  ROH CHO   585     162.939 220.904  23.438  1.00  0.00            
ATOM   4356  R1  CHO   585     163.939 220.854  26.088  1.00  0.00            
ATOM   4357  R2  CHO   585     162.689 222.154  28.188  1.00  0.00            
ATOM   4358  R3  CHO   585     162.789 219.654  29.338  1.00  0.00            
ATOM   4359  R4  CHO   585     161.989 221.454  31.538  1.00  0.00            
ATOM   4360  R5  CHO   585     163.689 220.054  31.488  1.00  0.00            
ATOM   4361  C1  CHO   585     161.789 218.754  34.538  1.00  0.00           C
ATOM   4362  C2  CHO   585     162.789 218.504  37.838  1.00  0.00           C
ATOM   4363  ROH CHO   586     170.339 200.254  53.788  1.00  0.00            
ATOM   4364  R1  CHO   586     170.989 201.154  51.188  1.00  0.00            
ATOM   4365  R2  CHO   586     172.039 199.454  49.288  1.00  0.00            
ATOM   4366  R3  CHO   586     169.939 200.254  47.788  1.00  0.00            
ATOM   4367  R4  CHO   586     171.789 199.054  45.838  1.00  0.00            
ATOM   4368  R5  CHO   586     170.889 201.054  45.738  1.00  0.00            
ATOM   4369  C1  CHO   586     169.639 199.554  42.488  1.00  0.00           C
ATOM   4370  C2  CHO   586     168.239 200.354  39.738  1.00  0.00           C
ATOM   4371  ROH CHO   587       2.239  24.654  19.938  1.00  0.00            
ATOM   4372  R1  CHO   587       2.439  23.654  22.588  1.00  0.00            
ATOM   4373  R2  CHO   587       4.189  24.754  24.438  1.00  0.00            
ATOM   4374  R3  CHO   587       1.939  24.954  25.938  1.00  0.00            
ATOM   4375  R4  CHO   587       4.139  24.554  27.888  1.00  0.00            
ATOM   4376  R5  CHO   587       2.289  23.404  27.688  1.00  0.00            
ATOM   4377  C1  CHO   587       1.989  24.604  31.288  1.00  0.00           C
ATOM   4378  C2  CHO   587       5.739  23.804  33.538  1.00  0.00           C
ATOM   4379  ROH CHO   588     189.639  68.854  21.988  1.00  0.00            
ATOM   4380  R1  CHO   588     187.839  68.854  24.188  1.00  0.00            
ATOM   4381  R2  CHO   588     187.689  66.804  26.038  1.00  0.00            
ATOM   4382  R3  CHO   588     187.989  68.804  27.788  1.00  0.00            
ATOM   4383  R4  CHO   588     186.789  66.654  29.338  1.00  0.00            
ATOM   4384  R5  CHO   588     186.039  68.704  29.188  1.00  0.00            
ATOM   4385  C1  CHO   588     186.539  68.504  32.938  1.00  0.00           C
ATOM   4386  C2  CHO   588     187.439  67.904  37.238  1.00  0.00           C
ATOM   4387  ROH CHO   589     218.739  80.554  54.638  1.00  0.00            
ATOM   4388  R1  CHO   589     219.239  79.754  51.988  1.00  0.00            
ATOM   4389  R2  CHO   589     217.239  79.704  50.038  1.00  0.00            
ATOM   4390  R3  CHO   589     219.039  81.254  48.688  1.00  0.00            
ATOM   4391  R4  CHO   589     217.589  79.754  46.588  1.00  0.00            
ATOM   4392  R5  CHO   589     219.789  79.904  46.888  1.00  0.00            
ATOM   4393  C1  CHO   589     219.539  81.254  43.338  1.00  0.00           C
ATOM   4394  C2  CHO   589     217.489  79.054  41.338  1.00  0.00           C
ATOM   4395  ROH CHO   590      58.139 112.454  56.688  1.00  0.00            
ATOM   4396  R1  CHO   590      57.639 112.904  53.938  1.00  0.00            
ATOM   4397  R2  CHO   590      58.889 111.354  51.988  1.00  0.00            
ATOM   4398  R3  CHO   590      56.339 110.954  51.188  1.00  0.00            
ATOM   4399  R4  CHO   590      57.839 111.404  48.688  1.00  0.00            
ATOM   4400  R5  CHO   590      56.039 112.504  49.338  1.00  0.00            
ATOM   4401  C1  CHO   590      54.789 111.054  45.988  1.00  0.00           C
ATOM   4402  C2  CHO   590      51.539 110.804  43.938  1.00  0.00           C
ATOM   4403  ROH CHO   591     188.489 198.154  57.988  1.00  0.00            
ATOM   4404  R1  CHO   591     188.489 197.454  55.238  1.00  0.00            
ATOM   4405  R2  CHO   591     186.339 197.954  53.588  1.00  0.00            
ATOM   4406  R3  CHO   591     188.139 199.154  52.038  1.00  0.00            
ATOM   4407  R4  CHO   591     186.039 198.304  50.188  1.00  0.00            
ATOM   4408  R5  CHO   591     188.189 197.854  50.038  1.00  0.00            
ATOM   4409  C1  CHO   591     187.689 199.654  46.738  1.00  0.00           C
ATOM   4410  C2  CHO   591     188.039 199.354  42.738  1.00  0.00           C
ATOM   4411  ROH CHO   592       1.189  52.004  22.688  1.00  0.00            
ATOM   4412  R1  CHO   592       2.339  52.454  25.238  1.00  0.00            
ATOM   4413  R2  CHO   592       1.339  54.254  27.038  1.00  0.00            
ATOM   4414  R3  CHO   592       1.339  52.104  28.738  1.00  0.00            
ATOM   4415  R4  CHO   592       0.839  54.404  30.488  1.00  0.00            
ATOM   4416  R5  CHO   592       2.389  52.904  30.738  1.00  0.00            
ATOM   4417  C1  CHO   592       0.539  52.454  34.038  1.00  0.00           C
ATOM   4418  C2  CHO   592       0.189  52.604  38.888  1.00  0.00           C
ATOM   4419  ROH CHO   593      24.639 210.304  22.038  1.00  0.00            
ATOM   4420  R1  CHO   593      25.739 211.104  24.488  1.00  0.00            
ATOM   4421  R2  CHO   593      24.239 211.404  26.788  1.00  0.00            
ATOM   4422  R3  CHO   593      26.139 209.754  27.838  1.00  0.00            
ATOM   4423  R4  CHO   593      25.089 211.254  30.138  1.00  0.00            
ATOM   4424  R5  CHO   593      27.189 211.054  29.538  1.00  0.00            
ATOM   4425  C1  CHO   593      27.389 209.604  33.088  1.00  0.00           C
ATOM   4426  C2  CHO   593      29.389 210.304  37.038  1.00  0.00           C
ATOM   4427  ROH CHO   594     222.839  56.054  21.688  1.00  0.00            
ATOM   4428  R1  CHO   594     223.489  57.304  24.138  1.00  0.00            
ATOM   4429  R2  CHO   594     221.539  58.104  25.938  1.00  0.00            
ATOM   4430  R3  CHO   594     222.989  56.604  27.638  1.00  0.00            
ATOM   4431  R4  CHO   594     221.689  58.604  29.338  1.00  0.00            
ATOM   4432  R5  CHO   594     223.839  58.154  29.238  1.00  0.00            
ATOM   4433  C1  CHO   594     223.139  57.504  32.938  1.00  0.00           C
ATOM   4434  C2  CHO   594     223.939  56.754  36.588  1.00  0.00           C
ATOM   4435  ROH CHO   595     101.189  28.804  26.688  1.00  0.00            
ATOM   4436  R1  CHO   595     100.239  27.554  29.038  1.00  0.00            
ATOM   4437  R2  CHO   595     101.839  26.104  30.738  1.00  0.00            
ATOM   4438  R3  CHO   595     100.839  27.804  32.588  1.00  0.00            
ATOM   4439  R4  CHO   595     101.789  25.504  34.138  1.00  0.00            
ATOM   4440  R5  CHO   595      99.789  26.404  34.188  1.00  0.00            
ATOM   4441  C1  CHO   595     100.839  26.754  37.838  1.00  0.00           C
ATOM   4442  C2  CHO   595     100.939  27.404  42.088  1.00  0.00           C
ATOM   4443  ROH CHO   596      91.039  88.354  29.788  1.00  0.00            
ATOM   4444  R1  CHO   596      90.639  89.704  32.238  1.00  0.00            
ATOM   4445  R2  CHO   596      88.389  89.254  33.838  1.00  0.00            
ATOM   4446  R3  CHO   596      90.289  88.704  35.738  1.00  0.00            
ATOM   4447  R4  CHO   596      87.839  89.254  37.238  1.00  0.00            
ATOM   4448  R5  CHO   596      89.739  90.204  37.538  1.00  0.00            
ATOM   4449  C1  CHO   596      89.239  88.704  40.988  1.00  0.00           C
ATOM   4450  C2  CHO   596      86.839  88.954  43.038  1.00  0.00           C
ATOM   4451  ROH CHO   597      32.589  67.704  56.688  1.00  0.00            
ATOM   4452  R1  CHO   597      31.739  67.454  53.988  1.00  0.00            
ATOM   4453  R2  CHO   597      32.339  69.404  52.088  1.00  0.00            
ATOM   4454  R3  CHO   597      33.339  67.254  50.738  1.00  0.00            
ATOM   4455  R4  CHO   597      33.239  69.404  48.738  1.00  0.00            
ATOM   4456  R5  CHO   597      32.389  67.404  48.538  1.00  0.00            
ATOM   4457  C1  CHO   597      34.689  67.454  45.538  1.00  0.00           C
ATOM   4458  C2  CHO   597      35.089  69.804  42.538  1.00  0.00           C
ATOM   4459  ROH CHO   598      30.339 126.904  22.138  1.00  0.00            
ATOM   4460  R1  CHO   598      30.939 127.354  24.838  1.00  0.00            
ATOM   4461  R2  CHO   598      30.589 125.454  26.838  1.00  0.00            
ATOM   4462  R3  CHO   598      33.189 125.954  27.338  1.00  0.00            
ATOM   4463  R4  CHO   598      31.989 125.554  29.988  1.00  0.00            
ATOM   4464  R5  CHO   598      33.139 127.254  29.388  1.00  0.00            
ATOM   4465  C1  CHO   598      35.239 126.054  32.338  1.00  0.00           C
ATOM   4466  C2  CHO   598      37.289 125.604  36.238  1.00  0.00           C
ATOM   4467  ROH CHO   599      68.989 214.554  53.738  1.00  0.00            
ATOM   4468  R1  CHO   599      68.789 213.504  51.138  1.00  0.00            
ATOM   4469  R2  CHO   599      67.389 214.754  49.138  1.00  0.00            
ATOM   4470  R3  CHO   599      69.739 214.554  47.788  1.00  0.00            
ATOM   4471  R4  CHO   599      67.689 214.704  45.688  1.00  0.00            
ATOM   4472  R5  CHO   599      69.239 213.204  45.888  1.00  0.00            
ATOM   4473  C1  CHO   599      70.089 214.554  42.438  1.00  0.00           C
ATOM   4474  C2  CHO   599      70.889 214.404  38.488  1.00  0.00           C
ATOM   4475  ROH CHO   600     182.239 119.254  26.988  1.00  0.00            
ATOM   4476  R1  CHO   600     182.789 120.354  29.588  1.00  0.00            
ATOM   4477  R2  CHO   600     181.239 119.654  31.788  1.00  0.00            
ATOM   4478  R3  CHO   600     183.739 119.054  32.838  1.00  0.00            
ATOM   4479  R4  CHO   600     182.139 120.054  35.138  1.00  0.00            
ATOM   4480  R5  CHO   600     184.089 120.754  34.488  1.00  0.00            
ATOM   4481  C1  CHO   600     184.889 119.704  38.038  1.00  0.00           C
ATOM   4482  C2  CHO   600     187.239 119.304  40.988  1.00  0.00           C
ATOM   4483  ROH CHO   601     169.639 203.354  23.888  1.00  0.00            
ATOM   4484  R1  CHO   601     170.289 203.404  26.638  1.00  0.00            
ATOM   4485  R2  CHO   601     169.289 205.354  28.338  1.00  0.00            
ATOM   4486  R3  CHO   601     168.389 203.254  29.738  1.00  0.00            
ATOM   4487  R4  CHO   601     168.389 205.454  31.638  1.00  0.00            
ATOM   4488  R5  CHO   601     169.389 203.554  31.938  1.00  0.00            
ATOM   4489  C1  CHO   601     166.989 203.554  34.938  1.00  0.00           C
ATOM   4490  C2  CHO   601     168.289 204.854  38.188  1.00  0.00           C
ATOM   4491  ROH CHO   602      38.589  28.604  23.788  1.00  0.00            
ATOM   4492  R1  CHO   602      37.839  28.504  26.538  1.00  0.00            
ATOM   4493  R2  CHO   602      37.539  26.154  27.938  1.00  0.00            
ATOM   4494  R3  CHO   602      39.339  27.304  29.638  1.00  0.00            
ATOM   4495  R4  CHO   602      37.489  25.804  31.388  1.00  0.00            
ATOM   4496  R5  CHO   602      37.989  27.904  31.538  1.00  0.00            
ATOM   4497  C1  CHO   602      39.139  26.654  34.988  1.00  0.00           C
ATOM   4498  C2  CHO   602      39.589  26.504  38.338  1.00  0.00           C
ATOM   4499  ROH CHO   603     192.239  92.204  57.438  1.00  0.00            
ATOM   4500  R1  CHO   603     192.239  92.954  54.738  1.00  0.00            
ATOM   4501  R2  CHO   603     190.889  91.504  52.788  1.00  0.00            
ATOM   4502  R3  CHO   603     189.639  93.854  52.288  1.00  0.00            
ATOM   4503  R4  CHO   603     189.589  92.404  49.738  1.00  0.00            
ATOM   4504  R5  CHO   603     190.439  94.404  50.038  1.00  0.00            
ATOM   4505  C1  CHO   603     187.789  95.204  47.438  1.00  0.00           C
ATOM   4506  C2  CHO   603     184.739  97.504  44.188  1.00  0.00           C
ATOM   4507  ROH CHO   604     105.039  28.354  58.438  1.00  0.00            
ATOM   4508  R1  CHO   604     103.739  29.904  56.388  1.00  0.00            
ATOM   4509  R2  CHO   604     104.989  32.054  55.188  1.00  0.00            
ATOM   4510  R3  CHO   604     104.389  30.654  52.888  1.00  0.00            
ATOM   4511  R4  CHO   604     104.789  33.404  51.988  1.00  0.00            
ATOM   4512  R5  CHO   604     103.039  32.154  51.588  1.00  0.00            
ATOM   4513  C1  CHO   604     104.139  32.904  48.038  1.00  0.00           C
ATOM   4514  C2  CHO   604     100.489  31.354  46.188  1.00  0.00           C
ATOM   4515  ROH CHO   605     107.589   4.604  25.588  1.00  0.00            
ATOM   4516  R1  CHO   605     107.039   2.804  27.638  1.00  0.00            
ATOM   4517  R2  CHO   605     108.289   2.904  30.088  1.00  0.00            
ATOM   4518  R3  CHO   605     105.789   3.004  31.088  1.00  0.00            
ATOM   4519  R4  CHO   605     107.439   2.904  33.438  1.00  0.00            
ATOM   4520  R5  CHO   605     105.789   1.554  32.988  1.00  0.00            
ATOM   4521  C1  CHO   605     104.589   3.004  36.288  1.00  0.00           C
ATOM   4522  C2  CHO   605     104.389   4.154  40.788  1.00  0.00           C
ATOM   4523  ROH CHO   606      40.489  10.654  55.388  1.00  0.00            
ATOM   4524  R1  CHO   606      41.039  12.454  53.238  1.00  0.00            
ATOM   4525  R2  CHO   606      42.089  11.654  50.838  1.00  0.00            
ATOM   4526  R3  CHO   606      39.939  12.854  49.788  1.00  0.00            
ATOM   4527  R4  CHO   606      41.739  12.554  47.538  1.00  0.00            
ATOM   4528  R5  CHO   606      40.789  14.404  48.188  1.00  0.00            
ATOM   4529  C1  CHO   606      39.439  14.254  44.638  1.00  0.00           C
ATOM   4530  C2  CHO   606      39.989  14.404  40.438  1.00  0.00           C
ATOM   4531  ROH CHO   607      94.789  78.854  64.538  1.00  0.00            
ATOM   4532  R1  CHO   607      93.389  78.104  62.188  1.00  0.00            
ATOM   4533  R2  CHO   607      91.139  79.454  61.288  1.00  0.00            
ATOM   4534  R3  CHO   607      92.589  79.654  58.988  1.00  0.00            
ATOM   4535  R4  CHO   607      90.039  80.954  58.388  1.00  0.00            
ATOM   4536  R5  CHO   607      90.939  79.304  57.288  1.00  0.00            
ATOM   4537  C1  CHO   607      90.689  81.954  54.488  1.00  0.00           C
ATOM   4538  C2  CHO   607      91.789  82.604  50.338  1.00  0.00           C
ATOM   4539  ROH CHO   608      61.939  89.804  28.888  1.00  0.00            
ATOM   4540  R1  CHO   608      62.739  89.254  31.538  1.00  0.00            
ATOM   4541  R2  CHO   608      63.839  91.204  33.188  1.00  0.00            
ATOM   4542  R3  CHO   608      61.889  90.404  34.888  1.00  0.00            
ATOM   4543  R4  CHO   608      63.939  91.604  36.588  1.00  0.00            
ATOM   4544  R5  CHO   608      63.039  89.604  36.788  1.00  0.00            
ATOM   4545  C1  CHO   608      62.139  91.104  40.188  1.00  0.00           C
ATOM   4546  C2  CHO   608      65.089  92.604  42.288  1.00  0.00           C
ATOM   4547  ROH CHO   609     168.239  94.854  30.338  1.00  0.00            
ATOM   4548  R1  CHO   609     169.739  95.004  32.738  1.00  0.00            
ATOM   4549  R2  CHO   609     168.689  96.104  35.038  1.00  0.00            
ATOM   4550  R3  CHO   609     169.389  93.704  36.138  1.00  0.00            
ATOM   4551  R4  CHO   609     168.689  95.404  38.388  1.00  0.00            
ATOM   4552  R5  CHO   609     170.539  94.254  38.138  1.00  0.00            
ATOM   4553  C1  CHO   609     169.389  92.754  41.388  1.00  0.00           C
ATOM   4554  C2  CHO   609     171.689  94.104  43.588  1.00  0.00           C
ATOM   4555  ROH CHO   610       0.189  68.104  53.138  1.00  0.00            
ATOM   4556  R1  CHO   610       1.139  67.554  50.538  1.00  0.00            
ATOM   4557  R2  CHO   610       0.139  65.554  48.938  1.00  0.00            
ATOM   4558  R3  CHO   610      -0.211  67.554  47.138  1.00  0.00            
ATOM   4559  R4  CHO   610       0.389  65.204  45.538  1.00  0.00            
ATOM   4560  R5  CHO   610       1.439  67.104  45.438  1.00  0.00            
ATOM   4561  C1  CHO   610       0.239  66.854  41.838  1.00  0.00           C
ATOM   4562  C2  CHO   610       0.089  65.954  39.188  1.00  0.00           C
ATOM   4563  ROH CHO   611      24.189  66.204  56.788  1.00  0.00            
ATOM   4564  R1  CHO   611      24.589  67.304  54.188  1.00  0.00            
ATOM   4565  R2  CHO   611      27.089  67.754  53.188  1.00  0.00            
ATOM   4566  R3  CHO   611      26.139  66.204  51.088  1.00  0.00            
ATOM   4567  R4  CHO   611      28.439  67.704  49.988  1.00  0.00            
ATOM   4568  R5  CHO   611      26.389  67.604  49.188  1.00  0.00            
ATOM   4569  C1  CHO   611      28.339  66.254  46.188  1.00  0.00           C
ATOM   4570  C2  CHO   611      30.789  65.054  42.938  1.00  0.00           C
ATOM   4571  ROH CHO   612      41.639   7.404  18.738  1.00  0.00            
ATOM   4572  R1  CHO   612      40.939   7.054  21.488  1.00  0.00            
ATOM   4573  R2  CHO   612      42.489   5.554  23.238  1.00  0.00            
ATOM   4574  R3  CHO   612      42.439   7.854  24.688  1.00  0.00            
ATOM   4575  R4  CHO   612      43.089   5.754  26.638  1.00  0.00            
ATOM   4576  R5  CHO   612      41.439   7.204  26.788  1.00  0.00            
ATOM   4577  C1  CHO   612      43.339   7.954  29.988  1.00  0.00           C
ATOM   4578  C2  CHO   612      45.239   6.004  31.838  1.00  0.00           C
ATOM   4579  ROH CHO   613     107.939  85.604  32.038  1.00  0.00            
ATOM   4580  R1  CHO   613     108.039  86.254  34.788  1.00  0.00            
ATOM   4581  R2  CHO   613     109.189  84.604  36.638  1.00  0.00            
ATOM   4582  R3  CHO   613     110.639  86.804  37.238  1.00  0.00            
ATOM   4583  R4  CHO   613     110.389  85.354  39.788  1.00  0.00            
ATOM   4584  R5  CHO   613     109.889  87.404  39.438  1.00  0.00            
ATOM   4585  C1  CHO   613     112.489  87.854  42.188  1.00  0.00           C
ATOM   4586  C2  CHO   613     115.289  87.354  44.538  1.00  0.00           C
ATOM   4587  ROH CHO   614      94.189  65.354  66.088  1.00  0.00            
ATOM   4588  R1  CHO   614      95.539  66.204  63.738  1.00  0.00            
ATOM   4589  R2  CHO   614      95.939  64.554  61.588  1.00  0.00            
ATOM   4590  R3  CHO   614      94.739  66.554  60.188  1.00  0.00            
ATOM   4591  R4  CHO   614      96.789  65.554  58.388  1.00  0.00            
ATOM   4592  R5  CHO   614      96.539  67.604  58.988  1.00  0.00            
ATOM   4593  C1  CHO   614      96.189  68.004  55.238  1.00  0.00           C
ATOM   4594  C2  CHO   614      94.989  67.854  51.338  1.00  0.00           C
ATOM   4595  ROH CHO   615     120.739  75.204  61.238  1.00  0.00            
ATOM   4596  R1  CHO   615     121.239  75.854  58.488  1.00  0.00            
ATOM   4597  R2  CHO   615     120.639  74.154  56.438  1.00  0.00            
ATOM   4598  R3  CHO   615     119.289  76.304  55.488  1.00  0.00            
ATOM   4599  R4  CHO   615     119.389  74.454  53.238  1.00  0.00            
ATOM   4600  R5  CHO   615     120.039  76.504  53.188  1.00  0.00            
ATOM   4601  C1  CHO   615     117.439  76.654  50.438  1.00  0.00           C
ATOM   4602  C2  CHO   615     116.289  73.804  48.438  1.00  0.00           C
ATOM   4603  ROH CHO   616     168.639  47.954  20.388  1.00  0.00            
ATOM   4604  R1  CHO   616     168.689  49.454  22.788  1.00  0.00            
ATOM   4605  R2  CHO   616     167.939  48.404  25.188  1.00  0.00            
ATOM   4606  R3  CHO   616     170.439  49.254  25.988  1.00  0.00            
ATOM   4607  R4  CHO   616     169.089  48.204  28.438  1.00  0.00            
ATOM   4608  R5  CHO   616     169.989  50.204  28.188  1.00  0.00            
ATOM   4609  C1  CHO   616     172.139  48.904  31.088  1.00  0.00           C
ATOM   4610  C2  CHO   616     172.239  48.454  35.888  1.00  0.00           C
ATOM   4611  ROH CHO   617     213.039 114.154  57.438  1.00  0.00            
ATOM   4612  R1  CHO   617     212.639 115.454  54.938  1.00  0.00            
ATOM   4613  R2  CHO   617     214.389 117.454  54.038  1.00  0.00            
ATOM   4614  R3  CHO   617     214.539 115.854  51.838  1.00  0.00            
ATOM   4615  R4  CHO   617     215.889 118.304  51.038  1.00  0.00            
ATOM   4616  R5  CHO   617     214.239 117.354  49.988  1.00  0.00            
ATOM   4617  C1  CHO   617     216.889 117.304  47.238  1.00  0.00           C
ATOM   4618  C2  CHO   617     214.439 115.804  43.988  1.00  0.00           C
ATOM   4619  ROH CHO   618     188.539  82.854  22.738  1.00  0.00            
ATOM   4620  R1  CHO   618     189.989  83.604  25.038  1.00  0.00            
ATOM   4621  R2  CHO   618     189.639  82.304  27.488  1.00  0.00            
ATOM   4622  R3  CHO   618     192.339  82.054  27.338  1.00  0.00            
ATOM   4623  R4  CHO   618     191.739  81.204  30.038  1.00  0.00            
ATOM   4624  R5  CHO   618     193.139  82.704  29.488  1.00  0.00            
ATOM   4625  C1  CHO   618     195.439  80.304  31.388  1.00  0.00           C
ATOM   4626  C2  CHO   618     196.739  77.404  31.488  1.00  0.00           C
ATOM   4627  ROH CHO   619      79.839  46.554  66.488  1.00  0.00            
ATOM   4628  R1  CHO   619      81.239  45.554  64.188  1.00  0.00            
ATOM   4629  R2  CHO   619      80.989  46.654  61.688  1.00  0.00            
ATOM   4630  R3  CHO   619      83.689  46.854  61.838  1.00  0.00            
ATOM   4631  R4  CHO   619      83.139  46.354  58.988  1.00  0.00            
ATOM   4632  R5  CHO   619      84.489  45.204  60.288  1.00  0.00            
ATOM   4633  C1  CHO   619      86.939  46.354  57.588  1.00  0.00           C
ATOM   4634  C2  CHO   619      87.439  45.554  53.888  1.00  0.00           C
ATOM   4635  ROH CHO   620      82.639 215.104  53.238  1.00  0.00            
ATOM   4636  R1  CHO   620      82.239 214.154  50.588  1.00  0.00            
ATOM   4637  R2  CHO   620      80.339 215.204  48.888  1.00  0.00            
ATOM   4638  R3  CHO   620      82.489 215.454  47.188  1.00  0.00            
ATOM   4639  R4  CHO   620      80.239 214.904  45.438  1.00  0.00            
ATOM   4640  R5  CHO   620      82.089 213.804  45.488  1.00  0.00            
ATOM   4641  C1  CHO   620      82.139 215.004  41.888  1.00  0.00           C
ATOM   4642  C2  CHO   620      82.239 212.354  39.588  1.00  0.00           C
ATOM   4643  ROH CHO   621       6.039 200.804  55.938  1.00  0.00            
ATOM   4644  R1  CHO   621       7.489 200.804  53.488  1.00  0.00            
ATOM   4645  R2  CHO   621       7.239 198.854  51.588  1.00  0.00            
ATOM   4646  R3  CHO   621       6.739 200.954  49.938  1.00  0.00            
ATOM   4647  R4  CHO   621       6.539 198.604  48.238  1.00  0.00            
ATOM   4648  R5  CHO   621       7.789 200.354  47.888  1.00  0.00            
ATOM   4649  C1  CHO   621       5.689 200.404  44.688  1.00  0.00           C
ATOM   4650  C2  CHO   621       5.489 202.604  41.988  1.00  0.00           C
ATOM   4651  ROH CHO   622     131.239  37.704  24.588  1.00  0.00            
ATOM   4652  R1  CHO   622     132.239  39.154  26.788  1.00  0.00            
ATOM   4653  R2  CHO   622     130.639  39.654  29.038  1.00  0.00            
ATOM   4654  R3  CHO   622     132.689  38.504  30.338  1.00  0.00            
ATOM   4655  R4  CHO   622     131.089  39.704  32.438  1.00  0.00            
ATOM   4656  R5  CHO   622     133.139  40.004  32.138  1.00  0.00            
ATOM   4657  C1  CHO   622     133.239  38.604  35.688  1.00  0.00           C
ATOM   4658  C2  CHO   622     131.239  37.304  39.088  1.00  0.00           C
ATOM   4659  ROH CHO   623     185.089  85.104  61.838  1.00  0.00            
ATOM   4660  R1  CHO   623     186.739  85.104  59.588  1.00  0.00            
ATOM   4661  R2  CHO   623     186.339  83.404  57.438  1.00  0.00            
ATOM   4662  R3  CHO   623     186.389  85.704  55.988  1.00  0.00            
ATOM   4663  R4  CHO   623     186.539  83.604  53.988  1.00  0.00            
ATOM   4664  R5  CHO   623     187.939  85.304  54.188  1.00  0.00            
ATOM   4665  C1  CHO   623     186.739  85.904  50.638  1.00  0.00           C
ATOM   4666  C2  CHO   623     186.239  87.654  47.138  1.00  0.00           C
ATOM   4667  ROH CHO   624      90.489  55.554  32.188  1.00  0.00            
ATOM   4668  R1  CHO   624      91.389  55.354  34.838  1.00  0.00            
ATOM   4669  R2  CHO   624      90.989  57.354  36.738  1.00  0.00            
ATOM   4670  R3  CHO   624      89.889  55.354  38.188  1.00  0.00            
ATOM   4671  R4  CHO   624      90.839  57.254  40.188  1.00  0.00            
ATOM   4672  R5  CHO   624      91.339  55.104  40.038  1.00  0.00            
ATOM   4673  C1  CHO   624      89.789  55.254  43.538  1.00  0.00           C
ATOM   4674  C2  CHO   624      87.389  55.504  46.888  1.00  0.00           C
ATOM   4675  ROH CHO   625     138.739 150.404  49.138  1.00  0.00            
ATOM   4676  R1  CHO   625     140.739 148.804  47.888  1.00  0.00            
ATOM   4677  R2  CHO   625     140.289 147.404  45.588  1.00  0.00            
ATOM   4678  R3  CHO   625     142.489 148.754  44.688  1.00  0.00            
ATOM   4679  R4  CHO   625     141.989 146.754  42.638  1.00  0.00            
ATOM   4680  R5  CHO   625     143.839 147.104  43.688  1.00  0.00            
ATOM   4681  C1  CHO   625     144.989 147.654  40.088  1.00  0.00           C
ATOM   4682  C2  CHO   625     147.789 146.654  40.188  1.00  0.00           C
ATOM   4683  ROH CHO   626      92.339  27.654  63.388  1.00  0.00            
ATOM   4684  R1  CHO   626      93.589  27.504  60.888  1.00  0.00            
ATOM   4685  R2  CHO   626      92.189  27.554  58.488  1.00  0.00            
ATOM   4686  R3  CHO   626      93.939  29.604  57.938  1.00  0.00            
ATOM   4687  R4  CHO   626      92.589  29.054  55.388  1.00  0.00            
ATOM   4688  R5  CHO   626      94.739  29.104  55.738  1.00  0.00            
ATOM   4689  C1  CHO   626      94.389  31.804  53.038  1.00  0.00           C
ATOM   4690  C2  CHO   626      92.739  34.204  50.938  1.00  0.00           C
ATOM   4691  ROH CHO   627      70.139  99.354  27.488  1.00  0.00            
ATOM   4692  R1  CHO   627      69.439  97.604  29.638  1.00  0.00            
ATOM   4693  R2  CHO   627      71.289  96.454  31.288  1.00  0.00            
ATOM   4694  R3  CHO   627      69.789  97.604  33.238  1.00  0.00            
ATOM   4695  R4  CHO   627      71.739  95.954  34.688  1.00  0.00            
ATOM   4696  R5  CHO   627      69.589  95.904  34.888  1.00  0.00            
ATOM   4697  C1  CHO   627      70.589  96.704  38.488  1.00  0.00           C
ATOM   4698  C2  CHO   627      69.489  96.204  42.038  1.00  0.00           C
ATOM   4699  ROH CHO   628     220.839  21.204  57.588  1.00  0.00            
ATOM   4700  R1  CHO   628     221.139  21.454  54.788  1.00  0.00            
ATOM   4701  R2  CHO   628     221.239  19.304  53.088  1.00  0.00            
ATOM   4702  R3  CHO   628     219.239  20.554  51.838  1.00  0.00            
ATOM   4703  R4  CHO   628     220.439  18.804  49.788  1.00  0.00            
ATOM   4704  R5  CHO   628     220.089  20.954  49.588  1.00  0.00            
ATOM   4705  C1  CHO   628     217.989  19.754  46.638  1.00  0.00           C
ATOM   4706  C2  CHO   628     215.889  21.354  43.188  1.00  0.00           C
ATOM   4707  NC3 DPP   629      74.989  73.704  70.388  1.00  0.00           N
ATOM   4708  PO4 DPP   629      70.289  73.004  70.438  1.00  0.00           P
ATOM   4709  GL1 DPP   629      70.589  72.104  65.688  1.00  0.00            
ATOM   4710  GL2 DPP   629      69.689  69.304  64.638  1.00  0.00            
ATOM   4711  C1A DPP   629      70.589  75.454  62.888  1.00  0.00           C
ATOM   4712  C2A DPP   629      71.439  78.254  59.588  1.00  0.00           C
ATOM   4713  C3A DPP   629      72.589  77.504  56.038  1.00  0.00           C
ATOM   4714  C4A DPP   629      76.289  77.754  53.188  1.00  0.00           C
ATOM   4715  C1B DPP   629      70.639  70.404  60.888  1.00  0.00           C
ATOM   4716  C2B DPP   629      70.539  72.754  56.438  1.00  0.00           C
ATOM   4717  C3B DPP   629      70.289  74.704  52.888  1.00  0.00           C
ATOM   4718  C4B DPP   629      72.489  75.204  49.038  1.00  0.00           C
ATOM   4719  NC3 DPP   630     204.789  16.804  62.088  1.00  0.00           N
ATOM   4720  PO4 DPP   630     205.339  12.354  61.888  1.00  0.00           P
ATOM   4721  GL1 DPP   630     205.639  13.204  58.338  1.00  0.00            
ATOM   4722  GL2 DPP   630     208.039  15.454  58.238  1.00  0.00            
ATOM   4723  C1A DPP   630     207.689  11.904  54.138  1.00  0.00           C
ATOM   4724  C2A DPP   630     207.489  12.854  50.388  1.00  0.00           C
ATOM   4725  C3A DPP   630     205.489  13.104  46.938  1.00  0.00           C
ATOM   4726  C4A DPP   630     204.089  12.054  43.188  1.00  0.00           C
ATOM   4727  C1B DPP   630     206.239  16.704  53.638  1.00  0.00           C
ATOM   4728  C2B DPP   630     204.289  17.604  49.638  1.00  0.00           C
ATOM   4729  C3B DPP   630     203.139  20.804  46.388  1.00  0.00           C
ATOM   4730  C4B DPP   630     200.089  21.104  42.738  1.00  0.00           C
ATOM   4731  NC3 DPP   631      12.589 229.554  64.188  1.00  0.00           N
ATOM   4732  PO4 DPP   631      12.639 224.604  61.238  1.00  0.00           P
ATOM   4733  GL1 DPP   631      13.639 223.154  57.988  1.00  0.00            
ATOM   4734  GL2 DPP   631      13.289 225.704  56.188  1.00  0.00            
ATOM   4735  C1A DPP   631      14.039 221.104  54.038  1.00  0.00           C
ATOM   4736  C2A DPP   631      13.289 218.904  50.388  1.00  0.00           C
ATOM   4737  C3A DPP   631      13.289 218.504  45.738  1.00  0.00           C
ATOM   4738  C4A DPP   631      11.489 220.254  42.288  1.00  0.00           C
ATOM   4739  C1B DPP   631      12.839 225.154  52.238  1.00  0.00           C
ATOM   4740  C2B DPP   631      11.989 223.004  48.888  1.00  0.00           C
ATOM   4741  C3B DPP   631      12.539 224.304  45.288  1.00  0.00           C
ATOM   4742  C4B DPP   631      12.789 225.454  40.938  1.00  0.00           C
ATOM   4743  NC3 DPP   632      34.989  33.954  62.088  1.00  0.00           N
ATOM   4744  PO4 DPP   632      33.189  29.804  62.088  1.00  0.00           P
ATOM   4745  GL1 DPP   632      31.889  31.204  58.588  1.00  0.00            
ATOM   4746  GL2 DPP   632      31.239  34.404  58.738  1.00  0.00            
ATOM   4747  C1A DPP   632      33.639  31.904  54.738  1.00  0.00           C
ATOM   4748  C2A DPP   632      34.789  32.604  52.038  1.00  0.00           C
ATOM   4749  C3A DPP   632      36.139  32.604  48.838  1.00  0.00           C
ATOM   4750  C4A DPP   632      37.039  34.004  44.138  1.00  0.00           C
ATOM   4751  C1B DPP   632      29.489  35.954  54.388  1.00  0.00           C
ATOM   4752  C2B DPP   632      31.339  35.754  50.788  1.00  0.00           C
ATOM   4753  C3B DPP   632      33.889  36.854  47.438  1.00  0.00           C
ATOM   4754  C4B DPP   632      32.139  37.854  43.838  1.00  0.00           C
ATOM   4755  NC3 DPP   633     133.739  45.954  66.688  1.00  0.00           N
ATOM   4756  PO4 DPP   633     133.289  49.104  62.188  1.00  0.00           P
ATOM   4757  GL1 DPP   633     132.589  51.054  58.888  1.00  0.00            
ATOM   4758  GL2 DPP   633     129.239  53.254  59.138  1.00  0.00            
ATOM   4759  C1A DPP   633     132.939  50.304  54.688  1.00  0.00           C
ATOM   4760  C2A DPP   633     132.139  47.154  52.388  1.00  0.00           C
ATOM   4761  C3A DPP   633     133.839  42.954  48.588  1.00  0.00           C
ATOM   4762  C4A DPP   633     133.039  38.654  47.588  1.00  0.00           C
ATOM   4763  C1B DPP   633     127.939  52.004  54.938  1.00  0.00           C
ATOM   4764  C2B DPP   633     125.489  51.954  51.938  1.00  0.00           C
ATOM   4765  C3B DPP   633     125.339  54.204  47.338  1.00  0.00           C
ATOM   4766  C4B DPP   633     125.739  54.904  42.388  1.00  0.00           C
ATOM   4767  NC3 DPP   634     226.589 166.504  68.588  1.00  0.00           N
ATOM   4768  PO4 DPP   634     225.889 164.504  64.288  1.00  0.00           P
ATOM   4769  GL1 DPP   634     224.639 166.004  60.788  1.00  0.00            
ATOM   4770  GL2 DPP   634     227.289 166.854  58.738  1.00  0.00            
ATOM   4771  C1A DPP   634     221.889 167.204  58.888  1.00  0.00           C
ATOM   4772  C2A DPP   634     220.439 169.054  55.238  1.00  0.00           C
ATOM   4773  C3A DPP   634     216.789 171.504  53.888  1.00  0.00           C
ATOM   4774  C4A DPP   634     214.989 171.804  50.138  1.00  0.00           C
ATOM   4775  C1B DPP   634     228.289 164.954  55.938  1.00  0.00           C
ATOM   4776  C2B DPP   634     227.789 166.804  52.288  1.00  0.00           C
ATOM   4777  C3B DPP   634     228.189 168.604  49.138  1.00  0.00           C
ATOM   4778  C4B DPP   634     230.839 170.804  46.638  1.00  0.00           C
ATOM   4779  NC3 DPP   635     124.789 205.154  56.288  1.00  0.00           N
ATOM   4780  PO4 DPP   635     123.239 208.504  57.788  1.00  0.00           P
ATOM   4781  GL1 DPP   635     123.489 209.754  53.488  1.00  0.00            
ATOM   4782  GL2 DPP   635     120.639 209.254  51.438  1.00  0.00            
ATOM   4783  C1A DPP   635     124.489 209.254  48.988  1.00  0.00           C
ATOM   4784  C2A DPP   635     122.589 207.954  45.338  1.00  0.00           C
ATOM   4785  C3A DPP   635     121.739 207.654  41.188  1.00  0.00           C
ATOM   4786  C4A DPP   635     121.739 210.704  37.738  1.00  0.00           C
ATOM   4787  C1B DPP   635     119.439 210.254  48.388  1.00  0.00           C
ATOM   4788  C2B DPP   635     120.189 212.354  44.488  1.00  0.00           C
ATOM   4789  C3B DPP   635     122.689 216.104  43.988  1.00  0.00           C
ATOM   4790  C4B DPP   635     121.589 220.354  44.238  1.00  0.00           C
ATOM   4791  NC3 DPP   636     143.839 211.504  63.438  1.00  0.00           N
ATOM   4792  PO4 DPP   636     146.339 207.204  63.288  1.00  0.00           P
ATOM   4793  GL1 DPP   636     148.239 206.804  58.838  1.00  0.00            
ATOM   4794  GL2 DPP   636     150.989 208.554  58.088  1.00  0.00            
ATOM   4795  C1A DPP   636     146.989 208.054  55.288  1.00  0.00           C
ATOM   4796  C2A DPP   636     147.489 207.954  50.388  1.00  0.00           C
ATOM   4797  C3A DPP   636     147.139 209.104  46.238  1.00  0.00           C
ATOM   4798  C4A DPP   636     145.189 210.504  41.738  1.00  0.00           C
ATOM   4799  C1B DPP   636     152.489 208.754  53.338  1.00  0.00           C
ATOM   4800  C2B DPP   636     151.539 209.404  48.738  1.00  0.00           C
ATOM   4801  C3B DPP   636     151.989 210.304  44.688  1.00  0.00           C
ATOM   4802  C4B DPP   636     150.089 209.404  41.088  1.00  0.00           C
ATOM   4803  NC3 DPP   637      68.489 125.854  59.838  1.00  0.00           N
ATOM   4804  PO4 DPP   637      68.839 128.804  57.188  1.00  0.00           P
ATOM   4805  GL1 DPP   637      70.689 128.254  53.488  1.00  0.00            
ATOM   4806  GL2 DPP   637      73.539 126.654  53.138  1.00  0.00            
ATOM   4807  C1A DPP   637      70.189 126.504  49.488  1.00  0.00           C
ATOM   4808  C2A DPP   637      70.539 128.104  46.438  1.00  0.00           C
ATOM   4809  C3A DPP   637      72.639 128.304  43.188  1.00  0.00           C
ATOM   4810  C4A DPP   637      74.689 127.904  39.088  1.00  0.00           C
ATOM   4811  C1B DPP   637      74.839 129.754  51.238  1.00  0.00           C
ATOM   4812  C2B DPP   637      73.189 132.154  47.788  1.00  0.00           C
ATOM   4813  C3B DPP   637      71.389 133.604  43.338  1.00  0.00           C
ATOM   4814  C4B DPP   637      73.339 133.504  39.538  1.00  0.00           C
ATOM   4815  NC3 DPP   638     222.389  88.454  56.988  1.00  0.00           N
ATOM   4816  PO4 DPP   638     218.489  89.904  56.738  1.00  0.00           P
ATOM   4817  GL1 DPP   638     220.689  90.904  52.788  1.00  0.00            
ATOM   4818  GL2 DPP   638     218.639  91.704  51.538  1.00  0.00            
ATOM   4819  C1A DPP   638     223.489  90.354  49.938  1.00  0.00           C
ATOM   4820  C2A DPP   638     223.839  88.204  46.038  1.00  0.00           C
ATOM   4821  C3A DPP   638     226.239  87.554  41.738  1.00  0.00           C
ATOM   4822  C4A DPP   638     225.989  90.404  38.038  1.00  0.00           C
ATOM   4823  C1B DPP   638     218.889  91.204  47.288  1.00  0.00           C
ATOM   4824  C2B DPP   638     219.889  92.804  44.388  1.00  0.00           C
ATOM   4825  C3B DPP   638     219.939  93.254  39.088  1.00  0.00           C
ATOM   4826  C4B DPP   638     221.339  91.554  35.638  1.00  0.00           C
ATOM   4827  NC3 DPP   639     193.339 124.004  61.938  1.00  0.00           N
ATOM   4828  PO4 DPP   639     196.089 121.004  62.238  1.00  0.00           P
ATOM   4829  GL1 DPP   639     197.339 121.954  58.388  1.00  0.00            
ATOM   4830  GL2 DPP   639     195.289 123.904  57.038  1.00  0.00            
ATOM   4831  C1A DPP   639     199.839 120.204  54.338  1.00  0.00           C
ATOM   4832  C2A DPP   639     201.589 119.404  50.388  1.00  0.00           C
ATOM   4833  C3A DPP   639     204.039 118.904  47.138  1.00  0.00           C
ATOM   4834  C4A DPP   639     205.989 117.604  45.088  1.00  0.00           C
ATOM   4835  C1B DPP   639     196.339 123.104  51.938  1.00  0.00           C
ATOM   4836  C2B DPP   639     196.239 121.154  47.438  1.00  0.00           C
ATOM   4837  C3B DPP   639     197.289 121.404  43.438  1.00  0.00           C
ATOM   4838  C4B DPP   639     198.539 120.004  39.088  1.00  0.00           C
ATOM   4839  NC3 DPP   640     149.489 222.904  64.888  1.00  0.00           N
ATOM   4840  PO4 DPP   640     153.589 221.504  63.588  1.00  0.00           P
ATOM   4841  GL1 DPP   640     155.639 223.554  59.588  1.00  0.00            
ATOM   4842  GL2 DPP   640     153.939 222.104  56.938  1.00  0.00            
ATOM   4843  C1A DPP   640     155.089 227.154  56.938  1.00  0.00           C
ATOM   4844  C2A DPP   640     155.089 228.054  53.088  1.00  0.00           C
ATOM   4845  C3A DPP   640     156.789 230.254  49.388  1.00  0.00           C
ATOM   4846  C4A DPP   640     155.989 230.454  44.938  1.00  0.00           C
ATOM   4847  C1B DPP   640     156.589 223.204  53.238  1.00  0.00           C
ATOM   4848  C2B DPP   640     159.089 221.054  50.788  1.00  0.00           C
ATOM   4849  C3B DPP   640     160.439 221.154  46.888  1.00  0.00           C
ATOM   4850  C4B DPP   640     159.289 219.154  42.288  1.00  0.00           C
ATOM   4851  NC3 DPP   641     211.939  67.904  56.288  1.00  0.00           N
ATOM   4852  PO4 DPP   641     209.039  64.804  57.638  1.00  0.00           P
ATOM   4853  GL1 DPP   641     207.839  65.704  53.088  1.00  0.00            
ATOM   4854  GL2 DPP   641     211.389  66.954  51.438  1.00  0.00            
ATOM   4855  C1A DPP   641     206.589  67.754  49.788  1.00  0.00           C
ATOM   4856  C2A DPP   641     206.339  68.654  45.638  1.00  0.00           C
ATOM   4857  C3A DPP   641     206.339  67.754  41.688  1.00  0.00           C
ATOM   4858  C4A DPP   641     206.889  65.904  37.838  1.00  0.00           C
ATOM   4859  C1B DPP   641     211.039  66.804  46.988  1.00  0.00           C
ATOM   4860  C2B DPP   641     210.989  67.804  42.288  1.00  0.00           C
ATOM   4861  C3B DPP   641     212.389  68.004  38.088  1.00  0.00           C
ATOM   4862  C4B DPP   641     212.689  64.804  34.788  1.00  0.00           C
ATOM   4863  NC3 DPP   642      83.889 197.804  56.488  1.00  0.00           N
ATOM   4864  PO4 DPP   642      80.289 196.254  54.138  1.00  0.00           P
ATOM   4865  GL1 DPP   642      81.939 197.954  50.488  1.00  0.00            
ATOM   4866  GL2 DPP   642      84.939 197.904  50.788  1.00  0.00            
ATOM   4867  C1A DPP   642      81.839 198.554  46.388  1.00  0.00           C
ATOM   4868  C2A DPP   642      83.039 199.054  42.088  1.00  0.00           C
ATOM   4869  C3A DPP   642      82.739 199.304  38.338  1.00  0.00           C
ATOM   4870  C4A DPP   642      81.389 199.804  34.338  1.00  0.00           C
ATOM   4871  C1B DPP   642      87.289 199.504  47.288  1.00  0.00           C
ATOM   4872  C2B DPP   642      88.539 201.904  43.488  1.00  0.00           C
ATOM   4873  C3B DPP   642      89.489 204.154  39.438  1.00  0.00           C
ATOM   4874  C4B DPP   642      91.189 201.654  35.538  1.00  0.00           C
ATOM   4875  NC3 DPP   643      28.689  27.954  61.738  1.00  0.00           N
ATOM   4876  PO4 DPP   643      25.539  31.404  59.438  1.00  0.00           P
ATOM   4877  GL1 DPP   643      27.039  32.454  55.888  1.00  0.00            
ATOM   4878  GL2 DPP   643      24.639  35.004  55.038  1.00  0.00            
ATOM   4879  C1A DPP   643      26.639  33.354  51.238  1.00  0.00           C
ATOM   4880  C2A DPP   643      25.589  35.204  48.088  1.00  0.00           C
ATOM   4881  C3A DPP   643      27.289  35.554  43.538  1.00  0.00           C
ATOM   4882  C4A DPP   643      29.239  35.354  38.488  1.00  0.00           C
ATOM   4883  C1B DPP   643      21.239  35.704  51.438  1.00  0.00           C
ATOM   4884  C2B DPP   643      19.189  35.604  47.138  1.00  0.00           C
ATOM   4885  C3B DPP   643      21.539  35.054  43.288  1.00  0.00           C
ATOM   4886  C4B DPP   643      23.339  34.904  39.188  1.00  0.00           C
ATOM   4887  NC3 DPP   644     223.139  76.404  58.538  1.00  0.00           N
ATOM   4888  PO4 DPP   644     219.389  72.854  57.838  1.00  0.00           P
ATOM   4889  GL1 DPP   644     219.939  73.054  52.938  1.00  0.00            
ATOM   4890  GL2 DPP   644     220.689  69.954  53.138  1.00  0.00            
ATOM   4891  C1A DPP   644     221.189  75.454  48.638  1.00  0.00           C
ATOM   4892  C2A DPP   644     220.489  75.954  43.888  1.00  0.00           C
ATOM   4893  C3A DPP   644     220.189  73.054  40.488  1.00  0.00           C
ATOM   4894  C4A DPP   644     222.239  70.804  36.988  1.00  0.00           C
ATOM   4895  C1B DPP   644     220.189  69.754  48.638  1.00  0.00           C
ATOM   4896  C2B DPP   644     220.789  68.804  44.338  1.00  0.00           C
ATOM   4897  C3B DPP   644     218.889  66.104  42.288  1.00  0.00           C
ATOM   4898  C4B DPP   644     214.739  64.604  40.788  1.00  0.00           C
ATOM   4899  NC3 DPP   645      55.489 110.054  61.838  1.00  0.00           N
ATOM   4900  PO4 DPP   645      51.589 112.454  60.688  1.00  0.00           P
ATOM   4901  GL1 DPP   645      52.439 111.554  56.088  1.00  0.00            
ATOM   4902  GL2 DPP   645      53.589 108.604  57.338  1.00  0.00            
ATOM   4903  C1A DPP   645      52.139 113.504  52.188  1.00  0.00           C
ATOM   4904  C2A DPP   645      50.139 113.154  48.188  1.00  0.00           C
ATOM   4905  C3A DPP   645      46.689 113.154  44.288  1.00  0.00           C
ATOM   4906  C4A DPP   645      44.739 113.954  40.088  1.00  0.00           C
ATOM   4907  C1B DPP   645      56.389 107.554  55.188  1.00  0.00           C
ATOM   4908  C2B DPP   645      58.239 106.254  52.088  1.00  0.00           C
ATOM   4909  C3B DPP   645      60.589 104.704  49.438  1.00  0.00           C
ATOM   4910  C4B DPP   645      63.439 104.604  46.988  1.00  0.00           C
ATOM   4911  NC3 DPP   646      24.439 120.654  59.988  1.00  0.00           N
ATOM   4912  PO4 DPP   646      29.289 121.504  58.938  1.00  0.00           P
ATOM   4913  GL1 DPP   646      28.689 121.754  55.288  1.00  0.00            
ATOM   4914  GL2 DPP   646      32.589 121.554  54.188  1.00  0.00            
ATOM   4915  C1A DPP   646      27.739 121.904  50.488  1.00  0.00           C
ATOM   4916  C2A DPP   646      27.489 122.254  45.888  1.00  0.00           C
ATOM   4917  C3A DPP   646      28.739 124.704  42.838  1.00  0.00           C
ATOM   4918  C4A DPP   646      32.839 125.104  39.488  1.00  0.00           C
ATOM   4919  C1B DPP   646      32.539 119.454  50.438  1.00  0.00           C
ATOM   4920  C2B DPP   646      31.339 119.654  46.738  1.00  0.00           C
ATOM   4921  C3B DPP   646      30.889 119.804  42.738  1.00  0.00           C
ATOM   4922  C4B DPP   646      28.989 121.154  39.288  1.00  0.00           C
ATOM   4923  NC3 DPP   647     187.589 118.804  66.688  1.00  0.00           N
ATOM   4924  PO4 DPP   647     190.639 120.254  64.688  1.00  0.00           P
ATOM   4925  GL1 DPP   647     188.139 117.354  61.288  1.00  0.00            
ATOM   4926  GL2 DPP   647     185.639 116.054  63.088  1.00  0.00            
ATOM   4927  C1A DPP   647     188.939 116.604  57.638  1.00  0.00           C
ATOM   4928  C2A DPP   647     187.489 116.304  54.388  1.00  0.00           C
ATOM   4929  C3A DPP   647     187.639 116.704  49.788  1.00  0.00           C
ATOM   4930  C4A DPP   647     186.739 116.254  45.388  1.00  0.00           C
ATOM   4931  C1B DPP   647     182.789 117.804  59.688  1.00  0.00           C
ATOM   4932  C2B DPP   647     183.239 117.854  55.688  1.00  0.00           C
ATOM   4933  C3B DPP   647     182.689 117.904  51.438  1.00  0.00           C
ATOM   4934  C4B DPP   647     183.839 119.504  48.038  1.00  0.00           C
ATOM   4935  NC3 DPP   648     153.389  35.204  59.838  1.00  0.00           N
ATOM   4936  PO4 DPP   648     149.639  36.904  59.688  1.00  0.00           P
ATOM   4937  GL1 DPP   648     145.889  36.454  56.688  1.00  0.00            
ATOM   4938  GL2 DPP   648     143.589  36.054  57.688  1.00  0.00            
ATOM   4939  C1A DPP   648     144.839  37.654  52.888  1.00  0.00           C
ATOM   4940  C2A DPP   648     144.839  37.954  49.188  1.00  0.00           C
ATOM   4941  C3A DPP   648     144.089  39.804  45.438  1.00  0.00           C
ATOM   4942  C4A DPP   648     142.239  41.954  42.338  1.00  0.00           C
ATOM   4943  C1B DPP   648     140.639  35.204  54.388  1.00  0.00           C
ATOM   4944  C2B DPP   648     140.889  34.554  49.588  1.00  0.00           C
ATOM   4945  C3B DPP   648     141.539  35.504  44.838  1.00  0.00           C
ATOM   4946  C4B DPP   648     140.639  37.304  40.788  1.00  0.00           C
ATOM   4947  NC3 DPP   649      21.639 212.304  59.138  1.00  0.00           N
ATOM   4948  PO4 DPP   649      17.439 214.804  59.988  1.00  0.00           P
ATOM   4949  GL1 DPP   649      17.989 216.404  55.688  1.00  0.00            
ATOM   4950  GL2 DPP   649      20.739 214.854  55.188  1.00  0.00            
ATOM   4951  C1A DPP   649      17.539 217.054  51.588  1.00  0.00           C
ATOM   4952  C2A DPP   649      17.789 217.054  47.488  1.00  0.00           C
ATOM   4953  C3A DPP   649      18.939 217.804  44.138  1.00  0.00           C
ATOM   4954  C4A DPP   649      19.689 218.404  40.338  1.00  0.00           C
ATOM   4955  C1B DPP   649      19.139 212.754  51.988  1.00  0.00           C
ATOM   4956  C2B DPP   649      17.889 212.004  47.688  1.00  0.00           C
ATOM   4957  C3B DPP   649      18.489 213.004  42.438  1.00  0.00           C
ATOM   4958  C4B DPP   649      20.639 213.304  38.638  1.00  0.00           C
ATOM   4959  NC3 DPP   650     218.889  16.954  64.188  1.00  0.00           N
ATOM   4960  PO4 DPP   650     218.939  17.204  60.038  1.00  0.00           P
ATOM   4961  GL1 DPP   650     217.789  17.954  55.638  1.00  0.00            
ATOM   4962  GL2 DPP   650     218.889  15.004  53.688  1.00  0.00            
ATOM   4963  C1A DPP   650     215.489  17.704  52.038  1.00  0.00           C
ATOM   4964  C2A DPP   650     214.789  15.754  48.238  1.00  0.00           C
ATOM   4965  C3A DPP   650     212.139  15.954  44.388  1.00  0.00           C
ATOM   4966  C4A DPP   650     208.389  14.104  43.088  1.00  0.00           C
ATOM   4967  C1B DPP   650     219.589  13.954  49.638  1.00  0.00           C
ATOM   4968  C2B DPP   650     219.589  15.104  45.338  1.00  0.00           C
ATOM   4969  C3B DPP   650     216.539  15.404  42.538  1.00  0.00           C
ATOM   4970  C4B DPP   650     214.389  18.154  39.438  1.00  0.00           C
ATOM   4971  NC3 DPP   651     142.439 224.204  63.188  1.00  0.00           N
ATOM   4972  PO4 DPP   651     145.889 225.454  62.988  1.00  0.00           P
ATOM   4973  GL1 DPP   651     143.589 223.404  58.388  1.00  0.00            
ATOM   4974  GL2 DPP   651     144.989 220.254  58.488  1.00  0.00            
ATOM   4975  C1A DPP   651     143.739 221.704  53.488  1.00  0.00           C
ATOM   4976  C2A DPP   651     143.239 222.354  48.988  1.00  0.00           C
ATOM   4977  C3A DPP   651     142.439 218.854  46.788  1.00  0.00           C
ATOM   4978  C4A DPP   651     142.139 218.854  42.038  1.00  0.00           C
ATOM   4979  C1B DPP   651     147.939 218.754  54.738  1.00  0.00           C
ATOM   4980  C2B DPP   651     151.889 220.204  52.988  1.00  0.00           C
ATOM   4981  C3B DPP   651     154.639 218.154  50.788  1.00  0.00           C
ATOM   4982  C4B DPP   651     156.089 218.654  47.088  1.00  0.00           C
ATOM   4983  NC3 DPP   652     162.139 117.204  65.188  1.00  0.00           N
ATOM   4984  PO4 DPP   652     165.639 117.604  62.788  1.00  0.00           P
ATOM   4985  GL1 DPP   652     165.089 117.754  59.138  1.00  0.00            
ATOM   4986  GL2 DPP   652     168.639 118.204  58.238  1.00  0.00            
ATOM   4987  C1A DPP   652     164.189 116.004  55.388  1.00  0.00           C
ATOM   4988  C2A DPP   652     163.939 115.654  50.938  1.00  0.00           C
ATOM   4989  C3A DPP   652     161.339 114.154  46.638  1.00  0.00           C
ATOM   4990  C4A DPP   652     160.439 117.154  43.038  1.00  0.00           C
ATOM   4991  C1B DPP   652     168.589 117.054  52.988  1.00  0.00           C
ATOM   4992  C2B DPP   652     168.239 116.854  49.188  1.00  0.00           C
ATOM   4993  C3B DPP   652     167.239 112.504  48.738  1.00  0.00           C
ATOM   4994  C4B DPP   652     163.589 109.854  48.888  1.00  0.00           C
ATOM   4995  NC3 DPP   653     223.489 136.104  61.638  1.00  0.00           N
ATOM   4996  PO4 DPP   653     223.939 131.554  62.688  1.00  0.00           P
ATOM   4997  GL1 DPP   653     224.539 132.304  57.838  1.00  0.00            
ATOM   4998  GL2 DPP   653     226.339 134.104  57.338  1.00  0.00            
ATOM   4999  C1A DPP   653     225.139 131.254  53.138  1.00  0.00           C
ATOM   5000  C2A DPP   653     224.089 131.604  48.638  1.00  0.00           C
ATOM   5001  C3A DPP   653     225.289 133.204  43.988  1.00  0.00           C
ATOM   5002  C4A DPP   653     224.739 131.554  40.388  1.00  0.00           C
ATOM   5003  C1B DPP   653     223.839 136.004  54.838  1.00  0.00           C
ATOM   5004  C2B DPP   653     223.739 135.954  50.638  1.00  0.00           C
ATOM   5005  C3B DPP   653     221.789 135.604  47.038  1.00  0.00           C
ATOM   5006  C4B DPP   653     219.089 136.154  43.838  1.00  0.00           C
ATOM   5007  NC3 DPP   654     183.739  37.204  61.588  1.00  0.00           N
ATOM   5008  PO4 DPP   654     180.989  34.854  59.188  1.00  0.00           P
ATOM   5009  GL1 DPP   654     181.239  35.354  55.338  1.00  0.00            
ATOM   5010  GL2 DPP   654     178.389  34.104  53.038  1.00  0.00            
ATOM   5011  C1A DPP   654     183.039  35.404  52.288  1.00  0.00           C
ATOM   5012  C2A DPP   654     183.939  34.354  47.688  1.00  0.00           C
ATOM   5013  C3A DPP   654     183.589  34.304  43.888  1.00  0.00           C
ATOM   5014  C4A DPP   654     181.239  31.704  40.538  1.00  0.00           C
ATOM   5015  C1B DPP   654     175.439  35.654  49.288  1.00  0.00           C
ATOM   5016  C2B DPP   654     173.939  36.454  44.938  1.00  0.00           C
ATOM   5017  C3B DPP   654     170.289  35.804  42.438  1.00  0.00           C
ATOM   5018  C4B DPP   654     166.539  33.704  38.938  1.00  0.00           C
ATOM   5019  NC3 DPP   655     214.939 114.404  61.938  1.00  0.00           N
ATOM   5020  PO4 DPP   655     210.789 115.804  62.538  1.00  0.00           P
ATOM   5021  GL1 DPP   655     210.889 118.354  59.888  1.00  0.00            
ATOM   5022  GL2 DPP   655     211.239 121.504  59.788  1.00  0.00            
ATOM   5023  C1A DPP   655     209.989 119.354  55.588  1.00  0.00           C
ATOM   5024  C2A DPP   655     208.489 117.254  52.338  1.00  0.00           C
ATOM   5025  C3A DPP   655     208.739 119.354  49.238  1.00  0.00           C
ATOM   5026  C4A DPP   655     211.089 118.654  46.188  1.00  0.00           C
ATOM   5027  C1B DPP   655     209.039 124.554  56.588  1.00  0.00           C
ATOM   5028  C2B DPP   655     209.089 124.154  52.138  1.00  0.00           C
ATOM   5029  C3B DPP   655     209.639 123.854  47.838  1.00  0.00           C
ATOM   5030  C4B DPP   655     206.739 122.504  44.738  1.00  0.00           C
ATOM   5031  NC3 DPP   656      86.639  24.254  68.238  1.00  0.00           N
ATOM   5032  PO4 DPP   656      83.389  21.754  67.238  1.00  0.00           P
ATOM   5033  GL1 DPP   656      82.139  23.304  62.138  1.00  0.00            
ATOM   5034  GL2 DPP   656      81.989  26.954  61.688  1.00  0.00            
ATOM   5035  C1A DPP   656      81.589  24.704  57.588  1.00  0.00           C
ATOM   5036  C2A DPP   656      82.539  25.104  53.038  1.00  0.00           C
ATOM   5037  C3A DPP   656      82.739  28.854  50.038  1.00  0.00           C
ATOM   5038  C4A DPP   656      85.189  33.054  48.788  1.00  0.00           C
ATOM   5039  C1B DPP   656      83.339  29.554  57.638  1.00  0.00           C
ATOM   5040  C2B DPP   656      83.639  32.454  54.888  1.00  0.00           C
ATOM   5041  C3B DPP   656      82.489  35.754  52.538  1.00  0.00           C
ATOM   5042  C4B DPP   656      82.989  39.754  49.238  1.00  0.00           C
ATOM   5043  NC3 DPP   657      -2.811   2.304  60.038  1.00  0.00           N
ATOM   5044  PO4 DPP   657       0.689   4.904  60.138  1.00  0.00           P
ATOM   5045  GL1 DPP   657       1.539   5.304  56.188  1.00  0.00            
ATOM   5046  GL2 DPP   657       2.639   2.704  55.438  1.00  0.00            
ATOM   5047  C1A DPP   657       0.639   6.704  52.038  1.00  0.00           C
ATOM   5048  C2A DPP   657       0.989   7.404  46.738  1.00  0.00           C
ATOM   5049  C3A DPP   657       2.339   6.054  42.288  1.00  0.00           C
ATOM   5050  C4A DPP   657       4.689   4.804  38.388  1.00  0.00           C
ATOM   5051  C1B DPP   657       1.489   1.354  50.938  1.00  0.00           C
ATOM   5052  C2B DPP   657      -0.711   2.504  47.288  1.00  0.00           C
ATOM   5053  C3B DPP   657      -2.311   4.004  43.688  1.00  0.00           C
ATOM   5054  C4B DPP   657      -4.411   7.504  40.238  1.00  0.00           C
ATOM   5055  NC3 DPP   658     123.739  13.554  65.088  1.00  0.00           N
ATOM   5056  PO4 DPP   658     121.189   9.904  64.238  1.00  0.00           P
ATOM   5057  GL1 DPP   658     123.039   8.904  59.938  1.00  0.00            
ATOM   5058  GL2 DPP   658     124.039  12.754  59.488  1.00  0.00            
ATOM   5059  C1A DPP   658     124.789   7.754  55.338  1.00  0.00           C
ATOM   5060  C2A DPP   658     125.089   4.804  51.938  1.00  0.00           C
ATOM   5061  C3A DPP   658     125.739   1.504  47.688  1.00  0.00           C
[truncated: 4,166,314 more chars]
