# Supplementary material for: Data showing the lipid conformations and membrane binding behaviors of beta-amyloid fibrils in phase-separated cholesterol-enriched lipid domains with and without glycolipid and oxidized cholesterol from coarse-grained molecular dynamics simulations
Source: Data Brief. 2020 Apr 19;30:105496. doi: 10.1016/j.dib.2020.105496 (PMC7186522; doi:10.1016/j.dib.2020.105496)
Supplement: Supplementary file 1 [file mmc1.zip › Supplementary-Data/S08-12/P4-AB-3.pdb]

TITLE     P4-AB system t= 20000000.00000
REMARK    THIS IS A SIMULATION BOX
CRYST1  225.243  226.993  126.481  90.00  90.00  90.00 P 1           1
MODEL        1
ATOM      1  BB  LEU     1      99.197 106.729  63.343  1.00  0.00           B
ATOM      2  SC1 LEU     1      97.397 106.579  61.443  1.00  0.00           S
ATOM      3  BB  VAL     2     102.047 106.079  60.893  1.00  0.00           B
ATOM      4  SC1 VAL     2     102.797 104.879  59.493  1.00  0.00           S
ATOM      5  BB  PHE     3     104.897 107.029  63.193  1.00  0.00           B
ATOM      6  SC1 PHE     3     105.647 109.279  60.793  1.00  0.00           S
ATOM      7  SC2 PHE     3     106.847 107.229  60.293  1.00  0.00           S
ATOM      8  SC3 PHE     3     107.697 109.329  59.543  1.00  0.00           S
ATOM      9  BB  PHE     4     104.947 109.879  65.543  1.00  0.00           B
ATOM     10  SC1 PHE     4     103.097 109.379  68.293  1.00  0.00           S
ATOM     11  SC2 PHE     4     101.497 109.279  66.493  1.00  0.00           S
ATOM     12  SC3 PHE     4     101.097 108.129  68.543  1.00  0.00           S
ATOM     13  BB  ALA     5     107.197 112.079  67.693  1.00  0.00           B
ATOM     14  BB  GLU     6     108.597 115.629  67.893  1.00  0.00           B
ATOM     15  SC1 GLU     6     105.547 117.529  67.443  1.00  0.00           S
ATOM     16  BB  ASP     7     112.047 117.379  67.693  1.00  0.00           B
ATOM     17  SC1 ASP     7     111.947 117.579  65.143  1.00  0.00           S
ATOM     18  BB  VAL     8     112.347 118.679  71.243  1.00  0.00           B
ATOM     19  SC1 VAL     8     110.697 119.029  72.343  1.00  0.00           S
ATOM     20  BB  GLY     9     115.797 120.229  71.393  1.00  0.00           B
ATOM     21  BB  SER    10     118.047 122.779  73.143  1.00  0.00           B
ATOM     22  SC1 SER    10     118.197 122.829  75.093  1.00  0.00           S
ATOM     23  BB  ASN    11     120.197 124.379  70.443  1.00  0.00           B
ATOM     24  SC1 ASN    11     120.697 126.779  69.993  1.00  0.00           S
ATOM     25  BB  LYS    12     120.497 121.629  67.843  1.00  0.00           B
ATOM     26  SC1 LYS    12     118.547 120.279  67.143  1.00  0.00           S
ATOM     27  SC2 LYS    12     116.447 118.729  66.493  1.00  0.00           S
ATOM     28  BB  GLY    13     122.447 124.079  65.743  1.00  0.00           B
ATOM     29  BB  ALA    14     125.997 123.379  64.593  1.00  0.00           B
ATOM     30  BB  ILE    15     126.247 121.979  61.043  1.00  0.00           B
ATOM     31  SC1 ILE    15     127.597 122.179  59.643  1.00  0.00           S
ATOM     32  BB  ILE    16     122.597 121.429  60.543  1.00  0.00           B
ATOM     33  SC1 ILE    16     121.797 122.229  58.693  1.00  0.00           S
ATOM     34  BB  GLY    17     119.647 120.929  62.993  1.00  0.00           B
ATOM     35  BB  LEU    18     115.997 121.229  62.143  1.00  0.00           B
ATOM     36  SC1 LEU    18     116.547 123.679  61.193  1.00  0.00           S
ATOM     37  BB  MET    19     114.397 118.279  60.593  1.00  0.00           B
ATOM     38  SC1 MET    19     115.497 119.479  57.843  1.00  0.00           S
ATOM     39  BB  VAL    20     110.547 118.429  60.443  1.00  0.00           B
ATOM     40  SC1 VAL    20     109.997 118.429  58.543  1.00  0.00           S
ATOM     41  BB  GLY    21     107.497 118.329  62.643  1.00  0.00           B
ATOM     42  BB  GLY    22     103.747 117.479  62.343  1.00  0.00           B
ATOM     43  BB  VAL    23     103.047 117.079  58.593  1.00  0.00           B
ATOM     44  SC1 VAL    23     104.297 118.479  57.843  1.00  0.00           S
ATOM     45  BB  VAL    24     100.397 116.229  56.043  1.00  0.00           B
ATOM     46  SC1 VAL    24     100.597 115.879  54.093  1.00  0.00           S
ATOM     47  BB  ILE    25      97.797 114.429  58.193  1.00  0.00           B
ATOM     48  SC1 ILE    25      96.597 113.479  56.393  1.00  0.00           S
ATOM     49  BB  ALA    26     100.047 114.279  61.293  1.00  0.00           B
ATOM     50  BB  LEU    27      99.847 103.729  66.843  1.00  0.00           B
ATOM     51  SC1 LEU    27      99.447 101.279  67.893  1.00  0.00           S
ATOM     52  BB  VAL    28     102.997 103.029  64.693  1.00  0.00           B
ATOM     53  SC1 VAL    28     103.847 102.129  63.143  1.00  0.00           S
ATOM     54  BB  PHE    29     105.847 105.179  66.193  1.00  0.00           B
ATOM     55  SC1 PHE    29     105.997 102.879  68.693  1.00  0.00           S
ATOM     56  SC2 PHE    29     104.647 104.829  68.943  1.00  0.00           S
ATOM     57  SC3 PHE    29     105.297 103.579  70.893  1.00  0.00           S
ATOM     58  BB  PHE    30     108.597 107.829  65.843  1.00  0.00           B
ATOM     59  SC1 PHE    30     110.947 107.279  63.343  1.00  0.00           S
ATOM     60  SC2 PHE    30     109.747 109.379  63.143  1.00  0.00           S
ATOM     61  SC3 PHE    30     111.597 108.929  61.693  1.00  0.00           S
ATOM     62  BB  ALA    31     109.097 110.429  68.643  1.00  0.00           B
ATOM     63  BB  GLU    32     111.997 112.229  66.943  1.00  0.00           B
ATOM     64  SC1 GLU    32     113.597 109.479  66.843  1.00  0.00           S
ATOM     65  BB  ASP    33     115.097 113.979  68.243  1.00  0.00           B
ATOM     66  SC1 ASP    33     117.497 113.879  67.443  1.00  0.00           S
ATOM     67  BB  VAL    34     115.047 114.679  71.943  1.00  0.00           B
ATOM     68  SC1 VAL    34     113.847 114.229  73.493  1.00  0.00           S
ATOM     69  BB  GLY    35     117.547 117.279  70.943  1.00  0.00           B
ATOM     70  BB  SER    36     119.047 118.029  74.293  1.00  0.00           B
ATOM     71  SC1 SER    36     119.097 116.729  75.743  1.00  0.00           S
ATOM     72  BB  ASN    37     121.447 120.179  72.243  1.00  0.00           B
ATOM     73  SC1 ASN    37     123.347 121.629  72.993  1.00  0.00           S
ATOM     74  BB  LYS    38     122.047 118.079  69.193  1.00  0.00           B
ATOM     75  SC1 LYS    38     121.997 115.879  68.243  1.00  0.00           S
ATOM     76  SC2 LYS    38     122.347 112.879  68.193  1.00  0.00           S
ATOM     77  BB  GLY    39     124.047 120.729  67.343  1.00  0.00           B
ATOM     78  BB  ALA    40     126.347 118.029  65.993  1.00  0.00           B
ATOM     79  BB  ILE    41     126.697 117.729  62.293  1.00  0.00           B
ATOM     80  SC1 ILE    41     128.347 117.379  60.693  1.00  0.00           S
ATOM     81  BB  ILE    42     123.347 116.329  61.493  1.00  0.00           B
ATOM     82  SC1 ILE    42     123.597 115.529  59.493  1.00  0.00           S
ATOM     83  BB  GLY    43     120.547 117.379  63.793  1.00  0.00           B
ATOM     84  BB  LEU    44     117.397 116.429  61.893  1.00  0.00           B
ATOM     85  SC1 LEU    44     118.297 115.079  59.793  1.00  0.00           S
ATOM     86  BB  MET    45     114.697 114.179  63.043  1.00  0.00           B
ATOM     87  SC1 MET    45     115.997 111.779  63.193  1.00  0.00           S
ATOM     88  BB  VAL    46     111.547 113.729  61.093  1.00  0.00           B
ATOM     89  SC1 VAL    46     112.097 113.829  59.143  1.00  0.00           S
ATOM     90  BB  GLY    47     108.797 114.029  63.593  1.00  0.00           B
ATOM     91  BB  GLY    48     105.397 114.079  62.093  1.00  0.00           B
ATOM     92  BB  VAL    49     105.597 113.429  58.343  1.00  0.00           B
ATOM     93  SC1 VAL    49     106.897 114.279  57.093  1.00  0.00           S
ATOM     94  BB  VAL    50     102.947 111.279  56.793  1.00  0.00           B
ATOM     95  SC1 VAL    50     103.697 109.829  55.643  1.00  0.00           S
ATOM     96  BB  ILE    51      99.947 110.029  58.643  1.00  0.00           B
ATOM     97  SC1 ILE    51      99.247 108.329  57.293  1.00  0.00           S
ATOM     98  BB  ALA    52     100.997 111.279  62.143  1.00  0.00           B
ATOM     99  ROH CHO    53      66.897 119.229  26.343  1.00  0.00            
ATOM    100  R1  CHO    53      66.197 118.279  28.943  1.00  0.00            
ATOM    101  R2  CHO    53      68.047 117.879  30.943  1.00  0.00            
ATOM    102  R3  CHO    53      66.397 119.529  32.343  1.00  0.00            
ATOM    103  R4  CHO    53      68.147 118.279  34.393  1.00  0.00            
ATOM    104  R5  CHO    53      65.947 118.279  34.393  1.00  0.00            
ATOM    105  C1  CHO    53      66.597 120.029  37.693  1.00  0.00           C
ATOM    106  C2  CHO    53      65.147 122.829  41.043  1.00  0.00           C
ATOM    107  ROH CHO    54     147.297  68.679  55.043  1.00  0.00            
ATOM    108  R1  CHO    54     146.347  68.329  52.393  1.00  0.00            
ATOM    109  R2  CHO    54     145.297  70.379  50.893  1.00  0.00            
ATOM    110  R3  CHO    54     147.147  69.579  49.093  1.00  0.00            
ATOM    111  R4  CHO    54     145.297  71.229  47.543  1.00  0.00            
ATOM    112  R5  CHO    54     145.897  69.179  47.043  1.00  0.00            
ATOM    113  C1  CHO    54     147.047  70.929  43.893  1.00  0.00           C
ATOM    114  C2  CHO    54     146.347  71.329  40.293  1.00  0.00           C
ATOM    115  ROH CHO    55      92.797  29.029  24.893  1.00  0.00            
ATOM    116  R1  CHO    55      91.897  29.629  27.493  1.00  0.00            
ATOM    117  R2  CHO    55      93.197  28.779  29.743  1.00  0.00            
ATOM    118  R3  CHO    55      93.147  31.429  30.393  1.00  0.00            
ATOM    119  R4  CHO    55      94.047  30.079  32.843  1.00  0.00            
ATOM    120  R5  CHO    55      92.397  31.479  32.643  1.00  0.00            
ATOM    121  C1  CHO    55      94.497  33.279  35.243  1.00  0.00           C
ATOM    122  C2  CHO    55      96.097  31.129  37.193  1.00  0.00           C
ATOM    123  ROH CHO    56      87.547 167.979  61.043  1.00  0.00            
ATOM    124  R1  CHO    56      88.747 167.229  58.593  1.00  0.00            
ATOM    125  R2  CHO    56      90.497 165.079  58.343  1.00  0.00            
ATOM    126  R3  CHO    56      88.747 164.329  56.393  1.00  0.00            
ATOM    127  R4  CHO    56      91.297 163.129  55.643  1.00  0.00            
ATOM    128  R5  CHO    56      89.997 164.379  54.393  1.00  0.00            
ATOM    129  C1  CHO    56      90.147 161.229  52.243  1.00  0.00           C
ATOM    130  C2  CHO    56      92.797 160.729  49.393  1.00  0.00           C
ATOM    131  ROH CHO    57     103.397 109.729  25.293  1.00  0.00            
ATOM    132  R1  CHO    57     104.697 110.579  27.693  1.00  0.00            
ATOM    133  R2  CHO    57     103.497 112.129  29.593  1.00  0.00            
ATOM    134  R3  CHO    57     104.247 110.129  31.243  1.00  0.00            
ATOM    135  R4  CHO    57     104.697 112.579  32.793  1.00  0.00            
ATOM    136  R5  CHO    57     106.147 110.979  32.393  1.00  0.00            
ATOM    137  C1  CHO    57     106.097 110.929  36.243  1.00  0.00           C
ATOM    138  C2  CHO    57     105.197 111.379  39.943  1.00  0.00           C
ATOM    139  ROH CHO    58     127.897  16.629  22.443  1.00  0.00            
ATOM    140  R1  CHO    58     126.297  17.179  24.743  1.00  0.00            
ATOM    141  R2  CHO    58     125.597  15.229  26.543  1.00  0.00            
ATOM    142  R3  CHO    58     126.747  16.929  28.343  1.00  0.00            
ATOM    143  R4  CHO    58     125.397  14.879  29.943  1.00  0.00            
ATOM    144  R5  CHO    58     125.147  17.079  30.093  1.00  0.00            
ATOM    145  C1  CHO    58     126.347  16.279  33.643  1.00  0.00           C
ATOM    146  C2  CHO    58     125.247  17.629  37.443  1.00  0.00           C
ATOM    147  ROH CHO    59     161.747 180.779  26.843  1.00  0.00            
ATOM    148  R1  CHO    59     162.897 182.479  28.793  1.00  0.00            
ATOM    149  R2  CHO    59     161.947 182.629  31.393  1.00  0.00            
ATOM    150  R3  CHO    59     164.497 182.079  32.043  1.00  0.00            
ATOM    151  R4  CHO    59     163.247 182.879  34.543  1.00  0.00            
ATOM    152  R5  CHO    59     165.097 183.729  33.693  1.00  0.00            
ATOM    153  C1  CHO    59     166.447 182.529  37.043  1.00  0.00           C
ATOM    154  C2  CHO    59     165.747 179.929  40.393  1.00  0.00           C
ATOM    155  ROH CHO    60     132.197 102.329  58.543  1.00  0.00            
ATOM    156  R1  CHO    60     131.297 104.179  56.593  1.00  0.00            
ATOM    157  R2  CHO    60     132.547 104.529  54.143  1.00  0.00            
ATOM    158  R3  CHO    60     130.047 104.079  53.193  1.00  0.00            
ATOM    159  R4  CHO    60     131.347 105.679  51.093  1.00  0.00            
ATOM    160  R5  CHO    60     129.447 106.129  52.093  1.00  0.00            
ATOM    161  C1  CHO    60     128.297 105.929  48.443  1.00  0.00           C
ATOM    162  C2  CHO    60     128.497 108.629  47.343  1.00  0.00           C
ATOM    163  ROH CHO    61      74.897  68.129  24.993  1.00  0.00            
ATOM    164  R1  CHO    61      76.397  68.879  27.293  1.00  0.00            
ATOM    165  R2  CHO    61      75.347  70.429  29.293  1.00  0.00            
ATOM    166  R3  CHO    61      76.147  68.379  30.893  1.00  0.00            
ATOM    167  R4  CHO    61      75.947  70.679  32.693  1.00  0.00            
ATOM    168  R5  CHO    61      77.647  69.379  32.443  1.00  0.00            
ATOM    169  C1  CHO    61      77.047  68.829  36.143  1.00  0.00           C
ATOM    170  C2  CHO    61      76.447  68.729  40.143  1.00  0.00           C
ATOM    171  ROH CHO    62     158.597  54.629  18.243  1.00  0.00            
ATOM    172  R1  CHO    62     158.347  55.579  20.893  1.00  0.00            
ATOM    173  R2  CHO    62     156.347  54.729  22.643  1.00  0.00            
ATOM    174  R3  CHO    62     158.447  54.079  24.243  1.00  0.00            
ATOM    175  R4  CHO    62     156.147  54.279  26.043  1.00  0.00            
ATOM    176  R5  CHO    62     157.997  55.329  26.243  1.00  0.00            
ATOM    177  C1  CHO    62     157.947  53.379  29.543  1.00  0.00           C
ATOM    178  C2  CHO    62     156.647  54.529  32.843  1.00  0.00           C
ATOM    179  ROH CHO    63     165.597  37.679  23.743  1.00  0.00            
ATOM    180  R1  CHO    63     165.197  36.729  26.393  1.00  0.00            
ATOM    181  R2  CHO    63     167.247  36.379  28.193  1.00  0.00            
ATOM    182  R3  CHO    63     165.747  37.979  29.743  1.00  0.00            
ATOM    183  R4  CHO    63     167.297  36.379  31.643  1.00  0.00            
ATOM    184  R5  CHO    63     165.147  36.579  31.643  1.00  0.00            
ATOM    185  C1  CHO    63     165.947  37.879  35.143  1.00  0.00           C
ATOM    186  C2  CHO    63     163.297  38.929  38.343  1.00  0.00           C
ATOM    187  ROH CHO    64      95.647  71.629  20.843  1.00  0.00            
ATOM    188  R1  CHO    64      94.847  70.229  23.143  1.00  0.00            
ATOM    189  R2  CHO    64      96.297  68.179  24.293  1.00  0.00            
ATOM    190  R3  CHO    64      96.147  69.679  26.493  1.00  0.00            
ATOM    191  R4  CHO    64      96.397  66.929  27.493  1.00  0.00            
ATOM    192  R5  CHO    64      94.847  68.379  28.043  1.00  0.00            
ATOM    193  C1  CHO    64      96.297  67.679  31.493  1.00  0.00           C
ATOM    194  C2  CHO    64      95.697  67.179  35.943  1.00  0.00           C
ATOM    195  ROH CHO    65     106.197 133.179  61.243  1.00  0.00            
ATOM    196  R1  CHO    65     106.497 133.679  58.443  1.00  0.00            
ATOM    197  R2  CHO    65     108.597 132.679  56.943  1.00  0.00            
ATOM    198  R3  CHO    65     106.547 131.729  55.393  1.00  0.00            
ATOM    199  R4  CHO    65     108.597 132.679  53.493  1.00  0.00            
ATOM    200  R5  CHO    65     106.497 133.279  53.543  1.00  0.00            
ATOM    201  C1  CHO    65     106.747 131.829  49.993  1.00  0.00           C
ATOM    202  C2  CHO    65     107.097 131.679  46.593  1.00  0.00           C
ATOM    203  ROH CHO    66      29.197  92.979  22.243  1.00  0.00            
ATOM    204  R1  CHO    66      30.247  91.729  24.543  1.00  0.00            
ATOM    205  R2  CHO    66      30.297  92.979  27.043  1.00  0.00            
ATOM    206  R3  CHO    66      28.947  90.729  27.793  1.00  0.00            
ATOM    207  R4  CHO    66      30.047  91.879  30.293  1.00  0.00            
ATOM    208  R5  CHO    66      30.297  89.829  29.593  1.00  0.00            
ATOM    209  C1  CHO    66      28.647  89.129  32.943  1.00  0.00           C
ATOM    210  C2  CHO    66      28.447  87.479  36.743  1.00  0.00           C
ATOM    211  ROH CHO    67     196.897  10.729  32.443  1.00  0.00            
ATOM    212  R1  CHO    67     198.347  10.879  34.893  1.00  0.00            
ATOM    213  R2  CHO    67     197.447   9.729  37.243  1.00  0.00            
ATOM    214  R3  CHO    67     199.847   8.529  37.193  1.00  0.00            
ATOM    215  R4  CHO    67     199.147   8.629  40.043  1.00  0.00            
ATOM    216  R5  CHO    67     200.997   9.379  39.143  1.00  0.00            
ATOM    217  C1  CHO    67     202.397   6.879  41.643  1.00  0.00           C
ATOM    218  C2  CHO    67     205.647   9.629  42.843  1.00  0.00           C
ATOM    219  ROH CHO    68     150.847 144.679  61.943  1.00  0.00            
ATOM    220  R1  CHO    68     151.147 145.129  59.143  1.00  0.00            
ATOM    221  R2  CHO    68     150.247 143.329  57.243  1.00  0.00            
ATOM    222  R3  CHO    68     148.947 145.529  56.293  1.00  0.00            
ATOM    223  R4  CHO    68     149.097 143.629  54.043  1.00  0.00            
ATOM    224  R5  CHO    68     149.797 145.729  54.043  1.00  0.00            
ATOM    225  C1  CHO    68     147.247 145.879  51.193  1.00  0.00           C
ATOM    226  C2  CHO    68     144.497 146.629  48.593  1.00  0.00           C
ATOM    227  ROH CHO    69      71.647 161.929  32.293  1.00  0.00            
ATOM    228  R1  CHO    69      71.697 161.129  34.993  1.00  0.00            
ATOM    229  R2  CHO    69      72.597 162.779  36.993  1.00  0.00            
ATOM    230  R3  CHO    69      70.147 162.279  38.093  1.00  0.00            
ATOM    231  R4  CHO    69      71.897 162.779  40.393  1.00  0.00            
ATOM    232  R5  CHO    69      70.647 161.029  40.093  1.00  0.00            
ATOM    233  C1  CHO    69      69.197 162.279  43.393  1.00  0.00           C
ATOM    234  C2  CHO    69      66.497 159.379  45.343  1.00  0.00           C
ATOM    235  ROH CHO    70     218.447 100.429  19.893  1.00  0.00            
ATOM    236  R1  CHO    70     217.297  99.279  22.193  1.00  0.00            
ATOM    237  R2  CHO    70     218.597  97.429  23.743  1.00  0.00            
ATOM    238  R3  CHO    70     217.947  99.179  25.743  1.00  0.00            
ATOM    239  R4  CHO    70     218.347  96.579  27.093  1.00  0.00            
ATOM    240  R5  CHO    70     216.597  97.879  27.243  1.00  0.00            
ATOM    241  C1  CHO    70     217.597  97.729  30.893  1.00  0.00           C
ATOM    242  C2  CHO    70     217.447  98.279  34.543  1.00  0.00           C
ATOM    243  ROH CHO    71     189.347 150.229  54.693  1.00  0.00            
ATOM    244  R1  CHO    71     188.497 149.279  52.143  1.00  0.00            
ATOM    245  R2  CHO    71     186.247 150.279  50.843  1.00  0.00            
ATOM    246  R3  CHO    71     187.997 150.729  48.843  1.00  0.00            
ATOM    247  R4  CHO    71     185.397 150.479  47.493  1.00  0.00            
ATOM    248  R5  CHO    71     187.197 149.379  46.993  1.00  0.00            
ATOM    249  C1  CHO    71     186.547 151.029  43.643  1.00  0.00           C
ATOM    250  C2  CHO    71     188.697 151.229  40.493  1.00  0.00           C
ATOM    251  ROH CHO    72     139.797 108.729  57.293  1.00  0.00            
ATOM    252  R1  CHO    72     139.747 110.329  54.993  1.00  0.00            
ATOM    253  R2  CHO    72     141.997 110.779  53.443  1.00  0.00            
ATOM    254  R3  CHO    72     140.447 109.829  51.443  1.00  0.00            
ATOM    255  R4  CHO    72     142.397 111.579  50.093  1.00  0.00            
ATOM    256  R5  CHO    72     140.247 111.679  49.943  1.00  0.00            
ATOM    257  C1  CHO    72     141.197 111.129  46.243  1.00  0.00           C
ATOM    258  C2  CHO    72     138.147 113.979  44.993  1.00  0.00           C
ATOM    259  ROH CHO    73      12.547  92.279  58.793  1.00  0.00            
ATOM    260  R1  CHO    73      12.097  93.729  56.393  1.00  0.00            
ATOM    261  R2  CHO    73      14.097  94.129  54.543  1.00  0.00            
ATOM    262  R3  CHO    73      12.297  93.029  52.843  1.00  0.00            
ATOM    263  R4  CHO    73      14.297  94.229  51.093  1.00  0.00            
ATOM    264  R5  CHO    73      12.147  94.529  50.993  1.00  0.00            
ATOM    265  C1  CHO    73      12.747  93.229  47.493  1.00  0.00           C
ATOM    266  C2  CHO    73      13.497  93.379  44.543  1.00  0.00           C
ATOM    267  ROH CHO    74     141.797 105.279  21.843  1.00  0.00            
ATOM    268  R1  CHO    74     140.797 103.879  24.093  1.00  0.00            
ATOM    269  R2  CHO    74     141.947 101.579  25.043  1.00  0.00            
ATOM    270  R3  CHO    74     141.947 102.979  27.393  1.00  0.00            
ATOM    271  R4  CHO    74     141.747 100.129  28.193  1.00  0.00            
ATOM    272  R5  CHO    74     140.397 101.779  28.793  1.00  0.00            
ATOM    273  C1  CHO    74     141.647 100.629  32.243  1.00  0.00           C
ATOM    274  C2  CHO    74     137.747 100.079  33.043  1.00  0.00           C
ATOM    275  ROH CHO    75      34.897 161.229  60.443  1.00  0.00            
ATOM    276  R1  CHO    75      36.397 161.029  58.043  1.00  0.00            
ATOM    277  R2  CHO    75      35.947 159.079  56.143  1.00  0.00            
ATOM    278  R3  CHO    75      35.747 161.229  54.443  1.00  0.00            
ATOM    279  R4  CHO    75      37.097 159.179  52.893  1.00  0.00            
ATOM    280  R5  CHO    75      37.797 161.229  53.243  1.00  0.00            
ATOM    281  C1  CHO    75      37.597 161.279  49.443  1.00  0.00           C
ATOM    282  C2  CHO    75      40.847 159.729  46.893  1.00  0.00           C
ATOM    283  ROH CHO    76      62.197  74.679  23.693  1.00  0.00            
ATOM    284  R1  CHO    76      61.597  74.929  26.443  1.00  0.00            
ATOM    285  R2  CHO    76      62.897  73.429  28.393  1.00  0.00            
ATOM    286  R3  CHO    76      63.447  75.879  29.493  1.00  0.00            
ATOM    287  R4  CHO    76      63.947  73.929  31.643  1.00  0.00            
ATOM    288  R5  CHO    76      62.597  75.679  31.743  1.00  0.00            
ATOM    289  C1  CHO    76      64.997  76.529  34.593  1.00  0.00           C
ATOM    290  C2  CHO    76      64.797  76.079  39.093  1.00  0.00           C
ATOM    291  ROH CHO    77      60.797 186.379  58.143  1.00  0.00            
ATOM    292  R1  CHO    77      61.247 187.329  55.493  1.00  0.00            
ATOM    293  R2  CHO    77      63.597 186.879  54.143  1.00  0.00            
ATOM    294  R3  CHO    77      61.947 185.879  52.243  1.00  0.00            
ATOM    295  R4  CHO    77      64.097 187.179  50.743  1.00  0.00            
ATOM    296  R5  CHO    77      61.947 187.529  50.543  1.00  0.00            
ATOM    297  C1  CHO    77      62.847 186.379  46.943  1.00  0.00           C
ATOM    298  C2  CHO    77      64.747 188.979  44.743  1.00  0.00           C
ATOM    299  ROH CHO    78     162.197 119.829  20.543  1.00  0.00            
ATOM    300  R1  CHO    78     163.997 120.429  22.643  1.00  0.00            
ATOM    301  R2  CHO    78     163.247 121.829  24.943  1.00  0.00            
ATOM    302  R3  CHO    78     164.297 119.629  26.193  1.00  0.00            
ATOM    303  R4  CHO    78     163.647 121.529  28.343  1.00  0.00            
ATOM    304  R5  CHO    78     165.597 120.579  27.993  1.00  0.00            
ATOM    305  C1  CHO    78     164.897 119.329  31.543  1.00  0.00           C
ATOM    306  C2  CHO    78     161.597 120.379  33.543  1.00  0.00           C
ATOM    307  ROH CHO    79      85.647 132.429  29.843  1.00  0.00            
ATOM    308  R1  CHO    79      86.197 133.779  32.243  1.00  0.00            
ATOM    309  R2  CHO    79      84.197 134.579  34.043  1.00  0.00            
ATOM    310  R3  CHO    79      85.697 133.129  35.793  1.00  0.00            
ATOM    311  R4  CHO    79      84.497 135.279  37.393  1.00  0.00            
ATOM    312  R5  CHO    79      86.597 134.829  37.293  1.00  0.00            
ATOM    313  C1  CHO    79      86.047 134.379  41.043  1.00  0.00           C
ATOM    314  C2  CHO    79      84.897 134.479  44.393  1.00  0.00           C
ATOM    315  ROH CHO    80      44.597  83.629  24.093  1.00  0.00            
ATOM    316  R1  CHO    80      45.047  84.429  26.743  1.00  0.00            
ATOM    317  R2  CHO    80      43.247  85.979  28.193  1.00  0.00            
ATOM    318  R3  CHO    80      43.397  83.979  29.993  1.00  0.00            
ATOM    319  R4  CHO    80      43.097  86.379  31.593  1.00  0.00            
ATOM    320  R5  CHO    80      44.697  84.879  31.793  1.00  0.00            
ATOM    321  C1  CHO    80      43.197  84.679  35.293  1.00  0.00           C
ATOM    322  C2  CHO    80      43.747  83.829  38.943  1.00  0.00           C
ATOM    323  ROH CHO    81     192.147  40.829  50.543  1.00  0.00            
ATOM    324  R1  CHO    81     193.347  41.279  47.993  1.00  0.00            
ATOM    325  R2  CHO    81     195.997  40.829  47.543  1.00  0.00            
ATOM    326  R3  CHO    81     195.047  39.279  45.493  1.00  0.00            
ATOM    327  R4  CHO    81     197.397  40.579  44.343  1.00  0.00            
ATOM    328  R5  CHO    81     195.347  40.579  43.543  1.00  0.00            
ATOM    329  C1  CHO    81     197.247  39.029  40.593  1.00  0.00           C
ATOM    330  C2  CHO    81     198.697  37.829  36.943  1.00  0.00           C
ATOM    331  ROH CHO    82      27.347 154.429  57.943  1.00  0.00            
ATOM    332  R1  CHO    82      26.797 154.579  55.193  1.00  0.00            
ATOM    333  R2  CHO    82      28.647 155.429  53.343  1.00  0.00            
ATOM    334  R3  CHO    82      28.047 153.079  52.143  1.00  0.00            
ATOM    335  R4  CHO    82      29.497 154.629  50.093  1.00  0.00            
ATOM    336  R5  CHO    82      27.547 153.679  49.893  1.00  0.00            
ATOM    337  C1  CHO    82      29.397 151.929  47.043  1.00  0.00           C
ATOM    338  C2  CHO    82      28.647 150.479  43.343  1.00  0.00           C
ATOM    339  ROH CHO    83     100.647  12.629  55.193  1.00  0.00            
ATOM    340  R1  CHO    83      99.997  12.429  52.443  1.00  0.00            
ATOM    341  R2  CHO    83     101.847  11.679  50.543  1.00  0.00            
ATOM    342  R3  CHO    83      99.997   9.829  49.893  1.00  0.00            
ATOM    343  R4  CHO    83     101.597  10.079  47.493  1.00  0.00            
ATOM    344  R5  CHO    83      99.447  10.229  47.593  1.00  0.00            
ATOM    345  C1  CHO    83      99.697   7.379  45.093  1.00  0.00           C
ATOM    346  C2  CHO    83     101.847   8.779  42.793  1.00  0.00           C
ATOM    347  ROH CHO    84     101.497 121.879  60.793  1.00  0.00            
ATOM    348  R1  CHO    84     100.647 122.379  58.143  1.00  0.00            
ATOM    349  R2  CHO    84     102.397 123.079  56.143  1.00  0.00            
ATOM    350  R3  CHO    84     101.247 120.979  54.843  1.00  0.00            
ATOM    351  R4  CHO    84     103.347 121.929  52.993  1.00  0.00            
ATOM    352  R5  CHO    84     101.197 121.629  52.543  1.00  0.00            
ATOM    353  C1  CHO    84     102.797 119.279  49.993  1.00  0.00           C
ATOM    354  C2  CHO    84     105.547 118.229  47.543  1.00  0.00           C
ATOM    355  ROH CHO    85      55.597 159.829  61.193  1.00  0.00            
ATOM    356  R1  CHO    85      56.047 160.329  58.493  1.00  0.00            
ATOM    357  R2  CHO    85      54.897 158.829  56.493  1.00  0.00            
ATOM    358  R3  CHO    85      53.997 161.279  55.593  1.00  0.00            
ATOM    359  R4  CHO    85      54.797 159.829  53.143  1.00  0.00            
ATOM    360  R5  CHO    85      55.497 161.779  53.743  1.00  0.00            
ATOM    361  C1  CHO    85      53.897 162.629  50.393  1.00  0.00           C
ATOM    362  C2  CHO    85      51.347 162.879  47.393  1.00  0.00           C
ATOM    363  ROH CHO    86      71.297  59.879  24.793  1.00  0.00            
ATOM    364  R1  CHO    86      71.897  61.079  27.293  1.00  0.00            
ATOM    365  R2  CHO    86      70.197  60.979  29.443  1.00  0.00            
ATOM    366  R3  CHO    86      72.347  59.979  30.743  1.00  0.00            
ATOM    367  R4  CHO    86      70.997  61.629  32.743  1.00  0.00            
ATOM    368  R5  CHO    86      73.047  61.779  32.143  1.00  0.00            
ATOM    369  C1  CHO    86      73.497  61.079  35.893  1.00  0.00           C
ATOM    370  C2  CHO    86      71.897  61.329  39.293  1.00  0.00           C
ATOM    371  ROH CHO    87      63.847 155.129  29.593  1.00  0.00            
ATOM    372  R1  CHO    87      64.347 155.229  32.393  1.00  0.00            
ATOM    373  R2  CHO    87      63.397 153.279  34.143  1.00  0.00            
ATOM    374  R3  CHO    87      66.047 153.179  34.843  1.00  0.00            
ATOM    375  R4  CHO    87      64.547 152.279  37.243  1.00  0.00            
ATOM    376  R5  CHO    87      66.047 153.879  37.143  1.00  0.00            
ATOM    377  C1  CHO    87      67.697 151.579  39.693  1.00  0.00           C
ATOM    378  C2  CHO    87      65.947 154.029  42.743  1.00  0.00           C
ATOM    379  ROH CHO    88     138.047 199.529  31.193  1.00  0.00            
ATOM    380  R1  CHO    88     136.047 198.929  33.093  1.00  0.00            
ATOM    381  R2  CHO    88     135.847 196.479  34.343  1.00  0.00            
ATOM    382  R3  CHO    88     135.997 197.979  36.643  1.00  0.00            
ATOM    383  R4  CHO    88     135.797 195.179  37.543  1.00  0.00            
ATOM    384  R5  CHO    88     134.497 196.879  38.143  1.00  0.00            
ATOM    385  C1  CHO    88     135.897 195.879  41.543  1.00  0.00           C
ATOM    386  C2  CHO    88     136.347 192.329  42.893  1.00  0.00           C
ATOM    387  ROH CHO    89     155.647 103.529  54.893  1.00  0.00            
ATOM    388  R1  CHO    89     156.297 103.979  52.143  1.00  0.00            
ATOM    389  R2  CHO    89     155.597 102.279  50.143  1.00  0.00            
ATOM    390  R3  CHO    89     154.497 104.529  49.043  1.00  0.00            
ATOM    391  R4  CHO    89     155.047 102.779  46.743  1.00  0.00            
ATOM    392  R5  CHO    89     155.697 104.829  46.993  1.00  0.00            
ATOM    393  C1  CHO    89     153.697 105.179  43.743  1.00  0.00           C
ATOM    394  C2  CHO    89     153.097 107.279  41.693  1.00  0.00           C
ATOM    395  ROH CHO    90     111.697  23.929  20.443  1.00  0.00            
ATOM    396  R1  CHO    90     111.647  25.279  22.943  1.00  0.00            
ATOM    397  R2  CHO    90     110.347  24.279  25.143  1.00  0.00            
ATOM    398  R3  CHO    90     112.747  24.679  26.343  1.00  0.00            
ATOM    399  R4  CHO    90     111.047  23.579  28.443  1.00  0.00            
ATOM    400  R5  CHO    90     112.247  25.429  28.543  1.00  0.00            
ATOM    401  C1  CHO    90     113.747  23.529  31.493  1.00  0.00           C
ATOM    402  C2  CHO    90     113.647  22.229  34.193  1.00  0.00           C
ATOM    403  ROH CHO    91     147.197 147.979  62.293  1.00  0.00            
ATOM    404  R1  CHO    91     147.097 147.729  59.443  1.00  0.00            
ATOM    405  R2  CHO    91     144.747 147.929  57.993  1.00  0.00            
ATOM    406  R3  CHO    91     146.097 149.829  56.643  1.00  0.00            
ATOM    407  R4  CHO    91     144.047 148.929  54.793  1.00  0.00            
ATOM    408  R5  CHO    91     146.197 149.029  54.393  1.00  0.00            
ATOM    409  C1  CHO    91     144.897 151.329  51.643  1.00  0.00           C
ATOM    410  C2  CHO    91     146.447 152.079  48.193  1.00  0.00           C
ATOM    411  ROH CHO    92     220.047  70.479  58.293  1.00  0.00            
ATOM    412  R1  CHO    92     221.047  70.879  55.693  1.00  0.00            
ATOM    413  R2  CHO    92     222.697  69.029  54.443  1.00  0.00            
ATOM    414  R3  CHO    92     220.847  69.179  52.443  1.00  0.00            
ATOM    415  R4  CHO    92     223.397  69.179  51.043  1.00  0.00            
ATOM    416  R5  CHO    92     221.847  70.629  50.793  1.00  0.00            
ATOM    417  C1  CHO    92     222.047  69.379  47.193  1.00  0.00           C
ATOM    418  C2  CHO    92     222.897  71.429  43.943  1.00  0.00           C
ATOM    419  ROH CHO    93     145.447 129.179  25.293  1.00  0.00            
ATOM    420  R1  CHO    93     146.947 129.279  27.693  1.00  0.00            
ATOM    421  R2  CHO    93     147.147 131.579  29.193  1.00  0.00            
ATOM    422  R3  CHO    93     146.247 129.929  31.193  1.00  0.00            
ATOM    423  R4  CHO    93     146.897 132.429  32.543  1.00  0.00            
ATOM    424  R5  CHO    93     147.647 130.479  33.043  1.00  0.00            
ATOM    425  C1  CHO    93     145.947 131.429  36.343  1.00  0.00           C
ATOM    426  C2  CHO    93     145.447 133.579  38.293  1.00  0.00           C
ATOM    427  ROH CHO    94     187.597 210.129  33.093  1.00  0.00            
ATOM    428  R1  CHO    94     184.797 210.029  33.593  1.00  0.00            
ATOM    429  R2  CHO    94     183.797 210.029  36.193  1.00  0.00            
ATOM    430  R3  CHO    94     182.347 212.129  35.293  1.00  0.00            
ATOM    431  R4  CHO    94     180.597 210.879  37.243  1.00  0.00            
ATOM    432  R5  CHO    94     180.097 211.379  35.193  1.00  0.00            
ATOM    433  C1  CHO    94     177.447 213.379  37.043  1.00  0.00           C
ATOM    434  C2  CHO    94     173.597 213.529  38.093  1.00  0.00           C
ATOM    435  ROH CHO    95      42.297 210.279  56.793  1.00  0.00            
ATOM    436  R1  CHO    95      42.747 207.829  55.443  1.00  0.00            
ATOM    437  R2  CHO    95      40.797 205.879  55.193  1.00  0.00            
ATOM    438  R3  CHO    95      41.347 206.129  52.543  1.00  0.00            
ATOM    439  R4  CHO    95      39.597 203.729  52.743  1.00  0.00            
ATOM    440  R5  CHO    95      41.597 203.879  51.793  1.00  0.00            
ATOM    441  C1  CHO    95      39.447 202.729  48.793  1.00  0.00           C
ATOM    442  C2  CHO    95      37.197 202.079  45.543  1.00  0.00           C
ATOM    443  ROH CHO    96     174.447  82.929  16.443  1.00  0.00            
ATOM    444  R1  CHO    96     174.397  81.029  18.543  1.00  0.00            
ATOM    445  R2  CHO    96     176.647  80.529  20.143  1.00  0.00            
ATOM    446  R3  CHO    96     174.897  81.129  22.143  1.00  0.00            
ATOM    447  R4  CHO    96     177.247  79.929  23.493  1.00  0.00            
ATOM    448  R5  CHO    96     175.197  79.329  23.693  1.00  0.00            
ATOM    449  C1  CHO    96     175.997  80.129  27.343  1.00  0.00           C
ATOM    450  C2  CHO    96     178.497  79.979  30.143  1.00  0.00           C
ATOM    451  ROH CHO    97     166.247 135.679  20.493  1.00  0.00            
ATOM    452  R1  CHO    97     165.547 136.379  23.143  1.00  0.00            
ATOM    453  R2  CHO    97     165.897 134.629  25.243  1.00  0.00            
ATOM    454  R3  CHO    97     167.297 136.729  26.293  1.00  0.00            
ATOM    455  R4  CHO    97     165.647 135.729  28.543  1.00  0.00            
ATOM    456  R5  CHO    97     165.747 137.779  27.793  1.00  0.00            
ATOM    457  C1  CHO    97     166.847 138.279  31.443  1.00  0.00           C
ATOM    458  C2  CHO    97     168.947 137.529  34.843  1.00  0.00           C
ATOM    459  ROH CHO    98     158.397 159.279  26.693  1.00  0.00            
ATOM    460  R1  CHO    98     158.097 158.779  29.493  1.00  0.00            
ATOM    461  R2  CHO    98     159.997 159.629  31.343  1.00  0.00            
ATOM    462  R3  CHO    98     157.847 160.779  32.493  1.00  0.00            
ATOM    463  R4  CHO    98     159.897 160.829  34.543  1.00  0.00            
ATOM    464  R5  CHO    98     157.897 160.029  34.793  1.00  0.00            
ATOM    465  C1  CHO    98     157.847 162.679  37.543  1.00  0.00           C
ATOM    466  C2  CHO    98     158.047 162.879  41.193  1.00  0.00           C
ATOM    467  ROH CHO    99     201.797 110.579  51.243  1.00  0.00            
ATOM    468  R1  CHO    99     201.997 109.529  48.643  1.00  0.00            
ATOM    469  R2  CHO    99     201.647 111.079  46.343  1.00  0.00            
ATOM    470  R3  CHO    99     204.097 110.079  45.693  1.00  0.00            
ATOM    471  R4  CHO    99     202.797 110.629  43.093  1.00  0.00            
ATOM    472  R5  CHO    99     203.697 108.779  43.743  1.00  0.00            
ATOM    473  C1  CHO    99     205.747 109.479  40.593  1.00  0.00           C
ATOM    474  C2  CHO    99     206.247 110.829  36.943  1.00  0.00           C
ATOM    475  ROH CHO   100      95.297 127.829  28.443  1.00  0.00            
ATOM    476  R1  CHO   100      95.647 129.679  30.543  1.00  0.00            
ATOM    477  R2  CHO   100      93.797 129.979  32.593  1.00  0.00            
ATOM    478  R3  CHO   100      95.947 129.529  34.193  1.00  0.00            
ATOM    479  R4  CHO   100      93.897 130.629  35.993  1.00  0.00            
ATOM    480  R5  CHO   100      95.947 131.329  35.743  1.00  0.00            
ATOM    481  C1  CHO   100      95.997 130.529  39.443  1.00  0.00           C
ATOM    482  C2  CHO   100      94.047 129.929  42.443  1.00  0.00           C
ATOM    483  ROH CHO   101     149.947  54.729  54.243  1.00  0.00            
ATOM    484  R1  CHO   101     150.697  56.079  51.843  1.00  0.00            
ATOM    485  R2  CHO   101     151.747  54.729  49.643  1.00  0.00            
ATOM    486  R3  CHO   101     149.697  55.979  48.343  1.00  0.00            
ATOM    487  R4  CHO   101     151.747  55.579  46.293  1.00  0.00            
ATOM    488  R5  CHO   101     150.797  57.479  46.793  1.00  0.00            
ATOM    489  C1  CHO   101     149.797  57.229  43.143  1.00  0.00           C
ATOM    490  C2  CHO   101     151.897  55.329  41.693  1.00  0.00           C
ATOM    491  ROH CHO   102     174.847 104.879  51.693  1.00  0.00            
ATOM    492  R1  CHO   102     174.397 103.479  49.293  1.00  0.00            
ATOM    493  R2  CHO   102     172.347 104.129  47.543  1.00  0.00            
ATOM    494  R3  CHO   102     174.347 104.279  45.693  1.00  0.00            
ATOM    495  R4  CHO   102     171.897 104.579  44.143  1.00  0.00            
ATOM    496  R5  CHO   102     173.497 103.129  43.793  1.00  0.00            
ATOM    497  C1  CHO   102     173.547 105.029  40.443  1.00  0.00           C
ATOM    498  C2  CHO   102     171.847 103.079  38.043  1.00  0.00           C
ATOM    499  ROH CHO   103      92.747  80.729  56.393  1.00  0.00            
ATOM    500  R1  CHO   103      93.947  82.379  54.393  1.00  0.00            
ATOM    501  R2  CHO   103      94.997  81.379  52.043  1.00  0.00            
ATOM    502  R3  CHO   103      93.347  83.229  50.943  1.00  0.00            
ATOM    503  R4  CHO   103      95.097  82.329  48.743  1.00  0.00            
ATOM    504  R5  CHO   103      94.747  84.379  49.393  1.00  0.00            
ATOM    505  C1  CHO   103      93.597  84.629  45.743  1.00  0.00           C
ATOM    506  C2  CHO   103      92.297  86.529  43.343  1.00  0.00           C
ATOM    507  ROH CHO   104     184.297 141.229  49.843  1.00  0.00            
ATOM    508  R1  CHO   104     183.547 140.429  47.243  1.00  0.00            
ATOM    509  R2  CHO   104     181.747 141.779  45.693  1.00  0.00            
ATOM    510  R3  CHO   104     183.747 141.779  43.843  1.00  0.00            
ATOM    511  R4  CHO   104     181.347 142.379  42.293  1.00  0.00            
ATOM    512  R5  CHO   104     182.797 140.829  41.893  1.00  0.00            
ATOM    513  C1  CHO   104     183.047 142.779  38.643  1.00  0.00           C
ATOM    514  C2  CHO   104     182.897 146.279  34.943  1.00  0.00           C
ATOM    515  ROH CHO   105      94.347 112.779  25.293  1.00  0.00            
ATOM    516  R1  CHO   105      93.847 112.179  28.043  1.00  0.00            
ATOM    517  R2  CHO   105      94.347 114.029  30.043  1.00  0.00            
ATOM    518  R3  CHO   105      91.747 113.579  30.643  1.00  0.00            
ATOM    519  R4  CHO   105      92.947 114.579  33.143  1.00  0.00            
ATOM    520  R5  CHO   105      91.747 112.729  32.893  1.00  0.00            
ATOM    521  C1  CHO   105      89.647 114.529  35.493  1.00  0.00           C
ATOM    522  C2  CHO   105      87.947 117.479  37.243  1.00  0.00           C
ATOM    523  ROH CHO   106     118.097  80.929  23.043  1.00  0.00            
ATOM    524  R1  CHO   106     117.347  81.279  25.743  1.00  0.00            
ATOM    525  R2  CHO   106     114.697  81.379  26.543  1.00  0.00            
ATOM    526  R3  CHO   106     115.497  79.379  28.243  1.00  0.00            
ATOM    527  R4  CHO   106     113.197  80.579  29.543  1.00  0.00            
ATOM    528  R5  CHO   106     115.147  80.279  30.393  1.00  0.00            
ATOM    529  C1  CHO   106     113.047  78.329  32.893  1.00  0.00           C
ATOM    530  C2  CHO   106     111.647  79.629  36.493  1.00  0.00           C
ATOM    531  ROH CHO   107     222.797 112.579  56.643  1.00  0.00            
ATOM    532  R1  CHO   107     223.497 113.829  54.193  1.00  0.00            
ATOM    533  R2  CHO   107     225.347 112.729  52.443  1.00  0.00            
ATOM    534  R3  CHO   107     223.347 113.029  50.643  1.00  0.00            
ATOM    535  R4  CHO   107     225.797 113.229  49.043  1.00  0.00            
ATOM    536  R5  CHO   107     224.147 114.679  49.093  1.00  0.00            
ATOM    537  C1  CHO   107     224.147 113.779  45.393  1.00  0.00           C
ATOM    538  C2  CHO   107     225.647 114.229  41.343  1.00  0.00           C
ATOM    539  ROH CHO   108     112.847  34.129  52.943  1.00  0.00            
ATOM    540  R1  CHO   108     114.297  33.529  50.643  1.00  0.00            
ATOM    541  R2  CHO   108     114.247  31.079  49.393  1.00  0.00            
ATOM    542  R3  CHO   108     113.547  32.529  47.193  1.00  0.00            
ATOM    543  R4  CHO   108     113.647  29.779  46.243  1.00  0.00            
ATOM    544  R5  CHO   108     114.697  31.479  45.393  1.00  0.00            
ATOM    545  C1  CHO   108     112.697  30.379  42.343  1.00  0.00           C
ATOM    546  C2  CHO   108     110.747  29.029  38.743  1.00  0.00           C
ATOM    547  ROH CHO   109      32.297  65.279  26.843  1.00  0.00            
ATOM    548  R1  CHO   109      31.697  64.629  29.543  1.00  0.00            
ATOM    549  R2  CHO   109      33.547  63.429  31.243  1.00  0.00            
ATOM    550  R3  CHO   109      32.947  65.579  32.843  1.00  0.00            
ATOM    551  R4  CHO   109      35.197  64.279  34.143  1.00  0.00            
ATOM    552  R5  CHO   109      33.297  64.779  35.043  1.00  0.00            
ATOM    553  C1  CHO   109      35.597  66.779  37.343  1.00  0.00           C
ATOM    554  C2  CHO   109      39.147  66.229  39.543  1.00  0.00           C
ATOM    555  ROH CHO   110     212.797 125.179  55.143  1.00  0.00            
ATOM    556  R1  CHO   110     213.147 127.229  53.243  1.00  0.00            
ATOM    557  R2  CHO   110     214.747 126.879  50.993  1.00  0.00            
ATOM    558  R3  CHO   110     212.447 127.629  49.693  1.00  0.00            
ATOM    559  R4  CHO   110     214.447 127.229  47.543  1.00  0.00            
ATOM    560  R5  CHO   110     213.247 129.029  47.893  1.00  0.00            
ATOM    561  C1  CHO   110     212.197 128.129  44.293  1.00  0.00           C
ATOM    562  C2  CHO   110     210.747 127.429  41.293  1.00  0.00           C
ATOM    563  ROH CHO   111     172.147 116.679  17.943  1.00  0.00            
ATOM    564  R1  CHO   111     173.447 116.479  20.443  1.00  0.00            
ATOM    565  R2  CHO   111     173.547 118.529  22.243  1.00  0.00            
ATOM    566  R3  CHO   111     172.447 116.729  23.943  1.00  0.00            
ATOM    567  R4  CHO   111     173.697 118.729  25.693  1.00  0.00            
ATOM    568  R5  CHO   111     174.047 116.579  25.743  1.00  0.00            
ATOM    569  C1  CHO   111     172.797 117.129  29.293  1.00  0.00           C
ATOM    570  C2  CHO   111     172.447 115.029  31.393  1.00  0.00           C
ATOM    571  ROH CHO   112       6.797 154.029  26.343  1.00  0.00            
ATOM    572  R1  CHO   112       5.197 154.329  28.643  1.00  0.00            
ATOM    573  R2  CHO   112       4.047 152.179  29.943  1.00  0.00            
ATOM    574  R3  CHO   112       5.347 153.179  32.093  1.00  0.00            
ATOM    575  R4  CHO   112       2.847 152.029  33.193  1.00  0.00            
ATOM    576  R5  CHO   112       3.597 154.079  33.493  1.00  0.00            
ATOM    577  C1  CHO   112       3.397 152.879  37.093  1.00  0.00           C
ATOM    578  C2  CHO   112       1.597 153.079  40.743  1.00  0.00           C
ATOM    579  ROH CHO   113     146.447 100.529  54.443  1.00  0.00            
ATOM    580  R1  CHO   113     146.147  99.979  51.693  1.00  0.00            
ATOM    581  R2  CHO   113     143.897 100.729  50.293  1.00  0.00            
ATOM    582  R3  CHO   113     145.747 101.879  48.643  1.00  0.00            
ATOM    583  R4  CHO   113     143.447 101.329  46.893  1.00  0.00            
ATOM    584  R5  CHO   113     145.497 100.729  46.543  1.00  0.00            
ATOM    585  C1  CHO   113     144.897 102.729  43.393  1.00  0.00           C
ATOM    586  C2  CHO   113     145.197 103.229  39.543  1.00  0.00           C
ATOM    587  ROH CHO   114     141.147 156.279  63.593  1.00  0.00            
ATOM    588  R1  CHO   114     140.547 155.679  60.893  1.00  0.00            
ATOM    589  R2  CHO   114     138.097 156.329  59.743  1.00  0.00            
ATOM    590  R3  CHO   114     139.647 157.629  57.943  1.00  0.00            
ATOM    591  R4  CHO   114     137.047 157.279  56.593  1.00  0.00            
ATOM    592  R5  CHO   114     138.997 156.679  55.843  1.00  0.00            
ATOM    593  C1  CHO   114     137.897 159.079  53.093  1.00  0.00           C
ATOM    594  C2  CHO   114     135.897 160.679  49.993  1.00  0.00           C
ATOM    595  ROH CHO   115      66.347 146.529  27.393  1.00  0.00            
ATOM    596  R1  CHO   115      66.997 145.279  29.843  1.00  0.00            
ATOM    597  R2  CHO   115      69.447 144.129  30.343  1.00  0.00            
ATOM    598  R3  CHO   115      69.447 145.779  32.493  1.00  0.00            
ATOM    599  R4  CHO   115      70.897 143.379  33.393  1.00  0.00            
ATOM    600  R5  CHO   115      69.147 144.329  34.343  1.00  0.00            
ATOM    601  C1  CHO   115      71.747 144.529  37.193  1.00  0.00           C
ATOM    602  C2  CHO   115      73.097 142.329  41.543  1.00  0.00           C
ATOM    603  ROH CHO   116      51.897 134.629  58.643  1.00  0.00            
ATOM    604  R1  CHO   116      51.747 135.379  55.943  1.00  0.00            
ATOM    605  R2  CHO   116      52.697 133.779  53.893  1.00  0.00            
ATOM    606  R3  CHO   116      50.197 134.079  52.893  1.00  0.00            
ATOM    607  R4  CHO   116      51.647 132.679  50.793  1.00  0.00            
ATOM    608  R5  CHO   116      50.497 134.529  50.593  1.00  0.00            
ATOM    609  C1  CHO   116      48.647 132.329  48.043  1.00  0.00           C
ATOM    610  C2  CHO   116      47.347 131.479  43.743  1.00  0.00           C
ATOM    611  ROH CHO   117      15.797 150.979  25.043  1.00  0.00            
ATOM    612  R1  CHO   117      16.147 150.029  27.693  1.00  0.00            
ATOM    613  R2  CHO   117      17.097 151.629  29.743  1.00  0.00            
ATOM    614  R3  CHO   117      14.847 150.829  30.993  1.00  0.00            
ATOM    615  R4  CHO   117      16.797 151.029  33.143  1.00  0.00            
ATOM    616  R5  CHO   117      15.597 149.279  32.643  1.00  0.00            
ATOM    617  C1  CHO   117      14.497 149.929  36.293  1.00  0.00           C
ATOM    618  C2  CHO   117      15.397 147.579  38.143  1.00  0.00           C
ATOM    619  ROH CHO   118     204.747 184.029  58.943  1.00  0.00            
ATOM    620  R1  CHO   118     205.697 182.479  56.793  1.00  0.00            
ATOM    621  R2  CHO   118     204.197 181.979  54.493  1.00  0.00            
ATOM    622  R3  CHO   118     206.397 182.979  53.243  1.00  0.00            
ATOM    623  R4  CHO   118     204.847 181.779  51.093  1.00  0.00            
ATOM    624  R5  CHO   118     206.947 181.379  51.593  1.00  0.00            
ATOM    625  C1  CHO   118     207.297 182.529  47.993  1.00  0.00           C
ATOM    626  C2  CHO   118     208.947 185.279  45.543  1.00  0.00           C
ATOM    627  ROH CHO   119     114.347  49.029  19.593  1.00  0.00            
ATOM    628  R1  CHO   119     115.897  49.979  21.743  1.00  0.00            
ATOM    629  R2  CHO   119     114.797  51.429  23.843  1.00  0.00            
ATOM    630  R3  CHO   119     115.997  49.479  25.343  1.00  0.00            
ATOM    631  R4  CHO   119     115.447  51.679  27.243  1.00  0.00            
ATOM    632  R5  CHO   119     117.347  50.729  26.893  1.00  0.00            
ATOM    633  C1  CHO   119     116.947  50.029  30.593  1.00  0.00           C
ATOM    634  C2  CHO   119     118.247  49.829  34.393  1.00  0.00           C
ATOM    635  ROH CHO   120     218.847  93.929  55.293  1.00  0.00            
ATOM    636  R1  CHO   120     220.047  93.429  52.793  1.00  0.00            
ATOM    637  R2  CHO   120     218.497  92.679  50.593  1.00  0.00            
ATOM    638  R3  CHO   120     219.797  94.829  49.443  1.00  0.00            
ATOM    639  R4  CHO   120     219.447  92.879  47.243  1.00  0.00            
ATOM    640  R5  CHO   120     221.297  93.829  47.893  1.00  0.00            
ATOM    641  C1  CHO   120     221.197  94.979  44.243  1.00  0.00           C
ATOM    642  C2  CHO   120     223.097  94.529  41.593  1.00  0.00           C
ATOM    643  ROH CHO   121      87.897 144.529  28.693  1.00  0.00            
ATOM    644  R1  CHO   121      87.747 145.229  31.443  1.00  0.00            
ATOM    645  R2  CHO   121      87.897 143.379  33.493  1.00  0.00            
ATOM    646  R3  CHO   121      89.897 144.979  34.343  1.00  0.00            
ATOM    647  R4  CHO   121      89.397 143.079  36.593  1.00  0.00            
ATOM    648  R5  CHO   121      89.447 145.279  36.693  1.00  0.00            
ATOM    649  C1  CHO   121      92.197 144.479  39.193  1.00  0.00           C
ATOM    650  C2  CHO   121      92.997 145.279  42.793  1.00  0.00           C
ATOM    651  ROH CHO   122      51.397  54.379  57.993  1.00  0.00            
ATOM    652  R1  CHO   122      49.547  53.679  55.943  1.00  0.00            
ATOM    653  R2  CHO   122      50.047  54.229  53.293  1.00  0.00            
ATOM    654  R3  CHO   122      49.547  51.579  52.993  1.00  0.00            
ATOM    655  R4  CHO   122      48.947  52.729  50.393  1.00  0.00            
ATOM    656  R5  CHO   122      47.647  51.429  51.593  1.00  0.00            
ATOM    657  C1  CHO   122      47.847  49.329  48.443  1.00  0.00           C
ATOM    658  C2  CHO   122      46.647  46.579  46.343  1.00  0.00           C
ATOM    659  ROH CHO   123      51.747 111.129  25.143  1.00  0.00            
ATOM    660  R1  CHO   123      52.447 111.479  27.843  1.00  0.00            
ATOM    661  R2  CHO   123      52.197 113.929  29.093  1.00  0.00            
ATOM    662  R3  CHO   123      50.747 112.479  30.893  1.00  0.00            
ATOM    663  R4  CHO   123      51.197 115.079  32.243  1.00  0.00            
ATOM    664  R5  CHO   123      51.647 113.079  33.043  1.00  0.00            
ATOM    665  C1  CHO   123      49.247 114.329  35.743  1.00  0.00           C
ATOM    666  C2  CHO   123      52.197 113.229  38.743  1.00  0.00           C
ATOM    667  ROH CHO   124      40.097  98.379  24.843  1.00  0.00            
ATOM    668  R1  CHO   124      38.597  97.379  26.993  1.00  0.00            
ATOM    669  R2  CHO   124      39.397  95.129  28.443  1.00  0.00            
ATOM    670  R3  CHO   124      39.147  96.829  30.543  1.00  0.00            
ATOM    671  R4  CHO   124      39.597  94.229  31.793  1.00  0.00            
ATOM    672  R5  CHO   124      37.947  95.579  32.193  1.00  0.00            
ATOM    673  C1  CHO   124      39.497  95.279  35.693  1.00  0.00           C
ATOM    674  C2  CHO   124      37.997  94.679  38.843  1.00  0.00           C
ATOM    675  ROH CHO   125     189.847  92.229  20.143  1.00  0.00            
ATOM    676  R1  CHO   125     190.547  92.429  22.843  1.00  0.00            
ATOM    677  R2  CHO   125     190.497  94.779  24.243  1.00  0.00            
ATOM    678  R3  CHO   125     188.947  93.329  25.993  1.00  0.00            
ATOM    679  R4  CHO   125     190.547  95.129  27.693  1.00  0.00            
ATOM    680  R5  CHO   125     190.347  92.929  27.843  1.00  0.00            
ATOM    681  C1  CHO   125     189.097  93.979  31.293  1.00  0.00           C
ATOM    682  C2  CHO   125     188.097  93.079  33.943  1.00  0.00           C
ATOM    683  ROH CHO   126     102.597  53.229  19.593  1.00  0.00            
ATOM    684  R1  CHO   126     103.947  53.329  22.093  1.00  0.00            
ATOM    685  R2  CHO   126     104.297  55.679  23.543  1.00  0.00            
ATOM    686  R3  CHO   126     103.097  54.279  25.543  1.00  0.00            
ATOM    687  R4  CHO   126     104.747  56.229  26.893  1.00  0.00            
ATOM    688  R5  CHO   126     104.747  54.079  27.243  1.00  0.00            
ATOM    689  C1  CHO   126     103.897  55.229  30.743  1.00  0.00           C
ATOM    690  C2  CHO   126     105.497  57.579  33.043  1.00  0.00           C
ATOM    691  ROH CHO   127      68.197  89.679  25.643  1.00  0.00            
ATOM    692  R1  CHO   127      68.147  90.829  28.243  1.00  0.00            
ATOM    693  R2  CHO   127      67.047  89.529  30.443  1.00  0.00            
ATOM    694  R3  CHO   127      69.497  90.029  31.493  1.00  0.00            
ATOM    695  R4  CHO   127      67.897  88.879  33.693  1.00  0.00            
ATOM    696  R5  CHO   127      68.997  90.779  33.743  1.00  0.00            
ATOM    697  C1  CHO   127      70.697  88.979  36.643  1.00  0.00           C
ATOM    698  C2  CHO   127      71.847  91.729  40.443  1.00  0.00           C
ATOM    699  ROH CHO   128     182.297  81.779  17.843  1.00  0.00            
ATOM    700  R1  CHO   128     181.047  81.629  20.393  1.00  0.00            
ATOM    701  R2  CHO   128     181.147  79.329  21.943  1.00  0.00            
ATOM    702  R3  CHO   128     182.097  81.079  23.793  1.00  0.00            
ATOM    703  R4  CHO   128     181.747  78.579  25.243  1.00  0.00            
ATOM    704  R5  CHO   128     180.947  80.479  25.843  1.00  0.00            
ATOM    705  C1  CHO   128     183.047  79.729  28.943  1.00  0.00           C
ATOM    706  C2  CHO   128     183.197  80.079  32.643  1.00  0.00           C
ATOM    707  ROH CHO   129      18.297 145.679  25.393  1.00  0.00            
ATOM    708  R1  CHO   129      18.197 145.929  28.193  1.00  0.00            
ATOM    709  R2  CHO   129      15.947 145.279  29.643  1.00  0.00            
ATOM    710  R3  CHO   129      17.697 143.729  31.043  1.00  0.00            
ATOM    711  R4  CHO   129      15.997 144.879  33.093  1.00  0.00            
ATOM    712  R5  CHO   129      18.147 144.929  33.043  1.00  0.00            
ATOM    713  C1  CHO   129      17.647 143.229  36.393  1.00  0.00           C
ATOM    714  C2  CHO   129      17.997 142.329  40.093  1.00  0.00           C
ATOM    715  ROH CHO   130      36.397  68.029  25.393  1.00  0.00            
ATOM    716  R1  CHO   130      36.297  69.379  27.893  1.00  0.00            
ATOM    717  R2  CHO   130      35.847  68.029  30.293  1.00  0.00            
ATOM    718  R3  CHO   130      38.147  69.279  30.993  1.00  0.00            
ATOM    719  R4  CHO   130      36.797  68.629  33.543  1.00  0.00            
ATOM    720  R5  CHO   130      37.547  70.579  32.943  1.00  0.00            
ATOM    721  C1  CHO   130      39.547  70.129  36.143  1.00  0.00           C
ATOM    722  C2  CHO   130      39.747  72.229  37.893  1.00  0.00           C
ATOM    723  ROH CHO   131      17.597 187.179  59.493  1.00  0.00            
ATOM    724  R1  CHO   131      18.347 187.929  56.843  1.00  0.00            
ATOM    725  R2  CHO   131      19.797 186.229  55.193  1.00  0.00            
ATOM    726  R3  CHO   131      17.697 186.629  53.493  1.00  0.00            
ATOM    727  R4  CHO   131      19.797 185.429  51.843  1.00  0.00            
ATOM    728  R5  CHO   131      18.747 187.279  51.443  1.00  0.00            
ATOM    729  C1  CHO   131      17.897 185.379  48.293  1.00  0.00           C
ATOM    730  C2  CHO   131      20.797 185.679  44.893  1.00  0.00           C
ATOM    731  ROH CHO   132     108.897   7.229  58.043  1.00  0.00            
ATOM    732  R1  CHO   132     108.297   6.429  55.393  1.00  0.00            
ATOM    733  R2  CHO   132     109.597   7.429  53.193  1.00  0.00            
ATOM    734  R3  CHO   132     110.047   4.829  52.643  1.00  0.00            
ATOM    735  R4  CHO   132     109.047   5.929  50.093  1.00  0.00            
ATOM    736  R5  CHO   132     108.297   4.179  51.143  1.00  0.00            
ATOM    737  C1  CHO   132     109.147   2.579  47.793  1.00  0.00           C
ATOM    738  C2  CHO   132     106.397   1.379  43.743  1.00  0.00           C
ATOM    739  ROH CHO   133     130.597 151.079  60.593  1.00  0.00            
ATOM    740  R1  CHO   133     130.747 150.479  57.843  1.00  0.00            
ATOM    741  R2  CHO   133     128.647 151.029  56.093  1.00  0.00            
ATOM    742  R3  CHO   133     130.547 152.379  54.743  1.00  0.00            
ATOM    743  R4  CHO   133     128.697 151.479  52.643  1.00  0.00            
ATOM    744  R5  CHO   133     130.847 151.179  52.693  1.00  0.00            
ATOM    745  C1  CHO   133     130.497 153.029  49.393  1.00  0.00           C
ATOM    746  C2  CHO   133     131.547 151.729  45.143  1.00  0.00           C
ATOM    747  ROH CHO   134     117.447 132.829  28.243  1.00  0.00            
ATOM    748  R1  CHO   134     118.547 132.179  30.743  1.00  0.00            
ATOM    749  R2  CHO   134     119.447 134.079  32.543  1.00  0.00            
ATOM    750  R3  CHO   134     117.697 132.829  34.243  1.00  0.00            
ATOM    751  R4  CHO   134     119.897 133.779  35.943  1.00  0.00            
ATOM    752  R5  CHO   134     119.097 131.729  35.793  1.00  0.00            
ATOM    753  C1  CHO   134     118.597 132.379  39.543  1.00  0.00           C
ATOM    754  C2  CHO   134     121.047 136.229  40.743  1.00  0.00           C
ATOM    755  ROH CHO   135      25.097  75.979  22.793  1.00  0.00            
ATOM    756  R1  CHO   135      25.247  76.529  25.593  1.00  0.00            
ATOM    757  R2  CHO   135      22.997  77.029  27.143  1.00  0.00            
ATOM    758  R3  CHO   135      23.997  75.029  28.643  1.00  0.00            
ATOM    759  R4  CHO   135      22.497  76.679  30.543  1.00  0.00            
ATOM    760  R5  CHO   135      24.597  76.029  30.693  1.00  0.00            
ATOM    761  C1  CHO   135      23.147  74.579  33.943  1.00  0.00           C
ATOM    762  C2  CHO   135      23.247  74.679  37.343  1.00  0.00           C
ATOM    763  ROH CHO   136     119.097   6.429  54.493  1.00  0.00            
ATOM    764  R1  CHO   136     119.797   7.679  52.043  1.00  0.00            
ATOM    765  R2  CHO   136     122.047   7.029  50.643  1.00  0.00            
ATOM    766  R3  CHO   136     120.297   6.679  48.593  1.00  0.00            
ATOM    767  R4  CHO   136     122.747   7.629  47.293  1.00  0.00            
ATOM    768  R5  CHO   136     120.747   8.479  47.043  1.00  0.00            
ATOM    769  C1  CHO   136     121.497   7.579  43.393  1.00  0.00           C
ATOM    770  C2  CHO   136     120.947  11.229  42.393  1.00  0.00           C
ATOM    771  ROH CHO   137      79.797 139.979  61.943  1.00  0.00            
ATOM    772  R1  CHO   137      80.447 140.529  59.243  1.00  0.00            
ATOM    773  R2  CHO   137      81.747 138.729  57.593  1.00  0.00            
ATOM    774  R3  CHO   137      79.647 139.129  55.943  1.00  0.00            
ATOM    775  R4  CHO   137      81.847 138.429  54.193  1.00  0.00            
ATOM    776  R5  CHO   137      80.597 140.229  54.043  1.00  0.00            
ATOM    777  C1  CHO   137      79.947 138.679  50.593  1.00  0.00           C
ATOM    778  C2  CHO   137      80.297 139.479  46.843  1.00  0.00           C
ATOM    779  ROH CHO   138     108.147  89.179  59.593  1.00  0.00            
ATOM    780  R1  CHO   138     106.797  89.579  57.093  1.00  0.00            
ATOM    781  R2  CHO   138     107.897  91.129  55.093  1.00  0.00            
ATOM    782  R3  CHO   138     107.547  88.829  53.593  1.00  0.00            
ATOM    783  R4  CHO   138     107.197  91.029  51.693  1.00  0.00            
ATOM    784  R5  CHO   138     105.797  89.429  52.043  1.00  0.00            
ATOM    785  C1  CHO   138     106.447  88.879  48.343  1.00  0.00           C
ATOM    786  C2  CHO   138     106.897  88.429  44.143  1.00  0.00           C
ATOM    787  ROH CHO   139      22.147  59.879  30.643  1.00  0.00            
ATOM    788  R1  CHO   139      22.047  58.529  33.143  1.00  0.00            
ATOM    789  R2  CHO   139      23.947  58.979  35.093  1.00  0.00            
ATOM    790  R3  CHO   139      21.697  59.479  36.593  1.00  0.00            
ATOM    791  R4  CHO   139      23.897  59.329  38.543  1.00  0.00            
ATOM    792  R5  CHO   139      22.047  58.179  38.593  1.00  0.00            
ATOM    793  C1  CHO   139      21.847  59.979  41.943  1.00  0.00           C
ATOM    794  C2  CHO   139      20.197  58.879  45.243  1.00  0.00           C
ATOM    795  ROH CHO   140      24.897 129.229  60.393  1.00  0.00            
ATOM    796  R1  CHO   140      25.447 129.379  57.593  1.00  0.00            
ATOM    797  R2  CHO   140      25.347 127.129  55.943  1.00  0.00            
ATOM    798  R3  CHO   140      23.647 128.729  54.493  1.00  0.00            
ATOM    799  R4  CHO   140      24.847 126.879  52.543  1.00  0.00            
ATOM    800  R5  CHO   140      24.797 129.029  52.443  1.00  0.00            
ATOM    801  C1  CHO   140      22.947 128.179  49.193  1.00  0.00           C
ATOM    802  C2  CHO   140      23.597 128.629  44.843  1.00  0.00           C
ATOM    803  ROH CHO   141      82.197 114.379  28.893  1.00  0.00            
ATOM    804  R1  CHO   141      82.397 113.379  31.543  1.00  0.00            
ATOM    805  R2  CHO   141      83.947 114.529  33.493  1.00  0.00            
ATOM    806  R3  CHO   141      81.647 114.529  34.893  1.00  0.00            
ATOM    807  R4  CHO   141      83.697 114.229  36.943  1.00  0.00            
ATOM    808  R5  CHO   141      81.997 112.979  36.643  1.00  0.00            
ATOM    809  C1  CHO   141      81.397 114.079  40.243  1.00  0.00           C
ATOM    810  C2  CHO   141      82.697 112.229  43.993  1.00  0.00           C
ATOM    811  ROH CHO   142      -1.353  58.629  56.693  1.00  0.00            
ATOM    812  R1  CHO   142      -1.503  57.979  53.943  1.00  0.00            
ATOM    813  R2  CHO   142      -1.603  59.929  51.943  1.00  0.00            
ATOM    814  R3  CHO   142       0.497  58.579  50.943  1.00  0.00            
ATOM    815  R4  CHO   142      -0.453  60.179  48.693  1.00  0.00            
ATOM    816  R5  CHO   142      -0.153  58.029  48.693  1.00  0.00            
ATOM    817  C1  CHO   142       2.197  59.079  45.843  1.00  0.00           C
ATOM    818  C2  CHO   142       4.497  58.829  43.043  1.00  0.00           C
ATOM    819  ROH CHO   143     143.797 151.929  62.743  1.00  0.00            
ATOM    820  R1  CHO   143     143.747 151.879  59.943  1.00  0.00            
ATOM    821  R2  CHO   143     141.347 151.829  58.493  1.00  0.00            
ATOM    822  R3  CHO   143     142.447 153.979  57.243  1.00  0.00            
ATOM    823  R4  CHO   143     140.847 152.679  55.193  1.00  0.00            
ATOM    824  R5  CHO   143     142.947 153.229  55.043  1.00  0.00            
ATOM    825  C1  CHO   143     141.597 155.229  52.093  1.00  0.00           C
ATOM    826  C2  CHO   143     139.397 155.529  49.193  1.00  0.00           C
ATOM    827  ROH CHO   144     111.997 151.229  34.093  1.00  0.00            
ATOM    828  R1  CHO   144     111.947 148.829  35.593  1.00  0.00            
ATOM    829  R2  CHO   144     112.197 148.779  38.343  1.00  0.00            
ATOM    830  R3  CHO   144     109.847 147.429  38.243  1.00  0.00            
ATOM    831  R4  CHO   144     111.497 145.929  40.193  1.00  0.00            
ATOM    832  R5  CHO   144     110.497 145.129  38.443  1.00  0.00            
ATOM    833  C1  CHO   144     108.897 143.029  41.193  1.00  0.00           C
ATOM    834  C2  CHO   144     110.697 140.329  42.293  1.00  0.00           C
ATOM    835  ROH CHO   145     130.247 164.579  33.343  1.00  0.00            
ATOM    836  R1  CHO   145     130.497 164.429  36.143  1.00  0.00            
ATOM    837  R2  CHO   145     132.947 164.029  37.443  1.00  0.00            
ATOM    838  R3  CHO   145     132.297 166.279  38.743  1.00  0.00            
ATOM    839  R4  CHO   145     133.147 164.429  40.843  1.00  0.00            
ATOM    840  R5  CHO   145     131.297 165.529  40.793  1.00  0.00            
ATOM    841  C1  CHO   145     132.697 166.829  44.093  1.00  0.00           C
ATOM    842  C2  CHO   145     130.497 165.529  46.893  1.00  0.00           C
ATOM    843  ROH CHO   146     117.147  43.929  50.243  1.00  0.00            
ATOM    844  R1  CHO   146     118.897  42.529  48.443  1.00  0.00            
ATOM    845  R2  CHO   146     117.997  40.579  46.693  1.00  0.00            
ATOM    846  R3  CHO   146     119.197  42.179  44.843  1.00  0.00            
ATOM    847  R4  CHO   146     118.547  39.729  43.393  1.00  0.00            
ATOM    848  R5  CHO   146     120.497  40.629  43.543  1.00  0.00            
ATOM    849  C1  CHO   146     119.997  40.679  39.743  1.00  0.00           C
ATOM    850  C2  CHO   146     123.697  41.379  37.893  1.00  0.00           C
ATOM    851  ROH CHO   147      92.547  94.729  28.093  1.00  0.00            
ATOM    852  R1  CHO   147      92.147  93.979  30.793  1.00  0.00            
ATOM    853  R2  CHO   147      94.197  93.779  32.643  1.00  0.00            
ATOM    854  R3  CHO   147      92.647  95.479  34.043  1.00  0.00            
ATOM    855  R4  CHO   147      94.247  94.029  36.043  1.00  0.00            
ATOM    856  R5  CHO   147      92.097  94.279  36.043  1.00  0.00            
ATOM    857  C1  CHO   147      92.847  95.829  39.443  1.00  0.00           C
ATOM    858  C2  CHO   147      94.147  98.029  42.593  1.00  0.00           C
ATOM    859  ROH CHO   148      80.047  72.179  56.093  1.00  0.00            
ATOM    860  R1  CHO   148      79.747  72.329  53.293  1.00  0.00            
ATOM    861  R2  CHO   148      77.697  73.779  52.093  1.00  0.00            
ATOM    862  R3  CHO   148      79.797  74.929  50.743  1.00  0.00            
ATOM    863  R4  CHO   148      77.447  75.379  49.043  1.00  0.00            
ATOM    864  R5  CHO   148      79.347  74.479  48.443  1.00  0.00            
ATOM    865  C1  CHO   148      79.247  77.379  45.993  1.00  0.00           C
ATOM    866  C2  CHO   148      77.947  77.579  41.793  1.00  0.00           C
ATOM    867  ROH CHO   149     201.947  68.179  51.443  1.00  0.00            
ATOM    868  R1  CHO   149     201.297  70.079  49.443  1.00  0.00            
ATOM    869  R2  CHO   149     201.297  69.529  46.743  1.00  0.00            
ATOM    870  R3  CHO   149     198.747  70.429  46.843  1.00  0.00            
ATOM    871  R4  CHO   149     199.347  70.279  43.993  1.00  0.00            
ATOM    872  R5  CHO   149     198.597  72.029  45.043  1.00  0.00            
ATOM    873  C1  CHO   149     195.797  71.529  42.493  1.00  0.00           C
ATOM    874  C2  CHO   149     196.947  74.929  40.393  1.00  0.00           C
ATOM    875  ROH CHO   150      54.497  58.779  56.943  1.00  0.00            
ATOM    876  R1  CHO   150      53.047  58.229  54.593  1.00  0.00            
ATOM    877  R2  CHO   150      53.997  58.929  52.043  1.00  0.00            
ATOM    878  R3  CHO   150      53.547  56.329  51.543  1.00  0.00            
ATOM    879  R4  CHO   150      53.647  57.629  48.893  1.00  0.00            
ATOM    880  R5  CHO   150      52.047  56.329  49.643  1.00  0.00            
ATOM    881  C1  CHO   150      52.997  54.379  46.493  1.00  0.00           C
ATOM    882  C2  CHO   150      54.097  54.679  42.593  1.00  0.00           C
ATOM    883  ROH CHO   151      20.997  89.529  20.743  1.00  0.00            
ATOM    884  R1  CHO   151      21.097  90.179  23.493  1.00  0.00            
ATOM    885  R2  CHO   151      18.947  89.879  25.193  1.00  0.00            
ATOM    886  R3  CHO   151      20.747  88.429  26.643  1.00  0.00            
ATOM    887  R4  CHO   151      18.997  89.679  28.643  1.00  0.00            
ATOM    888  R5  CHO   151      21.147  89.779  28.593  1.00  0.00            
ATOM    889  C1  CHO   151      20.697  88.179  31.993  1.00  0.00           C
ATOM    890  C2  CHO   151      19.547  88.629  35.793  1.00  0.00           C
ATOM    891  ROH CHO   152      77.097  93.329  21.793  1.00  0.00            
ATOM    892  R1  CHO   152      77.847  94.479  24.293  1.00  0.00            
ATOM    893  R2  CHO   152      76.097  94.829  26.343  1.00  0.00            
ATOM    894  R3  CHO   152      77.897  93.429  27.743  1.00  0.00            
ATOM    895  R4  CHO   152      76.197  94.629  29.793  1.00  0.00            
ATOM    896  R5  CHO   152      78.397  94.729  29.693  1.00  0.00            
ATOM    897  C1  CHO   152      77.997  93.129  33.143  1.00  0.00           C
ATOM    898  C2  CHO   152      76.597  95.579  36.393  1.00  0.00           C
ATOM    899  ROH CHO   153      17.897 176.729  58.443  1.00  0.00            
ATOM    900  R1  CHO   153      17.997 176.779  55.643  1.00  0.00            
ATOM    901  R2  CHO   153      18.047 174.429  54.143  1.00  0.00            
ATOM    902  R3  CHO   153      15.847 175.529  52.943  1.00  0.00            
ATOM    903  R4  CHO   153      17.447 174.429  50.743  1.00  0.00            
ATOM    904  R5  CHO   153      16.697 176.479  50.893  1.00  0.00            
ATOM    905  C1  CHO   153      15.047 175.379  47.643  1.00  0.00           C
ATOM    906  C2  CHO   153      15.247 176.129  43.893  1.00  0.00           C
ATOM    907  ROH CHO   154     200.747 133.679  53.543  1.00  0.00            
ATOM    908  R1  CHO   154     199.947 135.329  51.393  1.00  0.00            
ATOM    909  R2  CHO   154     201.647 136.229  49.443  1.00  0.00            
ATOM    910  R3  CHO   154     199.847 135.079  47.743  1.00  0.00            
ATOM    911  R4  CHO   154     201.547 136.729  45.993  1.00  0.00            
ATOM    912  R5  CHO   154     199.397 136.779  46.143  1.00  0.00            
ATOM    913  C1  CHO   154     199.797 135.929  42.443  1.00  0.00           C
ATOM    914  C2  CHO   154     200.797 135.479  38.643  1.00  0.00           C
ATOM    915  ROH CHO   155     182.347  63.629  55.843  1.00  0.00            
ATOM    916  R1  CHO   155     181.797  64.079  53.143  1.00  0.00            
ATOM    917  R2  CHO   155     183.097  66.029  51.643  1.00  0.00            
ATOM    918  R3  CHO   155     183.647  63.979  49.993  1.00  0.00            
ATOM    919  R4  CHO   155     182.697  66.129  48.243  1.00  0.00            
ATOM    920  R5  CHO   155     181.947  64.079  48.343  1.00  0.00            
ATOM    921  C1  CHO   155     182.997  64.229  44.643  1.00  0.00           C
ATOM    922  C2  CHO   155     181.697  62.529  41.093  1.00  0.00           C
ATOM    923  ROH CHO   156      47.247 186.729  28.643  1.00  0.00            
ATOM    924  R1  CHO   156      46.997 185.879  31.293  1.00  0.00            
ATOM    925  R2  CHO   156      48.647 186.729  33.343  1.00  0.00            
ATOM    926  R3  CHO   156      46.297 187.429  34.543  1.00  0.00            
ATOM    927  R4  CHO   156      48.097 186.779  36.743  1.00  0.00            
ATOM    928  R5  CHO   156      46.097 185.929  36.393  1.00  0.00            
ATOM    929  C1  CHO   156      45.597 187.429  39.843  1.00  0.00           C
ATOM    930  C2  CHO   156      44.597 189.079  42.893  1.00  0.00           C
ATOM    931  ROH CHO   157       1.847  89.779  22.693  1.00  0.00            
ATOM    932  R1  CHO   157       0.447  90.829  24.893  1.00  0.00            
ATOM    933  R2  CHO   157       0.297  89.479  27.343  1.00  0.00            
ATOM    934  R3  CHO   157       1.297  91.829  28.293  1.00  0.00            
ATOM    935  R4  CHO   157      -0.153  90.629  30.543  1.00  0.00            
ATOM    936  R5  CHO   157      -0.453  92.629  29.743  1.00  0.00            
ATOM    937  C1  CHO   157       0.497  93.479  33.343  1.00  0.00           C
ATOM    938  C2  CHO   157       1.097  94.029  36.243  1.00  0.00           C
ATOM    939  ROH CHO   158     196.797 132.079  17.043  1.00  0.00            
ATOM    940  R1  CHO   158     197.247 131.929  19.843  1.00  0.00            
ATOM    941  R2  CHO   158     197.547 134.179  21.393  1.00  0.00            
ATOM    942  R3  CHO   158     195.547 133.079  22.843  1.00  0.00            
ATOM    943  R4  CHO   158     197.047 134.729  24.743  1.00  0.00            
ATOM    944  R5  CHO   158     196.547 132.629  24.943  1.00  0.00            
ATOM    945  C1  CHO   158     194.847 134.029  28.093  1.00  0.00           C
ATOM    946  C2  CHO   158     197.447 131.529  30.393  1.00  0.00           C
ATOM    947  ROH CHO   159      75.247  84.979  24.443  1.00  0.00            
ATOM    948  R1  CHO   159      74.947  84.129  27.093  1.00  0.00            
ATOM    949  R2  CHO   159      77.097  83.429  28.693  1.00  0.00            
ATOM    950  R3  CHO   159      75.997  85.229  30.393  1.00  0.00            
ATOM    951  R4  CHO   159      76.947  83.079  32.143  1.00  0.00            
ATOM    952  R5  CHO   159      74.947  83.929  32.043  1.00  0.00            
ATOM    953  C1  CHO   159      75.847  84.579  35.693  1.00  0.00           C
ATOM    954  C2  CHO   159      75.447  83.279  38.293  1.00  0.00           C
ATOM    955  ROH CHO   160     118.697 141.479  60.393  1.00  0.00            
ATOM    956  R1  CHO   160     118.897 143.029  58.093  1.00  0.00            
ATOM    957  R2  CHO   160     118.997 141.979  55.543  1.00  0.00            
ATOM    958  R3  CHO   160     116.897 143.579  55.093  1.00  0.00            
ATOM    959  R4  CHO   160     117.847 142.779  52.393  1.00  0.00            
ATOM    960  R5  CHO   160     117.547 144.829  53.143  1.00  0.00            
ATOM    961  C1  CHO   160     115.147 144.829  50.143  1.00  0.00           C
ATOM    962  C2  CHO   160     116.097 142.079  46.993  1.00  0.00           C
ATOM    963  ROH CHO   161     191.247  72.429  21.593  1.00  0.00            
ATOM    964  R1  CHO   161     192.347  71.329  23.943  1.00  0.00            
ATOM    965  R2  CHO   161     193.997  72.779  25.643  1.00  0.00            
ATOM    966  R3  CHO   161     192.197  72.029  27.543  1.00  0.00            
ATOM    967  R4  CHO   161     194.397  73.279  29.043  1.00  0.00            
ATOM    968  R5  CHO   161     193.547  71.279  29.343  1.00  0.00            
ATOM    969  C1  CHO   161     192.897  72.829  32.793  1.00  0.00           C
ATOM    970  C2  CHO   161     190.747  75.029  35.443  1.00  0.00           C
ATOM    971  ROH CHO   162      55.547  74.729  56.993  1.00  0.00            
ATOM    972  R1  CHO   162      55.547  72.929  54.843  1.00  0.00            
ATOM    973  R2  CHO   162      54.047  73.379  52.543  1.00  0.00            
ATOM    974  R3  CHO   162      56.447  73.079  51.293  1.00  0.00            
ATOM    975  R4  CHO   162      54.447  72.879  49.143  1.00  0.00            
ATOM    976  R5  CHO   162      55.997  71.429  49.593  1.00  0.00            
ATOM    977  C1  CHO   162      56.947  72.329  45.993  1.00  0.00           C
ATOM    978  C2  CHO   162      56.997  74.579  43.543  1.00  0.00           C
ATOM    979  ROH CHO   163      61.447 100.979  58.593  1.00  0.00            
ATOM    980  R1  CHO   163      60.097 100.929  56.093  1.00  0.00            
ATOM    981  R2  CHO   163      60.597 102.679  54.043  1.00  0.00            
ATOM    982  R3  CHO   163      60.897 100.379  52.593  1.00  0.00            
ATOM    983  R4  CHO   163      61.397 102.579  50.693  1.00  0.00            
ATOM    984  R5  CHO   163      59.997 100.929  50.493  1.00  0.00            
ATOM    985  C1  CHO   163      62.147 100.329  47.393  1.00  0.00           C
ATOM    986  C2  CHO   163      60.497 101.279  43.243  1.00  0.00           C
ATOM    987  ROH CHO   164      24.347 130.779  24.393  1.00  0.00            
ATOM    988  R1  CHO   164      24.597 129.429  26.843  1.00  0.00            
ATOM    989  R2  CHO   164      26.747 129.729  28.543  1.00  0.00            
ATOM    990  R3  CHO   164      24.847 130.279  30.343  1.00  0.00            
ATOM    991  R4  CHO   164      27.097 129.329  31.943  1.00  0.00            
ATOM    992  R5  CHO   164      25.047 128.579  31.993  1.00  0.00            
ATOM    993  C1  CHO   164      25.497 129.629  35.643  1.00  0.00           C
ATOM    994  C2  CHO   164      25.147 128.729  39.143  1.00  0.00           C
ATOM    995  ROH CHO   165     131.497  38.479  50.943  1.00  0.00            
ATOM    996  R1  CHO   165     132.697  40.179  49.093  1.00  0.00            
ATOM    997  R2  CHO   165     135.447  40.629  49.043  1.00  0.00            
ATOM    998  R3  CHO   165     135.247  39.829  46.443  1.00  0.00            
ATOM    999  R4  CHO   165     137.597  41.579  46.493  1.00  0.00            
ATOM   1000  R5  CHO   165     135.897  41.779  45.143  1.00  0.00            
ATOM   1001  C1  CHO   165     138.697  41.329  42.593  1.00  0.00           C
ATOM   1002  C2  CHO   165     139.947  41.079  38.843  1.00  0.00           C
ATOM   1003  ROH CHO   166     122.897  33.529  51.193  1.00  0.00            
ATOM   1004  R1  CHO   166     123.047  33.879  48.393  1.00  0.00            
ATOM   1005  R2  CHO   166     124.647  32.329  46.743  1.00  0.00            
ATOM   1006  R3  CHO   166     122.347  31.929  45.393  1.00  0.00            
ATOM   1007  R4  CHO   166     124.397  32.029  43.293  1.00  0.00            
ATOM   1008  R5  CHO   166     122.547  33.229  43.393  1.00  0.00            
ATOM   1009  C1  CHO   166     122.047  31.429  40.043  1.00  0.00           C
ATOM   1010  C2  CHO   166     120.847  30.129  37.293  1.00  0.00           C
ATOM   1011  ROH CHO   167      28.997  68.229  59.043  1.00  0.00            
ATOM   1012  R1  CHO   167      30.747  68.329  56.793  1.00  0.00            
ATOM   1013  R2  CHO   167      30.247  66.879  54.493  1.00  0.00            
ATOM   1014  R3  CHO   167      30.547  69.329  53.293  1.00  0.00            
ATOM   1015  R4  CHO   167      30.947  67.379  51.143  1.00  0.00            
ATOM   1016  R5  CHO   167      32.297  68.979  51.693  1.00  0.00            
ATOM   1017  C1  CHO   167      31.597  69.929  48.093  1.00  0.00           C
ATOM   1018  C2  CHO   167      33.447  72.329  45.593  1.00  0.00           C
ATOM   1019  ROH CHO   168     206.447 168.379  59.693  1.00  0.00            
ATOM   1020  R1  CHO   168     206.197 168.829  56.893  1.00  0.00            
ATOM   1021  R2  CHO   168     208.347 169.479  55.293  1.00  0.00            
ATOM   1022  R3  CHO   168     207.547 167.329  53.893  1.00  0.00            
ATOM   1023  R4  CHO   168     208.547 169.179  51.843  1.00  0.00            
ATOM   1024  R5  CHO   168     206.597 168.229  51.893  1.00  0.00            
ATOM   1025  C1  CHO   168     207.897 166.979  48.493  1.00  0.00           C
ATOM   1026  C2  CHO   168     207.497 169.179  46.093  1.00  0.00           C
ATOM   1027  ROH CHO   169     166.197 162.179  55.093  1.00  0.00            
ATOM   1028  R1  CHO   169     166.797 163.979  53.043  1.00  0.00            
ATOM   1029  R2  CHO   169     166.047 163.579  50.393  1.00  0.00            
ATOM   1030  R3  CHO   169     164.947 166.079  50.643  1.00  0.00            
ATOM   1031  R4  CHO   169     165.047 165.579  47.793  1.00  0.00            
ATOM   1032  R5  CHO   169     165.897 167.279  48.843  1.00  0.00            
ATOM   1033  C1  CHO   169     163.497 169.079  46.443  1.00  0.00           C
ATOM   1034  C2  CHO   169     166.097 168.929  43.443  1.00  0.00           C
ATOM   1035  ROH CHO   170     209.897 116.679  20.943  1.00  0.00            
ATOM   1036  R1  CHO   170     210.347 116.879  23.743  1.00  0.00            
ATOM   1037  R2  CHO   170     210.197 119.279  25.093  1.00  0.00            
ATOM   1038  R3  CHO   170     208.397 117.929  26.593  1.00  0.00            
ATOM   1039  R4  CHO   170     209.647 119.879  28.443  1.00  0.00            
ATOM   1040  R5  CHO   170     209.447 117.729  28.743  1.00  0.00            
ATOM   1041  C1  CHO   170     207.597 118.979  31.843  1.00  0.00           C
ATOM   1042  C2  CHO   170     207.247 120.929  35.293  1.00  0.00           C
ATOM   1043  ROH CHO   171     143.647 209.879  42.743  1.00  0.00            
ATOM   1044  R1  CHO   171     141.847 211.529  44.243  1.00  0.00            
ATOM   1045  R2  CHO   171     139.097 211.379  43.943  1.00  0.00            
ATOM   1046  R3  CHO   171     139.197 210.979  46.643  1.00  0.00            
ATOM   1047  R4  CHO   171     136.347 211.279  45.993  1.00  0.00            
ATOM   1048  R5  CHO   171     137.447 212.429  47.493  1.00  0.00            
ATOM   1049  C1  CHO   171     134.747 210.879  49.743  1.00  0.00           C
ATOM   1050  C2  CHO   171     131.447 208.229  51.343  1.00  0.00           C
ATOM   1051  ROH CHO   172     180.397   4.679  60.493  1.00  0.00            
ATOM   1052  R1  CHO   172     181.547   3.979  58.043  1.00  0.00            
ATOM   1053  R2  CHO   172     180.997   1.629  56.743  1.00  0.00            
ATOM   1054  R3  CHO   172     180.347   3.279  54.643  1.00  0.00            
ATOM   1055  R4  CHO   172     179.747   0.579  53.693  1.00  0.00            
ATOM   1056  R5  CHO   172     181.047   2.029  52.693  1.00  0.00            
ATOM   1057  C1  CHO   172     178.497   1.479  49.943  1.00  0.00           C
ATOM   1058  C2  CHO   172     177.847  -2.321  48.343  1.00  0.00           C
ATOM   1059  ROH CHO   173      77.097 103.129  57.643  1.00  0.00            
ATOM   1060  R1  CHO   173      77.197 103.879  54.893  1.00  0.00            
ATOM   1061  R2  CHO   173      78.247 102.229  52.943  1.00  0.00            
ATOM   1062  R3  CHO   173      75.797 102.629  51.793  1.00  0.00            
ATOM   1063  R4  CHO   173      77.697 102.629  49.543  1.00  0.00            
ATOM   1064  R5  CHO   173      76.247 104.179  49.993  1.00  0.00            
ATOM   1065  C1  CHO   173      75.147 103.229  46.443  1.00  0.00           C
ATOM   1066  C2  CHO   173      77.447 103.029  43.593  1.00  0.00           C
ATOM   1067  ROH CHO   174     134.747  51.279  52.693  1.00  0.00            
ATOM   1068  R1  CHO   174     134.597  52.029  49.993  1.00  0.00            
ATOM   1069  R2  CHO   174     136.697  53.279  48.643  1.00  0.00            
ATOM   1070  R3  CHO   174     136.347  51.229  46.843  1.00  0.00            
ATOM   1071  R4  CHO   174     137.897  53.279  45.393  1.00  0.00            
ATOM   1072  R5  CHO   174     135.997  52.329  44.743  1.00  0.00            
ATOM   1073  C1  CHO   174     138.247  51.329  41.843  1.00  0.00           C
ATOM   1074  C2  CHO   174     140.197  49.379  38.543  1.00  0.00           C
ATOM   1075  ROH CHO   175      68.547 167.179  33.343  1.00  0.00            
ATOM   1076  R1  CHO   175      69.697 166.479  35.843  1.00  0.00            
ATOM   1077  R2  CHO   175      70.097 168.379  37.843  1.00  0.00            
ATOM   1078  R3  CHO   175      68.647 166.629  39.343  1.00  0.00            
ATOM   1079  R4  CHO   175      69.297 168.829  41.143  1.00  0.00            
ATOM   1080  R5  CHO   175      69.697 166.729  41.493  1.00  0.00            
ATOM   1081  C1  CHO   175      67.447 167.479  44.493  1.00  0.00           C
ATOM   1082  C2  CHO   175      70.397 165.429  46.693  1.00  0.00           C
ATOM   1083  ROH CHO   176     190.597 224.829  57.443  1.00  0.00            
ATOM   1084  R1  CHO   176     189.447 224.929  54.843  1.00  0.00            
ATOM   1085  R2  CHO   176     190.747 224.129  52.593  1.00  0.00            
ATOM   1086  R3  CHO   176     188.547 222.579  52.243  1.00  0.00            
ATOM   1087  R4  CHO   176     189.447 223.129  49.543  1.00  0.00            
ATOM   1088  R5  CHO   176     187.447 223.479  50.343  1.00  0.00            
ATOM   1089  C1  CHO   176     186.597 221.079  47.443  1.00  0.00           C
ATOM   1090  C2  CHO   176     186.697 218.079  45.493  1.00  0.00           C
ATOM   1091  ROH CHO   177       6.597  86.579  21.843  1.00  0.00            
ATOM   1092  R1  CHO   177       6.397  86.879  24.643  1.00  0.00            
ATOM   1093  R2  CHO   177       7.547  88.979  26.043  1.00  0.00            
ATOM   1094  R3  CHO   177       4.997  89.329  26.993  1.00  0.00            
ATOM   1095  R4  CHO   177       6.747  89.979  29.243  1.00  0.00            
ATOM   1096  R5  CHO   177       5.097  88.529  29.243  1.00  0.00            
ATOM   1097  C1  CHO   177       3.897  90.829  32.043  1.00  0.00           C
ATOM   1098  C2  CHO   177       6.397  89.529  34.293  1.00  0.00           C
ATOM   1099  ROH CHO   178     147.247 222.679  33.343  1.00  0.00            
ATOM   1100  R1  CHO   178     146.147 221.079  35.443  1.00  0.00            
ATOM   1101  R2  CHO   178     146.647 221.579  38.093  1.00  0.00            
ATOM   1102  R3  CHO   178     143.947 221.579  38.243  1.00  0.00            
ATOM   1103  R4  CHO   178     144.847 221.379  41.043  1.00  0.00            
ATOM   1104  R5  CHO   178     143.447 220.029  40.043  1.00  0.00            
ATOM   1105  C1  CHO   178     141.247 221.229  42.893  1.00  0.00           C
ATOM   1106  C2  CHO   178     139.847 220.679  45.993  1.00  0.00           C
ATOM   1107  ROH CHO   179     116.747 213.829  30.843  1.00  0.00            
ATOM   1108  R1  CHO   179     115.797 215.929  32.493  1.00  0.00            
ATOM   1109  R2  CHO   179     113.697 215.629  34.243  1.00  0.00            
ATOM   1110  R3  CHO   179     115.497 216.629  36.043  1.00  0.00            
ATOM   1111  R4  CHO   179     113.097 216.179  37.593  1.00  0.00            
ATOM   1112  R5  CHO   179     114.197 218.029  37.493  1.00  0.00            
ATOM   1113  C1  CHO   179     114.397 217.379  41.243  1.00  0.00           C
ATOM   1114  C2  CHO   179     112.997 214.629  43.593  1.00  0.00           C
ATOM   1115  ROH CHO   180     175.747 135.129  53.493  1.00  0.00            
ATOM   1116  R1  CHO   180     176.997 135.629  50.943  1.00  0.00            
ATOM   1117  R2  CHO   180     176.947 133.729  48.943  1.00  0.00            
ATOM   1118  R3  CHO   180     175.897 135.779  47.493  1.00  0.00            
ATOM   1119  R4  CHO   180     175.847 133.529  45.643  1.00  0.00            
ATOM   1120  R5  CHO   180     176.747 135.479  45.243  1.00  0.00            
ATOM   1121  C1  CHO   180     174.247 135.329  42.393  1.00  0.00           C
ATOM   1122  C2  CHO   180     176.497 135.629  39.193  1.00  0.00           C
ATOM   1123  ROH CHO   181      15.547 181.429  58.893  1.00  0.00            
ATOM   1124  R1  CHO   181      15.547 182.629  56.343  1.00  0.00            
ATOM   1125  R2  CHO   181      17.497 182.129  54.443  1.00  0.00            
ATOM   1126  R3  CHO   181      15.397 181.529  52.893  1.00  0.00            
ATOM   1127  R4  CHO   181      17.747 181.129  51.193  1.00  0.00            
ATOM   1128  R5  CHO   181      15.997 182.329  50.693  1.00  0.00            
ATOM   1129  C1  CHO   181      15.947 179.929  47.743  1.00  0.00           C
ATOM   1130  C2  CHO   181      19.347 180.179  45.643  1.00  0.00           C
ATOM   1131  ROH CHO   182     131.447  55.329  19.043  1.00  0.00            
ATOM   1132  R1  CHO   182     130.697  54.329  21.543  1.00  0.00            
ATOM   1133  R2  CHO   182     131.947  52.129  22.693  1.00  0.00            
ATOM   1134  R3  CHO   182     132.297  53.879  24.793  1.00  0.00            
ATOM   1135  R4  CHO   182     133.047  51.229  25.843  1.00  0.00            
ATOM   1136  R5  CHO   182     131.547  52.629  26.693  1.00  0.00            
ATOM   1137  C1  CHO   182     133.947  52.329  29.643  1.00  0.00           C
ATOM   1138  C2  CHO   182     132.197  50.979  32.293  1.00  0.00           C
ATOM   1139  ROH CHO   183     123.697  89.429  23.543  1.00  0.00            
ATOM   1140  R1  CHO   183     123.497  86.729  24.343  1.00  0.00            
ATOM   1141  R2  CHO   183     123.847  85.929  26.943  1.00  0.00            
ATOM   1142  R3  CHO   183     121.397  84.779  26.593  1.00  0.00            
ATOM   1143  R4  CHO   183     122.547  83.329  28.843  1.00  0.00            
ATOM   1144  R5  CHO   183     121.747  82.429  26.993  1.00  0.00            
ATOM   1145  C1  CHO   183     119.497  80.729  29.593  1.00  0.00           C
ATOM   1146  C2  CHO   183     120.997  81.229  33.993  1.00  0.00           C
ATOM   1147  ROH CHO   184     162.097  88.579  52.843  1.00  0.00            
ATOM   1148  R1  CHO   184     162.647  89.279  50.143  1.00  0.00            
ATOM   1149  R2  CHO   184     162.547  87.429  48.093  1.00  0.00            
ATOM   1150  R3  CHO   184     160.847  89.279  46.993  1.00  0.00            
ATOM   1151  R4  CHO   184     162.047  87.929  44.693  1.00  0.00            
ATOM   1152  R5  CHO   184     161.997  90.079  45.043  1.00  0.00            
ATOM   1153  C1  CHO   184     160.147  89.929  41.693  1.00  0.00           C
ATOM   1154  C2  CHO   184     160.397  87.479  39.543  1.00  0.00           C
ATOM   1155  ROH CHO   185     173.797  92.679  50.893  1.00  0.00            
ATOM   1156  R1  CHO   185     171.497  92.879  49.243  1.00  0.00            
ATOM   1157  R2  CHO   185     171.097  94.979  47.543  1.00  0.00            
ATOM   1158  R3  CHO   185     170.797  92.979  45.693  1.00  0.00            
ATOM   1159  R4  CHO   185     170.197  95.479  44.193  1.00  0.00            
ATOM   1160  R5  CHO   185     168.947  93.679  44.343  1.00  0.00            
ATOM   1161  C1  CHO   185     169.447  93.879  40.543  1.00  0.00           C
ATOM   1162  C2  CHO   185     168.247  92.729  37.643  1.00  0.00           C
ATOM   1163  ROH CHO   186     223.447 176.379  60.943  1.00  0.00            
ATOM   1164  R1  CHO   186     223.347 176.529  58.093  1.00  0.00            
ATOM   1165  R2  CHO   186     221.147 177.529  56.743  1.00  0.00            
ATOM   1166  R3  CHO   186     223.047 179.129  55.593  1.00  0.00            
ATOM   1167  R4  CHO   186     220.997 178.779  53.493  1.00  0.00            
ATOM   1168  R5  CHO   186     223.097 178.379  53.293  1.00  0.00            
ATOM   1169  C1  CHO   186     222.647 181.029  50.543  1.00  0.00           C
ATOM   1170  C2  CHO   186     223.047 184.179  48.943  1.00  0.00           C
ATOM   1171  ROH CHO   187      64.897 150.979  27.593  1.00  0.00            
ATOM   1172  R1  CHO   187      64.547 150.779  30.393  1.00  0.00            
ATOM   1173  R2  CHO   187      63.797 148.429  31.593  1.00  0.00            
ATOM   1174  R3  CHO   187      66.047 148.829  33.093  1.00  0.00            
ATOM   1175  R4  CHO   187      64.547 146.829  34.593  1.00  0.00            
ATOM   1176  R5  CHO   187      65.347 148.729  35.343  1.00  0.00            
ATOM   1177  C1  CHO   187      67.147 146.329  37.693  1.00  0.00           C
ATOM   1178  C2  CHO   187      68.547 144.479  41.493  1.00  0.00           C
ATOM   1179  ROH CHO   188     136.097 159.279  31.593  1.00  0.00            
ATOM   1180  R1  CHO   188     136.947 159.329  34.293  1.00  0.00            
ATOM   1181  R2  CHO   188     136.047 161.179  36.143  1.00  0.00            
ATOM   1182  R3  CHO   188     135.397 158.929  37.543  1.00  0.00            
ATOM   1183  R4  CHO   188     135.797 161.029  39.593  1.00  0.00            
ATOM   1184  R5  CHO   188     136.797 159.079  39.493  1.00  0.00            
ATOM   1185  C1  CHO   188     135.097 158.829  42.893  1.00  0.00           C
ATOM   1186  C2  CHO   188     134.197 161.879  44.993  1.00  0.00           C
ATOM   1187  ROH CHO   189     203.297  99.629  17.993  1.00  0.00            
ATOM   1188  R1  CHO   189     205.147  99.429  20.143  1.00  0.00            
ATOM   1189  R2  CHO   189     206.697 101.579  20.893  1.00  0.00            
ATOM   1190  R3  CHO   189     205.597 101.079  23.343  1.00  0.00            
ATOM   1191  R4  CHO   189     208.247 102.179  23.943  1.00  0.00            
ATOM   1192  R5  CHO   189     207.447 100.279  24.693  1.00  0.00            
ATOM   1193  C1  CHO   189     208.147 102.029  27.993  1.00  0.00           C
ATOM   1194  C2  CHO   189     209.797 103.379  31.643  1.00  0.00           C
ATOM   1195  ROH CHO   190     177.297 164.429  20.543  1.00  0.00            
ATOM   1196  R1  CHO   190     179.297 164.129  22.543  1.00  0.00            
ATOM   1197  R2  CHO   190     179.397 165.729  24.793  1.00  0.00            
ATOM   1198  R3  CHO   190     179.397 163.329  26.093  1.00  0.00            
ATOM   1199  R4  CHO   190     179.747 165.329  28.243  1.00  0.00            
ATOM   1200  R5  CHO   190     181.047 163.629  27.843  1.00  0.00            
ATOM   1201  C1  CHO   190     179.997 162.829  31.443  1.00  0.00           C
ATOM   1202  C2  CHO   190     182.097 165.979  32.993  1.00  0.00           C
ATOM   1203  ROH CHO   191     209.947  95.629  13.893  1.00  0.00            
ATOM   1204  R1  CHO   191     209.397  96.779  16.393  1.00  0.00            
ATOM   1205  R2  CHO   191     207.297  95.979  17.993  1.00  0.00            
ATOM   1206  R3  CHO   191     209.247  95.629  19.893  1.00  0.00            
ATOM   1207  R4  CHO   191     206.797  95.779  21.443  1.00  0.00            
ATOM   1208  R5  CHO   191     208.547  96.979  21.743  1.00  0.00            
ATOM   1209  C1  CHO   191     208.297  95.329  25.143  1.00  0.00           C
ATOM   1210  C2  CHO   191     209.447  93.179  27.993  1.00  0.00           C
ATOM   1211  ROH CHO   192     124.597 120.079  28.893  1.00  0.00            
ATOM   1212  R1  CHO   192     125.447 120.079  31.593  1.00  0.00            
ATOM   1213  R2  CHO   192     123.697 120.229  33.693  1.00  0.00            
ATOM   1214  R3  CHO   192     124.947 117.929  34.493  1.00  0.00            
ATOM   1215  R4  CHO   192     123.397 118.779  36.843  1.00  0.00            
ATOM   1216  R5  CHO   192     125.547 118.379  36.793  1.00  0.00            
ATOM   1217  C1  CHO   192     124.397 115.829  39.393  1.00  0.00           C
ATOM   1218  C2  CHO   192     124.147 114.429  43.343  1.00  0.00           C
ATOM   1219  ROH CHO   193      16.697  79.229  59.893  1.00  0.00            
ATOM   1220  R1  CHO   193      15.497  79.779  57.343  1.00  0.00            
ATOM   1221  R2  CHO   193      16.997  80.679  55.193  1.00  0.00            
ATOM   1222  R3  CHO   193      15.847  78.529  53.943  1.00  0.00            
ATOM   1223  R4  CHO   193      16.147  80.579  51.843  1.00  0.00            
ATOM   1224  R5  CHO   193      14.297  79.479  52.393  1.00  0.00            
ATOM   1225  C1  CHO   193      14.597  78.479  48.743  1.00  0.00           C
ATOM   1226  C2  CHO   193      14.047  79.729  44.493  1.00  0.00           C
ATOM   1227  ROH CHO   194     198.497  28.079  53.343  1.00  0.00            
ATOM   1228  R1  CHO   194     198.447  25.829  51.643  1.00  0.00            
ATOM   1229  R2  CHO   194     196.847  25.729  49.393  1.00  0.00            
ATOM   1230  R3  CHO   194     199.197  25.179  48.143  1.00  0.00            
ATOM   1231  R4  CHO   194     197.197  23.579  46.693  1.00  0.00            
ATOM   1232  R5  CHO   194     199.047  22.829  47.593  1.00  0.00            
ATOM   1233  C1  CHO   194     199.597  21.829  43.943  1.00  0.00           C
ATOM   1234  C2  CHO   194     199.497  19.979  40.343  1.00  0.00           C
ATOM   1235  ROH CHO   195      16.747 109.929  21.543  1.00  0.00            
ATOM   1236  R1  CHO   195      16.397 110.979  24.143  1.00  0.00            
ATOM   1237  R2  CHO   195      13.897 111.629  25.143  1.00  0.00            
ATOM   1238  R3  CHO   195      14.647 109.929  27.143  1.00  0.00            
ATOM   1239  R4  CHO   195      12.247 111.329  28.193  1.00  0.00            
ATOM   1240  R5  CHO   195      14.197 111.229  29.143  1.00  0.00            
ATOM   1241  C1  CHO   195      11.997 109.629  31.843  1.00  0.00           C
ATOM   1242  C2  CHO   195      12.797 108.929  35.193  1.00  0.00           C
ATOM   1243  ROH CHO   196     216.397 166.779  58.693  1.00  0.00            
ATOM   1244  R1  CHO   196     217.897 168.129  56.693  1.00  0.00            
ATOM   1245  R2  CHO   196     217.997 167.329  54.093  1.00  0.00            
ATOM   1246  R3  CHO   196     217.197 169.929  53.593  1.00  0.00            
ATOM   1247  R4  CHO   196     217.347 168.679  50.943  1.00  0.00            
ATOM   1248  R5  CHO   196     218.347 170.479  51.543  1.00  0.00            
ATOM   1249  C1  CHO   196     216.197 171.829  48.693  1.00  0.00           C
ATOM   1250  C2  CHO   196     216.897 173.579  45.743  1.00  0.00           C
ATOM   1251  ROH CHO   197     118.647 106.879  25.743  1.00  0.00            
ATOM   1252  R1  CHO   197     120.097 107.529  28.093  1.00  0.00            
ATOM   1253  R2  CHO   197     119.397 109.679  29.643  1.00  0.00            
ATOM   1254  R3  CHO   197     119.347 107.829  31.643  1.00  0.00            
ATOM   1255  R4  CHO   197     119.647 110.379  33.043  1.00  0.00            
ATOM   1256  R5  CHO   197     120.897 108.629  33.293  1.00  0.00            
ATOM   1257  C1  CHO   197     119.647 109.029  36.843  1.00  0.00           C
ATOM   1258  C2  CHO   197     121.797 110.379  39.793  1.00  0.00           C
ATOM   1259  ROH CHO   198     146.247  34.029  17.843  1.00  0.00            
ATOM   1260  R1  CHO   198     145.447  33.029  20.343  1.00  0.00            
ATOM   1261  R2  CHO   198     145.697  34.529  22.693  1.00  0.00            
ATOM   1262  R3  CHO   198     142.997  33.979  22.943  1.00  0.00            
ATOM   1263  R4  CHO   198     143.997  34.229  25.693  1.00  0.00            
ATOM   1264  R5  CHO   198     142.847  32.579  24.843  1.00  0.00            
ATOM   1265  C1  CHO   198     140.497  33.579  27.643  1.00  0.00           C
ATOM   1266  C2  CHO   198     141.697  32.329  31.043  1.00  0.00           C
ATOM   1267  ROH CHO   199     189.697 114.329  15.843  1.00  0.00            
ATOM   1268  R1  CHO   199     189.047 114.029  18.593  1.00  0.00            
ATOM   1269  R2  CHO   199     190.047 111.979  20.193  1.00  0.00            
ATOM   1270  R3  CHO   199     190.797 114.029  21.793  1.00  0.00            
ATOM   1271  R4  CHO   199     189.947 111.929  23.643  1.00  0.00            
ATOM   1272  R5  CHO   199     189.247 114.029  23.593  1.00  0.00            
ATOM   1273  C1  CHO   199     190.597 113.829  27.143  1.00  0.00           C
ATOM   1274  C2  CHO   199     192.647 114.029  29.443  1.00  0.00           C
ATOM   1275  ROH CHO   200     198.797  95.129  53.793  1.00  0.00            
ATOM   1276  R1  CHO   200     198.647  94.729  50.993  1.00  0.00            
ATOM   1277  R2  CHO   200     196.847  96.129  49.393  1.00  0.00            
ATOM   1278  R3  CHO   200     199.097  96.779  47.993  1.00  0.00            
ATOM   1279  R4  CHO   200     196.997  96.579  45.943  1.00  0.00            
ATOM   1280  R5  CHO   200     198.897  95.529  45.943  1.00  0.00            
ATOM   1281  C1  CHO   200     199.197  97.429  42.643  1.00  0.00           C
ATOM   1282  C2  CHO   200     199.297  98.029  39.593  1.00  0.00           C
ATOM   1283  ROH CHO   201     101.247  76.029  56.643  1.00  0.00            
ATOM   1284  R1  CHO   201     101.697  75.179  53.943  1.00  0.00            
ATOM   1285  R2  CHO   201      99.897  73.579  52.593  1.00  0.00            
ATOM   1286  R3  CHO   201     100.047  75.629  50.743  1.00  0.00            
ATOM   1287  R4  CHO   201      99.947  73.179  49.143  1.00  0.00            
ATOM   1288  R5  CHO   201     101.447  74.779  49.043  1.00  0.00            
ATOM   1289  C1  CHO   201     100.097  74.779  45.443  1.00  0.00           C
ATOM   1290  C2  CHO   201      99.647  73.029  41.643  1.00  0.00           C
ATOM   1291  ROH CHO   202      40.247  88.229  60.193  1.00  0.00            
ATOM   1292  R1  CHO   202      40.247  88.229  57.343  1.00  0.00            
ATOM   1293  R2  CHO   202      39.747  85.979  55.843  1.00  0.00            
ATOM   1294  R3  CHO   202      37.897  87.579  54.693  1.00  0.00            
ATOM   1295  R4  CHO   202      38.847  85.829  52.543  1.00  0.00            
ATOM   1296  R5  CHO   202      38.747  87.979  52.493  1.00  0.00            
ATOM   1297  C1  CHO   202      36.547  87.229  49.493  1.00  0.00           C
ATOM   1298  C2  CHO   202      36.897  86.929  44.843  1.00  0.00           C
ATOM   1299  ROH CHO   203      61.497  89.429  63.493  1.00  0.00            
ATOM   1300  R1  CHO   203      60.497  89.279  60.843  1.00  0.00            
ATOM   1301  R2  CHO   203      60.697  91.379  59.043  1.00  0.00            
ATOM   1302  R3  CHO   203      61.897  89.529  57.493  1.00  0.00            
ATOM   1303  R4  CHO   203      60.897  91.529  55.593  1.00  0.00            
ATOM   1304  R5  CHO   203      60.497  89.379  55.543  1.00  0.00            
ATOM   1305  C1  CHO   203      62.147  89.829  52.143  1.00  0.00           C
ATOM   1306  C2  CHO   203      60.997  87.879  48.993  1.00  0.00           C
ATOM   1307  ROH CHO   204     181.197 161.079  17.993  1.00  0.00            
ATOM   1308  R1  CHO   204     180.447 159.979  20.493  1.00  0.00            
ATOM   1309  R2  CHO   204     182.147 158.529  22.043  1.00  0.00            
ATOM   1310  R3  CHO   204     181.447 160.329  23.943  1.00  0.00            
ATOM   1311  R4  CHO   204     182.047 157.929  25.443  1.00  0.00            
ATOM   1312  R5  CHO   204     180.247 159.079  25.593  1.00  0.00            
ATOM   1313  C1  CHO   204     181.347 159.279  29.193  1.00  0.00           C
ATOM   1314  C2  CHO   204     181.747 158.779  33.693  1.00  0.00           C
ATOM   1315  ROH CHO   205     144.847  94.379  54.793  1.00  0.00            
ATOM   1316  R1  CHO   205     145.297  94.729  51.993  1.00  0.00            
ATOM   1317  R2  CHO   205     144.297  93.029  50.093  1.00  0.00            
ATOM   1318  R3  CHO   205     143.247  95.279  49.043  1.00  0.00            
ATOM   1319  R4  CHO   205     143.247  93.379  46.793  1.00  0.00            
ATOM   1320  R5  CHO   205     144.147  95.379  46.793  1.00  0.00            
ATOM   1321  C1  CHO   205     141.697  95.779  43.893  1.00  0.00           C
ATOM   1322  C2  CHO   205     138.597  95.929  40.893  1.00  0.00           C
ATOM   1323  ROH CHO   206     110.797 115.429  54.693  1.00  0.00            
ATOM   1324  R1  CHO   206     112.597 117.579  54.543  1.00  0.00            
ATOM   1325  R2  CHO   206     115.197 117.279  53.743  1.00  0.00            
ATOM   1326  R3  CHO   206     114.547 119.179  51.943  1.00  0.00            
ATOM   1327  R4  CHO   206     117.447 118.729  51.543  1.00  0.00            
ATOM   1328  R5  CHO   206     116.497 120.629  51.893  1.00  0.00            
ATOM   1329  C1  CHO   206     118.097 121.329  48.543  1.00  0.00           C
ATOM   1330  C2  CHO   206     121.197 122.579  45.793  1.00  0.00           C
ATOM   1331  ROH CHO   207      62.647 146.929  61.743  1.00  0.00            
ATOM   1332  R1  CHO   207      64.647 147.729  59.893  1.00  0.00            
ATOM   1333  R2  CHO   207      64.347 147.529  57.143  1.00  0.00            
ATOM   1334  R3  CHO   207      64.897 150.179  57.193  1.00  0.00            
ATOM   1335  R4  CHO   207      65.647 149.329  54.493  1.00  0.00            
ATOM   1336  R5  CHO   207      66.897 150.379  55.893  1.00  0.00            
ATOM   1337  C1  CHO   207      66.947 152.829  52.993  1.00  0.00           C
ATOM   1338  C2  CHO   207      66.247 156.479  52.693  1.00  0.00           C
ATOM   1339  ROH CHO   208     102.447  57.329  53.943  1.00  0.00            
ATOM   1340  R1  CHO   208     101.047  57.229  51.543  1.00  0.00            
ATOM   1341  R2  CHO   208     100.947  59.329  49.743  1.00  0.00            
ATOM   1342  R3  CHO   208     101.797  57.429  47.993  1.00  0.00            
ATOM   1343  R4  CHO   208     100.797  59.629  46.293  1.00  0.00            
ATOM   1344  R5  CHO   208     100.197  57.529  46.193  1.00  0.00            
ATOM   1345  C1  CHO   208     101.547  58.079  42.643  1.00  0.00           C
ATOM   1346  C2  CHO   208      99.497  56.829  39.993  1.00  0.00           C
ATOM   1347  ROH CHO   209     134.247 121.829  27.293  1.00  0.00            
ATOM   1348  R1  CHO   209     134.797 120.429  29.693  1.00  0.00            
ATOM   1349  R2  CHO   209     136.197 121.579  31.843  1.00  0.00            
ATOM   1350  R3  CHO   209     133.997 120.829  33.243  1.00  0.00            
ATOM   1351  R4  CHO   209     135.997 121.429  35.293  1.00  0.00            
ATOM   1352  R5  CHO   209     134.897 119.579  35.093  1.00  0.00            
ATOM   1353  C1  CHO   209     133.847 120.629  38.593  1.00  0.00           C
ATOM   1354  C2  CHO   209     136.247 122.379  40.693  1.00  0.00           C
ATOM   1355  ROH CHO   210     173.697 117.929  52.693  1.00  0.00            
ATOM   1356  R1  CHO   210     171.747 117.379  50.743  1.00  0.00            
ATOM   1357  R2  CHO   210     170.647 119.329  49.143  1.00  0.00            
ATOM   1358  R3  CHO   210     171.397 117.679  47.143  1.00  0.00            
ATOM   1359  R4  CHO   210     169.597 119.579  45.843  1.00  0.00            
ATOM   1360  R5  CHO   210     169.447 117.429  45.743  1.00  0.00            
ATOM   1361  C1  CHO   210     169.747 118.179  42.043  1.00  0.00           C
ATOM   1362  C2  CHO   210     165.697 118.179  40.493  1.00  0.00           C
ATOM   1363  ROH CHO   211     117.447 219.479  28.343  1.00  0.00            
ATOM   1364  R1  CHO   211     117.947 219.979  31.093  1.00  0.00            
ATOM   1365  R2  CHO   211     117.797 222.479  32.243  1.00  0.00            
ATOM   1366  R3  CHO   211     116.097 221.229  33.943  1.00  0.00            
ATOM   1367  R4  CHO   211     117.947 222.729  35.643  1.00  0.00            
ATOM   1368  R5  CHO   211     117.447 220.629  35.793  1.00  0.00            
ATOM   1369  C1  CHO   211     116.447 221.729  39.293  1.00  0.00           C
ATOM   1370  C2  CHO   211     114.147 223.229  42.193  1.00  0.00           C
ATOM   1371  ROH CHO   212      58.697  67.479  25.143  1.00  0.00            
ATOM   1372  R1  CHO   212      60.097  68.629  27.343  1.00  0.00            
ATOM   1373  R2  CHO   212      59.297  68.379  29.943  1.00  0.00            
ATOM   1374  R3  CHO   212      61.797  67.429  30.343  1.00  0.00            
ATOM   1375  R4  CHO   212      60.497  67.229  32.943  1.00  0.00            
ATOM   1376  R5  CHO   212      62.397  68.229  32.493  1.00  0.00            
ATOM   1377  C1  CHO   212      63.597  65.679  35.093  1.00  0.00           C
ATOM   1378  C2  CHO   212      62.147  62.079  36.993  1.00  0.00           C
ATOM   1379  ROH CHO   213     167.647  97.179  16.793  1.00  0.00            
ATOM   1380  R1  CHO   213     167.647  98.529  19.293  1.00  0.00            
ATOM   1381  R2  CHO   213     165.897  97.929  21.343  1.00  0.00            
ATOM   1382  R3  CHO   213     168.147  97.729  22.793  1.00  0.00            
ATOM   1383  R4  CHO   213     166.047  97.779  24.793  1.00  0.00            
ATOM   1384  R5  CHO   213     167.797  99.079  24.693  1.00  0.00            
ATOM   1385  C1  CHO   213     168.247  97.429  28.143  1.00  0.00           C
ATOM   1386  C2  CHO   213     169.547  95.779  32.393  1.00  0.00           C
ATOM   1387  ROH CHO   214     211.847  66.879  22.193  1.00  0.00            
ATOM   1388  R1  CHO   214     212.747  67.129  24.893  1.00  0.00            
ATOM   1389  R2  CHO   214     211.197  68.279  26.893  1.00  0.00            
ATOM   1390  R3  CHO   214     211.647  65.929  28.143  1.00  0.00            
ATOM   1391  R4  CHO   214     210.097  67.479  30.043  1.00  0.00            
ATOM   1392  R5  CHO   214     211.997  66.529  30.443  1.00  0.00            
ATOM   1393  C1  CHO   214     209.897  64.829  33.093  1.00  0.00           C
ATOM   1394  C2  CHO   214     209.947  62.929  36.693  1.00  0.00           C
ATOM   1395  ROH CHO   215      95.247 184.929  43.643  1.00  0.00            
ATOM   1396  R1  CHO   215      92.947 183.779  42.493  1.00  0.00            
ATOM   1397  R2  CHO   215      92.447 181.079  42.593  1.00  0.00            
ATOM   1398  R3  CHO   215      90.047 181.929  43.643  1.00  0.00            
ATOM   1399  R4  CHO   215      89.397 179.429  42.193  1.00  0.00            
ATOM   1400  R5  CHO   215      88.447 181.379  41.943  1.00  0.00            
ATOM   1401  C1  CHO   215      85.447 179.279  42.943  1.00  0.00           C
ATOM   1402  C2  CHO   215      82.047 178.929  41.293  1.00  0.00           C
ATOM   1403  ROH CHO   216     219.297   7.129  59.943  1.00  0.00            
ATOM   1404  R1  CHO   216     217.847   7.079  57.543  1.00  0.00            
ATOM   1405  R2  CHO   216     218.297   8.879  55.443  1.00  0.00            
ATOM   1406  R3  CHO   216     218.547   6.579  53.993  1.00  0.00            
ATOM   1407  R4  CHO   216     217.697   8.629  52.043  1.00  0.00            
ATOM   1408  R5  CHO   216     216.747   6.679  52.393  1.00  0.00            
ATOM   1409  C1  CHO   216     217.597   6.329  48.693  1.00  0.00           C
ATOM   1410  C2  CHO   216     217.097   4.829  44.243  1.00  0.00           C
ATOM   1411  ROH CHO   217      69.397  50.879  56.343  1.00  0.00            
ATOM   1412  R1  CHO   217      67.297  50.929  54.443  1.00  0.00            
ATOM   1413  R2  CHO   217      67.497  52.329  52.043  1.00  0.00            
ATOM   1414  R3  CHO   217      66.797  49.879  50.943  1.00  0.00            
ATOM   1415  R4  CHO   217      66.697  51.779  48.693  1.00  0.00            
ATOM   1416  R5  CHO   217      65.097  50.429  49.343  1.00  0.00            
ATOM   1417  C1  CHO   217      65.647  49.179  45.743  1.00  0.00           C
ATOM   1418  C2  CHO   217      67.297  47.279  44.793  1.00  0.00           C
ATOM   1419  ROH CHO   218     225.347  75.129  22.093  1.00  0.00            
ATOM   1420  R1  CHO   218     225.347  76.229  24.743  1.00  0.00            
ATOM   1421  R2  CHO   218     223.047  76.779  26.143  1.00  0.00            
ATOM   1422  R3  CHO   218     224.197  75.179  28.043  1.00  0.00            
ATOM   1423  R4  CHO   218     222.497  77.029  29.543  1.00  0.00            
ATOM   1424  R5  CHO   218     224.647  76.629  29.843  1.00  0.00            
ATOM   1425  C1  CHO   218     223.297  75.679  33.293  1.00  0.00           C
ATOM   1426  C2  CHO   218     224.197  75.479  36.793  1.00  0.00           C
ATOM   1427  ROH CHO   219     206.697 119.529  53.743  1.00  0.00            
ATOM   1428  R1  CHO   219     208.297 119.779  51.393  1.00  0.00            
ATOM   1429  R2  CHO   219     210.247 117.929  50.743  1.00  0.00            
ATOM   1430  R3  CHO   219     208.897 117.829  48.393  1.00  0.00            
ATOM   1431  R4  CHO   219     211.647 117.029  47.693  1.00  0.00            
ATOM   1432  R5  CHO   219     210.447 118.629  46.743  1.00  0.00            
ATOM   1433  C1  CHO   219     211.147 116.429  43.693  1.00  0.00           C
ATOM   1434  C2  CHO   219     212.697 117.029  40.343  1.00  0.00           C
ATOM   1435  ROH CHO   220      27.297  85.529  59.543  1.00  0.00            
ATOM   1436  R1  CHO   220      25.347  86.829  57.993  1.00  0.00            
ATOM   1437  R2  CHO   220      25.897  89.029  56.393  1.00  0.00            
ATOM   1438  R3  CHO   220      24.797  87.479  54.443  1.00  0.00            
ATOM   1439  R4  CHO   220      24.947  90.179  53.293  1.00  0.00            
ATOM   1440  R5  CHO   220      23.197  88.929  53.393  1.00  0.00            
ATOM   1441  C1  CHO   220      23.347  89.479  49.643  1.00  0.00           C
ATOM   1442  C2  CHO   220      21.597  90.129  45.643  1.00  0.00           C
ATOM   1443  ROH CHO   221     170.347  46.479  23.343  1.00  0.00            
ATOM   1444  R1  CHO   221     171.347  45.629  25.893  1.00  0.00            
ATOM   1445  R2  CHO   221     170.197  46.429  28.243  1.00  0.00            
ATOM   1446  R3  CHO   221     170.047  43.779  28.743  1.00  0.00            
ATOM   1447  R4  CHO   221     168.997  44.979  31.143  1.00  0.00            
ATOM   1448  R5  CHO   221     170.597  43.529  31.043  1.00  0.00            
ATOM   1449  C1  CHO   221     168.197  41.629  33.293  1.00  0.00           C
ATOM   1450  C2  CHO   221     166.297  42.829  37.543  1.00  0.00           C
ATOM   1451  ROH CHO   222      63.897 127.029  59.043  1.00  0.00            
ATOM   1452  R1  CHO   222      63.797 126.179  56.343  1.00  0.00            
ATOM   1453  R2  CHO   222      64.647 127.779  54.243  1.00  0.00            
ATOM   1454  R3  CHO   222      66.147 125.579  53.643  1.00  0.00            
ATOM   1455  R4  CHO   222      65.647 126.879  51.043  1.00  0.00            
ATOM   1456  R5  CHO   222      65.247 124.829  51.543  1.00  0.00            
ATOM   1457  C1  CHO   222      67.647 124.329  48.643  1.00  0.00           C
ATOM   1458  C2  CHO   222      67.047 121.879  45.943  1.00  0.00           C
ATOM   1459  ROH CHO   223     141.047 186.229  35.293  1.00  0.00            
ATOM   1460  R1  CHO   223     141.247 187.479  37.843  1.00  0.00            
ATOM   1461  R2  CHO   223     141.947 186.129  40.143  1.00  0.00            
ATOM   1462  R3  CHO   223     143.847 188.029  40.343  1.00  0.00            
ATOM   1463  R4  CHO   223     143.147 187.429  43.093  1.00  0.00            
ATOM   1464  R5  CHO   223     143.147 189.379  42.193  1.00  0.00            
ATOM   1465  C1  CHO   223     145.597 189.979  44.993  1.00  0.00           C
ATOM   1466  C2  CHO   223     147.247 187.579  47.543  1.00  0.00           C
ATOM   1467  ROH CHO   224      82.097  60.779  56.343  1.00  0.00            
ATOM   1468  R1  CHO   224      82.597  59.829  53.743  1.00  0.00            
ATOM   1469  R2  CHO   224      80.547  59.429  51.893  1.00  0.00            
ATOM   1470  R3  CHO   224      82.047  61.079  50.343  1.00  0.00            
ATOM   1471  R4  CHO   224      80.397  59.579  48.443  1.00  0.00            
ATOM   1472  R5  CHO   224      82.597  59.779  48.393  1.00  0.00            
ATOM   1473  C1  CHO   224      81.697  61.229  44.943  1.00  0.00           C
ATOM   1474  C2  CHO   224      80.697  59.479  42.543  1.00  0.00           C
ATOM   1475  ROH CHO   225     202.947 206.529  31.493  1.00  0.00            
ATOM   1476  R1  CHO   225     201.147 207.629  33.393  1.00  0.00            
ATOM   1477  R2  CHO   225     198.747 206.379  33.993  1.00  0.00            
ATOM   1478  R3  CHO   225     199.697 206.579  36.543  1.00  0.00            
ATOM   1479  R4  CHO   225     196.797 206.479  36.843  1.00  0.00            
ATOM   1480  R5  CHO   225     198.147 207.979  37.693  1.00  0.00            
ATOM   1481  C1  CHO   225     196.547 206.679  40.893  1.00  0.00           C
ATOM   1482  C2  CHO   225     195.847 203.429  43.093  1.00  0.00           C
ATOM   1483  ROH CHO   226     194.597  72.779  56.243  1.00  0.00            
ATOM   1484  R1  CHO   226     192.547  72.029  54.443  1.00  0.00            
ATOM   1485  R2  CHO   226     190.197  73.429  54.243  1.00  0.00            
ATOM   1486  R3  CHO   226     190.847  73.529  51.593  1.00  0.00            
ATOM   1487  R4  CHO   226     188.147  74.629  51.693  1.00  0.00            
ATOM   1488  R5  CHO   226     188.847  72.979  50.443  1.00  0.00            
ATOM   1489  C1  CHO   226     187.597  75.429  47.743  1.00  0.00           C
ATOM   1490  C2  CHO   226     187.497  75.629  44.293  1.00  0.00           C
ATOM   1491  ROH CHO   227      25.297 159.079  24.793  1.00  0.00            
ATOM   1492  R1  CHO   227      25.447 158.129  27.443  1.00  0.00            
ATOM   1493  R2  CHO   227      25.997 159.729  29.593  1.00  0.00            
ATOM   1494  R3  CHO   227      23.647 158.729  30.543  1.00  0.00            
ATOM   1495  R4  CHO   227      25.047 159.879  32.893  1.00  0.00            
ATOM   1496  R5  CHO   227      24.247 157.829  32.693  1.00  0.00            
ATOM   1497  C1  CHO   227      22.247 158.979  35.743  1.00  0.00           C
ATOM   1498  C2  CHO   227      19.397 157.929  38.243  1.00  0.00           C
ATOM   1499  ROH CHO   228      85.297  40.479  53.993  1.00  0.00            
ATOM   1500  R1  CHO   228      85.147  41.329  51.293  1.00  0.00            
ATOM   1501  R2  CHO   228      86.597  40.029  49.293  1.00  0.00            
ATOM   1502  R3  CHO   228      84.147  39.829  48.143  1.00  0.00            
ATOM   1503  R4  CHO   228      85.997  39.679  45.893  1.00  0.00            
ATOM   1504  R5  CHO   228      84.347  41.029  46.043  1.00  0.00            
ATOM   1505  C1  CHO   228      83.397  39.279  42.843  1.00  0.00           C
ATOM   1506  C2  CHO   228      84.247  35.679  42.943  1.00  0.00           C
ATOM   1507  ROH CHO   229      34.447 138.379  25.243  1.00  0.00            
ATOM   1508  R1  CHO   229      36.397 138.929  27.243  1.00  0.00            
ATOM   1509  R2  CHO   229      35.797 140.079  29.643  1.00  0.00            
ATOM   1510  R3  CHO   229      37.047 137.879  30.643  1.00  0.00            
ATOM   1511  R4  CHO   229      36.047 139.279  32.993  1.00  0.00            
ATOM   1512  R5  CHO   229      38.097 138.629  32.693  1.00  0.00            
ATOM   1513  C1  CHO   229      37.347 136.779  35.893  1.00  0.00           C
ATOM   1514  C2  CHO   229      38.497 135.779  38.943  1.00  0.00           C
ATOM   1515  ROH CHO   230     216.197 164.429  26.443  1.00  0.00            
ATOM   1516  R1  CHO   230     216.697 164.229  29.193  1.00  0.00            
ATOM   1517  R2  CHO   230     215.147 165.579  31.093  1.00  0.00            
ATOM   1518  R3  CHO   230     214.847 163.079  32.143  1.00  0.00            
ATOM   1519  R4  CHO   230     214.197 164.879  34.343  1.00  0.00            
ATOM   1520  R5  CHO   230     215.647 163.279  34.393  1.00  0.00            
ATOM   1521  C1  CHO   230     213.347 162.179  37.193  1.00  0.00           C
ATOM   1522  C2  CHO   230     211.147 162.329  40.693  1.00  0.00           C
ATOM   1523  ROH CHO   231      43.747 159.379  26.643  1.00  0.00            
ATOM   1524  R1  CHO   231      44.397 158.429  29.243  1.00  0.00            
ATOM   1525  R2  CHO   231      44.147 160.029  31.493  1.00  0.00            
ATOM   1526  R3  CHO   231      42.597 157.979  32.393  1.00  0.00            
ATOM   1527  R4  CHO   231      43.647 159.279  34.843  1.00  0.00            
ATOM   1528  R5  CHO   231      43.797 157.179  34.343  1.00  0.00            
ATOM   1529  C1  CHO   231      41.947 156.879  37.643  1.00  0.00           C
ATOM   1530  C2  CHO   231      43.147 158.979  41.693  1.00  0.00           C
ATOM   1531  ROH CHO   232     150.697  25.529  52.443  1.00  0.00            
ATOM   1532  R1  CHO   232     151.647  24.629  49.893  1.00  0.00            
ATOM   1533  R2  CHO   232     150.247  22.729  48.443  1.00  0.00            
ATOM   1534  R3  CHO   232     150.397  24.679  46.493  1.00  0.00            
ATOM   1535  R4  CHO   232     149.597  22.229  45.043  1.00  0.00            
ATOM   1536  R5  CHO   232     151.247  23.479  44.593  1.00  0.00            
ATOM   1537  C1  CHO   232     149.297  23.679  41.293  1.00  0.00           C
ATOM   1538  C2  CHO   232     147.247  21.079  38.843  1.00  0.00           C
ATOM   1539  ROH CHO   233      36.497 154.929  61.243  1.00  0.00            
ATOM   1540  R1  CHO   233      37.497 155.379  58.643  1.00  0.00            
ATOM   1541  R2  CHO   233      39.047 153.579  57.293  1.00  0.00            
ATOM   1542  R3  CHO   233      37.147 153.829  55.393  1.00  0.00            
ATOM   1543  R4  CHO   233      39.597 153.079  53.893  1.00  0.00            
ATOM   1544  R5  CHO   233      38.297 154.829  53.543  1.00  0.00            
ATOM   1545  C1  CHO   233      38.097 153.079  50.143  1.00  0.00           C
ATOM   1546  C2  CHO   233      38.897 152.029  46.593  1.00  0.00           C
ATOM   1547  ROH CHO   234      28.447 155.429  24.193  1.00  0.00            
ATOM   1548  R1  CHO   234      28.147 154.429  26.793  1.00  0.00            
ATOM   1549  R2  CHO   234      29.997 154.929  28.793  1.00  0.00            
ATOM   1550  R3  CHO   234      27.847 155.879  30.143  1.00  0.00            
ATOM   1551  R4  CHO   234      29.647 154.829  32.243  1.00  0.00            
ATOM   1552  R5  CHO   234      27.547 154.329  31.943  1.00  0.00            
ATOM   1553  C1  CHO   234      27.397 155.679  35.493  1.00  0.00           C
ATOM   1554  C2  CHO   234      30.097 156.029  37.493  1.00  0.00           C
ATOM   1555  ROH CHO   235     177.647  99.179  17.943  1.00  0.00            
ATOM   1556  R1  CHO   235     176.947 100.729  20.243  1.00  0.00            
ATOM   1557  R2  CHO   235     176.747  99.629  22.743  1.00  0.00            
ATOM   1558  R3  CHO   235     178.497 101.629  23.393  1.00  0.00            
ATOM   1559  R4  CHO   235     177.147 100.979  25.893  1.00  0.00            
ATOM   1560  R5  CHO   235     177.297 102.979  24.993  1.00  0.00            
ATOM   1561  C1  CHO   235     178.997 103.679  28.343  1.00  0.00           C
ATOM   1562  C2  CHO   235     180.997 105.229  30.093  1.00  0.00           C
ATOM   1563  ROH CHO   236     214.397  47.779  51.493  1.00  0.00            
ATOM   1564  R1  CHO   236     214.047  47.229  48.743  1.00  0.00            
ATOM   1565  R2  CHO   236     215.797  48.029  46.793  1.00  0.00            
ATOM   1566  R3  CHO   236     215.847  45.379  46.143  1.00  0.00            
ATOM   1567  R4  CHO   236     216.547  46.779  43.643  1.00  0.00            
ATOM   1568  R5  CHO   236     214.897  45.329  43.893  1.00  0.00            
ATOM   1569  C1  CHO   236     216.947  43.579  41.193  1.00  0.00           C
ATOM   1570  C2  CHO   236     218.697  42.379  37.643  1.00  0.00           C
ATOM   1571  ROH CHO   237     124.897  19.129  56.243  1.00  0.00            
ATOM   1572  R1  CHO   237     124.797  17.579  53.893  1.00  0.00            
ATOM   1573  R2  CHO   237     123.047  18.129  51.843  1.00  0.00            
ATOM   1574  R3  CHO   237     125.297  18.179  50.343  1.00  0.00            
ATOM   1575  R4  CHO   237     123.097  18.029  48.393  1.00  0.00            
ATOM   1576  R5  CHO   237     124.847  16.679  48.493  1.00  0.00            
ATOM   1577  C1  CHO   237     125.297  18.029  44.943  1.00  0.00           C
ATOM   1578  C2  CHO   237     126.997  18.729  41.893  1.00  0.00           C
ATOM   1579  ROH CHO   238     173.447  77.829  52.543  1.00  0.00            
ATOM   1580  R1  CHO   238     174.347  77.979  49.843  1.00  0.00            
ATOM   1581  R2  CHO   238     173.597  76.079  47.943  1.00  0.00            
ATOM   1582  R3  CHO   238     172.797  78.279  46.543  1.00  0.00            
ATOM   1583  R4  CHO   238     172.947  76.179  44.543  1.00  0.00            
ATOM   1584  R5  CHO   238     173.947  78.079  44.443  1.00  0.00            
ATOM   1585  C1  CHO   238     171.847  78.279  41.293  1.00  0.00           C
ATOM   1586  C2  CHO   238     170.947  75.929  38.043  1.00  0.00           C
ATOM   1587  ROH CHO   239      98.147 183.179  29.893  1.00  0.00            
ATOM   1588  R1  CHO   239      97.547 185.479  31.443  1.00  0.00            
ATOM   1589  R2  CHO   239      94.997 186.029  32.393  1.00  0.00            
ATOM   1590  R3  CHO   239      96.297 186.179  34.793  1.00  0.00            
ATOM   1591  R4  CHO   239      93.497 186.879  35.343  1.00  0.00            
ATOM   1592  R5  CHO   239      95.247 188.079  35.843  1.00  0.00            
ATOM   1593  C1  CHO   239      93.847 187.529  39.343  1.00  0.00           C
ATOM   1594  C2  CHO   239      90.047 187.579  40.943  1.00  0.00           C
ATOM   1595  ROH CHO   240     170.447   6.229  30.193  1.00  0.00            
ATOM   1596  R1  CHO   240     169.447   7.079  32.693  1.00  0.00            
ATOM   1597  R2  CHO   240     169.947   9.579  33.743  1.00  0.00            
ATOM   1598  R3  CHO   240     167.247   9.679  33.893  1.00  0.00            
ATOM   1599  R4  CHO   240     168.197  12.279  34.993  1.00  0.00            
ATOM   1600  R5  CHO   240     166.847  10.829  35.993  1.00  0.00            
ATOM   1601  C1  CHO   240     164.597  13.929  35.893  1.00  0.00           C
ATOM   1602  C2  CHO   240     163.247  18.829  37.743  1.00  0.00           C
ATOM   1603  ROH CHO   241     137.447 224.779  31.743  1.00  0.00            
ATOM   1604  R1  CHO   241     135.447 224.829  33.743  1.00  0.00            
ATOM   1605  R2  CHO   241     135.597 223.179  35.993  1.00  0.00            
ATOM   1606  R3  CHO   241     135.347 225.479  37.343  1.00  0.00            
ATOM   1607  R4  CHO   241     133.897 223.529  38.993  1.00  0.00            
ATOM   1608  R5  CHO   241     133.147 225.429  38.243  1.00  0.00            
ATOM   1609  C1  CHO   241     132.747 225.979  41.993  1.00  0.00           C
ATOM   1610  C2  CHO   241     132.297 227.329  45.643  1.00  0.00           C
ATOM   1611  ROH CHO   242     125.847  73.179  22.593  1.00  0.00            
ATOM   1612  R1  CHO   242     124.297  73.679  24.893  1.00  0.00            
ATOM   1613  R2  CHO   242     122.197  72.029  25.693  1.00  0.00            
ATOM   1614  R3  CHO   242     123.597  71.929  27.993  1.00  0.00            
ATOM   1615  R4  CHO   242     120.797  71.279  28.743  1.00  0.00            
ATOM   1616  R5  CHO   242     122.047  72.829  29.643  1.00  0.00            
ATOM   1617  C1  CHO   242     121.247  70.779  32.743  1.00  0.00           C
ATOM   1618  C2  CHO   242     117.997  70.579  33.443  1.00  0.00           C
ATOM   1619  ROH CHO   243     176.397 220.979  61.243  1.00  0.00            
ATOM   1620  R1  CHO   243     175.747 219.529  58.893  1.00  0.00            
ATOM   1621  R2  CHO   243     173.547 220.179  57.343  1.00  0.00            
ATOM   1622  R3  CHO   243     175.397 220.329  55.343  1.00  0.00            
ATOM   1623  R4  CHO   243     172.797 220.479  53.993  1.00  0.00            
ATOM   1624  R5  CHO   243     174.447 219.079  53.543  1.00  0.00            
ATOM   1625  C1  CHO   243     174.097 220.829  50.143  1.00  0.00           C
ATOM   1626  C2  CHO   243     173.497 222.279  45.793  1.00  0.00           C
ATOM   1627  ROH CHO   244     211.897 140.379  52.843  1.00  0.00            
ATOM   1628  R1  CHO   244     212.097 139.279  50.193  1.00  0.00            
ATOM   1629  R2  CHO   244     209.897 138.279  48.843  1.00  0.00            
ATOM   1630  R3  CHO   244     210.697 140.079  46.893  1.00  0.00            
ATOM   1631  R4  CHO   244     209.047 138.179  45.493  1.00  0.00            
ATOM   1632  R5  CHO   244     211.047 138.729  44.943  1.00  0.00            
ATOM   1633  C1  CHO   244     209.247 139.779  41.743  1.00  0.00           C
ATOM   1634  C2  CHO   244     209.447 139.129  37.993  1.00  0.00           C
ATOM   1635  ROH CHO   245      69.747  73.379  58.243  1.00  0.00            
ATOM   1636  R1  CHO   245      69.647  72.629  55.493  1.00  0.00            
ATOM   1637  R2  CHO   245      67.347  72.879  53.993  1.00  0.00            
ATOM   1638  R3  CHO   245      68.947  74.329  52.343  1.00  0.00            
ATOM   1639  R4  CHO   245      66.397  74.129  50.893  1.00  0.00            
ATOM   1640  R5  CHO   245      68.397  73.579  50.143  1.00  0.00            
ATOM   1641  C1  CHO   245      67.397  76.179  47.543  1.00  0.00           C
ATOM   1642  C2  CHO   245      65.797  77.179  44.893  1.00  0.00           C
ATOM   1643  ROH CHO   246      27.447 181.879  56.543  1.00  0.00            
ATOM   1644  R1  CHO   246      27.447 181.579  53.743  1.00  0.00            
ATOM   1645  R2  CHO   246      28.997 179.729  52.443  1.00  0.00            
ATOM   1646  R3  CHO   246      26.647 178.979  51.343  1.00  0.00            
ATOM   1647  R4  CHO   246      28.497 179.129  49.093  1.00  0.00            
ATOM   1648  R5  CHO   246      26.597 180.129  49.243  1.00  0.00            
ATOM   1649  C1  CHO   246      25.997 178.079  46.043  1.00  0.00           C
ATOM   1650  C2  CHO   246      27.747 175.929  43.543  1.00  0.00           C
ATOM   1651  ROH CHO   247     216.497  73.179  55.443  1.00  0.00            
ATOM   1652  R1  CHO   247     217.347  72.179  52.943  1.00  0.00            
ATOM   1653  R2  CHO   247     215.597  71.529  50.893  1.00  0.00            
ATOM   1654  R3  CHO   247     217.147  73.229  49.443  1.00  0.00            
ATOM   1655  R4  CHO   247     215.997  71.429  47.493  1.00  0.00            
ATOM   1656  R5  CHO   247     218.097  71.829  47.743  1.00  0.00            
ATOM   1657  C1  CHO   247     217.697  72.929  44.093  1.00  0.00           C
ATOM   1658  C2  CHO   247     219.797  74.079  40.693  1.00  0.00           C
ATOM   1659  ROH CHO   248     210.897 107.679  54.793  1.00  0.00            
ATOM   1660  R1  CHO   248     211.547 108.429  52.143  1.00  0.00            
ATOM   1661  R2  CHO   248     214.147 108.829  51.293  1.00  0.00            
ATOM   1662  R3  CHO   248     213.497 106.979  49.393  1.00  0.00            
ATOM   1663  R4  CHO   248     215.047 109.029  47.943  1.00  0.00            
ATOM   1664  R5  CHO   248     213.047 108.279  47.443  1.00  0.00            
ATOM   1665  C1  CHO   248     214.997 107.379  44.243  1.00  0.00           C
ATOM   1666  C2  CHO   248     216.847 108.579  41.593  1.00  0.00           C
ATOM   1667  ROH CHO   249      93.347  56.729  20.743  1.00  0.00            
ATOM   1668  R1  CHO   249      93.197  56.279  23.493  1.00  0.00            
ATOM   1669  R2  CHO   249      94.947  57.429  25.343  1.00  0.00            
ATOM   1670  R3  CHO   249      92.647  58.229  26.493  1.00  0.00            
ATOM   1671  R4  CHO   249      94.597  58.229  28.693  1.00  0.00            
ATOM   1672  R5  CHO   249      92.697  57.229  28.693  1.00  0.00            
ATOM   1673  C1  CHO   249      92.247  59.429  31.743  1.00  0.00           C
ATOM   1674  C2  CHO   249      93.847  58.629  34.443  1.00  0.00           C
ATOM   1675  ROH CHO   250     169.797 154.229  57.643  1.00  0.00            
ATOM   1676  R1  CHO   250     168.997 153.129  55.143  1.00  0.00            
ATOM   1677  R2  CHO   250     166.647 153.829  53.943  1.00  0.00            
ATOM   1678  R3  CHO   250     168.297 154.379  51.843  1.00  0.00            
ATOM   1679  R4  CHO   250     165.797 153.379  50.593  1.00  0.00            
ATOM   1680  R5  CHO   250     167.847 152.679  50.243  1.00  0.00            
ATOM   1681  C1  CHO   250     166.897 153.679  46.693  1.00  0.00           C
ATOM   1682  C2  CHO   250     162.997 153.229  44.343  1.00  0.00           C
ATOM   1683  ROH CHO   251     155.597   4.229  30.443  1.00  0.00            
ATOM   1684  R1  CHO   251     155.897   6.179  32.443  1.00  0.00            
ATOM   1685  R2  CHO   251     156.797   8.729  31.943  1.00  0.00            
ATOM   1686  R3  CHO   251     154.497   9.429  33.243  1.00  0.00            
ATOM   1687  R4  CHO   251     156.297  11.679  33.693  1.00  0.00            
ATOM   1688  R5  CHO   251     155.247  10.529  35.193  1.00  0.00            
ATOM   1689  C1  CHO   251     153.897  14.029  35.943  1.00  0.00           C
ATOM   1690  C2  CHO   251     152.697  17.979  37.843  1.00  0.00           C
ATOM   1691  ROH CHO   252      47.897  81.279  57.143  1.00  0.00            
ATOM   1692  R1  CHO   252      48.597  82.229  54.543  1.00  0.00            
ATOM   1693  R2  CHO   252      48.097  80.779  52.243  1.00  0.00            
ATOM   1694  R3  CHO   252      46.897  83.079  51.443  1.00  0.00            
ATOM   1695  R4  CHO   252      47.047  81.429  49.043  1.00  0.00            
ATOM   1696  R5  CHO   252      47.797  83.479  49.293  1.00  0.00            
ATOM   1697  C1  CHO   252      45.297  84.029  46.393  1.00  0.00           C
ATOM   1698  C2  CHO   252      46.147  84.179  43.393  1.00  0.00           C
ATOM   1699  ROH CHO   253     188.397 169.229  25.393  1.00  0.00            
ATOM   1700  R1  CHO   253     190.447 168.379  27.143  1.00  0.00            
ATOM   1701  R2  CHO   253     190.747 169.379  29.693  1.00  0.00            
ATOM   1702  R3  CHO   253     190.647 166.779  30.393  1.00  0.00            
ATOM   1703  R4  CHO   253     192.747 167.929  32.093  1.00  0.00            
ATOM   1704  R5  CHO   253     192.947 166.229  30.793  1.00  0.00            
ATOM   1705  C1  CHO   253     193.847 164.629  34.143  1.00  0.00           C
ATOM   1706  C2  CHO   253     192.897 164.179  37.743  1.00  0.00           C
ATOM   1707  ROH CHO   254     171.797  71.679  20.593  1.00  0.00            
ATOM   1708  R1  CHO   254     172.397  71.329  23.343  1.00  0.00            
ATOM   1709  R2  CHO   254     171.597  73.079  25.293  1.00  0.00            
ATOM   1710  R3  CHO   254     170.547  70.829  26.443  1.00  0.00            
ATOM   1711  R4  CHO   254     169.897  72.979  28.293  1.00  0.00            
ATOM   1712  R5  CHO   254     170.897  71.129  28.793  1.00  0.00            
ATOM   1713  C1  CHO   254     167.897  70.829  31.143  1.00  0.00           C
ATOM   1714  C2  CHO   254     166.797  71.279  34.443  1.00  0.00           C
ATOM   1715  ROH CHO   255      40.847  70.679  25.193  1.00  0.00            
ATOM   1716  R1  CHO   255      41.247  69.229  27.593  1.00  0.00            
ATOM   1717  R2  CHO   255      43.697  69.079  28.893  1.00  0.00            
ATOM   1718  R3  CHO   255      42.297  69.979  30.993  1.00  0.00            
ATOM   1719  R4  CHO   255      44.847  69.129  32.143  1.00  0.00            
ATOM   1720  R5  CHO   255      42.847  68.479  32.793  1.00  0.00            
ATOM   1721  C1  CHO   255      44.197  69.979  36.043  1.00  0.00           C
ATOM   1722  C2  CHO   255      45.697  67.729  37.943  1.00  0.00           C
ATOM   1723  ROH CHO   256     203.197  29.429  52.143  1.00  0.00            
ATOM   1724  R1  CHO   256     202.697  27.629  50.043  1.00  0.00            
ATOM   1725  R2  CHO   256     203.797  27.929  47.543  1.00  0.00            
ATOM   1726  R3  CHO   256     204.697  25.429  47.943  1.00  0.00            
ATOM   1727  R4  CHO   256     204.297  25.579  45.043  1.00  0.00            
ATOM   1728  R5  CHO   256     203.497  24.079  46.343  1.00  0.00            
ATOM   1729  C1  CHO   256     205.447  21.829  43.993  1.00  0.00           C
ATOM   1730  C2  CHO   256     206.397  18.029  42.543  1.00  0.00           C
ATOM   1731  ROH CHO   257     189.897  97.729  51.243  1.00  0.00            
ATOM   1732  R1  CHO   257     189.497  96.379  48.793  1.00  0.00            
ATOM   1733  R2  CHO   257     187.647  97.229  46.893  1.00  0.00            
ATOM   1734  R3  CHO   257     189.797  97.179  45.243  1.00  0.00            
ATOM   1735  R4  CHO   257     187.497  97.029  43.443  1.00  0.00            
ATOM   1736  R5  CHO   257     189.197  95.629  43.493  1.00  0.00            
ATOM   1737  C1  CHO   257     189.397  96.829  39.893  1.00  0.00           C
ATOM   1738  C2  CHO   257     187.747  97.529  36.893  1.00  0.00           C
ATOM   1739  ROH CHO   258      26.547 169.179  60.543  1.00  0.00            
ATOM   1740  R1  CHO   258      28.247 170.229  58.543  1.00  0.00            
ATOM   1741  R2  CHO   258      29.947 168.679  57.093  1.00  0.00            
ATOM   1742  R3  CHO   258      28.647 169.779  54.943  1.00  0.00            
ATOM   1743  R4  CHO   258      31.097 168.679  53.793  1.00  0.00            
ATOM   1744  R5  CHO   258      30.397 170.729  53.593  1.00  0.00            
ATOM   1745  C1  CHO   258      30.547 169.679  49.943  1.00  0.00           C
ATOM   1746  C2  CHO   258      29.847 172.679  46.643  1.00  0.00           C
ATOM   1747  ROH CHO   259     155.097 217.229  60.493  1.00  0.00            
ATOM   1748  R1  CHO   259     155.197 215.329  58.393  1.00  0.00            
ATOM   1749  R2  CHO   259     154.397 215.929  55.793  1.00  0.00            
ATOM   1750  R3  CHO   259     156.897 215.029  55.193  1.00  0.00            
ATOM   1751  R4  CHO   259     155.397 215.029  52.643  1.00  0.00            
ATOM   1752  R5  CHO   259     156.447 213.329  53.493  1.00  0.00            
ATOM   1753  C1  CHO   259     158.347 213.629  50.193  1.00  0.00           C
ATOM   1754  C2  CHO   259     161.497 210.379  49.543  1.00  0.00           C
ATOM   1755  ROH CHO   260     201.497 127.979  52.093  1.00  0.00            
ATOM   1756  R1  CHO   260     200.797 129.579  49.843  1.00  0.00            
ATOM   1757  R2  CHO   260     202.697 130.829  48.243  1.00  0.00            
ATOM   1758  R3  CHO   260     201.347 129.529  46.243  1.00  0.00            
ATOM   1759  R4  CHO   260     202.047 132.129  45.093  1.00  0.00            
ATOM   1760  R5  CHO   260     200.047 131.229  45.193  1.00  0.00            
ATOM   1761  C1  CHO   260     200.397 131.679  41.393  1.00  0.00           C
ATOM   1762  C2  CHO   260     199.197 130.079  39.393  1.00  0.00           C
ATOM   1763  ROH CHO   261      62.747  97.829  24.393  1.00  0.00            
ATOM   1764  R1  CHO   261      63.597  98.079  27.093  1.00  0.00            
ATOM   1765  R2  CHO   261      63.897 100.529  28.343  1.00  0.00            
ATOM   1766  R3  CHO   261      62.197  99.429  30.143  1.00  0.00            
ATOM   1767  R4  CHO   261      63.997 101.079  31.743  1.00  0.00            
ATOM   1768  R5  CHO   261      63.547  98.979  32.093  1.00  0.00            
ATOM   1769  C1  CHO   261      62.447 100.429  35.443  1.00  0.00           C
ATOM   1770  C2  CHO   261      59.447  98.879  38.893  1.00  0.00           C
ATOM   1771  ROH CHO   262     145.447 120.429  25.443  1.00  0.00            
ATOM   1772  R1  CHO   262     147.897 120.129  26.793  1.00  0.00            
ATOM   1773  R2  CHO   262     148.397 121.279  29.243  1.00  0.00            
ATOM   1774  R3  CHO   262     148.997 118.729  29.943  1.00  0.00            
ATOM   1775  R4  CHO   262     150.547 120.379  31.793  1.00  0.00            
ATOM   1776  R5  CHO   262     151.347 118.779  30.493  1.00  0.00            
ATOM   1777  C1  CHO   262     152.397 117.429  33.943  1.00  0.00           C
ATOM   1778  C2  CHO   262     154.597 114.179  35.793  1.00  0.00           C
ATOM   1779  ROH CHO   263     187.397 125.579  49.993  1.00  0.00            
ATOM   1780  R1  CHO   263     187.347 126.579  47.343  1.00  0.00            
ATOM   1781  R2  CHO   263     189.297 125.979  45.443  1.00  0.00            
ATOM   1782  R3  CHO   263     187.147 125.229  43.943  1.00  0.00            
ATOM   1783  R4  CHO   263     188.947 126.529  42.043  1.00  0.00            
ATOM   1784  R5  CHO   263     186.847 127.029  42.393  1.00  0.00            
ATOM   1785  C1  CHO   263     186.747 126.129  38.693  1.00  0.00           C
ATOM   1786  C2  CHO   263     188.997 126.729  35.443  1.00  0.00           C
ATOM   1787  ROH CHO   264      36.597  80.529  24.943  1.00  0.00            
ATOM   1788  R1  CHO   264      34.997  80.179  27.243  1.00  0.00            
ATOM   1789  R2  CHO   264      35.897  78.779  29.443  1.00  0.00            
ATOM   1790  R3  CHO   264      35.297  81.029  30.793  1.00  0.00            
ATOM   1791  R4  CHO   264      34.947  78.929  32.793  1.00  0.00            
ATOM   1792  R5  CHO   264      33.497  80.429  32.243  1.00  0.00            
ATOM   1793  C1  CHO   264      33.847  81.179  35.943  1.00  0.00           C
ATOM   1794  C2  CHO   264      31.597  82.879  38.293  1.00  0.00           C
ATOM   1795  ROH CHO   265     180.547 170.729  57.643  1.00  0.00            
ATOM   1796  R1  CHO   265     179.497 171.179  55.093  1.00  0.00            
ATOM   1797  R2  CHO   265     179.947 173.529  53.693  1.00  0.00            
ATOM   1798  R3  CHO   265     180.847 171.879  51.743  1.00  0.00            
ATOM   1799  R4  CHO   265     180.797 174.479  50.493  1.00  0.00            
ATOM   1800  R5  CHO   265     179.797 172.679  49.743  1.00  0.00            
ATOM   1801  C1  CHO   265     182.097 173.429  46.743  1.00  0.00           C
ATOM   1802  C2  CHO   265     184.347 175.829  45.393  1.00  0.00           C
ATOM   1803  ROH CHO   266      83.197 103.729  26.993  1.00  0.00            
ATOM   1804  R1  CHO   266      82.847 102.329  29.393  1.00  0.00            
ATOM   1805  R2  CHO   266      84.947 101.329  30.893  1.00  0.00            
ATOM   1806  R3  CHO   266      83.797 102.729  32.893  1.00  0.00            
ATOM   1807  R4  CHO   266      85.697 100.979  34.243  1.00  0.00            
ATOM   1808  R5  CHO   266      83.597 101.179  34.693  1.00  0.00            
ATOM   1809  C1  CHO   266      85.047 102.129  38.043  1.00  0.00           C
ATOM   1810  C2  CHO   266      83.997 103.529  41.193  1.00  0.00           C
ATOM   1811  ROH CHO   267     171.247 137.279  20.443  1.00  0.00            
ATOM   1812  R1  CHO   267     170.297 137.629  23.093  1.00  0.00            
ATOM   1813  R2  CHO   267     171.397 136.329  25.243  1.00  0.00            
ATOM   1814  R3  CHO   267     171.697 138.829  26.243  1.00  0.00            
ATOM   1815  R4  CHO   267     171.897 137.079  28.593  1.00  0.00            
ATOM   1816  R5  CHO   267     170.547 138.779  28.343  1.00  0.00            
ATOM   1817  C1  CHO   267     172.447 139.879  31.443  1.00  0.00           C
ATOM   1818  C2  CHO   267     175.197 137.629  34.493  1.00  0.00           C
ATOM   1819  ROH CHO   268     181.247 138.479  18.493  1.00  0.00            
ATOM   1820  R1  CHO   268     180.447 138.729  21.193  1.00  0.00            
ATOM   1821  R2  CHO   268     181.347 136.979  23.143  1.00  0.00            
ATOM   1822  R3  CHO   268     182.097 139.329  24.393  1.00  0.00            
ATOM   1823  R4  CHO   268     181.397 137.529  26.593  1.00  0.00            
ATOM   1824  R5  CHO   268     180.597 139.529  26.243  1.00  0.00            
ATOM   1825  C1  CHO   268     182.097 139.979  29.693  1.00  0.00           C
ATOM   1826  C2  CHO   268     181.647 142.279  33.493  1.00  0.00           C
ATOM   1827  ROH CHO   269     144.947 143.679  23.693  1.00  0.00            
ATOM   1828  R1  CHO   269     144.747 142.329  26.143  1.00  0.00            
ATOM   1829  R2  CHO   269     146.897 141.229  27.443  1.00  0.00            
ATOM   1830  R3  CHO   269     145.997 142.729  29.543  1.00  0.00            
ATOM   1831  R4  CHO   269     147.747 140.679  30.743  1.00  0.00            
ATOM   1832  R5  CHO   269     145.647 141.129  31.293  1.00  0.00            
ATOM   1833  C1  CHO   269     147.397 141.779  34.643  1.00  0.00           C
ATOM   1834  C2  CHO   269     145.747 140.829  38.143  1.00  0.00           C
ATOM   1835  ROH CHO   270      84.497  70.079  54.693  1.00  0.00            
ATOM   1836  R1  CHO   270      83.197  69.629  52.193  1.00  0.00            
ATOM   1837  R2  CHO   270      83.197  71.429  50.143  1.00  0.00            
ATOM   1838  R3  CHO   270      84.147  69.329  48.693  1.00  0.00            
ATOM   1839  R4  CHO   270      83.197  71.179  46.643  1.00  0.00            
ATOM   1840  R5  CHO   270      82.647  69.079  46.893  1.00  0.00            
ATOM   1841  C1  CHO   270      84.047  69.029  43.343  1.00  0.00           C
ATOM   1842  C2  CHO   270      80.947  66.879  40.643  1.00  0.00           C
ATOM   1843  ROH CHO   271     200.047 199.129  54.593  1.00  0.00            
ATOM   1844  R1  CHO   271     199.247 201.079  52.693  1.00  0.00            
ATOM   1845  R2  CHO   271     200.697 203.379  52.193  1.00  0.00            
ATOM   1846  R3  CHO   271     200.597 202.479  49.593  1.00  0.00            
ATOM   1847  R4  CHO   271     201.347 205.279  49.393  1.00  0.00            
ATOM   1848  R5  CHO   271     199.697 204.329  48.393  1.00  0.00            
ATOM   1849  C1  CHO   271     201.647 205.579  45.343  1.00  0.00           C
ATOM   1850  C2  CHO   271     200.897 207.979  42.893  1.00  0.00           C
ATOM   1851  ROH CHO   272     149.497 183.329  30.143  1.00  0.00            
ATOM   1852  R1  CHO   272     151.047 181.329  31.443  1.00  0.00            
ATOM   1853  R2  CHO   272     152.697 181.929  33.593  1.00  0.00            
ATOM   1854  R3  CHO   272     151.297 179.979  34.793  1.00  0.00            
ATOM   1855  R4  CHO   272     153.747 180.179  36.393  1.00  0.00            
ATOM   1856  R5  CHO   272     152.947 178.379  35.493  1.00  0.00            
ATOM   1857  C1  CHO   272     152.997 177.379  39.193  1.00  0.00           C
ATOM   1858  C2  CHO   272     153.597 172.879  39.443  1.00  0.00           C
ATOM   1859  ROH CHO   273     175.547 146.529  19.843  1.00  0.00            
ATOM   1860  R1  CHO   273     175.697 146.329  22.693  1.00  0.00            
ATOM   1861  R2  CHO   273     177.597 147.679  24.193  1.00  0.00            
ATOM   1862  R3  CHO   273     175.397 148.629  25.493  1.00  0.00            
ATOM   1863  R4  CHO   273     177.547 148.729  27.443  1.00  0.00            
ATOM   1864  R5  CHO   273     175.597 147.779  27.693  1.00  0.00            
ATOM   1865  C1  CHO   273     175.497 150.229  30.593  1.00  0.00           C
ATOM   1866  C2  CHO   273     177.047 150.529  34.593  1.00  0.00           C
ATOM   1867  ROH CHO   274      28.547 105.879  23.943  1.00  0.00            
ATOM   1868  R1  CHO   274      27.847 103.979  25.993  1.00  0.00            
ATOM   1869  R2  CHO   274      29.597 103.229  27.993  1.00  0.00            
ATOM   1870  R3  CHO   274      27.547 103.979  29.593  1.00  0.00            
ATOM   1871  R4  CHO   274      28.897 101.879  31.093  1.00  0.00            
ATOM   1872  R5  CHO   274      26.797 101.979  30.593  1.00  0.00            
ATOM   1873  C1  CHO   274      26.547 101.729  34.393  1.00  0.00           C
ATOM   1874  C2  CHO   274      27.247  98.129  35.943  1.00  0.00           C
ATOM   1875  ROH CHO   275     115.847 225.379  57.793  1.00  0.00            
ATOM   1876  R1  CHO   275     117.547 224.729  55.643  1.00  0.00            
ATOM   1877  R2  CHO   275     116.647 223.329  53.443  1.00  0.00            
ATOM   1878  R3  CHO   275     117.697 225.429  52.043  1.00  0.00            
ATOM   1879  R4  CHO   275     117.597 223.279  50.093  1.00  0.00            
ATOM   1880  R5  CHO   275     119.347 224.479  50.593  1.00  0.00            
ATOM   1881  C1  CHO   275     119.097 225.229  46.843  1.00  0.00           C
ATOM   1882  C2  CHO   275     119.447 223.729  42.993  1.00  0.00           C
ATOM   1883  ROH CHO   276     214.247  57.879  52.893  1.00  0.00            
ATOM   1884  R1  CHO   276     213.547  58.429  50.193  1.00  0.00            
ATOM   1885  R2  CHO   276     215.397  58.529  48.143  1.00  0.00            
ATOM   1886  R3  CHO   276     213.747  56.679  46.993  1.00  0.00            
ATOM   1887  R4  CHO   276     215.447  57.629  44.793  1.00  0.00            
ATOM   1888  R5  CHO   276     213.247  57.579  44.843  1.00  0.00            
ATOM   1889  C1  CHO   276     213.947  55.379  41.793  1.00  0.00           C
ATOM   1890  C2  CHO   276     215.097  52.179  37.893  1.00  0.00           C
ATOM   1891  ROH CHO   277      13.547 104.879  57.093  1.00  0.00            
ATOM   1892  R1  CHO   277      12.847 103.729  54.593  1.00  0.00            
ATOM   1893  R2  CHO   277      12.397 105.279  52.293  1.00  0.00            
ATOM   1894  R3  CHO   277      14.297 103.679  51.243  1.00  0.00            
ATOM   1895  R4  CHO   277      12.947 104.879  48.943  1.00  0.00            
ATOM   1896  R5  CHO   277      13.247 102.729  49.293  1.00  0.00            
ATOM   1897  C1  CHO   277      15.047 103.129  45.893  1.00  0.00           C
ATOM   1898  C2  CHO   277      16.197 102.429  42.093  1.00  0.00           C
ATOM   1899  ROH CHO   278     161.297 127.529  22.643  1.00  0.00            
ATOM   1900  R1  CHO   278     161.747 125.979  24.993  1.00  0.00            
ATOM   1901  R2  CHO   278     162.547 127.129  27.393  1.00  0.00            
ATOM   1902  R3  CHO   278     160.397 125.779  28.343  1.00  0.00            
ATOM   1903  R4  CHO   278     161.847 126.679  30.743  1.00  0.00            
ATOM   1904  R5  CHO   278     161.247 124.629  30.293  1.00  0.00            
ATOM   1905  C1  CHO   278     159.447 125.179  33.593  1.00  0.00           C
ATOM   1906  C2  CHO   278     157.947 123.579  36.293  1.00  0.00           C
ATOM   1907  ROH CHO   279      56.297 131.479  58.643  1.00  0.00            
ATOM   1908  R1  CHO   279      55.997 132.179  55.893  1.00  0.00            
ATOM   1909  R2  CHO   279      58.147 132.829  54.293  1.00  0.00            
ATOM   1910  R3  CHO   279      57.147 130.829  52.743  1.00  0.00            
ATOM   1911  R4  CHO   279      57.797 133.029  50.843  1.00  0.00            
ATOM   1912  R5  CHO   279      55.897 131.979  51.043  1.00  0.00            
ATOM   1913  C1  CHO   279      56.697 131.229  47.393  1.00  0.00           C
ATOM   1914  C2  CHO   279      57.397 133.929  43.993  1.00  0.00           C
ATOM   1915  ROH CHO   280      23.997 145.079  58.743  1.00  0.00            
ATOM   1916  R1  CHO   280      24.797 144.979  56.043  1.00  0.00            
ATOM   1917  R2  CHO   280      24.647 142.679  54.543  1.00  0.00            
ATOM   1918  R3  CHO   280      23.197 144.229  52.843  1.00  0.00            
ATOM   1919  R4  CHO   280      24.547 142.279  51.093  1.00  0.00            
ATOM   1920  R5  CHO   280      24.597 144.479  50.893  1.00  0.00            
ATOM   1921  C1  CHO   280      23.147 143.529  47.493  1.00  0.00           C
ATOM   1922  C2  CHO   280      22.047 141.829  45.693  1.00  0.00           C
ATOM   1923  ROH CHO   281     176.597 159.729  56.743  1.00  0.00            
ATOM   1924  R1  CHO   281     176.697 161.929  54.943  1.00  0.00            
ATOM   1925  R2  CHO   281     178.247 161.929  52.643  1.00  0.00            
ATOM   1926  R3  CHO   281     175.897 162.529  51.443  1.00  0.00            
ATOM   1927  R4  CHO   281     177.947 163.329  49.543  1.00  0.00            
ATOM   1928  R5  CHO   281     176.297 164.579  50.293  1.00  0.00            
ATOM   1929  C1  CHO   281     175.547 164.779  46.543  1.00  0.00           C
ATOM   1930  C2  CHO   281     174.997 167.529  43.893  1.00  0.00           C
ATOM   1931  ROH CHO   282      33.447 208.979  59.693  1.00  0.00            
ATOM   1932  R1  CHO   282      31.897 210.329  57.743  1.00  0.00            
ATOM   1933  R2  CHO   282      32.997 211.329  55.443  1.00  0.00            
ATOM   1934  R3  CHO   282      31.047 209.829  54.243  1.00  0.00            
ATOM   1935  R4  CHO   282      30.897 212.429  52.893  1.00  0.00            
ATOM   1936  R5  CHO   282      29.247 211.379  53.843  1.00  0.00            
ATOM   1937  C1  CHO   282      27.847 211.679  50.343  1.00  0.00           C
ATOM   1938  C2  CHO   282      23.997 211.679  49.243  1.00  0.00           C
ATOM   1939  ROH CHO   283     176.397 172.829  23.693  1.00  0.00            
ATOM   1940  R1  CHO   283     175.797 173.979  26.193  1.00  0.00            
ATOM   1941  R2  CHO   283     175.197 172.429  28.443  1.00  0.00            
ATOM   1942  R3  CHO   283     177.197 173.879  29.593  1.00  0.00            
ATOM   1943  R4  CHO   283     175.547 172.979  31.843  1.00  0.00            
ATOM   1944  R5  CHO   283     176.147 175.029  31.393  1.00  0.00            
ATOM   1945  C1  CHO   283     177.647 174.629  34.893  1.00  0.00           C
ATOM   1946  C2  CHO   283     180.247 174.329  37.843  1.00  0.00           C
ATOM   1947  ROH CHO   284     124.547  45.379  20.493  1.00  0.00            
ATOM   1948  R1  CHO   284     124.847  46.079  23.243  1.00  0.00            
ATOM   1949  R2  CHO   284     123.297  44.929  25.193  1.00  0.00            
ATOM   1950  R3  CHO   284     125.697  44.379  26.343  1.00  0.00            
ATOM   1951  R4  CHO   284     123.797  43.879  28.493  1.00  0.00            
ATOM   1952  R5  CHO   284     125.547  45.179  28.593  1.00  0.00            
ATOM   1953  C1  CHO   284     126.347  42.779  31.393  1.00  0.00           C
ATOM   1954  C2  CHO   284     127.347  40.729  34.693  1.00  0.00           C
ATOM   1955  ROH CHO   285      52.247  63.429  25.943  1.00  0.00            
ATOM   1956  R1  CHO   285      51.347  63.429  28.643  1.00  0.00            
ATOM   1957  R2  CHO   285      52.547  61.879  30.593  1.00  0.00            
ATOM   1958  R3  CHO   285      52.797  64.279  31.893  1.00  0.00            
ATOM   1959  R4  CHO   285      52.997  62.229  33.993  1.00  0.00            
ATOM   1960  R5  CHO   285      51.647  63.929  33.943  1.00  0.00            
ATOM   1961  C1  CHO   285      53.547  64.679  37.193  1.00  0.00           C
ATOM   1962  C2  CHO   285      53.897  67.179  39.493  1.00  0.00           C
ATOM   1963  ROH CHO   286     171.747 150.079  20.893  1.00  0.00            
ATOM   1964  R1  CHO   286     173.497 151.179  22.843  1.00  0.00            
ATOM   1965  R2  CHO   286     172.997 153.579  24.093  1.00  0.00            
ATOM   1966  R3  CHO   286     173.297 152.129  26.343  1.00  0.00            
ATOM   1967  R4  CHO   286     172.847 154.879  27.293  1.00  0.00            
ATOM   1968  R5  CHO   286     174.497 153.579  27.843  1.00  0.00            
ATOM   1969  C1  CHO   286     172.997 154.229  31.293  1.00  0.00           C
ATOM   1970  C2  CHO   286     172.597 154.579  34.993  1.00  0.00           C
ATOM   1971  ROH CHO   287     170.397 127.579  17.793  1.00  0.00            
ATOM   1972  R1  CHO   287     169.847 127.479  20.593  1.00  0.00            
ATOM   1973  R2  CHO   287     170.947 125.529  22.243  1.00  0.00            
ATOM   1974  R3  CHO   287     171.797 127.729  23.643  1.00  0.00            
ATOM   1975  R4  CHO   287     171.647 125.579  25.643  1.00  0.00            
ATOM   1976  R5  CHO   287     170.697 127.529  25.793  1.00  0.00            
ATOM   1977  C1  CHO   287     172.797 127.629  28.943  1.00  0.00           C
ATOM   1978  C2  CHO   287     172.047 125.229  31.443  1.00  0.00           C
ATOM   1979  ROH CHO   288     137.097 204.929  31.543  1.00  0.00            
ATOM   1980  R1  CHO   288     137.197 203.879  34.193  1.00  0.00            
ATOM   1981  R2  CHO   288     135.747 205.029  36.243  1.00  0.00            
ATOM   1982  R3  CHO   288     134.797 202.479  36.543  1.00  0.00            
ATOM   1983  R4  CHO   288     134.697 203.629  39.243  1.00  0.00            
ATOM   1984  R5  CHO   288     135.647 201.779  38.643  1.00  0.00            
ATOM   1985  C1  CHO   288     133.197 200.479  41.243  1.00  0.00           C
ATOM   1986  C2  CHO   288     135.447 200.979  44.343  1.00  0.00           C
ATOM   1987  ROH CHO   289     134.547   3.229  27.793  1.00  0.00            
ATOM   1988  R1  CHO   289     135.747   2.679  30.343  1.00  0.00            
ATOM   1989  R2  CHO   289     136.197   4.679  32.193  1.00  0.00            
ATOM   1990  R3  CHO   289     134.747   3.079  33.843  1.00  0.00            
ATOM   1991  R4  CHO   289     136.797   4.179  35.593  1.00  0.00            
ATOM   1992  R5  CHO   289     136.347   2.079  35.293  1.00  0.00            
ATOM   1993  C1  CHO   289     135.797   2.379  39.043  1.00  0.00           C
ATOM   1994  C2  CHO   289     134.797   3.879  42.343  1.00  0.00           C
ATOM   1995  ROH CHO   290     198.947  98.729  19.543  1.00  0.00            
ATOM   1996  R1  CHO   290     197.297  99.579  21.643  1.00  0.00            
ATOM   1997  R2  CHO   290     198.197  99.779  24.243  1.00  0.00            
ATOM   1998  R3  CHO   290     197.297 102.329  24.043  1.00  0.00            
ATOM   1999  R4  CHO   290     197.597 101.929  26.893  1.00  0.00            
ATOM   2000  R5  CHO   290     195.797 102.579  25.893  1.00  0.00            
ATOM   2001  C1  CHO   290     196.347 105.529  28.293  1.00  0.00           C
ATOM   2002  C2  CHO   290     196.797 109.429  30.093  1.00  0.00           C
ATOM   2003  ROH CHO   291     202.397  68.329  21.043  1.00  0.00            
ATOM   2004  R1  CHO   291     201.247  66.879  23.193  1.00  0.00            
ATOM   2005  R2  CHO   291     202.697  65.079  24.693  1.00  0.00            
ATOM   2006  R3  CHO   291     201.847  66.629  26.793  1.00  0.00            
ATOM   2007  R4  CHO   291     202.247  63.929  27.943  1.00  0.00            
ATOM   2008  R5  CHO   291     200.447  65.129  28.043  1.00  0.00            
ATOM   2009  C1  CHO   291     201.197  64.679  31.793  1.00  0.00           C
ATOM   2010  C2  CHO   291     201.897  61.079  34.393  1.00  0.00           C
ATOM   2011  ROH CHO   292      17.797 190.429  30.493  1.00  0.00            
ATOM   2012  R1  CHO   292      17.697 190.729  33.293  1.00  0.00            
ATOM   2013  R2  CHO   292      15.797 192.279  34.543  1.00  0.00            
ATOM   2014  R3  CHO   292      15.297 190.029  35.943  1.00  0.00            
ATOM   2015  R4  CHO   292      15.047 192.179  37.943  1.00  0.00            
ATOM   2016  R5  CHO   292      16.297 190.379  38.093  1.00  0.00            
ATOM   2017  C1  CHO   292      14.147 189.929  41.193  1.00  0.00           C
ATOM   2018  C2  CHO   292      15.397 188.379  44.193  1.00  0.00           C
ATOM   2019  ROH CHO   293     157.997  79.979  55.943  1.00  0.00            
ATOM   2020  R1  CHO   293     157.697  78.879  53.343  1.00  0.00            
ATOM   2021  R2  CHO   293     156.147  80.079  51.393  1.00  0.00            
ATOM   2022  R3  CHO   293     158.447  79.879  49.943  1.00  0.00            
ATOM   2023  R4  CHO   293     156.297  79.829  47.943  1.00  0.00            
ATOM   2024  R5  CHO   293     157.897  78.379  48.143  1.00  0.00            
ATOM   2025  C1  CHO   293     158.497  79.529  44.543  1.00  0.00           C
ATOM   2026  C2  CHO   293     154.647  80.529  42.243  1.00  0.00           C
ATOM   2027  ROH CHO   294      39.697  57.529  60.693  1.00  0.00            
ATOM   2028  R1  CHO   294      38.447  56.979  58.193  1.00  0.00            
ATOM   2029  R2  CHO   294      39.547  57.729  55.793  1.00  0.00            
ATOM   2030  R3  CHO   294      39.297  55.079  55.193  1.00  0.00            
ATOM   2031  R4  CHO   294      39.447  56.429  52.593  1.00  0.00            
ATOM   2032  R5  CHO   294      37.897  55.029  53.243  1.00  0.00            
ATOM   2033  C1  CHO   294      39.197  53.179  50.193  1.00  0.00           C
ATOM   2034  C2  CHO   294      38.347  50.829  46.393  1.00  0.00           C
ATOM   2035  ROH CHO   295      24.347 219.479  33.743  1.00  0.00            
ATOM   2036  R1  CHO   295      24.397 218.429  36.393  1.00  0.00            
ATOM   2037  R2  CHO   295      26.647 217.329  37.493  1.00  0.00            
ATOM   2038  R3  CHO   295      26.197 219.129  39.493  1.00  0.00            
ATOM   2039  R4  CHO   295      28.297 217.429  40.543  1.00  0.00            
ATOM   2040  R5  CHO   295      26.397 217.879  41.493  1.00  0.00            
ATOM   2041  C1  CHO   295      28.847 219.179  44.143  1.00  0.00           C
ATOM   2042  C2  CHO   295      30.297 220.429  47.793  1.00  0.00           C
ATOM   2043  ROH CHO   296      30.997  24.029  56.743  1.00  0.00            
ATOM   2044  R1  CHO   296      29.847  22.129  54.993  1.00  0.00            
ATOM   2045  R2  CHO   296      29.047  22.829  52.393  1.00  0.00            
ATOM   2046  R3  CHO   296      30.697  20.729  51.693  1.00  0.00            
ATOM   2047  R4  CHO   296      29.397  21.529  49.193  1.00  0.00            
ATOM   2048  R5  CHO   296      29.447  19.529  50.043  1.00  0.00            
ATOM   2049  C1  CHO   296      31.147  18.879  46.693  1.00  0.00           C
ATOM   2050  C2  CHO   296      31.797  16.029  43.793  1.00  0.00           C
ATOM   2051  ROH CHO   297      22.697  49.829  62.593  1.00  0.00            
ATOM   2052  R1  CHO   297      23.097  49.729  59.793  1.00  0.00            
ATOM   2053  R2  CHO   297      24.997  51.179  58.443  1.00  0.00            
ATOM   2054  R3  CHO   297      25.747  48.729  57.493  1.00  0.00            
ATOM   2055  R4  CHO   297      26.447  50.579  55.343  1.00  0.00            
ATOM   2056  R5  CHO   297      25.247  48.779  55.143  1.00  0.00            
ATOM   2057  C1  CHO   297      27.997  47.929  52.693  1.00  0.00           C
ATOM   2058  C2  CHO   297      29.297  48.129  48.943  1.00  0.00           C
ATOM   2059  ROH CHO   298      21.747 162.429  24.293  1.00  0.00            
ATOM   2060  R1  CHO   298      21.697 161.429  26.943  1.00  0.00            
ATOM   2061  R2  CHO   298      21.847 163.079  29.143  1.00  0.00            
ATOM   2062  R3  CHO   298      19.597 161.779  29.843  1.00  0.00            
ATOM   2063  R4  CHO   298      20.597 162.879  32.393  1.00  0.00            
ATOM   2064  R5  CHO   298      20.097 160.829  31.993  1.00  0.00            
ATOM   2065  C1  CHO   298      17.747 161.529  34.893  1.00  0.00           C
ATOM   2066  C2  CHO   298      14.647 159.329  35.493  1.00  0.00           C
ATOM   2067  ROH CHO   299      74.247  90.379  25.443  1.00  0.00            
ATOM   2068  R1  CHO   299      73.497  90.779  28.143  1.00  0.00            
ATOM   2069  R2  CHO   299      73.447  88.679  29.943  1.00  0.00            
ATOM   2070  R3  CHO   299      75.097  90.279  31.393  1.00  0.00            
ATOM   2071  R4  CHO   299      73.847  88.529  33.343  1.00  0.00            
ATOM   2072  R5  CHO   299      73.897  90.679  33.393  1.00  0.00            
ATOM   2073  C1  CHO   299      75.647  89.929  36.693  1.00  0.00           C
ATOM   2074  C2  CHO   299      75.097  87.579  39.693  1.00  0.00           C
ATOM   2075  ROH CHO   300     135.397 168.129  60.893  1.00  0.00            
ATOM   2076  R1  CHO   300     136.197 168.879  58.293  1.00  0.00            
ATOM   2077  R2  CHO   300     136.597 167.029  56.243  1.00  0.00            
ATOM   2078  R3  CHO   300     134.797 168.629  54.943  1.00  0.00            
ATOM   2079  R4  CHO   300     136.747 167.779  52.893  1.00  0.00            
ATOM   2080  R5  CHO   300     136.197 169.829  53.343  1.00  0.00            
ATOM   2081  C1  CHO   300     135.197 169.729  49.693  1.00  0.00           C
ATOM   2082  C2  CHO   300     135.397 170.579  45.693  1.00  0.00           C
ATOM   2083  ROH CHO   301     159.447 176.629  27.393  1.00  0.00            
ATOM   2084  R1  CHO   301     161.447 176.129  29.293  1.00  0.00            
ATOM   2085  R2  CHO   301     162.047 177.979  31.293  1.00  0.00            
ATOM   2086  R3  CHO   301     161.597 175.879  32.943  1.00  0.00            
ATOM   2087  R4  CHO   301     162.897 177.879  34.643  1.00  0.00            
ATOM   2088  R5  CHO   301     163.497 175.779  34.393  1.00  0.00            
ATOM   2089  C1  CHO   301     162.947 175.829  38.143  1.00  0.00           C
ATOM   2090  C2  CHO   301     160.947 176.479  42.093  1.00  0.00           C
ATOM   2091  ROH CHO   302     176.597 114.929  16.493  1.00  0.00            
ATOM   2092  R1  CHO   302     178.197 115.529  18.743  1.00  0.00            
ATOM   2093  R2  CHO   302     178.097 117.979  20.093  1.00  0.00            
ATOM   2094  R3  CHO   302     177.647 116.379  22.243  1.00  0.00            
ATOM   2095  R4  CHO   302     178.047 119.079  23.343  1.00  0.00            
ATOM   2096  R5  CHO   302     179.097 117.279  23.943  1.00  0.00            
ATOM   2097  C1  CHO   302     177.597 118.229  27.293  1.00  0.00           C
ATOM   2098  C2  CHO   302     179.197 119.179  29.193  1.00  0.00           C
ATOM   2099  ROH CHO   303     166.497 160.779  24.493  1.00  0.00            
ATOM   2100  R1  CHO   303     165.747 161.729  27.043  1.00  0.00            
ATOM   2101  R2  CHO   303     164.547 160.079  28.943  1.00  0.00            
ATOM   2102  R3  CHO   303     166.597 160.929  30.493  1.00  0.00            
ATOM   2103  R4  CHO   303     164.347 160.579  32.343  1.00  0.00            
ATOM   2104  R5  CHO   303     165.547 162.379  32.093  1.00  0.00            
ATOM   2105  C1  CHO   303     166.147 161.729  35.793  1.00  0.00           C
ATOM   2106  C2  CHO   303     163.097 161.679  38.843  1.00  0.00           C
ATOM   2107  ROH CHO   304     134.747  56.979  54.043  1.00  0.00            
ATOM   2108  R1  CHO   304     134.697  58.229  51.493  1.00  0.00            
ATOM   2109  R2  CHO   304     134.497  56.829  49.143  1.00  0.00            
ATOM   2110  R3  CHO   304     132.397  58.479  48.743  1.00  0.00            
ATOM   2111  R4  CHO   304     132.747  57.029  46.143  1.00  0.00            
ATOM   2112  R5  CHO   304     132.647  59.179  46.443  1.00  0.00            
ATOM   2113  C1  CHO   304     129.697  58.729  44.043  1.00  0.00           C
ATOM   2114  C2  CHO   304     128.847  58.079  41.443  1.00  0.00           C
ATOM   2115  ROH CHO   305      54.647 143.279  59.443  1.00  0.00            
ATOM   2116  R1  CHO   305      55.997 142.329  57.143  1.00  0.00            
ATOM   2117  R2  CHO   305      54.697 141.829  54.743  1.00  0.00            
ATOM   2118  R3  CHO   305      56.597 143.479  53.743  1.00  0.00            
ATOM   2119  R4  CHO   305      55.347 142.279  51.393  1.00  0.00            
ATOM   2120  R5  CHO   305      57.447 142.329  51.843  1.00  0.00            
ATOM   2121  C1  CHO   305      57.497 144.079  48.443  1.00  0.00           C
ATOM   2122  C2  CHO   305      55.947 147.779  45.993  1.00  0.00           C
ATOM   2123  ROH CHO   306     156.197 153.279  59.443  1.00  0.00            
ATOM   2124  R1  CHO   306     156.547 153.479  56.643  1.00  0.00            
ATOM   2125  R2  CHO   306     157.797 151.529  55.143  1.00  0.00            
ATOM   2126  R3  CHO   306     155.447 151.579  53.743  1.00  0.00            
ATOM   2127  R4  CHO   306     157.597 151.379  51.693  1.00  0.00            
ATOM   2128  R5  CHO   306     155.997 152.879  51.743  1.00  0.00            
ATOM   2129  C1  CHO   306     155.297 151.329  48.343  1.00  0.00           C
ATOM   2130  C2  CHO   306     154.747 150.929  44.693  1.00  0.00           C
ATOM   2131  ROH CHO   307      54.647 148.579  30.493  1.00  0.00            
ATOM   2132  R1  CHO   307      54.147 145.879  31.143  1.00  0.00            
ATOM   2133  R2  CHO   307      55.597 143.779  30.043  1.00  0.00            
ATOM   2134  R3  CHO   307      56.047 143.129  32.643  1.00  0.00            
ATOM   2135  R4  CHO   307      57.497 141.079  31.093  1.00  0.00            
ATOM   2136  R5  CHO   307      55.997 140.729  32.693  1.00  0.00            
ATOM   2137  C1  CHO   307      58.997 138.929  34.193  1.00  0.00           C
ATOM   2138  C2  CHO   307      61.447 138.679  36.593  1.00  0.00           C
ATOM   2139  ROH CHO   308     208.347  91.679  53.693  1.00  0.00            
ATOM   2140  R1  CHO   308     207.297  91.879  51.093  1.00  0.00            
ATOM   2141  R2  CHO   308     208.247  93.679  49.193  1.00  0.00            
ATOM   2142  R3  CHO   308     208.547  91.479  47.693  1.00  0.00            
ATOM   2143  R4  CHO   308     209.347  93.679  45.893  1.00  0.00            
ATOM   2144  R5  CHO   308     207.847  92.129  45.493  1.00  0.00            
ATOM   2145  C1  CHO   308     210.197  91.579  42.543  1.00  0.00           C
ATOM   2146  C2  CHO   308     212.297  93.129  39.993  1.00  0.00           C
ATOM   2147  ROH CHO   309      90.947  60.829  54.593  1.00  0.00            
ATOM   2148  R1  CHO   309      90.747  62.579  52.393  1.00  0.00            
ATOM   2149  R2  CHO   309      92.647  62.779  50.393  1.00  0.00            
ATOM   2150  R3  CHO   309      90.497  62.279  48.793  1.00  0.00            
ATOM   2151  R4  CHO   309      92.747  62.629  46.943  1.00  0.00            
ATOM   2152  R5  CHO   309      90.897  63.729  46.893  1.00  0.00            
ATOM   2153  C1  CHO   309      90.847  62.129  43.393  1.00  0.00           C
ATOM   2154  C2  CHO   309      89.447  61.779  39.943  1.00  0.00           C
ATOM   2155  ROH CHO   310     133.747  67.329  54.993  1.00  0.00            
ATOM   2156  R1  CHO   310     133.897  68.579  52.493  1.00  0.00            
ATOM   2157  R2  CHO   310     135.697  67.879  50.543  1.00  0.00            
ATOM   2158  R3  CHO   310     133.497  67.579  48.993  1.00  0.00            
ATOM   2159  R4  CHO   310     135.697  67.929  47.043  1.00  0.00            
ATOM   2160  R5  CHO   310     133.847  69.079  47.143  1.00  0.00            
ATOM   2161  C1  CHO   310     133.597  67.729  43.593  1.00  0.00           C
ATOM   2162  C2  CHO   310     132.497  66.729  39.243  1.00  0.00           C
ATOM   2163  ROH CHO   311     211.597 152.979  55.293  1.00  0.00            
ATOM   2164  R1  CHO   311     210.897 152.429  52.593  1.00  0.00            
ATOM   2165  R2  CHO   311     209.697 154.279  50.943  1.00  0.00            
ATOM   2166  R3  CHO   311     211.797 153.679  49.293  1.00  0.00            
ATOM   2167  R4  CHO   311     209.547 154.329  47.493  1.00  0.00            
ATOM   2168  R5  CHO   311     210.797 152.479  47.493  1.00  0.00            
ATOM   2169  C1  CHO   311     211.447 153.729  43.943  1.00  0.00           C
ATOM   2170  C2  CHO   311     211.047 150.929  41.943  1.00  0.00           C
ATOM   2171  ROH CHO   312     185.047 114.129  49.243  1.00  0.00            
ATOM   2172  R1  CHO   312     185.547 114.729  46.543  1.00  0.00            
ATOM   2173  R2  CHO   312     184.097 113.579  44.443  1.00  0.00            
ATOM   2174  R3  CHO   312     183.697 116.179  43.743  1.00  0.00            
ATOM   2175  R4  CHO   312     183.097 114.679  41.343  1.00  0.00            
ATOM   2176  R5  CHO   312     184.447 116.329  41.493  1.00  0.00            
ATOM   2177  C1  CHO   312     182.097 117.729  38.893  1.00  0.00           C
ATOM   2178  C2  CHO   312     180.797 115.179  36.243  1.00  0.00           C
ATOM   2179  ROH CHO   313     156.597  46.429  20.543  1.00  0.00            
ATOM   2180  R1  CHO   313     155.897  44.379  22.343  1.00  0.00            
ATOM   2181  R2  CHO   313     157.197  43.979  24.743  1.00  0.00            
ATOM   2182  R3  CHO   313     154.747  44.229  25.793  1.00  0.00            
ATOM   2183  R4  CHO   313     156.097  42.229  27.493  1.00  0.00            
ATOM   2184  R5  CHO   313     154.147  41.979  26.493  1.00  0.00            
ATOM   2185  C1  CHO   313     153.097  41.479  30.143  1.00  0.00           C
ATOM   2186  C2  CHO   313     154.897  38.729  32.743  1.00  0.00           C
ATOM   2187  ROH CHO   314      86.597  16.179  24.393  1.00  0.00            
ATOM   2188  R1  CHO   314      85.447  15.529  26.893  1.00  0.00            
ATOM   2189  R2  CHO   314      86.247  13.329  28.393  1.00  0.00            
ATOM   2190  R3  CHO   314      86.597  15.179  30.343  1.00  0.00            
ATOM   2191  R4  CHO   314      86.347  12.629  31.743  1.00  0.00            
ATOM   2192  R5  CHO   314      85.197  14.429  32.143  1.00  0.00            
ATOM   2193  C1  CHO   314      86.797  13.979  35.593  1.00  0.00           C
ATOM   2194  C2  CHO   314      85.397  14.979  38.493  1.00  0.00           C
ATOM   2195  ROH CHO   315      70.047  82.829  57.193  1.00  0.00            
ATOM   2196  R1  CHO   315      69.497  83.629  54.543  1.00  0.00            
ATOM   2197  R2  CHO   315      71.347  84.829  52.893  1.00  0.00            
ATOM   2198  R3  CHO   315      70.697  82.779  51.193  1.00  0.00            
ATOM   2199  R4  CHO   315      70.997  85.129  49.493  1.00  0.00            
ATOM   2200  R5  CHO   315      69.247  83.829  49.593  1.00  0.00            
ATOM   2201  C1  CHO   315      70.097  83.429  45.893  1.00  0.00           C
ATOM   2202  C2  CHO   315      72.547  82.779  42.943  1.00  0.00           C
ATOM   2203  ROH CHO   316      14.397  51.079  59.693  1.00  0.00            
ATOM   2204  R1  CHO   316      13.397  49.479  57.593  1.00  0.00            
ATOM   2205  R2  CHO   316      12.047  50.529  55.443  1.00  0.00            
ATOM   2206  R3  CHO   316      13.947  49.229  53.993  1.00  0.00            
ATOM   2207  R4  CHO   316      11.947  50.079  51.993  1.00  0.00            
ATOM   2208  R5  CHO   316      12.697  48.029  52.343  1.00  0.00            
ATOM   2209  C1  CHO   316      13.697  48.529  48.643  1.00  0.00           C
ATOM   2210  C2  CHO   316      13.497  47.179  45.893  1.00  0.00           C
ATOM   2211  ROH CHO   317     183.097 133.729  16.743  1.00  0.00            
ATOM   2212  R1  CHO   317     184.547 133.179  19.143  1.00  0.00            
ATOM   2213  R2  CHO   317     185.147 135.129  20.993  1.00  0.00            
ATOM   2214  R3  CHO   317     183.947 133.379  22.743  1.00  0.00            
ATOM   2215  R4  CHO   317     185.297 135.329  24.443  1.00  0.00            
ATOM   2216  R5  CHO   317     185.497 133.129  24.493  1.00  0.00            
ATOM   2217  C1  CHO   317     184.297 133.779  28.093  1.00  0.00           C
ATOM   2218  C2  CHO   317     184.247 135.829  31.293  1.00  0.00           C
ATOM   2219  ROH CHO   318     166.447 106.429  55.643  1.00  0.00            
ATOM   2220  R1  CHO   318     164.947 106.829  53.293  1.00  0.00            
ATOM   2221  R2  CHO   318     164.597 109.329  52.143  1.00  0.00            
ATOM   2222  R3  CHO   318     165.597 108.129  49.943  1.00  0.00            
ATOM   2223  R4  CHO   318     164.347 110.579  48.943  1.00  0.00            
ATOM   2224  R5  CHO   318     163.947 108.529  48.243  1.00  0.00            
ATOM   2225  C1  CHO   318     165.097 110.079  44.943  1.00  0.00           C
ATOM   2226  C2  CHO   318     161.147 109.429  43.343  1.00  0.00           C
ATOM   2227  ROH CHO   319     121.747  99.529  56.443  1.00  0.00            
ATOM   2228  R1  CHO   319     120.647  99.829  53.843  1.00  0.00            
ATOM   2229  R2  CHO   319     119.647 102.229  52.943  1.00  0.00            
ATOM   2230  R3  CHO   319     121.347 101.779  50.893  1.00  0.00            
ATOM   2231  R4  CHO   319     119.147 103.379  49.743  1.00  0.00            
ATOM   2232  R5  CHO   319     119.947 101.479  48.993  1.00  0.00            
ATOM   2233  C1  CHO   319     120.497 103.629  45.893  1.00  0.00           C
ATOM   2234  C2  CHO   319     119.997 107.179  43.043  1.00  0.00           C
ATOM   2235  ROH CHO   320     134.897  73.229  55.693  1.00  0.00            
ATOM   2236  R1  CHO   320     135.647  73.779  53.043  1.00  0.00            
ATOM   2237  R2  CHO   320     137.097  72.029  51.493  1.00  0.00            
ATOM   2238  R3  CHO   320     134.997  72.379  49.743  1.00  0.00            
ATOM   2239  R4  CHO   320     137.347  71.929  48.043  1.00  0.00            
ATOM   2240  R5  CHO   320     135.997  73.629  47.943  1.00  0.00            
ATOM   2241  C1  CHO   320     135.597  72.229  44.393  1.00  0.00           C
ATOM   2242  C2  CHO   320     138.047  75.079  41.543  1.00  0.00           C
ATOM   2243  ROH CHO   321      37.197  32.779  30.893  1.00  0.00            
ATOM   2244  R1  CHO   321      38.497  33.829  33.193  1.00  0.00            
ATOM   2245  R2  CHO   321      37.997  36.429  34.143  1.00  0.00            
ATOM   2246  R3  CHO   321      37.447  35.079  36.443  1.00  0.00            
ATOM   2247  R4  CHO   321      37.997  37.829  37.293  1.00  0.00            
ATOM   2248  R5  CHO   321      38.947  36.029  38.043  1.00  0.00            
ATOM   2249  C1  CHO   321      37.497  37.429  41.293  1.00  0.00           C
ATOM   2250  C2  CHO   321      36.647  38.279  44.293  1.00  0.00           C
ATOM   2251  ROH CHO   322     210.497  43.829  52.443  1.00  0.00            
ATOM   2252  R1  CHO   322     212.497  42.579  50.843  1.00  0.00            
ATOM   2253  R2  CHO   322     211.947  40.429  49.193  1.00  0.00            
ATOM   2254  R3  CHO   322     213.097  42.029  47.293  1.00  0.00            
ATOM   2255  R4  CHO   322     213.097  39.329  46.093  1.00  0.00            
ATOM   2256  R5  CHO   322     214.847  40.679  46.343  1.00  0.00            
ATOM   2257  C1  CHO   322     214.847  40.229  42.543  1.00  0.00           C
ATOM   2258  C2  CHO   322     216.847  38.279  40.543  1.00  0.00           C
ATOM   2259  ROH CHO   323      99.997  18.829  21.843  1.00  0.00            
ATOM   2260  R1  CHO   323     101.047  20.529  23.893  1.00  0.00            
ATOM   2261  R2  CHO   323      99.547  22.479  25.093  1.00  0.00            
ATOM   2262  R3  CHO   323     100.297  21.229  27.343  1.00  0.00            
ATOM   2263  R4  CHO   323      98.297  23.179  28.243  1.00  0.00            
ATOM   2264  R5  CHO   323     100.297  22.929  29.043  1.00  0.00            
ATOM   2265  C1  CHO   323      98.297  22.379  32.193  1.00  0.00           C
ATOM   2266  C2  CHO   323      98.397  24.279  35.693  1.00  0.00           C
ATOM   2267  ROH CHO   324      76.647 143.679  60.343  1.00  0.00            
ATOM   2268  R1  CHO   324      76.047 142.529  57.843  1.00  0.00            
ATOM   2269  R2  CHO   324      74.197 143.629  56.143  1.00  0.00            
ATOM   2270  R3  CHO   324      76.247 143.579  54.343  1.00  0.00            
ATOM   2271  R4  CHO   324      74.097 142.079  52.993  1.00  0.00            
ATOM   2272  R5  CHO   324      76.147 141.379  53.343  1.00  0.00            
ATOM   2273  C1  CHO   324      75.997 141.179  49.543  1.00  0.00           C
ATOM   2274  C2  CHO   324      75.447 140.779  46.443  1.00  0.00           C
ATOM   2275  ROH CHO   325     201.747 157.879  54.893  1.00  0.00            
ATOM   2276  R1  CHO   325     202.147 157.279  52.143  1.00  0.00            
ATOM   2277  R2  CHO   325     200.547 158.279  50.143  1.00  0.00            
ATOM   2278  R3  CHO   325     202.897 159.179  49.143  1.00  0.00            
ATOM   2279  R4  CHO   325     201.047 159.079  46.793  1.00  0.00            
ATOM   2280  R5  CHO   325     203.047 158.129  46.943  1.00  0.00            
ATOM   2281  C1  CHO   325     203.547 160.379  43.893  1.00  0.00           C
ATOM   2282  C2  CHO   325     200.747 161.279  41.593  1.00  0.00           C
ATOM   2283  ROH CHO   326      55.097  79.579  58.343  1.00  0.00            
ATOM   2284  R1  CHO   326      54.097  81.429  56.493  1.00  0.00            
ATOM   2285  R2  CHO   326      55.397  82.029  54.143  1.00  0.00            
ATOM   2286  R3  CHO   326      52.997  81.429  53.043  1.00  0.00            
ATOM   2287  R4  CHO   326      54.597  82.379  50.793  1.00  0.00            
ATOM   2288  R5  CHO   326      52.647  83.079  51.393  1.00  0.00            
ATOM   2289  C1  CHO   326      51.847  81.979  47.793  1.00  0.00           C
ATOM   2290  C2  CHO   326      50.047  81.029  43.843  1.00  0.00           C
ATOM   2291  ROH CHO   327     119.647  70.179  55.693  1.00  0.00            
ATOM   2292  R1  CHO   327     120.997  70.379  53.193  1.00  0.00            
ATOM   2293  R2  CHO   327     119.747  69.829  50.793  1.00  0.00            
ATOM   2294  R3  CHO   327     120.597  72.329  50.143  1.00  0.00            
ATOM   2295  R4  CHO   327     119.597  71.229  47.643  1.00  0.00            
ATOM   2296  R5  CHO   327     121.547  72.129  47.993  1.00  0.00            
ATOM   2297  C1  CHO   327     120.297  74.379  45.143  1.00  0.00           C
ATOM   2298  C2  CHO   327     121.697  75.279  40.793  1.00  0.00           C
ATOM   2299  ROH CHO   328     168.947 126.529  54.393  1.00  0.00            
ATOM   2300  R1  CHO   328     168.397 128.579  52.543  1.00  0.00            
ATOM   2301  R2  CHO   328     169.247 128.479  49.943  1.00  0.00            
ATOM   2302  R3  CHO   328     166.597 128.929  49.393  1.00  0.00            
ATOM   2303  R4  CHO   328     168.047 130.279  47.193  1.00  0.00            
ATOM   2304  R5  CHO   328     166.547 131.179  48.543  1.00  0.00            
ATOM   2305  C1  CHO   328     164.847 131.779  45.143  1.00  0.00           C
ATOM   2306  C2  CHO   328     163.897 134.529  41.343  1.00  0.00           C
ATOM   2307  ROH CHO   329       3.997 163.579  29.143  1.00  0.00            
ATOM   2308  R1  CHO   329       4.947 163.829  31.793  1.00  0.00            
ATOM   2309  R2  CHO   329       3.747 165.429  33.693  1.00  0.00            
ATOM   2310  R3  CHO   329       3.697 163.129  35.143  1.00  0.00            
ATOM   2311  R4  CHO   329       2.547 165.129  36.943  1.00  0.00            
ATOM   2312  R5  CHO   329       4.247 163.829  37.393  1.00  0.00            
ATOM   2313  C1  CHO   329       1.847 162.829  40.193  1.00  0.00           C
ATOM   2314  C2  CHO   329       2.297 163.729  44.043  1.00  0.00           C
ATOM   2315  ROH CHO   330     195.747 110.779  49.243  1.00  0.00            
ATOM   2316  R1  CHO   330     193.947 110.479  47.043  1.00  0.00            
ATOM   2317  R2  CHO   330     193.547 112.529  45.243  1.00  0.00            
ATOM   2318  R3  CHO   330     194.197 110.579  43.443  1.00  0.00            
ATOM   2319  R4  CHO   330     192.247 112.279  41.993  1.00  0.00            
ATOM   2320  R5  CHO   330     192.147 110.129  42.243  1.00  0.00            
ATOM   2321  C1  CHO   330     192.147 110.329  38.443  1.00  0.00           C
ATOM   2322  C2  CHO   330     189.147 109.679  35.543  1.00  0.00           C
ATOM   2323  ROH CHO   331      48.747  49.229  59.093  1.00  0.00            
ATOM   2324  R1  CHO   331      50.197  48.929  56.693  1.00  0.00            
ATOM   2325  R2  CHO   331      51.247  46.479  55.843  1.00  0.00            
ATOM   2326  R3  CHO   331      49.847  47.079  53.593  1.00  0.00            
ATOM   2327  R4  CHO   331      51.697  44.929  52.843  1.00  0.00            
ATOM   2328  R5  CHO   331      51.447  46.829  51.843  1.00  0.00            
ATOM   2329  C1  CHO   331      50.647  44.529  48.943  1.00  0.00           C
ATOM   2330  C2  CHO   331      50.347  41.579  46.243  1.00  0.00           C
ATOM   2331  ROH CHO   332      34.247 126.879  24.993  1.00  0.00            
ATOM   2332  R1  CHO   332      36.047 126.979  27.193  1.00  0.00            
ATOM   2333  R2  CHO   332      35.447 128.179  29.593  1.00  0.00            
ATOM   2334  R3  CHO   332      36.197 125.779  30.593  1.00  0.00            
ATOM   2335  R4  CHO   332      35.497 127.379  32.943  1.00  0.00            
ATOM   2336  R5  CHO   332      37.347 126.329  32.643  1.00  0.00            
ATOM   2337  C1  CHO   332      36.197 124.679  35.843  1.00  0.00           C
ATOM   2338  C2  CHO   332      37.147 123.129  40.093  1.00  0.00           C
ATOM   2339  ROH CHO   333     114.897 122.929  29.643  1.00  0.00            
ATOM   2340  R1  CHO   333     115.347 123.829  32.293  1.00  0.00            
ATOM   2341  R2  CHO   333     113.347 123.879  34.243  1.00  0.00            
ATOM   2342  R3  CHO   333     115.147 122.379  35.643  1.00  0.00            
ATOM   2343  R4  CHO   333     113.347 123.529  37.643  1.00  0.00            
ATOM   2344  R5  CHO   333     115.497 123.679  37.643  1.00  0.00            
ATOM   2345  C1  CHO   333     114.997 121.979  40.993  1.00  0.00           C
ATOM   2346  C2  CHO   333     115.347 121.329  44.143  1.00  0.00           C
ATOM   2347  ROH CHO   334      13.647  27.029  33.193  1.00  0.00            
ATOM   2348  R1  CHO   334      11.797  27.279  35.293  1.00  0.00            
ATOM   2349  R2  CHO   334      12.547  27.929  37.893  1.00  0.00            
ATOM   2350  R3  CHO   334      10.697  29.929  37.593  1.00  0.00            
ATOM   2351  R4  CHO   334      11.747  30.279  40.293  1.00  0.00            
ATOM   2352  R5  CHO   334       9.647  30.079  39.743  1.00  0.00            
ATOM   2353  C1  CHO   334       9.547  33.479  41.443  1.00  0.00           C
ATOM   2354  C2  CHO   334       9.797  36.379  44.693  1.00  0.00           C
ATOM   2355  ROH CHO   335     224.247 121.779  56.693  1.00  0.00            
ATOM   2356  R1  CHO   335     223.947 123.579  54.493  1.00  0.00            
ATOM   2357  R2  CHO   335     225.647 123.529  52.293  1.00  0.00            
ATOM   2358  R3  CHO   335     223.347 123.329  50.943  1.00  0.00            
ATOM   2359  R4  CHO   335     225.247 124.479  48.993  1.00  0.00            
ATOM   2360  R5  CHO   335     223.297 125.279  49.543  1.00  0.00            
ATOM   2361  C1  CHO   335     222.797 124.829  45.793  1.00  0.00           C
ATOM   2362  C2  CHO   335     223.897 126.629  42.743  1.00  0.00           C
ATOM   2363  ROH CHO   336     176.997  12.979  32.593  1.00  0.00            
ATOM   2364  R1  CHO   336     175.947  12.729  35.193  1.00  0.00            
ATOM   2365  R2  CHO   336     177.247  11.479  37.243  1.00  0.00            
ATOM   2366  R3  CHO   336     176.897  13.829  38.543  1.00  0.00            
ATOM   2367  R4  CHO   336     177.247  11.879  40.693  1.00  0.00            
ATOM   2368  R5  CHO   336     175.597  13.229  40.493  1.00  0.00            
ATOM   2369  C1  CHO   336     176.897  14.329  43.893  1.00  0.00           C
ATOM   2370  C2  CHO   336     178.197  15.379  47.243  1.00  0.00           C
ATOM   2371  ROH CHO   337      90.697 139.079  59.993  1.00  0.00            
ATOM   2372  R1  CHO   337      91.397 139.079  57.243  1.00  0.00            
ATOM   2373  R2  CHO   337      90.147 140.679  55.393  1.00  0.00            
ATOM   2374  R3  CHO   337      92.697 141.479  54.793  1.00  0.00            
ATOM   2375  R4  CHO   337      91.047 142.629  52.693  1.00  0.00            
ATOM   2376  R5  CHO   337      92.797 141.379  52.443  1.00  0.00            
ATOM   2377  C1  CHO   337      93.947 144.529  50.593  1.00  0.00           C
ATOM   2378  C2  CHO   337      96.247 146.429  49.993  1.00  0.00           C
ATOM   2379  ROH CHO   338     184.497  83.929  51.193  1.00  0.00            
ATOM   2380  R1  CHO   338     183.297  85.079  48.893  1.00  0.00            
ATOM   2381  R2  CHO   338     184.547  85.129  46.393  1.00  0.00            
ATOM   2382  R3  CHO   338     182.297  83.879  45.543  1.00  0.00            
ATOM   2383  R4  CHO   338     183.497  84.979  43.093  1.00  0.00            
ATOM   2384  R5  CHO   338     181.447  85.329  43.793  1.00  0.00            
ATOM   2385  C1  CHO   338     180.747  83.729  40.393  1.00  0.00           C
ATOM   2386  C2  CHO   338     182.397  85.129  36.793  1.00  0.00           C
ATOM   2387  ROH CHO   339      53.397 174.229  31.993  1.00  0.00            
ATOM   2388  R1  CHO   339      52.697 172.529  34.143  1.00  0.00            
ATOM   2389  R2  CHO   339      54.547 171.729  36.043  1.00  0.00            
ATOM   2390  R3  CHO   339      52.797 172.779  37.793  1.00  0.00            
ATOM   2391  R4  CHO   339      54.847 171.579  39.443  1.00  0.00            
ATOM   2392  R5  CHO   339      52.697 171.179  39.593  1.00  0.00            
ATOM   2393  C1  CHO   339      53.347 172.429  43.143  1.00  0.00           C
ATOM   2394  C2  CHO   339      54.197 171.779  47.693  1.00  0.00           C
ATOM   2395  ROH CHO   340      79.047  65.529  23.343  1.00  0.00            
ATOM   2396  R1  CHO   340      80.347  65.329  25.843  1.00  0.00            
ATOM   2397  R2  CHO   340      82.197  67.179  26.743  1.00  0.00            
ATOM   2398  R3  CHO   340      80.597  67.329  28.893  1.00  0.00            
ATOM   2399  R4  CHO   340      83.047  68.679  29.693  1.00  0.00            
ATOM   2400  R5  CHO   340      82.047  67.029  30.743  1.00  0.00            
ATOM   2401  C1  CHO   340      81.997  69.729  33.493  1.00  0.00           C
ATOM   2402  C2  CHO   340      80.997  70.629  37.943  1.00  0.00           C
ATOM   2403  ROH CHO   341     189.697 164.179  56.343  1.00  0.00            
ATOM   2404  R1  CHO   341     189.097 165.429  53.843  1.00  0.00            
ATOM   2405  R2  CHO   341     190.997 165.779  51.893  1.00  0.00            
ATOM   2406  R3  CHO   341     189.147 164.429  50.343  1.00  0.00            
ATOM   2407  R4  CHO   341     190.597 166.179  48.443  1.00  0.00            
ATOM   2408  R5  CHO   341     188.447 166.079  48.743  1.00  0.00            
ATOM   2409  C1  CHO   341     188.647 165.179  45.043  1.00  0.00           C
ATOM   2410  C2  CHO   341     189.397 167.429  41.793  1.00  0.00           C
ATOM   2411  ROH CHO   342      90.347  81.179  25.093  1.00  0.00            
ATOM   2412  R1  CHO   342      91.047  79.279  27.093  1.00  0.00            
ATOM   2413  R2  CHO   342      93.247  79.629  28.743  1.00  0.00            
ATOM   2414  R3  CHO   342      91.447  79.229  30.693  1.00  0.00            
ATOM   2415  R4  CHO   342      93.947  78.179  31.793  1.00  0.00            
ATOM   2416  R5  CHO   342      91.997  77.129  31.643  1.00  0.00            
ATOM   2417  C1  CHO   342      92.597  76.979  35.443  1.00  0.00           C
ATOM   2418  C2  CHO   342      92.347  79.229  38.243  1.00  0.00           C
ATOM   2419  ROH CHO   343     202.847  91.079  54.293  1.00  0.00            
ATOM   2420  R1  CHO   343     202.647  90.129  51.643  1.00  0.00            
ATOM   2421  R2  CHO   343     201.397  91.529  49.593  1.00  0.00            
ATOM   2422  R3  CHO   343     203.797  91.179  48.343  1.00  0.00            
ATOM   2423  R4  CHO   343     201.797  90.929  46.193  1.00  0.00            
ATOM   2424  R5  CHO   343     203.347  89.479  46.693  1.00  0.00            
ATOM   2425  C1  CHO   343     204.247  90.279  43.043  1.00  0.00           C
ATOM   2426  C2  CHO   343     202.347  89.179  39.943  1.00  0.00           C
ATOM   2427  ROH CHO   344       5.647  63.729  58.993  1.00  0.00            
ATOM   2428  R1  CHO   344       5.997  65.629  56.893  1.00  0.00            
ATOM   2429  R2  CHO   344       8.347  65.929  55.543  1.00  0.00            
ATOM   2430  R3  CHO   344       6.797  65.579  53.393  1.00  0.00            
ATOM   2431  R4  CHO   344       9.297  66.679  52.293  1.00  0.00            
ATOM   2432  R5  CHO   344       7.297  67.429  51.943  1.00  0.00            
ATOM   2433  C1  CHO   344       8.397  66.779  48.393  1.00  0.00           C
ATOM   2434  C2  CHO   344       8.197  67.129  46.043  1.00  0.00           C
ATOM   2435  ROH CHO   345      94.897  19.129  21.593  1.00  0.00            
ATOM   2436  R1  CHO   345      95.897  19.529  24.243  1.00  0.00            
ATOM   2437  R2  CHO   345      94.247  20.029  26.393  1.00  0.00            
ATOM   2438  R3  CHO   345      95.547  17.929  27.493  1.00  0.00            
ATOM   2439  R4  CHO   345      94.847  19.579  29.793  1.00  0.00            
ATOM   2440  R5  CHO   345      96.847  18.829  29.293  1.00  0.00            
ATOM   2441  C1  CHO   345      96.397  17.329  32.743  1.00  0.00           C
ATOM   2442  C2  CHO   345      96.497  18.829  36.793  1.00  0.00           C
ATOM   2443  ROH CHO   346      73.947  47.379  55.343  1.00  0.00            
ATOM   2444  R1  CHO   346      72.697  47.029  52.843  1.00  0.00            
ATOM   2445  R2  CHO   346      71.247  49.029  51.593  1.00  0.00            
ATOM   2446  R3  CHO   346      72.947  48.529  49.493  1.00  0.00            
ATOM   2447  R4  CHO   346      70.597  49.729  48.243  1.00  0.00            
ATOM   2448  R5  CHO   346      71.497  47.779  47.743  1.00  0.00            
ATOM   2449  C1  CHO   346      71.747  49.579  44.343  1.00  0.00           C
ATOM   2450  C2  CHO   346      68.947  52.079  42.893  1.00  0.00           C
ATOM   2451  ROH CHO   347      76.097 152.729  31.043  1.00  0.00            
ATOM   2452  R1  CHO   347      75.397 152.779  33.793  1.00  0.00            
ATOM   2453  R2  CHO   347      76.447 150.929  35.593  1.00  0.00            
ATOM   2454  R3  CHO   347      77.197 153.179  36.943  1.00  0.00            
ATOM   2455  R4  CHO   347      77.197 151.029  38.943  1.00  0.00            
ATOM   2456  R5  CHO   347      76.147 152.979  39.043  1.00  0.00            
ATOM   2457  C1  CHO   347      78.347 153.179  42.193  1.00  0.00           C
ATOM   2458  C2  CHO   347      78.297 151.079  46.543  1.00  0.00           C
ATOM   2459  ROH CHO   348      23.797 108.379  26.193  1.00  0.00            
ATOM   2460  R1  CHO   348      24.747 107.929  28.843  1.00  0.00            
ATOM   2461  R2  CHO   348      23.797 109.279  31.043  1.00  0.00            
ATOM   2462  R3  CHO   348      23.397 106.729  31.993  1.00  0.00            
ATOM   2463  R4  CHO   348      24.697 108.179  34.193  1.00  0.00            
ATOM   2464  R5  CHO   348      25.347 106.279  33.293  1.00  0.00            
ATOM   2465  C1  CHO   348      24.847 105.179  36.893  1.00  0.00           C
ATOM   2466  C2  CHO   348      27.397 105.629  40.443  1.00  0.00           C
ATOM   2467  ROH CHO   349      76.647 116.329  61.643  1.00  0.00            
ATOM   2468  R1  CHO   349      76.997 114.629  59.393  1.00  0.00            
ATOM   2469  R2  CHO   349      75.097 114.479  57.343  1.00  0.00            
ATOM   2470  R3  CHO   349      77.247 115.029  55.793  1.00  0.00            
ATOM   2471  R4  CHO   349      75.297 113.879  53.943  1.00  0.00            
ATOM   2472  R5  CHO   349      77.347 113.229  54.193  1.00  0.00            
ATOM   2473  C1  CHO   349      77.397 114.079  50.493  1.00  0.00           C
ATOM   2474  C2  CHO   349      80.247 111.379  48.293  1.00  0.00           C
ATOM   2475  ROH CHO   350     139.547 173.929  34.293  1.00  0.00            
ATOM   2476  R1  CHO   350     139.747 174.429  37.093  1.00  0.00            
ATOM   2477  R2  CHO   350     139.397 176.929  38.193  1.00  0.00            
ATOM   2478  R3  CHO   350     137.547 175.629  39.743  1.00  0.00            
ATOM   2479  R4  CHO   350     138.647 177.729  41.493  1.00  0.00            
ATOM   2480  R5  CHO   350     138.547 175.579  41.893  1.00  0.00            
ATOM   2481  C1  CHO   350     136.447 176.929  44.793  1.00  0.00           C
ATOM   2482  C2  CHO   350     134.447 177.129  47.893  1.00  0.00           C
ATOM   2483  ROH CHO   351       3.847 164.779  61.493  1.00  0.00            
ATOM   2484  R1  CHO   351       2.647 163.229  59.493  1.00  0.00            
ATOM   2485  R2  CHO   351       1.247 164.379  57.393  1.00  0.00            
ATOM   2486  R3  CHO   351       2.947 162.929  55.843  1.00  0.00            
ATOM   2487  R4  CHO   351       0.797 163.679  54.043  1.00  0.00            
ATOM   2488  R5  CHO   351       1.547 161.629  54.393  1.00  0.00            
ATOM   2489  C1  CHO   351       2.197 161.879  50.643  1.00  0.00           C
ATOM   2490  C2  CHO   351       5.097 161.729  48.443  1.00  0.00           C
ATOM   2491  ROH CHO   352     186.997 106.929  15.793  1.00  0.00            
ATOM   2492  R1  CHO   352     187.347 107.529  18.543  1.00  0.00            
ATOM   2493  R2  CHO   352     185.847 109.429  19.843  1.00  0.00            
ATOM   2494  R3  CHO   352     185.297 107.379  21.543  1.00  0.00            
ATOM   2495  R4  CHO   352     185.047 109.779  23.193  1.00  0.00            
ATOM   2496  R5  CHO   352     186.297 108.029  23.593  1.00  0.00            
ATOM   2497  C1  CHO   352     184.097 108.029  26.743  1.00  0.00           C
ATOM   2498  C2  CHO   352     182.797 109.879  29.643  1.00  0.00           C
ATOM   2499  ROH CHO   353     186.347  13.579  29.393  1.00  0.00            
ATOM   2500  R1  CHO   353     187.447  13.629  32.043  1.00  0.00            
ATOM   2501  R2  CHO   353     186.247  14.929  34.093  1.00  0.00            
ATOM   2502  R3  CHO   353     186.447  12.529  35.343  1.00  0.00            
ATOM   2503  R4  CHO   353     185.547  14.379  37.443  1.00  0.00            
ATOM   2504  R5  CHO   353     187.247  13.029  37.543  1.00  0.00            
ATOM   2505  C1  CHO   353     185.297  11.779  40.543  1.00  0.00           C
ATOM   2506  C2  CHO   353     186.597   9.379  43.443  1.00  0.00           C
ATOM   2507  ROH CHO   354     223.197  86.329  21.743  1.00  0.00            
ATOM   2508  R1  CHO   354     222.647  87.329  24.293  1.00  0.00            
ATOM   2509  R2  CHO   354     220.397  86.579  25.743  1.00  0.00            
ATOM   2510  R3  CHO   354     222.247  85.979  27.693  1.00  0.00            
ATOM   2511  R4  CHO   354     219.797  86.529  29.143  1.00  0.00            
ATOM   2512  R5  CHO   354     221.747  87.479  29.493  1.00  0.00            
ATOM   2513  C1  CHO   354     221.147  85.979  32.943  1.00  0.00           C
ATOM   2514  C2  CHO   354     219.847  86.679  36.293  1.00  0.00           C
ATOM   2515  ROH CHO   355     188.497 102.329  50.093  1.00  0.00            
ATOM   2516  R1  CHO   355     189.247 101.129  47.643  1.00  0.00            
ATOM   2517  R2  CHO   355     187.597 101.229  45.393  1.00  0.00            
ATOM   2518  R3  CHO   355     189.847 102.229  44.243  1.00  0.00            
ATOM   2519  R4  CHO   355     188.147 101.429  41.993  1.00  0.00            
ATOM   2520  R5  CHO   355     190.197 100.829  42.343  1.00  0.00            
ATOM   2521  C1  CHO   355     190.497 102.479  38.893  1.00  0.00           C
ATOM   2522  C2  CHO   355     191.097 105.479  36.743  1.00  0.00           C
ATOM   2523  ROH CHO   356     174.797  49.979  21.893  1.00  0.00            
ATOM   2524  R1  CHO   356     173.247  49.729  24.293  1.00  0.00            
ATOM   2525  R2  CHO   356     174.247  48.629  26.593  1.00  0.00            
ATOM   2526  R3  CHO   356     173.447  50.979  27.693  1.00  0.00            
ATOM   2527  R4  CHO   356     174.397  49.379  29.943  1.00  0.00            
ATOM   2528  R5  CHO   356     172.447  50.379  29.793  1.00  0.00            
ATOM   2529  C1  CHO   356     173.747  52.079  32.943  1.00  0.00           C
ATOM   2530  C2  CHO   356     171.647  51.079  35.993  1.00  0.00           C
ATOM   2531  ROH CHO   357     101.447   0.979  22.893  1.00  0.00            
ATOM   2532  R1  CHO   357     101.447   0.829  25.693  1.00  0.00            
ATOM   2533  R2  CHO   357     101.897   3.029  27.293  1.00  0.00            
ATOM   2534  R3  CHO   357      99.547   2.279  28.443  1.00  0.00            
ATOM   2535  R4  CHO   357     100.997   3.779  30.543  1.00  0.00            
ATOM   2536  R5  CHO   357     100.147   1.729  30.693  1.00  0.00            
ATOM   2537  C1  CHO   357      98.247   3.479  33.493  1.00  0.00           C
ATOM   2538  C2  CHO   357      96.347   2.029  36.243  1.00  0.00           C
ATOM   2539  ROH CHO   358      95.347  32.979  23.293  1.00  0.00            
ATOM   2540  R1  CHO   358      95.097  33.529  26.043  1.00  0.00            
ATOM   2541  R2  CHO   358      96.647  32.279  27.943  1.00  0.00            
ATOM   2542  R3  CHO   358      97.197  34.879  28.693  1.00  0.00            
ATOM   2543  R4  CHO   358      97.097  33.379  31.193  1.00  0.00            
ATOM   2544  R5  CHO   358      95.997  35.179  30.743  1.00  0.00            
ATOM   2545  C1  CHO   358      97.897  36.379  33.793  1.00  0.00           C
ATOM   2546  C2  CHO   358      97.997  36.029  38.393  1.00  0.00           C
ATOM   2547  ROH CHO   359     105.047 114.229  52.143  1.00  0.00            
ATOM   2548  R1  CHO   359     104.847 112.279  50.143  1.00  0.00            
ATOM   2549  R2  CHO   359     104.797 109.579  50.693  1.00  0.00            
ATOM   2550  R3  CHO   359     102.497 109.629  49.193  1.00  0.00            
ATOM   2551  R4  CHO   359     103.697 107.029  48.593  1.00  0.00            
ATOM   2552  R5  CHO   359     103.097 108.579  47.143  1.00  0.00            
ATOM   2553  C1  CHO   359     100.947 105.679  45.943  1.00  0.00           C
ATOM   2554  C2  CHO   359     101.547 102.279  43.993  1.00  0.00           C
ATOM   2555  ROH CHO   360      86.447 127.379  60.693  1.00  0.00            
ATOM   2556  R1  CHO   360      85.747 127.379  57.993  1.00  0.00            
ATOM   2557  R2  CHO   360      86.947 129.079  56.143  1.00  0.00            
ATOM   2558  R3  CHO   360      87.347 126.729  54.793  1.00  0.00            
ATOM   2559  R4  CHO   360      87.497 128.779  52.743  1.00  0.00            
ATOM   2560  R5  CHO   360      86.247 127.029  52.693  1.00  0.00            
ATOM   2561  C1  CHO   360      88.247 126.479  49.493  1.00  0.00           C
ATOM   2562  C2  CHO   360      88.197 123.179  48.743  1.00  0.00           C
ATOM   2563  ROH CHO   361     223.647 103.829  58.193  1.00  0.00            
ATOM   2564  R1  CHO   361     223.647 102.379  55.743  1.00  0.00            
ATOM   2565  R2  CHO   361     222.047 103.129  53.593  1.00  0.00            
ATOM   2566  R3  CHO   361     224.397 103.129  52.293  1.00  0.00            
ATOM   2567  R4  CHO   361     222.397 103.229  50.193  1.00  0.00            
ATOM   2568  R5  CHO   361     223.997 101.829  50.343  1.00  0.00            
ATOM   2569  C1  CHO   361     224.797 103.329  46.893  1.00  0.00           C
ATOM   2570  C2  CHO   361     225.747 103.479  43.843  1.00  0.00           C
ATOM   2571  ROH CHO   362     229.847  39.529  29.393  1.00  0.00            
ATOM   2572  R1  CHO   362     227.447  40.029  30.843  1.00  0.00            
ATOM   2573  R2  CHO   362     226.897  42.429  32.043  1.00  0.00            
ATOM   2574  R3  CHO   362     224.597  42.279  30.543  1.00  0.00            
ATOM   2575  R4  CHO   362     223.747  43.279  33.143  1.00  0.00            
ATOM   2576  R5  CHO   362     222.947  41.529  32.093  1.00  0.00            
ATOM   2577  C1  CHO   362     219.747  43.629  32.443  1.00  0.00           C
ATOM   2578  C2  CHO   362     216.397  42.879  32.343  1.00  0.00           C
ATOM   2579  ROH CHO   363     106.397  70.479  54.293  1.00  0.00            
ATOM   2580  R1  CHO   363     104.847  69.379  52.193  1.00  0.00            
ATOM   2581  R2  CHO   363     103.597  70.929  50.293  1.00  0.00            
ATOM   2582  R3  CHO   363     104.947  69.279  48.543  1.00  0.00            
ATOM   2583  R4  CHO   363     103.047  70.779  46.843  1.00  0.00            
ATOM   2584  R5  CHO   363     103.297  68.579  46.943  1.00  0.00            
ATOM   2585  C1  CHO   363     103.997  69.129  43.243  1.00  0.00           C
ATOM   2586  C2  CHO   363     104.847  68.079  40.043  1.00  0.00           C
ATOM   2587  ROH CHO   364      55.597 109.629  60.243  1.00  0.00            
ATOM   2588  R1  CHO   364      56.097 109.729  57.443  1.00  0.00            
ATOM   2589  R2  CHO   364      54.447 108.429  55.643  1.00  0.00            
ATOM   2590  R3  CHO   364      54.297 110.879  54.493  1.00  0.00            
ATOM   2591  R4  CHO   364      54.247 109.029  52.243  1.00  0.00            
ATOM   2592  R5  CHO   364      55.647 110.679  52.543  1.00  0.00            
ATOM   2593  C1  CHO   364      54.047 111.679  49.193  1.00  0.00           C
ATOM   2594  C2  CHO   364      51.647 111.729  46.943  1.00  0.00           C
ATOM   2595  ROH CHO   365     168.197  92.029  17.843  1.00  0.00            
ATOM   2596  R1  CHO   365     168.697  93.529  20.193  1.00  0.00            
ATOM   2597  R2  CHO   365     166.947  93.579  22.293  1.00  0.00            
ATOM   2598  R3  CHO   365     169.147  92.829  23.693  1.00  0.00            
ATOM   2599  R4  CHO   365     167.097  93.279  25.743  1.00  0.00            
ATOM   2600  R5  CHO   365     169.097  94.179  25.693  1.00  0.00            
ATOM   2601  C1  CHO   365     169.297  92.429  29.043  1.00  0.00           C
ATOM   2602  C2  CHO   365     170.297  91.079  32.593  1.00  0.00           C
ATOM   2603  ROH CHO   366      27.097 140.929  24.143  1.00  0.00            
ATOM   2604  R1  CHO   366      26.297 141.279  26.793  1.00  0.00            
ATOM   2605  R2  CHO   366      24.847 139.379  28.243  1.00  0.00            
ATOM   2606  R3  CHO   366      26.897 139.629  29.993  1.00  0.00            
ATOM   2607  R4  CHO   366      24.697 138.479  31.543  1.00  0.00            
ATOM   2608  R5  CHO   366      25.847 140.279  32.043  1.00  0.00            
ATOM   2609  C1  CHO   366      26.547 138.179  35.143  1.00  0.00           C
ATOM   2610  C2  CHO   366      26.647 138.929  38.943  1.00  0.00           C
ATOM   2611  ROH CHO   367     199.747 173.929  29.743  1.00  0.00            
ATOM   2612  R1  CHO   367     201.147 173.579  32.193  1.00  0.00            
ATOM   2613  R2  CHO   367     200.997 171.229  33.643  1.00  0.00            
ATOM   2614  R3  CHO   367     203.697 171.279  33.443  1.00  0.00            
ATOM   2615  R4  CHO   367     203.147 169.479  35.693  1.00  0.00            
ATOM   2616  R5  CHO   367     204.447 171.229  35.743  1.00  0.00            
ATOM   2617  C1  CHO   367     206.997 168.579  36.743  1.00  0.00           C
ATOM   2618  C2  CHO   367     208.697 164.879  36.543  1.00  0.00           C
ATOM   2619  ROH CHO   368     155.797  67.779  52.493  1.00  0.00            
ATOM   2620  R1  CHO   368     155.497  69.129  50.043  1.00  0.00            
ATOM   2621  R2  CHO   368     157.247  68.829  47.943  1.00  0.00            
ATOM   2622  R3  CHO   368     154.947  68.229  46.543  1.00  0.00            
ATOM   2623  R4  CHO   368     156.997  68.479  44.493  1.00  0.00            
ATOM   2624  R5  CHO   368     155.097  69.529  44.543  1.00  0.00            
ATOM   2625  C1  CHO   368     154.747  67.729  41.193  1.00  0.00           C
ATOM   2626  C2  CHO   368     153.497  64.429  38.843  1.00  0.00           C
ATOM   2627  ROH CHO   369       2.447 173.579  60.743  1.00  0.00            
ATOM   2628  R1  CHO   369       3.297 174.179  58.093  1.00  0.00            
ATOM   2629  R2  CHO   369       1.797 173.529  55.843  1.00  0.00            
ATOM   2630  R3  CHO   369       2.047 176.129  55.293  1.00  0.00            
ATOM   2631  R4  CHO   369       1.347 174.879  52.743  1.00  0.00            
ATOM   2632  R5  CHO   369       3.097 176.179  53.143  1.00  0.00            
ATOM   2633  C1  CHO   369       1.397 178.179  50.343  1.00  0.00           C
ATOM   2634  C2  CHO   369       0.997 179.879  47.543  1.00  0.00           C
ATOM   2635  ROH CHO   370     173.197  60.079  20.643  1.00  0.00            
ATOM   2636  R1  CHO   370     171.497  60.979  22.743  1.00  0.00            
ATOM   2637  R2  CHO   370     170.347  59.279  24.543  1.00  0.00            
ATOM   2638  R3  CHO   370     171.497  60.929  26.343  1.00  0.00            
ATOM   2639  R4  CHO   370     169.447  59.479  27.893  1.00  0.00            
ATOM   2640  R5  CHO   370     169.697  61.679  27.743  1.00  0.00            
ATOM   2641  C1  CHO   370     170.047  61.179  31.543  1.00  0.00           C
ATOM   2642  C2  CHO   370     170.497  60.779  35.343  1.00  0.00           C
ATOM   2643  ROH CHO   371     147.747  74.179  20.493  1.00  0.00            
ATOM   2644  R1  CHO   371     147.747  75.579  22.943  1.00  0.00            
ATOM   2645  R2  CHO   371     145.447  76.529  24.143  1.00  0.00            
ATOM   2646  R3  CHO   371     146.397  75.129  26.293  1.00  0.00            
ATOM   2647  R4  CHO   371     144.797  77.329  27.443  1.00  0.00            
ATOM   2648  R5  CHO   371     146.847  76.829  27.893  1.00  0.00            
ATOM   2649  C1  CHO   371     145.297  76.479  31.393  1.00  0.00           C
ATOM   2650  C2  CHO   371     142.947  75.379  34.493  1.00  0.00           C
ATOM   2651  ROH CHO   372      55.447  -1.171  55.993  1.00  0.00            
ATOM   2652  R1  CHO   372      55.197   0.879  54.043  1.00  0.00            
ATOM   2653  R2  CHO   372      57.397   1.829  52.643  1.00  0.00            
ATOM   2654  R3  CHO   372      55.897   1.179  50.493  1.00  0.00            
ATOM   2655  R4  CHO   372      57.797   3.179  49.493  1.00  0.00            
ATOM   2656  R5  CHO   372      55.597   3.279  49.343  1.00  0.00            
ATOM   2657  C1  CHO   372      56.597   3.429  45.643  1.00  0.00           C
ATOM   2658  C2  CHO   372      54.597   7.379  44.643  1.00  0.00           C
ATOM   2659  ROH CHO   373       0.597  29.579  32.443  1.00  0.00            
ATOM   2660  R1  CHO   373       0.497  32.129  33.743  1.00  0.00            
ATOM   2661  R2  CHO   373      -1.303  32.679  35.793  1.00  0.00            
ATOM   2662  R3  CHO   373       0.947  33.379  37.093  1.00  0.00            
ATOM   2663  R4  CHO   373      -1.253  34.079  38.943  1.00  0.00            
ATOM   2664  R5  CHO   373       0.347  35.429  38.243  1.00  0.00            
ATOM   2665  C1  CHO   373       0.947  35.579  41.993  1.00  0.00           C
ATOM   2666  C2  CHO   373       0.247  36.079  46.193  1.00  0.00           C
ATOM   2667  ROH CHO   374     221.047 105.029  19.693  1.00  0.00            
ATOM   2668  R1  CHO   374     219.697 106.179  21.893  1.00  0.00            
ATOM   2669  R2  CHO   374     218.197 104.729  23.693  1.00  0.00            
ATOM   2670  R3  CHO   374     219.797 105.979  25.493  1.00  0.00            
ATOM   2671  R4  CHO   374     217.397 105.179  27.043  1.00  0.00            
ATOM   2672  R5  CHO   374     218.247 107.179  26.893  1.00  0.00            
ATOM   2673  C1  CHO   374     218.397 106.679  30.643  1.00  0.00           C
ATOM   2674  C2  CHO   374     217.747 108.579  33.893  1.00  0.00           C
ATOM   2675  ROH CHO   375     128.447  90.629  20.643  1.00  0.00            
ATOM   2676  R1  CHO   375     128.947  89.829  23.343  1.00  0.00            
ATOM   2677  R2  CHO   375     131.447  89.829  24.443  1.00  0.00            
ATOM   2678  R3  CHO   375     130.247  91.429  26.343  1.00  0.00            
ATOM   2679  R4  CHO   375     132.697  90.429  27.643  1.00  0.00            
ATOM   2680  R5  CHO   375     130.697  90.279  28.393  1.00  0.00            
ATOM   2681  C1  CHO   375     132.347  92.229  31.243  1.00  0.00           C
ATOM   2682  C2  CHO   375     133.297  91.679  34.893  1.00  0.00           C
ATOM   2683  ROH CHO   376     158.897  61.179  52.943  1.00  0.00            
ATOM   2684  R1  CHO   376     160.547  60.979  50.693  1.00  0.00            
ATOM   2685  R2  CHO   376     160.147  59.079  48.693  1.00  0.00            
ATOM   2686  R3  CHO   376     160.147  61.229  47.043  1.00  0.00            
ATOM   2687  R4  CHO   376     160.747  58.979  45.293  1.00  0.00            
ATOM   2688  R5  CHO   376     161.947  60.829  45.493  1.00  0.00            
ATOM   2689  C1  CHO   376     161.147  60.929  41.743  1.00  0.00           C
ATOM   2690  C2  CHO   376     162.647  61.329  39.043  1.00  0.00           C
ATOM   2691  ROH CHO   377     212.547 167.479  23.943  1.00  0.00            
ATOM   2692  R1  CHO   377     211.647 166.629  26.493  1.00  0.00            
ATOM   2693  R2  CHO   377     209.847 164.579  26.843  1.00  0.00            
ATOM   2694  R3  CHO   377     211.747 163.629  28.493  1.00  0.00            
ATOM   2695  R4  CHO   377     209.197 162.979  29.843  1.00  0.00            
ATOM   2696  R5  CHO   377     210.897 164.079  30.693  1.00  0.00            
ATOM   2697  C1  CHO   377     210.647 161.179  33.193  1.00  0.00           C
ATOM   2698  C2  CHO   377     210.197 157.979  36.293  1.00  0.00           C
ATOM   2699  ROH CHO   378      11.447 125.979  58.493  1.00  0.00            
ATOM   2700  R1  CHO   378      11.997 127.429  56.143  1.00  0.00            
ATOM   2701  R2  CHO   378      14.197 126.979  54.543  1.00  0.00            
ATOM   2702  R3  CHO   378      12.297 126.729  52.593  1.00  0.00            
ATOM   2703  R4  CHO   378      14.747 127.529  51.193  1.00  0.00            
ATOM   2704  R5  CHO   378      12.797 128.529  51.043  1.00  0.00            
ATOM   2705  C1  CHO   378      13.347 127.629  47.393  1.00  0.00           C
ATOM   2706  C2  CHO   378      11.597 127.229  43.693  1.00  0.00           C
ATOM   2707  ROH CHO   379     203.997 184.379  28.193  1.00  0.00            
ATOM   2708  R1  CHO   379     204.147 184.729  30.993  1.00  0.00            
ATOM   2709  R2  CHO   379     202.197 183.829  32.743  1.00  0.00            
ATOM   2710  R3  CHO   379     204.297 182.579  33.943  1.00  0.00            
ATOM   2711  R4  CHO   379     201.997 181.979  35.643  1.00  0.00            
ATOM   2712  R5  CHO   379     203.897 182.879  36.293  1.00  0.00            
ATOM   2713  C1  CHO   379     203.847 179.729  38.493  1.00  0.00           C
ATOM   2714  C2  CHO   379     202.597 178.179  42.193  1.00  0.00           C
ATOM   2715  ROH CHO   380     155.697  64.579  19.943  1.00  0.00            
ATOM   2716  R1  CHO   380     155.547  66.079  22.293  1.00  0.00            
ATOM   2717  R2  CHO   380     155.297  64.879  24.793  1.00  0.00            
ATOM   2718  R3  CHO   380     157.497  66.379  25.393  1.00  0.00            
ATOM   2719  R4  CHO   380     156.347  65.679  27.993  1.00  0.00            
ATOM   2720  R5  CHO   380     156.847  67.679  27.293  1.00  0.00            
ATOM   2721  C1  CHO   380     159.047  67.479  30.393  1.00  0.00           C
ATOM   2722  C2  CHO   380     160.247  68.329  33.243  1.00  0.00           C
ATOM   2723  ROH CHO   381     121.897 208.629  32.393  1.00  0.00            
ATOM   2724  R1  CHO   381     121.447 207.529  34.943  1.00  0.00            
ATOM   2725  R2  CHO   381     121.697 208.979  37.293  1.00  0.00            
ATOM   2726  R3  CHO   381     119.147 208.079  37.693  1.00  0.00            
ATOM   2727  R4  CHO   381     120.047 209.079  40.343  1.00  0.00            
ATOM   2728  R5  CHO   381     119.247 207.079  39.893  1.00  0.00            
ATOM   2729  C1  CHO   381     116.747 208.279  42.493  1.00  0.00           C
ATOM   2730  C2  CHO   381     117.897 209.779  46.343  1.00  0.00           C
ATOM   2731  ROH CHO   382       1.347 222.929  31.143  1.00  0.00            
ATOM   2732  R1  CHO   382       2.147 222.379  33.843  1.00  0.00            
ATOM   2733  R2  CHO   382       1.597 224.079  35.943  1.00  0.00            
ATOM   2734  R3  CHO   382       0.447 221.829  36.993  1.00  0.00            
ATOM   2735  R4  CHO   382       1.347 223.429  39.343  1.00  0.00            
ATOM   2736  R5  CHO   382       1.847 221.329  38.893  1.00  0.00            
ATOM   2737  C1  CHO   382       0.147 220.929  42.293  1.00  0.00           C
ATOM   2738  C2  CHO   382       3.047 219.829  44.343  1.00  0.00           C
ATOM   2739  ROH CHO   383     190.547  84.229  49.893  1.00  0.00            
ATOM   2740  R1  CHO   383     188.947  84.079  47.593  1.00  0.00            
ATOM   2741  R2  CHO   383     188.947  86.079  45.643  1.00  0.00            
ATOM   2742  R3  CHO   383     189.447  84.029  43.993  1.00  0.00            
ATOM   2743  R4  CHO   383     189.197  86.329  42.243  1.00  0.00            
ATOM   2744  R5  CHO   383     188.147  84.479  42.043  1.00  0.00            
ATOM   2745  C1  CHO   383     189.897  84.529  38.643  1.00  0.00           C
ATOM   2746  C2  CHO   383     187.347  85.779  37.043  1.00  0.00           C
ATOM   2747  ROH CHO   384      62.047   5.929  32.093  1.00  0.00            
ATOM   2748  R1  CHO   384      64.197   5.779  33.993  1.00  0.00            
ATOM   2749  R2  CHO   384      66.797   6.429  33.343  1.00  0.00            
ATOM   2750  R3  CHO   384      66.547   8.129  35.443  1.00  0.00            
ATOM   2751  R4  CHO   384      69.247   7.029  35.693  1.00  0.00            
ATOM   2752  R5  CHO   384      67.697   7.029  37.243  1.00  0.00            
ATOM   2753  C1  CHO   384      70.447   8.929  39.043  1.00  0.00           C
ATOM   2754  C2  CHO   384      73.197  11.829  40.693  1.00  0.00           C
ATOM   2755  ROH CHO   385     129.447 126.179  61.543  1.00  0.00            
ATOM   2756  R1  CHO   385     130.397 126.829  58.993  1.00  0.00            
ATOM   2757  R2  CHO   385     129.497 125.529  56.693  1.00  0.00            
ATOM   2758  R3  CHO   385     128.997 128.029  55.843  1.00  0.00            
ATOM   2759  R4  CHO   385     128.697 126.379  53.443  1.00  0.00            
ATOM   2760  R5  CHO   385     129.947 128.129  53.693  1.00  0.00            
ATOM   2761  C1  CHO   385     127.747 129.229  50.743  1.00  0.00           C
ATOM   2762  C2  CHO   385     130.647 127.429  48.593  1.00  0.00           C
ATOM   2763  ROH CHO   386      60.897  59.429  23.443  1.00  0.00            
ATOM   2764  R1  CHO   386      61.147  59.179  26.243  1.00  0.00            
ATOM   2765  R2  CHO   386      60.697  56.779  27.543  1.00  0.00            
ATOM   2766  R3  CHO   386      63.197  57.279  28.543  1.00  0.00            
ATOM   2767  R4  CHO   386      62.047  55.279  30.343  1.00  0.00            
ATOM   2768  R5  CHO   386      62.897  57.179  30.943  1.00  0.00            
ATOM   2769  C1  CHO   386      65.197  54.829  32.893  1.00  0.00           C
ATOM   2770  C2  CHO   386      66.247  51.529  32.843  1.00  0.00           C
ATOM   2771  ROH CHO   387     133.247  93.879  20.243  1.00  0.00            
ATOM   2772  R1  CHO   387     132.997  93.729  23.043  1.00  0.00            
ATOM   2773  R2  CHO   387     135.097  93.229  24.743  1.00  0.00            
ATOM   2774  R3  CHO   387     134.347  95.529  25.943  1.00  0.00            
ATOM   2775  R4  CHO   387     135.297  93.829  28.143  1.00  0.00            
ATOM   2776  R5  CHO   387     133.347  94.829  27.993  1.00  0.00            
ATOM   2777  C1  CHO   387     134.647  96.379  31.243  1.00  0.00           C
ATOM   2778  C2  CHO   387     135.247  96.379  34.993  1.00  0.00           C
ATOM   2779  ROH CHO   388      55.747 201.429  28.843  1.00  0.00            
ATOM   2780  R1  CHO   388      55.697 201.679  31.693  1.00  0.00            
ATOM   2781  R2  CHO   388      55.097 199.529  33.343  1.00  0.00            
ATOM   2782  R3  CHO   388      57.447 200.179  34.493  1.00  0.00            
ATOM   2783  R4  CHO   388      55.897 198.979  36.643  1.00  0.00            
ATOM   2784  R5  CHO   388      56.897 200.929  36.693  1.00  0.00            
ATOM   2785  C1  CHO   388      58.597 199.229  39.643  1.00  0.00           C
ATOM   2786  C2  CHO   388      57.697 198.829  42.993  1.00  0.00           C
ATOM   2787  ROH CHO   389      54.047  76.779  22.543  1.00  0.00            
ATOM   2788  R1  CHO   389      53.597  77.629  25.243  1.00  0.00            
ATOM   2789  R2  CHO   389      51.347  79.029  25.993  1.00  0.00            
ATOM   2790  R3  CHO   389      51.097  77.029  27.793  1.00  0.00            
ATOM   2791  R4  CHO   389      50.547  79.479  29.293  1.00  0.00            
ATOM   2792  R5  CHO   389      51.997  77.929  29.793  1.00  0.00            
ATOM   2793  C1  CHO   389      49.847  77.829  32.943  1.00  0.00           C
ATOM   2794  C2  CHO   389      51.297  79.929  35.343  1.00  0.00           C
ATOM   2795  ROH CHO   390      10.047 161.879  28.943  1.00  0.00            
ATOM   2796  R1  CHO   390       9.047 160.779  31.343  1.00  0.00            
ATOM   2797  R2  CHO   390      10.497 160.729  33.693  1.00  0.00            
ATOM   2798  R3  CHO   390       8.347 161.979  34.743  1.00  0.00            
ATOM   2799  R4  CHO   390       9.597 160.679  37.043  1.00  0.00            
ATOM   2800  R5  CHO   390       7.497 160.479  36.393  1.00  0.00            
ATOM   2801  C1  CHO   390       6.997 161.879  39.943  1.00  0.00           C
ATOM   2802  C2  CHO   390       6.647 160.029  43.543  1.00  0.00           C
ATOM   2803  ROH CHO   391     200.447 168.029  57.893  1.00  0.00            
ATOM   2804  R1  CHO   391     198.397 168.529  55.993  1.00  0.00            
ATOM   2805  R2  CHO   391     198.947 169.579  53.493  1.00  0.00            
ATOM   2806  R3  CHO   391     197.647 167.329  52.593  1.00  0.00            
ATOM   2807  R4  CHO   391     196.897 169.429  50.693  1.00  0.00            
ATOM   2808  R5  CHO   391     195.497 168.179  51.843  1.00  0.00            
ATOM   2809  C1  CHO   391     194.447 167.279  48.243  1.00  0.00           C
ATOM   2810  C2  CHO   391     196.297 169.679  45.643  1.00  0.00           C
ATOM   2811  ROH CHO   392     100.647 208.129  47.743  1.00  0.00            
ATOM   2812  R1  CHO   392     100.597 210.129  45.743  1.00  0.00            
ATOM   2813  R2  CHO   392     101.397 212.729  46.193  1.00  0.00            
ATOM   2814  R3  CHO   392     102.997 212.279  44.043  1.00  0.00            
ATOM   2815  R4  CHO   392     102.647 215.179  44.093  1.00  0.00            
ATOM   2816  R5  CHO   392     102.247 213.879  42.393  1.00  0.00            
ATOM   2817  C1  CHO   392     104.847 216.229  40.893  1.00  0.00           C
ATOM   2818  C2  CHO   392     104.547 220.479  41.343  1.00  0.00           C
ATOM   2819  ROH CHO   393      73.747 127.679  24.193  1.00  0.00            
ATOM   2820  R1  CHO   393      72.897 128.779  26.693  1.00  0.00            
ATOM   2821  R2  CHO   393      70.397 128.329  27.743  1.00  0.00            
ATOM   2822  R3  CHO   393      71.897 127.529  29.943  1.00  0.00            
ATOM   2823  R4  CHO   393      69.397 128.629  31.043  1.00  0.00            
ATOM   2824  R5  CHO   393      71.447 129.229  31.593  1.00  0.00            
ATOM   2825  C1  CHO   393      70.147 128.079  34.993  1.00  0.00           C
ATOM   2826  C2  CHO   393      70.447 129.479  39.093  1.00  0.00           C
ATOM   2827  ROH CHO   394      19.997  33.979  32.293  1.00  0.00            
ATOM   2828  R1  CHO   394      20.447  34.729  34.943  1.00  0.00            
ATOM   2829  R2  CHO   394      18.447  35.829  36.543  1.00  0.00            
ATOM   2830  R3  CHO   394      19.097  33.829  38.193  1.00  0.00            
ATOM   2831  R4  CHO   394      17.697  35.779  39.893  1.00  0.00            
ATOM   2832  R5  CHO   394      19.697  34.929  40.243  1.00  0.00            
ATOM   2833  C1  CHO   394      17.897  33.829  43.443  1.00  0.00           C
ATOM   2834  C2  CHO   394      19.697  31.779  45.643  1.00  0.00           C
ATOM   2835  ROH CHO   395     133.297  25.679  19.743  1.00  0.00            
ATOM   2836  R1  CHO   395     133.097  24.129  22.143  1.00  0.00            
ATOM   2837  R2  CHO   395     135.147  24.079  24.043  1.00  0.00            
ATOM   2838  R3  CHO   395     133.097  24.779  25.693  1.00  0.00            
ATOM   2839  R4  CHO   395     135.147  23.629  27.443  1.00  0.00            
ATOM   2840  R5  CHO   395     133.097  23.079  27.343  1.00  0.00            
ATOM   2841  C1  CHO   395     133.297  24.079  31.043  1.00  0.00           C
ATOM   2842  C2  CHO   395     133.347  21.779  34.493  1.00  0.00           C
ATOM   2843  ROH CHO   396     133.297 214.879  32.993  1.00  0.00            
ATOM   2844  R1  CHO   396     132.547 214.379  35.693  1.00  0.00            
ATOM   2845  R2  CHO   396     129.897 214.279  36.493  1.00  0.00            
ATOM   2846  R3  CHO   396     130.597 211.829  37.443  1.00  0.00            
ATOM   2847  R4  CHO   396     129.497 213.229  39.743  1.00  0.00            
ATOM   2848  R5  CHO   396     131.447 212.229  39.643  1.00  0.00            
ATOM   2849  C1  CHO   396     129.897 210.279  42.543  1.00  0.00           C
ATOM   2850  C2  CHO   396     131.447 210.179  45.493  1.00  0.00           C
ATOM   2851  ROH CHO   397      54.497 158.679  30.343  1.00  0.00            
ATOM   2852  R1  CHO   397      55.197 158.629  33.093  1.00  0.00            
ATOM   2853  R2  CHO   397      53.397 159.229  35.143  1.00  0.00            
ATOM   2854  R3  CHO   397      54.197 156.829  36.093  1.00  0.00            
ATOM   2855  R4  CHO   397      53.397 158.329  38.443  1.00  0.00            
ATOM   2856  R5  CHO   397      55.297 157.279  38.143  1.00  0.00            
ATOM   2857  C1  CHO   397      54.097 155.529  41.293  1.00  0.00           C
ATOM   2858  C2  CHO   397      55.497 153.779  44.193  1.00  0.00           C
ATOM   2859  ROH CHO   398     142.947 217.329  59.943  1.00  0.00            
ATOM   2860  R1  CHO   398     143.847 216.829  57.343  1.00  0.00            
ATOM   2861  R2  CHO   398     142.197 216.879  55.143  1.00  0.00            
ATOM   2862  R3  CHO   398     143.997 218.679  54.193  1.00  0.00            
ATOM   2863  R4  CHO   398     142.397 217.979  51.843  1.00  0.00            
ATOM   2864  R5  CHO   398     144.547 217.879  51.993  1.00  0.00            
ATOM   2865  C1  CHO   398     144.247 220.279  49.093  1.00  0.00           C
ATOM   2866  C2  CHO   398     145.097 219.679  45.493  1.00  0.00           C
ATOM   2867  ROH CHO   399      48.397 169.829  31.193  1.00  0.00            
ATOM   2868  R1  CHO   399      48.847 168.029  33.393  1.00  0.00            
ATOM   2869  R2  CHO   399      50.547 168.629  35.493  1.00  0.00            
ATOM   2870  R3  CHO   399      48.347 168.129  36.993  1.00  0.00            
ATOM   2871  R4  CHO   399      50.597 167.329  38.693  1.00  0.00            
ATOM   2872  R5  CHO   399      48.897 166.079  38.143  1.00  0.00            
ATOM   2873  C1  CHO   399      48.597 166.079  41.943  1.00  0.00           C
ATOM   2874  C2  CHO   399      51.397 167.029  44.743  1.00  0.00           C
ATOM   2875  ROH CHO   400      21.147 100.029  25.443  1.00  0.00            
ATOM   2876  R1  CHO   400      18.747 100.279  26.893  1.00  0.00            
ATOM   2877  R2  CHO   400      18.047  98.529  28.943  1.00  0.00            
ATOM   2878  R3  CHO   400      17.747 100.829  30.393  1.00  0.00            
ATOM   2879  R4  CHO   400      17.397  98.679  32.343  1.00  0.00            
ATOM   2880  R5  CHO   400      16.047 100.329  31.943  1.00  0.00            
ATOM   2881  C1  CHO   400      16.797 100.929  35.643  1.00  0.00           C
ATOM   2882  C2  CHO   400      13.197 100.729  37.143  1.00  0.00           C
ATOM   2883  ROH CHO   401     107.047  42.779  22.093  1.00  0.00            
ATOM   2884  R1  CHO   401     108.747  42.279  24.293  1.00  0.00            
ATOM   2885  R2  CHO   401     109.247  44.179  26.243  1.00  0.00            
ATOM   2886  R3  CHO   401     108.497  42.179  27.943  1.00  0.00            
ATOM   2887  R4  CHO   401     109.997  44.029  29.643  1.00  0.00            
ATOM   2888  R5  CHO   401     110.347  41.929  29.393  1.00  0.00            
ATOM   2889  C1  CHO   401     109.647  42.079  33.143  1.00  0.00           C
ATOM   2890  C2  CHO   401     112.147  43.429  36.293  1.00  0.00           C
ATOM   2891  ROH CHO   402     156.697 164.179  25.343  1.00  0.00            
ATOM   2892  R1  CHO   402     155.647 165.329  27.743  1.00  0.00            
ATOM   2893  R2  CHO   402     155.897 164.079  30.193  1.00  0.00            
ATOM   2894  R3  CHO   402     156.997 166.479  30.943  1.00  0.00            
ATOM   2895  R4  CHO   402     155.947 165.329  33.393  1.00  0.00            
ATOM   2896  R5  CHO   402     155.497 167.329  32.593  1.00  0.00            
ATOM   2897  C1  CHO   402     156.947 168.329  35.943  1.00  0.00           C
ATOM   2898  C2  CHO   402     155.997 168.329  39.543  1.00  0.00           C
ATOM   2899  ROH CHO   403     197.997 183.979  29.143  1.00  0.00            
ATOM   2900  R1  CHO   403     198.247 182.729  31.643  1.00  0.00            
ATOM   2901  R2  CHO   403     197.647 184.029  34.043  1.00  0.00            
ATOM   2902  R3  CHO   403     195.997 181.879  34.443  1.00  0.00            
ATOM   2903  R4  CHO   403     196.197 183.179  37.043  1.00  0.00            
ATOM   2904  R5  CHO   403     196.597 181.079  36.593  1.00  0.00            
ATOM   2905  C1  CHO   403     193.847 180.679  39.193  1.00  0.00           C
ATOM   2906  C2  CHO   403     193.497 178.479  41.393  1.00  0.00           C
ATOM   2907  ROH CHO   404      39.247 141.729  60.943  1.00  0.00            
ATOM   2908  R1  CHO   404      39.397 143.429  58.693  1.00  0.00            
ATOM   2909  R2  CHO   404      41.697 143.629  57.143  1.00  0.00            
ATOM   2910  R3  CHO   404      39.997 143.029  55.143  1.00  0.00            
ATOM   2911  R4  CHO   404      42.247 144.379  53.793  1.00  0.00            
ATOM   2912  R5  CHO   404      40.147 144.879  53.643  1.00  0.00            
ATOM   2913  C1  CHO   404      40.947 144.229  49.993  1.00  0.00           C
ATOM   2914  C2  CHO   404      42.847 145.729  47.143  1.00  0.00           C
ATOM   2915  ROH CHO   405     227.647  66.129  25.993  1.00  0.00            
ATOM   2916  R1  CHO   405     225.597  66.029  27.943  1.00  0.00            
ATOM   2917  R2  CHO   405     223.197  64.729  27.543  1.00  0.00            
ATOM   2918  R3  CHO   405     223.897  63.429  29.843  1.00  0.00            
ATOM   2919  R4  CHO   405     220.947  63.729  29.943  1.00  0.00            
ATOM   2920  R5  CHO   405     222.397  64.329  31.493  1.00  0.00            
ATOM   2921  C1  CHO   405     220.247  61.929  33.543  1.00  0.00           C
ATOM   2922  C2  CHO   405     220.047  61.829  38.243  1.00  0.00           C
ATOM   2923  ROH CHO   406     106.897 159.329  62.843  1.00  0.00            
ATOM   2924  R1  CHO   406     107.897 157.879  60.643  1.00  0.00            
ATOM   2925  R2  CHO   406     106.297 156.929  58.593  1.00  0.00            
ATOM   2926  R3  CHO   406     107.997 158.329  56.993  1.00  0.00            
ATOM   2927  R4  CHO   406     106.347 156.779  55.143  1.00  0.00            
ATOM   2928  R5  CHO   406     108.547 156.829  55.243  1.00  0.00            
ATOM   2929  C1  CHO   406     107.997 157.979  51.643  1.00  0.00           C
ATOM   2930  C2  CHO   406     108.147 156.429  47.743  1.00  0.00           C
ATOM   2931  ROH CHO   407      71.147 122.729  25.193  1.00  0.00            
ATOM   2932  R1  CHO   407      70.697 123.679  27.843  1.00  0.00            
ATOM   2933  R2  CHO   407      68.197 123.929  28.943  1.00  0.00            
ATOM   2934  R3  CHO   407      69.297 122.379  30.893  1.00  0.00            
ATOM   2935  R4  CHO   407      67.847 124.529  32.293  1.00  0.00            
ATOM   2936  R5  CHO   407      69.947 123.979  32.593  1.00  0.00            
ATOM   2937  C1  CHO   407      68.697 123.479  36.143  1.00  0.00           C
ATOM   2938  C2  CHO   407      70.447 124.329  39.593  1.00  0.00           C
ATOM   2939  ROH CHO   408      95.597 110.929  60.793  1.00  0.00            
ATOM   2940  R1  CHO   408      94.097 109.479  58.843  1.00  0.00            
ATOM   2941  R2  CHO   408      91.397 108.929  59.093  1.00  0.00            
ATOM   2942  R3  CHO   408      91.297 110.079  56.643  1.00  0.00            
ATOM   2943  R4  CHO   408      89.447 107.829  56.493  1.00  0.00            
ATOM   2944  R5  CHO   408      91.097 108.279  55.143  1.00  0.00            
ATOM   2945  C1  CHO   408      88.197 108.229  52.693  1.00  0.00           C
ATOM   2946  C2  CHO   408      86.897 105.829  49.943  1.00  0.00           C
ATOM   2947  ROH CHO   409     157.297  77.829  18.293  1.00  0.00            
ATOM   2948  R1  CHO   409     158.247  78.429  20.893  1.00  0.00            
ATOM   2949  R2  CHO   409     157.547  80.729  22.243  1.00  0.00            
ATOM   2950  R3  CHO   409     156.797  78.979  24.193  1.00  0.00            
ATOM   2951  R4  CHO   409     156.847  81.579  25.493  1.00  0.00            
ATOM   2952  R5  CHO   409     157.947  79.779  26.143  1.00  0.00            
ATOM   2953  C1  CHO   409     155.797  80.429  29.243  1.00  0.00           C
ATOM   2954  C2  CHO   409     157.747  81.629  32.643  1.00  0.00           C
ATOM   2955  ROH CHO   410     151.897 103.229  19.343  1.00  0.00            
ATOM   2956  R1  CHO   410     152.497 104.229  21.893  1.00  0.00            
ATOM   2957  R2  CHO   410     150.547 105.079  23.643  1.00  0.00            
ATOM   2958  R3  CHO   410     151.747 103.329  25.343  1.00  0.00            
ATOM   2959  R4  CHO   410     150.397 105.229  27.093  1.00  0.00            
ATOM   2960  R5  CHO   410     152.497 104.729  27.193  1.00  0.00            
ATOM   2961  C1  CHO   410     151.447 103.729  30.693  1.00  0.00           C
ATOM   2962  C2  CHO   410     151.747 102.529  33.943  1.00  0.00           C
ATOM   2963  ROH CHO   411     133.697 112.179  23.993  1.00  0.00            
ATOM   2964  R1  CHO   411     134.847 110.679  26.093  1.00  0.00            
ATOM   2965  R2  CHO   411     136.647 111.729  27.893  1.00  0.00            
ATOM   2966  R3  CHO   411     134.847 110.829  29.743  1.00  0.00            
ATOM   2967  R4  CHO   411     137.447 110.779  31.093  1.00  0.00            
ATOM   2968  R5  CHO   411     136.097 109.079  30.893  1.00  0.00            
ATOM   2969  C1  CHO   411     136.247 109.329  34.693  1.00  0.00           C
ATOM   2970  C2  CHO   411     136.897 109.929  39.193  1.00  0.00           C
ATOM   2971  ROH CHO   412      30.897  40.679  31.443  1.00  0.00            
ATOM   2972  R1  CHO   412      31.347  42.329  33.643  1.00  0.00            
ATOM   2973  R2  CHO   412      32.547  44.829  33.443  1.00  0.00            
ATOM   2974  R3  CHO   412      30.297  45.679  34.693  1.00  0.00            
ATOM   2975  R4  CHO   412      32.347  47.729  35.293  1.00  0.00            
ATOM   2976  R5  CHO   412      31.097  46.629  36.743  1.00  0.00            
ATOM   2977  C1  CHO   412      30.097  50.229  37.543  1.00  0.00           C
ATOM   2978  C2  CHO   412      30.897  52.179  40.893  1.00  0.00           C
ATOM   2979  ROH CHO   413      40.847 168.579  27.293  1.00  0.00            
ATOM   2980  R1  CHO   413      39.047 169.079  29.393  1.00  0.00            
ATOM   2981  R2  CHO   413      38.547 167.179  31.393  1.00  0.00            
ATOM   2982  R3  CHO   413      39.197 169.229  33.043  1.00  0.00            
ATOM   2983  R4  CHO   413      38.047 167.179  34.793  1.00  0.00            
ATOM   2984  R5  CHO   413      37.447 169.229  34.693  1.00  0.00            
ATOM   2985  C1  CHO   413      38.397 169.079  38.343  1.00  0.00           C
ATOM   2986  C2  CHO   413      40.047 166.679  39.793  1.00  0.00           C
ATOM   2987  ROH CHO   414     178.097  68.779  19.593  1.00  0.00            
ATOM   2988  R1  CHO   414     177.447  70.029  22.043  1.00  0.00            
ATOM   2989  R2  CHO   414     176.447  68.629  24.193  1.00  0.00            
ATOM   2990  R3  CHO   414     178.597  69.679  25.493  1.00  0.00            
ATOM   2991  R4  CHO   414     176.547  69.329  27.593  1.00  0.00            
ATOM   2992  R5  CHO   414     177.597  71.179  27.093  1.00  0.00            
ATOM   2993  C1  CHO   414     178.597  70.779  30.743  1.00  0.00           C
ATOM   2994  C2  CHO   414     177.647  71.429  34.443  1.00  0.00           C
ATOM   2995  ROH CHO   415      26.197  87.829  21.993  1.00  0.00            
ATOM   2996  R1  CHO   415      26.897  87.829  24.743  1.00  0.00            
ATOM   2997  R2  CHO   415      25.397  89.179  26.643  1.00  0.00            
ATOM   2998  R3  CHO   415      25.347  86.729  27.843  1.00  0.00            
ATOM   2999  R4  CHO   415      24.897  88.629  30.043  1.00  0.00            
ATOM   3000  R5  CHO   415      26.447  87.079  29.943  1.00  0.00            
ATOM   3001  C1  CHO   415      24.597  85.979  33.143  1.00  0.00           C
ATOM   3002  C2  CHO   415      23.497  84.979  35.843  1.00  0.00           C
ATOM   3003  ROH CHO   416       5.497  59.029  57.043  1.00  0.00            
ATOM   3004  R1  CHO   416       6.847  60.929  55.443  1.00  0.00            
ATOM   3005  R2  CHO   416       9.297  60.429  54.243  1.00  0.00            
ATOM   3006  R3  CHO   416       7.997  61.229  51.993  1.00  0.00            
ATOM   3007  R4  CHO   416      10.747  60.779  51.143  1.00  0.00            
ATOM   3008  R5  CHO   416       9.547  62.579  50.843  1.00  0.00            
ATOM   3009  C1  CHO   416      10.347  61.729  47.193  1.00  0.00           C
ATOM   3010  C2  CHO   416       9.147  60.579  42.743  1.00  0.00           C
ATOM   3011  ROH CHO   417     217.147  77.479  21.993  1.00  0.00            
ATOM   3012  R1  CHO   417     216.297  78.229  24.593  1.00  0.00            
ATOM   3013  R2  CHO   417     215.147  76.429  26.343  1.00  0.00            
ATOM   3014  R3  CHO   417     217.097  77.229  27.993  1.00  0.00            
ATOM   3015  R4  CHO   417     215.047  76.129  29.743  1.00  0.00            
ATOM   3016  R5  CHO   417     215.947  78.129  29.893  1.00  0.00            
ATOM   3017  C1  CHO   417     216.897  76.729  33.343  1.00  0.00           C
ATOM   3018  C2  CHO   417     219.447  77.579  36.093  1.00  0.00           C
ATOM   3019  ROH CHO   418     163.947  52.529  19.393  1.00  0.00            
ATOM   3020  R1  CHO   418     162.397  52.529  21.743  1.00  0.00            
ATOM   3021  R2  CHO   418     162.947  50.779  23.843  1.00  0.00            
ATOM   3022  R3  CHO   418     162.997  53.079  25.293  1.00  0.00            
ATOM   3023  R4  CHO   418     162.997  50.979  27.293  1.00  0.00            
ATOM   3024  R5  CHO   418     161.647  52.679  27.193  1.00  0.00            
ATOM   3025  C1  CHO   418     163.147  53.229  30.693  1.00  0.00           C
ATOM   3026  C2  CHO   418     163.647  55.229  35.043  1.00  0.00           C
ATOM   3027  ROH CHO   419     120.947 157.629  32.643  1.00  0.00            
ATOM   3028  R1  CHO   419     121.347 157.979  35.393  1.00  0.00            
ATOM   3029  R2  CHO   419     119.697 156.829  37.293  1.00  0.00            
ATOM   3030  R3  CHO   419     122.047 155.779  38.243  1.00  0.00            
ATOM   3031  R4  CHO   419     120.197 155.579  40.493  1.00  0.00            
ATOM   3032  R5  CHO   419     122.147 156.529  40.543  1.00  0.00            
ATOM   3033  C1  CHO   419     122.647 153.879  43.243  1.00  0.00           C
ATOM   3034  C2  CHO   419     121.347 151.229  46.393  1.00  0.00           C
ATOM   3035  ROH CHO   420     107.347  59.029  52.693  1.00  0.00            
ATOM   3036  R1  CHO   420     105.847  58.379  50.343  1.00  0.00            
ATOM   3037  R2  CHO   420     105.597  60.179  48.243  1.00  0.00            
ATOM   3038  R3  CHO   420     106.547  58.079  46.793  1.00  0.00            
ATOM   3039  R4  CHO   420     105.347  59.879  44.793  1.00  0.00            
ATOM   3040  R5  CHO   420     104.897  57.729  45.043  1.00  0.00            
ATOM   3041  C1  CHO   420     106.097  57.729  41.443  1.00  0.00           C
ATOM   3042  C2  CHO   420     104.597  57.879  38.293  1.00  0.00           C
ATOM   3043  ROH CHO   421     113.447   9.229  21.943  1.00  0.00            
ATOM   3044  R1  CHO   421     112.697  10.129  24.493  1.00  0.00            
ATOM   3045  R2  CHO   421     110.047  10.179  25.343  1.00  0.00            
ATOM   3046  R3  CHO   421     110.997   8.729  27.443  1.00  0.00            
ATOM   3047  R4  CHO   421     108.597  10.029  28.493  1.00  0.00            
ATOM   3048  R5  CHO   421     110.597  10.129  29.343  1.00  0.00            
ATOM   3049  C1  CHO   421     108.697   8.579  32.293  1.00  0.00           C
ATOM   3050  C2  CHO   421     108.097   7.829  35.993  1.00  0.00           C
ATOM   3051  ROH CHO   422      80.197  54.329  52.943  1.00  0.00            
ATOM   3052  R1  CHO   422      80.147  55.329  50.293  1.00  0.00            
ATOM   3053  R2  CHO   422      82.347  55.329  48.643  1.00  0.00            
ATOM   3054  R3  CHO   422      80.647  54.029  46.943  1.00  0.00            
ATOM   3055  R4  CHO   422      82.597  55.279  45.193  1.00  0.00            
ATOM   3056  R5  CHO   422      80.447  55.479  45.043  1.00  0.00            
ATOM   3057  C1  CHO   422      81.197  54.029  41.593  1.00  0.00           C
ATOM   3058  C2  CHO   422      81.347  55.729  38.243  1.00  0.00           C
ATOM   3059  ROH CHO   423     112.997  68.129  22.693  1.00  0.00            
ATOM   3060  R1  CHO   423     111.397  69.879  24.243  1.00  0.00            
ATOM   3061  R2  CHO   423     109.047  69.079  25.443  1.00  0.00            
ATOM   3062  R3  CHO   423     110.247  70.079  27.693  1.00  0.00            
ATOM   3063  R4  CHO   423     107.447  69.829  28.443  1.00  0.00            
ATOM   3064  R5  CHO   423     108.647  71.629  28.593  1.00  0.00            
ATOM   3065  C1  CHO   423     107.647  71.179  32.243  1.00  0.00           C
ATOM   3066  C2  CHO   423     104.847  72.079  34.143  1.00  0.00           C
ATOM   3067  ROH CHO   424     133.447 146.929  60.093  1.00  0.00            
ATOM   3068  R1  CHO   424     134.547 147.679  57.593  1.00  0.00            
ATOM   3069  R2  CHO   424     134.647 145.929  55.443  1.00  0.00            
ATOM   3070  R3  CHO   424     133.347 147.929  54.143  1.00  0.00            
ATOM   3071  R4  CHO   424     134.447 146.279  52.043  1.00  0.00            
ATOM   3072  R5  CHO   424     134.747 148.429  52.293  1.00  0.00            
ATOM   3073  C1  CHO   424     133.097 148.329  48.793  1.00  0.00           C
ATOM   3074  C2  CHO   424     136.097 150.129  46.443  1.00  0.00           C
ATOM   3075  ROH CHO   425     196.997  16.179  28.343  1.00  0.00            
ATOM   3076  R1  CHO   425     194.797  17.479  29.543  1.00  0.00            
ATOM   3077  R2  CHO   425     194.497  17.679  32.293  1.00  0.00            
ATOM   3078  R3  CHO   425     194.297  20.329  31.743  1.00  0.00            
ATOM   3079  R4  CHO   425     194.097  20.129  34.693  1.00  0.00            
ATOM   3080  R5  CHO   425     192.697  21.129  33.343  1.00  0.00            
ATOM   3081  C1  CHO   425     193.697  24.079  35.543  1.00  0.00           C
ATOM   3082  C2  CHO   425     193.847  24.429  38.393  1.00  0.00           C
ATOM   3083  ROH CHO   426      12.697 134.479  23.643  1.00  0.00            
ATOM   3084  R1  CHO   426      13.047 134.729  26.443  1.00  0.00            
ATOM   3085  R2  CHO   426      11.497 136.379  27.993  1.00  0.00            
ATOM   3086  R3  CHO   426      11.097 134.079  29.393  1.00  0.00            
ATOM   3087  R4  CHO   426      10.797 136.229  31.393  1.00  0.00            
ATOM   3088  R5  CHO   426      12.147 134.529  31.543  1.00  0.00            
ATOM   3089  C1  CHO   426      10.047 134.029  34.693  1.00  0.00           C
ATOM   3090  C2  CHO   426       8.397 134.729  38.243  1.00  0.00           C
ATOM   3091  ROH CHO   427     191.197  51.929  53.543  1.00  0.00            
ATOM   3092  R1  CHO   427     192.297  52.079  50.893  1.00  0.00            
ATOM   3093  R2  CHO   427     191.997  50.079  49.043  1.00  0.00            
ATOM   3094  R3  CHO   427     190.997  52.129  47.493  1.00  0.00            
ATOM   3095  R4  CHO   427     191.797  50.029  45.593  1.00  0.00            
ATOM   3096  R5  CHO   427     192.397  52.129  45.543  1.00  0.00            
ATOM   3097  C1  CHO   427     190.747  51.879  42.143  1.00  0.00           C
ATOM   3098  C2  CHO   427     191.397  54.529  39.443  1.00  0.00           C
ATOM   3099  ROH CHO   428      94.097  18.779  51.243  1.00  0.00            
ATOM   3100  R1  CHO   428      94.347  19.679  48.593  1.00  0.00            
ATOM   3101  R2  CHO   428      92.747  18.729  46.493  1.00  0.00            
ATOM   3102  R3  CHO   428      92.197  21.379  46.143  1.00  0.00            
ATOM   3103  R4  CHO   428      91.647  20.129  43.543  1.00  0.00            
ATOM   3104  R5  CHO   428      92.947  21.829  43.893  1.00  0.00            
ATOM   3105  C1  CHO   428      90.447  23.429  41.493  1.00  0.00           C
ATOM   3106  C2  CHO   428      86.547  24.829  41.143  1.00  0.00           C
ATOM   3107  ROH CHO   429      70.497 194.229  54.943  1.00  0.00            
ATOM   3108  R1  CHO   429      70.047 194.229  52.143  1.00  0.00            
ATOM   3109  R2  CHO   429      70.797 196.279  50.493  1.00  0.00            
ATOM   3110  R3  CHO   429      72.097 194.329  49.143  1.00  0.00            
ATOM   3111  R4  CHO   429      71.647 196.479  47.143  1.00  0.00            
ATOM   3112  R5  CHO   429      71.097 194.329  46.943  1.00  0.00            
ATOM   3113  C1  CHO   429      73.397 194.729  43.893  1.00  0.00           C
ATOM   3114  C2  CHO   429      76.597 193.079  41.943  1.00  0.00           C
ATOM   3115  ROH CHO   430      24.697 117.929  58.043  1.00  0.00            
ATOM   3116  R1  CHO   430      25.097 116.179  55.843  1.00  0.00            
ATOM   3117  R2  CHO   430      24.147 116.779  53.293  1.00  0.00            
ATOM   3118  R3  CHO   430      26.747 116.379  52.593  1.00  0.00            
ATOM   3119  R4  CHO   430      25.497 117.479  50.193  1.00  0.00            
ATOM   3120  R5  CHO   430      26.647 115.629  50.293  1.00  0.00            
ATOM   3121  C1  CHO   430      28.697 117.529  47.693  1.00  0.00           C
ATOM   3122  C2  CHO   430      29.097 117.329  44.743  1.00  0.00           C
ATOM   3123  ROH CHO   431      27.247  76.729  57.843  1.00  0.00            
ATOM   3124  R1  CHO   431      27.347  76.979  55.043  1.00  0.00            
ATOM   3125  R2  CHO   431      25.747  75.479  53.343  1.00  0.00            
ATOM   3126  R3  CHO   431      25.097  77.929  52.343  1.00  0.00            
ATOM   3127  R4  CHO   431      25.047  76.129  50.043  1.00  0.00            
ATOM   3128  R5  CHO   431      26.147  77.979  50.193  1.00  0.00            
ATOM   3129  C1  CHO   431      24.047  78.829  47.143  1.00  0.00           C
ATOM   3130  C2  CHO   431      22.847  78.729  43.693  1.00  0.00           C
ATOM   3131  ROH CHO   432     213.947 155.029  20.843  1.00  0.00            
ATOM   3132  R1  CHO   432     214.747 154.829  23.543  1.00  0.00            
ATOM   3133  R2  CHO   432     212.947 154.829  25.593  1.00  0.00            
ATOM   3134  R3  CHO   432     214.197 152.479  26.243  1.00  0.00            
ATOM   3135  R4  CHO   432     213.297 153.579  28.843  1.00  0.00            
ATOM   3136  R5  CHO   432     215.297 152.979  28.293  1.00  0.00            
ATOM   3137  C1  CHO   432     214.647 150.729  31.293  1.00  0.00           C
ATOM   3138  C2  CHO   432     213.597 151.179  34.643  1.00  0.00           C
ATOM   3139  ROH CHO   433     142.997  14.679  21.443  1.00  0.00            
ATOM   3140  R1  CHO   433     142.297  16.529  23.493  1.00  0.00            
ATOM   3141  R2  CHO   433     140.447  15.929  25.443  1.00  0.00            
ATOM   3142  R3  CHO   433     142.497  16.579  27.093  1.00  0.00            
ATOM   3143  R4  CHO   433     140.097  16.779  28.793  1.00  0.00            
ATOM   3144  R5  CHO   433     141.597  18.329  28.493  1.00  0.00            
ATOM   3145  C1  CHO   433     141.797  17.879  32.293  1.00  0.00           C
ATOM   3146  C2  CHO   433     139.497  19.029  34.643  1.00  0.00           C
ATOM   3147  ROH CHO   434      41.897 187.479  28.643  1.00  0.00            
ATOM   3148  R1  CHO   434      42.447 188.079  31.343  1.00  0.00            
ATOM   3149  R2  CHO   434      40.497 188.829  33.143  1.00  0.00            
ATOM   3150  R3  CHO   434      41.547 186.779  34.593  1.00  0.00            
ATOM   3151  R4  CHO   434      40.147 188.479  36.543  1.00  0.00            
ATOM   3152  R5  CHO   434      42.247 187.829  36.643  1.00  0.00            
ATOM   3153  C1  CHO   434      40.997 186.379  39.943  1.00  0.00           C
ATOM   3154  C2  CHO   434      41.397 185.829  44.343  1.00  0.00           C
ATOM   3155  ROH CHO   435     108.697 142.629  58.793  1.00  0.00            
ATOM   3156  R1  CHO   435     106.997 142.079  56.593  1.00  0.00            
ATOM   3157  R2  CHO   435     106.547 143.929  54.543  1.00  0.00            
ATOM   3158  R3  CHO   435     107.347 141.829  52.993  1.00  0.00            
ATOM   3159  R4  CHO   435     105.847 143.579  51.193  1.00  0.00            
ATOM   3160  R5  CHO   435     105.497 141.479  51.543  1.00  0.00            
ATOM   3161  C1  CHO   435     106.147 141.429  47.793  1.00  0.00           C
ATOM   3162  C2  CHO   435     107.347 141.979  45.943  1.00  0.00           C
ATOM   3163  ROH CHO   436     172.647  91.129  19.693  1.00  0.00            
ATOM   3164  R1  CHO   436     174.247  90.929  21.993  1.00  0.00            
ATOM   3165  R2  CHO   436     173.447  91.929  24.443  1.00  0.00            
ATOM   3166  R3  CHO   436     173.997  89.429  25.293  1.00  0.00            
ATOM   3167  R4  CHO   436     173.397  90.929  27.743  1.00  0.00            
ATOM   3168  R5  CHO   436     175.197  89.729  27.343  1.00  0.00            
ATOM   3169  C1  CHO   436     173.897  87.929  30.443  1.00  0.00           C
ATOM   3170  C2  CHO   436     177.297  88.929  32.693  1.00  0.00           C
ATOM   3171  ROH CHO   437      47.997 226.329  32.443  1.00  0.00            
ATOM   3172  R1  CHO   437      48.297 224.929  34.943  1.00  0.00            
ATOM   3173  R2  CHO   437      46.147 224.079  36.393  1.00  0.00            
ATOM   3174  R3  CHO   437      47.347 221.679  36.243  1.00  0.00            
ATOM   3175  R4  CHO   437      45.597 221.479  38.593  1.00  0.00            
ATOM   3176  R5  CHO   437      47.747 221.079  38.543  1.00  0.00            
ATOM   3177  C1  CHO   437      46.497 217.679  39.743  1.00  0.00           C
ATOM   3178  C2  CHO   437      43.897 214.729  39.793  1.00  0.00           C
ATOM   3179  ROH CHO   438      51.747  96.329  59.993  1.00  0.00            
ATOM   3180  R1  CHO   438      52.247  97.379  57.393  1.00  0.00            
ATOM   3181  R2  CHO   438      51.847  95.929  55.093  1.00  0.00            
ATOM   3182  R3  CHO   438      50.297  98.079  54.393  1.00  0.00            
ATOM   3183  R4  CHO   438      51.797  97.429  51.993  1.00  0.00            
ATOM   3184  R5  CHO   438      51.697  99.379  52.943  1.00  0.00            
ATOM   3185  C1  CHO   438      50.347 100.329  49.493  1.00  0.00           C
ATOM   3186  C2  CHO   438      49.347 103.229  46.793  1.00  0.00           C
ATOM   3187  ROH CHO   439     162.747  74.829  16.593  1.00  0.00            
ATOM   3188  R1  CHO   439     161.897  76.279  18.893  1.00  0.00            
ATOM   3189  R2  CHO   439     160.647  75.079  20.993  1.00  0.00            
ATOM   3190  R3  CHO   439     162.597  76.279  22.443  1.00  0.00            
ATOM   3191  R4  CHO   439     160.697  75.329  24.443  1.00  0.00            
ATOM   3192  R5  CHO   439     161.447  77.379  24.243  1.00  0.00            
ATOM   3193  C1  CHO   439     162.597  76.629  27.793  1.00  0.00           C
ATOM   3194  C2  CHO   439     160.197  77.229  30.043  1.00  0.00           C
ATOM   3195  ROH CHO   440     220.497 160.379  25.893  1.00  0.00            
ATOM   3196  R1  CHO   440     219.647 159.579  28.493  1.00  0.00            
ATOM   3197  R2  CHO   440     221.347 159.579  30.643  1.00  0.00            
ATOM   3198  R3  CHO   440     219.397 161.079  31.793  1.00  0.00            
ATOM   3199  R4  CHO   440     220.547 159.579  34.043  1.00  0.00            
ATOM   3200  R5  CHO   440     218.447 159.629  33.493  1.00  0.00            
ATOM   3201  C1  CHO   440     218.247 160.979  37.043  1.00  0.00           C
ATOM   3202  C2  CHO   440     217.047 159.679  40.893  1.00  0.00           C
ATOM   3203  ROH CHO   441     147.697  34.679  50.643  1.00  0.00            
ATOM   3204  R1  CHO   441     147.147  34.379  47.893  1.00  0.00            
ATOM   3205  R2  CHO   441     147.297  36.479  46.043  1.00  0.00            
ATOM   3206  R3  CHO   441     148.997  34.779  44.743  1.00  0.00            
ATOM   3207  R4  CHO   441     147.897  36.579  42.643  1.00  0.00            
ATOM   3208  R5  CHO   441     147.897  34.379  42.643  1.00  0.00            
ATOM   3209  C1  CHO   441     149.847  35.029  39.443  1.00  0.00           C
ATOM   3210  C2  CHO   441     146.697  36.329  38.043  1.00  0.00           C
ATOM   3211  ROH CHO   442      96.347  89.379  25.143  1.00  0.00            
ATOM   3212  R1  CHO   442      97.097  89.029  27.843  1.00  0.00            
ATOM   3213  R2  CHO   442      95.597  90.079  29.943  1.00  0.00            
ATOM   3214  R3  CHO   442      95.597  87.479  30.843  1.00  0.00            
ATOM   3215  R4  CHO   442      95.547  89.079  33.293  1.00  0.00            
ATOM   3216  R5  CHO   442      96.997  87.529  32.793  1.00  0.00            
ATOM   3217  C1  CHO   442      95.497  86.129  35.993  1.00  0.00           C
ATOM   3218  C2  CHO   442      94.997  84.529  39.643  1.00  0.00           C
ATOM   3219  ROH CHO   443     190.097 144.129  16.493  1.00  0.00            
ATOM   3220  R1  CHO   443     189.447 143.079  19.043  1.00  0.00            
ATOM   3221  R2  CHO   443     191.347 142.229  20.893  1.00  0.00            
ATOM   3222  R3  CHO   443     190.047 143.979  22.543  1.00  0.00            
ATOM   3223  R4  CHO   443     191.547 142.179  24.343  1.00  0.00            
ATOM   3224  R5  CHO   443     189.397 142.679  24.393  1.00  0.00            
ATOM   3225  C1  CHO   443     190.447 143.829  27.893  1.00  0.00           C
ATOM   3226  C2  CHO   443     190.447 146.029  31.293  1.00  0.00           C
ATOM   3227  ROH CHO   444     145.547 156.579  60.643  1.00  0.00            
ATOM   3228  R1  CHO   444     144.047 158.129  58.843  1.00  0.00            
ATOM   3229  R2  CHO   444     145.147 159.579  56.793  1.00  0.00            
ATOM   3230  R3  CHO   444     143.397 158.179  55.243  1.00  0.00            
ATOM   3231  R4  CHO   444     144.397 160.329  53.493  1.00  0.00            
ATOM   3232  R5  CHO   444     142.297 159.879  53.943  1.00  0.00            
ATOM   3233  C1  CHO   444     142.247 159.479  50.143  1.00  0.00           C
ATOM   3234  C2  CHO   444     144.997 162.629  48.343  1.00  0.00           C
ATOM   3235  ROH CHO   445      66.247 137.229  57.693  1.00  0.00            
ATOM   3236  R1  CHO   445      65.397 137.079  54.993  1.00  0.00            
ATOM   3237  R2  CHO   445      65.197 139.329  53.393  1.00  0.00            
ATOM   3238  R3  CHO   445      66.847 137.879  51.743  1.00  0.00            
ATOM   3239  R4  CHO   445      64.747 138.929  49.993  1.00  0.00            
ATOM   3240  R5  CHO   445      65.347 136.879  50.193  1.00  0.00            
ATOM   3241  C1  CHO   445      66.047 137.379  46.443  1.00  0.00           C
ATOM   3242  C2  CHO   445      66.847 134.479  43.943  1.00  0.00           C
ATOM   3243  ROH CHO   446      45.997 221.879  59.743  1.00  0.00            
ATOM   3244  R1  CHO   446      46.247 220.679  57.143  1.00  0.00            
ATOM   3245  R2  CHO   446      44.747 218.479  56.343  1.00  0.00            
ATOM   3246  R3  CHO   446      44.097 220.129  54.293  1.00  0.00            
ATOM   3247  R4  CHO   446      43.747 217.379  53.243  1.00  0.00            
ATOM   3248  R5  CHO   446      44.947 219.029  52.343  1.00  0.00            
ATOM   3249  C1  CHO   446      42.547 218.279  49.443  1.00  0.00           C
ATOM   3250  C2  CHO   446      39.297 218.879  47.393  1.00  0.00           C
ATOM   3251  ROH CHO   447     197.947 205.279  59.493  1.00  0.00            
ATOM   3252  R1  CHO   447     198.297 205.379  56.693  1.00  0.00            
ATOM   3253  R2  CHO   447     196.597 204.079  54.943  1.00  0.00            
ATOM   3254  R3  CHO   447     196.297 206.529  53.843  1.00  0.00            
ATOM   3255  R4  CHO   447     196.297 204.729  51.543  1.00  0.00            
ATOM   3256  R5  CHO   447     197.547 206.479  51.793  1.00  0.00            
ATOM   3257  C1  CHO   447     195.797 207.429  48.593  1.00  0.00           C
ATOM   3258  C2  CHO   447     194.147 207.729  45.343  1.00  0.00           C
ATOM   3259  ROH CHO   448     165.247 112.379  18.643  1.00  0.00            
ATOM   3260  R1  CHO   448     164.597 111.629  21.293  1.00  0.00            
ATOM   3261  R2  CHO   448     166.447 110.379  22.993  1.00  0.00            
ATOM   3262  R3  CHO   448     165.797 112.479  24.643  1.00  0.00            
ATOM   3263  R4  CHO   448     165.597 110.079  26.343  1.00  0.00            
ATOM   3264  R5  CHO   448     164.047 111.579  26.043  1.00  0.00            
ATOM   3265  C1  CHO   448     164.497 111.829  29.843  1.00  0.00           C
ATOM   3266  C2  CHO   448     162.997 110.229  32.743  1.00  0.00           C
ATOM   3267  ROH CHO   449     155.097 145.279  22.993  1.00  0.00            
ATOM   3268  R1  CHO   449     154.397 145.379  25.743  1.00  0.00            
ATOM   3269  R2  CHO   449     155.747 143.929  27.693  1.00  0.00            
ATOM   3270  R3  CHO   449     155.997 146.379  28.843  1.00  0.00            
ATOM   3271  R4  CHO   449     155.847 144.529  31.093  1.00  0.00            
ATOM   3272  R5  CHO   449     154.597 146.279  30.793  1.00  0.00            
ATOM   3273  C1  CHO   449     156.147 147.129  34.143  1.00  0.00           C
ATOM   3274  C2  CHO   449     155.147 145.979  37.843  1.00  0.00           C
ATOM   3275  ROH CHO   450     139.047  86.079  54.293  1.00  0.00            
ATOM   3276  R1  CHO   450     139.297  87.279  51.793  1.00  0.00            
ATOM   3277  R2  CHO   450     139.397  85.829  49.443  1.00  0.00            
ATOM   3278  R3  CHO   450     137.347  87.479  48.743  1.00  0.00            
ATOM   3279  R4  CHO   450     138.397  86.529  46.143  1.00  0.00            
ATOM   3280  R5  CHO   450     138.097  88.629  46.743  1.00  0.00            
ATOM   3281  C1  CHO   450     135.947  88.479  43.593  1.00  0.00           C
ATOM   3282  C2  CHO   450     137.547  88.779  40.443  1.00  0.00           C
ATOM   3283  ROH CHO   451     222.447 139.779  23.643  1.00  0.00            
ATOM   3284  R1  CHO   451     222.997 139.579  26.393  1.00  0.00            
ATOM   3285  R2  CHO   451     223.647 141.779  27.943  1.00  0.00            
ATOM   3286  R3  CHO   451     221.547 140.979  29.443  1.00  0.00            
ATOM   3287  R4  CHO   451     223.447 142.179  31.393  1.00  0.00            
ATOM   3288  R5  CHO   451     222.597 140.179  31.493  1.00  0.00            
ATOM   3289  C1  CHO   451     221.347 141.629  34.793  1.00  0.00           C
ATOM   3290  C2  CHO   451     219.697 143.179  37.493  1.00  0.00           C
ATOM   3291  ROH CHO   452      10.747 170.829  25.993  1.00  0.00            
ATOM   3292  R1  CHO   452      11.697 171.579  28.543  1.00  0.00            
ATOM   3293  R2  CHO   452      10.247 171.029  30.843  1.00  0.00            
ATOM   3294  R3  CHO   452      12.597 169.879  31.593  1.00  0.00            
ATOM   3295  R4  CHO   452      11.447 170.879  34.093  1.00  0.00            
ATOM   3296  R5  CHO   452      13.447 171.279  33.343  1.00  0.00            
ATOM   3297  C1  CHO   452      14.347 169.729  36.693  1.00  0.00           C
ATOM   3298  C2  CHO   452      14.997 171.579  40.343  1.00  0.00           C
ATOM   3299  ROH CHO   453      14.747  36.729  29.843  1.00  0.00            
ATOM   3300  R1  CHO   453      13.697  35.429  32.143  1.00  0.00            
ATOM   3301  R2  CHO   453      15.247  33.729  33.693  1.00  0.00            
ATOM   3302  R3  CHO   453      14.447  35.379  35.693  1.00  0.00            
ATOM   3303  R4  CHO   453      14.947  32.829  37.043  1.00  0.00            
ATOM   3304  R5  CHO   453      13.097  33.979  37.143  1.00  0.00            
ATOM   3305  C1  CHO   453      13.997  33.829  40.843  1.00  0.00           C
ATOM   3306  C2  CHO   453      13.447  32.629  44.443  1.00  0.00           C
ATOM   3307  ROH CHO   454     112.947 132.929  62.943  1.00  0.00            
ATOM   3308  R1  CHO   454     112.347 132.629  60.193  1.00  0.00            
ATOM   3309  R2  CHO   454     113.047 134.479  58.293  1.00  0.00            
ATOM   3310  R3  CHO   454     114.247 132.379  57.093  1.00  0.00            
ATOM   3311  R4  CHO   454     113.097 133.979  54.893  1.00  0.00            
ATOM   3312  R5  CHO   454     112.797 131.879  55.243  1.00  0.00            
ATOM   3313  C1  CHO   454     114.297 131.679  51.743  1.00  0.00           C
ATOM   3314  C2  CHO   454     112.447 133.329  49.093  1.00  0.00           C
ATOM   3315  ROH CHO   455     144.697  38.879  51.493  1.00  0.00            
ATOM   3316  R1  CHO   455     144.597  38.429  48.693  1.00  0.00            
ATOM   3317  R2  CHO   455     142.647  39.579  47.093  1.00  0.00            
ATOM   3318  R3  CHO   455     144.747  40.479  45.693  1.00  0.00            
ATOM   3319  R4  CHO   455     142.697  40.079  43.693  1.00  0.00            
ATOM   3320  R5  CHO   455     144.697  39.279  43.643  1.00  0.00            
ATOM   3321  C1  CHO   455     144.747  41.179  40.343  1.00  0.00           C
ATOM   3322  C2  CHO   455     144.047  40.329  35.943  1.00  0.00           C
ATOM   3323  ROH CHO   456     145.797  57.579  53.793  1.00  0.00            
ATOM   3324  R1  CHO   456     145.097  58.829  51.343  1.00  0.00            
ATOM   3325  R2  CHO   456     146.997  59.329  49.393  1.00  0.00            
ATOM   3326  R3  CHO   456     145.247  57.929  47.793  1.00  0.00            
ATOM   3327  R4  CHO   456     146.897  59.479  45.893  1.00  0.00            
ATOM   3328  R5  CHO   456     144.697  59.429  45.993  1.00  0.00            
ATOM   3329  C1  CHO   456     145.197  58.229  42.443  1.00  0.00           C
ATOM   3330  C2  CHO   456     143.297  58.979  38.993  1.00  0.00           C
ATOM   3331  ROH CHO   457      26.797  72.029  56.493  1.00  0.00            
ATOM   3332  R1  CHO   457      26.647  70.679  53.993  1.00  0.00            
ATOM   3333  R2  CHO   457      25.397  71.829  51.793  1.00  0.00            
ATOM   3334  R3  CHO   457      27.747  71.279  50.593  1.00  0.00            
ATOM   3335  R4  CHO   457      25.847  71.629  48.343  1.00  0.00            
ATOM   3336  R5  CHO   457      27.197  69.929  48.693  1.00  0.00            
ATOM   3337  C1  CHO   457      28.347  71.029  45.193  1.00  0.00           C
ATOM   3338  C2  CHO   457      27.947  71.479  41.043  1.00  0.00           C
ATOM   3339  ROH CHO   458     207.147 148.129  56.743  1.00  0.00            
ATOM   3340  R1  CHO   458     207.747 149.129  54.193  1.00  0.00            
ATOM   3341  R2  CHO   458     209.347 147.829  52.343  1.00  0.00            
ATOM   3342  R3  CHO   458     207.147 148.079  50.743  1.00  0.00            
ATOM   3343  R4  CHO   458     209.497 148.379  48.943  1.00  0.00            
ATOM   3344  R5  CHO   458     207.797 149.779  49.143  1.00  0.00            
ATOM   3345  C1  CHO   458     207.547 148.979  45.443  1.00  0.00           C
ATOM   3346  C2  CHO   458     206.447 148.179  41.293  1.00  0.00           C
ATOM   3347  ROH CHO   459      19.247  61.679  26.143  1.00  0.00            
ATOM   3348  R1  CHO   459      18.097  62.679  28.543  1.00  0.00            
ATOM   3349  R2  CHO   459      16.347  61.229  30.093  1.00  0.00            
ATOM   3350  R3  CHO   459      18.097  61.729  32.043  1.00  0.00            
ATOM   3351  R4  CHO   459      15.997  60.229  33.343  1.00  0.00            
ATOM   3352  R5  CHO   459      16.747  62.179  33.993  1.00  0.00            
ATOM   3353  C1  CHO   459      17.447  60.129  37.143  1.00  0.00           C
ATOM   3354  C2  CHO   459      16.797  58.379  40.643  1.00  0.00           C
ATOM   3355  ROH CHO   460     157.347 215.229  32.443  1.00  0.00            
ATOM   3356  R1  CHO   460     158.397 216.779  34.593  1.00  0.00            
ATOM   3357  R2  CHO   460     156.747 218.429  36.143  1.00  0.00            
ATOM   3358  R3  CHO   460     157.847 217.029  38.193  1.00  0.00            
ATOM   3359  R4  CHO   460     158.347 219.829  38.893  1.00  0.00            
ATOM   3360  R5  CHO   460     159.847 218.229  38.793  1.00  0.00            
ATOM   3361  C1  CHO   460     160.297 219.279  42.393  1.00  0.00           C
ATOM   3362  C2  CHO   460     163.447 219.829  42.943  1.00  0.00           C
ATOM   3363  ROH CHO   461      72.097   1.929  55.543  1.00  0.00            
ATOM   3364  R1  CHO   461      71.447   3.229  53.143  1.00  0.00            
ATOM   3365  R2  CHO   461      68.897   4.129  52.593  1.00  0.00            
ATOM   3366  R3  CHO   461      70.097   6.479  52.193  1.00  0.00            
ATOM   3367  R4  CHO   461      67.497   6.779  50.893  1.00  0.00            
ATOM   3368  R5  CHO   461      69.447   7.129  49.993  1.00  0.00            
ATOM   3369  C1  CHO   461      67.847  10.579  49.543  1.00  0.00           C
ATOM   3370  C2  CHO   461      66.997  14.529  49.293  1.00  0.00           C
ATOM   3371  ROH CHO   462      64.897 113.729  55.443  1.00  0.00            
ATOM   3372  R1  CHO   462      65.897 115.129  53.143  1.00  0.00            
ATOM   3373  R2  CHO   462      67.547 113.929  51.293  1.00  0.00            
ATOM   3374  R3  CHO   462      65.597 114.779  49.543  1.00  0.00            
ATOM   3375  R4  CHO   462      67.797 113.829  47.843  1.00  0.00            
ATOM   3376  R5  CHO   462      66.847 115.779  47.743  1.00  0.00            
ATOM   3377  C1  CHO   462      66.147 114.579  44.193  1.00  0.00           C
ATOM   3378  C2  CHO   462      65.197 117.229  42.393  1.00  0.00           C
ATOM   3379  ROH CHO   463      12.297  -1.121  33.643  1.00  0.00            
ATOM   3380  R1  CHO   463      12.897  -1.421  36.393  1.00  0.00            
ATOM   3381  R2  CHO   463      14.897   0.079  37.643  1.00  0.00            
ATOM   3382  R3  CHO   463      12.897   0.679  39.343  1.00  0.00            
ATOM   3383  R4  CHO   463      15.297   1.829  40.543  1.00  0.00            
ATOM   3384  R5  CHO   463      13.847   0.479  41.493  1.00  0.00            
ATOM   3385  C1  CHO   463      13.597   3.479  43.893  1.00  0.00           C
ATOM   3386  C2  CHO   463      12.597   1.479  47.393  1.00  0.00           C
ATOM   3387  ROH CHO   464      11.747 114.979  60.443  1.00  0.00            
ATOM   3388  R1  CHO   464      11.697 115.329  57.643  1.00  0.00            
ATOM   3389  R2  CHO   464      13.347 117.079  56.343  1.00  0.00            
ATOM   3390  R3  CHO   464      14.047 114.879  54.893  1.00  0.00            
ATOM   3391  R4  CHO   464      14.447 117.129  53.043  1.00  0.00            
ATOM   3392  R5  CHO   464      13.247 115.329  52.693  1.00  0.00            
ATOM   3393  C1  CHO   464      15.747 115.079  49.793  1.00  0.00           C
ATOM   3394  C2  CHO   464      15.547 113.329  47.193  1.00  0.00           C
ATOM   3395  ROH CHO   465      73.197  94.079  59.093  1.00  0.00            
ATOM   3396  R1  CHO   465      73.347  93.379  56.393  1.00  0.00            
ATOM   3397  R2  CHO   465      71.097  92.579  54.943  1.00  0.00            
ATOM   3398  R3  CHO   465      71.897  94.579  53.243  1.00  0.00            
ATOM   3399  R4  CHO   465      70.197  92.829  51.593  1.00  0.00            
ATOM   3400  R5  CHO   465      72.247  93.479  51.143  1.00  0.00            
ATOM   3401  C1  CHO   465      70.397  94.879  48.093  1.00  0.00           C
ATOM   3402  C2  CHO   465      71.797  95.179  45.143  1.00  0.00           C
ATOM   3403  ROH CHO   466      21.847  98.329  58.993  1.00  0.00            
ATOM   3404  R1  CHO   466      21.397  99.129  56.343  1.00  0.00            
ATOM   3405  R2  CHO   466      22.847 101.179  55.143  1.00  0.00            
ATOM   3406  R3  CHO   466      23.297  99.279  53.243  1.00  0.00            
ATOM   3407  R4  CHO   466      22.847 101.729  51.743  1.00  0.00            
ATOM   3408  R5  CHO   466      21.847  99.829  51.493  1.00  0.00            
ATOM   3409  C1  CHO   466      23.297 100.329  47.993  1.00  0.00           C
ATOM   3410  C2  CHO   466      24.447 101.129  44.893  1.00  0.00           C
ATOM   3411  ROH CHO   467      47.247  47.629  24.493  1.00  0.00            
ATOM   3412  R1  CHO   467      48.947  47.979  26.693  1.00  0.00            
ATOM   3413  R2  CHO   467      48.297  47.229  29.243  1.00  0.00            
ATOM   3414  R3  CHO   467      50.647  45.829  29.093  1.00  0.00            
ATOM   3415  R4  CHO   467      50.247  46.329  31.993  1.00  0.00            
ATOM   3416  R5  CHO   467      51.997  46.829  30.793  1.00  0.00            
ATOM   3417  C1  CHO   467      53.547  44.529  33.443  1.00  0.00           C
ATOM   3418  C2  CHO   467      52.047  41.529  35.843  1.00  0.00           C
ATOM   3419  ROH CHO   468      58.747 161.779  30.743  1.00  0.00            
ATOM   3420  R1  CHO   468      59.247 162.029  33.493  1.00  0.00            
ATOM   3421  R2  CHO   468      57.197 162.279  35.343  1.00  0.00            
ATOM   3422  R3  CHO   468      58.397 160.129  36.493  1.00  0.00            
ATOM   3423  R4  CHO   468      56.647 161.229  38.593  1.00  0.00            
ATOM   3424  R5  CHO   468      58.797 160.829  38.793  1.00  0.00            
ATOM   3425  C1  CHO   468      57.497 158.629  41.593  1.00  0.00           C
ATOM   3426  C2  CHO   468      55.547 158.829  45.193  1.00  0.00           C
ATOM   3427  ROH CHO   469     207.047 131.779  21.193  1.00  0.00            
ATOM   3428  R1  CHO   469     206.747 129.579  22.993  1.00  0.00            
ATOM   3429  R2  CHO   469     207.547 129.729  25.643  1.00  0.00            
ATOM   3430  R3  CHO   469     204.947 128.929  26.093  1.00  0.00            
ATOM   3431  R4  CHO   469     206.147 129.079  28.743  1.00  0.00            
ATOM   3432  R5  CHO   469     205.097 127.379  27.893  1.00  0.00            
ATOM   3433  C1  CHO   469     202.947 127.979  30.943  1.00  0.00           C
ATOM   3434  C2  CHO   469     201.847 130.029  33.843  1.00  0.00           C
ATOM   3435  ROH CHO   470      31.847  63.729  60.843  1.00  0.00            
ATOM   3436  R1  CHO   470      32.097  64.079  58.043  1.00  0.00            
ATOM   3437  R2  CHO   470      33.197  62.129  56.393  1.00  0.00            
ATOM   3438  R3  CHO   470      30.847  62.379  55.043  1.00  0.00            
ATOM   3439  R4  CHO   470      32.647  61.079  53.143  1.00  0.00            
ATOM   3440  R5  CHO   470      31.497  62.929  52.793  1.00  0.00            
ATOM   3441  C1  CHO   470      30.147  60.729  49.993  1.00  0.00           C
ATOM   3442  C2  CHO   470      28.347  60.379  46.593  1.00  0.00           C
ATOM   3443  ROH CHO   471     197.897  59.529  51.693  1.00  0.00            
ATOM   3444  R1  CHO   471     198.247  60.729  49.143  1.00  0.00            
ATOM   3445  R2  CHO   471     200.297  60.079  47.393  1.00  0.00            
ATOM   3446  R3  CHO   471     198.247  59.629  45.643  1.00  0.00            
ATOM   3447  R4  CHO   471     200.647  59.329  44.043  1.00  0.00            
ATOM   3448  R5  CHO   471     198.947  60.629  43.593  1.00  0.00            
ATOM   3449  C1  CHO   471     198.947  58.529  40.443  1.00  0.00           C
ATOM   3450  C2  CHO   471     197.197  55.079  37.643  1.00  0.00           C
ATOM   3451  ROH CHO   472     199.397  33.329  52.743  1.00  0.00            
ATOM   3452  R1  CHO   472     198.597  32.379  50.193  1.00  0.00            
ATOM   3453  R2  CHO   472     200.347  32.179  48.043  1.00  0.00            
ATOM   3454  R3  CHO   472     199.497  29.629  47.993  1.00  0.00            
ATOM   3455  R4  CHO   472     200.597  30.079  45.293  1.00  0.00            
ATOM   3456  R5  CHO   472     198.597  29.329  45.743  1.00  0.00            
ATOM   3457  C1  CHO   472     199.947  26.479  43.643  1.00  0.00           C
ATOM   3458  C2  CHO   472     198.897  25.779  39.143  1.00  0.00           C
ATOM   3459  ROH CHO   473     168.547 139.479  55.693  1.00  0.00            
ATOM   3460  R1  CHO   473     167.397 140.229  53.243  1.00  0.00            
ATOM   3461  R2  CHO   473     168.197 142.529  51.843  1.00  0.00            
ATOM   3462  R3  CHO   473     168.547 140.729  49.843  1.00  0.00            
ATOM   3463  R4  CHO   473     167.847 143.279  48.493  1.00  0.00            
ATOM   3464  R5  CHO   473     166.897 141.329  48.193  1.00  0.00            
ATOM   3465  C1  CHO   473     168.047 142.079  44.643  1.00  0.00           C
ATOM   3466  C2  CHO   473     168.397 145.179  43.393  1.00  0.00           C
ATOM   3467  ROH CHO   474       2.047 137.879  24.193  1.00  0.00            
ATOM   3468  R1  CHO   474       2.847 137.429  26.893  1.00  0.00            
ATOM   3469  R2  CHO   474       1.547 138.579  29.043  1.00  0.00            
ATOM   3470  R3  CHO   474       1.397 135.979  29.893  1.00  0.00            
ATOM   3471  R4  CHO   474       0.897 137.579  32.293  1.00  0.00            
ATOM   3472  R5  CHO   474       2.397 136.029  32.043  1.00  0.00            
ATOM   3473  C1  CHO   474       0.447 134.579  34.993  1.00  0.00           C
ATOM   3474  C2  CHO   474      -0.403 134.829  38.643  1.00  0.00           C
ATOM   3475  ROH CHO   475      62.347  30.979  23.443  1.00  0.00            
ATOM   3476  R1  CHO   475      62.647  31.729  26.193  1.00  0.00            
ATOM   3477  R2  CHO   475      60.447  32.529  27.693  1.00  0.00            
ATOM   3478  R3  CHO   475      61.347  30.579  29.393  1.00  0.00            
ATOM   3479  R4  CHO   475      59.447  32.129  30.993  1.00  0.00            
ATOM   3480  R5  CHO   475      61.497  31.629  31.543  1.00  0.00            
ATOM   3481  C1  CHO   475      59.697  30.029  34.443  1.00  0.00           C
ATOM   3482  C2  CHO   475      57.997  31.729  38.393  1.00  0.00           C
ATOM   3483  ROH CHO   476      18.147  62.479  60.543  1.00  0.00            
ATOM   3484  R1  CHO   476      18.497  61.629  57.893  1.00  0.00            
ATOM   3485  R2  CHO   476      17.797  63.229  55.693  1.00  0.00            
ATOM   3486  R3  CHO   476      20.397  62.729  54.943  1.00  0.00            
ATOM   3487  R4  CHO   476      18.997  63.429  52.493  1.00  0.00            
ATOM   3488  R5  CHO   476      20.197  61.629  52.843  1.00  0.00            
ATOM   3489  C1  CHO   476      22.097  63.129  49.893  1.00  0.00           C
ATOM   3490  C2  CHO   476      23.597  62.279  46.093  1.00  0.00           C
ATOM   3491  ROH CHO   477      79.647  70.179  23.293  1.00  0.00            
ATOM   3492  R1  CHO   477      80.547  71.429  25.693  1.00  0.00            
ATOM   3493  R2  CHO   477      79.147  73.479  26.943  1.00  0.00            
ATOM   3494  R3  CHO   477      79.347  71.829  29.093  1.00  0.00            
ATOM   3495  R4  CHO   477      78.997  74.529  30.193  1.00  0.00            
ATOM   3496  R5  CHO   477      80.597  73.129  30.693  1.00  0.00            
ATOM   3497  C1  CHO   477      79.147  73.579  34.143  1.00  0.00           C
ATOM   3498  C2  CHO   477      77.297  74.529  36.993  1.00  0.00           C
ATOM   3499  ROH CHO   478      52.597  64.529  55.943  1.00  0.00            
ATOM   3500  R1  CHO   478      52.147  64.629  53.143  1.00  0.00            
ATOM   3501  R2  CHO   478      53.797  63.429  51.293  1.00  0.00            
ATOM   3502  R3  CHO   478      51.497  62.229  50.493  1.00  0.00            
ATOM   3503  R4  CHO   478      53.247  62.079  48.143  1.00  0.00            
ATOM   3504  R5  CHO   478      51.247  62.929  48.193  1.00  0.00            
ATOM   3505  C1  CHO   478      50.747  60.229  45.543  1.00  0.00           C
ATOM   3506  C2  CHO   478      49.897  57.379  43.043  1.00  0.00           C
ATOM   3507  ROH CHO   479      49.397  84.429  23.943  1.00  0.00            
ATOM   3508  R1  CHO   479      49.997  83.379  26.493  1.00  0.00            
ATOM   3509  R2  CHO   479      50.847  84.929  28.593  1.00  0.00            
ATOM   3510  R3  CHO   479      48.747  83.779  29.843  1.00  0.00            
ATOM   3511  R4  CHO   479      50.097  85.279  31.943  1.00  0.00            
ATOM   3512  R5  CHO   479      49.597  83.179  31.993  1.00  0.00            
ATOM   3513  C1  CHO   479      47.697  84.429  35.093  1.00  0.00           C
ATOM   3514  C2  CHO   479      48.597  84.429  38.493  1.00  0.00           C
ATOM   3515  ROH CHO   480     197.447 119.129  50.993  1.00  0.00            
ATOM   3516  R1  CHO   480     197.147 120.379  48.493  1.00  0.00            
ATOM   3517  R2  CHO   480     199.297 121.129  46.893  1.00  0.00            
ATOM   3518  R3  CHO   480     197.997 119.629  44.993  1.00  0.00            
ATOM   3519  R4  CHO   480     199.697 121.479  43.443  1.00  0.00            
ATOM   3520  R5  CHO   480     197.547 121.229  43.193  1.00  0.00            
ATOM   3521  C1  CHO   480     198.697 120.279  39.693  1.00  0.00           C
ATOM   3522  C2  CHO   480     195.947 121.229  37.143  1.00  0.00           C
ATOM   3523  ROH CHO   481     126.747  46.529  51.543  1.00  0.00            
ATOM   3524  R1  CHO   481     125.797  47.079  48.943  1.00  0.00            
ATOM   3525  R2  CHO   481     127.097  48.779  47.193  1.00  0.00            
ATOM   3526  R3  CHO   481     126.997  46.629  45.543  1.00  0.00            
ATOM   3527  R4  CHO   481     127.047  48.929  43.743  1.00  0.00            
ATOM   3528  R5  CHO   481     125.597  47.329  43.743  1.00  0.00            
ATOM   3529  C1  CHO   481     126.947  46.979  40.193  1.00  0.00           C
ATOM   3530  C2  CHO   481     126.447  45.629  36.843  1.00  0.00           C
ATOM   3531  ROH CHO   482      22.397  54.729  30.093  1.00  0.00            
ATOM   3532  R1  CHO   482      22.247  53.579  32.693  1.00  0.00            
ATOM   3533  R2  CHO   482      24.497  52.829  34.143  1.00  0.00            
ATOM   3534  R3  CHO   482      23.447  54.429  36.043  1.00  0.00            
ATOM   3535  R4  CHO   482      25.547  52.929  37.443  1.00  0.00            
ATOM   3536  R5  CHO   482      23.447  53.129  37.993  1.00  0.00            
ATOM   3537  C1  CHO   482      25.147  54.529  41.143  1.00  0.00           C
ATOM   3538  C2  CHO   482      26.047  56.779  43.493  1.00  0.00           C
ATOM   3539  ROH CHO   483     108.597  21.229  53.043  1.00  0.00            
ATOM   3540  R1  CHO   483     107.047  21.679  50.743  1.00  0.00            
ATOM   3541  R2  CHO   483     108.197  22.479  48.343  1.00  0.00            
ATOM   3542  R3  CHO   483     106.897  20.279  47.393  1.00  0.00            
ATOM   3543  R4  CHO   483     107.247  22.029  44.993  1.00  0.00            
ATOM   3544  R5  CHO   483     105.397  21.129  45.693  1.00  0.00            
ATOM   3545  C1  CHO   483     105.547  19.679  42.193  1.00  0.00           C
ATOM   3546  C2  CHO   483     104.597  16.929  39.493  1.00  0.00           C
ATOM   3547  ROH CHO   484     145.297  58.329  24.443  1.00  0.00            
ATOM   3548  R1  CHO   484     145.847  57.529  27.093  1.00  0.00            
ATOM   3549  R2  CHO   484     147.847  58.629  28.643  1.00  0.00            
ATOM   3550  R3  CHO   484     145.797  59.029  30.393  1.00  0.00            
ATOM   3551  R4  CHO   484     148.147  60.079  31.793  1.00  0.00            
ATOM   3552  R5  CHO   484     146.747  58.579  32.543  1.00  0.00            
ATOM   3553  C1  CHO   484     146.447  61.279  35.243  1.00  0.00           C
ATOM   3554  C2  CHO   484     146.397  62.479  39.593  1.00  0.00           C
ATOM   3555  ROH CHO   485      82.047 135.629  27.893  1.00  0.00            
ATOM   3556  R1  CHO   485      81.947 136.079  30.693  1.00  0.00            
ATOM   3557  R2  CHO   485      80.097 137.829  31.843  1.00  0.00            
ATOM   3558  R3  CHO   485      79.447 135.679  33.343  1.00  0.00            
ATOM   3559  R4  CHO   485      78.947 137.979  35.093  1.00  0.00            
ATOM   3560  R5  CHO   485      80.197 136.279  35.543  1.00  0.00            
ATOM   3561  C1  CHO   485      77.647 136.029  38.393  1.00  0.00           C
ATOM   3562  C2  CHO   485      74.347 137.129  40.143  1.00  0.00           C
ATOM   3563  ROH CHO   486      58.447 172.479  31.293  1.00  0.00            
ATOM   3564  R1  CHO   486      58.297 172.579  34.143  1.00  0.00            
ATOM   3565  R2  CHO   486      58.997 170.429  35.743  1.00  0.00            
ATOM   3566  R3  CHO   486      60.547 172.279  36.943  1.00  0.00            
ATOM   3567  R4  CHO   486      59.297 170.829  39.143  1.00  0.00            
ATOM   3568  R5  CHO   486      59.297 172.979  38.843  1.00  0.00            
ATOM   3569  C1  CHO   486      60.947 172.779  42.293  1.00  0.00           C
ATOM   3570  C2  CHO   486      57.947 173.829  43.693  1.00  0.00           C
ATOM   3571  ROH CHO   487     151.147  92.979  17.643  1.00  0.00            
ATOM   3572  R1  CHO   487     151.797  92.529  20.343  1.00  0.00            
ATOM   3573  R2  CHO   487     154.047  93.579  21.543  1.00  0.00            
ATOM   3574  R3  CHO   487     152.297  94.579  23.343  1.00  0.00            
ATOM   3575  R4  CHO   487     154.797  94.179  24.843  1.00  0.00            
ATOM   3576  R5  CHO   487     152.797  93.429  25.343  1.00  0.00            
ATOM   3577  C1  CHO   487     153.547  95.479  28.493  1.00  0.00           C
ATOM   3578  C2  CHO   487     154.797  94.629  32.343  1.00  0.00           C
ATOM   3579  ROH CHO   488      96.947  91.179  61.343  1.00  0.00            
ATOM   3580  R1  CHO   488      97.497  90.629  58.643  1.00  0.00            
ATOM   3581  R2  CHO   488      95.747  91.129  56.543  1.00  0.00            
ATOM   3582  R3  CHO   488      97.847  92.529  55.543  1.00  0.00            
ATOM   3583  R4  CHO   488      95.997  92.229  53.293  1.00  0.00            
ATOM   3584  R5  CHO   488      98.097  91.679  53.293  1.00  0.00            
ATOM   3585  C1  CHO   488      98.097  94.129  50.393  1.00  0.00           C
ATOM   3586  C2  CHO   488      97.247  94.529  46.443  1.00  0.00           C
ATOM   3587  ROH CHO   489     130.947 146.679  27.443  1.00  0.00            
ATOM   3588  R1  CHO   489     131.297 147.279  30.193  1.00  0.00            
ATOM   3589  R2  CHO   489     131.097 145.429  32.193  1.00  0.00            
ATOM   3590  R3  CHO   489     133.547 146.379  32.893  1.00  0.00            
ATOM   3591  R4  CHO   489     132.197 145.829  35.443  1.00  0.00            
ATOM   3592  R5  CHO   489     133.097 147.729  34.793  1.00  0.00            
ATOM   3593  C1  CHO   489     135.147 147.029  37.993  1.00  0.00           C
ATOM   3594  C2  CHO   489     133.447 149.429  41.193  1.00  0.00           C
ATOM   3595  ROH CHO   490      36.147 138.529  58.093  1.00  0.00            
ATOM   3596  R1  CHO   490      37.197 139.529  55.643  1.00  0.00            
ATOM   3597  R2  CHO   490      37.097 138.079  53.293  1.00  0.00            
ATOM   3598  R3  CHO   490      35.897 140.379  52.343  1.00  0.00            
ATOM   3599  R4  CHO   490      37.647 139.479  50.193  1.00  0.00            
ATOM   3600  R5  CHO   490      37.647 141.429  51.093  1.00  0.00            
ATOM   3601  C1  CHO   490      36.847 142.429  47.493  1.00  0.00           C
ATOM   3602  C2  CHO   490      40.147 142.229  45.243  1.00  0.00           C
ATOM   3603  ROH CHO   491     103.547  38.279  54.393  1.00  0.00            
ATOM   3604  R1  CHO   491     103.647  37.629  51.643  1.00  0.00            
ATOM   3605  R2  CHO   491     102.097  38.979  49.743  1.00  0.00            
ATOM   3606  R3  CHO   491     104.497  39.379  48.543  1.00  0.00            
ATOM   3607  R4  CHO   491     102.547  39.779  46.393  1.00  0.00            
ATOM   3608  R5  CHO   491     104.247  38.429  46.343  1.00  0.00            
ATOM   3609  C1  CHO   491     105.047  40.579  43.343  1.00  0.00           C
ATOM   3610  C2  CHO   491     105.997  42.079  38.343  1.00  0.00           C
ATOM   3611  ROH CHO   492     215.547   4.179  31.143  1.00  0.00            
ATOM   3612  R1  CHO   492     216.097   4.179  33.943  1.00  0.00            
ATOM   3613  R2  CHO   492     216.697   6.529  35.343  1.00  0.00            
ATOM   3614  R3  CHO   492     214.597   5.679  36.893  1.00  0.00            
ATOM   3615  R4  CHO   492     215.947   7.779  38.443  1.00  0.00            
ATOM   3616  R5  CHO   492     215.497   5.779  39.143  1.00  0.00            
ATOM   3617  C1  CHO   492     213.597   7.779  41.743  1.00  0.00           C
ATOM   3618  C2  CHO   492     214.197   8.529  45.493  1.00  0.00           C
ATOM   3619  ROH CHO   493      50.147 122.229  54.493  1.00  0.00            
ATOM   3620  R1  CHO   493      50.947 123.479  52.093  1.00  0.00            
ATOM   3621  R2  CHO   493      52.447 122.229  50.143  1.00  0.00            
ATOM   3622  R3  CHO   493      50.397 122.979  48.493  1.00  0.00            
ATOM   3623  R4  CHO   493      52.247 121.529  46.743  1.00  0.00            
ATOM   3624  R5  CHO   493      51.447 123.529  46.443  1.00  0.00            
ATOM   3625  C1  CHO   493      50.197 121.829  43.243  1.00  0.00           C
ATOM   3626  C2  CHO   493      47.447 123.479  40.743  1.00  0.00           C
ATOM   3627  ROH CHO   494     138.347  68.179  17.193  1.00  0.00            
ATOM   3628  R1  CHO   494     139.447  68.779  19.743  1.00  0.00            
ATOM   3629  R2  CHO   494     137.897  69.029  21.993  1.00  0.00            
ATOM   3630  R3  CHO   494     139.647  67.129  22.993  1.00  0.00            
ATOM   3631  R4  CHO   494     139.097  68.979  25.243  1.00  0.00            
ATOM   3632  R5  CHO   494     141.047  68.379  24.443  1.00  0.00            
ATOM   3633  C1  CHO   494     141.397  67.179  28.093  1.00  0.00           C
ATOM   3634  C2  CHO   494     139.897  68.329  32.343  1.00  0.00           C
ATOM   3635  ROH CHO   495      86.197  87.529  25.293  1.00  0.00            
ATOM   3636  R1  CHO   495      87.047  87.629  27.993  1.00  0.00            
ATOM   3637  R2  CHO   495      85.347  88.129  30.093  1.00  0.00            
ATOM   3638  R3  CHO   495      86.397  85.829  31.093  1.00  0.00            
ATOM   3639  R4  CHO   495      84.897  86.979  33.343  1.00  0.00            
ATOM   3640  R5  CHO   495      86.997  86.379  33.343  1.00  0.00            
ATOM   3641  C1  CHO   495      85.647  84.129  36.143  1.00  0.00           C
ATOM   3642  C2  CHO   495      83.897  84.979  40.243  1.00  0.00           C
ATOM   3643  ROH CHO   496     197.497 148.379  53.193  1.00  0.00            
ATOM   3644  R1  CHO   496     197.897 148.879  50.443  1.00  0.00            
ATOM   3645  R2  CHO   496     198.847 146.979  48.643  1.00  0.00            
ATOM   3646  R3  CHO   496     196.597 147.629  47.243  1.00  0.00            
ATOM   3647  R4  CHO   496     198.697 147.429  45.193  1.00  0.00            
ATOM   3648  R5  CHO   496     197.347 149.129  45.543  1.00  0.00            
ATOM   3649  C1  CHO   496     196.447 148.279  41.943  1.00  0.00           C
ATOM   3650  C2  CHO   496     194.397 150.279  38.343  1.00  0.00           C
ATOM   3651  ROH CHO   497     221.247 117.679  22.943  1.00  0.00            
ATOM   3652  R1  CHO   497     219.347 117.979  24.993  1.00  0.00            
ATOM   3653  R2  CHO   497     218.597 115.829  26.593  1.00  0.00            
ATOM   3654  R3  CHO   497     219.297 117.529  28.643  1.00  0.00            
ATOM   3655  R4  CHO   497     218.347 115.079  29.993  1.00  0.00            
ATOM   3656  R5  CHO   497     217.647 117.129  30.343  1.00  0.00            
ATOM   3657  C1  CHO   497     218.847 116.229  33.843  1.00  0.00           C
ATOM   3658  C2  CHO   497     218.797 113.279  35.843  1.00  0.00           C
ATOM   3659  ROH CHO   498     213.647   9.829  30.643  1.00  0.00            
ATOM   3660  R1  CHO   498     213.547   9.379  33.443  1.00  0.00            
ATOM   3661  R2  CHO   498     214.047  11.379  35.293  1.00  0.00            
ATOM   3662  R3  CHO   498     211.597  10.629  36.243  1.00  0.00            
ATOM   3663  R4  CHO   498     213.097  11.479  38.643  1.00  0.00            
ATOM   3664  R5  CHO   498     212.047   9.579  38.393  1.00  0.00            
ATOM   3665  C1  CHO   498     210.247  10.879  41.443  1.00  0.00           C
ATOM   3666  C2  CHO   498     210.347  13.379  44.043  1.00  0.00           C
ATOM   3667  ROH CHO   499       8.397  56.779  24.143  1.00  0.00            
ATOM   3668  R1  CHO   499       7.397  58.129  26.443  1.00  0.00            
ATOM   3669  R2  CHO   499       5.597  56.979  28.143  1.00  0.00            
ATOM   3670  R3  CHO   499       7.447  57.579  30.043  1.00  0.00            
ATOM   3671  R4  CHO   499       4.947  57.229  31.543  1.00  0.00            
ATOM   3672  R5  CHO   499       6.247  58.979  31.593  1.00  0.00            
ATOM   3673  C1  CHO   499       6.347  57.979  35.293  1.00  0.00           C
ATOM   3674  C2  CHO   499       7.397  57.829  39.193  1.00  0.00           C
ATOM   3675  ROH CHO   500      85.497  88.779  58.793  1.00  0.00            
ATOM   3676  R1  CHO   500      85.247  89.629  56.093  1.00  0.00            
ATOM   3677  R2  CHO   500      86.997  88.879  54.143  1.00  0.00            
ATOM   3678  R3  CHO   500      84.797  87.979  52.843  1.00  0.00            
ATOM   3679  R4  CHO   500      86.747  88.279  50.743  1.00  0.00            
ATOM   3680  R5  CHO   500      84.747  89.179  50.793  1.00  0.00            
ATOM   3681  C1  CHO   500      84.497  87.129  47.543  1.00  0.00           C
ATOM   3682  C2  CHO   500      85.447  85.729  44.493  1.00  0.00           C
ATOM   3683  ROH CHO   501     103.597 104.779  27.093  1.00  0.00            
ATOM   3684  R1  CHO   501     104.697 103.929  29.593  1.00  0.00            
ATOM   3685  R2  CHO   501     106.247 105.579  31.143  1.00  0.00            
ATOM   3686  R3  CHO   501     104.447 104.929  33.093  1.00  0.00            
ATOM   3687  R4  CHO   501     106.297 106.779  34.393  1.00  0.00            
ATOM   3688  R5  CHO   501     105.747 104.779  35.093  1.00  0.00            
ATOM   3689  C1  CHO   501     104.647 106.879  38.093  1.00  0.00           C
ATOM   3690  C2  CHO   501     103.447 106.779  41.493  1.00  0.00           C
ATOM   3691  ROH CHO   502      39.147 135.029  56.843  1.00  0.00            
ATOM   3692  R1  CHO   502      39.647 134.679  54.093  1.00  0.00            
ATOM   3693  R2  CHO   502      39.097 132.279  52.793  1.00  0.00            
ATOM   3694  R3  CHO   502      37.647 133.929  51.143  1.00  0.00            
ATOM   3695  R4  CHO   502      38.447 131.629  49.443  1.00  0.00            
ATOM   3696  R5  CHO   502      38.797 133.729  49.043  1.00  0.00            
ATOM   3697  C1  CHO   502      36.747 132.779  45.943  1.00  0.00           C
ATOM   3698  C2  CHO   502      33.697 132.629  44.393  1.00  0.00           C
ATOM   3699  ROH CHO   503      30.747  79.129  23.943  1.00  0.00            
ATOM   3700  R1  CHO   503      30.947  77.879  26.443  1.00  0.00            
ATOM   3701  R2  CHO   503      30.747  79.279  28.843  1.00  0.00            
ATOM   3702  R3  CHO   503      28.797  77.429  29.343  1.00  0.00            
ATOM   3703  R4  CHO   503      29.447  78.679  31.993  1.00  0.00            
ATOM   3704  R5  CHO   503      29.447  76.529  31.493  1.00  0.00            
ATOM   3705  C1  CHO   503      26.847  76.579  34.293  1.00  0.00           C
ATOM   3706  C2  CHO   503      28.347  73.029  36.643  1.00  0.00           C
ATOM   3707  ROH CHO   504     154.497 160.129  56.043  1.00  0.00            
ATOM   3708  R1  CHO   504     153.997 159.179  53.393  1.00  0.00            
ATOM   3709  R2  CHO   504     155.597 159.829  51.243  1.00  0.00            
ATOM   3710  R3  CHO   504     155.697 157.129  50.943  1.00  0.00            
ATOM   3711  R4  CHO   504     157.147 158.229  48.593  1.00  0.00            
ATOM   3712  R5  CHO   504     155.447 156.779  48.593  1.00  0.00            
ATOM   3713  C1  CHO   504     158.147 154.729  46.743  1.00  0.00           C
ATOM   3714  C2  CHO   504     158.197 154.479  42.643  1.00  0.00           C
ATOM   3715  ROH CHO   505      39.197 183.179  29.043  1.00  0.00            
ATOM   3716  R1  CHO   505      38.547 184.279  31.593  1.00  0.00            
ATOM   3717  R2  CHO   505      36.647 183.179  33.243  1.00  0.00            
ATOM   3718  R3  CHO   505      38.697 183.179  35.043  1.00  0.00            
ATOM   3719  R4  CHO   505      36.297 182.879  36.693  1.00  0.00            
ATOM   3720  R5  CHO   505      37.847 184.379  36.943  1.00  0.00            
ATOM   3721  C1  CHO   505      37.947 182.729  40.343  1.00  0.00           C
ATOM   3722  C2  CHO   505      36.147 184.179  43.093  1.00  0.00           C
ATOM   3723  ROH CHO   506     130.947  -0.271  28.793  1.00  0.00            
ATOM   3724  R1  CHO   506     131.697   0.979  31.243  1.00  0.00            
ATOM   3725  R2  CHO   506     129.897   2.379  32.793  1.00  0.00            
ATOM   3726  R3  CHO   506     130.797   0.729  34.743  1.00  0.00            
ATOM   3727  R4  CHO   506     129.497   2.879  36.193  1.00  0.00            
ATOM   3728  R5  CHO   506     131.547   2.179  36.493  1.00  0.00            
ATOM   3729  C1  CHO   506     130.147   1.629  39.993  1.00  0.00           C
ATOM   3730  C2  CHO   506     127.997   2.079  42.593  1.00  0.00           C
ATOM   3731  ROH CHO   507     213.347 184.029  32.243  1.00  0.00            
ATOM   3732  R1  CHO   507     215.197 184.529  34.343  1.00  0.00            
ATOM   3733  R2  CHO   507     214.547 185.879  36.643  1.00  0.00            
ATOM   3734  R3  CHO   507     215.547 183.679  37.843  1.00  0.00            
ATOM   3735  R4  CHO   507     216.097 185.829  39.693  1.00  0.00            
ATOM   3736  R5  CHO   507     217.547 184.429  38.893  1.00  0.00            
ATOM   3737  C1  CHO   507     217.997 183.729  42.643  1.00  0.00           C
ATOM   3738  C2  CHO   507     221.497 181.529  45.243  1.00  0.00           C
ATOM   3739  ROH CHO   508     139.647  80.179  54.643  1.00  0.00            
ATOM   3740  R1  CHO   508     138.597  81.579  52.443  1.00  0.00            
ATOM   3741  R2  CHO   508     139.647  81.279  49.893  1.00  0.00            
ATOM   3742  R3  CHO   508     137.097  80.679  49.243  1.00  0.00            
ATOM   3743  R4  CHO   508     138.197  81.779  46.793  1.00  0.00            
ATOM   3744  R5  CHO   508     136.397  82.479  47.793  1.00  0.00            
ATOM   3745  C1  CHO   508     134.947  81.529  44.393  1.00  0.00           C
ATOM   3746  C2  CHO   508     137.297  80.179  41.843  1.00  0.00           C
ATOM   3747  ROH CHO   509      92.597 107.479  25.543  1.00  0.00            
ATOM   3748  R1  CHO   509      93.347 107.779  28.293  1.00  0.00            
ATOM   3749  R2  CHO   509      91.597 108.629  30.243  1.00  0.00            
ATOM   3750  R3  CHO   509      92.347 106.329  31.443  1.00  0.00            
ATOM   3751  R4  CHO   509      91.847 108.179  33.643  1.00  0.00            
ATOM   3752  R5  CHO   509      93.647 107.029  33.343  1.00  0.00            
ATOM   3753  C1  CHO   509      92.697 105.779  36.793  1.00  0.00           C
ATOM   3754  C2  CHO   509      94.797 107.929  39.443  1.00  0.00           C
ATOM   3755  ROH CHO   510     167.047 208.729  33.493  1.00  0.00            
ATOM   3756  R1  CHO   510     167.397 206.929  35.643  1.00  0.00            
ATOM   3757  R2  CHO   510     165.997 207.129  38.043  1.00  0.00            
ATOM   3758  R3  CHO   510     165.297 204.579  37.493  1.00  0.00            
ATOM   3759  R4  CHO   510     164.047 205.179  40.093  1.00  0.00            
ATOM   3760  R5  CHO   510     165.397 203.479  39.643  1.00  0.00            
ATOM   3761  C1  CHO   510     162.297 201.579  40.793  1.00  0.00           C
ATOM   3762  C2  CHO   510     161.047 198.679  42.643  1.00  0.00           C
ATOM   3763  ROH CHO   511     135.547  48.829  19.743  1.00  0.00            
ATOM   3764  R1  CHO   511     134.647  47.929  22.293  1.00  0.00            
ATOM   3765  R2  CHO   511     136.197  46.229  23.893  1.00  0.00            
ATOM   3766  R3  CHO   511     135.797  48.179  25.743  1.00  0.00            
ATOM   3767  R4  CHO   511     136.347  45.729  27.293  1.00  0.00            
ATOM   3768  R5  CHO   511     134.597  47.079  27.493  1.00  0.00            
ATOM   3769  C1  CHO   511     136.047  47.279  31.043  1.00  0.00           C
ATOM   3770  C2  CHO   511     136.647  44.429  34.943  1.00  0.00           C
ATOM   3771  ROH CHO   512       1.647  48.279  57.993  1.00  0.00            
ATOM   3772  R1  CHO   512       1.747  47.729  55.193  1.00  0.00            
ATOM   3773  R2  CHO   512       0.747  49.529  53.293  1.00  0.00            
ATOM   3774  R3  CHO   512       3.247  49.329  52.293  1.00  0.00            
ATOM   3775  R4  CHO   512       1.497  49.279  49.943  1.00  0.00            
ATOM   3776  R5  CHO   512       3.047  47.829  50.443  1.00  0.00            
ATOM   3777  C1  CHO   512       4.297  48.929  46.993  1.00  0.00           C
ATOM   3778  C2  CHO   512       5.397  48.979  43.743  1.00  0.00           C
ATOM   3779  ROH CHO   513      48.797 149.979  26.893  1.00  0.00            
ATOM   3780  R1  CHO   513      48.897 150.429  29.693  1.00  0.00            
ATOM   3781  R2  CHO   513      47.347 149.029  31.493  1.00  0.00            
ATOM   3782  R3  CHO   513      49.697 148.529  32.693  1.00  0.00            
ATOM   3783  R4  CHO   513      47.747 148.029  34.793  1.00  0.00            
ATOM   3784  R5  CHO   513      49.447 149.379  34.893  1.00  0.00            
ATOM   3785  C1  CHO   513      50.247 146.979  37.793  1.00  0.00           C
ATOM   3786  C2  CHO   513      48.347 145.129  40.293  1.00  0.00           C
ATOM   3787  ROH CHO   514     217.497 109.079  18.343  1.00  0.00            
ATOM   3788  R1  CHO   514     215.697 109.529  20.493  1.00  0.00            
ATOM   3789  R2  CHO   514     213.647 107.779  21.143  1.00  0.00            
ATOM   3790  R3  CHO   514     214.797 107.829  23.593  1.00  0.00            
ATOM   3791  R4  CHO   514     211.947 107.229  24.093  1.00  0.00            
ATOM   3792  R5  CHO   514     213.147 108.829  24.993  1.00  0.00            
ATOM   3793  C1  CHO   514     212.047 106.979  28.143  1.00  0.00           C
ATOM   3794  C2  CHO   514     212.947 106.729  31.943  1.00  0.00           C
ATOM   3795  ROH CHO   515      41.097  68.779  59.043  1.00  0.00            
ATOM   3796  R1  CHO   515      40.947  69.029  56.243  1.00  0.00            
ATOM   3797  R2  CHO   515      42.797  67.829  54.543  1.00  0.00            
ATOM   3798  R3  CHO   515      40.547  66.729  53.443  1.00  0.00            
ATOM   3799  R4  CHO   515      42.697  66.129  51.543  1.00  0.00            
ATOM   3800  R5  CHO   515      40.847  67.079  51.093  1.00  0.00            
ATOM   3801  C1  CHO   515      40.597  64.029  48.793  1.00  0.00           C
ATOM   3802  C2  CHO   515      40.597  64.779  44.293  1.00  0.00           C
ATOM   3803  ROH CHO   516     165.897  62.529  15.893  1.00  0.00            
ATOM   3804  R1  CHO   516     166.597  61.529  18.443  1.00  0.00            
ATOM   3805  R2  CHO   516     167.547  63.129  20.443  1.00  0.00            
ATOM   3806  R3  CHO   516     165.447  62.079  21.843  1.00  0.00            
ATOM   3807  R4  CHO   516     167.297  62.979  23.893  1.00  0.00            
ATOM   3808  R5  CHO   516     166.497  60.979  23.743  1.00  0.00            
ATOM   3809  C1  CHO   516     165.247  61.929  27.243  1.00  0.00           C
ATOM   3810  C2  CHO   516     165.297  62.379  30.843  1.00  0.00           C
ATOM   3811  ROH CHO   517      47.147 207.379  32.293  1.00  0.00            
ATOM   3812  R1  CHO   517      47.197 205.179  34.093  1.00  0.00            
ATOM   3813  R2  CHO   517      45.247 204.779  35.943  1.00  0.00            
ATOM   3814  R3  CHO   517      45.147 202.279  34.793  1.00  0.00            
ATOM   3815  R4  CHO   517      43.947 201.929  37.443  1.00  0.00            
ATOM   3816  R5  CHO   517      45.597 200.779  36.593  1.00  0.00            
ATOM   3817  C1  CHO   517      43.097 197.979  37.243  1.00  0.00           C
ATOM   3818  C2  CHO   517      40.297 195.879  36.293  1.00  0.00           C
ATOM   3819  ROH CHO   518      29.747 118.229  21.293  1.00  0.00            
ATOM   3820  R1  CHO   518      30.047 116.479  23.493  1.00  0.00            
ATOM   3821  R2  CHO   518      32.347 116.479  25.043  1.00  0.00            
ATOM   3822  R3  CHO   518      30.547 116.829  27.093  1.00  0.00            
ATOM   3823  R4  CHO   518      32.897 115.579  28.343  1.00  0.00            
ATOM   3824  R5  CHO   518      30.797 114.879  28.443  1.00  0.00            
ATOM   3825  C1  CHO   518      31.497 115.429  32.143  1.00  0.00           C
ATOM   3826  C2  CHO   518      32.947 111.579  32.593  1.00  0.00           C
ATOM   3827  ROH CHO   519     222.097 139.179  58.243  1.00  0.00            
ATOM   3828  R1  CHO   519     222.597 137.779  55.843  1.00  0.00            
ATOM   3829  R2  CHO   519     221.047 138.179  53.593  1.00  0.00            
ATOM   3830  R3  CHO   519     223.447 138.629  52.393  1.00  0.00            
ATOM   3831  R4  CHO   519     221.547 138.579  50.193  1.00  0.00            
ATOM   3832  R5  CHO   519     223.397 137.429  50.343  1.00  0.00            
ATOM   3833  C1  CHO   519     224.147 139.279  47.093  1.00  0.00           C
ATOM   3834  C2  CHO   519     225.197 138.529  44.043  1.00  0.00           C
ATOM   3835  ROH CHO   520     104.897 124.329  28.443  1.00  0.00            
ATOM   3836  R1  CHO   520     103.547 123.729  30.843  1.00  0.00            
ATOM   3837  R2  CHO   520     104.597 122.029  32.743  1.00  0.00            
ATOM   3838  R3  CHO   520     104.147 124.179  34.393  1.00  0.00            
ATOM   3839  R4  CHO   520     103.597 121.829  36.043  1.00  0.00            
ATOM   3840  R5  CHO   520     102.247 123.529  35.743  1.00  0.00            
ATOM   3841  C1  CHO   520     102.597 123.679  39.543  1.00  0.00           C
ATOM   3842  C2  CHO   520      99.847 125.029  42.343  1.00  0.00           C
ATOM   3843  ROH CHO   521     155.097  17.479  56.893  1.00  0.00            
ATOM   3844  R1  CHO   521     156.347  15.529  55.293  1.00  0.00            
ATOM   3845  R2  CHO   521     154.997  14.079  53.343  1.00  0.00            
ATOM   3846  R3  CHO   521     156.997  15.029  51.743  1.00  0.00            
ATOM   3847  R4  CHO   521     156.197  12.479  50.543  1.00  0.00            
ATOM   3848  R5  CHO   521     158.197  13.029  51.143  1.00  0.00            
ATOM   3849  C1  CHO   521     158.747  12.379  47.393  1.00  0.00           C
ATOM   3850  C2  CHO   521     160.347  10.629  43.793  1.00  0.00           C
ATOM   3851  ROH CHO   522     133.147  22.679  53.693  1.00  0.00            
ATOM   3852  R1  CHO   522     132.497  23.329  50.993  1.00  0.00            
ATOM   3853  R2  CHO   522     134.197  24.829  49.393  1.00  0.00            
ATOM   3854  R3  CHO   522     133.947  22.729  47.743  1.00  0.00            
ATOM   3855  R4  CHO   522     135.747  24.579  46.293  1.00  0.00            
ATOM   3856  R5  CHO   522     133.897  23.679  45.543  1.00  0.00            
ATOM   3857  C1  CHO   522     136.397  22.429  42.943  1.00  0.00           C
ATOM   3858  C2  CHO   522     137.147  21.129  38.593  1.00  0.00           C
ATOM   3859  ROH CHO   523      61.647  42.979  57.543  1.00  0.00            
ATOM   3860  R1  CHO   523      61.447  43.329  54.743  1.00  0.00            
ATOM   3861  R2  CHO   523      63.297  42.229  52.993  1.00  0.00            
ATOM   3862  R3  CHO   523      61.097  41.129  51.843  1.00  0.00            
ATOM   3863  R4  CHO   523      63.097  41.079  49.743  1.00  0.00            
ATOM   3864  R5  CHO   523      61.097  41.929  49.593  1.00  0.00            
ATOM   3865  C1  CHO   523      60.897  39.379  46.743  1.00  0.00           C
ATOM   3866  C2  CHO   523      62.597  40.229  43.293  1.00  0.00           C
ATOM   3867  ROH CHO   524     180.897  90.479  16.743  1.00  0.00            
ATOM   3868  R1  CHO   524     180.397  91.329  19.393  1.00  0.00            
ATOM   3869  R2  CHO   524     178.997  89.779  21.193  1.00  0.00            
ATOM   3870  R3  CHO   524     181.197  90.179  22.743  1.00  0.00            
ATOM   3871  R4  CHO   524     178.947  89.879  24.643  1.00  0.00            
ATOM   3872  R5  CHO   524     180.397  91.529  24.543  1.00  0.00            
ATOM   3873  C1  CHO   524     180.997  90.329  28.093  1.00  0.00           C
ATOM   3874  C2  CHO   524     180.797  92.379  31.543  1.00  0.00           C
ATOM   3875  ROH CHO   525     160.897 114.829  21.293  1.00  0.00            
ATOM   3876  R1  CHO   525     162.147 115.679  23.693  1.00  0.00            
ATOM   3877  R2  CHO   525     160.797 117.129  25.643  1.00  0.00            
ATOM   3878  R3  CHO   525     161.697 115.129  27.243  1.00  0.00            
ATOM   3879  R4  CHO   525     161.297 117.429  29.043  1.00  0.00            
ATOM   3880  R5  CHO   525     163.097 116.279  28.843  1.00  0.00            
ATOM   3881  C1  CHO   525     162.447 115.729  32.543  1.00  0.00           C
ATOM   3882  C2  CHO   525     163.497 116.579  36.043  1.00  0.00           C
ATOM   3883  ROH CHO   526      40.697 112.179  24.443  1.00  0.00            
ATOM   3884  R1  CHO   526      41.647 111.679  27.043  1.00  0.00            
ATOM   3885  R2  CHO   526      40.797 113.179  29.243  1.00  0.00            
ATOM   3886  R3  CHO   526      40.247 110.729  30.293  1.00  0.00            
ATOM   3887  R4  CHO   526      40.697 112.479  32.593  1.00  0.00            
ATOM   3888  R5  CHO   526      41.647 110.529  32.193  1.00  0.00            
ATOM   3889  C1  CHO   526      40.097 109.729  35.543  1.00  0.00           C
ATOM   3890  C2  CHO   526      41.047 110.079  39.043  1.00  0.00           C
ATOM   3891  ROH CHO   527     127.997 218.329  30.043  1.00  0.00            
ATOM   3892  R1  CHO   527     127.447 219.229  32.693  1.00  0.00            
ATOM   3893  R2  CHO   527     125.747 217.879  34.393  1.00  0.00            
ATOM   3894  R3  CHO   527     127.897 217.929  36.043  1.00  0.00            
ATOM   3895  R4  CHO   527     125.647 217.279  37.793  1.00  0.00            
ATOM   3896  R5  CHO   527     127.097 218.879  38.093  1.00  0.00            
ATOM   3897  C1  CHO   527     127.597 216.979  41.343  1.00  0.00           C
ATOM   3898  C2  CHO   527     127.947 214.529  44.543  1.00  0.00           C
ATOM   3899  ROH CHO   528     123.847  86.329  56.093  1.00  0.00            
ATOM   3900  R1  CHO   528     124.147  87.129  53.393  1.00  0.00            
ATOM   3901  R2  CHO   528     123.047  85.729  51.293  1.00  0.00            
ATOM   3902  R3  CHO   528     121.947  88.129  50.693  1.00  0.00            
ATOM   3903  R4  CHO   528     121.397  86.479  48.343  1.00  0.00            
ATOM   3904  R5  CHO   528     122.397  88.429  48.343  1.00  0.00            
ATOM   3905  C1  CHO   528     119.397  89.129  46.043  1.00  0.00           C
ATOM   3906  C2  CHO   528     116.647  90.479  44.493  1.00  0.00           C
ATOM   3907  ROH CHO   529     142.547  90.779  20.443  1.00  0.00            
ATOM   3908  R1  CHO   529     144.097  90.629  22.793  1.00  0.00            
ATOM   3909  R2  CHO   529     143.897  92.479  24.843  1.00  0.00            
ATOM   3910  R3  CHO   529     143.447  90.279  26.393  1.00  0.00            
ATOM   3911  R4  CHO   529     143.897  92.429  28.293  1.00  0.00            
ATOM   3912  R5  CHO   529     144.897  90.529  28.243  1.00  0.00            
ATOM   3913  C1  CHO   529     143.397  90.329  31.743  1.00  0.00           C
ATOM   3914  C2  CHO   529     141.697  90.929  35.243  1.00  0.00           C
ATOM   3915  ROH CHO   530      37.047 119.629  58.343  1.00  0.00            
ATOM   3916  R1  CHO   530      38.147 119.429  55.743  1.00  0.00            
ATOM   3917  R2  CHO   530      37.547 117.329  54.043  1.00  0.00            
ATOM   3918  R3  CHO   530      36.947 119.379  52.343  1.00  0.00            
ATOM   3919  R4  CHO   530      38.197 117.329  50.643  1.00  0.00            
ATOM   3920  R5  CHO   530      38.747 119.429  50.793  1.00  0.00            
ATOM   3921  C1  CHO   530      37.947 119.279  47.043  1.00  0.00           C
ATOM   3922  C2  CHO   530      38.397 119.979  43.343  1.00  0.00           C
ATOM   3923  ROH CHO   531      79.447  44.579  22.493  1.00  0.00            
ATOM   3924  R1  CHO   531      79.697  45.079  25.243  1.00  0.00            
ATOM   3925  R2  CHO   531      77.697  44.379  27.043  1.00  0.00            
ATOM   3926  R3  CHO   531      79.747  43.079  28.293  1.00  0.00            
ATOM   3927  R4  CHO   531      78.547  44.779  30.393  1.00  0.00            
ATOM   3928  R5  CHO   531      80.647  44.729  29.793  1.00  0.00            
ATOM   3929  C1  CHO   531      80.997  43.779  33.493  1.00  0.00           C
ATOM   3930  C2  CHO   531      78.847  45.529  35.943  1.00  0.00           C
ATOM   3931  ROH CHO   532     119.147  17.229  21.993  1.00  0.00            
ATOM   3932  R1  CHO   532     119.047  17.779  24.793  1.00  0.00            
ATOM   3933  R2  CHO   532     118.847  15.779  26.693  1.00  0.00            
ATOM   3934  R3  CHO   532     121.047  16.979  27.693  1.00  0.00            
ATOM   3935  R4  CHO   532     119.297  16.529  30.043  1.00  0.00            
ATOM   3936  R5  CHO   532     120.197  18.429  29.393  1.00  0.00            
ATOM   3937  C1  CHO   532     121.647  18.129  32.893  1.00  0.00           C
ATOM   3938  C2  CHO   532     119.047  18.179  36.393  1.00  0.00           C
ATOM   3939  ROH CHO   533     101.797  47.879  53.743  1.00  0.00            
ATOM   3940  R1  CHO   533     100.497  47.429  51.293  1.00  0.00            
ATOM   3941  R2  CHO   533      98.947  49.379  50.043  1.00  0.00            
ATOM   3942  R3  CHO   533     100.547  48.879  47.943  1.00  0.00            
ATOM   3943  R4  CHO   533      97.947  49.629  46.743  1.00  0.00            
ATOM   3944  R5  CHO   533      99.097  47.829  46.293  1.00  0.00            
ATOM   3945  C1  CHO   533      98.947  49.279  42.793  1.00  0.00           C
ATOM   3946  C2  CHO   533      98.147  45.379  40.593  1.00  0.00           C
ATOM   3947  ROH CHO   534      48.547 151.579  61.093  1.00  0.00            
ATOM   3948  R1  CHO   534      49.847 151.779  58.593  1.00  0.00            
ATOM   3949  R2  CHO   534      50.547 149.529  57.143  1.00  0.00            
ATOM   3950  R3  CHO   534      49.097 150.779  55.193  1.00  0.00            
ATOM   3951  R4  CHO   534      51.297 149.429  53.743  1.00  0.00            
ATOM   3952  R5  CHO   534      50.747 151.529  53.593  1.00  0.00            
ATOM   3953  C1  CHO   534      50.347 150.529  49.943  1.00  0.00           C
ATOM   3954  C2  CHO   534      50.997 151.079  46.893  1.00  0.00           C
ATOM   3955  ROH CHO   535     126.947 135.979  61.043  1.00  0.00            
ATOM   3956  R1  CHO   535     125.847 134.979  58.643  1.00  0.00            
ATOM   3957  R2  CHO   535     127.347 133.679  56.743  1.00  0.00            
ATOM   3958  R3  CHO   535     125.447 131.779  57.043  1.00  0.00            
ATOM   3959  R4  CHO   535     126.047 131.779  54.143  1.00  0.00            
ATOM   3960  R5  CHO   535     124.097 131.979  55.093  1.00  0.00            
ATOM   3961  C1  CHO   535     123.497 128.929  52.893  1.00  0.00           C
ATOM   3962  C2  CHO   535     121.347 126.829  49.743  1.00  0.00           C
ATOM   3963  ROH CHO   536     101.347  41.829  23.343  1.00  0.00            
ATOM   3964  R1  CHO   536     102.947  41.679  25.643  1.00  0.00            
ATOM   3965  R2  CHO   536     104.447  43.829  26.543  1.00  0.00            
ATOM   3966  R3  CHO   536     103.047  43.429  28.843  1.00  0.00            
ATOM   3967  R4  CHO   536     105.247  45.279  29.593  1.00  0.00            
ATOM   3968  R5  CHO   536     104.747  43.379  30.543  1.00  0.00            
ATOM   3969  C1  CHO   536     104.447  45.729  33.543  1.00  0.00           C
ATOM   3970  C2  CHO   536     107.997  46.629  33.543  1.00  0.00           C
ATOM   3971  ROH CHO   537     130.197 160.379  61.393  1.00  0.00            
ATOM   3972  R1  CHO   537     130.147 160.129  58.593  1.00  0.00            
ATOM   3973  R2  CHO   537     127.797 160.179  57.143  1.00  0.00            
ATOM   3974  R3  CHO   537     129.097 162.129  55.793  1.00  0.00            
ATOM   3975  R4  CHO   537     126.697 161.579  54.193  1.00  0.00            
ATOM   3976  R5  CHO   537     128.747 161.579  53.443  1.00  0.00            
ATOM   3977  C1  CHO   537     127.247 164.279  51.193  1.00  0.00           C
ATOM   3978  C2  CHO   537     122.997 165.279  49.843  1.00  0.00           C
ATOM   3979  ROH CHO   538       8.647 120.229  23.643  1.00  0.00            
ATOM   3980  R1  CHO   538       8.797 120.529  26.443  1.00  0.00            
ATOM   3981  R2  CHO   538       6.597 120.179  28.143  1.00  0.00            
ATOM   3982  R3  CHO   538       8.247 118.429  29.393  1.00  0.00            
ATOM   3983  R4  CHO   538       6.347 119.229  31.443  1.00  0.00            
ATOM   3984  R5  CHO   538       8.497 119.279  31.593  1.00  0.00            
ATOM   3985  C1  CHO   538       7.697 116.979  34.543  1.00  0.00           C
ATOM   3986  C2  CHO   538       8.747 118.429  37.943  1.00  0.00           C
ATOM   3987  ROH CHO   539     181.647 136.379  52.143  1.00  0.00            
ATOM   3988  R1  CHO   539     182.447 136.629  49.443  1.00  0.00            
ATOM   3989  R2  CHO   539     181.897 134.729  47.543  1.00  0.00            
ATOM   3990  R3  CHO   539     180.847 136.879  46.193  1.00  0.00            
ATOM   3991  R4  CHO   539     181.597 134.979  44.093  1.00  0.00            
ATOM   3992  R5  CHO   539     182.197 137.079  44.193  1.00  0.00            
ATOM   3993  C1  CHO   539     180.447 137.129  40.843  1.00  0.00           C
ATOM   3994  C2  CHO   539     181.097 133.679  38.143  1.00  0.00           C
ATOM   3995  ROH CHO   540     217.147  22.779  58.443  1.00  0.00            
ATOM   3996  R1  CHO   540     216.097  22.829  55.843  1.00  0.00            
ATOM   3997  R2  CHO   540     216.447  24.929  54.143  1.00  0.00            
ATOM   3998  R3  CHO   540     217.397  22.979  52.443  1.00  0.00            
ATOM   3999  R4  CHO   540     216.447  25.129  50.643  1.00  0.00            
ATOM   4000  R5  CHO   540     215.847  23.029  50.593  1.00  0.00            
ATOM   4001  C1  CHO   540     217.297  23.429  47.093  1.00  0.00           C
ATOM   4002  C2  CHO   540     217.647  25.279  43.043  1.00  0.00           C
ATOM   4003  ROH CHO   541     193.397  62.429  52.193  1.00  0.00            
ATOM   4004  R1  CHO   541     193.297  61.429  49.543  1.00  0.00            
ATOM   4005  R2  CHO   541     192.147  62.829  47.493  1.00  0.00            
ATOM   4006  R3  CHO   541     194.547  62.479  46.293  1.00  0.00            
ATOM   4007  R4  CHO   541     192.597  62.179  44.093  1.00  0.00            
ATOM   4008  R5  CHO   541     194.197  60.779  44.643  1.00  0.00            
ATOM   4009  C1  CHO   541     195.147  61.479  41.043  1.00  0.00           C
ATOM   4010  C2  CHO   541     194.297  58.479  40.093  1.00  0.00           C
ATOM   4011  ROH CHO   542     119.947  56.329  50.143  1.00  0.00            
ATOM   4012  R1  CHO   542     118.597  55.429  47.843  1.00  0.00            
ATOM   4013  R2  CHO   542     119.797  55.229  45.343  1.00  0.00            
ATOM   4014  R3  CHO   542     118.947  52.679  45.443  1.00  0.00            
ATOM   4015  R4  CHO   542     119.247  53.229  42.593  1.00  0.00            
ATOM   4016  R5  CHO   542     117.447  52.479  43.593  1.00  0.00            
ATOM   4017  C1  CHO   542     118.047  49.679  41.093  1.00  0.00           C
ATOM   4018  C2  CHO   542     114.997  48.479  38.193  1.00  0.00           C
ATOM   4019  ROH CHO   543       8.897 151.979  59.643  1.00  0.00            
ATOM   4020  R1  CHO   543       8.347 153.329  57.243  1.00  0.00            
ATOM   4021  R2  CHO   543       8.897 156.029  56.893  1.00  0.00            
ATOM   4022  R3  CHO   543      10.297 155.129  54.693  1.00  0.00            
ATOM   4023  R4  CHO   543       9.597 157.929  54.043  1.00  0.00            
ATOM   4024  R5  CHO   543       9.197 156.179  52.843  1.00  0.00            
ATOM   4025  C1  CHO   543      11.347 158.179  50.393  1.00  0.00           C
ATOM   4026  C2  CHO   543      10.447 160.629  46.993  1.00  0.00           C
ATOM   4027  ROH CHO   544      16.797  98.029  21.943  1.00  0.00            
ATOM   4028  R1  CHO   544      15.247  99.279  23.993  1.00  0.00            
ATOM   4029  R2  CHO   544      12.847  98.179  24.843  1.00  0.00            
ATOM   4030  R3  CHO   544      13.997  98.379  27.293  1.00  0.00            
ATOM   4031  R4  CHO   544      11.197  99.079  27.793  1.00  0.00            
ATOM   4032  R5  CHO   544      12.947 100.229  28.343  1.00  0.00            
ATOM   4033  C1  CHO   544      11.397  99.729  31.743  1.00  0.00           C
ATOM   4034  C2  CHO   544       9.197  98.629  34.693  1.00  0.00           C
ATOM   4035  ROH CHO   545     218.197   1.679  58.893  1.00  0.00            
ATOM   4036  R1  CHO   545     218.147   2.629  56.193  1.00  0.00            
ATOM   4037  R2  CHO   545     219.697   1.479  54.193  1.00  0.00            
ATOM   4038  R3  CHO   545     217.297   1.279  52.943  1.00  0.00            
ATOM   4039  R4  CHO   545     219.247   1.529  50.793  1.00  0.00            
ATOM   4040  R5  CHO   545     217.447   2.779  51.093  1.00  0.00            
ATOM   4041  C1  CHO   545     216.747   1.379  47.593  1.00  0.00           C
ATOM   4042  C2  CHO   545     219.297  -0.371  45.693  1.00  0.00           C
ATOM   4043  ROH CHO   546     209.147 135.329  24.793  1.00  0.00            
ATOM   4044  R1  CHO   546     207.297 133.829  26.293  1.00  0.00            
ATOM   4045  R2  CHO   546     207.497 133.529  29.043  1.00  0.00            
ATOM   4046  R3  CHO   546     204.947 134.479  28.993  1.00  0.00            
ATOM   4047  R4  CHO   546     205.497 134.029  31.843  1.00  0.00            
ATOM   4048  R5  CHO   546     203.847 133.229  30.743  1.00  0.00            
ATOM   4049  C1  CHO   546     201.947 135.179  33.443  1.00  0.00           C
ATOM   4050  C2  CHO   546     198.447 134.379  33.843  1.00  0.00           C
ATOM   4051  ROH CHO   547       3.147 110.629  19.843  1.00  0.00            
ATOM   4052  R1  CHO   547       3.997 110.529  22.543  1.00  0.00            
ATOM   4053  R2  CHO   547       2.797 111.979  24.543  1.00  0.00            
ATOM   4054  R3  CHO   547       2.597 109.529  25.743  1.00  0.00            
ATOM   4055  R4  CHO   547       2.147 111.429  27.893  1.00  0.00            
ATOM   4056  R5  CHO   547       3.597 109.829  27.893  1.00  0.00            
ATOM   4057  C1  CHO   547       1.547 108.829  30.993  1.00  0.00           C
ATOM   4058  C2  CHO   547       1.547 106.879  34.993  1.00  0.00           C
ATOM   4059  ROH CHO   548     136.597  82.179  20.943  1.00  0.00            
ATOM   4060  R1  CHO   548     136.897  81.279  23.593  1.00  0.00            
ATOM   4061  R2  CHO   548     137.897  82.879  25.593  1.00  0.00            
ATOM   4062  R3  CHO   548     135.547  82.179  26.843  1.00  0.00            
ATOM   4063  R4  CHO   548     137.247  83.279  28.993  1.00  0.00            
ATOM   4064  R5  CHO   548     136.247  81.329  28.993  1.00  0.00            
ATOM   4065  C1  CHO   548     134.697  82.829  32.143  1.00  0.00           C
ATOM   4066  C2  CHO   548     133.297  81.479  34.993  1.00  0.00           C
ATOM   4067  ROH CHO   549      23.747 111.929  59.093  1.00  0.00            
ATOM   4068  R1  CHO   549      23.397 111.029  56.443  1.00  0.00            
ATOM   4069  R2  CHO   549      22.797 112.729  54.393  1.00  0.00            
ATOM   4070  R3  CHO   549      24.997 111.629  53.243  1.00  0.00            
ATOM   4071  R4  CHO   549      23.397 112.679  50.993  1.00  0.00            
ATOM   4072  R5  CHO   549      24.147 110.629  51.193  1.00  0.00            
ATOM   4073  C1  CHO   549      25.847 111.529  47.893  1.00  0.00           C
ATOM   4074  C2  CHO   549      25.047 113.079  45.043  1.00  0.00           C
ATOM   4075  ROH CHO   550     137.647 153.879  26.893  1.00  0.00            
ATOM   4076  R1  CHO   550     138.697 153.479  29.543  1.00  0.00            
ATOM   4077  R2  CHO   550     140.097 155.429  30.893  1.00  0.00            
ATOM   4078  R3  CHO   550     138.247 154.979  32.793  1.00  0.00            
ATOM   4079  R4  CHO   550     140.597 155.929  34.243  1.00  0.00            
ATOM   4080  R5  CHO   550     139.447 154.079  34.643  1.00  0.00            
ATOM   4081  C1  CHO   550     139.147 155.779  38.043  1.00  0.00           C
ATOM   4082  C2  CHO   550     140.047 156.979  41.693  1.00  0.00           C
ATOM   4083  ROH CHO   551      31.297 161.329  25.593  1.00  0.00            
ATOM   4084  R1  CHO   551      30.097 160.579  28.043  1.00  0.00            
ATOM   4085  R2  CHO   551      31.297 158.779  29.793  1.00  0.00            
ATOM   4086  R3  CHO   551      30.947 160.779  31.593  1.00  0.00            
ATOM   4087  R4  CHO   551      31.847 158.479  33.193  1.00  0.00            
ATOM   4088  R5  CHO   551      30.047 159.679  33.493  1.00  0.00            
ATOM   4089  C1  CHO   551      31.797 160.229  36.843  1.00  0.00           C
ATOM   4090  C2  CHO   551      30.847 162.879  40.143  1.00  0.00           C
ATOM   4091  ROH CHO   552      74.597  69.429  57.343  1.00  0.00            
ATOM   4092  R1  CHO   552      73.047  69.879  54.993  1.00  0.00            
ATOM   4093  R2  CHO   552      73.297  72.129  53.493  1.00  0.00            
ATOM   4094  R3  CHO   552      73.647  70.379  51.443  1.00  0.00            
ATOM   4095  R4  CHO   552      73.347  72.929  50.093  1.00  0.00            
ATOM   4096  R5  CHO   552      72.247  71.129  49.693  1.00  0.00            
ATOM   4097  C1  CHO   552      73.747  71.729  46.243  1.00  0.00           C
ATOM   4098  C2  CHO   552      69.797  73.279  44.393  1.00  0.00           C
ATOM   4099  ROH CHO   553      36.597 121.829  24.943  1.00  0.00            
ATOM   4100  R1  CHO   553      35.647 121.579  27.593  1.00  0.00            
ATOM   4101  R2  CHO   553      35.097 119.129  28.793  1.00  0.00            
ATOM   4102  R3  CHO   553      36.747 120.079  30.693  1.00  0.00            
ATOM   4103  R4  CHO   553      34.347 119.229  32.143  1.00  0.00            
ATOM   4104  R5  CHO   553      35.347 121.179  32.293  1.00  0.00            
ATOM   4105  C1  CHO   553      35.547 120.129  35.943  1.00  0.00           C
ATOM   4106  C2  CHO   553      34.397 117.079  39.243  1.00  0.00           C
ATOM   4107  ROH CHO   554      81.647 123.929  28.293  1.00  0.00            
ATOM   4108  R1  CHO   554      80.547 123.829  30.893  1.00  0.00            
ATOM   4109  R2  CHO   554      82.097 123.479  33.143  1.00  0.00            
ATOM   4110  R3  CHO   554      80.847 125.729  33.993  1.00  0.00            
ATOM   4111  R4  CHO   554      80.747 123.979  36.293  1.00  0.00            
ATOM   4112  R5  CHO   554      79.097 125.029  35.393  1.00  0.00            
ATOM   4113  C1  CHO   554      78.847 126.429  38.893  1.00  0.00           C
ATOM   4114  C2  CHO   554      78.897 128.679  42.693  1.00  0.00           C
ATOM   4115  ROH CHO   555     203.947  51.729  52.093  1.00  0.00            
ATOM   4116  R1  CHO   555     204.297  52.629  49.443  1.00  0.00            
ATOM   4117  R2  CHO   555     206.397  51.829  47.843  1.00  0.00            
ATOM   4118  R3  CHO   555     204.447  51.179  46.093  1.00  0.00            
ATOM   4119  R4  CHO   555     206.897  50.329  44.743  1.00  0.00            
ATOM   4120  R5  CHO   555     205.347  51.629  43.943  1.00  0.00            
ATOM   4121  C1  CHO   555     205.297  48.879  41.343  1.00  0.00           C
ATOM   4122  C2  CHO   555     207.897  48.729  39.093  1.00  0.00           C
ATOM   4123  ROH CHO   556     200.447  84.929  21.343  1.00  0.00            
ATOM   4124  R1  CHO   556     200.047  86.179  23.843  1.00  0.00            
ATOM   4125  R2  CHO   556     201.097  85.179  26.193  1.00  0.00            
ATOM   4126  R3  CHO   556     202.147  87.679  26.393  1.00  0.00            
ATOM   4127  R4  CHO   556     201.347  86.979  29.143  1.00  0.00            
ATOM   4128  R5  CHO   556     200.747  88.779  28.043  1.00  0.00            
ATOM   4129  C1  CHO   556     202.447  90.379  31.043  1.00  0.00           C
ATOM   4130  C2  CHO   556     205.047  92.079  33.543  1.00  0.00           C
ATOM   4131  ROH CHO   557      21.197 154.579  59.093  1.00  0.00            
ATOM   4132  R1  CHO   557      21.597 155.529  56.493  1.00  0.00            
ATOM   4133  R2  CHO   557      22.747 153.979  54.493  1.00  0.00            
ATOM   4134  R3  CHO   557      20.497 154.629  53.143  1.00  0.00            
ATOM   4135  R4  CHO   557      22.347 153.779  51.043  1.00  0.00            
ATOM   4136  R5  CHO   557      21.297 155.679  51.143  1.00  0.00            
ATOM   4137  C1  CHO   557      20.047 154.329  47.793  1.00  0.00           C
ATOM   4138  C2  CHO   557      20.397 153.779  43.943  1.00  0.00           C
ATOM   4139  ROH CHO   558     111.047  92.779  58.593  1.00  0.00            
ATOM   4140  R1  CHO   558     112.347  93.679  56.243  1.00  0.00            
ATOM   4141  R2  CHO   558     111.297  93.229  53.693  1.00  0.00            
ATOM   4142  R3  CHO   558     111.547  95.929  53.493  1.00  0.00            
ATOM   4143  R4  CHO   558     111.197  94.979  50.743  1.00  0.00            
ATOM   4144  R5  CHO   558     112.797  96.279  51.493  1.00  0.00            
ATOM   4145  C1  CHO   558     111.397  98.529  48.793  1.00  0.00           C
ATOM   4146  C2  CHO   558     110.247 100.829  46.593  1.00  0.00           C
ATOM   4147  ROH CHO   559     164.647 136.779  58.043  1.00  0.00            
ATOM   4148  R1  CHO   559     164.397 136.679  55.243  1.00  0.00            
ATOM   4149  R2  CHO   559     161.947 136.929  53.993  1.00  0.00            
ATOM   4150  R3  CHO   559     163.247 138.929  52.643  1.00  0.00            
ATOM   4151  R4  CHO   559     160.747 138.529  51.193  1.00  0.00            
ATOM   4152  R5  CHO   559     162.747 138.529  50.343  1.00  0.00            
ATOM   4153  C1  CHO   559     161.247 141.329  48.293  1.00  0.00           C
ATOM   4154  C2  CHO   559     162.997 144.879  46.343  1.00  0.00           C
ATOM   4155  ROH CHO   560     104.947  16.329  54.593  1.00  0.00            
ATOM   4156  R1  CHO   560     103.547  16.229  52.093  1.00  0.00            
ATOM   4157  R2  CHO   560     104.347  17.629  49.893  1.00  0.00            
ATOM   4158  R3  CHO   560     104.297  15.179  48.693  1.00  0.00            
ATOM   4159  R4  CHO   560     103.447  17.029  46.593  1.00  0.00            
ATOM   4160  R5  CHO   560     102.397  15.229  47.243  1.00  0.00            
ATOM   4161  C1  CHO   560     102.847  14.379  43.593  1.00  0.00           C
ATOM   4162  C2  CHO   560     100.047  16.979  41.143  1.00  0.00           C
ATOM   4163  ROH CHO   561     154.847  56.479  54.593  1.00  0.00            
ATOM   4164  R1  CHO   561     155.797  57.779  52.243  1.00  0.00            
ATOM   4165  R2  CHO   561     156.297  56.379  49.893  1.00  0.00            
ATOM   4166  R3  CHO   561     154.597  58.229  48.843  1.00  0.00            
ATOM   4167  R4  CHO   561     155.947  57.029  46.493  1.00  0.00            
ATOM   4168  R5  CHO   561     155.847  59.179  46.943  1.00  0.00            
ATOM   4169  C1  CHO   561     154.147  59.179  43.543  1.00  0.00           C
ATOM   4170  C2  CHO   561     155.897  59.829  41.243  1.00  0.00           C
ATOM   4171  ROH CHO   562      77.447 159.529  31.543  1.00  0.00            
ATOM   4172  R1  CHO   562      75.797 159.279  33.793  1.00  0.00            
ATOM   4173  R2  CHO   562      76.097 157.329  35.693  1.00  0.00            
ATOM   4174  R3  CHO   562      76.147 159.429  37.443  1.00  0.00            
ATOM   4175  R4  CHO   562      75.297 157.129  39.043  1.00  0.00            
ATOM   4176  R5  CHO   562      74.297 159.079  38.893  1.00  0.00            
ATOM   4177  C1  CHO   562      74.897 158.979  42.643  1.00  0.00           C
ATOM   4178  C2  CHO   562      76.397 155.629  45.943  1.00  0.00           C
ATOM   4179  ROH CHO   563       3.597 104.129  57.393  1.00  0.00            
ATOM   4180  R1  CHO   563       2.547 104.679  54.843  1.00  0.00            
ATOM   4181  R2  CHO   563       3.597 106.629  53.143  1.00  0.00            
ATOM   4182  R3  CHO   563       3.747 104.579  51.393  1.00  0.00            
ATOM   4183  R4  CHO   563       3.847 106.979  49.743  1.00  0.00            
ATOM   4184  R5  CHO   563       2.497 105.279  49.493  1.00  0.00            
ATOM   4185  C1  CHO   563       4.147 105.229  46.043  1.00  0.00           C
ATOM   4186  C2  CHO   563       6.497 107.879  43.243  1.00  0.00           C
ATOM   4187  ROH CHO   564       3.297 198.879  36.143  1.00  0.00            
ATOM   4188  R1  CHO   564       3.897 197.729  38.643  1.00  0.00            
ATOM   4189  R2  CHO   564       2.047 197.579  40.693  1.00  0.00            
ATOM   4190  R3  CHO   564       2.697 194.929  40.643  1.00  0.00            
ATOM   4191  R4  CHO   564       2.397 195.579  43.493  1.00  0.00            
ATOM   4192  R5  CHO   564       4.147 194.679  42.593  1.00  0.00            
ATOM   4193  C1  CHO   564       3.247 191.929  45.093  1.00  0.00           C
ATOM   4194  C2  CHO   564       1.197 191.279  47.643  1.00  0.00           C
ATOM   4195  ROH CHO   565     136.047  90.079  55.393  1.00  0.00            
ATOM   4196  R1  CHO   565     135.247  89.729  52.693  1.00  0.00            
ATOM   4197  R2  CHO   565     132.597  89.929  51.893  1.00  0.00            
ATOM   4198  R3  CHO   565     133.597  91.729  50.143  1.00  0.00            
ATOM   4199  R4  CHO   565     130.997  90.929  48.993  1.00  0.00            
ATOM   4200  R5  CHO   565     132.947  90.879  47.993  1.00  0.00            
ATOM   4201  C1  CHO   565     131.047  93.229  45.643  1.00  0.00           C
ATOM   4202  C2  CHO   565     130.447  91.479  42.793  1.00  0.00           C
ATOM   4203  ROH CHO   566     102.697 222.879  24.143  1.00  0.00            
ATOM   4204  R1  CHO   566     103.697 223.279  26.793  1.00  0.00            
ATOM   4205  R2  CHO   566     104.897 225.629  27.543  1.00  0.00            
ATOM   4206  R3  CHO   566     103.047 225.579  29.543  1.00  0.00            
ATOM   4207  R4  CHO   566     105.147 227.329  30.543  1.00  0.00            
ATOM   4208  R5  CHO   566     104.347 225.579  31.543  1.00  0.00            
ATOM   4209  C1  CHO   566     103.547 228.229  34.193  1.00  0.00           C
ATOM   4210  C2  CHO   566     101.847 227.479  37.493  1.00  0.00           C
ATOM   4211  ROH CHO   567     155.947 131.879  24.243  1.00  0.00            
ATOM   4212  R1  CHO   567     156.047 134.079  25.993  1.00  0.00            
ATOM   4213  R2  CHO   567     154.497 134.229  28.293  1.00  0.00            
ATOM   4214  R3  CHO   567     156.897 134.629  29.493  1.00  0.00            
ATOM   4215  R4  CHO   567     154.947 135.229  31.593  1.00  0.00            
ATOM   4216  R5  CHO   567     156.547 136.529  30.943  1.00  0.00            
ATOM   4217  C1  CHO   567     157.447 136.229  34.593  1.00  0.00           C
ATOM   4218  C2  CHO   567     154.597 137.329  36.143  1.00  0.00           C
ATOM   4219  ROH CHO   568      90.897  75.479  56.843  1.00  0.00            
ATOM   4220  R1  CHO   568      89.897  76.079  54.293  1.00  0.00            
ATOM   4221  R2  CHO   568      90.697  78.329  52.893  1.00  0.00            
ATOM   4222  R3  CHO   568      91.347  76.579  50.943  1.00  0.00            
ATOM   4223  R4  CHO   568      90.847  79.079  49.543  1.00  0.00            
ATOM   4224  R5  CHO   568      89.947  77.179  49.093  1.00  0.00            
ATOM   4225  C1  CHO   568      91.597  77.829  45.743  1.00  0.00           C
ATOM   4226  C2  CHO   568      93.147  80.579  43.093  1.00  0.00           C
ATOM   4227  ROH CHO   569      99.397  98.529  64.293  1.00  0.00            
ATOM   4228  R1  CHO   569      98.447  99.429  61.793  1.00  0.00            
ATOM   4229  R2  CHO   569      98.697 102.029  60.943  1.00  0.00            
ATOM   4230  R3  CHO   569      99.897 100.929  58.793  1.00  0.00            
ATOM   4231  R4  CHO   569      98.847 103.429  57.793  1.00  0.00            
ATOM   4232  R5  CHO   569      98.447 101.479  56.943  1.00  0.00            
ATOM   4233  C1  CHO   569      99.997 103.179  53.943  1.00  0.00           C
ATOM   4234  C2  CHO   569     101.397 106.079  53.043  1.00  0.00           C
ATOM   4235  ROH CHO   570     192.297 124.779  14.343  1.00  0.00            
ATOM   4236  R1  CHO   570     191.047 125.479  16.793  1.00  0.00            
ATOM   4237  R2  CHO   570     189.747 123.679  18.393  1.00  0.00            
ATOM   4238  R3  CHO   570     191.447 124.629  20.293  1.00  0.00            
ATOM   4239  R4  CHO   570     189.597 122.929  21.793  1.00  0.00            
ATOM   4240  R5  CHO   570     190.047 125.029  22.193  1.00  0.00            
ATOM   4241  C1  CHO   570     191.047 123.379  25.493  1.00  0.00           C
ATOM   4242  C2  CHO   570     190.647 124.229  29.543  1.00  0.00           C
ATOM   4243  ROH CHO   571      28.297 212.329  61.293  1.00  0.00            
ATOM   4244  R1  CHO   571      28.397 212.579  58.443  1.00  0.00            
ATOM   4245  R2  CHO   571      26.347 211.679  56.843  1.00  0.00            
ATOM   4246  R3  CHO   571      26.447 214.229  55.893  1.00  0.00            
ATOM   4247  R4  CHO   571      24.247 212.979  54.393  1.00  0.00            
ATOM   4248  R5  CHO   571      25.947 213.979  53.543  1.00  0.00            
ATOM   4249  C1  CHO   571      23.097 216.129  52.093  1.00  0.00           C
ATOM   4250  C2  CHO   571      21.197 219.129  50.293  1.00  0.00           C
ATOM   4251  ROH CHO   572      41.147  36.229  29.693  1.00  0.00            
ATOM   4252  R1  CHO   572      42.647  35.829  32.093  1.00  0.00            
ATOM   4253  R2  CHO   572      43.847  37.929  33.443  1.00  0.00            
ATOM   4254  R3  CHO   572      42.447  36.979  35.543  1.00  0.00            
ATOM   4255  R4  CHO   572      44.697  38.379  36.743  1.00  0.00            
ATOM   4256  R5  CHO   572      44.097  36.329  37.143  1.00  0.00            
ATOM   4257  C1  CHO   572      43.847  37.729  40.643  1.00  0.00           C
ATOM   4258  C2  CHO   572      42.847  36.629  44.793  1.00  0.00           C
ATOM   4259  ROH CHO   573     176.247  56.179  53.043  1.00  0.00            
ATOM   4260  R1  CHO   573     176.797  56.029  50.293  1.00  0.00            
ATOM   4261  R2  CHO   573     175.247  54.579  48.543  1.00  0.00            
ATOM   4262  R3  CHO   573     175.147  56.979  47.193  1.00  0.00            
ATOM   4263  R4  CHO   573     173.797  55.029  45.393  1.00  0.00            
ATOM   4264  R5  CHO   573     175.447  56.379  44.893  1.00  0.00            
ATOM   4265  C1  CHO   573     172.797  57.529  42.343  1.00  0.00           C
ATOM   4266  C2  CHO   573     173.197  58.579  39.093  1.00  0.00           C
ATOM   4267  ROH CHO   574     153.697  45.279  50.993  1.00  0.00            
ATOM   4268  R1  CHO   574     152.397  45.929  48.593  1.00  0.00            
ATOM   4269  R2  CHO   574     153.747  47.079  46.393  1.00  0.00            
ATOM   4270  R3  CHO   574     152.647  44.979  45.043  1.00  0.00            
ATOM   4271  R4  CHO   574     153.447  46.879  42.993  1.00  0.00            
ATOM   4272  R5  CHO   574     151.497  45.979  43.243  1.00  0.00            
ATOM   4273  C1  CHO   574     152.297  44.779  39.693  1.00  0.00           C
ATOM   4274  C2  CHO   574     153.747  48.079  38.143  1.00  0.00           C
ATOM   4275  ROH CHO   575     145.697   5.479  29.293  1.00  0.00            
ATOM   4276  R1  CHO   575     144.547   7.329  31.093  1.00  0.00            
ATOM   4277  R2  CHO   575     145.847   8.179  33.393  1.00  0.00            
ATOM   4278  R3  CHO   575     145.347  10.629  32.393  1.00  0.00            
ATOM   4279  R4  CHO   575     145.147  10.979  35.293  1.00  0.00            
ATOM   4280  R5  CHO   575     143.647  11.529  33.843  1.00  0.00            
ATOM   4281  C1  CHO   575     144.297  14.929  35.443  1.00  0.00           C
ATOM   4282  C2  CHO   575     147.697  17.479  35.343  1.00  0.00           C
ATOM   4283  ROH CHO   576     130.847 112.979  62.293  1.00  0.00            
ATOM   4284  R1  CHO   576     130.397 112.829  59.493  1.00  0.00            
ATOM   4285  R2  CHO   576     127.947 113.279  58.343  1.00  0.00            
ATOM   4286  R3  CHO   576     129.347 115.079  56.893  1.00  0.00            
ATOM   4287  R4  CHO   576     126.847 114.629  55.393  1.00  0.00            
ATOM   4288  R5  CHO   576     128.847 114.429  54.593  1.00  0.00            
ATOM   4289  C1  CHO   576     127.497 117.129  52.243  1.00  0.00           C
ATOM   4290  C2  CHO   576     124.247 119.929  49.943  1.00  0.00           C
ATOM   4291  ROH CHO   577     176.597 112.829  50.643  1.00  0.00            
ATOM   4292  R1  CHO   577     174.747 113.679  48.643  1.00  0.00            
ATOM   4293  R2  CHO   577     175.397 115.479  46.693  1.00  0.00            
ATOM   4294  R3  CHO   577     174.497 113.529  44.993  1.00  0.00            
ATOM   4295  R4  CHO   577     174.047 116.029  43.543  1.00  0.00            
ATOM   4296  R5  CHO   577     172.597 114.479  43.943  1.00  0.00            
ATOM   4297  C1  CHO   577     172.447 114.529  40.143  1.00  0.00           C
ATOM   4298  C2  CHO   577     172.597 113.379  36.293  1.00  0.00           C
ATOM   4299  ROH CHO   578     116.747  79.329  55.193  1.00  0.00            
ATOM   4300  R1  CHO   578     114.997  79.279  52.993  1.00  0.00            
ATOM   4301  R2  CHO   578     114.147  81.579  51.693  1.00  0.00            
ATOM   4302  R3  CHO   578     115.097  80.329  49.493  1.00  0.00            
ATOM   4303  R4  CHO   578     113.147  82.279  48.443  1.00  0.00            
ATOM   4304  R5  CHO   578     113.197  80.129  48.043  1.00  0.00            
ATOM   4305  C1  CHO   578     113.497  81.479  44.493  1.00  0.00           C
ATOM   4306  C2  CHO   578     112.047  79.379  41.393  1.00  0.00           C
ATOM   4307  ROH CHO   579      70.997 220.629  31.543  1.00  0.00            
ATOM   4308  R1  CHO   579      72.597 220.079  33.793  1.00  0.00            
ATOM   4309  R2  CHO   579      72.647 221.679  36.043  1.00  0.00            
ATOM   4310  R3  CHO   579      72.097 219.379  37.343  1.00  0.00            
ATOM   4311  R4  CHO   579      72.797 221.279  39.443  1.00  0.00            
ATOM   4312  R5  CHO   579      73.697 219.279  39.093  1.00  0.00            
ATOM   4313  C1  CHO   579      72.347 218.829  42.643  1.00  0.00           C
ATOM   4314  C2  CHO   579      70.597 219.179  44.593  1.00  0.00           C
ATOM   4315  ROH CHO   580     183.097  58.429  22.343  1.00  0.00            
ATOM   4316  R1  CHO   580     183.047  60.779  23.893  1.00  0.00            
ATOM   4317  R2  CHO   580     181.697  60.979  26.293  1.00  0.00            
ATOM   4318  R3  CHO   580     184.097  61.779  27.243  1.00  0.00            
ATOM   4319  R4  CHO   580     182.247  62.329  29.393  1.00  0.00            
ATOM   4320  R5  CHO   580     183.647  63.779  28.493  1.00  0.00            
ATOM   4321  C1  CHO   580     184.847  63.879  32.143  1.00  0.00           C
ATOM   4322  C2  CHO   580     186.547  66.629  33.743  1.00  0.00           C
ATOM   4323  ROH CHO   581     126.847  64.029  20.443  1.00  0.00            
ATOM   4324  R1  CHO   581     126.197  64.079  23.193  1.00  0.00            
ATOM   4325  R2  CHO   581     126.447  61.829  24.793  1.00  0.00            
ATOM   4326  R3  CHO   581     127.947  63.479  26.343  1.00  0.00            
ATOM   4327  R4  CHO   581     127.047  61.379  28.193  1.00  0.00            
ATOM   4328  R5  CHO   581     126.797  63.529  28.443  1.00  0.00            
ATOM   4329  C1  CHO   581     128.797  62.729  31.593  1.00  0.00           C
ATOM   4330  C2  CHO   581     128.347  65.379  34.743  1.00  0.00           C
ATOM   4331  ROH CHO   582     152.547  83.229  19.343  1.00  0.00            
ATOM   4332  R1  CHO   582     153.347  83.729  21.993  1.00  0.00            
ATOM   4333  R2  CHO   582     151.647  84.929  23.843  1.00  0.00            
ATOM   4334  R3  CHO   582     152.297  82.679  25.343  1.00  0.00            
ATOM   4335  R4  CHO   582     151.447  84.729  27.293  1.00  0.00            
ATOM   4336  R5  CHO   582     153.347  83.579  27.293  1.00  0.00            
ATOM   4337  C1  CHO   582     151.897  82.529  30.693  1.00  0.00           C
ATOM   4338  C2  CHO   582     152.497  81.679  34.393  1.00  0.00           C
ATOM   4339  ROH CHO   583     180.847 219.929  59.743  1.00  0.00            
ATOM   4340  R1  CHO   583     179.747 218.229  57.743  1.00  0.00            
ATOM   4341  R2  CHO   583     180.347 218.579  55.043  1.00  0.00            
ATOM   4342  R3  CHO   583     181.047 215.929  55.243  1.00  0.00            
ATOM   4343  R4  CHO   583     179.847 216.229  52.543  1.00  0.00            
ATOM   4344  R5  CHO   583     179.297 214.779  54.093  1.00  0.00            
ATOM   4345  C1  CHO   583     180.247 212.379  51.293  1.00  0.00           C
ATOM   4346  C2  CHO   583     176.247 209.479  51.843  1.00  0.00           C
ATOM   4347  ROH CHO   584      42.397  30.629  31.093  1.00  0.00            
ATOM   4348  R1  CHO   584      42.197  30.329  33.893  1.00  0.00            
ATOM   4349  R2  CHO   584      43.447  32.029  35.643  1.00  0.00            
ATOM   4350  R3  CHO   584      40.897  32.279  36.643  1.00  0.00            
ATOM   4351  R4  CHO   584      42.697  32.729  38.943  1.00  0.00            
ATOM   4352  R5  CHO   584      41.047  31.279  38.843  1.00  0.00            
ATOM   4353  C1  CHO   584      39.847  33.379  41.843  1.00  0.00           C
ATOM   4354  C2  CHO   584      38.797  33.729  45.043  1.00  0.00           C
ATOM   4355  ROH CHO   585      80.947 129.729  62.493  1.00  0.00            
ATOM   4356  R1  CHO   585      81.797 129.029  59.893  1.00  0.00            
ATOM   4357  R2  CHO   585      80.197 127.529  58.193  1.00  0.00            
ATOM   4358  R3  CHO   585      80.597 129.629  56.493  1.00  0.00            
ATOM   4359  R4  CHO   585      81.397 127.229  54.943  1.00  0.00            
ATOM   4360  R5  CHO   585      82.597 129.029  55.293  1.00  0.00            
ATOM   4361  C1  CHO   585      82.497 129.029  51.493  1.00  0.00           C
ATOM   4362  C2  CHO   585      85.197 130.779  49.293  1.00  0.00           C
ATOM   4363  ROH CHO   586      51.397  96.279  23.993  1.00  0.00            
ATOM   4364  R1  CHO   586      52.697  95.229  26.243  1.00  0.00            
ATOM   4365  R2  CHO   586      53.897  96.829  28.143  1.00  0.00            
ATOM   4366  R3  CHO   586      52.347  95.429  29.843  1.00  0.00            
ATOM   4367  R4  CHO   586      54.047  97.079  31.593  1.00  0.00            
ATOM   4368  R5  CHO   586      53.797  94.929  31.693  1.00  0.00            
ATOM   4369  C1  CHO   586      52.597  95.929  35.193  1.00  0.00           C
ATOM   4370  C2  CHO   586      56.797  95.179  36.493  1.00  0.00           C
ATOM   4371  ROH CHO   587     225.647  85.779  55.443  1.00  0.00            
ATOM   4372  R1  CHO   587     226.147  85.179  52.693  1.00  0.00            
ATOM   4373  R2  CHO   587     224.397  83.729  51.143  1.00  0.00            
ATOM   4374  R3  CHO   587     224.597  85.929  49.493  1.00  0.00            
ATOM   4375  R4  CHO   587     223.497  83.779  47.793  1.00  0.00            
ATOM   4376  R5  CHO   587     225.247  84.979  47.393  1.00  0.00            
ATOM   4377  C1  CHO   587     223.147  85.879  44.293  1.00  0.00           C
ATOM   4378  C2  CHO   587     223.347  84.829  40.143  1.00  0.00           C
ATOM   4379  ROH CHO   588      56.997 183.879  29.393  1.00  0.00            
ATOM   4380  R1  CHO   588      58.197 185.379  31.443  1.00  0.00            
ATOM   4381  R2  CHO   588      58.797 184.329  33.943  1.00  0.00            
ATOM   4382  R3  CHO   588      61.297 185.229  33.393  1.00  0.00            
ATOM   4383  R4  CHO   588      61.297 184.829  36.293  1.00  0.00            
ATOM   4384  R5  CHO   588      61.847 186.679  35.193  1.00  0.00            
ATOM   4385  C1  CHO   588      65.097 186.029  37.093  1.00  0.00           C
ATOM   4386  C2  CHO   588      64.947 189.629  39.593  1.00  0.00           C
ATOM   4387  ROH CHO   589     190.997  86.329  18.943  1.00  0.00            
ATOM   4388  R1  CHO   589     189.947  87.079  21.493  1.00  0.00            
ATOM   4389  R2  CHO   589     190.397  85.579  23.793  1.00  0.00            
ATOM   4390  R3  CHO   589     191.297  87.979  24.743  1.00  0.00            
ATOM   4391  R4  CHO   589     190.847  86.329  27.143  1.00  0.00            
ATOM   4392  R5  CHO   589     190.047  88.279  26.743  1.00  0.00            
ATOM   4393  C1  CHO   589     191.947  88.979  29.993  1.00  0.00           C
ATOM   4394  C2  CHO   589     190.797  88.829  33.643  1.00  0.00           C
ATOM   4395  ROH CHO   590      21.647 141.729  25.743  1.00  0.00            
ATOM   4396  R1  CHO   590      20.147 141.029  28.043  1.00  0.00            
ATOM   4397  R2  CHO   590      20.747 138.829  29.593  1.00  0.00            
ATOM   4398  R3  CHO   590      20.747 140.679  31.593  1.00  0.00            
ATOM   4399  R4  CHO   590      20.997 138.079  32.993  1.00  0.00            
ATOM   4400  R5  CHO   590      19.497 139.629  33.393  1.00  0.00            
ATOM   4401  C1  CHO   590      21.147 139.379  36.843  1.00  0.00           C
ATOM   4402  C2  CHO   590      21.847 139.029  40.693  1.00  0.00           C
ATOM   4403  ROH CHO   591      71.647 117.479  27.743  1.00  0.00            
ATOM   4404  R1  CHO   591      73.047 117.529  30.193  1.00  0.00            
ATOM   4405  R2  CHO   591      73.097 119.729  31.843  1.00  0.00            
ATOM   4406  R3  CHO   591      72.197 117.979  33.693  1.00  0.00            
ATOM   4407  R4  CHO   591      72.697 120.429  35.193  1.00  0.00            
ATOM   4408  R5  CHO   591      73.497 118.479  35.643  1.00  0.00            
ATOM   4409  C1  CHO   591      71.647 119.179  38.893  1.00  0.00           C
ATOM   4410  C2  CHO   591      69.297 120.129  42.093  1.00  0.00           C
ATOM   4411  ROH CHO   592     116.447  56.279  53.693  1.00  0.00            
ATOM   4412  R1  CHO   592     115.697  57.529  51.243  1.00  0.00            
ATOM   4413  R2  CHO   592     115.647  60.279  50.943  1.00  0.00            
ATOM   4414  R3  CHO   592     117.247  59.729  48.793  1.00  0.00            
ATOM   4415  R4  CHO   592     115.597  61.979  47.893  1.00  0.00            
ATOM   4416  R5  CHO   592     115.847  60.079  46.893  1.00  0.00            
ATOM   4417  C1  CHO   592     117.047  62.429  44.143  1.00  0.00           C
ATOM   4418  C2  CHO   592     118.247  65.579  40.943  1.00  0.00           C
ATOM   4419  ROH CHO   593      73.097 120.529  59.493  1.00  0.00            
ATOM   4420  R1  CHO   593      73.997 119.029  57.343  1.00  0.00            
ATOM   4421  R2  CHO   593      73.697 119.829  54.693  1.00  0.00            
ATOM   4422  R3  CHO   593      76.397 119.429  54.593  1.00  0.00            
ATOM   4423  R4  CHO   593      75.597 119.679  51.793  1.00  0.00            
ATOM   4424  R5  CHO   593      76.697 118.029  52.693  1.00  0.00            
ATOM   4425  C1  CHO   593      79.197 119.229  50.043  1.00  0.00           C
ATOM   4426  C2  CHO   593      79.947 118.229  46.443  1.00  0.00           C
ATOM   4427  ROH CHO   594     187.097  55.729  52.593  1.00  0.00            
ATOM   4428  R1  CHO   594     187.747  54.529  50.093  1.00  0.00            
ATOM   4429  R2  CHO   594     185.797  53.479  48.393  1.00  0.00            
ATOM   4430  R3  CHO   594     186.947  55.129  46.543  1.00  0.00            
ATOM   4431  R4  CHO   594     185.347  53.229  44.993  1.00  0.00            
ATOM   4432  R5  CHO   594     187.497  53.729  44.693  1.00  0.00            
ATOM   4433  C1  CHO   594     186.197  54.679  41.243  1.00  0.00           C
ATOM   4434  C2  CHO   594     185.497  54.479  36.893  1.00  0.00           C
ATOM   4435  ROH CHO   595     178.497 124.379  51.893  1.00  0.00            
ATOM   4436  R1  CHO   595     178.547 125.479  49.293  1.00  0.00            
ATOM   4437  R2  CHO   595     178.947 123.929  46.993  1.00  0.00            
ATOM   4438  R3  CHO   595     176.647 125.079  46.193  1.00  0.00            
ATOM   4439  R4  CHO   595     177.947 124.179  43.693  1.00  0.00            
ATOM   4440  R5  CHO   595     177.197 126.179  44.143  1.00  0.00            
ATOM   4441  C1  CHO   595     175.147 125.429  41.043  1.00  0.00           C
ATOM   4442  C2  CHO   595     172.247 126.429  39.693  1.00  0.00           C
ATOM   4443  ROH CHO   596     155.997 149.729  24.243  1.00  0.00            
ATOM   4444  R1  CHO   596     157.297 149.629  26.743  1.00  0.00            
ATOM   4445  R2  CHO   596     158.047 151.879  28.143  1.00  0.00            
ATOM   4446  R3  CHO   596     156.597 150.729  30.143  1.00  0.00            
ATOM   4447  R4  CHO   596     158.747 152.179  31.493  1.00  0.00            
ATOM   4448  R5  CHO   596     158.247 150.079  31.743  1.00  0.00            
ATOM   4449  C1  CHO   596     157.797 151.329  35.343  1.00  0.00           C
ATOM   4450  C2  CHO   596     157.197 150.929  39.493  1.00  0.00           C
ATOM   4451  ROH CHO   597     196.447 149.879  22.893  1.00  0.00            
ATOM   4452  R1  CHO   597     198.597 149.179  24.643  1.00  0.00            
ATOM   4453  R2  CHO   597     198.197 148.529  27.293  1.00  0.00            
ATOM   4454  R3  CHO   597     199.597 146.279  26.593  1.00  0.00            
ATOM   4455  R4  CHO   597     199.447 146.179  29.493  1.00  0.00            
ATOM   4456  R5  CHO   597     201.247 146.079  28.293  1.00  0.00            
ATOM   4457  C1  CHO   597     201.447 142.729  30.143  1.00  0.00           C
ATOM   4458  C2  CHO   597     203.497 139.479  30.493  1.00  0.00           C
ATOM   4459  ROH CHO   598      17.697 164.279  58.743  1.00  0.00            
ATOM   4460  R1  CHO   598      17.397 165.479  56.193  1.00  0.00            
ATOM   4461  R2  CHO   598      19.447 166.679  54.893  1.00  0.00            
ATOM   4462  R3  CHO   598      18.797 164.979  52.893  1.00  0.00            
ATOM   4463  R4  CHO   598      20.047 167.279  51.493  1.00  0.00            
ATOM   4464  R5  CHO   598      18.047 166.429  51.093  1.00  0.00            
ATOM   4465  C1  CHO   598      19.697 165.979  47.693  1.00  0.00           C
ATOM   4466  C2  CHO   598      22.397 167.379  45.143  1.00  0.00           C
ATOM   4467  ROH CHO   599     110.797  70.329  52.443  1.00  0.00            
ATOM   4468  R1  CHO   599     109.347  69.579  50.143  1.00  0.00            
ATOM   4469  R2  CHO   599     108.897  71.279  47.993  1.00  0.00            
ATOM   4470  R3  CHO   599     109.997  69.229  46.543  1.00  0.00            
ATOM   4471  R4  CHO   599     108.797  70.979  44.543  1.00  0.00            
ATOM   4472  R5  CHO   599     108.397  68.829  44.793  1.00  0.00            
ATOM   4473  C1  CHO   599     109.697  68.879  41.193  1.00  0.00           C
ATOM   4474  C2  CHO   599     108.897  69.879  38.143  1.00  0.00           C
ATOM   4475  ROH CHO   600      79.597 105.079  23.843  1.00  0.00            
ATOM   4476  R1  CHO   600      78.497 105.829  26.343  1.00  0.00            
ATOM   4477  R2  CHO   600      76.897 104.129  27.843  1.00  0.00            
ATOM   4478  R3  CHO   600      78.697 104.629  29.743  1.00  0.00            
ATOM   4479  R4  CHO   600      76.297 103.779  31.193  1.00  0.00            
ATOM   4480  R5  CHO   600      77.447 105.629  31.543  1.00  0.00            
ATOM   4481  C1  CHO   600      77.697 104.079  34.993  1.00  0.00           C
ATOM   4482  C2  CHO   600      79.847 104.579  38.293  1.00  0.00           C
ATOM   4483  ROH CHO   601     181.197  65.879  22.993  1.00  0.00            
ATOM   4484  R1  CHO   601     182.697  66.479  25.293  1.00  0.00            
ATOM   4485  R2  CHO   601     183.147  69.079  26.193  1.00  0.00            
ATOM   4486  R3  CHO   601     182.147  68.079  28.543  1.00  0.00            
ATOM   4487  R4  CHO   601     183.447  70.629  29.243  1.00  0.00            
ATOM   4488  R5  CHO   601     183.797  68.679  30.143  1.00  0.00            
ATOM   4489  C1  CHO   601     182.697  70.629  33.243  1.00  0.00           C
ATOM   4490  C2  CHO   601     183.197  70.729  36.793  1.00  0.00           C
ATOM   4491  ROH CHO   602     146.047 133.279  59.543  1.00  0.00            
ATOM   4492  R1  CHO   602     146.597 134.729  57.143  1.00  0.00            
ATOM   4493  R2  CHO   602     148.747 134.079  55.493  1.00  0.00            
ATOM   4494  R3  CHO   602     146.847 133.929  53.593  1.00  0.00            
ATOM   4495  R4  CHO   602     149.347 133.779  52.143  1.00  0.00            
ATOM   4496  R5  CHO   602     147.747 135.179  51.743  1.00  0.00            
ATOM   4497  C1  CHO   602     147.897 133.429  48.343  1.00  0.00           C
ATOM   4498  C2  CHO   602     148.047 129.429  48.543  1.00  0.00           C
ATOM   4499  ROH CHO   603       3.847 131.479  23.743  1.00  0.00            
ATOM   4500  R1  CHO   603       3.347 132.129  26.443  1.00  0.00            
ATOM   4501  R2  CHO   603       0.897 131.879  27.593  1.00  0.00            
ATOM   4502  R3  CHO   603       2.247 130.379  29.443  1.00  0.00            
ATOM   4503  R4  CHO   603      -0.103 131.429  30.893  1.00  0.00            
ATOM   4504  R5  CHO   603       1.997 131.579  31.493  1.00  0.00            
ATOM   4505  C1  CHO   603       0.597 129.729  34.493  1.00  0.00           C
ATOM   4506  C2  CHO   603      -1.053 129.779  38.043  1.00  0.00           C
ATOM   4507  ROH CHO   604      98.697 227.929  56.693  1.00  0.00            
ATOM   4508  R1  CHO   604      98.397 228.279  53.943  1.00  0.00            
ATOM   4509  R2  CHO   604      99.647 226.679  52.043  1.00  0.00            
ATOM   4510  R3  CHO   604      97.097 226.329  51.143  1.00  0.00            
ATOM   4511  R4  CHO   604      98.847 225.579  48.893  1.00  0.00            
ATOM   4512  R5  CHO   604      97.247 227.079  48.843  1.00  0.00            
ATOM   4513  C1  CHO   604      95.997 224.679  46.143  1.00  0.00           C
ATOM   4514  C2  CHO   604      94.697 222.079  44.393  1.00  0.00           C
ATOM   4515  ROH CHO   605     148.547  44.229  52.293  1.00  0.00            
ATOM   4516  R1  CHO   605     146.997  43.979  49.893  1.00  0.00            
ATOM   4517  R2  CHO   605     146.647  46.079  48.143  1.00  0.00            
ATOM   4518  R3  CHO   605     147.547  44.279  46.293  1.00  0.00            
ATOM   4519  R4  CHO   605     146.747  46.579  44.693  1.00  0.00            
ATOM   4520  R5  CHO   605     146.097  44.529  44.443  1.00  0.00            
ATOM   4521  C1  CHO   605     147.697  45.179  40.993  1.00  0.00           C
ATOM   4522  C2  CHO   605     147.747  45.429  37.293  1.00  0.00           C
ATOM   4523  ROH CHO   606     220.547 143.979  57.543  1.00  0.00            
ATOM   4524  R1  CHO   606     221.997 143.079  55.293  1.00  0.00            
ATOM   4525  R2  CHO   606     220.897 142.979  52.743  1.00  0.00            
ATOM   4526  R3  CHO   606     223.097 144.479  52.093  1.00  0.00            
ATOM   4527  R4  CHO   606     222.447 142.979  49.643  1.00  0.00            
ATOM   4528  R5  CHO   606     224.397 143.029  50.693  1.00  0.00            
ATOM   4529  C1  CHO   606     225.397 144.379  47.243  1.00  0.00           C
ATOM   4530  C2  CHO   606     228.497 142.229  46.143  1.00  0.00           C
ATOM   4531  ROH CHO   607     145.397  15.629  54.093  1.00  0.00            
ATOM   4532  R1  CHO   607     146.647  14.779  51.693  1.00  0.00            
ATOM   4533  R2  CHO   607     147.447  12.179  51.243  1.00  0.00            
ATOM   4534  R3  CHO   607     145.997  12.429  48.993  1.00  0.00            
ATOM   4535  R4  CHO   607     146.897   9.679  48.943  1.00  0.00            
ATOM   4536  R5  CHO   607     147.147  11.129  47.343  1.00  0.00            
ATOM   4537  C1  CHO   607     145.197   8.479  45.443  1.00  0.00           C
ATOM   4538  C2  CHO   607     144.147   5.079  44.693  1.00  0.00           C
ATOM   4539  ROH CHO   608     131.347 183.379  36.493  1.00  0.00            
ATOM   4540  R1  CHO   608     128.847 184.579  37.093  1.00  0.00            
ATOM   4541  R2  CHO   608     127.397 183.979  39.343  1.00  0.00            
ATOM   4542  R3  CHO   608     127.497 186.679  39.693  1.00  0.00            
ATOM   4543  R4  CHO   608     124.797 185.879  40.593  1.00  0.00            
ATOM   4544  R5  CHO   608     125.297 187.429  39.093  1.00  0.00            
ATOM   4545  C1  CHO   608     123.347 189.529  41.643  1.00  0.00           C
ATOM   4546  C2  CHO   608     122.747 192.829  43.793  1.00  0.00           C
ATOM   4547  ROH CHO   609     129.047  76.629  20.643  1.00  0.00            
ATOM   4548  R1  CHO   609     129.997  76.129  23.243  1.00  0.00            
ATOM   4549  R2  CHO   609     128.347  76.429  25.493  1.00  0.00            
ATOM   4550  R3  CHO   609     129.097  73.829  25.943  1.00  0.00            
ATOM   4551  R4  CHO   609     127.797  74.729  28.443  1.00  0.00            
ATOM   4552  R5  CHO   609     129.797  73.879  28.243  1.00  0.00            
ATOM   4553  C1  CHO   609     128.197  71.329  30.643  1.00  0.00           C
ATOM   4554  C2  CHO   609     126.197  73.829  33.593  1.00  0.00           C
ATOM   4555  ROH CHO   610     160.547 121.529  53.593  1.00  0.00            
ATOM   4556  R1  CHO   610     159.347 122.179  51.093  1.00  0.00            
ATOM   4557  R2  CHO   610     160.847 122.979  48.943  1.00  0.00            
ATOM   4558  R3  CHO   610     159.547 120.979  47.693  1.00  0.00            
ATOM   4559  R4  CHO   610     160.647 122.579  45.493  1.00  0.00            
ATOM   4560  R5  CHO   610     158.547 121.979  45.743  1.00  0.00            
ATOM   4561  C1  CHO   610     159.297 120.479  42.293  1.00  0.00           C
ATOM   4562  C2  CHO   610     161.247 120.529  38.793  1.00  0.00           C
ATOM   4563  ROH CHO   611     175.847  54.729  19.643  1.00  0.00            
ATOM   4564  R1  CHO   611     174.447  55.729  21.893  1.00  0.00            
ATOM   4565  R2  CHO   611     172.697  54.229  23.343  1.00  0.00            
ATOM   4566  R3  CHO   611     174.297  54.979  25.443  1.00  0.00            
ATOM   4567  R4  CHO   611     171.547  54.829  26.543  1.00  0.00            
ATOM   4568  R5  CHO   611     172.947  56.529  26.643  1.00  0.00            
ATOM   4569  C1  CHO   611     172.397  55.929  30.393  1.00  0.00           C
ATOM   4570  C2  CHO   611     174.947  57.779  33.393  1.00  0.00           C
ATOM   4571  ROH CHO   612      72.647 104.279  58.043  1.00  0.00            
ATOM   4572  R1  CHO   612      71.697 103.929  55.393  1.00  0.00            
ATOM   4573  R2  CHO   612      70.197 105.779  54.093  1.00  0.00            
ATOM   4574  R3  CHO   612      72.147 105.629  52.193  1.00  0.00            
ATOM   4575  R4  CHO   612      69.647 105.829  50.693  1.00  0.00            
ATOM   4576  R5  CHO   612      71.147 104.279  50.443  1.00  0.00            
ATOM   4577  C1  CHO   612      71.147 105.679  46.893  1.00  0.00           C
ATOM   4578  C2  CHO   612      71.047 106.079  42.643  1.00  0.00           C
ATOM   4579  ROH CHO   613     145.947 160.079  29.243  1.00  0.00            
ATOM   4580  R1  CHO   613     147.297 161.729  31.143  1.00  0.00            
ATOM   4581  R2  CHO   613     146.247 162.229  33.643  1.00  0.00            
ATOM   4582  R3  CHO   613     148.647 161.279  34.443  1.00  0.00            
ATOM   4583  R4  CHO   613     146.997 161.379  36.893  1.00  0.00            
ATOM   4584  R5  CHO   613     148.947 162.279  36.593  1.00  0.00            
ATOM   4585  C1  CHO   613     149.697 160.029  39.593  1.00  0.00           C
ATOM   4586  C2  CHO   613     149.147 159.179  43.243  1.00  0.00           C
ATOM   4587  ROH CHO   614      28.097  60.229  59.443  1.00  0.00            
ATOM   4588  R1  CHO   614      29.547  58.779  57.493  1.00  0.00            
ATOM   4589  R2  CHO   614      28.397  56.779  55.943  1.00  0.00            
ATOM   4590  R3  CHO   614      29.347  58.279  53.893  1.00  0.00            
ATOM   4591  R4  CHO   614      28.697  55.679  52.693  1.00  0.00            
ATOM   4592  R5  CHO   614      30.597  56.679  52.593  1.00  0.00            
ATOM   4593  C1  CHO   614      29.747  56.379  48.843  1.00  0.00           C
ATOM   4594  C2  CHO   614      31.247  55.279  45.843  1.00  0.00           C
ATOM   4595  ROH CHO   615     198.047 153.029  52.943  1.00  0.00            
ATOM   4596  R1  CHO   615     199.597 153.379  50.643  1.00  0.00            
ATOM   4597  R2  CHO   615     198.847 152.379  48.193  1.00  0.00            
ATOM   4598  R3  CHO   615     199.197 154.929  47.343  1.00  0.00            
ATOM   4599  R4  CHO   615     199.097 153.379  44.843  1.00  0.00            
ATOM   4600  R5  CHO   615     200.647 154.779  45.493  1.00  0.00            
ATOM   4601  C1  CHO   615     199.597 156.379  42.193  1.00  0.00           C
ATOM   4602  C2  CHO   615     202.647 156.679  40.143  1.00  0.00           C
ATOM   4603  ROH CHO   616      76.397 115.729  27.643  1.00  0.00            
ATOM   4604  R1  CHO   616      76.647 114.279  30.043  1.00  0.00            
ATOM   4605  R2  CHO   616      77.797 115.329  32.343  1.00  0.00            
ATOM   4606  R3  CHO   616      75.447 114.579  33.443  1.00  0.00            
ATOM   4607  R4  CHO   616      76.997 115.729  35.693  1.00  0.00            
ATOM   4608  R5  CHO   616      76.097 113.729  35.593  1.00  0.00            
ATOM   4609  C1  CHO   616      74.347 115.229  38.693  1.00  0.00           C
ATOM   4610  C2  CHO   616      75.497 117.279  41.393  1.00  0.00           C
ATOM   4611  ROH CHO   617     160.547  39.879  50.243  1.00  0.00            
ATOM   4612  R1  CHO   617     159.197  38.879  47.943  1.00  0.00            
ATOM   4613  R2  CHO   617     159.797  39.679  45.393  1.00  0.00            
ATOM   4614  R3  CHO   617     160.047  37.029  44.943  1.00  0.00            
ATOM   4615  R4  CHO   617     160.147  38.229  42.293  1.00  0.00            
ATOM   4616  R5  CHO   617     158.847  36.629  42.943  1.00  0.00            
ATOM   4617  C1  CHO   617     160.597  34.829  40.043  1.00  0.00           C
ATOM   4618  C2  CHO   617     161.447  33.879  35.693  1.00  0.00           C
ATOM   4619  ROH CHO   618      91.347 118.079  58.743  1.00  0.00            
ATOM   4620  R1  CHO   618      92.947 116.779  56.843  1.00  0.00            
ATOM   4621  R2  CHO   618      91.947 114.879  55.093  1.00  0.00            
ATOM   4622  R3  CHO   618      93.047 116.529  53.193  1.00  0.00            
ATOM   4623  R4  CHO   618      92.747 113.979  51.843  1.00  0.00            
ATOM   4624  R5  CHO   618      94.597 115.129  51.993  1.00  0.00            
ATOM   4625  C1  CHO   618      94.197 114.929  48.193  1.00  0.00           C
ATOM   4626  C2  CHO   618      93.347 115.929  43.843  1.00  0.00           C
ATOM   4627  ROH CHO   619     192.447 105.979  51.093  1.00  0.00            
ATOM   4628  R1  CHO   619     192.997 104.879  48.543  1.00  0.00            
ATOM   4629  R2  CHO   619     191.547 105.529  46.293  1.00  0.00            
ATOM   4630  R3  CHO   619     193.947 106.129  45.243  1.00  0.00            
ATOM   4631  R4  CHO   619     192.197 106.129  42.943  1.00  0.00            
ATOM   4632  R5  CHO   619     194.047 104.979  43.143  1.00  0.00            
ATOM   4633  C1  CHO   619     194.847 107.029  40.043  1.00  0.00           C
ATOM   4634  C2  CHO   619     196.147 108.679  36.643  1.00  0.00           C
ATOM   4635  ROH CHO   620      93.347  47.229  21.693  1.00  0.00            
ATOM   4636  R1  CHO   620      91.747  46.279  23.843  1.00  0.00            
ATOM   4637  R2  CHO   620      92.747  44.579  25.793  1.00  0.00            
ATOM   4638  R3  CHO   620      91.847  46.479  27.493  1.00  0.00            
ATOM   4639  R4  CHO   620      91.897  44.029  29.093  1.00  0.00            
ATOM   4640  R5  CHO   620      90.197  45.379  28.843  1.00  0.00            
ATOM   4641  C1  CHO   620      90.547  45.529  32.593  1.00  0.00           C
ATOM   4642  C2  CHO   620      89.897  48.579  34.393  1.00  0.00           C
ATOM   4643  ROH CHO   621     173.247 101.179  15.593  1.00  0.00            
ATOM   4644  R1  CHO   621     172.897 102.429  18.143  1.00  0.00            
ATOM   4645  R2  CHO   621     170.897 101.629  19.893  1.00  0.00            
ATOM   4646  R3  CHO   621     172.997 101.379  21.593  1.00  0.00            
ATOM   4647  R4  CHO   621     170.847 102.329  23.293  1.00  0.00            
ATOM   4648  R5  CHO   621     172.797 103.229  23.093  1.00  0.00            
ATOM   4649  C1  CHO   621     172.747 102.529  26.843  1.00  0.00           C
ATOM   4650  C2  CHO   621     174.947 105.079  30.293  1.00  0.00           C
ATOM   4651  ROH CHO   622     168.147  79.179  52.643  1.00  0.00            
ATOM   4652  R1  CHO   622     169.147  79.279  49.993  1.00  0.00            
ATOM   4653  R2  CHO   622     168.497  77.379  48.093  1.00  0.00            
ATOM   4654  R3  CHO   622     167.797  79.579  46.643  1.00  0.00            
ATOM   4655  R4  CHO   622     168.247  77.479  44.643  1.00  0.00            
ATOM   4656  R5  CHO   622     169.147  79.479  44.693  1.00  0.00            
ATOM   4657  C1  CHO   622     167.447  79.579  41.243  1.00  0.00           C
ATOM   4658  C2  CHO   622     169.147  80.629  38.193  1.00  0.00           C
ATOM   4659  ROH CHO   623     144.897 123.579  56.293  1.00  0.00            
ATOM   4660  R1  CHO   623     143.747 123.379  53.743  1.00  0.00            
ATOM   4661  R2  CHO   623     144.947 124.329  51.443  1.00  0.00            
ATOM   4662  R3  CHO   623     144.547 121.779  50.543  1.00  0.00            
ATOM   4663  R4  CHO   623     144.347 123.429  48.143  1.00  0.00            
ATOM   4664  R5  CHO   623     142.897 122.029  48.843  1.00  0.00            
ATOM   4665  C1  CHO   623     143.597 120.579  45.393  1.00  0.00           C
ATOM   4666  C2  CHO   623     142.847 117.429  43.943  1.00  0.00           C
ATOM   4667  ROH CHO   624      42.847 106.479  25.593  1.00  0.00            
ATOM   4668  R1  CHO   624      42.747 107.129  28.343  1.00  0.00            
ATOM   4669  R2  CHO   624      40.647 106.329  29.943  1.00  0.00            
ATOM   4670  R3  CHO   624      42.647 105.279  31.493  1.00  0.00            
ATOM   4671  R4  CHO   624      40.547 105.979  33.393  1.00  0.00            
ATOM   4672  R5  CHO   624      42.647 106.629  33.493  1.00  0.00            
ATOM   4673  C1  CHO   624      42.347 104.829  36.793  1.00  0.00           C
ATOM   4674  C2  CHO   624      43.147 104.229  41.193  1.00  0.00           C
ATOM   4675  ROH CHO   625      99.897 100.779  27.193  1.00  0.00            
ATOM   4676  R1  CHO   625     100.197 100.229  29.943  1.00  0.00            
ATOM   4677  R2  CHO   625     102.647 100.529  31.293  1.00  0.00            
ATOM   4678  R3  CHO   625     101.147 102.029  32.943  1.00  0.00            
ATOM   4679  R4  CHO   625     103.397 101.179  34.593  1.00  0.00            
ATOM   4680  R5  CHO   625     101.297 100.979  35.093  1.00  0.00            
ATOM   4681  C1  CHO   625     102.497 103.029  38.093  1.00  0.00           C
ATOM   4682  C2  CHO   625     105.747 102.329  40.093  1.00  0.00           C
ATOM   4683  ROH CHO   626     170.147  17.829  57.143  1.00  0.00            
ATOM   4684  R1  CHO   626     168.897  15.629  55.943  1.00  0.00            
ATOM   4685  R2  CHO   626     167.497  15.829  53.543  1.00  0.00            
ATOM   4686  R3  CHO   626     169.147  13.829  52.743  1.00  0.00            
ATOM   4687  R4  CHO   626     167.447  14.329  50.443  1.00  0.00            
ATOM   4688  R5  CHO   626     167.797  12.429  51.393  1.00  0.00            
ATOM   4689  C1  CHO   626     168.997  11.629  47.893  1.00  0.00           C
ATOM   4690  C2  CHO   626     167.647   8.879  45.593  1.00  0.00           C
ATOM   4691  ROH CHO   627     124.597  28.929  51.593  1.00  0.00            
ATOM   4692  R1  CHO   627     125.397  27.529  49.243  1.00  0.00            
ATOM   4693  R2  CHO   627     123.697  27.129  47.093  1.00  0.00            
ATOM   4694  R3  CHO   627     125.697  28.229  45.693  1.00  0.00            
ATOM   4695  R4  CHO   627     123.847  27.229  43.643  1.00  0.00            
ATOM   4696  R5  CHO   627     125.997  26.779  43.793  1.00  0.00            
ATOM   4697  C1  CHO   627     125.847  28.379  40.293  1.00  0.00           C
ATOM   4698  C2  CHO   627     124.347  26.579  36.843  1.00  0.00           C
ATOM   4699  ROH CHO   628      93.897 201.179  24.943  1.00  0.00            
ATOM   4700  R1  CHO   628      93.497 201.729  27.693  1.00  0.00            
ATOM   4701  R2  CHO   628      94.697 200.229  29.693  1.00  0.00            
ATOM   4702  R3  CHO   628      95.597 202.629  30.543  1.00  0.00            
ATOM   4703  R4  CHO   628      95.247 201.079  32.993  1.00  0.00            
ATOM   4704  R5  CHO   628      94.397 203.029  32.593  1.00  0.00            
ATOM   4705  C1  CHO   628      96.447 203.829  35.693  1.00  0.00           C
ATOM   4706  C2  CHO   628      96.397 207.129  37.993  1.00  0.00           C
ATOM   4707  NC3 DPP   629     217.947  89.179  57.543  1.00  0.00           N
ATOM   4708  PO4 DPP   629     214.697  85.229  57.743  1.00  0.00           P
ATOM   4709  GL1 DPP   629     215.247  87.229  53.843  1.00  0.00            
ATOM   4710  GL2 DPP   629     215.047  90.779  53.643  1.00  0.00            
ATOM   4711  C1A DPP   629     216.097  88.829  49.043  1.00  0.00           C
ATOM   4712  C2A DPP   629     212.647  87.129  45.993  1.00  0.00           C
ATOM   4713  C3A DPP   629     212.197  86.879  41.243  1.00  0.00           C
ATOM   4714  C4A DPP   629     213.697  85.629  37.493  1.00  0.00           C
ATOM   4715  C1B DPP   629     213.247  93.279  50.843  1.00  0.00           C
ATOM   4716  C2B DPP   629     214.397  93.129  46.593  1.00  0.00           C
ATOM   4717  C3B DPP   629     216.747  89.779  44.193  1.00  0.00           C
ATOM   4718  C4B DPP   629     220.747  90.029  42.893  1.00  0.00           C
ATOM   4719  NC3 DPP   630     200.147  37.229  55.843  1.00  0.00           N
ATOM   4720  PO4 DPP   630     201.797  40.379  55.743  1.00  0.00           P
ATOM   4721  GL1 DPP   630     203.047  42.679  51.893  1.00  0.00            
ATOM   4722  GL2 DPP   630     200.397  43.329  49.843  1.00  0.00            
ATOM   4723  C1A DPP   630     206.597  42.129  50.793  1.00  0.00           C
ATOM   4724  C2A DPP   630     207.747  42.229  47.593  1.00  0.00           C
ATOM   4725  C3A DPP   630     208.597  39.929  44.193  1.00  0.00           C
ATOM   4726  C4A DPP   630     206.797  38.329  40.293  1.00  0.00           C
ATOM   4727  C1B DPP   630     202.247  41.979  46.793  1.00  0.00           C
ATOM   4728  C2B DPP   630     202.447  40.379  42.893  1.00  0.00           C
ATOM   4729  C3B DPP   630     201.647  41.179  38.443  1.00  0.00           C
ATOM   4730  C4B DPP   630     201.547  45.779  37.643  1.00  0.00           C
ATOM   4731  NC3 DPP   631     216.197  71.629  61.893  1.00  0.00           N
ATOM   4732  PO4 DPP   631     213.047  70.829  58.643  1.00  0.00           P
ATOM   4733  GL1 DPP   631     211.747  70.679  54.393  1.00  0.00            
ATOM   4734  GL2 DPP   631     211.197  73.479  53.093  1.00  0.00            
ATOM   4735  C1A DPP   631     211.697  68.729  50.843  1.00  0.00           C
ATOM   4736  C2A DPP   631     212.997  68.279  45.893  1.00  0.00           C
ATOM   4737  C3A DPP   631     212.797  68.279  41.993  1.00  0.00           C
ATOM   4738  C4A DPP   631     209.247  66.679  39.793  1.00  0.00           C
ATOM   4739  C1B DPP   631     211.647  73.529  48.343  1.00  0.00           C
ATOM   4740  C2B DPP   631     212.497  73.229  43.643  1.00  0.00           C
ATOM   4741  C3B DPP   631     210.547  76.479  40.843  1.00  0.00           C
ATOM   4742  C4B DPP   631     210.547  74.979  36.543  1.00  0.00           C
ATOM   4743  NC3 DPP   632      53.047 128.029  67.093  1.00  0.00           N
ATOM   4744  PO4 DPP   632      56.897 127.129  63.843  1.00  0.00           P
ATOM   4745  GL1 DPP   632      55.697 126.479  60.343  1.00  0.00            
ATOM   4746  GL2 DPP   632      54.347 124.079  57.143  1.00  0.00            
ATOM   4747  C1A DPP   632      58.597 127.629  56.593  1.00  0.00           C
ATOM   4748  C2A DPP   632      60.397 127.479  52.143  1.00  0.00           C
ATOM   4749  C3A DPP   632      61.647 129.179  48.843  1.00  0.00           C
ATOM   4750  C4A DPP   632      60.397 129.679  44.593  1.00  0.00           C
ATOM   4751  C1B DPP   632      56.297 124.329  52.993  1.00  0.00           C
ATOM   4752  C2B DPP   632      56.347 124.479  48.693  1.00  0.00           C
ATOM   4753  C3B DPP   632      56.747 126.379  45.243  1.00  0.00           C
ATOM   4754  C4B DPP   632      55.297 127.029  41.343  1.00  0.00           C
ATOM   4755  NC3 DPP   633      23.497 168.079  65.143  1.00  0.00           N
ATOM   4756  PO4 DPP   633      21.147 165.029  63.193  1.00  0.00           P
ATOM   4757  GL1 DPP   633      22.997 165.879  59.993  1.00  0.00            
ATOM   4758  GL2 DPP   633      21.147 168.229  59.243  1.00  0.00            
ATOM   4759  C1A DPP   633      22.647 163.579  56.993  1.00  0.00           C
ATOM   4760  C2A DPP   633      23.447 163.279  52.293  1.00  0.00           C
ATOM   4761  C3A DPP   633      24.297 162.979  47.093  1.00  0.00           C
ATOM   4762  C4A DPP   633      21.847 162.979  43.093  1.00  0.00           C
ATOM   4763  C1B DPP   633      24.447 168.029  55.443  1.00  0.00           C
ATOM   4764  C2B DPP   633      25.347 168.379  50.943  1.00  0.00           C
ATOM   4765  C3B DPP   633      27.147 168.279  46.643  1.00  0.00           C
ATOM   4766  C4B DPP   633      29.997 167.929  43.643  1.00  0.00           C
ATOM   4767  NC3 DPP   634     220.697 160.629  64.893  1.00  0.00           N
ATOM   4768  PO4 DPP   634     217.597 159.929  61.793  1.00  0.00           P
ATOM   4769  GL1 DPP   634     217.547 161.029  57.593  1.00  0.00            
ATOM   4770  GL2 DPP   634     216.147 163.029  55.693  1.00  0.00            
ATOM   4771  C1A DPP   634     218.497 159.179  52.693  1.00  0.00           C
ATOM   4772  C2A DPP   634     218.347 159.229  47.793  1.00  0.00           C
ATOM   4773  C3A DPP   634     219.997 156.679  43.793  1.00  0.00           C
ATOM   4774  C4A DPP   634     221.097 152.829  41.393  1.00  0.00           C
ATOM   4775  C1B DPP   634     215.847 163.379  50.993  1.00  0.00           C
ATOM   4776  C2B DPP   634     217.447 165.529  47.193  1.00  0.00           C
ATOM   4777  C3B DPP   634     217.097 168.929  43.843  1.00  0.00           C
ATOM   4778  C4B DPP   634     214.347 171.679  41.493  1.00  0.00           C
ATOM   4779  NC3 DPP   635      84.197 118.679  64.243  1.00  0.00           N
ATOM   4780  PO4 DPP   635      81.197 116.229  63.743  1.00  0.00           P
ATOM   4781  GL1 DPP   635      81.497 117.979  59.793  1.00  0.00            
ATOM   4782  GL2 DPP   635      79.197 119.329  58.943  1.00  0.00            
ATOM   4783  C1A DPP   635      85.647 117.429  57.343  1.00  0.00           C
ATOM   4784  C2A DPP   635      88.397 118.229  54.193  1.00  0.00           C
ATOM   4785  C3A DPP   635      89.297 117.879  49.493  1.00  0.00           C
ATOM   4786  C4A DPP   635      89.647 118.779  45.343  1.00  0.00           C
ATOM   4787  C1B DPP   635      81.297 118.329  54.493  1.00  0.00           C
ATOM   4788  C2B DPP   635      83.947 116.129  51.293  1.00  0.00           C
ATOM   4789  C3B DPP   635      84.797 115.229  48.043  1.00  0.00           C
ATOM   4790  C4B DPP   635      85.547 116.829  43.593  1.00  0.00           C
ATOM   4791  NC3 DPP   636       4.947 136.829  64.593  1.00  0.00           N
ATOM   4792  PO4 DPP   636       8.347 136.029  62.443  1.00  0.00           P
ATOM   4793  GL1 DPP   636       8.147 138.529  58.143  1.00  0.00            
ATOM   4794  GL2 DPP   636      10.747 137.779  57.843  1.00  0.00            
ATOM   4795  C1A DPP   636       7.797 136.729  53.993  1.00  0.00           C
ATOM   4796  C2A DPP   636       7.997 135.329  49.593  1.00  0.00           C
ATOM   4797  C3A DPP   636       8.447 135.379  46.393  1.00  0.00           C
ATOM   4798  C4A DPP   636       7.847 132.879  42.993  1.00  0.00           C
ATOM   4799  C1B DPP   636      14.347 135.379  58.143  1.00  0.00           C
ATOM   4800  C2B DPP   636      17.597 134.179  56.143  1.00  0.00           C
ATOM   4801  C3B DPP   636      19.147 134.429  52.043  1.00  0.00           C
ATOM   4802  C4B DPP   636      22.797 133.329  50.943  1.00  0.00           C
ATOM   4803  NC3 DPP   637      78.397  99.579  64.293  1.00  0.00           N
ATOM   4804  PO4 DPP   637      75.497 101.779  61.643  1.00  0.00           P
ATOM   4805  GL1 DPP   637      75.147  98.729  59.143  1.00  0.00            
ATOM   4806  GL2 DPP   637      72.097  99.029  57.593  1.00  0.00            
ATOM   4807  C1A DPP   637      75.797  97.779  54.593  1.00  0.00           C
ATOM   4808  C2A DPP   637      74.847  97.779  50.543  1.00  0.00           C
ATOM   4809  C3A DPP   637      75.697  98.329  46.693  1.00  0.00           C
ATOM   4810  C4A DPP   637      75.697  97.029  42.293  1.00  0.00           C
ATOM   4811  C1B DPP   637      71.297  99.629  53.543  1.00  0.00           C
ATOM   4812  C2B DPP   637      70.697  99.779  48.043  1.00  0.00           C
ATOM   4813  C3B DPP   637      71.847 100.879  43.543  1.00  0.00           C
ATOM   4814  C4B DPP   637      69.797 101.779  40.093  1.00  0.00           C
ATOM   4815  NC3 DPP   638      63.197  99.079  63.593  1.00  0.00           N
ATOM   4816  PO4 DPP   638      59.647  96.029  64.193  1.00  0.00           P
ATOM   4817  GL1 DPP   638      58.297  95.629  60.593  1.00  0.00            
ATOM   4818  GL2 DPP   638      56.547  98.979  58.943  1.00  0.00            
ATOM   4819  C1A DPP   638      57.047  94.129  57.243  1.00  0.00           C
ATOM   4820  C2A DPP   638      58.197  93.379  51.893  1.00  0.00           C
ATOM   4821  C3A DPP   638      58.447  92.429  47.343  1.00  0.00           C
ATOM   4822  C4A DPP   638      58.147  89.379  44.143  1.00  0.00           C
ATOM   4823  C1B DPP   638      56.747  97.929  53.993  1.00  0.00           C
ATOM   4824  C2B DPP   638      56.297  96.679  49.643  1.00  0.00           C
ATOM   4825  C3B DPP   638      57.347  98.129  46.093  1.00  0.00           C
ATOM   4826  C4B DPP   638      58.297  96.129  42.793  1.00  0.00           C
ATOM   4827  NC3 DPP   639     184.547 146.829  59.193  1.00  0.00           N
ATOM   4828  PO4 DPP   639     184.697 142.429  58.143  1.00  0.00           P
ATOM   4829  GL1 DPP   639     183.647 143.929  54.093  1.00  0.00            
ATOM   4830  GL2 DPP   639     182.397 147.279  54.593  1.00  0.00            
ATOM   4831  C1A DPP   639     184.897 145.879  50.493  1.00  0.00           C
ATOM   4832  C2A DPP   639     183.347 146.379  47.043  1.00  0.00           C
ATOM   4833  C3A DPP   639     182.597 147.079  42.993  1.00  0.00           C
ATOM   4834  C4A DPP   639     178.947 148.429  39.593  1.00  0.00           C
ATOM   4835  C1B DPP   639     181.697 149.579  51.093  1.00  0.00           C
ATOM   4836  C2B DPP   639     180.047 150.129  47.243  1.00  0.00           C
ATOM   4837  C3B DPP   639     180.597 152.629  42.393  1.00  0.00           C
ATOM   4838  C4B DPP   639     183.797 150.479  39.443  1.00  0.00           C
ATOM   4839  NC3 DPP   640     194.997  86.879  55.243  1.00  0.00           N
ATOM   4840  PO4 DPP   640     198.097  90.379  56.343  1.00  0.00           P
ATOM   4841  GL1 DPP   640     197.747  90.129  52.243  1.00  0.00            
ATOM   4842  GL2 DPP   640     195.547  86.579  50.693  1.00  0.00            
ATOM   4843  C1A DPP   640     196.747  90.679  48.343  1.00  0.00           C
ATOM   4844  C2A DPP   640     196.897  91.529  44.043  1.00  0.00           C
ATOM   4845  C3A DPP   640     199.047  92.829  41.643  1.00  0.00           C
ATOM   4846  C4A DPP   640     197.197  92.029  38.743  1.00  0.00           C
ATOM   4847  C1B DPP   640     198.597  85.929  48.143  1.00  0.00           C
ATOM   4848  C2B DPP   640     199.097  87.279  44.093  1.00  0.00           C
ATOM   4849  C3B DPP   640     198.997  86.029  39.093  1.00  0.00           C
ATOM   4850  C4B DPP   640     201.147  86.429  34.593  1.00  0.00           C
ATOM   4851  NC3 DPP   641      83.047  90.629  67.643  1.00  0.00           N
ATOM   4852  PO4 DPP   641      83.947  91.979  62.793  1.00  0.00           P
ATOM   4853  GL1 DPP   641      82.397  92.579  58.993  1.00  0.00            
ATOM   4854  GL2 DPP   641      83.047  95.179  58.193  1.00  0.00            
ATOM   4855  C1A DPP   641      78.497  94.129  56.143  1.00  0.00           C
ATOM   4856  C2A DPP   641      77.447  93.829  52.443  1.00  0.00           C
ATOM   4857  C3A DPP   641      76.497  93.379  48.193  1.00  0.00           C
ATOM   4858  C4A DPP   641      74.947  90.679  44.893  1.00  0.00           C
ATOM   4859  C1B DPP   641      82.697  93.629  53.393  1.00  0.00           C
ATOM   4860  C2B DPP   641      81.697  92.529  49.893  1.00  0.00           C
ATOM   4861  C3B DPP   641      81.597  90.729  45.943  1.00  0.00           C
ATOM   4862  C4B DPP   641      79.197  88.729  43.393  1.00  0.00           C
ATOM   4863  NC3 DPP   642     166.597  94.779  58.493  1.00  0.00           N
ATOM   4864  PO4 DPP   642     170.897  97.279  57.093  1.00  0.00           P
ATOM   4865  GL1 DPP   642     166.047  97.179  54.243  1.00  0.00            
ATOM   4866  GL2 DPP   642     166.447  93.929  53.443  1.00  0.00            
ATOM   4867  C1A DPP   642     164.997  98.429  50.393  1.00  0.00           C
ATOM   4868  C2A DPP   642     164.947  99.229  46.093  1.00  0.00           C
ATOM   4869  C3A DPP   642     163.347 100.629  43.243  1.00  0.00           C
ATOM   4870  C4A DPP   642     160.547 101.579  39.343  1.00  0.00           C
ATOM   4871  C1B DPP   642     166.047  93.279  49.543  1.00  0.00           C
ATOM   4872  C2B DPP   642     164.147  94.579  45.393  1.00  0.00           C
ATOM   4873  C3B DPP   642     161.397  96.029  43.343  1.00  0.00           C
ATOM   4874  C4B DPP   642     159.697  96.079  38.693  1.00  0.00           C
ATOM   4875  NC3 DPP   643     113.047  70.379  56.593  1.00  0.00           N
ATOM   4876  PO4 DPP   643     109.647  72.329  57.743  1.00  0.00           P
ATOM   4877  GL1 DPP   643     109.847  74.679  54.293  1.00  0.00            
ATOM   4878  GL2 DPP   643     109.647  78.479  53.693  1.00  0.00            
ATOM   4879  C1A DPP   643     107.147  74.579  51.043  1.00  0.00           C
ATOM   4880  C2A DPP   643     106.347  75.079  46.793  1.00  0.00           C
ATOM   4881  C3A DPP   643     105.447  74.029  42.743  1.00  0.00           C
ATOM   4882  C4A DPP   643     104.397  73.479  39.143  1.00  0.00           C
ATOM   4883  C1B DPP   643     111.897  75.929  50.343  1.00  0.00           C
ATOM   4884  C2B DPP   643     111.547  75.829  45.743  1.00  0.00           C
ATOM   4885  C3B DPP   643     111.047  74.329  42.093  1.00  0.00           C
ATOM   4886  C4B DPP   643     111.747  74.179  38.543  1.00  0.00           C
ATOM   4887  NC3 DPP   644      33.347  17.679  62.643  1.00  0.00           N
ATOM   4888  PO4 DPP   644      29.847  18.429  65.343  1.00  0.00           P
ATOM   4889  GL1 DPP   644      28.547  19.279  61.093  1.00  0.00            
ATOM   4890  GL2 DPP   644      31.097  19.029  58.693  1.00  0.00            
ATOM   4891  C1A DPP   644      25.797  19.879  58.143  1.00  0.00           C
ATOM   4892  C2A DPP   644      25.097  20.179  54.443  1.00  0.00           C
ATOM   4893  C3A DPP   644      24.497  20.579  49.643  1.00  0.00           C
ATOM   4894  C4A DPP   644      25.147  24.629  48.243  1.00  0.00           C
ATOM   4895  C1B DPP   644      29.147  17.129  55.143  1.00  0.00           C
ATOM   4896  C2B DPP   644      26.947  15.729  51.843  1.00  0.00           C
ATOM   4897  C3B DPP   644      27.197  15.379  46.943  1.00  0.00           C
ATOM   4898  C4B DPP   644      25.747  15.579  42.243  1.00  0.00           C
ATOM   4899  NC3 DPP   645      52.697  66.329  61.043  1.00  0.00           N
ATOM   4900  PO4 DPP   645      53.097  61.629  60.593  1.00  0.00           P
ATOM   4901  GL1 DPP   645      49.697  60.679  57.943  1.00  0.00            
ATOM   4902  GL2 DPP   645      47.697  58.379  57.743  1.00  0.00            
ATOM   4903  C1A DPP   645      48.647  59.979  53.693  1.00  0.00           C
ATOM   4904  C2A DPP   645      47.747  58.529  49.793  1.00  0.00           C
ATOM   4905  C3A DPP   645      47.547  56.229  47.193  1.00  0.00           C
ATOM   4906  C4A DPP   645      47.347  52.329  44.743  1.00  0.00           C
ATOM   4907  C1B DPP   645      45.397  56.379  53.843  1.00  0.00           C
ATOM   4908  C2B DPP   645      43.797  54.729  50.643  1.00  0.00           C
ATOM   4909  C3B DPP   645      42.847  54.079  46.093  1.00  0.00           C
ATOM   4910  C4B DPP   645      40.647  54.279  42.943  1.00  0.00           C
ATOM   4911  NC3 DPP   646     125.547 134.129  65.793  1.00  0.00           N
ATOM   4912  PO4 DPP   646     121.997 138.429  64.943  1.00  0.00           P
ATOM   4913  GL1 DPP   646     123.997 140.579  60.793  1.00  0.00            
ATOM   4914  GL2 DPP   646     124.147 143.879  60.793  1.00  0.00            
ATOM   4915  C1A DPP   646     123.697 139.079  56.343  1.00  0.00           C
ATOM   4916  C2A DPP   646     125.047 136.679  53.093  1.00  0.00           C
ATOM   4917  C3A DPP   646     122.647 133.979  50.443  1.00  0.00           C
ATOM   4918  C4A DPP   646     123.547 130.379  47.093  1.00  0.00           C
ATOM   4919  C1B DPP   646     124.247 143.579  56.593  1.00  0.00           C
ATOM   4920  C2B DPP   646     123.547 143.579  52.393  1.00  0.00           C
ATOM   4921  C3B DPP   646     125.747 143.929  48.543  1.00  0.00           C
ATOM   4922  C4B DPP   646     125.097 146.679  44.943  1.00  0.00           C
ATOM   4923  NC3 DPP   647     154.047  44.629  56.043  1.00  0.00           N
ATOM   4924  PO4 DPP   647     150.347  47.429  56.143  1.00  0.00           P
ATOM   4925  GL1 DPP   647     150.247  49.129  52.143  1.00  0.00            
ATOM   4926  GL2 DPP   647     147.347  50.929  52.343  1.00  0.00            
ATOM   4927  C1A DPP   647     149.847  50.629  48.443  1.00  0.00           C
ATOM   4928  C2A DPP   647     150.197  50.979  44.293  1.00  0.00           C
ATOM   4929  C3A DPP   647     149.597  50.079  40.093  1.00  0.00           C
ATOM   4930  C4A DPP   647     151.247  51.579  36.843  1.00  0.00           C
ATOM   4931  C1B DPP   647     145.797  53.629  50.543  1.00  0.00           C
ATOM   4932  C2B DPP   647     145.997  53.329  46.293  1.00  0.00           C
ATOM   4933  C3B DPP   647     146.497  53.679  41.793  1.00  0.00           C
ATOM   4934  C4B DPP   647     143.697  53.929  39.043  1.00  0.00           C
ATOM   4935  NC3 DPP   648     115.597  47.379  53.493  1.00  0.00           N
ATOM   4936  PO4 DPP   648     114.747  42.479  53.993  1.00  0.00           P
ATOM   4937  GL1 DPP   648     114.847  38.579  51.543  1.00  0.00            
ATOM   4938  GL2 DPP   648     112.647  39.629  49.043  1.00  0.00            
ATOM   4939  C1A DPP   648     117.647  36.279  49.243  1.00  0.00           C
ATOM   4940  C2A DPP   648     118.597  35.529  45.643  1.00  0.00           C
ATOM   4941  C3A DPP   648     118.547  36.129  40.543  1.00  0.00           C
ATOM   4942  C4A DPP   648     116.797  36.529  36.693  1.00  0.00           C
ATOM   4943  C1B DPP   648     114.347  37.479  45.593  1.00  0.00           C
ATOM   4944  C2B DPP   648     113.297  35.429  41.693  1.00  0.00           C
ATOM   4945  C3B DPP   648     109.797  33.629  39.893  1.00  0.00           C
ATOM   4946  C4B DPP   648     106.597  32.329  38.493  1.00  0.00           C
ATOM   4947  NC3 DPP   649     115.747  84.979  62.093  1.00  0.00           N
ATOM   4948  PO4 DPP   649     117.647  89.429  63.593  1.00  0.00           P
ATOM   4949  GL1 DPP   649     116.147  90.829  59.193  1.00  0.00            
ATOM   4950  GL2 DPP   649     116.797  88.529  58.643  1.00  0.00            
ATOM   4951  C1A DPP   649     116.047  91.379  54.293  1.00  0.00           C
ATOM   4952  C2A DPP   649     115.947  92.029  50.293  1.00  0.00           C
ATOM   4953  C3A DPP   649     113.947  94.279  46.643  1.00  0.00           C
ATOM   4954  C4A DPP   649     111.547  97.029  44.193  1.00  0.00           C
ATOM   4955  C1B DPP   649     119.197  87.829  55.543  1.00  0.00           C
ATOM   4956  C2B DPP   649     117.147  86.279  51.643  1.00  0.00           C
ATOM   4957  C3B DPP   649     116.097  85.779  47.343  1.00  0.00           C
ATOM   4958  C4B DPP   649     117.547  84.729  44.293  1.00  0.00           C
ATOM   4959  NC3 DPP   650     124.747  95.379  60.693  1.00  0.00           N
ATOM   4960  PO4 DPP   650     121.047  95.729  60.693  1.00  0.00           P
ATOM   4961  GL1 DPP   650     119.397  95.029  57.193  1.00  0.00            
ATOM   4962  GL2 DPP   650     117.397  95.479  57.043  1.00  0.00            
ATOM   4963  C1A DPP   650     120.847  93.029  53.793  1.00  0.00           C
ATOM   4964  C2A DPP   650     121.747  92.929  50.493  1.00  0.00           C
ATOM   4965  C3A DPP   650     120.097  93.729  46.993  1.00  0.00           C
ATOM   4966  C4A DPP   650     117.247  95.229  43.293  1.00  0.00           C
ATOM   4967  C1B DPP   650     117.697  96.479  52.143  1.00  0.00           C
ATOM   4968  C2B DPP   650     117.247  97.229  48.543  1.00  0.00           C
ATOM   4969  C3B DPP   650     115.597  99.929  45.543  1.00  0.00           C
ATOM   4970  C4B DPP   650     115.247  98.929  40.593  1.00  0.00           C
ATOM   4971  NC3 DPP   651      23.597 115.629  62.793  1.00  0.00           N
ATOM   4972  PO4 DPP   651      23.347 120.279  62.393  1.00  0.00           P
ATOM   4973  GL1 DPP   651      22.247 122.379  59.343  1.00  0.00            
ATOM   4974  GL2 DPP   651      21.397 125.379  61.643  1.00  0.00            
ATOM   4975  C1A DPP   651      22.797 122.529  54.743  1.00  0.00           C
ATOM   4976  C2A DPP   651      23.697 122.079  50.643  1.00  0.00           C
ATOM   4977  C3A DPP   651      23.797 121.379  46.493  1.00  0.00           C
ATOM   4978  C4A DPP   651      20.497 121.779  44.343  1.00  0.00           C
ATOM   4979  C1B DPP   651      21.047 127.429  58.393  1.00  0.00           C
ATOM   4980  C2B DPP   651      18.997 129.679  54.593  1.00  0.00           C
ATOM   4981  C3B DPP   651      18.147 130.429  49.543  1.00  0.00           C
ATOM   4982  C4B DPP   651      20.997 132.529  46.243  1.00  0.00           C
ATOM   4983  NC3 DPP   652      96.547  32.179  58.293  1.00  0.00           N
ATOM   4984  PO4 DPP   652     100.847  31.629  59.993  1.00  0.00           P
ATOM   4985  GL1 DPP   652      99.647  30.529  55.293  1.00  0.00            
ATOM   4986  GL2 DPP   652     100.347  27.379  53.443  1.00  0.00            
ATOM   4987  C1A DPP   652     100.147  32.779  51.143  1.00  0.00           C
ATOM   4988  C2A DPP   652     100.147  35.429  46.443  1.00  0.00           C
ATOM   4989  C3A DPP   652     100.797  36.779  42.493  1.00  0.00           C
ATOM   4990  C4A DPP   652     100.197  40.379  40.593  1.00  0.00           C
ATOM   4991  C1B DPP   652     101.497  27.829  50.043  1.00  0.00           C
ATOM   4992  C2B DPP   652     101.347  24.929  46.143  1.00  0.00           C
ATOM   4993  C3B DPP   652     102.547  23.679  41.743  1.00  0.00           C
ATOM   4994  C4B DPP   652     101.097  21.679  38.493  1.00  0.00           C
ATOM   4995  NC3 DPP   653      35.797 113.929  66.743  1.00  0.00           N
ATOM   4996  PO4 DPP   653      32.247 112.979  64.593  1.00  0.00           P
ATOM   4997  GL1 DPP   653      33.047 113.979  60.343  1.00  0.00            
ATOM   4998  GL2 DPP   653      32.497 111.679  58.443  1.00  0.00            
ATOM   4999  C1A DPP   653      33.947 116.329  57.043  1.00  0.00           C
ATOM   5000  C2A DPP   653      32.247 116.879  52.893  1.00  0.00           C
ATOM   5001  C3A DPP   653      33.147 117.529  49.293  1.00  0.00           C
ATOM   5002  C4A DPP   653      34.847 115.479  44.793  1.00  0.00           C
ATOM   5003  C1B DPP   653      35.297 111.629  54.693  1.00  0.00           C
ATOM   5004  C2B DPP   653      34.997 111.729  50.443  1.00  0.00           C
ATOM   5005  C3B DPP   653      38.147 113.179  47.593  1.00  0.00           C
ATOM   5006  C4B DPP   653      40.497 112.529  43.443  1.00  0.00           C
ATOM   5007  NC3 DPP   654     129.947 126.579  67.043  1.00  0.00           N
ATOM   5008  PO4 DPP   654     126.197 129.179  64.693  1.00  0.00           P
ATOM   5009  GL1 DPP   654     124.697 126.779  61.343  1.00  0.00            
ATOM   5010  GL2 DPP   654     120.997 126.029  61.793  1.00  0.00            
ATOM   5011  C1A DPP   654     124.847 126.879  58.193  1.00  0.00           C
ATOM   5012  C2A DPP   654     124.797 124.079  55.643  1.00  0.00           C
ATOM   5013  C3A DPP   654     121.597 122.829  53.893  1.00  0.00           C
ATOM   5014  C4A DPP   654     117.797 122.829  55.493  1.00  0.00           C
ATOM   5015  C1B DPP   654     119.197 127.279  57.143  1.00  0.00           C
ATOM   5016  C2B DPP   654     118.747 129.629  52.743  1.00  0.00           C
ATOM   5017  C3B DPP   654     117.997 131.179  48.593  1.00  0.00           C
ATOM   5018  C4B DPP   654     119.347 131.779  44.293  1.00  0.00           C
ATOM   5019  NC3 DPP   655      40.697 217.279  63.043  1.00  0.00           N
ATOM   5020  PO4 DPP   655      37.947 218.129  60.193  1.00  0.00           P
ATOM   5021  GL1 DPP   655      36.047 217.129  55.593  1.00  0.00            
ATOM   5022  GL2 DPP   655      38.897 217.679  53.993  1.00  0.00            
ATOM   5023  C1A DPP   655      35.247 215.129  51.893  1.00  0.00           C
ATOM   5024  C2A DPP   655      38.097 213.779  49.093  1.00  0.00           C
ATOM   5025  C3A DPP   655      41.247 210.529  49.793  1.00  0.00           C
ATOM   5026  C4A DPP   655      44.847 208.929  50.793  1.00  0.00           C
ATOM   5027  C1B DPP   655      40.047 213.429  53.393  1.00  0.00           C
ATOM   5028  C2B DPP   655      37.647 210.229  53.393  1.00  0.00           C
ATOM   5029  C3B DPP   655      37.547 207.529  49.293  1.00  0.00           C
ATOM   5030  C4B DPP   655      36.297 206.629  44.393  1.00  0.00           C
ATOM   5031  NC3 DPP   656     111.447 126.679  65.893  1.00  0.00           N
ATOM   5032  PO4 DPP   656     113.197 122.779  67.893  1.00  0.00           P
ATOM   5033  GL1 DPP   656     111.447 122.379  63.443  1.00  0.00            
ATOM   5034  GL2 DPP   656     108.347 123.429  62.843  1.00  0.00            
ATOM   5035  C1A DPP   656     112.247 123.029  59.343  1.00  0.00           C
ATOM   5036  C2A DPP   656     112.397 122.429  55.043  1.00  0.00           C
ATOM   5037  C3A DPP   656     110.847 122.679  51.943  1.00  0.00           C
ATOM   5038  C4A DPP   656     112.297 122.879  47.493  1.00  0.00           C
ATOM   5039  C1B DPP   656     106.847 124.129  59.393  1.00  0.00           C
ATOM   5040  C2B DPP   656     107.647 122.029  55.643  1.00  0.00           C
ATOM   5041  C3B DPP   656     106.897 118.829  53.693  1.00  0.00           C
ATOM   5042  C4B DPP   656     109.597 118.079  50.593  1.00  0.00           C
ATOM   5043  NC3 DPP   657     201.847  87.879  58.343  1.00  0.00           N
ATOM   5044  PO4 DPP   657     203.447  84.929  60.893  1.00  0.00           P
ATOM   5045  GL1 DPP   657     204.347  82.979  56.943  1.00  0.00            
ATOM   5046  GL2 DPP   657     205.997  80.279  57.943  1.00  0.00            
ATOM   5047  C1A DPP   657     203.297  79.279  53.743  1.00  0.00           C
ATOM   5048  C2A DPP   657     202.197  78.579  49.093  1.00  0.00           C
ATOM   5049  C3A DPP   657     204.347  79.279  45.443  1.00  0.00           C
ATOM   5050  C4A DPP   657     205.347  77.829  41.443  1.00  0.00           C
ATOM   5051  C1B DPP   657     208.247  81.129  54.843  1.00  0.00           C
ATOM   5052  C2B DPP   657     206.347  81.529  50.493  1.00  0.00           C
ATOM   5053  C3B DPP   657     208.497  81.779  46.443  1.00  0.00           C
ATOM   5054  C4B DPP   657     209.147  82.179  42.143  1.00  0.00           C
ATOM   5055  NC3 DPP   658     120.547  63.479  58.843  1.00  0.00           N
ATOM   5056  PO4 DPP   658     117.147  67.429  59.293  1.00  0.00           P
ATOM   5057  GL1 DPP   658     116.397  65.379  54.693  1.00  0.00            
ATOM   5058  GL2 DPP   658     119.097  65.279  52.693  1.00  0.00            
ATOM   5059  C1A DPP   658     113.047  65.829  51.043  1.00  0.00           C
ATOM   5060  C2A DPP   658     112.047  64.979  47.043  1.00  0.00           C
ATOM   5061  C3A DPP   658     113.047  65.379  42.393  1.00  0.00           C
[truncated: 4,166,551 more chars]
