# Supplementary material for: Data showing the lipid conformations and membrane binding behaviors of beta-amyloid fibrils in phase-separated cholesterol-enriched lipid domains with and without glycolipid and oxidized cholesterol from coarse-grained molecular dynamics simulations
Source: Data Brief. 2020 Apr 19;30:105496. doi: 10.1016/j.dib.2020.105496 (PMC7186522; doi:10.1016/j.dib.2020.105496)
Supplement: Supplementary file 1 [file mmc1.zip › Supplementary-Data/S08-12/C1-ABCD-2.pdb]

TITLE     C1-ABCD system t= 19800600.00000
REMARK    THIS IS A SIMULATION BOX
CRYST1  222.470  224.197  129.952  90.00  90.00  90.00 P 1           1
MODEL        1
ATOM      1  BB  LEU     1     122.435 112.474  70.322  1.00  0.00           B
ATOM      2  SC1 LEU     1     122.335 112.124  67.722  1.00  0.00           S
ATOM      3  BB  VAL     2     121.235 111.974  73.922  1.00  0.00           B
ATOM      4  SC1 VAL     2     121.385 111.524  75.822  1.00  0.00           S
ATOM      5  BB  PHE     3     118.335 109.724  73.022  1.00  0.00           B
ATOM      6  SC1 PHE     3     117.735 108.374  69.922  1.00  0.00           S
ATOM      7  SC2 PHE     3     119.185 107.024  71.222  1.00  0.00           S
ATOM      8  SC3 PHE     3     118.685 106.374  68.972  1.00  0.00           S
ATOM      9  BB  PHE     4     114.835 110.774  73.772  1.00  0.00           B
ATOM     10  SC1 PHE     4     112.435 110.324  76.272  1.00  0.00           S
ATOM     11  SC2 PHE     4     114.685 109.724  76.922  1.00  0.00           S
ATOM     12  SC3 PHE     4     112.985 109.974  78.572  1.00  0.00           S
ATOM     13  BB  ALA     5     112.185 110.874  71.022  1.00  0.00           B
ATOM     14  BB  GLU     6     108.985 109.124  72.222  1.00  0.00           B
ATOM     15  SC1 GLU     6     110.735 106.524  73.222  1.00  0.00           S
ATOM     16  BB  ASP     7     105.835 107.074  71.922  1.00  0.00           B
ATOM     17  SC1 ASP     7     105.885 104.774  70.822  1.00  0.00           S
ATOM     18  BB  VAL     8     103.185 107.224  74.472  1.00  0.00           B
ATOM     19  SC1 VAL     8     102.835 107.074  76.472  1.00  0.00           S
ATOM     20  BB  GLY     9      99.835 106.374  73.022  1.00  0.00           B
ATOM     21  BB  SER    10      96.685 104.274  73.272  1.00  0.00           B
ATOM     22  SC1 SER    10      95.235 104.074  74.572  1.00  0.00           S
ATOM     23  BB  ASN    11      97.835 102.424  70.222  1.00  0.00           B
ATOM     24  SC1 ASN    11     100.335 102.324  70.172  1.00  0.00           S
ATOM     25  BB  LYS    12      96.135 102.824  66.872  1.00  0.00           B
ATOM     26  SC1 LYS    12      94.235 101.174  66.422  1.00  0.00           S
ATOM     27  SC2 LYS    12      92.135  99.074  65.372  1.00  0.00           S
ATOM     28  BB  GLY    13      99.435 103.574  65.172  1.00  0.00           B
ATOM     29  BB  ALA    14      97.435 102.374  62.172  1.00  0.00           B
ATOM     30  BB  ILE    15      98.685 103.574  58.822  1.00  0.00           B
ATOM     31  SC1 ILE    15      98.185 103.824  56.672  1.00  0.00           S
ATOM     32  BB  ILE    16     102.235 104.624  59.572  1.00  0.00           B
ATOM     33  SC1 ILE    16     103.485 105.274  57.972  1.00  0.00           S
ATOM     34  BB  GLY    17     103.985 104.874  62.922  1.00  0.00           B
ATOM     35  BB  LEU    18     107.685 104.424  62.222  1.00  0.00           B
ATOM     36  SC1 LEU    18     107.585 105.424  59.722  1.00  0.00           S
ATOM     37  BB  MET    19     109.835 105.024  65.222  1.00  0.00           B
ATOM     38  SC1 MET    19     109.135 106.974  67.622  1.00  0.00           S
ATOM     39  BB  VAL    20     112.885 105.524  63.022  1.00  0.00           B
ATOM     40  SC1 VAL    20     113.235 105.474  61.072  1.00  0.00           S
ATOM     41  BB  GLY    21     116.135 105.024  64.922  1.00  0.00           B
ATOM     42  BB  GLY    22     119.585 104.674  63.372  1.00  0.00           B
ATOM     43  BB  VAL    23     122.985 105.274  64.572  1.00  0.00           B
ATOM     44  SC1 VAL    23     123.335 105.574  66.522  1.00  0.00           S
ATOM     45  BB  VAL    24     125.635 105.674  61.822  1.00  0.00           B
ATOM     46  SC1 VAL    24     125.435 105.374  59.872  1.00  0.00           S
ATOM     47  BB  ILE    25     128.885 105.724  63.722  1.00  0.00           B
ATOM     48  SC1 ILE    25     128.385 105.124  65.822  1.00  0.00           S
ATOM     49  BB  ALA    26     131.985 106.174  61.622  1.00  0.00           B
ATOM     50  BB  LEU    27     123.485 116.724  72.422  1.00  0.00           B
ATOM     51  SC1 LEU    27     125.035 117.924  74.172  1.00  0.00           S
ATOM     52  BB  VAL    28     120.085 115.974  74.072  1.00  0.00           B
ATOM     53  SC1 VAL    28     118.935 116.474  75.622  1.00  0.00           S
ATOM     54  BB  PHE    29     117.335 115.374  71.722  1.00  0.00           B
ATOM     55  SC1 PHE    29     115.735 114.124  69.022  1.00  0.00           S
ATOM     56  SC2 PHE    29     118.085 114.424  68.472  1.00  0.00           S
ATOM     57  SC3 PHE    29     116.885 112.424  67.822  1.00  0.00           S
ATOM     58  BB  PHE    30     114.085 114.874  73.472  1.00  0.00           B
ATOM     59  SC1 PHE    30     113.885 114.774  76.472  1.00  0.00           S
ATOM     60  SC2 PHE    30     111.735 115.574  75.722  1.00  0.00           S
ATOM     61  SC3 PHE    30     112.085 114.974  78.022  1.00  0.00           S
ATOM     62  BB  ALA    31     111.085 114.274  71.322  1.00  0.00           B
ATOM     63  BB  GLU    32     108.035 113.074  73.172  1.00  0.00           B
ATOM     64  SC1 GLU    32     107.435 112.674  75.972  1.00  0.00           S
ATOM     65  BB  ASP    33     104.435 112.274  72.122  1.00  0.00           B
ATOM     66  SC1 ASP    33     103.785 111.174  69.922  1.00  0.00           S
ATOM     67  BB  VAL    34     101.635 111.874  74.672  1.00  0.00           B
ATOM     68  SC1 VAL    34     100.735 111.824  76.472  1.00  0.00           S
ATOM     69  BB  GLY    35      99.485 110.474  71.822  1.00  0.00           B
ATOM     70  BB  SER    36      96.285 109.024  73.272  1.00  0.00           B
ATOM     71  SC1 SER    36      95.185 108.874  74.822  1.00  0.00           S
ATOM     72  BB  ASN    37      95.535 106.674  70.422  1.00  0.00           B
ATOM     73  SC1 ASN    37      93.185 105.924  70.172  1.00  0.00           S
ATOM     74  BB  LYS    38      97.335 108.074  67.322  1.00  0.00           B
ATOM     75  SC1 LYS    38      99.835 107.874  67.622  1.00  0.00           S
ATOM     76  SC2 LYS    38     102.185 106.624  68.272  1.00  0.00           S
ATOM     77  BB  GLY    39      96.385 106.424  64.122  1.00  0.00           B
ATOM     78  BB  ALA    40      94.935 107.174  60.672  1.00  0.00           B
ATOM     79  BB  ILE    41      97.835 108.574  58.772  1.00  0.00           B
ATOM     80  SC1 ILE    41      97.385 108.474  56.722  1.00  0.00           S
ATOM     81  BB  ILE    42     100.635 109.574  61.172  1.00  0.00           B
ATOM     82  SC1 ILE    42     100.635 108.824  63.122  1.00  0.00           S
ATOM     83  BB  GLY    43     104.335 109.474  60.322  1.00  0.00           B
ATOM     84  BB  LEU    44     107.335 109.774  62.622  1.00  0.00           B
ATOM     85  SC1 LEU    44     105.885 109.324  64.822  1.00  0.00           S
ATOM     86  BB  MET    45     110.885 109.424  61.422  1.00  0.00           B
ATOM     87  SC1 MET    45     112.685 109.324  58.772  1.00  0.00           S
ATOM     88  BB  VAL    46     113.335 109.924  64.322  1.00  0.00           B
ATOM     89  SC1 VAL    46     113.585 109.524  66.272  1.00  0.00           S
ATOM     90  BB  GLY    47     116.535 110.524  62.472  1.00  0.00           B
ATOM     91  BB  GLY    48     119.435 109.524  64.672  1.00  0.00           B
ATOM     92  BB  VAL    49     122.185 109.224  62.122  1.00  0.00           B
ATOM     93  SC1 VAL    49     121.435 108.524  60.372  1.00  0.00           S
ATOM     94  BB  VAL    50     125.585 109.774  63.472  1.00  0.00           B
ATOM     95  SC1 VAL    50     126.085 109.774  65.422  1.00  0.00           S
ATOM     96  BB  ILE    51     128.285 110.624  60.872  1.00  0.00           B
ATOM     97  SC1 ILE    51     126.685 110.074  59.072  1.00  0.00           S
ATOM     98  BB  ALA    52     131.635 110.224  62.522  1.00  0.00           B
ATOM     99  BB  LEU    53     121.235 119.324  69.222  1.00  0.00           B
ATOM    100  SC1 LEU    53     120.685 118.024  66.922  1.00  0.00           S
ATOM    101  BB  VAL    54     119.835 120.624  72.472  1.00  0.00           B
ATOM    102  SC1 VAL    54     119.585 121.324  74.322  1.00  0.00           S
ATOM    103  BB  PHE    55     116.485 119.574  71.172  1.00  0.00           B
ATOM    104  SC1 PHE    55     116.485 119.324  68.072  1.00  0.00           S
ATOM    105  SC2 PHE    55     114.185 118.674  68.472  1.00  0.00           S
ATOM    106  SC3 PHE    55     115.335 117.774  66.622  1.00  0.00           S
ATOM    107  BB  PHE    56     113.135 119.574  73.172  1.00  0.00           B
ATOM    108  SC1 PHE    56     114.735 119.774  76.422  1.00  0.00           S
ATOM    109  SC2 PHE    56     114.285 121.974  75.522  1.00  0.00           S
ATOM    110  SC3 PHE    56     115.935 121.724  77.222  1.00  0.00           S
ATOM    111  BB  ALA    57     110.035 118.024  71.672  1.00  0.00           B
ATOM    112  BB  GLU    58     107.035 117.774  73.972  1.00  0.00           B
ATOM    113  SC1 GLU    58     107.585 118.324  76.472  1.00  0.00           S
ATOM    114  BB  ASP    59     103.935 116.824  72.072  1.00  0.00           B
ATOM    115  SC1 ASP    59     104.985 116.924  69.772  1.00  0.00           S
ATOM    116  BB  VAL    60     100.785 115.874  74.122  1.00  0.00           B
ATOM    117  SC1 VAL    60     101.435 116.724  75.822  1.00  0.00           S
ATOM    118  BB  GLY    61      97.335 114.624  73.672  1.00  0.00           B
ATOM    119  BB  SER    62      93.885 113.574  72.522  1.00  0.00           B
ATOM    120  SC1 SER    62      92.835 113.274  74.122  1.00  0.00           S
ATOM    121  BB  ASN    63      93.735 111.274  69.572  1.00  0.00           B
ATOM    122  SC1 ASN    63      91.835 110.324  68.222  1.00  0.00           S
ATOM    123  BB  LYS    64      96.185 112.774  67.172  1.00  0.00           B
ATOM    124  SC1 LYS    64      98.435 113.524  68.022  1.00  0.00           S
ATOM    125  SC2 LYS    64      99.985 115.824  69.072  1.00  0.00           S
ATOM    126  BB  GLY    65      94.785 110.724  64.322  1.00  0.00           B
ATOM    127  BB  ALA    66      94.585 112.674  61.022  1.00  0.00           B
ATOM    128  BB  ILE    67      97.285 113.424  58.522  1.00  0.00           B
ATOM    129  SC1 ILE    67      97.535 113.674  56.172  1.00  0.00           S
ATOM    130  BB  ILE    68     100.085 114.124  60.972  1.00  0.00           B
ATOM    131  SC1 ILE    68      98.935 114.024  63.072  1.00  0.00           S
ATOM    132  BB  GLY    69     103.835 114.524  60.422  1.00  0.00           B
ATOM    133  BB  LEU    70     107.085 113.524  62.022  1.00  0.00           B
ATOM    134  SC1 LEU    70     106.935 114.324  64.572  1.00  0.00           S
ATOM    135  BB  MET    71     110.385 114.974  60.922  1.00  0.00           B
ATOM    136  SC1 MET    71     112.435 114.274  58.772  1.00  0.00           S
ATOM    137  BB  VAL    72     112.585 114.224  63.922  1.00  0.00           B
ATOM    138  SC1 VAL    72     112.285 114.224  65.872  1.00  0.00           S
ATOM    139  BB  GLY    73     115.785 115.174  62.172  1.00  0.00           B
ATOM    140  BB  GLY    74     119.085 114.174  63.722  1.00  0.00           B
ATOM    141  BB  VAL    75     121.835 113.574  61.272  1.00  0.00           B
ATOM    142  SC1 VAL    75     122.235 113.224  59.322  1.00  0.00           S
ATOM    143  BB  VAL    76     124.985 114.924  63.022  1.00  0.00           B
ATOM    144  SC1 VAL    76     124.485 115.424  64.922  1.00  0.00           S
ATOM    145  BB  ILE    77     127.585 114.824  60.222  1.00  0.00           B
ATOM    146  SC1 ILE    77     126.485 115.074  58.322  1.00  0.00           S
ATOM    147  BB  ALA    78     130.635 115.424  62.622  1.00  0.00           B
ATOM    148  BB  LEU    79     119.235 123.974  67.972  1.00  0.00           B
ATOM    149  SC1 LEU    79     117.585 123.474  65.922  1.00  0.00           S
ATOM    150  BB  VAL    80     117.335 124.624  71.222  1.00  0.00           B
ATOM    151  SC1 VAL    80     116.735 124.874  73.122  1.00  0.00           S
ATOM    152  BB  PHE    81     114.235 123.474  69.472  1.00  0.00           B
ATOM    153  SC1 PHE    81     112.385 122.574  66.822  1.00  0.00           S
ATOM    154  SC2 PHE    81     112.885 124.924  66.772  1.00  0.00           S
ATOM    155  SC3 PHE    81     112.835 123.674  64.722  1.00  0.00           S
ATOM    156  BB  PHE    82     111.435 123.624  72.072  1.00  0.00           B
ATOM    157  SC1 PHE    82     109.835 122.724  75.022  1.00  0.00           S
ATOM    158  SC2 PHE    82     110.435 125.024  75.022  1.00  0.00           S
ATOM    159  SC3 PHE    82     108.835 124.174  76.572  1.00  0.00           S
ATOM    160  BB  ALA    83     108.735 121.624  70.472  1.00  0.00           B
ATOM    161  BB  GLU    84     105.435 121.824  72.272  1.00  0.00           B
ATOM    162  SC1 GLU    84     105.585 125.074  72.422  1.00  0.00           S
ATOM    163  BB  ASP    85     101.735 121.474  71.672  1.00  0.00           B
ATOM    164  SC1 ASP    85     101.135 120.774  69.272  1.00  0.00           S
ATOM    165  BB  VAL    86      99.135 120.674  74.272  1.00  0.00           B
ATOM    166  SC1 VAL    86      99.435 121.924  75.822  1.00  0.00           S
ATOM    167  BB  GLY    87      96.685 119.074  71.922  1.00  0.00           B
ATOM    168  BB  SER    88      93.185 117.874  72.672  1.00  0.00           B
ATOM    169  SC1 SER    88      91.885 118.224  74.072  1.00  0.00           S
ATOM    170  BB  ASN    89      93.035 116.174  69.272  1.00  0.00           B
ATOM    171  SC1 ASN    89      90.735 115.174  69.072  1.00  0.00           S
ATOM    172  BB  LYS    90      95.485 117.374  66.672  1.00  0.00           B
ATOM    173  SC1 LYS    90      97.135 118.874  65.422  1.00  0.00           S
ATOM    174  SC2 LYS    90      96.885 121.324  63.672  1.00  0.00           S
ATOM    175  BB  GLY    91      93.785 115.774  63.722  1.00  0.00           B
ATOM    176  BB  ALA    92      93.785 117.874  60.672  1.00  0.00           B
ATOM    177  BB  ILE    93      97.135 118.724  59.172  1.00  0.00           B
ATOM    178  SC1 ILE    93      96.685 118.724  56.772  1.00  0.00           S
ATOM    179  BB  ILE    94     100.485 118.724  61.072  1.00  0.00           B
ATOM    180  SC1 ILE    94     101.785 120.124  59.572  1.00  0.00           S
ATOM    181  BB  GLY    95     102.535 117.874  64.172  1.00  0.00           B
ATOM    182  BB  LEU    96     105.835 118.774  62.422  1.00  0.00           B
ATOM    183  SC1 LEU    96     106.735 118.274  59.972  1.00  0.00           S
ATOM    184  BB  MET    97     108.935 118.624  64.522  1.00  0.00           B
ATOM    185  SC1 MET    97     109.585 117.874  66.972  1.00  0.00           S
ATOM    186  BB  VAL    98     112.085 119.324  62.472  1.00  0.00           B
ATOM    187  SC1 VAL    98     111.885 119.724  60.522  1.00  0.00           S
ATOM    188  BB  GLY    99     115.685 120.574  62.672  1.00  0.00           B
ATOM    189  BB  GLY   100     118.835 118.474  62.622  1.00  0.00           B
ATOM    190  BB  VAL   101     121.835 118.174  60.322  1.00  0.00           B
ATOM    191  SC1 VAL   101     121.535 118.474  58.372  1.00  0.00           S
ATOM    192  BB  VAL   102     124.985 119.674  62.022  1.00  0.00           B
ATOM    193  SC1 VAL   102     123.885 120.674  63.322  1.00  0.00           S
ATOM    194  BB  ILE   103     127.785 119.824  59.522  1.00  0.00           B
ATOM    195  SC1 ILE   103     127.185 119.574  57.222  1.00  0.00           S
ATOM    196  BB  ALA   104     130.235 119.974  62.272  1.00  0.00           B
ATOM    197  ROH CHO   105     115.485  31.874  31.372  1.00  0.00            
ATOM    198  R1  CHO   105     116.035  29.724  33.172  1.00  0.00            
ATOM    199  R2  CHO   105     114.185  28.874  35.072  1.00  0.00            
ATOM    200  R3  CHO   105     114.585  26.474  33.872  1.00  0.00            
ATOM    201  R4  CHO   105     115.085  25.974  36.722  1.00  0.00            
ATOM    202  R5  CHO   105     116.385  25.474  35.072  1.00  0.00            
ATOM    203  C1  CHO   105     115.935  22.024  36.572  1.00  0.00           C
ATOM    204  C2  CHO   105     113.585  19.574  38.122  1.00  0.00           C
ATOM    205  ROH CHO   106      48.885 124.674  37.822  1.00  0.00            
ATOM    206  R1  CHO   106      50.285 125.574  35.522  1.00  0.00            
ATOM    207  R2  CHO   106      52.735 124.524  34.722  1.00  0.00            
ATOM    208  R3  CHO   106      51.435 124.174  32.372  1.00  0.00            
ATOM    209  R4  CHO   106      54.285 123.574  31.772  1.00  0.00            
ATOM    210  R5  CHO   106      52.985 124.974  30.722  1.00  0.00            
ATOM    211  C1  CHO   106      53.935 122.724  27.822  1.00  0.00           C
ATOM    212  C2  CHO   106      53.985 119.874  24.422  1.00  0.00           C
ATOM    213  ROH CHO   107      31.285 133.124  29.022  1.00  0.00            
ATOM    214  R1  CHO   107      29.985 130.624  28.872  1.00  0.00            
ATOM    215  R2  CHO   107      31.185 128.274  29.672  1.00  0.00            
ATOM    216  R3  CHO   107      28.935 128.024  31.222  1.00  0.00            
ATOM    217  R4  CHO   107      30.085 125.324  31.172  1.00  0.00            
ATOM    218  R5  CHO   107      28.035 125.874  30.672  1.00  0.00            
ATOM    219  C1  CHO   107      27.385 123.424  33.472  1.00  0.00           C
ATOM    220  C2  CHO   107      27.435 121.974  35.822  1.00  0.00           C
ATOM    221  ROH CHO   108       9.835 200.624  25.822  1.00  0.00            
ATOM    222  R1  CHO   108      11.235 201.774  28.022  1.00  0.00            
ATOM    223  R2  CHO   108      13.685 203.024  27.722  1.00  0.00            
ATOM    224  R3  CHO   108      12.435 205.124  28.922  1.00  0.00            
ATOM    225  R4  CHO   108      15.285 205.624  29.372  1.00  0.00            
ATOM    226  R5  CHO   108      13.735 205.524  30.872  1.00  0.00            
ATOM    227  C1  CHO   108      15.035 209.074  31.422  1.00  0.00           C
ATOM    228  C2  CHO   108      17.785 210.624  33.422  1.00  0.00           C
ATOM    229  ROH CHO   109     104.635 203.974  40.072  1.00  0.00            
ATOM    230  R1  CHO   109     105.385 201.274  39.772  1.00  0.00            
ATOM    231  R2  CHO   109     107.635 200.174  40.922  1.00  0.00            
ATOM    232  R3  CHO   109     105.835 198.374  41.922  1.00  0.00            
ATOM    233  R4  CHO   109     108.185 196.774  41.172  1.00  0.00            
ATOM    234  R5  CHO   109     106.135 196.424  40.572  1.00  0.00            
ATOM    235  C1  CHO   109     106.835 193.124  42.272  1.00  0.00           C
ATOM    236  C2  CHO   109     105.535 190.824  39.272  1.00  0.00           C
ATOM    237  ROH CHO   110     131.835  42.824  32.622  1.00  0.00            
ATOM    238  R1  CHO   110     131.885  41.974  35.322  1.00  0.00            
ATOM    239  R2  CHO   110     130.335  39.924  36.272  1.00  0.00            
ATOM    240  R3  CHO   110     132.735  38.924  37.122  1.00  0.00            
ATOM    241  R4  CHO   110     130.785  37.924  39.072  1.00  0.00            
ATOM    242  R5  CHO   110     132.585  39.024  39.522  1.00  0.00            
ATOM    243  C1  CHO   110     133.235  35.824  41.472  1.00  0.00           C
ATOM    244  C2  CHO   110     135.235  36.374  44.572  1.00  0.00           C
ATOM    245  ROH CHO   111      46.935 211.374  38.622  1.00  0.00            
ATOM    246  R1  CHO   111      46.435 213.624  37.022  1.00  0.00            
ATOM    247  R2  CHO   111      48.335 214.824  35.422  1.00  0.00            
ATOM    248  R3  CHO   111      46.535 214.424  33.472  1.00  0.00            
ATOM    249  R4  CHO   111      48.335 216.474  32.372  1.00  0.00            
ATOM    250  R5  CHO   111      46.185 216.624  32.522  1.00  0.00            
ATOM    251  C1  CHO   111      46.635 217.024  28.772  1.00  0.00           C
ATOM    252  C2  CHO   111      48.185 217.274  25.122  1.00  0.00           C
ATOM    253  ROH CHO   112     130.135  83.774  21.872  1.00  0.00            
ATOM    254  R1  CHO   112     129.685  81.324  23.172  1.00  0.00            
ATOM    255  R2  CHO   112     130.185  80.974  25.872  1.00  0.00            
ATOM    256  R3  CHO   112     127.635  80.174  25.922  1.00  0.00            
ATOM    257  R4  CHO   112     128.635  79.574  28.622  1.00  0.00            
ATOM    258  R5  CHO   112     127.635  78.174  27.272  1.00  0.00            
ATOM    259  C1  CHO   112     125.285  77.974  30.272  1.00  0.00           C
ATOM    260  C2  CHO   112     126.235  76.674  33.072  1.00  0.00           C
ATOM    261  ROH CHO   113     103.035 147.974  41.772  1.00  0.00            
ATOM    262  R1  CHO   113     101.085 148.874  39.972  1.00  0.00            
ATOM    263  R2  CHO   113     100.535 147.624  37.572  1.00  0.00            
ATOM    264  R3  CHO   113      97.985 147.674  38.572  1.00  0.00            
ATOM    265  R4  CHO   113      97.685 147.074  35.722  1.00  0.00            
ATOM    266  R5  CHO   113      96.735 148.674  36.772  1.00  0.00            
ATOM    267  C1  CHO   113      93.635 146.774  35.472  1.00  0.00           C
ATOM    268  C2  CHO   113      89.935 145.574  37.522  1.00  0.00           C
ATOM    269  ROH CHO   114      29.585 139.374  31.072  1.00  0.00            
ATOM    270  R1  CHO   114      28.185 136.924  30.622  1.00  0.00            
ATOM    271  R2  CHO   114      25.835 136.824  29.272  1.00  0.00            
ATOM    272  R3  CHO   114      27.135 134.974  27.772  1.00  0.00            
ATOM    273  R4  CHO   114      24.335 134.324  27.372  1.00  0.00            
ATOM    274  R5  CHO   114      25.885 132.974  28.022  1.00  0.00            
ATOM    275  C1  CHO   114      24.685 131.174  24.872  1.00  0.00           C
ATOM    276  C2  CHO   114      24.635 126.874  26.472  1.00  0.00           C
ATOM    277  ROH CHO   115     206.735  46.974  26.372  1.00  0.00            
ATOM    278  R1  CHO   115     209.135  48.224  25.572  1.00  0.00            
ATOM    279  R2  CHO   115     211.185  48.724  27.322  1.00  0.00            
ATOM    280  R3  CHO   115     212.635  47.374  25.472  1.00  0.00            
ATOM    281  R4  CHO   115     214.535  49.274  26.672  1.00  0.00            
ATOM    282  R5  CHO   115     214.135  49.024  24.572  1.00  0.00            
ATOM    283  C1  CHO   115     217.885  48.324  24.522  1.00  0.00           C
ATOM    284  C2  CHO   115     221.585  48.874  25.372  1.00  0.00           C
ATOM    285  ROH CHO   116      16.985 166.574  35.272  1.00  0.00            
ATOM    286  R1  CHO   116      15.185 168.674  35.872  1.00  0.00            
ATOM    287  R2  CHO   116      16.035 171.124  36.922  1.00  0.00            
ATOM    288  R3  CHO   116      14.685 172.124  34.772  1.00  0.00            
ATOM    289  R4  CHO   116      15.235 174.424  36.522  1.00  0.00            
ATOM    290  R5  CHO   116      13.285 173.824  35.722  1.00  0.00            
ATOM    291  C1  CHO   116      13.485 177.324  34.272  1.00  0.00           C
ATOM    292  C2  CHO   116      16.035 180.474  35.622  1.00  0.00           C
ATOM    293  ROH CHO   117      24.035 141.474  32.572  1.00  0.00            
ATOM    294  R1  CHO   117      25.335 141.574  30.072  1.00  0.00            
ATOM    295  R2  CHO   117      25.485 143.824  28.522  1.00  0.00            
ATOM    296  R3  CHO   117      28.135 143.374  28.572  1.00  0.00            
ATOM    297  R4  CHO   117      27.685 144.524  25.922  1.00  0.00            
ATOM    298  R5  CHO   117      28.735 142.624  26.372  1.00  0.00            
ATOM    299  C1  CHO   117      31.485 144.474  24.522  1.00  0.00           C
ATOM    300  C2  CHO   117      33.385 144.624  21.272  1.00  0.00           C
ATOM    301  ROH CHO   118     217.335 160.224  31.622  1.00  0.00            
ATOM    302  R1  CHO   118     217.385 158.224  33.672  1.00  0.00            
ATOM    303  R2  CHO   118     219.185 156.174  33.672  1.00  0.00            
ATOM    304  R3  CHO   118     219.785 157.074  36.172  1.00  0.00            
ATOM    305  R4  CHO   118     221.385 154.624  35.872  1.00  0.00            
ATOM    306  R5  CHO   118     219.985 155.124  37.472  1.00  0.00            
ATOM    307  C1  CHO   118     223.185 154.624  39.522  1.00  0.00           C
ATOM    308  C2  CHO   118     224.535 154.374  43.472  1.00  0.00           C
ATOM    309  ROH CHO   119     143.135  72.474  32.772  1.00  0.00            
ATOM    310  R1  CHO   119     145.035  74.524  33.122  1.00  0.00            
ATOM    311  R2  CHO   119     146.285  75.824  30.972  1.00  0.00            
ATOM    312  R3  CHO   119     145.335  78.024  32.222  1.00  0.00            
ATOM    313  R4  CHO   119     146.835  79.024  29.922  1.00  0.00            
ATOM    314  R5  CHO   119     147.085  79.624  31.972  1.00  0.00            
ATOM    315  C1  CHO   119     146.285  83.024  30.422  1.00  0.00           C
ATOM    316  C2  CHO   119     148.785  86.274  27.472  1.00  0.00           C
ATOM    317  ROH CHO   120      63.035  64.124  29.872  1.00  0.00            
ATOM    318  R1  CHO   120      65.835  64.274  29.472  1.00  0.00            
ATOM    319  R2  CHO   120      67.385  62.024  29.072  1.00  0.00            
ATOM    320  R3  CHO   120      68.185  63.324  26.822  1.00  0.00            
ATOM    321  R4  CHO   120      70.435  61.624  27.472  1.00  0.00            
ATOM    322  R5  CHO   120      70.485  63.774  27.122  1.00  0.00            
ATOM    323  C1  CHO   120      72.935  62.674  24.472  1.00  0.00           C
ATOM    324  C2  CHO   120      75.235  61.124  22.422  1.00  0.00           C
ATOM    325  ROH CHO   121      44.585 109.224  28.972  1.00  0.00            
ATOM    326  R1  CHO   121      41.885 109.524  29.722  1.00  0.00            
ATOM    327  R2  CHO   121      40.935 108.724  32.172  1.00  0.00            
ATOM    328  R3  CHO   121      40.035 111.274  32.272  1.00  0.00            
ATOM    329  R4  CHO   121      39.435 110.224  34.922  1.00  0.00            
ATOM    330  R5  CHO   121      38.035 111.174  33.622  1.00  0.00            
ATOM    331  C1  CHO   121      37.785 113.474  36.672  1.00  0.00           C
ATOM    332  C2  CHO   121      36.085 115.474  38.922  1.00  0.00           C
ATOM    333  ROH CHO   122     172.885 198.974  28.772  1.00  0.00            
ATOM    334  R1  CHO   122     175.535 198.824  29.822  1.00  0.00            
ATOM    335  R2  CHO   122     177.685 198.074  28.222  1.00  0.00            
ATOM    336  R3  CHO   122     178.685 200.424  29.122  1.00  0.00            
ATOM    337  R4  CHO   122     180.985 198.974  27.972  1.00  0.00            
ATOM    338  R5  CHO   122     180.885 199.874  29.972  1.00  0.00            
ATOM    339  C1  CHO   122     183.885 201.774  28.622  1.00  0.00           C
ATOM    340  C2  CHO   122     186.485 204.324  30.922  1.00  0.00           C
ATOM    341  ROH CHO   123      27.685 169.724  29.822  1.00  0.00            
ATOM    342  R1  CHO   123      26.185 171.774  31.072  1.00  0.00            
ATOM    343  R2  CHO   123      26.685 174.474  30.672  1.00  0.00            
ATOM    344  R3  CHO   123      24.035 174.474  30.022  1.00  0.00            
ATOM    345  R4  CHO   123      24.485 177.074  31.322  1.00  0.00            
ATOM    346  R5  CHO   123      22.985 175.574  31.872  1.00  0.00            
ATOM    347  C1  CHO   123      20.785 178.624  31.122  1.00  0.00           C
ATOM    348  C2  CHO   123      19.435 181.524  32.372  1.00  0.00           C
ATOM    349  ROH CHO   124     171.685  93.124  33.172  1.00  0.00            
ATOM    350  R1  CHO   124     173.185  91.074  31.872  1.00  0.00            
ATOM    351  R2  CHO   124     173.035  90.624  29.172  1.00  0.00            
ATOM    352  R3  CHO   124     175.735  90.874  29.322  1.00  0.00            
ATOM    353  R4  CHO   124     175.285  89.574  26.722  1.00  0.00            
ATOM    354  R5  CHO   124     176.585  88.874  28.322  1.00  0.00            
ATOM    355  C1  CHO   124     179.085  89.224  25.472  1.00  0.00           C
ATOM    356  C2  CHO   124     181.485  90.624  22.472  1.00  0.00           C
ATOM    357  ROH CHO   125      78.935  57.074  36.022  1.00  0.00            
ATOM    358  R1  CHO   125      79.485  59.324  34.422  1.00  0.00            
ATOM    359  R2  CHO   125      77.735  60.324  32.572  1.00  0.00            
ATOM    360  R3  CHO   125      78.085  62.624  33.872  1.00  0.00            
ATOM    361  R4  CHO   125      78.035  63.424  31.072  1.00  0.00            
ATOM    362  R5  CHO   125      79.585  63.924  32.522  1.00  0.00            
ATOM    363  C1  CHO   125      78.535  67.424  31.472  1.00  0.00           C
ATOM    364  C2  CHO   125      79.835  70.974  30.922  1.00  0.00           C
ATOM    365  ROH CHO   126     198.185 128.624  28.672  1.00  0.00            
ATOM    366  R1  CHO   126     196.235 126.824  29.722  1.00  0.00            
ATOM    367  R2  CHO   126     194.135 127.624  31.322  1.00  0.00            
ATOM    368  R3  CHO   126     192.635 126.374  29.472  1.00  0.00            
ATOM    369  R4  CHO   126     190.935 126.474  31.872  1.00  0.00            
ATOM    370  R5  CHO   126     191.485 124.674  30.672  1.00  0.00            
ATOM    371  C1  CHO   126     187.685 124.574  30.422  1.00  0.00           C
ATOM    372  C2  CHO   126     184.685 123.974  33.172  1.00  0.00           C
ATOM    373  ROH CHO   127      29.235  71.724  26.872  1.00  0.00            
ATOM    374  R1  CHO   127      29.935  70.874  29.472  1.00  0.00            
ATOM    375  R2  CHO   127      30.835  68.324  30.072  1.00  0.00            
ATOM    376  R3  CHO   127      32.935  69.674  31.172  1.00  0.00            
ATOM    377  R4  CHO   127      32.135  67.724  33.222  1.00  0.00            
ATOM    378  R5  CHO   127      32.335  69.874  33.472  1.00  0.00            
ATOM    379  C1  CHO   127      34.835  68.624  36.072  1.00  0.00           C
ATOM    380  C2  CHO   127      36.535  71.324  38.822  1.00  0.00           C
ATOM    381  ROH CHO   128     136.035 129.574  38.422  1.00  0.00            
ATOM    382  R1  CHO   128     135.935 129.924  41.222  1.00  0.00            
ATOM    383  R2  CHO   128     136.085 132.474  42.422  1.00  0.00            
ATOM    384  R3  CHO   128     133.785 131.674  43.622  1.00  0.00            
ATOM    385  R4  CHO   128     134.985 133.524  45.522  1.00  0.00            
ATOM    386  R5  CHO   128     134.285 131.524  45.922  1.00  0.00            
ATOM    387  C1  CHO   128     132.135 133.424  48.422  1.00  0.00           C
ATOM    388  C2  CHO   128     131.985 135.924  51.572  1.00  0.00           C
ATOM    389  ROH CHO   129     172.635 210.424  14.472  1.00  0.00            
ATOM    390  R1  CHO   129     174.335 211.224  16.622  1.00  0.00            
ATOM    391  R2  CHO   129     175.935 209.474  18.022  1.00  0.00            
ATOM    392  R3  CHO   129     177.885 211.224  17.322  1.00  0.00            
ATOM    393  R4  CHO   129     178.985 209.774  19.622  1.00  0.00            
ATOM    394  R5  CHO   129     178.835 211.924  19.422  1.00  0.00            
ATOM    395  C1  CHO   129     182.585 211.574  19.922  1.00  0.00           C
ATOM    396  C2  CHO   129     185.685 210.274  19.922  1.00  0.00           C
ATOM    397  ROH CHO   130     153.185  23.324  34.322  1.00  0.00            
ATOM    398  R1  CHO   130     153.035  20.474  34.472  1.00  0.00            
ATOM    399  R2  CHO   130     153.235  19.124  36.872  1.00  0.00            
ATOM    400  R3  CHO   130     150.885  18.024  36.022  1.00  0.00            
ATOM    401  R4  CHO   130     152.285  15.874  37.472  1.00  0.00            
ATOM    402  R5  CHO   130     151.485  15.774  35.472  1.00  0.00            
ATOM    403  C1  CHO   130     149.535  12.924  37.072  1.00  0.00           C
ATOM    404  C2  CHO   130     148.885   9.574  36.072  1.00  0.00           C
ATOM    405  ROH CHO   131      17.285 153.874  33.322  1.00  0.00            
ATOM    406  R1  CHO   131      18.535 153.524  30.822  1.00  0.00            
ATOM    407  R2  CHO   131      20.035 151.324  30.222  1.00  0.00            
ATOM    408  R3  CHO   131      18.335 151.124  28.072  1.00  0.00            
ATOM    409  R4  CHO   131      19.985 148.724  27.922  1.00  0.00            
ATOM    410  R5  CHO   131      19.685 150.174  26.322  1.00  0.00            
ATOM    411  C1  CHO   131      18.385 147.024  24.622  1.00  0.00           C
ATOM    412  C2  CHO   131      14.235 144.874  24.472  1.00  0.00           C
ATOM    413  ROH CHO   132     128.035 179.724  28.272  1.00  0.00            
ATOM    414  R1  CHO   132     129.785 181.224  29.922  1.00  0.00            
ATOM    415  R2  CHO   132     132.535 181.274  29.572  1.00  0.00            
ATOM    416  R3  CHO   132     132.135 183.924  29.572  1.00  0.00            
ATOM    417  R4  CHO   132     134.835 183.574  30.672  1.00  0.00            
ATOM    418  R5  CHO   132     133.185 184.724  31.572  1.00  0.00            
ATOM    419  C1  CHO   132     135.835 187.474  31.322  1.00  0.00           C
ATOM    420  C2  CHO   132     139.035 187.224  32.872  1.00  0.00           C
ATOM    421  ROH CHO   133     122.635 104.424  39.772  1.00  0.00            
ATOM    422  R1  CHO   133     124.785 104.474  41.572  1.00  0.00            
ATOM    423  R2  CHO   133     126.785 106.374  41.472  1.00  0.00            
ATOM    424  R3  CHO   133     126.085 106.824  44.022  1.00  0.00            
ATOM    425  R4  CHO   133     128.785 108.024  43.772  1.00  0.00            
ATOM    426  R5  CHO   133     128.135 106.524  45.272  1.00  0.00            
ATOM    427  C1  CHO   133     129.285 109.374  47.572  1.00  0.00           C
ATOM    428  C2  CHO   133     131.235 109.374  51.822  1.00  0.00           C
ATOM    429  ROH CHO   134      58.435  74.724  18.222  1.00  0.00            
ATOM    430  R1  CHO   134      58.535  73.724  20.872  1.00  0.00            
ATOM    431  R2  CHO   134      57.985  75.324  23.072  1.00  0.00            
ATOM    432  R3  CHO   134      56.185  73.374  23.672  1.00  0.00            
ATOM    433  R4  CHO   134      57.185  74.224  26.272  1.00  0.00            
ATOM    434  R5  CHO   134      57.135  72.174  25.472  1.00  0.00            
ATOM    435  C1  CHO   134      55.035  71.724  28.622  1.00  0.00           C
ATOM    436  C2  CHO   134      56.785  72.424  31.522  1.00  0.00           C
ATOM    437  ROH CHO   135     205.935  43.924  20.222  1.00  0.00            
ATOM    438  R1  CHO   135     203.935  44.624  22.122  1.00  0.00            
ATOM    439  R2  CHO   135     202.085  42.774  23.022  1.00  0.00            
ATOM    440  R3  CHO   135     203.035  43.574  25.472  1.00  0.00            
ATOM    441  R4  CHO   135     200.235  42.724  25.972  1.00  0.00            
ATOM    442  R5  CHO   135     201.135  44.624  26.472  1.00  0.00            
ATOM    443  C1  CHO   135     200.035  43.424  29.922  1.00  0.00           C
ATOM    444  C2  CHO   135     197.035  40.624  28.622  1.00  0.00           C
ATOM    445  ROH CHO   136     116.085  61.874  34.922  1.00  0.00            
ATOM    446  R1  CHO   136     115.385  63.824  32.972  1.00  0.00            
ATOM    447  R2  CHO   136     117.285  65.374  31.672  1.00  0.00            
ATOM    448  R3  CHO   136     116.135  64.374  29.422  1.00  0.00            
ATOM    449  R4  CHO   136     117.985  66.474  28.472  1.00  0.00            
ATOM    450  R5  CHO   136     115.835  66.274  28.022  1.00  0.00            
ATOM    451  C1  CHO   136     117.285  66.174  24.522  1.00  0.00           C
ATOM    452  C2  CHO   136     116.485  67.724  21.022  1.00  0.00           C
ATOM    453  ROH CHO   137     127.285 189.524  39.072  1.00  0.00            
ATOM    454  R1  CHO   137     124.735 190.724  39.272  1.00  0.00            
ATOM    455  R2  CHO   137     124.135 193.174  38.122  1.00  0.00            
ATOM    456  R3  CHO   137     122.135 191.774  36.922  1.00  0.00            
ATOM    457  R4  CHO   137     121.085 194.474  37.222  1.00  0.00            
ATOM    458  R5  CHO   137     120.135 192.624  37.922  1.00  0.00            
ATOM    459  C1  CHO   137     117.385 193.924  35.572  1.00  0.00           C
ATOM    460  C2  CHO   137     114.335 196.124  36.822  1.00  0.00           C
ATOM    461  ROH CHO   138     113.185 123.474  43.972  1.00  0.00            
ATOM    462  R1  CHO   138     114.685 121.724  45.622  1.00  0.00            
ATOM    463  R2  CHO   138     114.035 121.174  48.222  1.00  0.00            
ATOM    464  R3  CHO   138     114.135 118.624  47.372  1.00  0.00            
ATOM    465  R4  CHO   138     115.085 118.474  50.172  1.00  0.00            
ATOM    466  R5  CHO   138     116.135 117.724  48.422  1.00  0.00            
ATOM    467  C1  CHO   138     115.785 114.524  50.472  1.00  0.00           C
ATOM    468  C2  CHO   138     117.385 112.474  52.972  1.00  0.00           C
ATOM    469  ROH CHO   139     129.285 200.924  32.472  1.00  0.00            
ATOM    470  R1  CHO   139     131.335 201.974  34.172  1.00  0.00            
ATOM    471  R2  CHO   139     133.885 202.524  33.272  1.00  0.00            
ATOM    472  R3  CHO   139     133.385 204.974  34.272  1.00  0.00            
ATOM    473  R4  CHO   139     136.285 204.974  33.822  1.00  0.00            
ATOM    474  R5  CHO   139     135.285 205.474  35.672  1.00  0.00            
ATOM    475  C1  CHO   139     137.185 208.674  35.072  1.00  0.00           C
ATOM    476  C2  CHO   139     137.285 212.174  37.922  1.00  0.00           C
ATOM    477  ROH CHO   140      98.085 141.574  24.472  1.00  0.00            
ATOM    478  R1  CHO   140      95.985 142.474  26.172  1.00  0.00            
ATOM    479  R2  CHO   140      96.235 144.624  27.822  1.00  0.00            
ATOM    480  R3  CHO   140      93.985 145.524  26.522  1.00  0.00            
ATOM    481  R4  CHO   140      93.785 146.674  29.222  1.00  0.00            
ATOM    482  R5  CHO   140      92.285 145.474  28.222  1.00  0.00            
ATOM    483  C1  CHO   140      90.285 148.674  28.822  1.00  0.00           C
ATOM    484  C2  CHO   140      91.485 150.974  32.922  1.00  0.00           C
ATOM    485  ROH CHO   141      89.835 136.224  25.472  1.00  0.00            
ATOM    486  R1  CHO   141      89.335 135.524  28.172  1.00  0.00            
ATOM    487  R2  CHO   141      91.385 135.374  30.072  1.00  0.00            
ATOM    488  R3  CHO   141      89.835 137.124  31.422  1.00  0.00            
ATOM    489  R4  CHO   141      91.285 135.674  33.472  1.00  0.00            
ATOM    490  R5  CHO   141      89.135 135.924  33.372  1.00  0.00            
ATOM    491  C1  CHO   141      89.785 137.474  36.772  1.00  0.00           C
ATOM    492  C2  CHO   141      90.885 140.574  39.522  1.00  0.00           C
ATOM    493  ROH CHO   142     108.635  92.274  50.372  1.00  0.00            
ATOM    494  R1  CHO   142     107.735  90.974  48.022  1.00  0.00            
ATOM    495  R2  CHO   142     106.485  88.474  48.122  1.00  0.00            
ATOM    496  R3  CHO   142     104.535  89.774  46.722  1.00  0.00            
ATOM    497  R4  CHO   142     104.535  87.024  45.672  1.00  0.00            
ATOM    498  R5  CHO   142     104.735  88.874  44.522  1.00  0.00            
ATOM    499  C1  CHO   142     101.585  87.424  42.922  1.00  0.00           C
ATOM    500  C2  CHO   142      98.135  87.274  40.772  1.00  0.00           C
ATOM    501  ROH CHO   143     176.235  30.124  15.972  1.00  0.00            
ATOM    502  R1  CHO   143     173.585  30.474  16.972  1.00  0.00            
ATOM    503  R2  CHO   143     172.985  30.224  19.672  1.00  0.00            
ATOM    504  R3  CHO   143     171.935  32.674  19.322  1.00  0.00            
ATOM    505  R4  CHO   143     170.535  31.624  21.672  1.00  0.00            
ATOM    506  R5  CHO   143     169.585  32.424  19.872  1.00  0.00            
ATOM    507  C1  CHO   143     168.135  34.774  22.522  1.00  0.00           C
ATOM    508  C2  CHO   143     165.035  36.124  23.172  1.00  0.00           C
ATOM    509  ROH CHO   144      70.035   2.974  21.472  1.00  0.00            
ATOM    510  R1  CHO   144      69.085   4.574  23.572  1.00  0.00            
ATOM    511  R2  CHO   144      69.735   4.174  26.222  1.00  0.00            
ATOM    512  R3  CHO   144      70.535   6.774  26.122  1.00  0.00            
ATOM    513  R4  CHO   144      70.235   6.174  28.972  1.00  0.00            
ATOM    514  R5  CHO   144      69.335   7.824  27.872  1.00  0.00            
ATOM    515  C1  CHO   144      71.285   9.774  30.472  1.00  0.00           C
ATOM    516  C2  CHO   144      71.135  12.474  33.272  1.00  0.00           C
ATOM    517  ROH CHO   145      59.735 168.524  42.222  1.00  0.00            
ATOM    518  R1  CHO   145      59.485 168.374  39.372  1.00  0.00            
ATOM    519  R2  CHO   145      59.135 165.974  38.022  1.00  0.00            
ATOM    520  R3  CHO   145      56.935 167.224  37.022  1.00  0.00            
ATOM    521  R4  CHO   145      57.735 165.374  34.922  1.00  0.00            
ATOM    522  R5  CHO   145      57.435 167.524  34.722  1.00  0.00            
ATOM    523  C1  CHO   145      54.885 166.174  32.172  1.00  0.00           C
ATOM    524  C2  CHO   145      51.935 168.224  30.622  1.00  0.00           C
ATOM    525  ROH CHO   146      85.785  81.574  45.172  1.00  0.00            
ATOM    526  R1  CHO   146      83.685  83.474  44.972  1.00  0.00            
ATOM    527  R2  CHO   146      84.135  86.124  44.422  1.00  0.00            
ATOM    528  R3  CHO   146      82.385  85.674  42.422  1.00  0.00            
ATOM    529  R4  CHO   146      82.235  88.574  42.922  1.00  0.00            
ATOM    530  R5  CHO   146      80.585  87.174  42.922  1.00  0.00            
ATOM    531  C1  CHO   146      79.485  89.624  40.172  1.00  0.00           C
ATOM    532  C2  CHO   146      80.235  93.124  39.522  1.00  0.00           C
ATOM    533  ROH CHO   147      42.435  35.674  34.322  1.00  0.00            
ATOM    534  R1  CHO   147      40.635  33.574  33.722  1.00  0.00            
ATOM    535  R2  CHO   147      41.135  31.674  31.772  1.00  0.00            
ATOM    536  R3  CHO   147      40.685  29.924  33.822  1.00  0.00            
ATOM    537  R4  CHO   147      40.185  28.374  31.372  1.00  0.00            
ATOM    538  R5  CHO   147      38.835  28.624  33.122  1.00  0.00            
ATOM    539  C1  CHO   147      39.185  24.824  33.072  1.00  0.00           C
ATOM    540  C2  CHO   147      40.885  22.274  33.572  1.00  0.00           C
ATOM    541  ROH CHO   148      49.235 153.024  28.322  1.00  0.00            
ATOM    542  R1  CHO   148      47.035 153.724  29.922  1.00  0.00            
ATOM    543  R2  CHO   148      47.335 154.924  32.372  1.00  0.00            
ATOM    544  R3  CHO   148      45.685 156.824  31.322  1.00  0.00            
ATOM    545  R4  CHO   148      44.985 156.774  34.172  1.00  0.00            
ATOM    546  R5  CHO   148      43.635 156.524  32.472  1.00  0.00            
ATOM    547  C1  CHO   148      42.085 159.624  34.172  1.00  0.00           C
ATOM    548  C2  CHO   148      43.335 161.274  37.272  1.00  0.00           C
ATOM    549  ROH CHO   149     183.385   9.474  27.622  1.00  0.00            
ATOM    550  R1  CHO   149     181.385  11.274  26.822  1.00  0.00            
ATOM    551  R2  CHO   149     180.885  11.924  24.172  1.00  0.00            
ATOM    552  R3  CHO   149     178.385  11.174  24.822  1.00  0.00            
ATOM    553  R4  CHO   149     178.035  13.324  22.872  1.00  0.00            
ATOM    554  R5  CHO   149     177.135  13.224  24.822  1.00  0.00            
ATOM    555  C1  CHO   149     173.985  13.424  22.672  1.00  0.00           C
ATOM    556  C2  CHO   149     171.135  14.974  21.722  1.00  0.00           C
ATOM    557  ROH CHO   150     126.785 196.624  34.472  1.00  0.00            
ATOM    558  R1  CHO   150     124.085 196.674  35.222  1.00  0.00            
ATOM    559  R2  CHO   150     122.685 198.974  35.822  1.00  0.00            
ATOM    560  R3  CHO   150     120.985 198.074  33.972  1.00  0.00            
ATOM    561  R4  CHO   150     119.485 200.124  35.422  1.00  0.00            
ATOM    562  R5  CHO   150     118.835 198.074  35.072  1.00  0.00            
ATOM    563  C1  CHO   150     115.935 199.974  33.422  1.00  0.00           C
ATOM    564  C2  CHO   150     113.885 202.874  32.822  1.00  0.00           C
ATOM    565  ROH CHO   151     132.435 171.274  45.722  1.00  0.00            
ATOM    566  R1  CHO   151     132.035 172.874  43.422  1.00  0.00            
ATOM    567  R2  CHO   151     129.585 174.074  42.922  1.00  0.00            
ATOM    568  R3  CHO   151     131.085 176.374  42.822  1.00  0.00            
ATOM    569  R4  CHO   151     129.335 176.474  40.422  1.00  0.00            
ATOM    570  R5  CHO   151     131.535 176.674  40.472  1.00  0.00            
ATOM    571  C1  CHO   151     130.585 180.024  38.922  1.00  0.00           C
ATOM    572  C2  CHO   151     132.135 180.874  34.472  1.00  0.00           C
ATOM    573  ROH CHO   152      63.685  46.524  31.872  1.00  0.00            
ATOM    574  R1  CHO   152      62.435  49.024  31.472  1.00  0.00            
ATOM    575  R2  CHO   152      63.835  51.424  31.622  1.00  0.00            
ATOM    576  R3  CHO   152      62.785  51.824  29.122  1.00  0.00            
ATOM    577  R4  CHO   152      63.485  54.524  30.072  1.00  0.00            
ATOM    578  R5  CHO   152      61.535  53.874  29.322  1.00  0.00            
ATOM    579  C1  CHO   152      62.285  56.674  26.872  1.00  0.00           C
ATOM    580  C2  CHO   152      63.585  59.924  26.722  1.00  0.00           C
ATOM    581  ROH CHO   153      29.885   7.374  34.622  1.00  0.00            
ATOM    582  R1  CHO   153      28.135   5.324  35.422  1.00  0.00            
ATOM    583  R2  CHO   153      25.385   5.674  35.522  1.00  0.00            
ATOM    584  R3  CHO   153      25.385   3.424  33.972  1.00  0.00            
ATOM    585  R4  CHO   153      22.785   3.374  35.322  1.00  0.00            
ATOM    586  R5  CHO   153      24.285   1.774  35.272  1.00  0.00            
ATOM    587  C1  CHO   153      21.285  -0.026  33.772  1.00  0.00           C
ATOM    588  C2  CHO   153      19.935  -2.926  31.672  1.00  0.00           C
ATOM    589  ROH CHO   154     216.735  13.724  25.072  1.00  0.00            
ATOM    590  R1  CHO   154     214.885  12.224  26.622  1.00  0.00            
ATOM    591  R2  CHO   154     213.535  10.024  25.672  1.00  0.00            
ATOM    592  R3  CHO   154     214.585   8.824  27.872  1.00  0.00            
ATOM    593  R4  CHO   154     212.085   7.374  27.372  1.00  0.00            
ATOM    594  R5  CHO   154     212.635   8.324  29.222  1.00  0.00            
ATOM    595  C1  CHO   154     212.185   4.724  30.422  1.00  0.00           C
ATOM    596  C2  CHO   154     212.435   1.424  29.222  1.00  0.00           C
ATOM    597  ROH CHO   155     142.485 170.674  36.022  1.00  0.00            
ATOM    598  R1  CHO   155     142.135 173.424  36.672  1.00  0.00            
ATOM    599  R2  CHO   155     140.385 174.324  38.572  1.00  0.00            
ATOM    600  R3  CHO   155     142.585 175.524  39.622  1.00  0.00            
ATOM    601  R4  CHO   155     140.385 176.224  41.472  1.00  0.00            
ATOM    602  R5  CHO   155     141.735 177.624  40.472  1.00  0.00            
ATOM    603  C1  CHO   155     142.435 178.474  44.122  1.00  0.00           C
ATOM    604  C2  CHO   155     143.635 181.824  43.972  1.00  0.00           C
ATOM    605  ROH CHO   156     127.185 173.324  28.022  1.00  0.00            
ATOM    606  R1  CHO   156     129.385 174.224  29.572  1.00  0.00            
ATOM    607  R2  CHO   156     131.985 174.174  28.622  1.00  0.00            
ATOM    608  R3  CHO   156     131.885 176.824  29.322  1.00  0.00            
ATOM    609  R4  CHO   156     134.635 175.924  30.022  1.00  0.00            
ATOM    610  R5  CHO   156     133.185 176.924  31.322  1.00  0.00            
ATOM    611  C1  CHO   156     136.085 179.424  31.472  1.00  0.00           C
ATOM    612  C2  CHO   156     138.635 181.924  32.772  1.00  0.00           C
ATOM    613  ROH CHO   157     171.185 198.724  33.172  1.00  0.00            
ATOM    614  R1  CHO   157     169.335 197.024  34.472  1.00  0.00            
ATOM    615  R2  CHO   157     168.635 194.524  33.472  1.00  0.00            
ATOM    616  R3  CHO   157     169.335 193.674  35.972  1.00  0.00            
ATOM    617  R4  CHO   157     167.085 191.974  35.222  1.00  0.00            
ATOM    618  R5  CHO   157     167.285 193.174  37.072  1.00  0.00            
ATOM    619  C1  CHO   157     166.835 189.724  38.622  1.00  0.00           C
ATOM    620  C2  CHO   157     163.935 186.924  39.572  1.00  0.00           C
ATOM    621  ROH CHO   158      28.385 223.424  33.522  1.00  0.00            
ATOM    622  R1  CHO   158      29.985 222.024  31.672  1.00  0.00            
ATOM    623  R2  CHO   158      29.585 219.324  31.122  1.00  0.00            
ATOM    624  R3  CHO   158      29.485 220.224  28.572  1.00  0.00            
ATOM    625  R4  CHO   158      30.385 217.474  28.322  1.00  0.00            
ATOM    626  R5  CHO   158      31.385 219.224  27.472  1.00  0.00            
ATOM    627  C1  CHO   158      30.785 217.224  24.272  1.00  0.00           C
ATOM    628  C2  CHO   158      30.385 214.024  24.922  1.00  0.00           C
ATOM    629  ROH CHO   159     207.435 141.424  24.772  1.00  0.00            
ATOM    630  R1  CHO   159     206.285 143.874  25.622  1.00  0.00            
ATOM    631  R2  CHO   159     204.335 143.974  27.572  1.00  0.00            
ATOM    632  R3  CHO   159     206.085 145.724  28.722  1.00  0.00            
ATOM    633  R4  CHO   159     203.685 145.774  30.422  1.00  0.00            
ATOM    634  R5  CHO   159     204.635 147.524  29.522  1.00  0.00            
ATOM    635  C1  CHO   159     204.885 148.474  33.222  1.00  0.00           C
ATOM    636  C2  CHO   159     206.135 149.524  36.322  1.00  0.00           C
ATOM    637  ROH CHO   160     161.085  27.374  35.672  1.00  0.00            
ATOM    638  R1  CHO   160     160.035  29.024  33.622  1.00  0.00            
ATOM    639  R2  CHO   160     160.885  28.824  30.972  1.00  0.00            
ATOM    640  R3  CHO   160     158.235  28.474  30.472  1.00  0.00            
ATOM    641  R4  CHO   160     159.335  29.524  27.972  1.00  0.00            
ATOM    642  R5  CHO   160     157.635  30.324  29.072  1.00  0.00            
ATOM    643  C1  CHO   160     155.935  29.574  25.722  1.00  0.00           C
ATOM    644  C2  CHO   160     154.735  30.474  22.322  1.00  0.00           C
ATOM    645  ROH CHO   161     177.385  69.324  39.572  1.00  0.00            
ATOM    646  R1  CHO   161     176.335  71.924  39.172  1.00  0.00            
ATOM    647  R2  CHO   161     177.835  74.024  38.222  1.00  0.00            
ATOM    648  R3  CHO   161     175.885  74.224  36.372  1.00  0.00            
ATOM    649  R4  CHO   161     175.985  76.874  37.622  1.00  0.00            
ATOM    650  R5  CHO   161     174.235  75.574  37.422  1.00  0.00            
ATOM    651  C1  CHO   161     173.035  78.674  35.522  1.00  0.00           C
ATOM    652  C2  CHO   161     170.035  81.374  37.072  1.00  0.00           C
ATOM    653  ROH CHO   162      76.235 186.274  33.972  1.00  0.00            
ATOM    654  R1  CHO   162      76.185 188.974  33.122  1.00  0.00            
ATOM    655  R2  CHO   162      78.385 190.574  33.122  1.00  0.00            
ATOM    656  R3  CHO   162      77.785 190.924  30.522  1.00  0.00            
ATOM    657  R4  CHO   162      79.335 193.324  31.222  1.00  0.00            
ATOM    658  R5  CHO   162      77.335 193.274  30.322  1.00  0.00            
ATOM    659  C1  CHO   162      79.285 195.274  27.672  1.00  0.00           C
ATOM    660  C2  CHO   162      79.385 198.074  28.772  1.00  0.00           C
ATOM    661  ROH CHO   163      55.935  60.674  34.672  1.00  0.00            
ATOM    662  R1  CHO   163      53.335  59.624  34.822  1.00  0.00            
ATOM    663  R2  CHO   163      52.635  57.124  33.772  1.00  0.00            
ATOM    664  R3  CHO   163      51.735  56.674  36.322  1.00  0.00            
ATOM    665  R4  CHO   163      50.135  54.924  34.622  1.00  0.00            
ATOM    666  R5  CHO   163      49.335  56.374  36.022  1.00  0.00            
ATOM    667  C1  CHO   163      47.785  53.224  37.422  1.00  0.00           C
ATOM    668  C2  CHO   163      44.535  51.874  37.322  1.00  0.00           C
ATOM    669  ROH CHO   164     115.585 127.824  50.972  1.00  0.00            
ATOM    670  R1  CHO   164     117.535 125.774  51.072  1.00  0.00            
ATOM    671  R2  CHO   164     117.535 123.674  49.322  1.00  0.00            
ATOM    672  R3  CHO   164     120.085 124.474  48.872  1.00  0.00            
ATOM    673  R4  CHO   164     120.185 121.574  48.522  1.00  0.00            
ATOM    674  R5  CHO   164     121.435 122.774  49.822  1.00  0.00            
ATOM    675  C1  CHO   164     124.085 121.124  47.622  1.00  0.00           C
ATOM    676  C2  CHO   164     126.685 118.574  46.822  1.00  0.00           C
ATOM    677  ROH CHO   165     190.385 136.274  45.322  1.00  0.00            
ATOM    678  R1  CHO   165     191.235 138.124  43.372  1.00  0.00            
ATOM    679  R2  CHO   165     193.385 137.624  41.722  1.00  0.00            
ATOM    680  R3  CHO   165     191.635 138.124  39.722  1.00  0.00            
ATOM    681  R4  CHO   165     193.835 136.774  38.372  1.00  0.00            
ATOM    682  R5  CHO   165     192.985 138.724  37.822  1.00  0.00            
ATOM    683  C1  CHO   165     192.435 136.774  34.572  1.00  0.00           C
ATOM    684  C2  CHO   165     189.785 136.674  31.722  1.00  0.00           C
ATOM    685  ROH CHO   166      75.435 193.574  45.922  1.00  0.00            
ATOM    686  R1  CHO   166      76.185 193.274  43.222  1.00  0.00            
ATOM    687  R2  CHO   166      74.885 191.574  41.472  1.00  0.00            
ATOM    688  R3  CHO   166      74.635 193.824  39.972  1.00  0.00            
ATOM    689  R4  CHO   166      75.135 191.674  38.022  1.00  0.00            
ATOM    690  R5  CHO   166      76.235 193.574  38.222  1.00  0.00            
ATOM    691  C1  CHO   166      75.035 193.874  34.622  1.00  0.00           C
ATOM    692  C2  CHO   166      74.685 197.424  32.422  1.00  0.00           C
ATOM    693  ROH CHO   167     165.085 145.674  28.272  1.00  0.00            
ATOM    694  R1  CHO   167     165.635 146.974  30.722  1.00  0.00            
ATOM    695  R2  CHO   167     163.835 148.624  31.972  1.00  0.00            
ATOM    696  R3  CHO   167     164.235 146.974  34.072  1.00  0.00            
ATOM    697  R4  CHO   167     162.835 149.274  35.172  1.00  0.00            
ATOM    698  R5  CHO   167     164.685 148.474  35.872  1.00  0.00            
ATOM    699  C1  CHO   167     162.635 148.124  39.072  1.00  0.00           C
ATOM    700  C2  CHO   167     161.935 145.724  42.922  1.00  0.00           C
ATOM    701  ROH CHO   168      43.085  64.224  31.572  1.00  0.00            
ATOM    702  R1  CHO   168      43.985  61.724  30.622  1.00  0.00            
ATOM    703  R2  CHO   168      42.685  59.374  31.222  1.00  0.00            
ATOM    704  R3  CHO   168      42.735  59.074  28.472  1.00  0.00            
ATOM    705  R4  CHO   168      41.935  56.424  29.522  1.00  0.00            
ATOM    706  R5  CHO   168      43.585  56.874  28.122  1.00  0.00            
ATOM    707  C1  CHO   168      41.485  54.474  25.972  1.00  0.00           C
ATOM    708  C2  CHO   168      36.885  53.724  24.472  1.00  0.00           C
ATOM    709  ROH CHO   169     140.135  56.974  29.922  1.00  0.00            
ATOM    710  R1  CHO   169     140.485  59.474  31.172  1.00  0.00            
ATOM    711  R2  CHO   169     139.185  61.774  30.272  1.00  0.00            
ATOM    712  R3  CHO   169     138.385  61.924  32.872  1.00  0.00            
ATOM    713  R4  CHO   169     137.285  64.324  31.572  1.00  0.00            
ATOM    714  R5  CHO   169     138.535  64.274  33.372  1.00  0.00            
ATOM    715  C1  CHO   169     135.435  65.974  34.772  1.00  0.00           C
ATOM    716  C2  CHO   169     136.335  70.374  35.772  1.00  0.00           C
ATOM    717  ROH CHO   170      90.585  39.474  38.972  1.00  0.00            
ATOM    718  R1  CHO   170      93.335  38.824  38.872  1.00  0.00            
ATOM    719  R2  CHO   170      94.235  36.224  39.322  1.00  0.00            
ATOM    720  R3  CHO   170      95.435  36.624  36.922  1.00  0.00            
ATOM    721  R4  CHO   170      96.585  34.124  37.972  1.00  0.00            
ATOM    722  R5  CHO   170      97.685  35.874  37.272  1.00  0.00            
ATOM    723  C1  CHO   170      99.135  33.224  34.922  1.00  0.00           C
ATOM    724  C2  CHO   170      98.735  31.274  32.222  1.00  0.00           C
ATOM    725  ROH CHO   171       7.535 204.824  26.622  1.00  0.00            
ATOM    726  R1  CHO   171       5.835 207.074  26.422  1.00  0.00            
ATOM    727  R2  CHO   171       3.735 207.174  24.622  1.00  0.00            
ATOM    728  R3  CHO   171       2.285 207.724  26.872  1.00  0.00            
ATOM    729  R4  CHO   171       0.935 209.174  24.722  1.00  0.00            
ATOM    730  R5  CHO   171       1.635 210.024  26.622  1.00  0.00            
ATOM    731  C1  CHO   171      -2.065 210.874  26.872  1.00  0.00           C
ATOM    732  C2  CHO   171      -6.715 211.524  27.672  1.00  0.00           C
ATOM    733  ROH CHO   172     144.535 199.024  44.372  1.00  0.00            
ATOM    734  R1  CHO   172     146.635 199.274  42.422  1.00  0.00            
ATOM    735  R2  CHO   172     147.185 197.274  40.622  1.00  0.00            
ATOM    736  R3  CHO   172     146.885 199.274  38.822  1.00  0.00            
ATOM    737  R4  CHO   172     148.985 197.624  37.672  1.00  0.00            
ATOM    738  R5  CHO   172     149.085 199.724  38.022  1.00  0.00            
ATOM    739  C1  CHO   172     149.685 199.674  34.272  1.00  0.00           C
ATOM    740  C2  CHO   172     150.685 196.174  31.422  1.00  0.00           C
ATOM    741  ROH CHO   173     141.785  80.374  29.772  1.00  0.00            
ATOM    742  R1  CHO   173     139.685  78.624  30.572  1.00  0.00            
ATOM    743  R2  CHO   173     140.135  76.474  32.222  1.00  0.00            
ATOM    744  R3  CHO   173     138.185  77.674  33.722  1.00  0.00            
ATOM    745  R4  CHO   173     138.085  74.824  34.472  1.00  0.00            
ATOM    746  R5  CHO   173     136.435  76.024  33.772  1.00  0.00            
ATOM    747  C1  CHO   173     135.085  74.974  37.222  1.00  0.00           C
ATOM    748  C2  CHO   173     132.735  72.774  39.122  1.00  0.00           C
ATOM    749  ROH CHO   174      95.785 225.424  30.022  1.00  0.00            
ATOM    750  R1  CHO   174      94.685 222.824  30.272  1.00  0.00            
ATOM    751  R2  CHO   174      95.535 220.674  28.722  1.00  0.00            
ATOM    752  R3  CHO   174      95.935 219.524  31.122  1.00  0.00            
ATOM    753  R4  CHO   174      95.935 217.324  29.222  1.00  0.00            
ATOM    754  R5  CHO   174      94.735 217.474  31.022  1.00  0.00            
ATOM    755  C1  CHO   174      96.585 214.224  31.772  1.00  0.00           C
ATOM    756  C2  CHO   174      94.085 211.924  34.272  1.00  0.00           C
ATOM    757  ROH CHO   175     144.535 220.424  33.372  1.00  0.00            
ATOM    758  R1  CHO   175     142.235 218.824  33.672  1.00  0.00            
ATOM    759  R2  CHO   175     141.685 217.424  35.972  1.00  0.00            
ATOM    760  R3  CHO   175     139.335 218.774  35.872  1.00  0.00            
ATOM    761  R4  CHO   175     138.735 216.474  37.572  1.00  0.00            
ATOM    762  R5  CHO   175     137.635 217.074  35.822  1.00  0.00            
ATOM    763  C1  CHO   175     134.835 217.174  38.372  1.00  0.00           C
ATOM    764  C2  CHO   175     132.485 213.724  40.322  1.00  0.00           C
ATOM    765  ROH CHO   176      75.135  84.824  34.772  1.00  0.00            
ATOM    766  R1  CHO   176      75.485  82.624  36.472  1.00  0.00            
ATOM    767  R2  CHO   176      76.685  80.274  35.622  1.00  0.00            
ATOM    768  R3  CHO   176      78.335  80.674  37.722  1.00  0.00            
ATOM    769  R4  CHO   176      78.835  77.924  36.972  1.00  0.00            
ATOM    770  R5  CHO   176      78.285  78.674  38.972  1.00  0.00            
ATOM    771  C1  CHO   176      81.635  76.974  39.772  1.00  0.00           C
ATOM    772  C2  CHO   176      84.085  73.674  41.172  1.00  0.00           C
ATOM    773  ROH CHO   177     120.235 148.874  31.322  1.00  0.00            
ATOM    774  R1  CHO   177     120.035 148.424  34.072  1.00  0.00            
ATOM    775  R2  CHO   177     120.735 150.324  35.972  1.00  0.00            
ATOM    776  R3  CHO   177     118.185 149.874  36.872  1.00  0.00            
ATOM    777  R4  CHO   177     119.685 150.974  39.172  1.00  0.00            
ATOM    778  R5  CHO   177     118.535 149.124  39.122  1.00  0.00            
ATOM    779  C1  CHO   177     116.685 150.924  41.922  1.00  0.00           C
ATOM    780  C2  CHO   177     113.635 153.374  43.722  1.00  0.00           C
ATOM    781  ROH CHO   178     217.135  55.524  22.172  1.00  0.00            
ATOM    782  R1  CHO   178     216.685  53.774  24.322  1.00  0.00            
ATOM    783  R2  CHO   178     218.685  52.824  25.972  1.00  0.00            
ATOM    784  R3  CHO   178     217.085  53.774  27.922  1.00  0.00            
ATOM    785  R4  CHO   178     219.135  52.224  29.322  1.00  0.00            
ATOM    786  R5  CHO   178     216.935  51.974  29.522  1.00  0.00            
ATOM    787  C1  CHO   178     217.835  52.724  33.122  1.00  0.00           C
ATOM    788  C2  CHO   178     217.735  51.324  37.072  1.00  0.00           C
ATOM    789  ROH CHO   179     218.535  69.224  25.872  1.00  0.00            
ATOM    790  R1  CHO   179     218.035  71.924  26.572  1.00  0.00            
ATOM    791  R2  CHO   179     217.585  73.874  24.672  1.00  0.00            
ATOM    792  R3  CHO   179     215.285  74.324  26.122  1.00  0.00            
ATOM    793  R4  CHO   179     215.085  76.124  23.872  1.00  0.00            
ATOM    794  R5  CHO   179     214.935  76.674  25.972  1.00  0.00            
ATOM    795  C1  CHO   179     211.485  77.824  24.772  1.00  0.00           C
ATOM    796  C2  CHO   179     210.435  80.974  23.022  1.00  0.00           C
ATOM    797  ROH CHO   180     179.585  70.424  28.322  1.00  0.00            
ATOM    798  R1  CHO   180     178.085  68.024  28.022  1.00  0.00            
ATOM    799  R2  CHO   180     176.835  66.774  30.122  1.00  0.00            
ATOM    800  R3  CHO   180     174.635  66.974  28.572  1.00  0.00            
ATOM    801  R4  CHO   180     173.785  65.174  30.722  1.00  0.00            
ATOM    802  R5  CHO   180     173.635  64.774  28.622  1.00  0.00            
ATOM    803  C1  CHO   180     169.985  64.474  29.572  1.00  0.00           C
ATOM    804  C2  CHO   180     167.785  62.524  31.572  1.00  0.00           C
ATOM    805  ROH CHO   181      13.885 130.174  23.972  1.00  0.00            
ATOM    806  R1  CHO   181      12.385 128.074  22.772  1.00  0.00            
ATOM    807  R2  CHO   181      13.385 126.474  20.772  1.00  0.00            
ATOM    808  R3  CHO   181      12.585 124.474  22.422  1.00  0.00            
ATOM    809  R4  CHO   181      13.185 123.124  19.922  1.00  0.00            
ATOM    810  R5  CHO   181      11.335 122.974  21.072  1.00  0.00            
ATOM    811  C1  CHO   181      12.335 119.324  21.022  1.00  0.00           C
ATOM    812  C2  CHO   181       9.535 118.174  22.172  1.00  0.00           C
ATOM    813  ROH CHO   182      24.535  67.124  37.772  1.00  0.00            
ATOM    814  R1  CHO   182      21.885  66.574  37.022  1.00  0.00            
ATOM    815  R2  CHO   182      20.135  68.524  36.222  1.00  0.00            
ATOM    816  R3  CHO   182      19.885  66.974  34.022  1.00  0.00            
ATOM    817  R4  CHO   182      17.385  68.524  34.122  1.00  0.00            
ATOM    818  R5  CHO   182      17.535  66.374  33.972  1.00  0.00            
ATOM    819  C1  CHO   182      15.585  67.124  30.772  1.00  0.00           C
ATOM    820  C2  CHO   182      12.685  66.724  27.222  1.00  0.00           C
ATOM    821  ROH CHO   183     207.535  67.874  33.822  1.00  0.00            
ATOM    822  R1  CHO   183     207.235  69.224  36.272  1.00  0.00            
ATOM    823  R2  CHO   183     208.285  68.224  38.622  1.00  0.00            
ATOM    824  R3  CHO   183     209.485  70.674  38.772  1.00  0.00            
ATOM    825  R4  CHO   183     210.435  69.274  41.122  1.00  0.00            
ATOM    826  R5  CHO   183     209.485  71.224  41.072  1.00  0.00            
ATOM    827  C1  CHO   183     212.835  72.174  42.672  1.00  0.00           C
ATOM    828  C2  CHO   183     215.735  71.674  44.922  1.00  0.00           C
ATOM    829  ROH CHO   184     137.635 150.924  40.922  1.00  0.00            
ATOM    830  R1  CHO   184     139.485 151.724  38.972  1.00  0.00            
ATOM    831  R2  CHO   184     139.885 150.374  36.572  1.00  0.00            
ATOM    832  R3  CHO   184     139.435 152.824  35.472  1.00  0.00            
ATOM    833  R4  CHO   184     139.985 151.024  33.172  1.00  0.00            
ATOM    834  R5  CHO   184     140.935 152.924  33.622  1.00  0.00            
ATOM    835  C1  CHO   184     139.535 153.724  30.172  1.00  0.00           C
ATOM    836  C2  CHO   184     139.335 151.774  26.272  1.00  0.00           C
ATOM    837  ROH CHO   185      29.435 214.324  32.272  1.00  0.00            
ATOM    838  R1  CHO   185      27.185 214.874  30.622  1.00  0.00            
ATOM    839  R2  CHO   185      24.885 213.374  30.722  1.00  0.00            
ATOM    840  R3  CHO   185      23.735 215.824  31.122  1.00  0.00            
ATOM    841  R4  CHO   185      21.735 214.274  29.622  1.00  0.00            
ATOM    842  R5  CHO   185      22.535 216.274  29.122  1.00  0.00            
ATOM    843  C1  CHO   185      18.785 217.124  29.372  1.00  0.00           C
ATOM    844  C2  CHO   185      16.135 217.474  32.022  1.00  0.00           C
ATOM    845  ROH CHO   186     167.935  15.474  27.122  1.00  0.00            
ATOM    846  R1  CHO   186     169.335  17.874  26.572  1.00  0.00            
ATOM    847  R2  CHO   186     169.985  19.674  28.572  1.00  0.00            
ATOM    848  R3  CHO   186     172.535  19.324  27.622  1.00  0.00            
ATOM    849  R4  CHO   186     172.485  22.074  28.672  1.00  0.00            
ATOM    850  R5  CHO   186     173.085  21.474  26.672  1.00  0.00            
ATOM    851  C1  CHO   186     176.285  23.174  27.772  1.00  0.00           C
ATOM    852  C2  CHO   186     178.835  22.174  26.172  1.00  0.00           C
ATOM    853  ROH CHO   187     166.235 179.724  37.722  1.00  0.00            
ATOM    854  R1  CHO   187     168.485 179.674  36.022  1.00  0.00            
ATOM    855  R2  CHO   187     168.735 177.774  34.022  1.00  0.00            
ATOM    856  R3  CHO   187     169.085 180.024  32.472  1.00  0.00            
ATOM    857  R4  CHO   187     169.285 177.774  30.622  1.00  0.00            
ATOM    858  R5  CHO   187     170.735 179.374  30.872  1.00  0.00            
ATOM    859  C1  CHO   187     169.935 179.824  27.172  1.00  0.00           C
ATOM    860  C2  CHO   187     168.785 177.124  25.122  1.00  0.00           C
ATOM    861  ROH CHO   188      76.035 140.224  31.022  1.00  0.00            
ATOM    862  R1  CHO   188      76.235 137.824  32.572  1.00  0.00            
ATOM    863  R2  CHO   188      74.985 135.474  31.872  1.00  0.00            
ATOM    864  R3  CHO   188      77.485 134.474  32.072  1.00  0.00            
ATOM    865  R4  CHO   188      75.685 132.174  32.422  1.00  0.00            
ATOM    866  R5  CHO   188      77.235 132.774  33.772  1.00  0.00            
ATOM    867  C1  CHO   188      78.435 129.224  32.972  1.00  0.00           C
ATOM    868  C2  CHO   188      78.735 126.424  36.222  1.00  0.00           C
ATOM    869  ROH CHO   189     170.435  48.174  39.472  1.00  0.00            
ATOM    870  R1  CHO   189     169.235  47.074  37.172  1.00  0.00            
ATOM    871  R2  CHO   189     166.635  47.574  36.472  1.00  0.00            
ATOM    872  R3  CHO   189     167.735  48.324  34.072  1.00  0.00            
ATOM    873  R4  CHO   189     164.885  48.024  33.522  1.00  0.00            
ATOM    874  R5  CHO   189     166.535  47.124  32.422  1.00  0.00            
ATOM    875  C1  CHO   189     164.935  49.074  29.572  1.00  0.00           C
ATOM    876  C2  CHO   189     165.635  48.774  26.222  1.00  0.00           C
ATOM    877  ROH CHO   190     127.935 130.374  39.622  1.00  0.00            
ATOM    878  R1  CHO   190     129.435 128.074  40.422  1.00  0.00            
ATOM    879  R2  CHO   190     132.085 128.224  41.122  1.00  0.00            
ATOM    880  R3  CHO   190     131.185 126.974  43.372  1.00  0.00            
ATOM    881  R4  CHO   190     134.085 126.674  43.472  1.00  0.00            
ATOM    882  R5  CHO   190     132.635 125.074  43.622  1.00  0.00            
ATOM    883  C1  CHO   190     134.435 124.624  46.922  1.00  0.00           C
ATOM    884  C2  CHO   190     135.585 122.174  50.222  1.00  0.00           C
ATOM    885  ROH CHO   191      56.935  23.174  38.772  1.00  0.00            
ATOM    886  R1  CHO   191      55.785  21.424  36.872  1.00  0.00            
ATOM    887  R2  CHO   191      53.835  22.224  35.122  1.00  0.00            
ATOM    888  R3  CHO   191      55.535  21.224  33.272  1.00  0.00            
ATOM    889  R4  CHO   191      53.285  22.174  31.672  1.00  0.00            
ATOM    890  R5  CHO   191      54.185  20.174  31.622  1.00  0.00            
ATOM    891  C1  CHO   191      54.635  21.224  27.972  1.00  0.00           C
ATOM    892  C2  CHO   191      52.735  22.224  26.672  1.00  0.00           C
ATOM    893  ROH CHO   192      40.785  24.974  27.722  1.00  0.00            
ATOM    894  R1  CHO   192      38.035  25.174  28.422  1.00  0.00            
ATOM    895  R2  CHO   192      36.135  23.274  27.722  1.00  0.00            
ATOM    896  R3  CHO   192      35.635  23.274  30.372  1.00  0.00            
ATOM    897  R4  CHO   192      33.185  22.174  29.172  1.00  0.00            
ATOM    898  R5  CHO   192      33.335  23.874  30.572  1.00  0.00            
ATOM    899  C1  CHO   192      30.985  21.574  32.522  1.00  0.00           C
ATOM    900  C2  CHO   192      26.935  19.974  32.722  1.00  0.00           C
ATOM    901  ROH CHO   193     209.735 198.074  41.822  1.00  0.00            
ATOM    902  R1  CHO   193     212.185 196.774  41.122  1.00  0.00            
ATOM    903  R2  CHO   193     213.135 196.724  38.572  1.00  0.00            
ATOM    904  R3  CHO   193     215.385 197.824  39.672  1.00  0.00            
ATOM    905  R4  CHO   193     216.235 196.924  37.022  1.00  0.00            
ATOM    906  R5  CHO   193     217.185 196.424  38.972  1.00  0.00            
ATOM    907  C1  CHO   193     220.135 198.074  37.222  1.00  0.00           C
ATOM    908  C2  CHO   193     223.185 196.774  36.822  1.00  0.00           C
ATOM    909  ROH CHO   194     139.385 201.224  33.022  1.00  0.00            
ATOM    910  R1  CHO   194     137.735 201.074  30.722  1.00  0.00            
ATOM    911  R2  CHO   194     136.785 203.324  29.422  1.00  0.00            
ATOM    912  R3  CHO   194     137.935 202.124  27.272  1.00  0.00            
ATOM    913  R4  CHO   194     135.835 203.874  26.122  1.00  0.00            
ATOM    914  R5  CHO   194     136.085 201.774  25.772  1.00  0.00            
ATOM    915  C1  CHO   194     136.385 203.074  22.222  1.00  0.00           C
ATOM    916  C2  CHO   194     134.185 204.374  20.072  1.00  0.00           C
ATOM    917  ROH CHO   195       5.785 219.074  26.322  1.00  0.00            
ATOM    918  R1  CHO   195       6.585 216.874  24.722  1.00  0.00            
ATOM    919  R2  CHO   195       5.435 216.324  22.272  1.00  0.00            
ATOM    920  R3  CHO   195       8.035 216.374  21.422  1.00  0.00            
ATOM    921  R4  CHO   195       6.635 214.824  19.372  1.00  0.00            
ATOM    922  R5  CHO   195       8.385 214.224  20.472  1.00  0.00            
ATOM    923  C1  CHO   195       9.735 214.024  16.922  1.00  0.00           C
ATOM    924  C2  CHO   195      12.435 212.124  15.772  1.00  0.00           C
ATOM    925  ROH CHO   196      31.585 109.124  25.972  1.00  0.00            
ATOM    926  R1  CHO   196      29.135 110.324  26.572  1.00  0.00            
ATOM    927  R2  CHO   196      28.235 112.624  25.272  1.00  0.00            
ATOM    928  R3  CHO   196      25.985 111.074  24.822  1.00  0.00            
ATOM    929  R4  CHO   196      25.235 113.774  23.922  1.00  0.00            
ATOM    930  R5  CHO   196      24.185 112.524  25.322  1.00  0.00            
ATOM    931  C1  CHO   196      21.485 113.024  22.672  1.00  0.00           C
ATOM    932  C2  CHO   196      20.535 114.374  19.572  1.00  0.00           C
ATOM    933  ROH CHO   197     177.485 111.174  18.272  1.00  0.00            
ATOM    934  R1  CHO   197     178.185 111.824  20.922  1.00  0.00            
ATOM    935  R2  CHO   197     176.535 111.224  23.072  1.00  0.00            
ATOM    936  R3  CHO   197     178.785 109.974  24.022  1.00  0.00            
ATOM    937  R4  CHO   197     177.285 110.724  26.422  1.00  0.00            
ATOM    938  R5  CHO   197     179.335 111.174  26.022  1.00  0.00            
ATOM    939  C1  CHO   197     179.735 109.224  29.272  1.00  0.00           C
ATOM    940  C2  CHO   197     181.285 108.324  31.222  1.00  0.00           C
ATOM    941  ROH CHO   198      23.535  26.474  32.372  1.00  0.00            
ATOM    942  R1  CHO   198      24.435  24.174  33.772  1.00  0.00            
ATOM    943  R2  CHO   198      24.135  23.824  36.472  1.00  0.00            
ATOM    944  R3  CHO   198      22.935  21.474  35.722  1.00  0.00            
ATOM    945  R4  CHO   198      23.535  21.124  38.572  1.00  0.00            
ATOM    946  R5  CHO   198      24.135  19.774  36.922  1.00  0.00            
ATOM    947  C1  CHO   198      22.085  17.374  39.022  1.00  0.00           C
ATOM    948  C2  CHO   198      22.785  13.824  39.622  1.00  0.00           C
ATOM    949  ROH CHO   199       0.285  48.524  29.822  1.00  0.00            
ATOM    950  R1  CHO   199       1.035  46.924  32.072  1.00  0.00            
ATOM    951  R2  CHO   199       2.135  44.424  31.772  1.00  0.00            
ATOM    952  R3  CHO   199       4.135  45.424  33.322  1.00  0.00            
ATOM    953  R4  CHO   199       4.235  42.524  33.772  1.00  0.00            
ATOM    954  R5  CHO   199       4.085  44.124  35.322  1.00  0.00            
ATOM    955  C1  CHO   199       7.285  42.424  36.422  1.00  0.00           C
ATOM    956  C2  CHO   199       7.835  40.874  40.022  1.00  0.00           C
ATOM    957  ROH CHO   200      70.985 133.424  35.122  1.00  0.00            
ATOM    958  R1  CHO   200      73.085 135.274  35.772  1.00  0.00            
ATOM    959  R2  CHO   200      74.035 135.624  38.322  1.00  0.00            
ATOM    960  R3  CHO   200      76.435 135.124  37.172  1.00  0.00            
ATOM    961  R4  CHO   200      77.085 136.424  39.672  1.00  0.00            
ATOM    962  R5  CHO   200      77.785 137.024  37.672  1.00  0.00            
ATOM    963  C1  CHO   200      81.135 136.374  39.372  1.00  0.00           C
ATOM    964  C2  CHO   200      82.035 140.074  39.622  1.00  0.00           C
ATOM    965  ROH CHO   201      61.035 103.824  41.972  1.00  0.00            
ATOM    966  R1  CHO   201      62.435 106.274  42.222  1.00  0.00            
ATOM    967  R2  CHO   201      63.085 107.824  40.022  1.00  0.00            
ATOM    968  R3  CHO   201      61.785 109.774  41.372  1.00  0.00            
ATOM    969  R4  CHO   201      62.885 111.124  39.022  1.00  0.00            
ATOM    970  R5  CHO   201      63.135 111.724  41.122  1.00  0.00            
ATOM    971  C1  CHO   201      61.535 114.874  39.772  1.00  0.00           C
ATOM    972  C2  CHO   201      59.035 117.824  38.522  1.00  0.00           C
ATOM    973  ROH CHO   202      24.835 191.524  40.272  1.00  0.00            
ATOM    974  R1  CHO   202      24.735 193.674  38.422  1.00  0.00            
ATOM    975  R2  CHO   202      25.085 196.274  39.172  1.00  0.00            
ATOM    976  R3  CHO   202      26.985 196.224  37.172  1.00  0.00            
ATOM    977  R4  CHO   202      26.735 199.074  37.872  1.00  0.00            
ATOM    978  R5  CHO   202      26.535 198.224  35.872  1.00  0.00            
ATOM    979  C1  CHO   202      29.385 200.624  35.272  1.00  0.00           C
ATOM    980  C2  CHO   202      31.885 201.624  33.922  1.00  0.00           C
ATOM    981  ROH CHO   203       0.435  56.824  12.672  1.00  0.00            
ATOM    982  R1  CHO   203       0.885  55.624  15.172  1.00  0.00            
ATOM    983  R2  CHO   203       1.135  52.874  15.472  1.00  0.00            
ATOM    984  R3  CHO   203       3.485  53.524  16.672  1.00  0.00            
ATOM    985  R4  CHO   203       2.835  50.874  17.722  1.00  0.00            
ATOM    986  R5  CHO   203       3.285  52.674  18.872  1.00  0.00            
ATOM    987  C1  CHO   203       5.985  50.374  20.222  1.00  0.00           C
ATOM    988  C2  CHO   203       8.335  47.224  22.672  1.00  0.00           C
ATOM    989  ROH CHO   204      26.385  26.574  27.472  1.00  0.00            
ATOM    990  R1  CHO   204      28.835  27.124  26.122  1.00  0.00            
ATOM    991  R2  CHO   204      31.235  27.174  27.422  1.00  0.00            
ATOM    992  R3  CHO   204      31.935  25.324  25.522  1.00  0.00            
ATOM    993  R4  CHO   204      34.385  26.824  26.022  1.00  0.00            
ATOM    994  R5  CHO   204      33.485  26.474  24.122  1.00  0.00            
ATOM    995  C1  CHO   204      36.885  24.924  23.472  1.00  0.00           C
ATOM    996  C2  CHO   204      40.585  27.024  22.972  1.00  0.00           C
ATOM    997  ROH CHO   205      34.085 165.274  37.272  1.00  0.00            
ATOM    998  R1  CHO   205      35.185 162.724  37.822  1.00  0.00            
ATOM    999  R2  CHO   205      35.235 160.674  36.022  1.00  0.00            
ATOM   1000  R3  CHO   205      37.935 160.674  36.522  1.00  0.00            
ATOM   1001  R4  CHO   205      37.235 157.824  36.122  1.00  0.00            
ATOM   1002  R5  CHO   205      38.235 158.674  37.822  1.00  0.00            
ATOM   1003  C1  CHO   205      40.885 156.174  36.672  1.00  0.00           C
ATOM   1004  C2  CHO   205      40.285 152.524  35.022  1.00  0.00           C
ATOM   1005  ROH CHO   206      21.235  90.124  22.372  1.00  0.00            
ATOM   1006  R1  CHO   206      23.435  91.624  21.422  1.00  0.00            
ATOM   1007  R2  CHO   206      23.085  94.074  20.222  1.00  0.00            
ATOM   1008  R3  CHO   206      24.835  94.924  22.122  1.00  0.00            
ATOM   1009  R4  CHO   206      24.235  97.324  20.622  1.00  0.00            
ATOM   1010  R5  CHO   206      26.235  96.524  21.022  1.00  0.00            
ATOM   1011  C1  CHO   206      26.535  99.974  22.672  1.00  0.00           C
ATOM   1012  C2  CHO   206      30.335 101.674  21.672  1.00  0.00           C
ATOM   1013  ROH CHO   207     113.635 143.024  41.522  1.00  0.00            
ATOM   1014  R1  CHO   207     115.785 141.674  40.222  1.00  0.00            
ATOM   1015  R2  CHO   207     115.535 139.174  39.122  1.00  0.00            
ATOM   1016  R3  CHO   207     116.435 140.374  36.872  1.00  0.00            
ATOM   1017  R4  CHO   207     117.535 137.674  36.772  1.00  0.00            
ATOM   1018  R5  CHO   207     118.635 139.524  36.622  1.00  0.00            
ATOM   1019  C1  CHO   207     119.535 137.924  33.272  1.00  0.00           C
ATOM   1020  C2  CHO   207     120.585 134.824  31.172  1.00  0.00           C
ATOM   1021  ROH CHO   208      29.085 152.774  29.572  1.00  0.00            
ATOM   1022  R1  CHO   208      31.185 152.424  31.422  1.00  0.00            
ATOM   1023  R2  CHO   208      30.935 150.874  33.672  1.00  0.00            
ATOM   1024  R3  CHO   208      33.135 149.624  32.672  1.00  0.00            
ATOM   1025  R4  CHO   208      32.785 148.474  35.322  1.00  0.00            
ATOM   1026  R5  CHO   208      34.585 149.374  34.572  1.00  0.00            
ATOM   1027  C1  CHO   208      35.935 145.874  35.372  1.00  0.00           C
ATOM   1028  C2  CHO   208      37.385 142.974  37.672  1.00  0.00           C
ATOM   1029  ROH CHO   209     102.085 112.574  48.822  1.00  0.00            
ATOM   1030  R1  CHO   209     100.585 114.674  49.872  1.00  0.00            
ATOM   1031  R2  CHO   209      98.235 115.574  48.722  1.00  0.00            
ATOM   1032  R3  CHO   209      97.185 115.124  51.172  1.00  0.00            
ATOM   1033  R4  CHO   209      95.835 117.574  50.222  1.00  0.00            
ATOM   1034  R5  CHO   209      96.885 117.324  52.072  1.00  0.00            
ATOM   1035  C1  CHO   209      93.435 118.274  53.372  1.00  0.00           C
ATOM   1036  C2  CHO   209      89.285 117.874  54.622  1.00  0.00           C
ATOM   1037  ROH CHO   210      11.135  12.374  17.072  1.00  0.00            
ATOM   1038  R1  CHO   210      10.035  13.124  19.572  1.00  0.00            
ATOM   1039  R2  CHO   210       7.485  12.424  20.322  1.00  0.00            
ATOM   1040  R3  CHO   210       8.735  11.374  22.472  1.00  0.00            
ATOM   1041  R4  CHO   210       5.935  11.774  23.372  1.00  0.00            
ATOM   1042  R5  CHO   210       7.785  12.524  24.372  1.00  0.00            
ATOM   1043  C1  CHO   210       6.235  10.374  27.172  1.00  0.00           C
ATOM   1044  C2  CHO   210       5.585  12.174  29.722  1.00  0.00           C
ATOM   1045  ROH CHO   211     175.235 216.624  37.272  1.00  0.00            
ATOM   1046  R1  CHO   211     176.035 216.574  34.572  1.00  0.00            
ATOM   1047  R2  CHO   211     177.535 214.524  33.472  1.00  0.00            
ATOM   1048  R3  CHO   211     175.485 214.424  31.672  1.00  0.00            
ATOM   1049  R4  CHO   211     177.785 213.474  30.222  1.00  0.00            
ATOM   1050  R5  CHO   211     176.485 215.074  29.622  1.00  0.00            
ATOM   1051  C1  CHO   211     176.035 212.774  26.622  1.00  0.00           C
ATOM   1052  C2  CHO   211     179.385 210.874  24.672  1.00  0.00           C
ATOM   1053  ROH CHO   212      49.535 119.174  26.472  1.00  0.00            
ATOM   1054  R1  CHO   212      49.635 120.424  29.022  1.00  0.00            
ATOM   1055  R2  CHO   212      47.435 121.774  30.072  1.00  0.00            
ATOM   1056  R3  CHO   212      47.885 120.074  32.172  1.00  0.00            
ATOM   1057  R4  CHO   212      45.685 121.874  33.072  1.00  0.00            
ATOM   1058  R5  CHO   212      47.585 121.474  34.122  1.00  0.00            
ATOM   1059  C1  CHO   212      45.085 120.374  36.772  1.00  0.00           C
ATOM   1060  C2  CHO   212      46.235 120.074  39.822  1.00  0.00           C
ATOM   1061  ROH CHO   213     210.935 182.874  39.672  1.00  0.00            
ATOM   1062  R1  CHO   213     212.985 184.824  39.822  1.00  0.00            
ATOM   1063  R2  CHO   213     215.385 184.624  38.472  1.00  0.00            
ATOM   1064  R3  CHO   213     214.685 187.074  37.522  1.00  0.00            
ATOM   1065  R4  CHO   213     217.535 186.774  36.872  1.00  0.00            
ATOM   1066  R5  CHO   213     216.585 188.424  37.972  1.00  0.00            
ATOM   1067  C1  CHO   213     218.085 190.374  35.022  1.00  0.00           C
ATOM   1068  C2  CHO   213     217.035 193.324  33.372  1.00  0.00           C
ATOM   1069  ROH CHO   214       8.735  99.874  23.172  1.00  0.00            
ATOM   1070  R1  CHO   214       6.035 100.124  23.872  1.00  0.00            
ATOM   1071  R2  CHO   214       4.285 101.874  22.622  1.00  0.00            
ATOM   1072  R3  CHO   214       2.785  99.674  22.222  1.00  0.00            
ATOM   1073  R4  CHO   214       0.935 101.874  21.922  1.00  0.00            
ATOM   1074  R5  CHO   214       0.685 100.174  23.222  1.00  0.00            
ATOM   1075  C1  CHO   214      -2.465  99.774  21.122  1.00  0.00           C
ATOM   1076  C2  CHO   214      -5.215  99.874  18.072  1.00  0.00           C
ATOM   1077  ROH CHO   215      37.785 125.524  16.022  1.00  0.00            
ATOM   1078  R1  CHO   215      38.235 123.824  18.272  1.00  0.00            
ATOM   1079  R2  CHO   215      39.935 124.524  20.322  1.00  0.00            
ATOM   1080  R3  CHO   215      37.735 123.974  21.872  1.00  0.00            
ATOM   1081  R4  CHO   215      39.935 124.074  23.772  1.00  0.00            
ATOM   1082  R5  CHO   215      38.535 122.424  23.472  1.00  0.00            
ATOM   1083  C1  CHO   215      37.935 123.224  27.172  1.00  0.00           C
ATOM   1084  C2  CHO   215      39.935 121.874  30.922  1.00  0.00           C
ATOM   1085  ROH CHO   216      63.785 204.524  33.972  1.00  0.00            
ATOM   1086  R1  CHO   216      63.085 202.324  32.322  1.00  0.00            
ATOM   1087  R2  CHO   216      64.785 201.274  30.422  1.00  0.00            
ATOM   1088  R3  CHO   216      64.235 198.924  31.722  1.00  0.00            
ATOM   1089  R4  CHO   216      64.735 198.124  28.972  1.00  0.00            
ATOM   1090  R5  CHO   216      62.985 197.624  30.172  1.00  0.00            
ATOM   1091  C1  CHO   216      64.235 194.124  29.322  1.00  0.00           C
ATOM   1092  C2  CHO   216      62.485 190.674  29.322  1.00  0.00           C
ATOM   1093  ROH CHO   217     159.035 100.324  30.072  1.00  0.00            
ATOM   1094  R1  CHO   217     161.835 100.274  29.972  1.00  0.00            
ATOM   1095  R2  CHO   217     163.435 101.824  31.622  1.00  0.00            
ATOM   1096  R3  CHO   217     164.585  99.474  32.222  1.00  0.00            
ATOM   1097  R4  CHO   217     166.835 101.274  31.572  1.00  0.00            
ATOM   1098  R5  CHO   217     166.435  99.324  30.672  1.00  0.00            
ATOM   1099  C1  CHO   217     169.885  98.674  32.072  1.00  0.00           C
ATOM   1100  C2  CHO   217     171.885 101.174  31.272  1.00  0.00           C
ATOM   1101  ROH CHO   218     104.735   3.224  28.972  1.00  0.00            
ATOM   1102  R1  CHO   218     102.885   2.474  26.972  1.00  0.00            
ATOM   1103  R2  CHO   218     102.085  -0.126  26.572  1.00  0.00            
ATOM   1104  R3  CHO   218      99.585   0.874  26.872  1.00  0.00            
ATOM   1105  R4  CHO   218      99.235  -1.476  25.172  1.00  0.00            
ATOM   1106  R5  CHO   218      98.535   0.574  24.722  1.00  0.00            
ATOM   1107  C1  CHO   218      95.185  -1.276  24.622  1.00  0.00           C
ATOM   1108  C2  CHO   218      93.435  -4.276  23.822  1.00  0.00           C
ATOM   1109  ROH CHO   219      89.985 182.524  28.472  1.00  0.00            
ATOM   1110  R1  CHO   219      89.585 182.824  31.222  1.00  0.00            
ATOM   1111  R2  CHO   219      91.285 181.674  33.122  1.00  0.00            
ATOM   1112  R3  CHO   219      91.385 184.174  34.072  1.00  0.00            
ATOM   1113  R4  CHO   219      92.735 182.574  36.072  1.00  0.00            
ATOM   1114  R5  CHO   219      91.135 183.974  36.422  1.00  0.00            
ATOM   1115  C1  CHO   219      93.735 185.474  38.722  1.00  0.00           C
ATOM   1116  C2  CHO   219      96.235 187.874  39.772  1.00  0.00           C
ATOM   1117  ROH CHO   220     187.085 154.824  38.422  1.00  0.00            
ATOM   1118  R1  CHO   220     184.435 155.724  37.972  1.00  0.00            
ATOM   1119  R2  CHO   220     183.835 158.324  37.172  1.00  0.00            
ATOM   1120  R3  CHO   220     182.535 157.074  35.122  1.00  0.00            
ATOM   1121  R4  CHO   220     181.185 159.674  35.422  1.00  0.00            
ATOM   1122  R5  CHO   220     180.235 157.724  35.472  1.00  0.00            
ATOM   1123  C1  CHO   220     178.435 159.324  32.522  1.00  0.00           C
ATOM   1124  C2  CHO   220     174.735 159.474  34.022  1.00  0.00           C
ATOM   1125  ROH CHO   221     200.135  73.524  31.472  1.00  0.00            
ATOM   1126  R1  CHO   221     202.835  74.324  31.172  1.00  0.00            
ATOM   1127  R2  CHO   221     204.535  74.774  33.322  1.00  0.00            
ATOM   1128  R3  CHO   221     206.085  72.974  32.072  1.00  0.00            
ATOM   1129  R4  CHO   221     207.885  74.224  34.022  1.00  0.00            
ATOM   1130  R5  CHO   221     208.235  74.074  31.872  1.00  0.00            
ATOM   1131  C1  CHO   221     211.335  72.274  33.222  1.00  0.00           C
ATOM   1132  C2  CHO   221     213.735  70.324  35.772  1.00  0.00           C
ATOM   1133  ROH CHO   222      23.885 172.074  49.422  1.00  0.00            
ATOM   1134  R1  CHO   222      25.785 170.924  47.672  1.00  0.00            
ATOM   1135  R2  CHO   222      25.335 168.474  46.422  1.00  0.00            
ATOM   1136  R3  CHO   222      25.885 169.924  44.172  1.00  0.00            
ATOM   1137  R4  CHO   222      26.785 167.174  43.572  1.00  0.00            
ATOM   1138  R5  CHO   222      27.985 169.024  43.372  1.00  0.00            
ATOM   1139  C1  CHO   222      28.185 167.774  39.772  1.00  0.00           C
ATOM   1140  C2  CHO   222      29.085 164.974  36.772  1.00  0.00           C
ATOM   1141  ROH CHO   223      58.235 222.774  36.122  1.00  0.00            
ATOM   1142  R1  CHO   223      57.335 221.524  33.772  1.00  0.00            
ATOM   1143  R2  CHO   223      59.035 220.874  31.672  1.00  0.00            
ATOM   1144  R3  CHO   223      57.935 218.424  31.972  1.00  0.00            
ATOM   1145  R4  CHO   223      59.135 218.374  29.272  1.00  0.00            
ATOM   1146  R5  CHO   223      57.035 217.874  29.822  1.00  0.00            
ATOM   1147  C1  CHO   223      58.135 214.624  28.222  1.00  0.00           C
ATOM   1148  C2  CHO   223      60.435 213.224  26.472  1.00  0.00           C
ATOM   1149  ROH CHO   224     213.835 102.724  18.972  1.00  0.00            
ATOM   1150  R1  CHO   224     212.935 102.174  21.622  1.00  0.00            
ATOM   1151  R2  CHO   224     213.535  99.824  22.922  1.00  0.00            
ATOM   1152  R3  CHO   224     214.485 101.474  24.822  1.00  0.00            
ATOM   1153  R4  CHO   224     213.435  99.174  26.322  1.00  0.00            
ATOM   1154  R5  CHO   224     212.935 101.274  26.622  1.00  0.00            
ATOM   1155  C1  CHO   224     214.235 100.374  30.072  1.00  0.00           C
ATOM   1156  C2  CHO   224     214.985 102.824  32.372  1.00  0.00           C
ATOM   1157  ROH CHO   225     163.585 174.024  26.122  1.00  0.00            
ATOM   1158  R1  CHO   225     161.485 172.224  26.822  1.00  0.00            
ATOM   1159  R2  CHO   225     158.935 173.074  27.372  1.00  0.00            
ATOM   1160  R3  CHO   225     158.285 171.224  25.472  1.00  0.00            
ATOM   1161  R4  CHO   225     155.985 171.274  27.272  1.00  0.00            
ATOM   1162  R5  CHO   225     157.135 169.524  26.672  1.00  0.00            
ATOM   1163  C1  CHO   225     153.685 168.474  25.472  1.00  0.00           C
ATOM   1164  C2  CHO   225     150.935 166.524  24.622  1.00  0.00           C
ATOM   1165  ROH CHO   226      19.785  10.124  33.022  1.00  0.00            
ATOM   1166  R1  CHO   226      20.385  11.024  30.422  1.00  0.00            
ATOM   1167  R2  CHO   226      22.635  12.474  29.822  1.00  0.00            
ATOM   1168  R3  CHO   226      23.035  10.524  27.972  1.00  0.00            
ATOM   1169  R4  CHO   226      24.435  12.874  26.872  1.00  0.00            
ATOM   1170  R5  CHO   226      22.935  11.674  25.872  1.00  0.00            
ATOM   1171  C1  CHO   226      25.835  11.224  23.422  1.00  0.00           C
ATOM   1172  C2  CHO   226      26.985   9.574  19.372  1.00  0.00           C
ATOM   1173  ROH CHO   227     141.885 143.874  44.072  1.00  0.00            
ATOM   1174  R1  CHO   227     141.835 141.774  42.122  1.00  0.00            
ATOM   1175  R2  CHO   227     142.885 142.124  39.572  1.00  0.00            
ATOM   1176  R3  CHO   227     144.335 139.924  40.222  1.00  0.00            
ATOM   1177  R4  CHO   227     144.685 140.224  37.322  1.00  0.00            
ATOM   1178  R5  CHO   227     144.035 138.424  38.372  1.00  0.00            
ATOM   1179  C1  CHO   227     147.135 137.024  36.672  1.00  0.00           C
ATOM   1180  C2  CHO   227     148.835 135.374  35.122  1.00  0.00           C
ATOM   1181  ROH CHO   228     153.985   0.624  27.822  1.00  0.00            
ATOM   1182  R1  CHO   228     156.635   1.574  27.672  1.00  0.00            
ATOM   1183  R2  CHO   228     158.535   0.924  29.572  1.00  0.00            
ATOM   1184  R3  CHO   228     159.935   0.024  27.422  1.00  0.00            
ATOM   1185  R4  CHO   228     161.985   0.574  29.472  1.00  0.00            
ATOM   1186  R5  CHO   228     161.935   1.374  27.422  1.00  0.00            
ATOM   1187  C1  CHO   228     165.285  -0.476  27.372  1.00  0.00           C
ATOM   1188  C2  CHO   228     167.885   1.624  26.522  1.00  0.00           C
ATOM   1189  ROH CHO   229      46.085 192.124  35.622  1.00  0.00            
ATOM   1190  R1  CHO   229      45.035 194.124  33.922  1.00  0.00            
ATOM   1191  R2  CHO   229      46.135 196.674  33.772  1.00  0.00            
ATOM   1192  R3  CHO   229      46.235 196.074  31.072  1.00  0.00            
ATOM   1193  R4  CHO   229      46.885 198.974  31.272  1.00  0.00            
ATOM   1194  R5  CHO   229      45.335 198.074  30.022  1.00  0.00            
ATOM   1195  C1  CHO   229      47.435 199.774  27.372  1.00  0.00           C
ATOM   1196  C2  CHO   229      49.335 198.724  23.422  1.00  0.00           C
ATOM   1197  ROH CHO   230      -5.865 176.424  23.422  1.00  0.00            
ATOM   1198  R1  CHO   230      -3.365 177.774  23.522  1.00  0.00            
ATOM   1199  R2  CHO   230      -2.365 178.874  25.872  1.00  0.00            
ATOM   1200  R3  CHO   230      -0.165 177.374  25.222  1.00  0.00            
ATOM   1201  R4  CHO   230       0.835 179.474  27.022  1.00  0.00            
ATOM   1202  R5  CHO   230       1.585 178.974  25.022  1.00  0.00            
ATOM   1203  C1  CHO   230       4.735 178.424  27.072  1.00  0.00           C
ATOM   1204  C2  CHO   230       6.285 178.074  29.572  1.00  0.00           C
ATOM   1205  ROH CHO   231     221.535  28.574  13.522  1.00  0.00            
ATOM   1206  R1  CHO   231     221.535  29.674  16.122  1.00  0.00            
ATOM   1207  R2  CHO   231     221.735  32.374  16.572  1.00  0.00            
ATOM   1208  R3  CHO   231     219.435  31.974  18.022  1.00  0.00            
ATOM   1209  R4  CHO   231     220.435  34.624  18.872  1.00  0.00            
ATOM   1210  R5  CHO   231     219.935  32.924  20.172  1.00  0.00            
ATOM   1211  C1  CHO   231     217.485  35.524  21.522  1.00  0.00           C
ATOM   1212  C2  CHO   231     216.735  36.524  25.722  1.00  0.00           C
ATOM   1213  ROH CHO   232     119.085 121.174  43.422  1.00  0.00            
ATOM   1214  R1  CHO   232     121.235 123.024  43.522  1.00  0.00            
ATOM   1215  R2  CHO   232     121.085 125.574  42.372  1.00  0.00            
ATOM   1216  R3  CHO   232     121.735 126.374  44.922  1.00  0.00            
ATOM   1217  R4  CHO   232     121.885 128.824  43.272  1.00  0.00            
ATOM   1218  R5  CHO   232     123.435 128.024  44.522  1.00  0.00            
ATOM   1219  C1  CHO   232     122.985 131.474  46.122  1.00  0.00           C
ATOM   1220  C2  CHO   232     123.135 134.574  46.172  1.00  0.00           C
ATOM   1221  ROH CHO   233      86.085 195.924  48.072  1.00  0.00            
ATOM   1222  R1  CHO   233      85.385 195.174  45.472  1.00  0.00            
ATOM   1223  R2  CHO   233      87.285 194.424  43.572  1.00  0.00            
ATOM   1224  R3  CHO   233      85.685 192.224  43.372  1.00  0.00            
ATOM   1225  R4  CHO   233      87.035 192.374  40.772  1.00  0.00            
ATOM   1226  R5  CHO   233      84.935 192.224  41.122  1.00  0.00            
ATOM   1227  C1  CHO   233      85.485 189.124  38.972  1.00  0.00           C
ATOM   1228  C2  CHO   233      84.035 185.724  37.172  1.00  0.00           C
ATOM   1229  ROH CHO   234      84.085  56.124  29.422  1.00  0.00            
ATOM   1230  R1  CHO   234      85.435  53.624  29.372  1.00  0.00            
ATOM   1231  R2  CHO   234      87.085  52.774  31.422  1.00  0.00            
ATOM   1232  R3  CHO   234      85.435  50.574  31.422  1.00  0.00            
ATOM   1233  R4  CHO   234      87.935  49.624  32.622  1.00  0.00            
ATOM   1234  R5  CHO   234      86.885  48.774  30.922  1.00  0.00            
ATOM   1235  C1  CHO   234      86.935  45.774  33.322  1.00  0.00           C
ATOM   1236  C2  CHO   234      87.485  43.474  31.622  1.00  0.00           C
ATOM   1237  ROH CHO   235     163.335 109.924  33.472  1.00  0.00            
ATOM   1238  R1  CHO   235     165.885 111.024  33.072  1.00  0.00            
ATOM   1239  R2  CHO   235     168.185 109.824  34.072  1.00  0.00            
ATOM   1240  R3  CHO   235     168.985 110.024  31.472  1.00  0.00            
ATOM   1241  R4  CHO   235     171.485 109.924  32.972  1.00  0.00            
ATOM   1242  R5  CHO   235     170.935 111.424  31.522  1.00  0.00            
ATOM   1243  C1  CHO   235     174.135 110.174  29.972  1.00  0.00           C
ATOM   1244  C2  CHO   235     176.035 114.624  29.722  1.00  0.00           C
ATOM   1245  ROH CHO   236     137.385  27.674  21.722  1.00  0.00            
ATOM   1246  R1  CHO   236     138.085  28.874  24.222  1.00  0.00            
ATOM   1247  R2  CHO   236     139.535  27.574  26.172  1.00  0.00            
ATOM   1248  R3  CHO   236     141.135  29.774  25.972  1.00  0.00            
ATOM   1249  R4  CHO   236     140.935  29.224  28.872  1.00  0.00            
ATOM   1250  R5  CHO   236     140.535  31.124  27.822  1.00  0.00            
ATOM   1251  C1  CHO   236     143.285  32.224  30.222  1.00  0.00           C
ATOM   1252  C2  CHO   236     143.985  31.124  32.872  1.00  0.00           C
ATOM   1253  ROH CHO   237      31.085  71.124  19.072  1.00  0.00            
ATOM   1254  R1  CHO   237      30.035  70.574  21.672  1.00  0.00            
ATOM   1255  R2  CHO   237      28.235  68.474  22.122  1.00  0.00            
ATOM   1256  R3  CHO   237      30.085  67.774  23.972  1.00  0.00            
ATOM   1257  R4  CHO   237      27.985  65.774  24.272  1.00  0.00            
ATOM   1258  R5  CHO   237      28.785  67.024  25.822  1.00  0.00            
ATOM   1259  C1  CHO   237      29.535  63.524  27.222  1.00  0.00           C
ATOM   1260  C2  CHO   237      31.685  60.924  25.972  1.00  0.00           C
ATOM   1261  ROH CHO   238       6.535   3.524  37.372  1.00  0.00            
ATOM   1262  R1  CHO   238       4.935   3.174  35.022  1.00  0.00            
ATOM   1263  R2  CHO   238       5.885   1.974  32.722  1.00  0.00            
ATOM   1264  R3  CHO   238       3.735   0.374  33.072  1.00  0.00            
ATOM   1265  R4  CHO   238       4.085   0.574  30.172  1.00  0.00            
ATOM   1266  R5  CHO   238       2.235   1.024  31.272  1.00  0.00            
ATOM   1267  C1  CHO   238       0.935  -1.726  28.972  1.00  0.00           C
ATOM   1268  C2  CHO   238       1.385  -3.226  25.922  1.00  0.00           C
ATOM   1269  ROH CHO   239     130.185 183.924  20.572  1.00  0.00            
ATOM   1270  R1  CHO   239     132.335 183.024  22.222  1.00  0.00            
ATOM   1271  R2  CHO   239     134.835 184.224  22.172  1.00  0.00            
ATOM   1272  R3  CHO   239     134.385 184.474  24.822  1.00  0.00            
ATOM   1273  R4  CHO   239     137.285 184.674  24.522  1.00  0.00            
ATOM   1274  R5  CHO   239     136.235 183.324  25.872  1.00  0.00            
ATOM   1275  C1  CHO   239     138.335 185.174  28.422  1.00  0.00           C
ATOM   1276  C2  CHO   239     142.235 184.374  28.272  1.00  0.00           C
ATOM   1277  ROH CHO   240     123.235  31.574  28.372  1.00  0.00            
ATOM   1278  R1  CHO   240     123.485  33.774  26.622  1.00  0.00            
ATOM   1279  R2  CHO   240     125.035  33.724  24.322  1.00  0.00            
ATOM   1280  R3  CHO   240     122.685  34.524  23.172  1.00  0.00            
ATOM   1281  R4  CHO   240     124.685  34.574  21.022  1.00  0.00            
ATOM   1282  R5  CHO   240     123.385  36.224  21.622  1.00  0.00            
ATOM   1283  C1  CHO   240     122.385  35.824  17.972  1.00  0.00           C
ATOM   1284  C2  CHO   240     120.935  38.274  15.872  1.00  0.00           C
ATOM   1285  ROH CHO   241     121.235 155.124  28.922  1.00  0.00            
ATOM   1286  R1  CHO   241     120.035 154.174  31.272  1.00  0.00            
ATOM   1287  R2  CHO   241     121.285 154.074  33.722  1.00  0.00            
ATOM   1288  R3  CHO   241     119.135 155.524  34.522  1.00  0.00            
ATOM   1289  R4  CHO   241     120.585 154.924  37.022  1.00  0.00            
ATOM   1290  R5  CHO   241     118.485 154.474  36.622  1.00  0.00            
ATOM   1291  C1  CHO   241     118.135 156.724  39.672  1.00  0.00           C
ATOM   1292  C2  CHO   241     120.685 158.624  41.672  1.00  0.00           C
ATOM   1293  ROH CHO   242      55.185  11.224  27.822  1.00  0.00            
ATOM   1294  R1  CHO   242      55.035   9.924  30.322  1.00  0.00            
ATOM   1295  R2  CHO   242      52.635   9.274  31.572  1.00  0.00            
ATOM   1296  R3  CHO   242      53.685   6.774  31.622  1.00  0.00            
ATOM   1297  R4  CHO   242      51.635   6.774  33.722  1.00  0.00            
ATOM   1298  R5  CHO   242      53.735   6.224  33.922  1.00  0.00            
ATOM   1299  C1  CHO   242      52.035   2.974  35.022  1.00  0.00           C
ATOM   1300  C2  CHO   242      53.085   0.224  36.772  1.00  0.00           C
ATOM   1301  ROH CHO   243     126.135  83.774  28.522  1.00  0.00            
ATOM   1302  R1  CHO   243     126.085  82.824  31.222  1.00  0.00            
ATOM   1303  R2  CHO   243     128.285  81.674  32.422  1.00  0.00            
ATOM   1304  R3  CHO   243     127.835  83.574  34.322  1.00  0.00            
ATOM   1305  R4  CHO   243     129.085  81.324  35.772  1.00  0.00            
ATOM   1306  R5  CHO   243     127.185  82.324  36.222  1.00  0.00            
ATOM   1307  C1  CHO   243     129.085  82.924  39.472  1.00  0.00           C
ATOM   1308  C2  CHO   243     130.285  82.174  42.972  1.00  0.00           C
ATOM   1309  ROH CHO   244     208.585 195.274  23.322  1.00  0.00            
ATOM   1310  R1  CHO   244     208.985 196.674  25.772  1.00  0.00            
ATOM   1311  R2  CHO   244     211.285 196.424  27.272  1.00  0.00            
ATOM   1312  R3  CHO   244     211.385 199.124  27.022  1.00  0.00            
ATOM   1313  R4  CHO   244     213.535 198.474  28.922  1.00  0.00            
ATOM   1314  R5  CHO   244     211.885 199.924  29.222  1.00  0.00            
ATOM   1315  C1  CHO   244     214.935 202.224  29.622  1.00  0.00           C
ATOM   1316  C2  CHO   244     217.785 203.474  30.972  1.00  0.00           C
ATOM   1317  ROH CHO   245     158.435  88.524  29.772  1.00  0.00            
ATOM   1318  R1  CHO   245     158.385  85.874  30.722  1.00  0.00            
ATOM   1319  R2  CHO   245     156.285  84.174  30.222  1.00  0.00            
ATOM   1320  R3  CHO   245     158.235  82.574  29.222  1.00  0.00            
ATOM   1321  R4  CHO   245     156.035  80.724  29.872  1.00  0.00            
ATOM   1322  R5  CHO   245     158.135  80.574  30.522  1.00  0.00            
ATOM   1323  C1  CHO   245     157.785  77.224  28.722  1.00  0.00           C
ATOM   1324  C2  CHO   245     156.685  75.474  32.322  1.00  0.00           C
ATOM   1325  ROH CHO   246      24.385  86.474  33.472  1.00  0.00            
ATOM   1326  R1  CHO   246      22.035  85.774  32.122  1.00  0.00            
ATOM   1327  R2  CHO   246      21.985  85.074  29.422  1.00  0.00            
ATOM   1328  R3  CHO   246      20.735  82.874  30.372  1.00  0.00            
ATOM   1329  R4  CHO   246      20.935  82.424  27.472  1.00  0.00            
ATOM   1330  R5  CHO   246      19.135  82.324  28.672  1.00  0.00            
ATOM   1331  C1  CHO   246      19.185  78.774  27.172  1.00  0.00           C
ATOM   1332  C2  CHO   246      20.535  77.624  23.272  1.00  0.00           C
ATOM   1333  ROH CHO   247      28.385  64.624  34.472  1.00  0.00            
ATOM   1334  R1  CHO   247      28.785  62.474  32.722  1.00  0.00            
ATOM   1335  R2  CHO   247      27.435  60.024  32.922  1.00  0.00            
ATOM   1336  R3  CHO   247      26.785  60.524  30.372  1.00  0.00            
ATOM   1337  R4  CHO   247      27.635  57.724  30.372  1.00  0.00            
ATOM   1338  R5  CHO   247      28.385  59.324  29.072  1.00  0.00            
ATOM   1339  C1  CHO   247      27.085  56.824  26.472  1.00  0.00           C
ATOM   1340  C2  CHO   247      26.885  53.324  26.172  1.00  0.00           C
ATOM   1341  ROH CHO   248     204.235  81.224  42.822  1.00  0.00            
ATOM   1342  R1  CHO   248     205.935  81.124  40.572  1.00  0.00            
ATOM   1343  R2  CHO   248     206.335  83.324  38.922  1.00  0.00            
ATOM   1344  R3  CHO   248     208.985  82.824  39.422  1.00  0.00            
ATOM   1345  R4  CHO   248     208.935  83.774  36.672  1.00  0.00            
ATOM   1346  R5  CHO   248     209.835  81.924  37.422  1.00  0.00            
ATOM   1347  C1  CHO   248     212.935  83.574  35.872  1.00  0.00           C
ATOM   1348  C2  CHO   248     215.385  81.824  32.772  1.00  0.00           C
ATOM   1349  ROH CHO   249       5.635 130.524  27.522  1.00  0.00            
ATOM   1350  R1  CHO   249       7.435 132.724  27.572  1.00  0.00            
ATOM   1351  R2  CHO   249       9.735 132.724  29.122  1.00  0.00            
ATOM   1352  R3  CHO   249      10.935 133.224  26.722  1.00  0.00            
ATOM   1353  R4  CHO   249      13.035 133.724  28.772  1.00  0.00            
ATOM   1354  R5  CHO   249      12.385 135.124  27.172  1.00  0.00            
ATOM   1355  C1  CHO   249      16.085 134.774  26.322  1.00  0.00           C
ATOM   1356  C2  CHO   249      17.735 137.324  24.022  1.00  0.00           C
ATOM   1357  ROH CHO   250      63.935 181.374  31.022  1.00  0.00            
ATOM   1358  R1  CHO   250      62.535 183.074  29.222  1.00  0.00            
ATOM   1359  R2  CHO   250      59.785 183.224  29.172  1.00  0.00            
ATOM   1360  R3  CHO   250      60.235 185.874  29.522  1.00  0.00            
ATOM   1361  R4  CHO   250      57.385 185.674  28.872  1.00  0.00            
ATOM   1362  R5  CHO   250      58.885 186.924  27.872  1.00  0.00            
ATOM   1363  C1  CHO   250      56.435 189.624  29.022  1.00  0.00           C
ATOM   1364  C2  CHO   250      54.835 192.624  29.222  1.00  0.00           C
ATOM   1365  ROH CHO   251     206.135  50.774  29.472  1.00  0.00            
ATOM   1366  R1  CHO   251     206.385  53.024  31.172  1.00  0.00            
ATOM   1367  R2  CHO   251     208.585  54.674  31.122  1.00  0.00            
ATOM   1368  R3  CHO   251     206.735  56.624  30.722  1.00  0.00            
ATOM   1369  R4  CHO   251     209.085  58.074  31.672  1.00  0.00            
ATOM   1370  R5  CHO   251     207.085  58.174  32.522  1.00  0.00            
ATOM   1371  C1  CHO   251     207.635  61.874  31.622  1.00  0.00           C
ATOM   1372  C2  CHO   251     206.285  65.074  29.272  1.00  0.00           C
ATOM   1373  ROH CHO   252      85.585 107.074  29.872  1.00  0.00            
ATOM   1374  R1  CHO   252      85.035 104.674  31.322  1.00  0.00            
ATOM   1375  R2  CHO   252      85.885 104.274  33.922  1.00  0.00            
ATOM   1376  R3  CHO   252      83.285 103.824  34.422  1.00  0.00            
ATOM   1377  R4  CHO   252      84.685 102.524  36.622  1.00  0.00            
ATOM   1378  R5  CHO   252      83.235 101.574  35.322  1.00  0.00            
ATOM   1379  C1  CHO   252      81.485 101.074  38.672  1.00  0.00           C
ATOM   1380  C2  CHO   252      80.135  98.474  41.472  1.00  0.00           C
ATOM   1381  ROH CHO   253     201.385 224.474  32.722  1.00  0.00            
ATOM   1382  R1  CHO   253     198.585 224.074  33.172  1.00  0.00            
ATOM   1383  R2  CHO   253     197.135 222.274  31.722  1.00  0.00            
ATOM   1384  R3  CHO   253     196.435 221.324  34.172  1.00  0.00            
ATOM   1385  R4  CHO   253     194.185 220.624  32.472  1.00  0.00            
ATOM   1386  R5  CHO   253     194.085 221.724  34.372  1.00  0.00            
ATOM   1387  C1  CHO   253     191.835 218.774  35.272  1.00  0.00           C
ATOM   1388  C2  CHO   253     189.185 215.674  36.822  1.00  0.00           C
ATOM   1389  ROH CHO   254      86.285  90.474  40.122  1.00  0.00            
ATOM   1390  R1  CHO   254      86.235  93.124  41.072  1.00  0.00            
ATOM   1391  R2  CHO   254      84.135  94.124  42.572  1.00  0.00            
ATOM   1392  R3  CHO   254      86.135  94.774  44.322  1.00  0.00            
ATOM   1393  R4  CHO   254      84.385  97.124  44.322  1.00  0.00            
ATOM   1394  R5  CHO   254      86.535  97.074  43.972  1.00  0.00            
ATOM   1395  C1  CHO   254      86.385  99.424  46.972  1.00  0.00           C
ATOM   1396  C2  CHO   254      85.985  99.974  51.822  1.00  0.00           C
ATOM   1397  ROH CHO   255      28.735  46.824  41.722  1.00  0.00            
ATOM   1398  R1  CHO   255      27.735  46.824  39.072  1.00  0.00            
ATOM   1399  R2  CHO   255      29.385  47.324  36.872  1.00  0.00            
ATOM   1400  R3  CHO   255      28.385  44.974  36.022  1.00  0.00            
ATOM   1401  R4  CHO   255      29.185  46.374  33.572  1.00  0.00            
ATOM   1402  R5  CHO   255      27.235  45.474  33.972  1.00  0.00            
ATOM   1403  C1  CHO   255      28.185  43.574  30.822  1.00  0.00           C
ATOM   1404  C2  CHO   255      29.935  44.724  29.072  1.00  0.00           C
ATOM   1405  ROH CHO   256     214.335   4.024  24.722  1.00  0.00            
ATOM   1406  R1  CHO   256     216.885   5.224  24.822  1.00  0.00            
ATOM   1407  R2  CHO   256     217.435   7.674  23.622  1.00  0.00            
ATOM   1408  R3  CHO   256     218.335   8.324  26.122  1.00  0.00            
ATOM   1409  R4  CHO   256     220.035   9.874  24.272  1.00  0.00            
ATOM   1410  R5  CHO   256     220.735   8.524  25.822  1.00  0.00            
ATOM   1411  C1  CHO   256     222.385  11.724  26.972  1.00  0.00           C
ATOM   1412  C2  CHO   256     225.785  14.624  26.222  1.00  0.00           C
ATOM   1413  ROH CHO   257     196.735 196.524  21.722  1.00  0.00            
ATOM   1414  R1  CHO   257     196.835 194.824  24.022  1.00  0.00            
ATOM   1415  R2  CHO   257     199.235 194.074  25.172  1.00  0.00            
ATOM   1416  R3  CHO   257     198.035 195.074  27.422  1.00  0.00            
ATOM   1417  R4  CHO   257     200.335 193.524  28.422  1.00  0.00            
ATOM   1418  R5  CHO   257     198.235 193.324  29.022  1.00  0.00            
ATOM   1419  C1  CHO   257     199.835 194.124  32.372  1.00  0.00           C
ATOM   1420  C2  CHO   257     201.935 194.674  35.772  1.00  0.00           C
ATOM   1421  ROH CHO   258     146.035  90.374  36.672  1.00  0.00            
ATOM   1422  R1  CHO   258     146.935  93.024  37.072  1.00  0.00            
ATOM   1423  R2  CHO   258     149.485  93.624  37.872  1.00  0.00            
ATOM   1424  R3  CHO   258     149.435  95.224  35.622  1.00  0.00            
ATOM   1425  R4  CHO   258     152.185  95.424  36.622  1.00  0.00            
ATOM   1426  R5  CHO   258     150.835  97.074  36.172  1.00  0.00            
ATOM   1427  C1  CHO   258     153.735  97.924  33.822  1.00  0.00           C
ATOM   1428  C2  CHO   258     157.185  97.224  33.972  1.00  0.00           C
ATOM   1429  ROH CHO   259     119.785 167.524  25.572  1.00  0.00            
ATOM   1430  R1  CHO   259     119.285 166.124  27.972  1.00  0.00            
ATOM   1431  R2  CHO   259     121.185 164.424  29.122  1.00  0.00            
ATOM   1432  R3  CHO   259     120.785 165.974  31.322  1.00  0.00            
ATOM   1433  R4  CHO   259     122.235 163.624  32.322  1.00  0.00            
ATOM   1434  R5  CHO   259     120.335 164.424  33.072  1.00  0.00            
ATOM   1435  C1  CHO   259     122.435 164.624  36.222  1.00  0.00           C
ATOM   1436  C2  CHO   259     126.535 162.924  37.522  1.00  0.00           C
ATOM   1437  ROH CHO   260     131.035  96.424  34.722  1.00  0.00            
ATOM   1438  R1  CHO   260     133.235  95.474  36.222  1.00  0.00            
ATOM   1439  R2  CHO   260     135.635  96.824  36.422  1.00  0.00            
ATOM   1440  R3  CHO   260     135.185  96.574  39.072  1.00  0.00            
ATOM   1441  R4  CHO   260     137.885  97.724  38.872  1.00  0.00            
ATOM   1442  R5  CHO   260     137.335  95.924  39.972  1.00  0.00            
ATOM   1443  C1  CHO   260     138.785  97.924  42.822  1.00  0.00           C
ATOM   1444  C2  CHO   260     142.585  96.924  44.672  1.00  0.00           C
ATOM   1445  ROH CHO   261     151.085 208.874  31.922  1.00  0.00            
ATOM   1446  R1  CHO   261     150.185 208.024  29.422  1.00  0.00            
ATOM   1447  R2  CHO   261     147.635 207.024  28.972  1.00  0.00            
ATOM   1448  R3  CHO   261     147.585 208.924  27.072  1.00  0.00            
ATOM   1449  R4  CHO   261     145.135 207.374  26.622  1.00  0.00            
ATOM   1450  R5  CHO   261     146.685 207.824  25.172  1.00  0.00            
ATOM   1451  C1  CHO   261     143.635 209.324  23.422  1.00  0.00           C
ATOM   1452  C2  CHO   261     142.035 207.324  20.022  1.00  0.00           C
ATOM   1453  ROH CHO   262     133.735 197.574  24.222  1.00  0.00            
ATOM   1454  R1  CHO   262     134.935 197.024  26.722  1.00  0.00            
ATOM   1455  R2  CHO   262     137.085 195.324  27.022  1.00  0.00            
ATOM   1456  R3  CHO   262     138.185 197.474  28.272  1.00  0.00            
ATOM   1457  R4  CHO   262     139.535 195.124  29.422  1.00  0.00            
ATOM   1458  R5  CHO   262     138.535 196.724  30.522  1.00  0.00            
ATOM   1459  C1  CHO   262     142.085 197.024  31.972  1.00  0.00           C
ATOM   1460  C2  CHO   262     144.935 197.024  33.822  1.00  0.00           C
ATOM   1461  ROH CHO   263      31.285  98.674  25.972  1.00  0.00            
ATOM   1462  R1  CHO   263      32.585  98.174  28.372  1.00  0.00            
ATOM   1463  R2  CHO   263      31.535  98.774  30.872  1.00  0.00            
ATOM   1464  R3  CHO   263      31.985  96.174  31.372  1.00  0.00            
ATOM   1465  R4  CHO   263      31.485  97.374  34.022  1.00  0.00            
ATOM   1466  R5  CHO   263      33.185  96.174  33.422  1.00  0.00            
ATOM   1467  C1  CHO   263      31.835  94.074  36.322  1.00  0.00           C
ATOM   1468  C2  CHO   263      29.685  92.274  38.622  1.00  0.00           C
ATOM   1469  ROH CHO   264      46.535  68.424  35.622  1.00  0.00            
ATOM   1470  R1  CHO   264      46.785  70.874  34.222  1.00  0.00            
ATOM   1471  R2  CHO   264      45.885  73.274  35.222  1.00  0.00            
ATOM   1472  R3  CHO   264      48.435  74.074  34.772  1.00  0.00            
ATOM   1473  R4  CHO   264      46.835  76.524  34.572  1.00  0.00            
ATOM   1474  R5  CHO   264      48.235  75.774  33.072  1.00  0.00            
ATOM   1475  C1  CHO   264      49.835  79.174  33.772  1.00  0.00           C
ATOM   1476  C2  CHO   264      52.135  80.824  35.572  1.00  0.00           C
ATOM   1477  ROH CHO   265     117.385 178.074  39.122  1.00  0.00            
ATOM   1478  R1  CHO   265     118.935 180.124  37.922  1.00  0.00            
ATOM   1479  R2  CHO   265     118.035 181.674  35.822  1.00  0.00            
ATOM   1480  R3  CHO   265     118.685 183.724  37.522  1.00  0.00            
ATOM   1481  R4  CHO   265     117.685 185.024  35.072  1.00  0.00            
ATOM   1482  R5  CHO   265     119.585 185.424  36.072  1.00  0.00            
ATOM   1483  C1  CHO   265     118.085 188.924  36.172  1.00  0.00           C
ATOM   1484  C2  CHO   265     118.035 190.174  32.322  1.00  0.00           C
ATOM   1485  ROH CHO   266      70.585  92.024  33.272  1.00  0.00            
ATOM   1486  R1  CHO   266      67.985  93.024  33.972  1.00  0.00            
ATOM   1487  R2  CHO   266      67.535  94.524  36.222  1.00  0.00            
ATOM   1488  R3  CHO   266      66.435  96.224  34.422  1.00  0.00            
ATOM   1489  R4  CHO   266      64.835  96.574  36.872  1.00  0.00            
ATOM   1490  R5  CHO   266      64.085  96.074  34.872  1.00  0.00            
ATOM   1491  C1  CHO   266      62.185  99.324  35.572  1.00  0.00           C
ATOM   1492  C2  CHO   266      59.235 100.624  37.172  1.00  0.00           C
ATOM   1493  ROH CHO   267     182.035 118.874  33.922  1.00  0.00            
ATOM   1494  R1  CHO   267     183.535 117.124  35.522  1.00  0.00            
ATOM   1495  R2  CHO   267     184.485 114.674  34.622  1.00  0.00            
ATOM   1496  R3  CHO   267     186.885 115.624  35.422  1.00  0.00            
ATOM   1497  R4  CHO   267     186.985 112.774  35.972  1.00  0.00            
ATOM   1498  R5  CHO   267     187.385 114.374  37.372  1.00  0.00            
ATOM   1499  C1  CHO   267     190.735 112.524  37.522  1.00  0.00           C
ATOM   1500  C2  CHO   267     191.035 109.124  37.422  1.00  0.00           C
ATOM   1501  ROH CHO   268     211.085 218.074  30.722  1.00  0.00            
ATOM   1502  R1  CHO   268     213.085 219.574  29.472  1.00  0.00            
ATOM   1503  R2  CHO   268     214.285 218.824  27.122  1.00  0.00            
ATOM   1504  R3  CHO   268     213.535 221.324  26.322  1.00  0.00            
ATOM   1505  R4  CHO   268     215.785 220.624  24.572  1.00  0.00            
ATOM   1506  R5  CHO   268     215.635 222.424  25.772  1.00  0.00            
ATOM   1507  C1  CHO   268     215.935 224.024  22.322  1.00  0.00           C
ATOM   1508  C2  CHO   268     216.635 224.374  19.072  1.00  0.00           C
ATOM   1509  ROH CHO   269     193.785  67.224  29.722  1.00  0.00            
ATOM   1510  R1  CHO   269     194.285  64.574  28.972  1.00  0.00            
ATOM   1511  R2  CHO   269     196.635  63.224  29.622  1.00  0.00            
ATOM   1512  R3  CHO   269     194.935  61.424  30.722  1.00  0.00            
ATOM   1513  R4  CHO   269     197.385  59.924  30.222  1.00  0.00            
ATOM   1514  R5  CHO   269     195.385  59.374  29.522  1.00  0.00            
ATOM   1515  C1  CHO   269     196.235  56.274  31.572  1.00  0.00           C
ATOM   1516  C2  CHO   269     197.335  54.974  33.472  1.00  0.00           C
ATOM   1517  ROH CHO   270     204.535 207.774  33.172  1.00  0.00            
ATOM   1518  R1  CHO   270     207.335 207.924  33.372  1.00  0.00            
ATOM   1519  R2  CHO   270     208.835 209.724  31.872  1.00  0.00            
ATOM   1520  R3  CHO   270     209.785 210.474  34.322  1.00  0.00            
ATOM   1521  R4  CHO   270     211.735 211.524  32.372  1.00  0.00            
ATOM   1522  R5  CHO   270     212.185 210.224  34.072  1.00  0.00            
ATOM   1523  C1  CHO   270     214.335 213.274  34.922  1.00  0.00           C
ATOM   1524  C2  CHO   270     215.235 215.774  31.722  1.00  0.00           C
ATOM   1525  ROH CHO   271     110.485  83.424  39.372  1.00  0.00            
ATOM   1526  R1  CHO   271     112.885  84.924  39.522  1.00  0.00            
ATOM   1527  R2  CHO   271     115.035  84.424  37.872  1.00  0.00            
ATOM   1528  R3  CHO   271     114.785  87.074  37.272  1.00  0.00            
ATOM   1529  R4  CHO   271     117.585  86.424  36.722  1.00  0.00            
ATOM   1530  R5  CHO   271     116.835  88.024  38.022  1.00  0.00            
ATOM   1531  C1  CHO   271     118.835  90.074  35.522  1.00  0.00           C
ATOM   1532  C2  CHO   271     120.885  90.124  32.772  1.00  0.00           C
ATOM   1533  ROH CHO   272      88.635 218.774  39.222  1.00  0.00            
ATOM   1534  R1  CHO   272      87.835 219.374  36.572  1.00  0.00            
ATOM   1535  R2  CHO   272      86.985 217.424  34.822  1.00  0.00            
ATOM   1536  R3  CHO   272      84.835 219.074  34.572  1.00  0.00            
ATOM   1537  R4  CHO   272      84.885 217.524  32.072  1.00  0.00            
ATOM   1538  R5  CHO   272      84.835 219.724  32.272  1.00  0.00            
ATOM   1539  C1  CHO   272      81.635 219.174  30.272  1.00  0.00           C
ATOM   1540  C2  CHO   272      80.935 216.974  26.572  1.00  0.00           C
ATOM   1541  ROH CHO   273     208.585 192.624  28.872  1.00  0.00            
ATOM   1542  R1  CHO   273     207.135 194.824  29.922  1.00  0.00            
ATOM   1543  R2  CHO   273     205.185 196.174  28.522  1.00  0.00            
ATOM   1544  R3  CHO   273     203.635 195.574  30.672  1.00  0.00            
ATOM   1545  R4  CHO   273     202.335 197.874  29.372  1.00  0.00            
ATOM   1546  R5  CHO   273     202.935 197.724  31.472  1.00  0.00            
ATOM   1547  C1  CHO   273     199.185 198.324  31.922  1.00  0.00           C
ATOM   1548  C2  CHO   273     199.285 201.324  35.372  1.00  0.00           C
ATOM   1549  ROH CHO   274     147.235 123.424  38.572  1.00  0.00            
ATOM   1550  R1  CHO   274     147.935 122.274  41.072  1.00  0.00            
ATOM   1551  R2  CHO   274     150.585 121.824  41.772  1.00  0.00            
ATOM   1552  R3  CHO   274     149.885 123.274  43.972  1.00  0.00            
ATOM   1553  R4  CHO   274     152.185 121.674  44.872  1.00  0.00            
ATOM   1554  R5  CHO   274     150.235 121.824  45.822  1.00  0.00            
ATOM   1555  C1  CHO   274     152.435 122.974  48.672  1.00  0.00           C
ATOM   1556  C2  CHO   274     152.985 123.974  51.622  1.00  0.00           C
ATOM   1557  ROH CHO   275     155.485 130.274  40.972  1.00  0.00            
ATOM   1558  R1  CHO   275     157.635 129.524  39.322  1.00  0.00            
ATOM   1559  R2  CHO   275     159.235 131.324  37.972  1.00  0.00            
ATOM   1560  R3  CHO   275     161.285 130.024  39.222  1.00  0.00            
ATOM   1561  R4  CHO   275     162.485 132.474  38.272  1.00  0.00            
ATOM   1562  R5  CHO   275     163.185 130.424  37.922  1.00  0.00            
ATOM   1563  C1  CHO   275     166.285 131.874  39.622  1.00  0.00           C
ATOM   1564  C2  CHO   275     168.785 134.074  38.222  1.00  0.00           C
ATOM   1565  ROH CHO   276      42.285  38.974  25.972  1.00  0.00            
ATOM   1566  R1  CHO   276      41.085  40.224  28.222  1.00  0.00            
ATOM   1567  R2  CHO   276      38.735  39.324  29.372  1.00  0.00            
ATOM   1568  R3  CHO   276      40.235  39.224  31.622  1.00  0.00            
ATOM   1569  R4  CHO   276      37.435  38.974  32.522  1.00  0.00            
ATOM   1570  R5  CHO   276      38.935  40.424  33.272  1.00  0.00            
ATOM   1571  C1  CHO   276      38.085  38.624  36.522  1.00  0.00           C
ATOM   1572  C2  CHO   276      37.935  34.924  38.772  1.00  0.00           C
ATOM   1573  ROH CHO   277     170.385 161.924  31.272  1.00  0.00            
ATOM   1574  R1  CHO   277     170.735 164.224  32.922  1.00  0.00            
ATOM   1575  R2  CHO   277     173.235 165.074  33.722  1.00  0.00            
ATOM   1576  R3  CHO   277     172.385 167.424  32.622  1.00  0.00            
ATOM   1577  R4  CHO   277     174.485 168.174  34.522  1.00  0.00            
ATOM   1578  R5  CHO   277     172.485 168.974  34.472  1.00  0.00            
ATOM   1579  C1  CHO   277     174.485 172.174  33.972  1.00  0.00           C
ATOM   1580  C2  CHO   277     172.885 175.424  33.822  1.00  0.00           C
ATOM   1581  ROH CHO   278     213.285 156.624  43.522  1.00  0.00            
ATOM   1582  R1  CHO   278     210.535 156.024  43.772  1.00  0.00            
ATOM   1583  R2  CHO   278     208.885 155.724  41.572  1.00  0.00            
ATOM   1584  R3  CHO   278     208.285 153.324  42.772  1.00  0.00            
ATOM   1585  R4  CHO   278     206.285 153.574  40.672  1.00  0.00            
ATOM   1586  R5  CHO   278     205.935 153.224  42.772  1.00  0.00            
ATOM   1587  C1  CHO   278     204.285 150.124  41.272  1.00  0.00           C
ATOM   1588  C2  CHO   278     202.935 149.124  44.522  1.00  0.00           C
ATOM   1589  ROH CHO   279     106.935 222.624  27.822  1.00  0.00            
ATOM   1590  R1  CHO   279     109.235 221.224  28.672  1.00  0.00            
ATOM   1591  R2  CHO   279     111.085 222.324  30.422  1.00  0.00            
ATOM   1592  R3  CHO   279     110.585 220.024  31.822  1.00  0.00            
ATOM   1593  R4  CHO   279     113.435 220.574  32.272  1.00  0.00            
ATOM   1594  R5  CHO   279     112.585 218.724  31.572  1.00  0.00            
ATOM   1595  C1  CHO   279     114.335 217.474  34.672  1.00  0.00           C
ATOM   1596  C2  CHO   279     114.835 215.324  36.472  1.00  0.00           C
ATOM   1597  ROH CHO   280      87.785  90.074  44.772  1.00  0.00            
ATOM   1598  R1  CHO   280      89.835  91.674  45.972  1.00  0.00            
ATOM   1599  R2  CHO   280      90.585  94.124  44.972  1.00  0.00            
ATOM   1600  R3  CHO   280      90.035  94.974  47.472  1.00  0.00            
ATOM   1601  R4  CHO   280      90.685  97.424  45.972  1.00  0.00            
ATOM   1602  R5  CHO   280      91.585  96.774  47.872  1.00  0.00            
ATOM   1603  C1  CHO   280      90.235 100.124  48.972  1.00  0.00           C
ATOM   1604  C2  CHO   280      91.285 101.424  52.472  1.00  0.00           C
ATOM   1605  ROH CHO   281     105.935 160.124  37.672  1.00  0.00            
ATOM   1606  R1  CHO   281     107.585 158.424  39.172  1.00  0.00            
ATOM   1607  R2  CHO   281     108.335 158.924  41.772  1.00  0.00            
ATOM   1608  R3  CHO   281     107.385 156.424  42.222  1.00  0.00            
ATOM   1609  R4  CHO   281     109.435 156.774  44.272  1.00  0.00            
ATOM   1610  R5  CHO   281     109.285 155.124  42.822  1.00  0.00            
ATOM   1611  C1  CHO   281     109.135 153.224  46.122  1.00  0.00           C
ATOM   1612  C2  CHO   281     108.635 150.474  48.972  1.00  0.00           C
ATOM   1613  ROH CHO   282      29.035 105.174  43.322  1.00  0.00            
ATOM   1614  R1  CHO   282      27.635 105.874  40.972  1.00  0.00            
ATOM   1615  R2  CHO   282      27.285 104.124  38.872  1.00  0.00            
ATOM   1616  R3  CHO   282      24.635 104.774  39.222  1.00  0.00            
ATOM   1617  R4  CHO   282      24.885 104.124  36.372  1.00  0.00            
ATOM   1618  R5  CHO   282      24.085 105.974  37.222  1.00  0.00            
ATOM   1619  C1  CHO   282      21.035 104.724  35.222  1.00  0.00           C
ATOM   1620  C2  CHO   282      17.085 104.574  35.422  1.00  0.00           C
ATOM   1621  ROH CHO   283      37.335 217.674  37.422  1.00  0.00            
ATOM   1622  R1  CHO   283      38.135 219.624  35.522  1.00  0.00            
ATOM   1623  R2  CHO   283      36.935 222.124  35.372  1.00  0.00            
ATOM   1624  R3  CHO   283      39.485 222.974  35.622  1.00  0.00            
ATOM   1625  R4  CHO   283      37.885 225.424  35.372  1.00  0.00            
ATOM   1626  R5  CHO   283      39.585 224.874  34.172  1.00  0.00            
ATOM   1627  C1  CHO   283      40.835 228.224  35.572  1.00  0.00           C
ATOM   1628  C2  CHO   283      41.485 230.874  37.122  1.00  0.00           C
ATOM   1629  ROH CHO   284      28.835  92.274  32.872  1.00  0.00            
ATOM   1630  R1  CHO   284      29.685  91.824  30.222  1.00  0.00            
ATOM   1631  R2  CHO   284      28.235  92.674  28.022  1.00  0.00            
ATOM   1632  R3  CHO   284      30.585  93.874  27.322  1.00  0.00            
ATOM   1633  R4  CHO   284      29.035  93.774  24.872  1.00  0.00            
ATOM   1634  R5  CHO   284      31.035  93.024  25.172  1.00  0.00            
ATOM   1635  C1  CHO   284      31.735  95.524  22.372  1.00  0.00           C
ATOM   1636  C2  CHO   284      30.885  97.474  19.822  1.00  0.00           C
ATOM   1637  ROH CHO   285      90.685  57.874  42.972  1.00  0.00            
ATOM   1638  R1  CHO   285      91.935  58.324  40.422  1.00  0.00            
ATOM   1639  R2  CHO   285      92.935  56.274  38.922  1.00  0.00            
ATOM   1640  R3  CHO   285      91.285  57.324  36.972  1.00  0.00            
ATOM   1641  R4  CHO   285      93.885  56.924  35.622  1.00  0.00            
ATOM   1642  R5  CHO   285      92.735  58.774  35.722  1.00  0.00            
ATOM   1643  C1  CHO   285      92.935  58.274  31.972  1.00  0.00           C
ATOM   1644  C2  CHO   285      95.035  58.774  28.972  1.00  0.00           C
ATOM   1645  ROH CHO   286      84.885  79.174  27.522  1.00  0.00            
ATOM   1646  R1  CHO   286      83.285  81.124  28.772  1.00  0.00            
ATOM   1647  R2  CHO   286      84.285  82.874  30.672  1.00  0.00            
ATOM   1648  R3  CHO   286      83.185  84.724  29.022  1.00  0.00            
ATOM   1649  R4  CHO   286      83.385  86.074  31.572  1.00  0.00            
ATOM   1650  R5  CHO   286      81.635  85.924  30.372  1.00  0.00            
ATOM   1651  C1  CHO   286      81.885  89.724  30.572  1.00  0.00           C
ATOM   1652  C2  CHO   286      82.135  92.824  31.422  1.00  0.00           C
ATOM   1653  ROH CHO   287      41.085 170.424  35.522  1.00  0.00            
ATOM   1654  R1  CHO   287      40.485 171.024  32.822  1.00  0.00            
ATOM   1655  R2  CHO   287      40.585 169.074  30.822  1.00  0.00            
ATOM   1656  R3  CHO   287      38.035 169.874  30.372  1.00  0.00            
ATOM   1657  R4  CHO   287      39.235 169.674  27.672  1.00  0.00            
ATOM   1658  R5  CHO   287      38.235 171.374  28.522  1.00  0.00            
ATOM   1659  C1  CHO   287      36.035 170.724  25.422  1.00  0.00           C
ATOM   1660  C2  CHO   287      39.135 172.174  23.222  1.00  0.00           C
ATOM   1661  ROH CHO   288     144.285 159.874  42.122  1.00  0.00            
ATOM   1662  R1  CHO   288     142.685 161.074  40.122  1.00  0.00            
ATOM   1663  R2  CHO   288     142.685 163.774  39.622  1.00  0.00            
ATOM   1664  R3  CHO   288     143.285 163.024  37.072  1.00  0.00            
ATOM   1665  R4  CHO   288     142.385 165.774  36.822  1.00  0.00            
ATOM   1666  R5  CHO   288     141.585 164.074  35.772  1.00  0.00            
ATOM   1667  C1  CHO   288     142.685 166.224  32.822  1.00  0.00           C
ATOM   1668  C2  CHO   288     142.885 169.874  30.472  1.00  0.00           C
ATOM   1669  ROH CHO   289      10.985  48.524  37.772  1.00  0.00            
ATOM   1670  R1  CHO   289       9.535  46.474  36.472  1.00  0.00            
ATOM   1671  R2  CHO   289       8.335  46.874  33.972  1.00  0.00            
ATOM   1672  R3  CHO   289       9.835  44.674  33.322  1.00  0.00            
ATOM   1673  R4  CHO   289       8.085  45.174  31.022  1.00  0.00            
ATOM   1674  R5  CHO   289       8.285  43.274  32.122  1.00  0.00            
ATOM   1675  C1  CHO   289       9.285  42.124  28.622  1.00  0.00           C
ATOM   1676  C2  CHO   289       9.485  40.574  25.672  1.00  0.00           C
ATOM   1677  ROH CHO   290     163.985 121.474  35.822  1.00  0.00            
ATOM   1678  R1  CHO   290     165.385 123.924  35.622  1.00  0.00            
ATOM   1679  R2  CHO   290     165.435 125.424  33.322  1.00  0.00            
ATOM   1680  R3  CHO   290     164.535 127.374  34.922  1.00  0.00            
ATOM   1681  R4  CHO   290     165.685 128.824  32.622  1.00  0.00            
ATOM   1682  R5  CHO   290     166.185 129.124  34.722  1.00  0.00            
ATOM   1683  C1  CHO   290     164.985 132.624  33.772  1.00  0.00           C
ATOM   1684  C2  CHO   290     165.935 135.324  34.222  1.00  0.00           C
ATOM   1685  ROH CHO   291     123.635  26.524  29.622  1.00  0.00            
ATOM   1686  R1  CHO   291     122.835  26.974  32.322  1.00  0.00            
ATOM   1687  R2  CHO   291     122.285  29.524  33.322  1.00  0.00            
ATOM   1688  R3  CHO   291     119.935  28.324  34.022  1.00  0.00            
ATOM   1689  R4  CHO   291     120.585  30.124  36.222  1.00  0.00            
ATOM   1690  R5  CHO   291     120.135  27.974  36.372  1.00  0.00            
ATOM   1691  C1  CHO   291     117.385  29.374  38.622  1.00  0.00           C
ATOM   1692  C2  CHO   291     114.785  30.324  40.372  1.00  0.00           C
ATOM   1693  ROH CHO   292      26.835 200.374  20.122  1.00  0.00            
ATOM   1694  R1  CHO   292      25.035 198.274  19.422  1.00  0.00            
ATOM   1695  R2  CHO   292      23.185 197.274  21.222  1.00  0.00            
ATOM   1696  R3  CHO   292      21.435 197.874  19.222  1.00  0.00            
ATOM   1697  R4  CHO   292      20.435 195.374  20.322  1.00  0.00            
ATOM   1698  R5  CHO   292      20.885 195.724  18.272  1.00  0.00            
ATOM   1699  C1  CHO   292      17.185 194.774  17.972  1.00  0.00           C
ATOM   1700  C2  CHO   292      14.085 192.774  18.872  1.00  0.00           C
ATOM   1701  ROH CHO   293     118.085 132.074  41.922  1.00  0.00            
ATOM   1702  R1  CHO   293     116.285 129.874  41.672  1.00  0.00            
ATOM   1703  R2  CHO   293     113.835 129.774  42.972  1.00  0.00            
ATOM   1704  R3  CHO   293     112.935 129.324  40.422  1.00  0.00            
ATOM   1705  R4  CHO   293     110.785 128.374  42.222  1.00  0.00            
ATOM   1706  R5  CHO   293     111.735 127.274  40.622  1.00  0.00            
ATOM   1707  C1  CHO   293     108.135 127.124  39.422  1.00  0.00           C
ATOM   1708  C2  CHO   293     104.935 126.524  38.672  1.00  0.00           C
ATOM   1709  ROH CHO   294      47.635 209.374  32.472  1.00  0.00            
ATOM   1710  R1  CHO   294      46.635 208.424  34.972  1.00  0.00            
ATOM   1711  R2  CHO   294      44.135 207.274  35.222  1.00  0.00            
ATOM   1712  R3  CHO   294      45.585 205.224  36.372  1.00  0.00            
ATOM   1713  R4  CHO   294      42.835 204.774  37.222  1.00  0.00            
ATOM   1714  R5  CHO   294      44.585 204.974  38.522  1.00  0.00            
ATOM   1715  C1  CHO   294      43.385 201.474  39.472  1.00  0.00           C
ATOM   1716  C2  CHO   294      44.985 199.974  42.322  1.00  0.00           C
ATOM   1717  ROH CHO   295      18.385 128.274  21.322  1.00  0.00            
ATOM   1718  R1  CHO   295      21.085 128.524  22.022  1.00  0.00            
ATOM   1719  R2  CHO   295      22.835 126.374  22.022  1.00  0.00            
ATOM   1720  R3  CHO   295      24.285 127.974  20.422  1.00  0.00            
ATOM   1721  R4  CHO   295      26.285 126.224  21.672  1.00  0.00            
ATOM   1722  R5  CHO   295      26.285 128.424  21.672  1.00  0.00            
ATOM   1723  C1  CHO   295      29.635 127.674  19.972  1.00  0.00           C
ATOM   1724  C2  CHO   295      32.535 125.474  20.072  1.00  0.00           C
ATOM   1725  ROH CHO   296     140.435  98.674  28.672  1.00  0.00            
ATOM   1726  R1  CHO   296     142.235 100.324  30.072  1.00  0.00            
ATOM   1727  R2  CHO   296     141.635 102.924  30.772  1.00  0.00            
ATOM   1728  R3  CHO   296     142.285 102.074  33.272  1.00  0.00            
ATOM   1729  R4  CHO   296     142.485 104.974  33.422  1.00  0.00            
ATOM   1730  R5  CHO   296     144.035 103.524  33.972  1.00  0.00            
ATOM   1731  C1  CHO   296     143.635 105.374  37.322  1.00  0.00           C
ATOM   1732  C2  CHO   296     141.985 107.024  41.472  1.00  0.00           C
ATOM   1733  ROH CHO   297     180.135 203.124  25.172  1.00  0.00            
ATOM   1734  R1  CHO   297     178.685 205.524  25.222  1.00  0.00            
ATOM   1735  R2  CHO   297     177.685 206.724  22.972  1.00  0.00            
ATOM   1736  R3  CHO   297     175.335 206.624  24.372  1.00  0.00            
ATOM   1737  R4  CHO   297     175.185 209.124  22.822  1.00  0.00            
ATOM   1738  R5  CHO   297     174.935 208.924  24.972  1.00  0.00            
ATOM   1739  C1  CHO   297     171.535 210.424  24.072  1.00  0.00           C
ATOM   1740  C2  CHO   297     169.285 212.824  23.572  1.00  0.00           C
ATOM   1741  ROH CHO   298     187.935  98.324  23.472  1.00  0.00            
ATOM   1742  R1  CHO   298     189.885  99.424  25.222  1.00  0.00            
ATOM   1743  R2  CHO   298     192.535  98.624  25.172  1.00  0.00            
ATOM   1744  R3  CHO   298     192.985 101.274  24.872  1.00  0.00            
ATOM   1745  R4  CHO   298     195.635 100.124  25.322  1.00  0.00            
ATOM   1746  R5  CHO   298     194.735 101.774  26.422  1.00  0.00            
ATOM   1747  C1  CHO   298     197.885 103.524  25.122  1.00  0.00           C
ATOM   1748  C2  CHO   298     201.085 102.124  27.122  1.00  0.00           C
ATOM   1749  ROH CHO   299      78.235 155.174  37.822  1.00  0.00            
ATOM   1750  R1  CHO   299      78.935 157.474  36.372  1.00  0.00            
ATOM   1751  R2  CHO   299      77.235 159.674  36.222  1.00  0.00            
ATOM   1752  R3  CHO   299      79.435 161.024  37.122  1.00  0.00            
ATOM   1753  R4  CHO   299      77.585 163.124  36.272  1.00  0.00            
ATOM   1754  R5  CHO   299      79.635 162.874  35.622  1.00  0.00            
ATOM   1755  C1  CHO   299      79.835 166.374  37.172  1.00  0.00           C
ATOM   1756  C2  CHO   299      77.535 168.774  34.272  1.00  0.00           C
ATOM   1757  ROH CHO   300      41.485 179.624  35.822  1.00  0.00            
ATOM   1758  R1  CHO   300      42.685 181.574  37.472  1.00  0.00            
ATOM   1759  R2  CHO   300      42.185 184.274  37.172  1.00  0.00            
ATOM   1760  R3  CHO   300      41.535 184.074  39.822  1.00  0.00            
ATOM   1761  R4  CHO   300      41.785 186.974  39.322  1.00  0.00            
ATOM   1762  R5  CHO   300      42.835 185.824  40.872  1.00  0.00            
ATOM   1763  C1  CHO   300      40.985 188.374  43.022  1.00  0.00           C
ATOM   1764  C2  CHO   300      41.735 191.824  44.222  1.00  0.00           C
ATOM   1765  ROH CHO   301     116.635  66.574  37.972  1.00  0.00            
ATOM   1766  R1  CHO   301     117.985  68.424  39.572  1.00  0.00            
ATOM   1767  R2  CHO   301     117.285  71.074  39.722  1.00  0.00            
ATOM   1768  R3  CHO   301     117.185  70.574  42.422  1.00  0.00            
ATOM   1769  R4  CHO   301     117.685  73.474  42.222  1.00  0.00            
ATOM   1770  R5  CHO   301     118.885  72.024  43.322  1.00  0.00            
ATOM   1771  C1  CHO   301     117.835  74.374  46.172  1.00  0.00           C
ATOM   1772  C2  CHO   301     118.385  78.224  47.822  1.00  0.00           C
ATOM   1773  ROH CHO   302      87.735 149.924  49.772  1.00  0.00            
ATOM   1774  R1  CHO   302      86.585 148.824  47.422  1.00  0.00            
ATOM   1775  R2  CHO   302      84.285 149.824  46.272  1.00  0.00            
ATOM   1776  R3  CHO   302      85.885 149.924  44.022  1.00  0.00            
ATOM   1777  R4  CHO   302      83.185 149.274  43.022  1.00  0.00            
ATOM   1778  R5  CHO   302      85.035 148.124  42.672  1.00  0.00            
ATOM   1779  C1  CHO   302      83.985 148.974  39.072  1.00  0.00           C
ATOM   1780  C2  CHO   302      81.735 149.274  35.322  1.00  0.00           C
ATOM   1781  ROH CHO   303      99.285  46.624  41.872  1.00  0.00            
ATOM   1782  R1  CHO   303      99.835  45.074  39.572  1.00  0.00            
ATOM   1783  R2  CHO   303     101.585  45.924  37.622  1.00  0.00            
ATOM   1784  R3  CHO   303     102.785  43.524  38.122  1.00  0.00            
ATOM   1785  R4  CHO   303     103.885  44.374  35.522  1.00  0.00            
ATOM   1786  R5  CHO   303     102.935  42.474  35.972  1.00  0.00            
ATOM   1787  C1  CHO   303     106.385  41.274  34.822  1.00  0.00           C
ATOM   1788  C2  CHO   303     106.485  41.674  31.622  1.00  0.00           C
ATOM   1789  ROH CHO   304     189.935  60.774  31.722  1.00  0.00            
ATOM   1790  R1  CHO   304     191.385  63.124  32.322  1.00  0.00            
ATOM   1791  R2  CHO   304     191.485  64.174  34.872  1.00  0.00            
ATOM   1792  R3  CHO   304     194.185  64.024  34.422  1.00  0.00            
ATOM   1793  R4  CHO   304     193.885  65.774  36.772  1.00  0.00            
ATOM   1794  R5  CHO   304     194.985  66.224  34.922  1.00  0.00            
ATOM   1795  C1  CHO   304     197.785  66.574  37.472  1.00  0.00           C
ATOM   1796  C2  CHO   304     197.935  67.674  41.872  1.00  0.00           C
ATOM   1797  ROH CHO   305     157.085  34.774  26.722  1.00  0.00            
ATOM   1798  R1  CHO   305     157.385  35.174  29.472  1.00  0.00            
ATOM   1799  R2  CHO   305     156.185  33.574  31.422  1.00  0.00            
ATOM   1800  R3  CHO   305     158.735  33.324  32.322  1.00  0.00            
ATOM   1801  R4  CHO   305     157.035  32.774  34.622  1.00  0.00            
ATOM   1802  R5  CHO   305     158.635  34.224  34.522  1.00  0.00            
ATOM   1803  C1  CHO   305     159.885  32.024  37.422  1.00  0.00           C
ATOM   1804  C2  CHO   305     160.385  28.274  40.422  1.00  0.00           C
ATOM   1805  ROH CHO   306      94.685  48.074  31.872  1.00  0.00            
ATOM   1806  R1  CHO   306      92.285  47.674  33.272  1.00  0.00            
ATOM   1807  R2  CHO   306      91.385  45.174  34.072  1.00  0.00            
ATOM   1808  R3  CHO   306      91.285  46.324  36.522  1.00  0.00            
ATOM   1809  R4  CHO   306      89.785  43.874  36.822  1.00  0.00            
ATOM   1810  R5  CHO   306      89.085  45.824  37.322  1.00  0.00            
ATOM   1811  C1  CHO   306      88.735  44.174  40.722  1.00  0.00           C
ATOM   1812  C2  CHO   306      84.885  44.474  42.572  1.00  0.00           C
ATOM   1813  ROH CHO   307     106.235 180.724  37.822  1.00  0.00            
ATOM   1814  R1  CHO   307     105.135 182.874  36.372  1.00  0.00            
ATOM   1815  R2  CHO   307     102.435 183.524  36.522  1.00  0.00            
ATOM   1816  R3  CHO   307     103.385 185.974  37.222  1.00  0.00            
ATOM   1817  R4  CHO   307     100.585 186.424  36.572  1.00  0.00            
ATOM   1818  R5  CHO   307     102.285 187.474  35.722  1.00  0.00            
ATOM   1819  C1  CHO   307     100.435 190.424  37.222  1.00  0.00           C
ATOM   1820  C2  CHO   307     102.885 192.424  35.822  1.00  0.00           C
ATOM   1821  ROH CHO   308     148.385 127.874  39.472  1.00  0.00            
ATOM   1822  R1  CHO   308     147.085 128.924  41.772  1.00  0.00            
ATOM   1823  R2  CHO   308     144.385 128.524  42.272  1.00  0.00            
ATOM   1824  R3  CHO   308     145.335 127.624  44.672  1.00  0.00            
ATOM   1825  R4  CHO   308     142.835 128.974  45.322  1.00  0.00            
ATOM   1826  R5  CHO   308     144.785 129.324  46.222  1.00  0.00            
ATOM   1827  C1  CHO   308     142.785 128.374  49.322  1.00  0.00           C
ATOM   1828  C2  CHO   308     143.835 128.424  53.022  1.00  0.00           C
ATOM   1829  ROH CHO   309      34.785   5.774  35.322  1.00  0.00            
ATOM   1830  R1  CHO   309      35.535   8.474  34.872  1.00  0.00            
ATOM   1831  R2  CHO   309      37.135   9.874  36.672  1.00  0.00            
ATOM   1832  R3  CHO   309      38.635  10.324  34.422  1.00  0.00            
ATOM   1833  R4  CHO   309      39.785  12.124  36.472  1.00  0.00            
ATOM   1834  R5  CHO   309      39.085  12.674  34.472  1.00  0.00            
ATOM   1835  C1  CHO   309      42.735  13.824  34.272  1.00  0.00           C
ATOM   1836  C2  CHO   309      46.635  14.474  32.772  1.00  0.00           C
ATOM   1837  ROH CHO   310       2.985 164.174  39.122  1.00  0.00            
ATOM   1838  R1  CHO   310       5.135 162.324  39.472  1.00  0.00            
ATOM   1839  R2  CHO   310       7.785 163.074  39.472  1.00  0.00            
ATOM   1840  R3  CHO   310       7.785 161.824  41.872  1.00  0.00            
ATOM   1841  R4  CHO   310      10.585 161.724  40.922  1.00  0.00            
ATOM   1842  R5  CHO   310       9.385 160.024  41.572  1.00  0.00            
ATOM   1843  C1  CHO   310      12.235 159.724  44.072  1.00  0.00           C
ATOM   1844  C2  CHO   310      16.185 158.674  44.872  1.00  0.00           C
ATOM   1845  ROH CHO   311     182.135  75.424  30.372  1.00  0.00            
ATOM   1846  R1  CHO   311     183.585  76.424  28.122  1.00  0.00            
ATOM   1847  R2  CHO   311     186.285  75.824  27.772  1.00  0.00            
ATOM   1848  R3  CHO   311     185.385  74.974  25.322  1.00  0.00            
ATOM   1849  R4  CHO   311     187.035  77.324  24.722  1.00  0.00            
ATOM   1850  R5  CHO   311     184.985  76.974  24.072  1.00  0.00            
ATOM   1851  C1  CHO   311     186.735  77.324  20.722  1.00  0.00           C
ATOM   1852  C2  CHO   311     188.335  79.824  19.422  1.00  0.00           C
ATOM   1853  ROH CHO   312     179.885 224.274  27.172  1.00  0.00            
ATOM   1854  R1  CHO   312     182.135 222.674  27.822  1.00  0.00            
ATOM   1855  R2  CHO   312     184.035 223.524  29.672  1.00  0.00            
ATOM   1856  R3  CHO   312     183.485 221.124  30.872  1.00  0.00            
ATOM   1857  R4  CHO   312     186.085 221.874  31.922  1.00  0.00            
ATOM   1858  R5  CHO   312     185.585 219.974  30.972  1.00  0.00            
ATOM   1859  C1  CHO   312     186.735 218.674  34.322  1.00  0.00           C
ATOM   1860  C2  CHO   312     184.735 218.474  36.272  1.00  0.00           C
ATOM   1861  ROH CHO   313     224.235 127.974  16.522  1.00  0.00            
ATOM   1862  R1  CHO   313     222.335 129.424  18.122  1.00  0.00            
ATOM   1863  R2  CHO   313     222.485 129.474  20.872  1.00  0.00            
ATOM   1864  R3  CHO   313     222.485 132.174  20.522  1.00  0.00            
ATOM   1865  R4  CHO   313     221.335 131.774  23.172  1.00  0.00            
ATOM   1866  R5  CHO   313     220.485 132.874  21.572  1.00  0.00            
ATOM   1867  C1  CHO   313     220.685 135.674  24.172  1.00  0.00           C
ATOM   1868  C2  CHO   313     217.635 136.274  26.322  1.00  0.00           C
ATOM   1869  ROH CHO   314     204.335 153.474  32.022  1.00  0.00            
ATOM   1870  R1  CHO   314     205.535 155.574  30.572  1.00  0.00            
ATOM   1871  R2  CHO   314     208.235 155.674  30.022  1.00  0.00            
ATOM   1872  R3  CHO   314     207.385 155.924  27.472  1.00  0.00            
ATOM   1873  R4  CHO   314     210.235 156.674  27.422  1.00  0.00            
ATOM   1874  R5  CHO   314     208.585 157.874  26.672  1.00  0.00            
ATOM   1875  C1  CHO   314     210.635 157.524  23.472  1.00  0.00           C
ATOM   1876  C2  CHO   314     213.285 156.974  21.972  1.00  0.00           C
ATOM   1877  ROH CHO   315     158.585 151.574  37.822  1.00  0.00            
ATOM   1878  R1  CHO   315     157.885 154.224  37.222  1.00  0.00            
ATOM   1879  R2  CHO   315     155.285 154.924  36.572  1.00  0.00            
ATOM   1880  R3  CHO   315     155.585 156.724  38.622  1.00  0.00            
ATOM   1881  R4  CHO   315     153.035 157.474  37.322  1.00  0.00            
ATOM   1882  R5  CHO   315     154.735 158.774  37.722  1.00  0.00            
ATOM   1883  C1  CHO   315     152.035 160.624  39.722  1.00  0.00           C
ATOM   1884  C2  CHO   315     152.585 165.074  39.322  1.00  0.00           C
ATOM   1885  ROH CHO   316      12.435 135.874  35.072  1.00  0.00            
ATOM   1886  R1  CHO   316      10.785 134.124  33.572  1.00  0.00            
ATOM   1887  R2  CHO   316      11.285 131.424  33.372  1.00  0.00            
ATOM   1888  R3  CHO   316       8.735 131.224  34.272  1.00  0.00            
ATOM   1889  R4  CHO   316       8.985 129.024  32.372  1.00  0.00            
ATOM   1890  R5  CHO   316       7.435 130.574  32.372  1.00  0.00            
ATOM   1891  C1  CHO   316       5.285 127.424  32.622  1.00  0.00           C
ATOM   1892  C2  CHO   316       4.835 125.524  30.372  1.00  0.00           C
ATOM   1893  ROH CHO   317      96.685  41.224  30.222  1.00  0.00            
ATOM   1894  R1  CHO   317      94.935  43.474  30.322  1.00  0.00            
ATOM   1895  R2  CHO   317      94.235  44.874  28.022  1.00  0.00            
ATOM   1896  R3  CHO   317      91.685  44.324  28.872  1.00  0.00            
ATOM   1897  R4  CHO   317      91.385  46.324  26.772  1.00  0.00            
ATOM   1898  R5  CHO   317      90.585  46.474  28.772  1.00  0.00            
ATOM   1899  C1  CHO   317      87.335  46.674  26.772  1.00  0.00           C
ATOM   1900  C2  CHO   317      83.985  46.124  27.422  1.00  0.00           C
ATOM   1901  ROH CHO   318     219.385  21.424  19.672  1.00  0.00            
ATOM   1902  R1  CHO   318     217.035  22.974  19.972  1.00  0.00            
ATOM   1903  R2  CHO   318     214.685  22.424  18.622  1.00  0.00            
ATOM   1904  R3  CHO   318     213.635  22.424  21.122  1.00  0.00            
ATOM   1905  R4  CHO   318     211.685  23.824  19.472  1.00  0.00            
ATOM   1906  R5  CHO   318     212.585  24.574  21.322  1.00  0.00            
ATOM   1907  C1  CHO   318     208.885  24.724  22.322  1.00  0.00           C
ATOM   1908  C2  CHO   318     207.185  27.674  23.822  1.00  0.00           C
ATOM   1909  ROH CHO   319     209.185  90.124  23.222  1.00  0.00            
ATOM   1910  R1  CHO   319     208.735  90.274  26.022  1.00  0.00            
ATOM   1911  R2  CHO   319     206.835  91.924  27.122  1.00  0.00            
ATOM   1912  R3  CHO   319     205.985  89.574  28.272  1.00  0.00            
ATOM   1913  R4  CHO   319     204.685  91.724  29.822  1.00  0.00            
ATOM   1914  R5  CHO   319     205.885  90.074  30.622  1.00  0.00            
ATOM   1915  C1  CHO   319     202.635  89.424  32.472  1.00  0.00           C
ATOM   1916  C2  CHO   319     199.185  90.124  35.822  1.00  0.00           C
ATOM   1917  ROH CHO   320     195.085 151.324  37.872  1.00  0.00            
ATOM   1918  R1  CHO   320     195.235 148.624  37.122  1.00  0.00            
ATOM   1919  R2  CHO   320     193.735 146.674  38.372  1.00  0.00            
ATOM   1920  R3  CHO   320     192.985 146.074  35.822  1.00  0.00            
ATOM   1921  R4  CHO   320     193.035 143.474  37.172  1.00  0.00            
ATOM   1922  R5  CHO   320     194.085 144.024  35.322  1.00  0.00            
ATOM   1923  C1  CHO   320     191.935 141.124  34.072  1.00  0.00           C
ATOM   1924  C2  CHO   320     188.585 140.324  34.472  1.00  0.00           C
ATOM   1925  ROH CHO   321     150.285  26.624  37.172  1.00  0.00            
ATOM   1926  R1  CHO   321     149.535  27.924  34.772  1.00  0.00            
ATOM   1927  R2  CHO   321     150.035  26.874  32.272  1.00  0.00            
ATOM   1928  R3  CHO   321     147.335  27.224  31.972  1.00  0.00            
ATOM   1929  R4  CHO   321     148.385  27.024  29.222  1.00  0.00            
ATOM   1930  R5  CHO   321     147.135  28.624  30.072  1.00  0.00            
ATOM   1931  C1  CHO   321     144.935  27.474  27.172  1.00  0.00           C
ATOM   1932  C2  CHO   321     145.685  26.824  23.572  1.00  0.00           C
ATOM   1933  ROH CHO   322     128.135 216.424  29.672  1.00  0.00            
ATOM   1934  R1  CHO   322     126.235 217.524  31.422  1.00  0.00            
ATOM   1935  R2  CHO   322     126.935 219.074  33.622  1.00  0.00            
ATOM   1936  R3  CHO   322     125.185 220.824  32.522  1.00  0.00            
ATOM   1937  R4  CHO   322     124.785 221.074  35.422  1.00  0.00            
ATOM   1938  R5  CHO   322     123.235 220.674  33.872  1.00  0.00            
ATOM   1939  C1  CHO   322     121.885 223.924  35.422  1.00  0.00           C
ATOM   1940  C2  CHO   322     119.335 223.874  38.472  1.00  0.00           C
ATOM   1941  ROH CHO   323      17.935 113.874  26.772  1.00  0.00            
ATOM   1942  R1  CHO   323      20.035 112.024  26.922  1.00  0.00            
ATOM   1943  R2  CHO   323      19.635 109.324  27.322  1.00  0.00            
ATOM   1944  R3  CHO   323      21.085 109.074  25.022  1.00  0.00            
ATOM   1945  R4  CHO   323      20.735 106.324  25.972  1.00  0.00            
ATOM   1946  R5  CHO   323      22.635 107.274  25.472  1.00  0.00            
ATOM   1947  C1  CHO   323      22.735 104.374  23.072  1.00  0.00           C
ATOM   1948  C2  CHO   323      21.985 101.324  21.872  1.00  0.00           C
ATOM   1949  ROH CHO   324      52.185  61.924  30.822  1.00  0.00            
ATOM   1950  R1  CHO   324      52.435  59.774  28.972  1.00  0.00            
ATOM   1951  R2  CHO   324      51.235  59.824  26.472  1.00  0.00            
ATOM   1952  R3  CHO   324      53.785  59.274  25.622  1.00  0.00            
ATOM   1953  R4  CHO   324      52.035  58.424  23.422  1.00  0.00            
ATOM   1954  R5  CHO   324      53.535  57.224  24.472  1.00  0.00            
ATOM   1955  C1  CHO   324      54.885  57.024  20.872  1.00  0.00           C
ATOM   1956  C2  CHO   324      55.635  54.724  18.772  1.00  0.00           C
ATOM   1957  ROH CHO   325     181.135  84.974  28.672  1.00  0.00            
ATOM   1958  R1  CHO   325     182.985  85.674  26.622  1.00  0.00            
ATOM   1959  R2  CHO   325     184.635  87.924  26.822  1.00  0.00            
ATOM   1960  R3  CHO   325     186.585  86.074  26.372  1.00  0.00            
ATOM   1961  R4  CHO   325     187.985  88.574  26.922  1.00  0.00            
ATOM   1962  R5  CHO   325     188.235  87.324  25.172  1.00  0.00            
ATOM   1963  C1  CHO   325     191.835  87.274  26.522  1.00  0.00           C
ATOM   1964  C2  CHO   325     194.685  85.374  25.772  1.00  0.00           C
ATOM   1965  ROH CHO   326      69.385  65.074  33.072  1.00  0.00            
ATOM   1966  R1  CHO   326      67.985  66.274  35.222  1.00  0.00            
ATOM   1967  R2  CHO   326      65.285  66.824  35.122  1.00  0.00            
ATOM   1968  R3  CHO   326      65.185  65.374  37.422  1.00  0.00            
ATOM   1969  R4  CHO   326      62.435  66.324  37.022  1.00  0.00            
ATOM   1970  R5  CHO   326      63.685  66.574  38.822  1.00  0.00            
ATOM   1971  C1  CHO   326      60.735  64.674  40.322  1.00  0.00           C
ATOM   1972  C2  CHO   326      59.035  63.974  43.622  1.00  0.00           C
ATOM   1973  ROH CHO   327      98.135 170.674  39.972  1.00  0.00            
ATOM   1974  R1  CHO   327      95.735 169.324  40.522  1.00  0.00            
ATOM   1975  R2  CHO   327      93.385 170.674  41.222  1.00  0.00            
ATOM   1976  R3  CHO   327      92.335 169.274  39.122  1.00  0.00            
ATOM   1977  R4  CHO   327      90.285 169.174  41.172  1.00  0.00            
ATOM   1978  R5  CHO   327      91.185 167.474  40.122  1.00  0.00            
ATOM   1979  C1  CHO   327      87.485 166.974  39.222  1.00  0.00           C
ATOM   1980  C2  CHO   327      85.235 163.274  37.372  1.00  0.00           C
ATOM   1981  ROH CHO   328      61.285  59.624  31.972  1.00  0.00            
ATOM   1982  R1  CHO   328      59.435  58.324  30.222  1.00  0.00            
ATOM   1983  R2  CHO   328      58.085  56.024  30.922  1.00  0.00            
ATOM   1984  R3  CHO   328      55.885  57.474  30.272  1.00  0.00            
ATOM   1985  R4  CHO   328      54.985  54.724  30.222  1.00  0.00            
ATOM   1986  R5  CHO   328      54.785  56.174  28.622  1.00  0.00            
ATOM   1987  C1  CHO   328      51.085  55.324  29.172  1.00  0.00           C
ATOM   1988  C2  CHO   328      48.285  55.824  26.572  1.00  0.00           C
ATOM   1989  ROH CHO   329      77.285  60.174  27.222  1.00  0.00            
ATOM   1990  R1  CHO   329      74.685  60.724  28.222  1.00  0.00            
ATOM   1991  R2  CHO   329      73.185  58.874  29.572  1.00  0.00            
ATOM   1992  R3  CHO   329      73.035  60.824  31.472  1.00  0.00            
ATOM   1993  R4  CHO   329      71.135  58.774  32.322  1.00  0.00            
ATOM   1994  R5  CHO   329      70.735  60.924  32.072  1.00  0.00            
ATOM   1995  C1  CHO   329      69.835  60.524  35.772  1.00  0.00           C
ATOM   1996  C2  CHO   329      67.235  61.624  39.772  1.00  0.00           C
ATOM   1997  ROH CHO   330     176.035  66.674  23.972  1.00  0.00            
ATOM   1998  R1  CHO   330     173.635  65.324  23.372  1.00  0.00            
ATOM   1999  R2  CHO   330     172.985  62.874  24.522  1.00  0.00            
ATOM   2000  R3  CHO   330     170.685  64.224  25.222  1.00  0.00            
ATOM   2001  R4  CHO   330     169.935  61.374  25.022  1.00  0.00            
ATOM   2002  R5  CHO   330     168.985  63.074  24.022  1.00  0.00            
ATOM   2003  C1  CHO   330     165.985  61.724  25.972  1.00  0.00           C
ATOM   2004  C2  CHO   330     165.885  58.074  24.222  1.00  0.00           C
ATOM   2005  ROH CHO   331      91.385  69.424  36.422  1.00  0.00            
ATOM   2006  R1  CHO   331      93.385  68.624  34.622  1.00  0.00            
ATOM   2007  R2  CHO   331      92.885  68.374  31.872  1.00  0.00            
ATOM   2008  R3  CHO   331      95.035  70.074  31.722  1.00  0.00            
ATOM   2009  R4  CHO   331      94.635  69.074  28.972  1.00  0.00            
ATOM   2010  R5  CHO   331      96.485  69.024  30.122  1.00  0.00            
ATOM   2011  C1  CHO   331      97.635  71.024  27.122  1.00  0.00           C
ATOM   2012  C2  CHO   331     100.535  71.424  24.672  1.00  0.00           C
ATOM   2013  ROH CHO   332     123.735  58.624  28.272  1.00  0.00            
ATOM   2014  R1  CHO   332     121.235  57.274  28.022  1.00  0.00            
ATOM   2015  R2  CHO   332     121.035  54.574  27.372  1.00  0.00            
ATOM   2016  R3  CHO   332     119.535  54.524  29.672  1.00  0.00            
ATOM   2017  R4  CHO   332     119.085  51.924  28.372  1.00  0.00            
ATOM   2018  R5  CHO   332     117.535  53.324  29.022  1.00  0.00            
ATOM   2019  C1  CHO   332     116.535  50.274  31.072  1.00  0.00           C
ATOM   2020  C2  CHO   332     112.635  52.074  29.872  1.00  0.00           C
ATOM   2021  ROH CHO   333      58.285 145.974  33.122  1.00  0.00            
ATOM   2022  R1  CHO   333      57.085 147.824  34.922  1.00  0.00            
ATOM   2023  R2  CHO   333      56.585 150.474  34.222  1.00  0.00            
ATOM   2024  R3  CHO   333      54.085 149.824  34.972  1.00  0.00            
ATOM   2025  R4  CHO   333      54.135 152.774  34.922  1.00  0.00            
ATOM   2026  R5  CHO   333      53.535 151.524  36.572  1.00  0.00            
ATOM   2027  C1  CHO   333      50.335 153.524  36.072  1.00  0.00           C
ATOM   2028  C2  CHO   333      46.535 152.924  37.072  1.00  0.00           C
ATOM   2029  ROH CHO   334      90.285 123.824  41.622  1.00  0.00            
ATOM   2030  R1  CHO   334      92.885 124.724  42.222  1.00  0.00            
ATOM   2031  R2  CHO   334      94.785 123.074  43.372  1.00  0.00            
ATOM   2032  R3  CHO   334      96.285 123.774  41.172  1.00  0.00            
ATOM   2033  R4  CHO   334      98.235 122.774  43.122  1.00  0.00            
ATOM   2034  R5  CHO   334      98.285 124.674  42.122  1.00  0.00            
ATOM   2035  C1  CHO   334     101.635 123.274  40.972  1.00  0.00           C
ATOM   2036  C2  CHO   334     104.785 121.624  40.472  1.00  0.00           C
ATOM   2037  ROH CHO   335     177.685  33.324  19.272  1.00  0.00            
ATOM   2038  R1  CHO   335     176.835  33.224  21.972  1.00  0.00            
ATOM   2039  R2  CHO   335     174.335  33.974  22.772  1.00  0.00            
ATOM   2040  R3  CHO   335     174.285  31.524  23.872  1.00  0.00            
ATOM   2041  R4  CHO   335     172.485  33.124  25.572  1.00  0.00            
ATOM   2042  R5  CHO   335     174.185  31.924  26.222  1.00  0.00            
ATOM   2043  C1  CHO   335     171.385  30.324  28.272  1.00  0.00           C
ATOM   2044  C2  CHO   335     169.835  27.774  31.072  1.00  0.00           C
ATOM   2045  ROH CHO   336      70.885   0.624  29.222  1.00  0.00            
ATOM   2046  R1  CHO   336      69.935   1.974  31.572  1.00  0.00            
ATOM   2047  R2  CHO   336      67.785   3.624  31.522  1.00  0.00            
ATOM   2048  R3  CHO   336      66.885   2.024  33.522  1.00  0.00            
ATOM   2049  R4  CHO   336      64.885   4.124  33.372  1.00  0.00            
ATOM   2050  R5  CHO   336      65.985   3.524  35.172  1.00  0.00            
ATOM   2051  C1  CHO   336      62.385   2.924  36.322  1.00  0.00           C
ATOM   2052  C2  CHO   336      57.435   3.324  37.322  1.00  0.00           C
ATOM   2053  ROH CHO   337      51.885  44.574  33.972  1.00  0.00            
ATOM   2054  R1  CHO   337      50.385  42.224  33.472  1.00  0.00            
ATOM   2055  R2  CHO   337      49.735  41.424  30.922  1.00  0.00            
ATOM   2056  R3  CHO   337      50.885  39.074  31.722  1.00  0.00            
ATOM   2057  R4  CHO   337      49.185  38.324  29.422  1.00  0.00            
ATOM   2058  R5  CHO   337      49.185  37.424  31.422  1.00  0.00            
ATOM   2059  C1  CHO   337      49.985  34.374  29.322  1.00  0.00           C
ATOM   2060  C2  CHO   337      50.135  31.324  27.222  1.00  0.00           C
ATOM   2061  ROH CHO   338     128.035 143.374  46.272  1.00  0.00            
ATOM   2062  R1  CHO   338     126.885 145.924  45.772  1.00  0.00            
ATOM   2063  R2  CHO   338     128.035 148.274  46.522  1.00  0.00            
ATOM   2064  R3  CHO   338     127.785 148.924  43.922  1.00  0.00            
ATOM   2065  R4  CHO   338     128.885 151.324  45.122  1.00  0.00            
ATOM   2066  R5  CHO   338     127.085 151.224  43.922  1.00  0.00            
ATOM   2067  C1  CHO   338     129.135 153.674  41.822  1.00  0.00           C
ATOM   2068  C2  CHO   338     131.385 157.024  42.572  1.00  0.00           C
ATOM   2069  ROH CHO   339     180.985  19.624  17.722  1.00  0.00            
ATOM   2070  R1  CHO   339     183.285  20.224  19.272  1.00  0.00            
ATOM   2071  R2  CHO   339     184.935  18.274  20.372  1.00  0.00            
ATOM   2072  R3  CHO   339     186.885  19.674  19.022  1.00  0.00            
ATOM   2073  R4  CHO   339     188.135  18.824  21.522  1.00  0.00            
ATOM   2074  R5  CHO   339     188.035  20.824  20.772  1.00  0.00            
ATOM   2075  C1  CHO   339     191.835  20.374  21.022  1.00  0.00           C
ATOM   2076  C2  CHO   339     194.485  22.424  21.772  1.00  0.00           C
ATOM   2077  ROH CHO   340     186.685 216.074  27.422  1.00  0.00            
ATOM   2078  R1  CHO   340     187.685 218.474  26.372  1.00  0.00            
ATOM   2079  R2  CHO   340     186.285 220.824  26.422  1.00  0.00            
ATOM   2080  R3  CHO   340     188.585 221.774  27.572  1.00  0.00            
ATOM   2081  R4  CHO   340     187.485 224.074  26.122  1.00  0.00            
ATOM   2082  R5  CHO   340     189.535 223.274  25.972  1.00  0.00            
ATOM   2083  C1  CHO   340     190.335 226.824  27.072  1.00  0.00           C
ATOM   2084  C2  CHO   340     191.835 230.824  26.922  1.00  0.00           C
ATOM   2085  ROH CHO   341     138.485 178.624  36.372  1.00  0.00            
ATOM   2086  R1  CHO   341     139.885 177.074  34.422  1.00  0.00            
ATOM   2087  R2  CHO   341     138.885 174.724  33.372  1.00  0.00            
ATOM   2088  R3  CHO   341     139.285 175.974  31.022  1.00  0.00            
ATOM   2089  R4  CHO   341     138.985 173.174  30.322  1.00  0.00            
ATOM   2090  R5  CHO   341     140.635 174.424  29.772  1.00  0.00            
ATOM   2091  C1  CHO   341     139.485 173.374  26.322  1.00  0.00           C
ATOM   2092  C2  CHO   341     142.535 170.624  25.672  1.00  0.00           C
ATOM   2093  ROH CHO   342     175.035  47.124  23.422  1.00  0.00            
ATOM   2094  R1  CHO   342     173.535  48.674  25.222  1.00  0.00            
ATOM   2095  R2  CHO   342     174.685  49.824  27.472  1.00  0.00            
ATOM   2096  R3  CHO   342     173.635  52.124  26.472  1.00  0.00            
ATOM   2097  R4  CHO   342     175.335  53.024  28.672  1.00  0.00            
ATOM   2098  R5  CHO   342     173.235  53.474  28.372  1.00  0.00            
ATOM   2099  C1  CHO   342     174.685  57.024  28.422  1.00  0.00           C
ATOM   2100  C2  CHO   342     173.735  60.224  30.222  1.00  0.00           C
ATOM   2101  ROH CHO   343     118.435 213.574  33.272  1.00  0.00            
ATOM   2102  R1  CHO   343     117.335 211.324  34.672  1.00  0.00            
ATOM   2103  R2  CHO   343     117.985 210.724  37.272  1.00  0.00            
ATOM   2104  R3  CHO   343     115.285 210.824  37.622  1.00  0.00            
ATOM   2105  R4  CHO   343     116.335 209.674  40.122  1.00  0.00            
ATOM   2106  R5  CHO   343     114.785 208.824  38.822  1.00  0.00            
ATOM   2107  C1  CHO   343     112.835 209.124  42.122  1.00  0.00           C
ATOM   2108  C2  CHO   343     110.835 210.124  44.322  1.00  0.00           C
ATOM   2109  ROH CHO   344     190.735 154.874  27.622  1.00  0.00            
ATOM   2110  R1  CHO   344     190.485 156.974  29.522  1.00  0.00            
ATOM   2111  R2  CHO   344     191.585 159.474  29.072  1.00  0.00            
ATOM   2112  R3  CHO   344     189.035 160.274  29.572  1.00  0.00            
ATOM   2113  R4  CHO   344     190.735 162.324  30.772  1.00  0.00            
ATOM   2114  R5  CHO   344     189.135 161.224  31.772  1.00  0.00            
ATOM   2115  C1  CHO   344     187.835 164.824  32.222  1.00  0.00           C
ATOM   2116  C2  CHO   344     189.435 166.824  36.222  1.00  0.00           C
ATOM   2117  ROH CHO   345     216.235  61.124  19.172  1.00  0.00            
ATOM   2118  R1  CHO   345     218.985  60.524  19.122  1.00  0.00            
ATOM   2119  R2  CHO   345     220.435  60.174  16.822  1.00  0.00            
ATOM   2120  R3  CHO   345     222.035  62.074  17.872  1.00  0.00            
ATOM   2121  R4  CHO   345     223.735  60.674  15.972  1.00  0.00            
ATOM   2122  R5  CHO   345     224.135  61.024  18.072  1.00  0.00            
ATOM   2123  C1  CHO   345     227.185  62.724  16.522  1.00  0.00           C
ATOM   2124  C2  CHO   345     227.935  63.174  13.172  1.00  0.00           C
ATOM   2125  ROH CHO   346      83.835  57.574  48.422  1.00  0.00            
ATOM   2126  R1  CHO   346      82.385  59.224  46.622  1.00  0.00            
ATOM   2127  R2  CHO   346      83.035  61.874  46.172  1.00  0.00            
ATOM   2128  R3  CHO   346      83.085  61.074  43.572  1.00  0.00            
ATOM   2129  R4  CHO   346      83.985  63.874  43.522  1.00  0.00            
ATOM   2130  R5  CHO   346      82.385  62.974  42.372  1.00  0.00            
ATOM   2131  C1  CHO   346      84.585  64.224  39.522  1.00  0.00           C
ATOM   2132  C2  CHO   346      86.585  66.124  36.622  1.00  0.00           C
ATOM   2133  ROH CHO   347     126.285  87.974  40.472  1.00  0.00            
ATOM   2134  R1  CHO   347     125.535  86.574  38.172  1.00  0.00            
ATOM   2135  R2  CHO   347     122.935  85.674  37.722  1.00  0.00            
ATOM   2136  R3  CHO   347     123.185  87.124  35.422  1.00  0.00            
ATOM   2137  R4  CHO   347     121.185  85.024  34.872  1.00  0.00            
ATOM   2138  R5  CHO   347     122.985  85.424  33.722  1.00  0.00            
ATOM   2139  C1  CHO   347     120.335  85.974  30.972  1.00  0.00           C
ATOM   2140  C2  CHO   347     118.935  84.574  27.772  1.00  0.00           C
ATOM   2141  ROH CHO   348     220.635  59.624  38.872  1.00  0.00            
ATOM   2142  R1  CHO   348     219.485  58.024  36.822  1.00  0.00            
ATOM   2143  R2  CHO   348     218.385  59.074  34.522  1.00  0.00            
ATOM   2144  R3  CHO   348     220.085  57.374  33.322  1.00  0.00            
ATOM   2145  R4  CHO   348     218.685  58.724  31.122  1.00  0.00            
ATOM   2146  R5  CHO   348     218.835  56.574  31.422  1.00  0.00            
ATOM   2147  C1  CHO   348     220.435  56.874  27.972  1.00  0.00           C
ATOM   2148  C2  CHO   348     220.085  58.324  24.972  1.00  0.00           C
ATOM   2149  ROH CHO   349      74.235 127.874  24.422  1.00  0.00            
ATOM   2150  R1  CHO   349      76.535 127.524  26.072  1.00  0.00            
ATOM   2151  R2  CHO   349      76.335 126.974  28.772  1.00  0.00            
ATOM   2152  R3  CHO   349      77.885 124.874  28.122  1.00  0.00            
ATOM   2153  R4  CHO   349      78.585 125.474  30.922  1.00  0.00            
ATOM   2154  R5  CHO   349      79.985 125.324  29.222  1.00  0.00            
ATOM   2155  C1  CHO   349      81.385 122.574  31.522  1.00  0.00           C
ATOM   2156  C2  CHO   349      82.885 119.524  31.772  1.00  0.00           C
ATOM   2157  ROH CHO   350     155.535 208.924  40.322  1.00  0.00            
ATOM   2158  R1  CHO   350     153.435 210.574  39.472  1.00  0.00            
ATOM   2159  R2  CHO   350     153.885 212.924  38.122  1.00  0.00            
ATOM   2160  R3  CHO   350     152.185 211.824  36.322  1.00  0.00            
ATOM   2161  R4  CHO   350     151.935 214.724  35.872  1.00  0.00            
ATOM   2162  R5  CHO   350     150.285 213.324  36.272  1.00  0.00            
ATOM   2163  C1  CHO   350     149.185 214.724  32.872  1.00  0.00           C
ATOM   2164  C2  CHO   350     146.785 216.274  31.022  1.00  0.00           C
ATOM   2165  ROH CHO   351      62.685 164.774  35.572  1.00  0.00            
ATOM   2166  R1  CHO   351      62.285 165.224  32.822  1.00  0.00            
ATOM   2167  R2  CHO   351      60.185 164.074  31.422  1.00  0.00            
ATOM   2168  R3  CHO   351      59.635 166.674  30.722  1.00  0.00            
ATOM   2169  R4  CHO   351      57.785 165.074  29.122  1.00  0.00            
ATOM   2170  R5  CHO   351      59.185 166.574  28.372  1.00  0.00            
ATOM   2171  C1  CHO   351      55.885 168.074  27.172  1.00  0.00           C
ATOM   2172  C2  CHO   351      54.485 170.624  26.472  1.00  0.00           C
ATOM   2173  ROH CHO   352      65.885  83.474  45.072  1.00  0.00            
ATOM   2174  R1  CHO   352      63.985  82.724  43.072  1.00  0.00            
ATOM   2175  R2  CHO   352      64.735  82.324  40.422  1.00  0.00            
ATOM   2176  R3  CHO   352      63.485  79.924  40.822  1.00  0.00            
ATOM   2177  R4  CHO   352      63.585  80.274  37.872  1.00  0.00            
ATOM   2178  R5  CHO   352      61.835  79.824  39.122  1.00  0.00            
ATOM   2179  C1  CHO   352      61.785  76.824  36.772  1.00  0.00           C
ATOM   2180  C2  CHO   352      60.335  75.024  34.222  1.00  0.00           C
ATOM   2181  ROH CHO   353      49.435 172.724  28.022  1.00  0.00            
ATOM   2182  R1  CHO   353      49.585 170.424  26.422  1.00  0.00            
ATOM   2183  R2  CHO   353      48.335 168.024  27.072  1.00  0.00            
ATOM   2184  R3  CHO   353      47.185 168.274  24.672  1.00  0.00            
ATOM   2185  R4  CHO   353      46.685 165.524  25.422  1.00  0.00            
ATOM   2186  R5  CHO   353      47.585 166.224  23.572  1.00  0.00            
ATOM   2187  C1  CHO   353      44.635 164.274  22.172  1.00  0.00           C
ATOM   2188  C2  CHO   353      43.785 160.874  22.922  1.00  0.00           C
ATOM   2189  ROH CHO   354      29.085 204.424  28.772  1.00  0.00            
ATOM   2190  R1  CHO   354      28.085 201.824  28.822  1.00  0.00            
ATOM   2191  R2  CHO   354      29.135 199.874  30.472  1.00  0.00            
ATOM   2192  R3  CHO   354      26.535 199.624  31.272  1.00  0.00            
ATOM   2193  R4  CHO   354      27.685 196.924  31.672  1.00  0.00            
ATOM   2194  R5  CHO   354      25.885 197.424  30.522  1.00  0.00            
ATOM   2195  C1  CHO   354      24.435 194.974  33.072  1.00  0.00           C
ATOM   2196  C2  CHO   354      22.785 191.824  34.222  1.00  0.00           C
ATOM   2197  ROH CHO   355      49.635 140.024  33.272  1.00  0.00            
ATOM   2198  R1  CHO   355      50.035 141.774  35.472  1.00  0.00            
ATOM   2199  R2  CHO   355      47.985 143.074  36.772  1.00  0.00            
ATOM   2200  R3  CHO   355      49.085 141.874  38.972  1.00  0.00            
ATOM   2201  R4  CHO   355      47.085 143.724  40.072  1.00  0.00            
ATOM   2202  R5  CHO   355      49.185 143.674  40.572  1.00  0.00            
ATOM   2203  C1  CHO   355      47.585 143.074  44.022  1.00  0.00           C
ATOM   2204  C2  CHO   355      46.635 142.324  47.322  1.00  0.00           C
ATOM   2205  ROH CHO   356     109.735 119.674  45.372  1.00  0.00            
ATOM   2206  R1  CHO   356     107.835 121.724  45.022  1.00  0.00            
ATOM   2207  R2  CHO   356     108.085 124.224  46.222  1.00  0.00            
ATOM   2208  R3  CHO   356     107.785 125.124  43.672  1.00  0.00            
ATOM   2209  R4  CHO   356     107.035 127.424  45.372  1.00  0.00            
ATOM   2210  R5  CHO   356     105.835 126.524  43.772  1.00  0.00            
ATOM   2211  C1  CHO   356     106.135 130.074  42.472  1.00  0.00           C
ATOM   2212  C2  CHO   356     105.335 132.674  44.472  1.00  0.00           C
ATOM   2213  ROH CHO   357      25.285  51.724  44.872  1.00  0.00            
ATOM   2214  R1  CHO   357      26.785  52.574  42.622  1.00  0.00            
ATOM   2215  R2  CHO   357      29.135  51.374  41.872  1.00  0.00            
ATOM   2216  R3  CHO   357      27.885  51.124  39.472  1.00  0.00            
ATOM   2217  R4  CHO   357      30.735  51.524  38.822  1.00  0.00            
ATOM   2218  R5  CHO   357      29.035  52.674  38.072  1.00  0.00            
ATOM   2219  C1  CHO   357      30.485  51.374  34.772  1.00  0.00           C
ATOM   2220  C2  CHO   357      31.135  55.024  32.522  1.00  0.00           C
ATOM   2221  ROH CHO   358     153.035 123.174  31.022  1.00  0.00            
ATOM   2222  R1  CHO   358     152.885 120.474  31.922  1.00  0.00            
ATOM   2223  R2  CHO   358     153.485 118.324  30.322  1.00  0.00            
ATOM   2224  R3  CHO   358     155.185 117.674  32.322  1.00  0.00            
ATOM   2225  R4  CHO   358     154.785 115.174  30.922  1.00  0.00            
ATOM   2226  R5  CHO   358     154.485 115.524  33.022  1.00  0.00            
ATOM   2227  C1  CHO   358     157.135 112.774  33.172  1.00  0.00           C
ATOM   2228  C2  CHO   358     156.335 109.624  32.422  1.00  0.00           C
ATOM   2229  ROH CHO   359     207.135 123.274  31.622  1.00  0.00            
ATOM   2230  R1  CHO   359     207.485 122.174  34.172  1.00  0.00            
ATOM   2231  R2  CHO   359     209.885 121.024  35.022  1.00  0.00            
ATOM   2232  R3  CHO   359     209.585 122.774  37.122  1.00  0.00            
ATOM   2233  R4  CHO   359     210.685 120.374  38.322  1.00  0.00            
ATOM   2234  R5  CHO   359     208.885 121.374  38.922  1.00  0.00            
ATOM   2235  C1  CHO   359     210.885 121.574  42.172  1.00  0.00           C
ATOM   2236  C2  CHO   359     212.535 120.374  44.872  1.00  0.00           C
ATOM   2237  ROH CHO   360      70.635 182.674  38.072  1.00  0.00            
ATOM   2238  R1  CHO   360      72.135 180.374  37.372  1.00  0.00            
ATOM   2239  R2  CHO   360      74.135 180.374  35.522  1.00  0.00            
ATOM   2240  R3  CHO   360      75.585 179.274  37.572  1.00  0.00            
ATOM   2241  R4  CHO   360      77.385 179.174  35.272  1.00  0.00            
ATOM   2242  R5  CHO   360      76.835 177.524  36.522  1.00  0.00            
ATOM   2243  C1  CHO   360      80.635 177.474  37.022  1.00  0.00           C
ATOM   2244  C2  CHO   360      82.785 178.674  34.322  1.00  0.00           C
ATOM   2245  ROH CHO   361     192.435  69.974  18.272  1.00  0.00            
ATOM   2246  R1  CHO   361     192.985  68.824  20.772  1.00  0.00            
ATOM   2247  R2  CHO   361     195.185  67.174  21.172  1.00  0.00            
ATOM   2248  R3  CHO   361     195.735  68.924  23.172  1.00  0.00            
ATOM   2249  R4  CHO   361     197.135  66.474  23.922  1.00  0.00            
ATOM   2250  R5  CHO   361     195.735  67.574  25.172  1.00  0.00            
ATOM   2251  C1  CHO   361     198.835  67.724  27.422  1.00  0.00           C
ATOM   2252  C2  CHO   361     201.185  65.174  27.922  1.00  0.00           C
ATOM   2253  ROH CHO   362      48.235  73.374  29.072  1.00  0.00            
ATOM   2254  R1  CHO   362      50.485  71.724  29.772  1.00  0.00            
ATOM   2255  R2  CHO   362      51.335  71.424  32.372  1.00  0.00            
ATOM   2256  R3  CHO   362      51.035  68.774  31.772  1.00  0.00            
ATOM   2257  R4  CHO   362      53.735  68.974  32.872  1.00  0.00            
ATOM   2258  R5  CHO   362      53.235  68.124  30.972  1.00  0.00            
ATOM   2259  C1  CHO   362      54.935  65.124  32.622  1.00  0.00           C
ATOM   2260  C2  CHO   362      58.835  64.474  33.322  1.00  0.00           C
ATOM   2261  ROH CHO   363     183.235 121.824  37.922  1.00  0.00            
ATOM   2262  R1  CHO   363     183.885 124.474  38.722  1.00  0.00            
ATOM   2263  R2  CHO   363     186.485 125.424  38.872  1.00  0.00            
ATOM   2264  R3  CHO   363     185.485 127.374  37.272  1.00  0.00            
ATOM   2265  R4  CHO   363     188.385 127.824  37.272  1.00  0.00            
ATOM   2266  R5  CHO   363     186.835 129.324  37.772  1.00  0.00            
ATOM   2267  C1  CHO   363     188.585 131.074  34.872  1.00  0.00           C
ATOM   2268  C2  CHO   363     192.035 131.274  34.272  1.00  0.00           C
ATOM   2269  ROH CHO   364     140.285 182.874  39.422  1.00  0.00            
ATOM   2270  R1  CHO   364     141.235 183.124  36.772  1.00  0.00            
ATOM   2271  R2  CHO   364     142.235 185.474  35.722  1.00  0.00            
ATOM   2272  R3  CHO   364     144.385 183.874  35.122  1.00  0.00            
ATOM   2273  R4  CHO   364     143.835 185.374  32.672  1.00  0.00            
ATOM   2274  R5  CHO   364     143.985 183.174  32.872  1.00  0.00            
ATOM   2275  C1  CHO   364     146.735 183.824  30.322  1.00  0.00           C
ATOM   2276  C2  CHO   364     149.185 182.724  28.222  1.00  0.00           C
ATOM   2277  ROH CHO   365       5.285  95.074  33.772  1.00  0.00            
ATOM   2278  R1  CHO   365       7.035  97.274  33.972  1.00  0.00            
ATOM   2279  R2  CHO   365       7.535  99.024  31.872  1.00  0.00            
ATOM   2280  R3  CHO   365       6.785 100.924  33.722  1.00  0.00            
ATOM   2281  R4  CHO   365       8.235 102.374  31.622  1.00  0.00            
ATOM   2282  R5  CHO   365       8.685 102.424  33.772  1.00  0.00            
ATOM   2283  C1  CHO   365       8.035 106.124  33.172  1.00  0.00           C
ATOM   2284  C2  CHO   365       5.285 109.774  33.922  1.00  0.00           C
ATOM   2285  ROH CHO   366     217.885 121.274  31.572  1.00  0.00            
ATOM   2286  R1  CHO   366     218.085 121.424  28.722  1.00  0.00            
ATOM   2287  R2  CHO   366     218.985 119.274  27.222  1.00  0.00            
ATOM   2288  R3  CHO   366     216.635 119.724  25.872  1.00  0.00            
ATOM   2289  R4  CHO   366     218.735 120.024  23.822  1.00  0.00            
ATOM   2290  R5  CHO   366     217.185 121.474  24.322  1.00  0.00            
ATOM   2291  C1  CHO   366     216.435 120.874  20.622  1.00  0.00           C
ATOM   2292  C2  CHO   366     215.885 122.524  17.172  1.00  0.00           C
ATOM   2293  ROH CHO   367     104.585 152.524  41.172  1.00  0.00            
ATOM   2294  R1  CHO   367     106.635 151.474  42.822  1.00  0.00            
ATOM   2295  R2  CHO   367     107.485 148.874  42.672  1.00  0.00            
ATOM   2296  R3  CHO   367     109.935 150.024  42.322  1.00  0.00            
ATOM   2297  R4  CHO   367     110.485 147.574  43.872  1.00  0.00            
ATOM   2298  R5  CHO   367     111.085 149.574  44.372  1.00  0.00            
ATOM   2299  C1  CHO   367     114.485 147.874  44.222  1.00  0.00           C
ATOM   2300  C2  CHO   367     117.735 145.624  43.422  1.00  0.00           C
ATOM   2301  ROH CHO   368      75.185 210.974  41.572  1.00  0.00            
ATOM   2302  R1  CHO   368      75.585 209.724  39.072  1.00  0.00            
ATOM   2303  R2  CHO   368      77.835 208.274  38.472  1.00  0.00            
ATOM   2304  R3  CHO   368      76.035 206.324  37.872  1.00  0.00            
ATOM   2305  R4  CHO   368      78.185 206.024  35.872  1.00  0.00            
ATOM   2306  R5  CHO   368      76.085 206.224  35.472  1.00  0.00            
ATOM   2307  C1  CHO   368      76.735 202.874  33.822  1.00  0.00           C
ATOM   2308  C2  CHO   368      79.885 199.924  33.422  1.00  0.00           C
ATOM   2309  ROH CHO   369     111.135  18.424  29.272  1.00  0.00            
ATOM   2310  R1  CHO   369     112.935  16.774  30.672  1.00  0.00            
ATOM   2311  R2  CHO   369     112.035  14.774  32.422  1.00  0.00            
ATOM   2312  R3  CHO   369     113.635  13.224  30.872  1.00  0.00            
ATOM   2313  R4  CHO   369     113.635  11.924  33.522  1.00  0.00            
ATOM   2314  R5  CHO   369     115.385  12.524  32.322  1.00  0.00            
ATOM   2315  C1  CHO   369     116.035   8.774  32.672  1.00  0.00           C
ATOM   2316  C2  CHO   369     113.235   6.224  34.372  1.00  0.00           C
ATOM   2317  ROH CHO   370      73.935  25.474  26.922  1.00  0.00            
ATOM   2318  R1  CHO   370      73.485  27.224  29.122  1.00  0.00            
ATOM   2319  R2  CHO   370      73.035  29.924  28.772  1.00  0.00            
ATOM   2320  R3  CHO   370      70.785  29.424  30.222  1.00  0.00            
ATOM   2321  R4  CHO   370      71.835  31.924  31.372  1.00  0.00            
ATOM   2322  R5  CHO   370      71.335  30.074  32.472  1.00  0.00            
ATOM   2323  C1  CHO   370      69.035  32.524  34.222  1.00  0.00           C
ATOM   2324  C2  CHO   370      68.285  35.874  33.122  1.00  0.00           C
ATOM   2325  ROH CHO   371     115.135  34.074  36.522  1.00  0.00            
ATOM   2326  R1  CHO   371     113.035  35.874  35.922  1.00  0.00            
ATOM   2327  R2  CHO   371     112.635  38.224  37.272  1.00  0.00            
ATOM   2328  R3  CHO   371     112.735  39.324  34.772  1.00  0.00            
ATOM   2329  R4  CHO   371     111.135  41.174  36.322  1.00  0.00            
ATOM   2330  R5  CHO   371     110.535  40.224  34.422  1.00  0.00            
ATOM   2331  C1  CHO   371     110.285  43.924  33.422  1.00  0.00           C
ATOM   2332  C2  CHO   371     107.735  45.924  33.822  1.00  0.00           C
ATOM   2333  ROH CHO   372     131.935 185.674  39.122  1.00  0.00            
ATOM   2334  R1  CHO   372     131.185 187.274  41.322  1.00  0.00            
ATOM   2335  R2  CHO   372     129.335 186.474  43.222  1.00  0.00            
ATOM   2336  R3  CHO   372     131.335 187.074  44.972  1.00  0.00            
ATOM   2337  R4  CHO   372     128.935 188.274  46.172  1.00  0.00            
ATOM   2338  R5  CHO   372     130.785 189.274  45.722  1.00  0.00            
ATOM   2339  C1  CHO   372     130.585 189.824  49.522  1.00  0.00           C
ATOM   2340  C2  CHO   372     131.285 193.374  51.622  1.00  0.00           C
ATOM   2341  ROH CHO   373      87.785 185.074  39.522  1.00  0.00            
ATOM   2342  R1  CHO   373      89.285 183.324  41.172  1.00  0.00            
ATOM   2343  R2  CHO   373      89.935 180.774  40.372  1.00  0.00            
ATOM   2344  R3  CHO   373      92.485 181.574  40.922  1.00  0.00            
ATOM   2345  R4  CHO   373      92.535 178.674  41.172  1.00  0.00            
ATOM   2346  R5  CHO   373      93.185 180.124  42.672  1.00  0.00            
ATOM   2347  C1  CHO   373      96.435 178.174  42.172  1.00  0.00           C
ATOM   2348  C2  CHO   373      97.335 174.274  43.222  1.00  0.00           C
ATOM   2349  ROH CHO   374      27.335 184.574  36.472  1.00  0.00            
ATOM   2350  R1  CHO   374      28.285 185.574  34.022  1.00  0.00            
ATOM   2351  R2  CHO   374      28.735 183.974  31.772  1.00  0.00            
ATOM   2352  R3  CHO   374      27.135 185.824  30.572  1.00  0.00            
ATOM   2353  R4  CHO   374      28.985 184.974  28.472  1.00  0.00            
ATOM   2354  R5  CHO   374      28.585 187.024  29.072  1.00  0.00            
ATOM   2355  C1  CHO   374      27.635 187.224  25.422  1.00  0.00           C
ATOM   2356  C2  CHO   374      26.035 190.374  24.472  1.00  0.00           C
ATOM   2357  ROH CHO   375     161.585 125.024  39.422  1.00  0.00            
ATOM   2358  R1  CHO   375     159.935 126.374  41.272  1.00  0.00            
ATOM   2359  R2  CHO   375     160.585 126.624  43.922  1.00  0.00            
ATOM   2360  R3  CHO   375     160.235 129.274  43.422  1.00  0.00            
ATOM   2361  R4  CHO   375     160.035 129.024  46.372  1.00  0.00            
ATOM   2362  R5  CHO   375     158.585 129.974  45.022  1.00  0.00            
ATOM   2363  C1  CHO   375     159.385 132.924  47.272  1.00  0.00           C
ATOM   2364  C2  CHO   375     158.335 136.324  48.322  1.00  0.00           C
ATOM   2365  ROH CHO   376     127.835  42.924  39.872  1.00  0.00            
ATOM   2366  R1  CHO   376     128.185  43.574  37.122  1.00  0.00            
ATOM   2367  R2  CHO   376     126.685  42.474  35.122  1.00  0.00            
ATOM   2368  R3  CHO   376     126.235  45.074  34.472  1.00  0.00            
ATOM   2369  R4  CHO   376     126.085  43.674  31.922  1.00  0.00            
ATOM   2370  R5  CHO   376     127.335  45.374  32.372  1.00  0.00            
ATOM   2371  C1  CHO   376     125.335  46.774  29.472  1.00  0.00           C
ATOM   2372  C2  CHO   376     123.985  50.374  27.472  1.00  0.00           C
ATOM   2373  ROH CHO   377      81.785 167.924  46.022  1.00  0.00            
ATOM   2374  R1  CHO   377      82.985 170.174  44.772  1.00  0.00            
ATOM   2375  R2  CHO   377      84.935 169.924  42.872  1.00  0.00            
ATOM   2376  R3  CHO   377      83.235 171.474  41.422  1.00  0.00            
ATOM   2377  R4  CHO   377      85.885 171.974  40.222  1.00  0.00            
ATOM   2378  R5  CHO   377      84.535 173.474  40.972  1.00  0.00            
ATOM   2379  C1  CHO   377      84.885 174.624  37.372  1.00  0.00           C
ATOM   2380  C2  CHO   377      86.335 177.474  37.672  1.00  0.00           C
ATOM   2381  ROH CHO   378     145.185 213.574  35.122  1.00  0.00            
ATOM   2382  R1  CHO   378     145.185 211.324  36.822  1.00  0.00            
ATOM   2383  R2  CHO   378     143.035 210.674  38.422  1.00  0.00            
ATOM   2384  R3  CHO   378     143.235 208.274  37.122  1.00  0.00            
ATOM   2385  R4  CHO   378     140.535 208.274  38.322  1.00  0.00            
ATOM   2386  R5  CHO   378     142.085 206.724  38.572  1.00  0.00            
ATOM   2387  C1  CHO   378     139.285 204.624  37.022  1.00  0.00           C
ATOM   2388  C2  CHO   378     136.435 201.974  38.572  1.00  0.00           C
ATOM   2389  ROH CHO   379     187.985  51.124  21.222  1.00  0.00            
ATOM   2390  R1  CHO   379     187.885  49.824  23.722  1.00  0.00            
ATOM   2391  R2  CHO   379     187.085  47.174  24.022  1.00  0.00            
ATOM   2392  R3  CHO   379     189.485  46.924  25.272  1.00  0.00            
ATOM   2393  R4  CHO   379     187.835  44.724  26.322  1.00  0.00            
ATOM   2394  R5  CHO   379     188.885  46.274  27.522  1.00  0.00            
ATOM   2395  C1  CHO   379     190.485  43.074  28.922  1.00  0.00           C
ATOM   2396  C2  CHO   379     193.085  41.674  30.972  1.00  0.00           C
ATOM   2397  ROH CHO   380     120.035 172.974  41.172  1.00  0.00            
ATOM   2398  R1  CHO   380     121.635 170.824  40.322  1.00  0.00            
ATOM   2399  R2  CHO   380     123.435 169.574  42.022  1.00  0.00            
ATOM   2400  R3  CHO   380     122.085 167.324  41.272  1.00  0.00            
ATOM   2401  R4  CHO   380     124.635 166.324  42.322  1.00  0.00            
ATOM   2402  R5  CHO   380     123.785 165.874  40.372  1.00  0.00            
ATOM   2403  C1  CHO   380     124.085 162.324  41.772  1.00  0.00           C
ATOM   2404  C2  CHO   380     126.035 158.074  42.172  1.00  0.00           C
ATOM   2405  ROH CHO   381      96.535 161.374  34.922  1.00  0.00            
ATOM   2406  R1  CHO   381      95.285 160.574  37.322  1.00  0.00            
ATOM   2407  R2  CHO   381      94.035 158.174  37.622  1.00  0.00            
ATOM   2408  R3  CHO   381      95.685 157.924  39.722  1.00  0.00            
ATOM   2409  R4  CHO   381      93.485 156.024  40.272  1.00  0.00            
ATOM   2410  R5  CHO   381      94.235 157.624  41.622  1.00  0.00            
ATOM   2411  C1  CHO   381      94.785 154.574  43.872  1.00  0.00           C
ATOM   2412  C2  CHO   381      94.785 152.824  47.022  1.00  0.00           C
ATOM   2413  ROH CHO   382     122.835 185.124  26.872  1.00  0.00            
ATOM   2414  R1  CHO   382     124.785 183.774  28.422  1.00  0.00            
ATOM   2415  R2  CHO   382     126.785 185.074  29.822  1.00  0.00            
ATOM   2416  R3  CHO   382     125.785 183.624  31.922  1.00  0.00            
ATOM   2417  R4  CHO   382     128.035 185.074  33.022  1.00  0.00            
ATOM   2418  R5  CHO   382     127.735 182.924  33.122  1.00  0.00            
ATOM   2419  C1  CHO   382     127.885 183.724  36.872  1.00  0.00           C
ATOM   2420  C2  CHO   382     126.935 183.624  39.322  1.00  0.00           C
ATOM   2421  ROH CHO   383       8.835  53.224  26.972  1.00  0.00            
ATOM   2422  R1  CHO   383      11.185  54.224  28.172  1.00  0.00            
ATOM   2423  R2  CHO   383      13.585  52.874  28.072  1.00  0.00            
ATOM   2424  R3  CHO   383      14.535  55.224  27.072  1.00  0.00            
ATOM   2425  R4  CHO   383      16.785  54.124  28.572  1.00  0.00            
ATOM   2426  R5  CHO   383      15.885  56.124  28.822  1.00  0.00            
ATOM   2427  C1  CHO   383      19.485  57.124  27.922  1.00  0.00           C
ATOM   2428  C2  CHO   383      22.785  58.524  28.622  1.00  0.00           C
ATOM   2429  ROH CHO   384     137.885 164.324  38.872  1.00  0.00            
ATOM   2430  R1  CHO   384     135.285 163.224  39.122  1.00  0.00            
ATOM   2431  R2  CHO   384     134.385 161.924  41.372  1.00  0.00            
ATOM   2432  R3  CHO   384     132.335 163.724  41.172  1.00  0.00            
ATOM   2433  R4  CHO   384     131.335 161.574  42.972  1.00  0.00            
ATOM   2434  R5  CHO   384     130.385 162.324  41.172  1.00  0.00            
ATOM   2435  C1  CHO   384     127.635 163.074  43.722  1.00  0.00           C
ATOM   2436  C2  CHO   384     127.435 164.374  46.372  1.00  0.00           C
ATOM   2437  ROH CHO   385     195.335 175.624  29.822  1.00  0.00            
ATOM   2438  R1  CHO   385     195.985 176.474  32.472  1.00  0.00            
ATOM   2439  R2  CHO   385     194.085 177.224  34.272  1.00  0.00            
ATOM   2440  R3  CHO   385     195.285 175.324  35.822  1.00  0.00            
ATOM   2441  R4  CHO   385     193.285 176.574  37.622  1.00  0.00            
ATOM   2442  R5  CHO   385     195.385 176.324  38.022  1.00  0.00            
ATOM   2443  C1  CHO   385     193.935 174.474  40.972  1.00  0.00           C
ATOM   2444  C2  CHO   385     194.035 171.324  41.572  1.00  0.00           C
ATOM   2445  ROH CHO   386     124.185  54.024  30.922  1.00  0.00            
ATOM   2446  R1  CHO   386     125.935  54.474  33.072  1.00  0.00            
ATOM   2447  R2  CHO   386     125.135  55.724  35.422  1.00  0.00            
ATOM   2448  R3  CHO   386     126.085  53.474  36.572  1.00  0.00            
ATOM   2449  R4  CHO   386     126.535  55.574  38.572  1.00  0.00            
ATOM   2450  R5  CHO   386     128.035  54.174  37.822  1.00  0.00            
ATOM   2451  C1  CHO   386     128.235  53.374  41.522  1.00  0.00           C
ATOM   2452  C2  CHO   386     128.585  54.374  46.122  1.00  0.00           C
ATOM   2453  ROH CHO   387     101.085 217.424  39.722  1.00  0.00            
ATOM   2454  R1  CHO   387     101.735 215.474  37.772  1.00  0.00            
ATOM   2455  R2  CHO   387     100.535 212.924  37.772  1.00  0.00            
ATOM   2456  R3  CHO   387      99.935 213.624  35.222  1.00  0.00            
ATOM   2457  R4  CHO   387      99.585 210.724  35.322  1.00  0.00            
ATOM   2458  R5  CHO   387     100.835 211.824  33.872  1.00  0.00            
ATOM   2459  C1  CHO   387      98.485 210.024  31.472  1.00  0.00           C
ATOM   2460  C2  CHO   387      96.485 207.274  29.322  1.00  0.00           C
ATOM   2461  ROH CHO   388     188.035   6.574  19.772  1.00  0.00            
ATOM   2462  R1  CHO   388     190.635   7.724  19.722  1.00  0.00            
ATOM   2463  R2  CHO   388     191.685   9.174  21.822  1.00  0.00            
ATOM   2464  R3  CHO   388     193.735   7.374  21.572  1.00  0.00            
ATOM   2465  R4  CHO   388     194.935   9.724  22.822  1.00  0.00            
ATOM   2466  R5  CHO   388     195.635   8.724  21.022  1.00  0.00            
ATOM   2467  C1  CHO   388     198.735   8.424  23.172  1.00  0.00           C
ATOM   2468  C2  CHO   388     200.585   8.424  25.372  1.00  0.00           C
ATOM   2469  ROH CHO   389     104.435  66.724  54.472  1.00  0.00            
ATOM   2470  R1  CHO   389     104.435  67.074  51.672  1.00  0.00            
ATOM   2471  R2  CHO   389     103.685  69.474  50.422  1.00  0.00            
ATOM   2472  R3  CHO   389     106.135  69.224  49.272  1.00  0.00            
ATOM   2473  R4  CHO   389     104.735  71.224  47.622  1.00  0.00            
ATOM   2474  R5  CHO   389     105.685  69.374  46.922  1.00  0.00            
ATOM   2475  C1  CHO   389     107.585  71.974  44.872  1.00  0.00           C
ATOM   2476  C2  CHO   389     108.535  73.174  41.422  1.00  0.00           C
ATOM   2477  ROH CHO   390     130.235   2.424  27.722  1.00  0.00            
ATOM   2478  R1  CHO   390     127.585   2.524  28.722  1.00  0.00            
ATOM   2479  R2  CHO   390     125.435   1.524  27.322  1.00  0.00            
ATOM   2480  R3  CHO   390     125.035   0.074  29.622  1.00  0.00            
ATOM   2481  R4  CHO   390     122.335   0.474  28.472  1.00  0.00            
ATOM   2482  R5  CHO   390     122.985   0.974  30.522  1.00  0.00            
ATOM   2483  C1  CHO   390     120.185  -1.476  31.322  1.00  0.00           C
ATOM   2484  C2  CHO   390     117.885  -2.576  30.622  1.00  0.00           C
ATOM   2485  ROH CHO   391     195.735 207.374  32.372  1.00  0.00            
ATOM   2486  R1  CHO   391     194.035 208.574  30.472  1.00  0.00            
ATOM   2487  R2  CHO   391     191.785 207.324  29.472  1.00  0.00            
ATOM   2488  R3  CHO   391     190.535 209.574  30.322  1.00  0.00            
ATOM   2489  R4  CHO   391     188.685 208.374  28.372  1.00  0.00            
ATOM   2490  R5  CHO   391     189.435 210.424  28.372  1.00  0.00            
ATOM   2491  C1  CHO   391     185.635 211.074  28.572  1.00  0.00           C
ATOM   2492  C2  CHO   391     182.185 210.524  28.922  1.00  0.00           C
ATOM   2493  ROH CHO   392      45.435  82.524  27.172  1.00  0.00            
ATOM   2494  R1  CHO   392      44.335  84.974  28.122  1.00  0.00            
ATOM   2495  R2  CHO   392      45.785  86.824  29.572  1.00  0.00            
ATOM   2496  R3  CHO   392      44.985  88.524  27.622  1.00  0.00            
ATOM   2497  R4  CHO   392      46.185  90.274  29.672  1.00  0.00            
ATOM   2498  R5  CHO   392      44.185  90.474  28.772  1.00  0.00            
ATOM   2499  C1  CHO   392      45.635  93.874  27.872  1.00  0.00           C
ATOM   2500  C2  CHO   392      42.935  97.624  28.972  1.00  0.00           C
ATOM   2501  ROH CHO   393     163.235  65.274  27.472  1.00  0.00            
ATOM   2502  R1  CHO   393     162.585  64.824  24.772  1.00  0.00            
ATOM   2503  R2  CHO   393     164.485  64.074  22.872  1.00  0.00            
ATOM   2504  R3  CHO   393     162.785  61.974  22.472  1.00  0.00            
ATOM   2505  R4  CHO   393     164.935  61.574  20.522  1.00  0.00            
ATOM   2506  R5  CHO   393     162.785  61.674  20.122  1.00  0.00            
ATOM   2507  C1  CHO   393     163.585  58.174  18.772  1.00  0.00           C
ATOM   2508  C2  CHO   393     162.635  54.024  19.772  1.00  0.00           C
ATOM   2509  ROH CHO   394     127.735 197.974  46.022  1.00  0.00            
ATOM   2510  R1  CHO   394     129.485 199.924  44.922  1.00  0.00            
ATOM   2511  R2  CHO   394     130.485 199.724  42.372  1.00  0.00            
ATOM   2512  R3  CHO   394     129.485 202.274  42.172  1.00  0.00            
ATOM   2513  R4  CHO   394     131.285 202.024  39.872  1.00  0.00            
ATOM   2514  R5  CHO   394     131.285 203.574  41.372  1.00  0.00            
ATOM   2515  C1  CHO   394     130.785 205.674  38.222  1.00  0.00           C
ATOM   2516  C2  CHO   394     131.435 209.474  35.372  1.00  0.00           C
ATOM   2517  ROH CHO   395      94.085  10.524  32.472  1.00  0.00            
ATOM   2518  R1  CHO   395      91.735  11.574  33.622  1.00  0.00            
ATOM   2519  R2  CHO   395      91.635  12.424  36.272  1.00  0.00            
ATOM   2520  R3  CHO   395      90.735  14.724  35.122  1.00  0.00            
ATOM   2521  R4  CHO   395      89.235  14.474  37.622  1.00  0.00            
ATOM   2522  R5  CHO   395      88.385  14.774  35.622  1.00  0.00            
ATOM   2523  C1  CHO   395      86.985  17.824  37.372  1.00  0.00           C
ATOM   2524  C2  CHO   395      84.185  17.724  37.972  1.00  0.00           C
ATOM   2525  ROH CHO   396       3.085  80.224  43.622  1.00  0.00            
ATOM   2526  R1  CHO   396       1.885  77.674  43.722  1.00  0.00            
ATOM   2527  R2  CHO   396       1.535  76.124  41.472  1.00  0.00            
ATOM   2528  R3  CHO   396       2.885  74.274  42.922  1.00  0.00            
ATOM   2529  R4  CHO   396       1.635  72.724  40.772  1.00  0.00            
ATOM   2530  R5  CHO   396       1.435  72.324  42.922  1.00  0.00            
ATOM   2531  C1  CHO   396       2.935  69.024  41.722  1.00  0.00           C
ATOM   2532  C2  CHO   396       4.635  66.274  42.372  1.00  0.00           C
ATOM   2533  ROH CHO   397     204.685   1.524  37.022  1.00  0.00            
ATOM   2534  R1  CHO   397     205.635   3.324  35.022  1.00  0.00            
ATOM   2535  R2  CHO   397     207.185   2.524  32.922  1.00  0.00            
ATOM   2536  R3  CHO   397     205.235   3.724  31.422  1.00  0.00            
ATOM   2537  R4  CHO   397     207.685   4.024  29.822  1.00  0.00            
ATOM   2538  R5  CHO   397     206.335   5.624  30.422  1.00  0.00            
ATOM   2539  C1  CHO   397     206.135   5.974  26.622  1.00  0.00           C
ATOM   2540  C2  CHO   397     208.235   9.874  25.672  1.00  0.00           C
ATOM   2541  ROH CHO   398     158.885 188.424  26.922  1.00  0.00            
ATOM   2542  R1  CHO   398     158.035 187.374  29.372  1.00  0.00            
ATOM   2543  R2  CHO   398     155.385 187.374  30.172  1.00  0.00            
ATOM   2544  R3  CHO   398     155.785 184.674  30.472  1.00  0.00            
ATOM   2545  R4  CHO   398     153.085 185.124  31.472  1.00  0.00            
ATOM   2546  R5  CHO   398     154.685 184.124  32.522  1.00  0.00            
ATOM   2547  C1  CHO   398     152.135 181.324  32.472  1.00  0.00           C
ATOM   2548  C2  CHO   398     148.185 180.374  33.522  1.00  0.00           C
ATOM   2549  ROH CHO   399      97.335  78.074  43.622  1.00  0.00            
ATOM   2550  R1  CHO   399      96.585  80.124  45.422  1.00  0.00            
ATOM   2551  R2  CHO   399      97.835  82.574  45.422  1.00  0.00            
ATOM   2552  R3  CHO   399      95.285  83.474  45.172  1.00  0.00            
ATOM   2553  R4  CHO   399      96.735  85.674  46.522  1.00  0.00            
ATOM   2554  R5  CHO   399      94.885  84.724  47.222  1.00  0.00            
ATOM   2555  C1  CHO   399      93.685  88.324  46.922  1.00  0.00           C
ATOM   2556  C2  CHO   399      92.685  87.924  50.672  1.00  0.00           C
ATOM   2557  ROH CHO   400      21.185 133.024  30.822  1.00  0.00            
ATOM   2558  R1  CHO   400      23.635 134.024  31.772  1.00  0.00            
ATOM   2559  R2  CHO   400      24.835 132.974  34.022  1.00  0.00            
ATOM   2560  R3  CHO   400      26.985 132.674  32.372  1.00  0.00            
ATOM   2561  R4  CHO   400      28.035 132.174  35.022  1.00  0.00            
ATOM   2562  R5  CHO   400      28.835 133.574  33.572  1.00  0.00            
ATOM   2563  C1  CHO   400      31.935 131.374  34.022  1.00  0.00           C
ATOM   2564  C2  CHO   400      34.685 128.924  34.022  1.00  0.00           C
ATOM   2565  ROH CHO   401      14.585  81.424  26.572  1.00  0.00            
ATOM   2566  R1  CHO   401      11.985  82.274  27.322  1.00  0.00            
ATOM   2567  R2  CHO   401      10.135  83.174  25.522  1.00  0.00            
ATOM   2568  R3  CHO   401       8.585  81.224  26.622  1.00  0.00            
ATOM   2569  R4  CHO   401       6.685  83.274  25.822  1.00  0.00            
ATOM   2570  R5  CHO   401       6.835  82.424  27.772  1.00  0.00            
ATOM   2571  C1  CHO   401       3.235  81.524  27.022  1.00  0.00           C
ATOM   2572  C2  CHO   401       1.285  83.324  29.722  1.00  0.00           C
ATOM   2573  ROH CHO   402     141.085 150.924  47.572  1.00  0.00            
ATOM   2574  R1  CHO   402     141.285 152.974  45.672  1.00  0.00            
ATOM   2575  R2  CHO   402     143.685 153.524  44.372  1.00  0.00            
ATOM   2576  R3  CHO   402     142.185 153.174  42.122  1.00  0.00            
ATOM   2577  R4  CHO   402     144.435 154.824  41.272  1.00  0.00            
ATOM   2578  R5  CHO   402     142.285 155.274  40.972  1.00  0.00            
ATOM   2579  C1  CHO   402     143.435 155.274  37.322  1.00  0.00           C
ATOM   2580  C2  CHO   402     143.235 158.224  35.772  1.00  0.00           C
ATOM   2581  ROH CHO   403     209.085 112.324  33.922  1.00  0.00            
ATOM   2582  R1  CHO   403     211.535 110.974  34.372  1.00  0.00            
ATOM   2583  R2  CHO   403     213.985 111.974  33.622  1.00  0.00            
ATOM   2584  R3  CHO   403     214.585 111.574  36.222  1.00  0.00            
ATOM   2585  R4  CHO   403     217.185 111.474  34.822  1.00  0.00            
ATOM   2586  R5  CHO   403     216.385 109.974  36.172  1.00  0.00            
ATOM   2587  C1  CHO   403     219.635 110.824  37.972  1.00  0.00           C
ATOM   2588  C2  CHO   403     220.785 113.474  40.922  1.00  0.00           C
ATOM   2589  ROH CHO   404     155.485  54.824  26.872  1.00  0.00            
ATOM   2590  R1  CHO   404     155.935  52.974  24.822  1.00  0.00            
ATOM   2591  R2  CHO   404     156.385  53.724  22.222  1.00  0.00            
ATOM   2592  R3  CHO   404     158.685  52.274  22.522  1.00  0.00            
ATOM   2593  R4  CHO   404     157.985  52.024  19.622  1.00  0.00            
ATOM   2594  R5  CHO   404     158.335  50.374  21.022  1.00  0.00            
ATOM   2595  C1  CHO   404     161.035  49.674  18.422  1.00  0.00           C
ATOM   2596  C2  CHO   404     163.585  49.024  16.472  1.00  0.00           C
ATOM   2597  ROH CHO   405      33.735 135.724  21.372  1.00  0.00            
ATOM   2598  R1  CHO   405      34.835 133.324  22.472  1.00  0.00            
ATOM   2599  R2  CHO   405      33.885 132.124  24.772  1.00  0.00            
ATOM   2600  R3  CHO   405      33.685 129.974  23.172  1.00  0.00            
ATOM   2601  R4  CHO   405      34.185 128.874  25.822  1.00  0.00            
ATOM   2602  R5  CHO   405      35.335 128.424  24.022  1.00  0.00            
ATOM   2603  C1  CHO   405      34.135 124.924  24.972  1.00  0.00           C
ATOM   2604  C2  CHO   405      32.435 123.074  27.772  1.00  0.00           C
ATOM   2605  ROH CHO   406     108.635  95.624  36.822  1.00  0.00            
ATOM   2606  R1  CHO   406     111.185  95.824  35.522  1.00  0.00            
ATOM   2607  R2  CHO   406     111.585  97.374  33.272  1.00  0.00            
ATOM   2608  R3  CHO   406     113.585  98.424  34.772  1.00  0.00            
ATOM   2609  R4  CHO   406     114.135  99.324  32.072  1.00  0.00            
ATOM   2610  R5  CHO   406     115.485  98.324  33.422  1.00  0.00            
ATOM   2611  C1  CHO   406     117.485 101.524  32.772  1.00  0.00           C
ATOM   2612  C2  CHO   406     119.535 101.924  32.922  1.00  0.00           C
ATOM   2613  ROH CHO   407      61.585 170.374  34.972  1.00  0.00            
ATOM   2614  R1  CHO   407      62.135 173.174  34.922  1.00  0.00            
ATOM   2615  R2  CHO   407      61.335 174.824  32.872  1.00  0.00            
ATOM   2616  R3  CHO   407      60.185 176.274  34.872  1.00  0.00            
ATOM   2617  R4  CHO   407      60.785 178.224  32.772  1.00  0.00            
ATOM   2618  R5  CHO   407      61.385 178.324  34.872  1.00  0.00            
ATOM   2619  C1  CHO   407      59.335 181.574  34.622  1.00  0.00           C
ATOM   2620  C2  CHO   407      60.335 185.074  34.172  1.00  0.00           C
ATOM   2621  ROH CHO   408     216.935 190.274  25.772  1.00  0.00            
ATOM   2622  R1  CHO   408     218.885 190.174  27.822  1.00  0.00            
ATOM   2623  R2  CHO   408     218.335 189.174  30.372  1.00  0.00            
ATOM   2624  R3  CHO   408     220.485 187.574  29.822  1.00  0.00            
ATOM   2625  R4  CHO   408     219.585 186.824  32.522  1.00  0.00            
ATOM   2626  R5  CHO   408     221.635 187.374  31.922  1.00  0.00            
ATOM   2627  C1  CHO   408     222.335 183.874  33.272  1.00  0.00           C
ATOM   2628  C2  CHO   408     221.685 180.024  32.022  1.00  0.00           C
ATOM   2629  ROH CHO   409       5.535   9.974  38.172  1.00  0.00            
ATOM   2630  R1  CHO   409       6.135   8.224  35.972  1.00  0.00            
ATOM   2631  R2  CHO   409       6.285   9.174  33.372  1.00  0.00            
ATOM   2632  R3  CHO   409       8.735   7.974  33.472  1.00  0.00            
ATOM   2633  R4  CHO   409       8.085   8.124  30.622  1.00  0.00            
ATOM   2634  R5  CHO   409       8.635   6.324  31.722  1.00  0.00            
ATOM   2635  C1  CHO   409      11.435   6.424  29.072  1.00  0.00           C
ATOM   2636  C2  CHO   409      11.685   8.274  26.122  1.00  0.00           C
ATOM   2637  ROH CHO   410     100.185 222.374  31.172  1.00  0.00            
ATOM   2638  R1  CHO   410     102.635 223.774  31.522  1.00  0.00            
ATOM   2639  R2  CHO   410     103.685 224.274  34.022  1.00  0.00            
ATOM   2640  R3  CHO   410     105.885 223.024  32.972  1.00  0.00            
ATOM   2641  R4  CHO   410     106.935 225.324  34.472  1.00  0.00            
ATOM   2642  R5  CHO   410     107.335 224.874  32.372  1.00  0.00            
ATOM   2643  C1  CHO   410     110.885 224.824  33.672  1.00  0.00           C
ATOM   2644  C2  CHO   410     113.285 226.374  31.572  1.00  0.00           C
ATOM   2645  ROH CHO   411       8.085  20.574  24.772  1.00  0.00            
ATOM   2646  R1  CHO   411       6.835  20.424  27.322  1.00  0.00            
ATOM   2647  R2  CHO   411       7.385  22.224  29.322  1.00  0.00            
ATOM   2648  R3  CHO   411       4.685  22.524  29.322  1.00  0.00            
ATOM   2649  R4  CHO   411       5.385  22.324  32.172  1.00  0.00            
ATOM   2650  R5  CHO   411       3.885  21.124  31.072  1.00  0.00            
ATOM   2651  C1  CHO   411       1.685  22.624  33.772  1.00  0.00           C
ATOM   2652  C2  CHO   411       0.435  21.424  37.472  1.00  0.00           C
ATOM   2653  ROH CHO   412      50.335 164.324  40.372  1.00  0.00            
ATOM   2654  R1  CHO   412      49.535 162.074  38.872  1.00  0.00            
ATOM   2655  R2  CHO   412      49.535 162.024  36.122  1.00  0.00            
ATOM   2656  R3  CHO   412      51.085 159.824  36.472  1.00  0.00            
ATOM   2657  R4  CHO   412      50.285 159.724  33.672  1.00  0.00            
ATOM   2658  R5  CHO   412      50.035 158.124  35.172  1.00  0.00            
ATOM   2659  C1  CHO   412      52.135 156.274  32.572  1.00  0.00           C
ATOM   2660  C2  CHO   412      55.835 155.774  31.772  1.00  0.00           C
ATOM   2661  ROH CHO   413     220.385 140.424  37.472  1.00  0.00            
ATOM   2662  R1  CHO   413     219.585 139.124  35.122  1.00  0.00            
ATOM   2663  R2  CHO   413     216.935 138.574  34.522  1.00  0.00            
ATOM   2664  R3  CHO   413     217.535 139.924  32.222  1.00  0.00            
ATOM   2665  R4  CHO   413     214.785 138.924  31.822  1.00  0.00            
ATOM   2666  R5  CHO   413     216.485 138.574  30.522  1.00  0.00            
ATOM   2667  C1  CHO   413     214.085 140.374  28.122  1.00  0.00           C
ATOM   2668  C2  CHO   413     212.435 141.474  24.472  1.00  0.00           C
ATOM   2669  ROH CHO   414     145.035 150.374  38.472  1.00  0.00            
ATOM   2670  R1  CHO   414     146.485 147.924  38.822  1.00  0.00            
ATOM   2671  R2  CHO   414     147.785 147.324  41.172  1.00  0.00            
ATOM   2672  R3  CHO   414     146.285 145.074  41.072  1.00  0.00            
ATOM   2673  R4  CHO   414     148.785 144.174  42.222  1.00  0.00            
ATOM   2674  R5  CHO   414     147.835 143.324  40.472  1.00  0.00            
ATOM   2675  C1  CHO   414     147.985 140.224  42.722  1.00  0.00           C
ATOM   2676  C2  CHO   414     150.385 137.974  45.372  1.00  0.00           C
ATOM   2677  ROH CHO   415     114.635  80.074  40.922  1.00  0.00            
ATOM   2678  R1  CHO   415     114.585  79.624  43.722  1.00  0.00            
ATOM   2679  R2  CHO   415     115.285  81.574  45.572  1.00  0.00            
ATOM   2680  R3  CHO   415     112.835  81.074  46.572  1.00  0.00            
ATOM   2681  R4  CHO   415     114.335  82.324  48.772  1.00  0.00            
ATOM   2682  R5  CHO   415     113.285  80.424  48.872  1.00  0.00            
ATOM   2683  C1  CHO   415     111.435  82.274  51.622  1.00  0.00           C
ATOM   2684  C2  CHO   415     110.235  81.724  54.822  1.00  0.00           C
ATOM   2685  ROH CHO   416      39.485 148.874  32.072  1.00  0.00            
ATOM   2686  R1  CHO   416      37.135 147.924  30.772  1.00  0.00            
ATOM   2687  R2  CHO   416      37.235 146.374  28.472  1.00  0.00            
ATOM   2688  R3  CHO   416      35.685 144.674  29.972  1.00  0.00            
ATOM   2689  R4  CHO   416      35.635 143.574  27.272  1.00  0.00            
ATOM   2690  R5  CHO   416      33.885 144.074  28.472  1.00  0.00            
ATOM   2691  C1  CHO   416      33.235 140.324  27.922  1.00  0.00           C
ATOM   2692  C2  CHO   416      31.685 137.024  26.022  1.00  0.00           C
ATOM   2693  ROH CHO   417     135.735 140.074  26.472  1.00  0.00            
ATOM   2694  R1  CHO   417     134.685 139.974  29.122  1.00  0.00            
ATOM   2695  R2  CHO   417     133.735 137.674  30.272  1.00  0.00            
ATOM   2696  R3  CHO   417     135.535 138.374  32.222  1.00  0.00            
ATOM   2697  R4  CHO   417     133.085 137.474  33.672  1.00  0.00            
ATOM   2698  R5  CHO   417     134.135 139.374  33.922  1.00  0.00            
ATOM   2699  C1  CHO   417     134.385 137.974  37.472  1.00  0.00           C
ATOM   2700  C2  CHO   417     134.035 136.724  41.622  1.00  0.00           C
ATOM   2701  ROH CHO   418     184.235 166.024  35.422  1.00  0.00            
ATOM   2702  R1  CHO   418     182.135 167.124  37.022  1.00  0.00            
ATOM   2703  R2  CHO   418     181.235 169.674  36.672  1.00  0.00            
ATOM   2704  R3  CHO   418     178.835 168.474  36.472  1.00  0.00            
ATOM   2705  R4  CHO   418     178.185 171.024  37.722  1.00  0.00            
ATOM   2706  R5  CHO   418     177.635 169.024  38.472  1.00  0.00            
ATOM   2707  C1  CHO   418     174.185 170.624  38.122  1.00  0.00           C
ATOM   2708  C2  CHO   418     170.735 169.624  39.822  1.00  0.00           C
ATOM   2709  ROH CHO   419     118.985 102.424  37.672  1.00  0.00            
ATOM   2710  R1  CHO   419     117.335 100.124  37.672  1.00  0.00            
ATOM   2711  R2  CHO   419     117.385  98.274  39.672  1.00  0.00            
ATOM   2712  R3  CHO   419     114.685  98.774  39.822  1.00  0.00            
ATOM   2713  R4  CHO   419     115.035  96.274  41.322  1.00  0.00            
ATOM   2714  R5  CHO   419     113.685  96.624  39.672  1.00  0.00            
ATOM   2715  C1  CHO   419     111.185  95.624  42.422  1.00  0.00           C
ATOM   2716  C2  CHO   419     108.835  93.474  43.072  1.00  0.00           C
ATOM   2717  ROH CHO   420      55.285 157.374  36.472  1.00  0.00            
ATOM   2718  R1  CHO   420      53.885 156.724  38.822  1.00  0.00            
ATOM   2719  R2  CHO   420      53.585 158.524  40.922  1.00  0.00            
ATOM   2720  R3  CHO   420      50.935 157.974  40.572  1.00  0.00            
ATOM   2721  R4  CHO   420      51.285 157.974  43.472  1.00  0.00            
ATOM   2722  R5  CHO   420      50.435 156.374  42.272  1.00  0.00            
ATOM   2723  C1  CHO   420      47.485 157.174  44.622  1.00  0.00           C
ATOM   2724  C2  CHO   420      42.685 156.974  46.072  1.00  0.00           C
ATOM   2725  ROH CHO   421     119.135 177.224  34.172  1.00  0.00            
ATOM   2726  R1  CHO   421     121.685 176.674  35.272  1.00  0.00            
ATOM   2727  R2  CHO   421     122.085 176.424  37.972  1.00  0.00            
ATOM   2728  R3  CHO   421     123.185 174.074  37.222  1.00  0.00            
ATOM   2729  R4  CHO   421     124.435 174.674  39.822  1.00  0.00            
ATOM   2730  R5  CHO   421     125.485 174.174  37.972  1.00  0.00            
ATOM   2731  C1  CHO   421     126.835 171.424  40.222  1.00  0.00           C
ATOM   2732  C2  CHO   421     128.485 167.424  38.772  1.00  0.00           C
ATOM   2733  ROH CHO   422      52.185  87.474  30.572  1.00  0.00            
ATOM   2734  R1  CHO   422      54.835  88.324  30.822  1.00  0.00            
ATOM   2735  R2  CHO   422      56.835  86.724  31.922  1.00  0.00            
ATOM   2736  R3  CHO   422      58.085  87.224  29.572  1.00  0.00            
ATOM   2737  R4  CHO   422      60.135  85.974  31.272  1.00  0.00            
ATOM   2738  R5  CHO   422      60.285  87.874  30.222  1.00  0.00            
ATOM   2739  C1  CHO   422      63.235  85.974  28.722  1.00  0.00           C
ATOM   2740  C2  CHO   422      64.935  87.624  26.072  1.00  0.00           C
ATOM   2741  ROH CHO   423     187.035  54.974  24.422  1.00  0.00            
ATOM   2742  R1  CHO   423     189.135  53.674  25.772  1.00  0.00            
ATOM   2743  R2  CHO   423     189.085  53.224  28.522  1.00  0.00            
ATOM   2744  R3  CHO   423     189.535  50.674  27.772  1.00  0.00            
ATOM   2745  R4  CHO   423     191.335  51.074  30.022  1.00  0.00            
ATOM   2746  R5  CHO   423     191.885  50.324  28.072  1.00  0.00            
ATOM   2747  C1  CHO   423     193.035  47.374  30.222  1.00  0.00           C
ATOM   2748  C2  CHO   423     196.235  46.524  28.922  1.00  0.00           C
ATOM   2749  ROH CHO   424     120.135  49.174  18.122  1.00  0.00            
ATOM   2750  R1  CHO   424     118.935  47.024  19.522  1.00  0.00            
ATOM   2751  R2  CHO   424     120.235  45.574  21.472  1.00  0.00            
ATOM   2752  R3  CHO   424     118.085  46.224  22.972  1.00  0.00            
ATOM   2753  R4  CHO   424     118.935  43.624  24.022  1.00  0.00            
ATOM   2754  R5  CHO   424     116.935  44.124  23.322  1.00  0.00            
ATOM   2755  C1  CHO   424     116.135  43.074  26.872  1.00  0.00           C
ATOM   2756  C2  CHO   424     114.685  41.374  29.922  1.00  0.00           C
ATOM   2757  ROH CHO   425       8.135 154.074  33.972  1.00  0.00            
ATOM   2758  R1  CHO   425       6.635 152.224  32.472  1.00  0.00            
ATOM   2759  R2  CHO   425       6.235 149.624  33.272  1.00  0.00            
ATOM   2760  R3  CHO   425       3.585 150.274  32.922  1.00  0.00            
ATOM   2761  R4  CHO   425       3.585 147.424  33.472  1.00  0.00            
ATOM   2762  R5  CHO   425       2.685 148.424  31.772  1.00  0.00            
ATOM   2763  C1  CHO   425      -0.415 146.724  33.272  1.00  0.00           C
ATOM   2764  C2  CHO   425      -0.715 143.174  32.972  1.00  0.00           C
ATOM   2765  ROH CHO   426      65.885  72.924  28.272  1.00  0.00            
ATOM   2766  R1  CHO   426      65.835  75.574  29.222  1.00  0.00            
ATOM   2767  R2  CHO   426      64.685  76.274  31.622  1.00  0.00            
ATOM   2768  R3  CHO   426      67.085  77.374  32.122  1.00  0.00            
ATOM   2769  R4  CHO   426      65.585  77.774  34.572  1.00  0.00            
ATOM   2770  R5  CHO   426      66.635  79.274  33.472  1.00  0.00            
ATOM   2771  C1  CHO   426      68.385  79.674  36.822  1.00  0.00           C
ATOM   2772  C2  CHO   426      68.885  79.874  41.172  1.00  0.00           C
ATOM   2773  ROH CHO   427      15.685  94.074  35.072  1.00  0.00            
ATOM   2774  R1  CHO   427      13.935  93.124  33.022  1.00  0.00            
ATOM   2775  R2  CHO   427      11.435  94.174  32.672  1.00  0.00            
ATOM   2776  R3  CHO   427      12.285  94.524  30.122  1.00  0.00            
ATOM   2777  R4  CHO   427       9.435  95.124  29.972  1.00  0.00            
ATOM   2778  R5  CHO   427      10.535  93.724  28.722  1.00  0.00            
ATOM   2779  C1  CHO   427       9.135  96.024  26.072  1.00  0.00           C
ATOM   2780  C2  CHO   427       6.285  95.074  23.422  1.00  0.00           C
ATOM   2781  ROH CHO   428      79.485  32.474  34.822  1.00  0.00            
ATOM   2782  R1  CHO   428      78.135  34.774  35.722  1.00  0.00            
ATOM   2783  R2  CHO   428      79.235  37.324  35.622  1.00  0.00            
ATOM   2784  R3  CHO   428      76.935  37.924  34.272  1.00  0.00            
ATOM   2785  R4  CHO   428      77.335  40.174  36.072  1.00  0.00            
ATOM   2786  R5  CHO   428      75.535  38.974  35.872  1.00  0.00            
ATOM   2787  C1  CHO   428      74.085  42.374  35.022  1.00  0.00           C
ATOM   2788  C2  CHO   428      71.285  43.624  36.822  1.00  0.00           C
ATOM   2789  ROH CHO   429      40.285 196.074  30.372  1.00  0.00            
ATOM   2790  R1  CHO   429      39.185 195.574  27.822  1.00  0.00            
ATOM   2791  R2  CHO   429      38.285 193.074  27.072  1.00  0.00            
ATOM   2792  R3  CHO   429      35.985 194.374  26.522  1.00  0.00            
ATOM   2793  R4  CHO   429      35.935 192.074  24.722  1.00  0.00            
ATOM   2794  R5  CHO   429      35.685 194.174  24.122  1.00  0.00            
ATOM   2795  C1  CHO   429      32.385 192.774  22.872  1.00  0.00           C
ATOM   2796  C2  CHO   429      30.335 189.774  21.772  1.00  0.00           C
ATOM   2797  ROH CHO   430     224.185 210.124  41.872  1.00  0.00            
ATOM   2798  R1  CHO   430     221.885 211.474  40.922  1.00  0.00            
ATOM   2799  R2  CHO   430     220.535 210.624  38.672  1.00  0.00            
ATOM   2800  R3  CHO   430     218.385 210.624  40.322  1.00  0.00            
ATOM   2801  R4  CHO   430     217.185 210.724  37.622  1.00  0.00            
ATOM   2802  R5  CHO   430     216.785 212.124  39.272  1.00  0.00            
ATOM   2803  C1  CHO   430     213.285 210.824  38.622  1.00  0.00           C
ATOM   2804  C2  CHO   430     210.785 212.524  39.372  1.00  0.00           C
ATOM   2805  ROH CHO   431      18.785  21.724  25.672  1.00  0.00            
ATOM   2806  R1  CHO   431      18.635  22.574  22.972  1.00  0.00            
ATOM   2807  R2  CHO   431      17.185  24.824  22.222  1.00  0.00            
ATOM   2808  R3  CHO   431      19.585  25.574  21.122  1.00  0.00            
ATOM   2809  R4  CHO   431      17.535  26.924  19.522  1.00  0.00            
ATOM   2810  R5  CHO   431      19.135  25.624  18.772  1.00  0.00            
ATOM   2811  C1  CHO   431      19.985  28.824  16.872  1.00  0.00           C
ATOM   2812  C2  CHO   431      22.435  30.724  15.672  1.00  0.00           C
ATOM   2813  ROH CHO   432     129.085 143.724  35.972  1.00  0.00            
ATOM   2814  R1  CHO   432     130.185 145.724  34.272  1.00  0.00            
ATOM   2815  R2  CHO   432     129.935 145.624  31.522  1.00  0.00            
ATOM   2816  R3  CHO   432     128.885 148.074  31.822  1.00  0.00            
ATOM   2817  R4  CHO   432     130.235 148.174  29.222  1.00  0.00            
ATOM   2818  R5  CHO   432     130.535 149.574  30.922  1.00  0.00            
ATOM   2819  C1  CHO   432     129.435 152.024  28.172  1.00  0.00           C
ATOM   2820  C2  CHO   432     129.085 152.174  24.922  1.00  0.00           C
ATOM   2821  ROH CHO   433     143.535  80.274  39.872  1.00  0.00            
ATOM   2822  R1  CHO   433     141.885  82.274  41.072  1.00  0.00            
ATOM   2823  R2  CHO   433     142.535  84.974  41.022  1.00  0.00            
ATOM   2824  R3  CHO   433     140.035  85.224  39.922  1.00  0.00            
ATOM   2825  R4  CHO   433     140.135  87.174  42.122  1.00  0.00            
ATOM   2826  R5  CHO   433     138.635  85.624  41.822  1.00  0.00            
ATOM   2827  C1  CHO   433     136.435  88.774  41.722  1.00  0.00           C
ATOM   2828  C2  CHO   433     134.385  89.224  45.572  1.00  0.00           C
ATOM   2829  ROH CHO   434      87.085  19.974  31.972  1.00  0.00            
ATOM   2830  R1  CHO   434      89.035  17.974  31.672  1.00  0.00            
ATOM   2831  R2  CHO   434      88.435  15.274  31.322  1.00  0.00            
ATOM   2832  R3  CHO   434      89.985  15.524  29.122  1.00  0.00            
ATOM   2833  R4  CHO   434      89.935  12.674  29.672  1.00  0.00            
ATOM   2834  R5  CHO   434      91.735  13.874  29.422  1.00  0.00            
ATOM   2835  C1  CHO   434      92.235  11.374  26.622  1.00  0.00           C
ATOM   2836  C2  CHO   434      93.635   8.024  28.672  1.00  0.00           C
ATOM   2837  ROH CHO   435     121.385  49.174  31.222  1.00  0.00            
ATOM   2838  R1  CHO   435     123.085  48.274  33.322  1.00  0.00            
ATOM   2839  R2  CHO   435     123.035  49.324  35.872  1.00  0.00            
ATOM   2840  R3  CHO   435     122.685  46.724  36.572  1.00  0.00            
ATOM   2841  R4  CHO   435     123.135  48.174  39.122  1.00  0.00            
ATOM   2842  R5  CHO   435     124.235  46.424  38.372  1.00  0.00            
ATOM   2843  C1  CHO   435     122.935  45.024  41.672  1.00  0.00           C
ATOM   2844  C2  CHO   435     124.585  42.674  44.772  1.00  0.00           C
ATOM   2845  ROH CHO   436     100.685  76.624  40.072  1.00  0.00            
ATOM   2846  R1  CHO   436      98.685  74.874  39.122  1.00  0.00            
ATOM   2847  R2  CHO   436      98.835  73.674  36.622  1.00  0.00            
ATOM   2848  R3  CHO   436      98.535  71.374  38.072  1.00  0.00            
ATOM   2849  R4  CHO   436      97.935  70.574  35.322  1.00  0.00            
ATOM   2850  R5  CHO   436      96.685  70.274  37.072  1.00  0.00            
ATOM   2851  C1  CHO   436      97.135  66.674  35.922  1.00  0.00           C
ATOM   2852  C2  CHO   436      95.735  63.274  34.572  1.00  0.00           C
ATOM   2853  ROH CHO   437     139.835 216.674  41.972  1.00  0.00            
ATOM   2854  R1  CHO   437     136.985 216.774  42.022  1.00  0.00            
ATOM   2855  R2  CHO   437     135.585 217.574  44.272  1.00  0.00            
ATOM   2856  R3  CHO   437     134.435 219.324  42.522  1.00  0.00            
ATOM   2857  R4  CHO   437     132.335 218.724  44.472  1.00  0.00            
ATOM   2858  R5  CHO   437     132.185 218.574  42.322  1.00  0.00            
ATOM   2859  C1  CHO   437     129.385 221.074  43.022  1.00  0.00           C
ATOM   2860  C2  CHO   437     126.035 221.374  40.772  1.00  0.00           C
ATOM   2861  ROH CHO   438       2.485  24.474  23.722  1.00  0.00            
ATOM   2862  R1  CHO   438       5.235  24.474  24.422  1.00  0.00            
ATOM   2863  R2  CHO   438       6.835  26.724  24.272  1.00  0.00            
ATOM   2864  R3  CHO   438       7.335  26.224  26.872  1.00  0.00            
ATOM   2865  R4  CHO   438       9.835  27.324  25.872  1.00  0.00            
ATOM   2866  R5  CHO   438       9.585  25.424  26.922  1.00  0.00            
ATOM   2867  C1  CHO   438      12.035  27.174  29.272  1.00  0.00           C
ATOM   2868  C2  CHO   438      15.035  26.124  31.872  1.00  0.00           C
ATOM   2869  ROH CHO   439     196.885 170.024  36.572  1.00  0.00            
ATOM   2870  R1  CHO   439     198.685 170.774  34.472  1.00  0.00            
ATOM   2871  R2  CHO   439     197.985 172.374  32.372  1.00  0.00            
ATOM   2872  R3  CHO   439     200.135 173.824  33.172  1.00  0.00            
ATOM   2873  R4  CHO   439     200.335 173.674  30.272  1.00  0.00            
ATOM   2874  R5  CHO   439     201.885 173.124  31.722  1.00  0.00            
ATOM   2875  C1  CHO   439     203.785 175.824  29.772  1.00  0.00           C
ATOM   2876  C2  CHO   439     206.585 175.124  27.272  1.00  0.00           C
ATOM   2877  ROH CHO   440     186.135  68.774  18.972  1.00  0.00            
ATOM   2878  R1  CHO   440     183.735  67.474  19.722  1.00  0.00            
ATOM   2879  R2  CHO   440     183.685  64.874  20.572  1.00  0.00            
ATOM   2880  R3  CHO   440     182.335  65.924  22.722  1.00  0.00            
ATOM   2881  R4  CHO   440     181.885  63.074  22.922  1.00  0.00            
ATOM   2882  R5  CHO   440     180.385  64.624  22.922  1.00  0.00            
ATOM   2883  C1  CHO   440     179.585  63.024  26.272  1.00  0.00           C
ATOM   2884  C2  CHO   440     178.085  62.124  29.022  1.00  0.00           C
ATOM   2885  ROH CHO   441     106.435 113.474  52.572  1.00  0.00            
ATOM   2886  R1  CHO   441     107.285 111.674  50.572  1.00  0.00            
ATOM   2887  R2  CHO   441     109.785 111.824  49.422  1.00  0.00            
ATOM   2888  R3  CHO   441     109.885 109.224  50.172  1.00  0.00            
ATOM   2889  R4  CHO   441     112.385 109.624  48.672  1.00  0.00            
ATOM   2890  R5  CHO   441     110.885 108.074  48.322  1.00  0.00            
ATOM   2891  C1  CHO   441     113.985 105.924  48.922  1.00  0.00           C
ATOM   2892  C2  CHO   441     114.185 105.124  44.872  1.00  0.00           C
ATOM   2893  ROH CHO   442     145.385  57.924  30.222  1.00  0.00            
ATOM   2894  R1  CHO   442     146.685  55.524  30.822  1.00  0.00            
ATOM   2895  R2  CHO   442     148.735  55.324  32.622  1.00  0.00            
ATOM   2896  R3  CHO   442     147.135  53.374  33.722  1.00  0.00            
ATOM   2897  R4  CHO   442     149.785  52.924  34.922  1.00  0.00            
ATOM   2898  R5  CHO   442     148.535  51.474  33.872  1.00  0.00            
ATOM   2899  C1  CHO   442     148.885  49.774  37.272  1.00  0.00           C
ATOM   2900  C2  CHO   442     148.385  46.174  35.922  1.00  0.00           C
ATOM   2901  ROH CHO   443      47.535  95.074  32.072  1.00  0.00            
ATOM   2902  R1  CHO   443      45.635  97.024  32.972  1.00  0.00            
ATOM   2903  R2  CHO   443      46.385  99.124  34.572  1.00  0.00            
ATOM   2904  R3  CHO   443      45.235 100.624  32.572  1.00  0.00            
ATOM   2905  R4  CHO   443      46.185 102.574  34.522  1.00  0.00            
ATOM   2906  R5  CHO   443      44.135 102.424  33.772  1.00  0.00            
ATOM   2907  C1  CHO   443      44.985 105.974  32.672  1.00  0.00           C
ATOM   2908  C2  CHO   443      45.635 108.574  36.122  1.00  0.00           C
ATOM   2909  ROH CHO   444      46.135 187.324  36.472  1.00  0.00            
ATOM   2910  R1  CHO   444      48.885 187.974  36.572  1.00  0.00            
ATOM   2911  R2  CHO   444      50.285 188.924  34.372  1.00  0.00            
ATOM   2912  R3  CHO   444      50.935 190.924  36.072  1.00  0.00            
ATOM   2913  R4  CHO   444      53.085 190.924  34.122  1.00  0.00            
ATOM   2914  R5  CHO   444      53.335 190.824  36.272  1.00  0.00            
ATOM   2915  C1  CHO   444      55.335 193.974  35.572  1.00  0.00           C
ATOM   2916  C2  CHO   444      58.635 193.424  36.972  1.00  0.00           C
ATOM   2917  ROH CHO   445     114.835 187.524  47.272  1.00  0.00            
ATOM   2918  R1  CHO   445     115.985 187.274  44.672  1.00  0.00            
ATOM   2919  R2  CHO   445     117.435 189.324  43.522  1.00  0.00            
ATOM   2920  R3  CHO   445     119.335 187.424  43.272  1.00  0.00            
ATOM   2921  R4  CHO   445     119.535 188.974  40.822  1.00  0.00            
ATOM   2922  R5  CHO   445     119.285 186.824  40.972  1.00  0.00            
ATOM   2923  C1  CHO   445     122.585 186.974  39.022  1.00  0.00           C
ATOM   2924  C2  CHO   445     124.735 187.224  35.722  1.00  0.00           C
ATOM   2925  ROH CHO   446     200.285 184.124  33.272  1.00  0.00            
ATOM   2926  R1  CHO   446     202.735 184.024  31.922  1.00  0.00            
ATOM   2927  R2  CHO   446     203.985 186.274  30.872  1.00  0.00            
ATOM   2928  R3  CHO   446     206.085 185.374  32.322  1.00  0.00            
ATOM   2929  R4  CHO   446     207.235 187.274  30.372  1.00  0.00            
ATOM   2930  R5  CHO   446     207.885 185.224  30.772  1.00  0.00            
ATOM   2931  C1  CHO   446     211.135 187.024  31.522  1.00  0.00           C
ATOM   2932  C2  CHO   446     214.585 187.474  32.822  1.00  0.00           C
ATOM   2933  ROH CHO   447      23.235 201.324  35.172  1.00  0.00            
ATOM   2934  R1  CHO   447      22.135 203.924  35.422  1.00  0.00            
ATOM   2935  R2  CHO   447      21.685 205.174  37.872  1.00  0.00            
ATOM   2936  R3  CHO   447      23.185 207.124  36.772  1.00  0.00            
ATOM   2937  R4  CHO   447      21.435 208.474  38.672  1.00  0.00            
ATOM   2938  R5  CHO   447      21.685 208.974  36.572  1.00  0.00            
ATOM   2939  C1  CHO   447      22.685 212.324  38.122  1.00  0.00           C
ATOM   2940  C2  CHO   447      19.235 212.574  39.472  1.00  0.00           C
ATOM   2941  ROH CHO   448     164.385 153.024  40.122  1.00  0.00            
ATOM   2942  R1  CHO   448     163.685 151.174  42.172  1.00  0.00            
ATOM   2943  R2  CHO   448     164.135 151.724  44.872  1.00  0.00            
ATOM   2944  R3  CHO   448     161.485 151.124  45.072  1.00  0.00            
ATOM   2945  R4  CHO   448     162.585 150.724  47.772  1.00  0.00            
ATOM   2946  R5  CHO   448     161.435 149.274  46.622  1.00  0.00            
ATOM   2947  C1  CHO   448     159.185 149.574  49.672  1.00  0.00           C
ATOM   2948  C2  CHO   448     155.185 150.374  51.372  1.00  0.00           C
ATOM   2949  ROH CHO   449     168.235  89.124  28.272  1.00  0.00            
ATOM   2950  R1  CHO   449     167.935  89.874  30.972  1.00  0.00            
ATOM   2951  R2  CHO   449     166.985  88.124  32.922  1.00  0.00            
ATOM   2952  R3  CHO   449     169.285  88.824  34.222  1.00  0.00            
ATOM   2953  R4  CHO   449     167.885  87.024  36.072  1.00  0.00            
ATOM   2954  R5  CHO   449     168.635  89.024  36.522  1.00  0.00            
ATOM   2955  C1  CHO   449     170.585  87.074  39.122  1.00  0.00           C
ATOM   2956  C2  CHO   449     170.635  84.074  41.122  1.00  0.00           C
ATOM   2957  ROH CHO   450     112.485 193.874  30.872  1.00  0.00            
ATOM   2958  R1  CHO   450     112.085 192.674  33.372  1.00  0.00            
ATOM   2959  R2  CHO   450     111.685 189.924  33.672  1.00  0.00            
ATOM   2960  R3  CHO   450     113.785 190.174  35.422  1.00  0.00            
ATOM   2961  R4  CHO   450     112.785 187.424  35.772  1.00  0.00            
ATOM   2962  R5  CHO   450     113.085 188.924  37.372  1.00  0.00            
ATOM   2963  C1  CHO   450     115.385 186.174  38.672  1.00  0.00           C
ATOM   2964  C2  CHO   450     113.685 183.874  39.972  1.00  0.00           C
ATOM   2965  ROH CHO   451     183.985 168.774  31.472  1.00  0.00            
ATOM   2966  R1  CHO   451     183.785 166.274  30.172  1.00  0.00            
ATOM   2967  R2  CHO   451     184.035 165.974  27.472  1.00  0.00            
ATOM   2968  R3  CHO   451     185.935 164.174  28.122  1.00  0.00            
ATOM   2969  R4  CHO   451     185.435 163.674  25.272  1.00  0.00            
ATOM   2970  R5  CHO   451     185.335 162.224  26.872  1.00  0.00            
ATOM   2971  C1  CHO   451     188.035 160.624  24.672  1.00  0.00           C
ATOM   2972  C2  CHO   451     190.085 157.824  23.672  1.00  0.00           C
ATOM   2973  ROH CHO   452     195.535  71.824  27.822  1.00  0.00            
ATOM   2974  R1  CHO   452     193.535  72.324  29.822  1.00  0.00            
ATOM   2975  R2  CHO   452     192.885  74.874  30.672  1.00  0.00            
ATOM   2976  R3  CHO   452     190.385  74.074  30.022  1.00  0.00            
ATOM   2977  R4  CHO   452     190.085  75.424  32.622  1.00  0.00            
ATOM   2978  R5  CHO   452     189.385  73.424  32.122  1.00  0.00            
ATOM   2979  C1  CHO   452     186.085  75.024  33.122  1.00  0.00           C
ATOM   2980  C2  CHO   452     183.935  73.124  35.422  1.00  0.00           C
ATOM   2981  ROH CHO   453      18.685  58.324  32.722  1.00  0.00            
ATOM   2982  R1  CHO   453      20.485  56.124  32.522  1.00  0.00            
ATOM   2983  R2  CHO   453      19.685  53.624  31.672  1.00  0.00            
ATOM   2984  R3  CHO   453      21.635  53.924  29.872  1.00  0.00            
ATOM   2985  R4  CHO   453      20.635  51.224  29.372  1.00  0.00            
ATOM   2986  R5  CHO   453      22.735  51.774  29.772  1.00  0.00            
ATOM   2987  C1  CHO   453      23.085  50.124  26.322  1.00  0.00           C
ATOM   2988  C2  CHO   453      22.735  47.474  23.822  1.00  0.00           C
ATOM   2989  ROH CHO   454     129.785 109.974  38.572  1.00  0.00            
ATOM   2990  R1  CHO   454     128.985 111.974  40.422  1.00  0.00            
ATOM   2991  R2  CHO   454     126.385 112.724  40.822  1.00  0.00            
ATOM   2992  R3  CHO   454     126.885 112.124  43.422  1.00  0.00            
ATOM   2993  R4  CHO   454     124.535 113.824  43.522  1.00  0.00            
ATOM   2994  R5  CHO   454     126.385 114.124  44.572  1.00  0.00            
ATOM   2995  C1  CHO   454     123.985 113.924  47.522  1.00  0.00           C
ATOM   2996  C2  CHO   454     122.485 112.274  50.522  1.00  0.00           C
ATOM   2997  ROH CHO   455     208.035 198.124  33.072  1.00  0.00            
ATOM   2998  R1  CHO   455     207.335 195.974  34.822  1.00  0.00            
ATOM   2999  R2  CHO   455     209.185 194.724  36.422  1.00  0.00            
ATOM   3000  R3  CHO   455     207.435 195.374  38.422  1.00  0.00            
ATOM   3001  R4  CHO   455     209.435 193.624  39.722  1.00  0.00            
ATOM   3002  R5  CHO   455     207.285 193.374  39.722  1.00  0.00            
ATOM   3003  C1  CHO   455     207.885 193.574  43.472  1.00  0.00           C
ATOM   3004  C2  CHO   455     210.935 194.124  44.922  1.00  0.00           C
ATOM   3005  ROH CHO   456     203.335  20.874  16.522  1.00  0.00            
ATOM   3006  R1  CHO   456     205.435  21.024  18.372  1.00  0.00            
ATOM   3007  R2  CHO   456     205.035  20.574  21.072  1.00  0.00            
ATOM   3008  R3  CHO   456     207.085  18.774  20.722  1.00  0.00            
ATOM   3009  R4  CHO   456     207.935  20.424  23.022  1.00  0.00            
ATOM   3010  R5  CHO   456     209.035  20.024  21.172  1.00  0.00            
ATOM   3011  C1  CHO   456     211.485  18.674  23.772  1.00  0.00           C
ATOM   3012  C2  CHO   456     211.685  22.024  25.722  1.00  0.00           C
ATOM   3013  ROH CHO   457     196.985  83.924  37.622  1.00  0.00            
ATOM   3014  R1  CHO   457     197.635  86.524  38.472  1.00  0.00            
ATOM   3015  R2  CHO   457     195.735  88.324  39.322  1.00  0.00            
ATOM   3016  R3  CHO   457     197.335  88.424  41.522  1.00  0.00            
ATOM   3017  R4  CHO   457     195.235  90.424  42.022  1.00  0.00            
ATOM   3018  R5  CHO   457     197.385  90.774  42.122  1.00  0.00            
ATOM   3019  C1  CHO   457     196.385  91.774  45.672  1.00  0.00           C
ATOM   3020  C2  CHO   457     194.385  95.624  45.822  1.00  0.00           C
ATOM   3021  ROH CHO   458     105.335  76.224  42.422  1.00  0.00            
ATOM   3022  R1  CHO   458     105.985  77.974  40.272  1.00  0.00            
ATOM   3023  R2  CHO   458     108.585  78.374  39.472  1.00  0.00            
ATOM   3024  R3  CHO   458     107.585  77.624  37.022  1.00  0.00            
ATOM   3025  R4  CHO   458     110.135  79.024  36.422  1.00  0.00            
ATOM   3026  R5  CHO   458     108.135  79.474  35.572  1.00  0.00            
ATOM   3027  C1  CHO   458     110.085  78.674  32.372  1.00  0.00           C
ATOM   3028  C2  CHO   458     112.385  80.324  30.672  1.00  0.00           C
ATOM   3029  ROH CHO   459     179.685 113.574  35.472  1.00  0.00            
ATOM   3030  R1  CHO   459     177.735 111.524  35.572  1.00  0.00            
ATOM   3031  R2  CHO   459     177.035 110.024  33.372  1.00  0.00            
ATOM   3032  R3  CHO   459     177.585 107.924  35.022  1.00  0.00            
ATOM   3033  R4  CHO   459     176.785 106.674  32.472  1.00  0.00            
ATOM   3034  R5  CHO   459     175.935 106.274  34.472  1.00  0.00            
ATOM   3035  C1  CHO   459     177.135 102.774  33.522  1.00  0.00           C
ATOM   3036  C2  CHO   459     176.835 101.424  29.822  1.00  0.00           C
ATOM   3037  ROH CHO   460     206.135  64.874  24.472  1.00  0.00            
ATOM   3038  R1  CHO   460     207.735  62.574  24.372  1.00  0.00            
ATOM   3039  R2  CHO   460     208.735  61.324  26.622  1.00  0.00            
ATOM   3040  R3  CHO   460     207.535  59.124  25.522  1.00  0.00            
ATOM   3041  R4  CHO   460     209.685  58.074  27.222  1.00  0.00            
ATOM   3042  R5  CHO   460     209.335  57.624  25.122  1.00  0.00            
ATOM   3043  C1  CHO   460     209.135  54.124  26.572  1.00  0.00           C
ATOM   3044  C2  CHO   460     212.185  53.674  27.422  1.00  0.00           C
ATOM   3045  ROH CHO   461     109.335 185.124  38.722  1.00  0.00            
ATOM   3046  R1  CHO   461     107.335 186.074  40.472  1.00  0.00            
ATOM   3047  R2  CHO   461     107.285 185.424  43.172  1.00  0.00            
ATOM   3048  R3  CHO   461     107.235 188.124  43.472  1.00  0.00            
ATOM   3049  R4  CHO   461     106.085 187.074  45.972  1.00  0.00            
ATOM   3050  R5  CHO   461     105.185 188.574  44.672  1.00  0.00            
ATOM   3051  C1  CHO   461     105.335 190.574  47.872  1.00  0.00           C
ATOM   3052  C2  CHO   461     105.435 192.774  49.572  1.00  0.00           C
ATOM   3053  ROH CHO   462     201.285 125.374  31.922  1.00  0.00            
ATOM   3054  R1  CHO   462     200.285 127.774  33.022  1.00  0.00            
ATOM   3055  R2  CHO   462     197.635 128.174  33.572  1.00  0.00            
ATOM   3056  R3  CHO   462     198.535 128.724  36.072  1.00  0.00            
ATOM   3057  R4  CHO   462     196.735 130.924  35.422  1.00  0.00            
ATOM   3058  R5  CHO   462     198.785 131.124  36.072  1.00  0.00            
ATOM   3059  C1  CHO   462     197.035 133.074  38.872  1.00  0.00           C
ATOM   3060  C2  CHO   462     198.185 135.524  42.222  1.00  0.00           C
ATOM   3061  ROH CHO   463      79.735  75.274  55.872  1.00  0.00            
ATOM   3062  R1  CHO   463      77.835  74.774  53.822  1.00  0.00            
ATOM   3063  R2  CHO   463      75.835  76.574  53.172  1.00  0.00            
ATOM   3064  R3  CHO   463      76.885  76.374  50.672  1.00  0.00            
ATOM   3065  R4  CHO   463      74.435  77.924  50.322  1.00  0.00            
ATOM   3066  R5  CHO   463      74.935  76.124  49.272  1.00  0.00            
ATOM   3067  C1  CHO   463      74.535  78.474  46.322  1.00  0.00           C
ATOM   3068  C2  CHO   463      76.035  77.474  43.622  1.00  0.00           C
ATOM   3069  ROH CHO   464       7.735   0.524  25.522  1.00  0.00            
ATOM   3070  R1  CHO   464      10.285   1.474  26.222  1.00  0.00            
ATOM   3071  R2  CHO   464      12.585   0.774  24.872  1.00  0.00            
ATOM   3072  R3  CHO   464      12.935   3.474  24.672  1.00  0.00            
ATOM   3073  R4  CHO   464      15.635   2.374  24.872  1.00  0.00            
ATOM   3074  R5  CHO   464      14.785   3.924  26.122  1.00  0.00            
ATOM   3075  C1  CHO   464      17.735   5.874  24.722  1.00  0.00           C
ATOM   3076  C2  CHO   464      21.335   6.724  25.322  1.00  0.00           C
ATOM   3077  ROH CHO   465     212.485  63.474  23.622  1.00  0.00            
ATOM   3078  R1  CHO   465     215.035  63.774  24.822  1.00  0.00            
ATOM   3079  R2  CHO   465     215.435  65.424  27.022  1.00  0.00            
ATOM   3080  R3  CHO   465     216.535  63.124  28.072  1.00  0.00            
ATOM   3081  R4  CHO   465     217.135  65.224  30.022  1.00  0.00            
ATOM   3082  R5  CHO   465     218.535  63.874  29.072  1.00  0.00            
ATOM   3083  C1  CHO   465     219.135  63.024  32.722  1.00  0.00           C
ATOM   3084  C2  CHO   465     218.085  63.724  36.172  1.00  0.00           C
ATOM   3085  ROH CHO   466     211.185 168.324  32.422  1.00  0.00            
ATOM   3086  R1  CHO   466     213.335 169.874  33.472  1.00  0.00            
ATOM   3087  R2  CHO   466     215.535 170.624  31.972  1.00  0.00            
ATOM   3088  R3  CHO   466     214.835 173.124  32.822  1.00  0.00            
ATOM   3089  R4  CHO   466     217.785 173.124  32.822  1.00  0.00            
ATOM   3090  R5  CHO   466     216.485 173.624  34.472  1.00  0.00            
ATOM   3091  C1  CHO   466     218.435 176.874  34.122  1.00  0.00           C
ATOM   3092  C2  CHO   466     218.885 177.974  37.422  1.00  0.00           C
ATOM   3093  ROH CHO   467     173.485  86.974  18.572  1.00  0.00            
ATOM   3094  R1  CHO   467     171.885  85.424  20.372  1.00  0.00            
ATOM   3095  R2  CHO   467     171.735  82.674  20.222  1.00  0.00            
ATOM   3096  R3  CHO   467     172.485  82.824  22.822  1.00  0.00            
ATOM   3097  R4  CHO   467     171.285  80.174  22.522  1.00  0.00            
ATOM   3098  R5  CHO   467     170.735  81.674  24.022  1.00  0.00            
ATOM   3099  C1  CHO   467     171.785  78.824  26.322  1.00  0.00           C
ATOM   3100  C2  CHO   467     172.785  75.174  26.622  1.00  0.00           C
ATOM   3101  ROH CHO   468      35.735 131.424  29.772  1.00  0.00            
ATOM   3102  R1  CHO   468      38.285 132.224  30.722  1.00  0.00            
ATOM   3103  R2  CHO   468      40.135 130.424  31.722  1.00  0.00            
ATOM   3104  R3  CHO   468      41.785 131.474  29.872  1.00  0.00            
ATOM   3105  R4  CHO   468      43.585 130.174  31.772  1.00  0.00            
ATOM   3106  R5  CHO   468      43.685 132.274  31.122  1.00  0.00            
ATOM   3107  C1  CHO   468      47.135 131.074  30.072  1.00  0.00           C
ATOM   3108  C2  CHO   468      50.835 129.424  28.622  1.00  0.00           C
ATOM   3109  ROH CHO   469     127.285 212.574  38.222  1.00  0.00            
ATOM   3110  R1  CHO   469     126.185 210.324  36.872  1.00  0.00            
ATOM   3111  R2  CHO   469     123.485 209.724  36.822  1.00  0.00            
ATOM   3112  R3  CHO   469     123.835 209.774  34.122  1.00  0.00            
ATOM   3113  R4  CHO   469     121.185 208.574  34.522  1.00  0.00            
ATOM   3114  R5  CHO   469     122.835 207.724  33.372  1.00  0.00            
ATOM   3115  C1  CHO   469     120.185 207.924  30.622  1.00  0.00           C
ATOM   3116  C2  CHO   469     117.385 205.724  28.172  1.00  0.00           C
ATOM   3117  ROH CHO   470      38.235  72.774  24.172  1.00  0.00            
ATOM   3118  R1  CHO   470      38.085  75.424  25.122  1.00  0.00            
ATOM   3119  R2  CHO   470      37.435  77.574  23.472  1.00  0.00            
ATOM   3120  R3  CHO   470      35.535  78.024  25.422  1.00  0.00            
ATOM   3121  R4  CHO   470      36.435  80.674  24.572  1.00  0.00            
ATOM   3122  R5  CHO   470      36.385  79.924  26.622  1.00  0.00            
ATOM   3123  C1  CHO   470      34.085  82.924  27.022  1.00  0.00           C
ATOM   3124  C2  CHO   470      37.035  85.724  26.422  1.00  0.00           C
ATOM   3125  ROH CHO   471      32.785 175.724  32.122  1.00  0.00            
ATOM   3126  R1  CHO   471      31.935 176.474  34.672  1.00  0.00            
ATOM   3127  R2  CHO   471      32.685 175.074  36.972  1.00  0.00            
ATOM   3128  R3  CHO   471      33.485 177.524  37.822  1.00  0.00            
ATOM   3129  R4  CHO   471      33.785 175.774  40.172  1.00  0.00            
ATOM   3130  R5  CHO   471      32.685 177.674  40.022  1.00  0.00            
ATOM   3131  C1  CHO   471      35.185 178.524  42.822  1.00  0.00           C
ATOM   3132  C2  CHO   471      38.235 181.024  44.222  1.00  0.00           C
ATOM   3133  ROH CHO   472       2.485 108.924  27.222  1.00  0.00            
ATOM   3134  R1  CHO   472       3.935 110.724  28.872  1.00  0.00            
ATOM   3135  R2  CHO   472       4.235 113.374  28.272  1.00  0.00            
ATOM   3136  R3  CHO   472       3.285 113.724  30.772  1.00  0.00            
ATOM   3137  R4  CHO   472       4.885 116.124  30.272  1.00  0.00            
ATOM   3138  R5  CHO   472       5.085 114.774  31.972  1.00  0.00            
ATOM   3139  C1  CHO   472       4.335 118.024  33.822  1.00  0.00           C
ATOM   3140  C2  CHO   472       3.435 121.574  32.972  1.00  0.00           C
ATOM   3141  ROH CHO   473      38.585  23.974  40.322  1.00  0.00            
ATOM   3142  R1  CHO   473      40.285  25.774  38.922  1.00  0.00            
ATOM   3143  R2  CHO   473      39.535  28.374  38.322  1.00  0.00            
ATOM   3144  R3  CHO   473      41.835  28.974  39.572  1.00  0.00            
ATOM   3145  R4  CHO   473      41.085  31.424  38.222  1.00  0.00            
ATOM   3146  R5  CHO   473      42.985  30.424  38.072  1.00  0.00            
ATOM   3147  C1  CHO   473      44.185  33.824  39.322  1.00  0.00           C
ATOM   3148  C2  CHO   473      46.835  35.774  35.672  1.00  0.00           C
ATOM   3149  ROH CHO   474      66.835 140.774  31.172  1.00  0.00            
ATOM   3150  R1  CHO   474      65.885 138.574  32.672  1.00  0.00            
ATOM   3151  R2  CHO   474      64.885 136.324  31.472  1.00  0.00            
ATOM   3152  R3  CHO   474      66.685 135.074  33.022  1.00  0.00            
ATOM   3153  R4  CHO   474      65.385 132.874  31.622  1.00  0.00            
ATOM   3154  R5  CHO   474      65.635 133.074  33.772  1.00  0.00            
ATOM   3155  C1  CHO   474      67.385 129.724  33.172  1.00  0.00           C
ATOM   3156  C2  CHO   474      64.685 127.874  35.322  1.00  0.00           C
ATOM   3157  ROH CHO   475     158.735  42.924  23.972  1.00  0.00            
ATOM   3158  R1  CHO   475     157.035  44.774  25.322  1.00  0.00            
ATOM   3159  R2  CHO   475     156.335  47.174  24.172  1.00  0.00            
ATOM   3160  R3  CHO   475     153.785  46.324  24.722  1.00  0.00            
ATOM   3161  R4  CHO   475     153.635  49.224  25.022  1.00  0.00            
ATOM   3162  R5  CHO   475     153.035  47.724  26.472  1.00  0.00            
ATOM   3163  C1  CHO   475     149.735  49.574  26.022  1.00  0.00           C
ATOM   3164  C2  CHO   475     147.185  51.124  28.222  1.00  0.00           C
ATOM   3165  ROH CHO   476     165.985 152.774  33.522  1.00  0.00            
ATOM   3166  R1  CHO   476     165.985 152.224  30.722  1.00  0.00            
ATOM   3167  R2  CHO   476     168.235 152.574  29.122  1.00  0.00            
ATOM   3168  R3  CHO   476     167.785 149.974  28.472  1.00  0.00            
ATOM   3169  R4  CHO   476     169.185 151.074  26.172  1.00  0.00            
ATOM   3170  R5  CHO   476     167.335 150.024  26.122  1.00  0.00            
ATOM   3171  C1  CHO   476     169.385 147.774  23.872  1.00  0.00           C
ATOM   3172  C2  CHO   476     174.185 146.524  22.372  1.00  0.00           C
ATOM   3173  ROH CHO   477     103.585  33.024  31.722  1.00  0.00            
ATOM   3174  R1  CHO   477     104.135  31.324  33.922  1.00  0.00            
ATOM   3175  R2  CHO   477     103.085  31.724  36.422  1.00  0.00            
ATOM   3176  R3  CHO   477     102.235  29.174  36.122  1.00  0.00            
ATOM   3177  R4  CHO   477     102.335  29.624  39.022  1.00  0.00            
ATOM   3178  R5  CHO   477     103.285  27.974  37.922  1.00  0.00            
ATOM   3179  C1  CHO   477     101.085  25.924  40.272  1.00  0.00           C
ATOM   3180  C2  CHO   477      99.035  23.724  42.572  1.00  0.00           C
ATOM   3181  ROH CHO   478     179.135 209.224  33.972  1.00  0.00            
ATOM   3182  R1  CHO   478     177.785 207.524  35.772  1.00  0.00            
ATOM   3183  R2  CHO   478     178.385 204.824  35.972  1.00  0.00            
ATOM   3184  R3  CHO   478     178.735 205.424  38.622  1.00  0.00            
ATOM   3185  R4  CHO   478     178.935 202.524  38.472  1.00  0.00            
ATOM   3186  R5  CHO   478     177.635 203.674  39.772  1.00  0.00            
ATOM   3187  C1  CHO   478     179.635 201.724  42.372  1.00  0.00           C
ATOM   3188  C2  CHO   478     181.585 198.724  43.972  1.00  0.00           C
ATOM   3189  ROH CHO   479     225.385  27.074  28.572  1.00  0.00            
ATOM   3190  R1  CHO   479     224.735  26.524  31.272  1.00  0.00            
ATOM   3191  R2  CHO   479     224.285  28.524  33.172  1.00  0.00            
ATOM   3192  R3  CHO   479     221.935  27.174  33.522  1.00  0.00            
ATOM   3193  R4  CHO   479     222.485  28.524  36.072  1.00  0.00            
ATOM   3194  R5  CHO   479     222.085  26.374  35.772  1.00  0.00            
ATOM   3195  C1  CHO   479     219.185  27.274  38.172  1.00  0.00           C
ATOM   3196  C2  CHO   479     219.485  25.024  40.822  1.00  0.00           C
ATOM   3197  ROH CHO   480     170.035 203.324  30.272  1.00  0.00            
ATOM   3198  R1  CHO   480     167.635 202.774  28.822  1.00  0.00            
ATOM   3199  R2  CHO   480     165.635 204.624  28.472  1.00  0.00            
ATOM   3200  R3  CHO   480     166.035 204.074  25.822  1.00  0.00            
ATOM   3201  R4  CHO   480     163.385 205.324  25.972  1.00  0.00            
ATOM   3202  R5  CHO   480     163.835 203.374  25.072  1.00  0.00            
ATOM   3203  C1  CHO   480     162.385 205.224  22.022  1.00  0.00           C
ATOM   3204  C2  CHO   480     159.185 206.274  19.722  1.00  0.00           C
ATOM   3205  ROH CHO   481     202.335 211.324  25.522  1.00  0.00            
ATOM   3206  R1  CHO   481     204.785 209.924  25.372  1.00  0.00            
ATOM   3207  R2  CHO   481     207.235 211.124  25.972  1.00  0.00            
ATOM   3208  R3  CHO   481     207.485 208.974  27.622  1.00  0.00            
ATOM   3209  R4  CHO   481     210.235 209.824  27.022  1.00  0.00            
ATOM   3210  R5  CHO   481     209.385 207.824  26.772  1.00  0.00            
ATOM   3211  C1  CHO   481     212.235 207.074  29.172  1.00  0.00           C
ATOM   3212  C2  CHO   481     212.935 205.224  32.522  1.00  0.00           C
ATOM   3213  ROH CHO   482     118.235 163.624  41.972  1.00  0.00            
ATOM   3214  R1  CHO   482     118.935 164.224  44.622  1.00  0.00            
ATOM   3215  R2  CHO   482     121.485 165.024  45.372  1.00  0.00            
ATOM   3216  R3  CHO   482     120.135 167.124  46.472  1.00  0.00            
ATOM   3217  R4  CHO   482     122.835 167.274  47.622  1.00  0.00            
ATOM   3218  R5  CHO   482     120.985 167.224  48.722  1.00  0.00            
ATOM   3219  C1  CHO   482     122.435 170.524  49.972  1.00  0.00           C
ATOM   3220  C2  CHO   482     126.085 172.174  51.522  1.00  0.00           C
ATOM   3221  ROH CHO   483      79.435 106.624  45.672  1.00  0.00            
ATOM   3222  R1  CHO   483      77.935 106.274  43.322  1.00  0.00            
ATOM   3223  R2  CHO   483      78.735 104.624  41.272  1.00  0.00            
ATOM   3224  R3  CHO   483      76.235 103.574  41.572  1.00  0.00            
ATOM   3225  R4  CHO   483      77.235 102.374  39.072  1.00  0.00            
ATOM   3226  R5  CHO   483      75.385 103.424  39.372  1.00  0.00            
ATOM   3227  C1  CHO   483      74.035 100.074  38.172  1.00  0.00           C
ATOM   3228  C2  CHO   483      69.435 100.024  37.772  1.00  0.00           C
ATOM   3229  ROH CHO   484     107.535  59.224  25.472  1.00  0.00            
ATOM   3230  R1  CHO   484     106.885  60.824  27.722  1.00  0.00            
ATOM   3231  R2  CHO   484     107.335  59.974  30.322  1.00  0.00            
ATOM   3232  R3  CHO   484     108.635  62.374  30.522  1.00  0.00            
ATOM   3233  R4  CHO   484     108.885  61.174  33.172  1.00  0.00            
ATOM   3234  R5  CHO   484     108.135  63.174  32.722  1.00  0.00            
ATOM   3235  C1  CHO   484     111.035  64.074  35.022  1.00  0.00           C
ATOM   3236  C2  CHO   484     111.635  63.374  38.822  1.00  0.00           C
ATOM   3237  ROH CHO   485     176.635  15.524  31.172  1.00  0.00            
ATOM   3238  R1  CHO   485     177.685  13.424  29.572  1.00  0.00            
ATOM   3239  R2  CHO   485     178.985  11.274  30.622  1.00  0.00            
ATOM   3240  R3  CHO   485     177.135   9.874  29.222  1.00  0.00            
ATOM   3241  R4  CHO   485     179.185   7.874  29.922  1.00  0.00            
ATOM   3242  R5  CHO   485     178.435   8.324  27.922  1.00  0.00            
ATOM   3243  C1  CHO   485     177.535   4.624  28.172  1.00  0.00           C
ATOM   3244  C2  CHO   485     177.985   3.024  23.622  1.00  0.00           C
ATOM   3245  ROH CHO   486     135.535  61.974  26.772  1.00  0.00            
ATOM   3246  R1  CHO   486     136.585  59.374  26.772  1.00  0.00            
ATOM   3247  R2  CHO   486     135.535  57.374  25.172  1.00  0.00            
ATOM   3248  R3  CHO   486     138.085  57.124  24.322  1.00  0.00            
ATOM   3249  R4  CHO   486     136.885  54.524  23.722  1.00  0.00            
ATOM   3250  R5  CHO   486     138.685  54.874  24.822  1.00  0.00            
ATOM   3251  C1  CHO   486     140.085  52.674  22.022  1.00  0.00           C
ATOM   3252  C2  CHO   486     142.735  50.324  21.072  1.00  0.00           C
ATOM   3253  ROH CHO   487      64.685  98.124  30.022  1.00  0.00            
ATOM   3254  R1  CHO   487      62.035  98.674  30.822  1.00  0.00            
ATOM   3255  R2  CHO   487      59.885  97.124  30.072  1.00  0.00            
ATOM   3256  R3  CHO   487      59.435  97.024  32.772  1.00  0.00            
ATOM   3257  R4  CHO   487      56.785  97.424  31.572  1.00  0.00            
ATOM   3258  R5  CHO   487      57.685  98.624  33.122  1.00  0.00            
ATOM   3259  C1  CHO   487      54.535  97.524  34.922  1.00  0.00           C
ATOM   3260  C2  CHO   487      51.235  98.574  33.022  1.00  0.00           C
ATOM   3261  ROH CHO   488     121.485 193.274  32.522  1.00  0.00            
ATOM   3262  R1  CHO   488     123.235 194.824  30.872  1.00  0.00            
ATOM   3263  R2  CHO   488     122.335 196.674  29.022  1.00  0.00            
ATOM   3264  R3  CHO   488     123.985 198.324  30.372  1.00  0.00            
ATOM   3265  R4  CHO   488     124.135 199.224  27.572  1.00  0.00            
ATOM   3266  R5  CHO   488     125.835 198.674  28.872  1.00  0.00            
ATOM   3267  C1  CHO   488     126.785 202.274  27.972  1.00  0.00           C
ATOM   3268  C2  CHO   488     125.385 202.574  23.722  1.00  0.00           C
ATOM   3269  ROH CHO   489     201.835  27.924  27.072  1.00  0.00            
ATOM   3270  R1  CHO   489     199.035  28.174  27.422  1.00  0.00            
ATOM   3271  R2  CHO   489     197.885  28.624  29.872  1.00  0.00            
ATOM   3272  R3  CHO   489     196.735  30.724  28.622  1.00  0.00            
ATOM   3273  R4  CHO   489     195.285  30.524  31.172  1.00  0.00            
ATOM   3274  R5  CHO   489     194.435  30.574  29.172  1.00  0.00            
ATOM   3275  C1  CHO   489     192.785  33.674  30.722  1.00  0.00           C
ATOM   3276  C2  CHO   489     191.585  32.074  34.472  1.00  0.00           C
ATOM   3277  ROH CHO   490     199.385 152.924  23.322  1.00  0.00            
ATOM   3278  R1  CHO   490     199.235 155.124  25.122  1.00  0.00            
ATOM   3279  R2  CHO   490     199.435 154.824  27.872  1.00  0.00            
ATOM   3280  R3  CHO   490     201.435 156.624  27.622  1.00  0.00            
ATOM   3281  R4  CHO   490     200.735 156.674  30.422  1.00  0.00            
ATOM   3282  R5  CHO   490     200.835 158.374  29.072  1.00  0.00            
ATOM   3283  C1  CHO   490     203.385 159.474  31.722  1.00  0.00           C
ATOM   3284  C2  CHO   490     202.385 163.574  32.572  1.00  0.00           C
ATOM   3285  ROH CHO   491     103.485 122.674  46.772  1.00  0.00            
ATOM   3286  R1  CHO   491     101.685 124.374  45.472  1.00  0.00            
ATOM   3287  R2  CHO   491     101.735 127.124  45.722  1.00  0.00            
ATOM   3288  R3  CHO   491     101.835 127.074  43.022  1.00  0.00            
ATOM   3289  R4  CHO   491     101.685 129.924  43.672  1.00  0.00            
ATOM   3290  R5  CHO   491     100.385 128.824  42.322  1.00  0.00            
ATOM   3291  C1  CHO   491     101.735 131.474  39.922  1.00  0.00           C
ATOM   3292  C2  CHO   491     102.385 134.474  37.122  1.00  0.00           C
ATOM   3293  ROH CHO   492     132.685 217.624  31.122  1.00  0.00            
ATOM   3294  R1  CHO   492     134.835 218.724  32.622  1.00  0.00            
ATOM   3295  R2  CHO   492     137.235 219.474  31.472  1.00  0.00            
ATOM   3296  R3  CHO   492     136.735 221.874  32.622  1.00  0.00            
ATOM   3297  R4  CHO   492     139.485 222.074  31.672  1.00  0.00            
ATOM   3298  R5  CHO   492     138.785 222.474  33.722  1.00  0.00            
ATOM   3299  C1  CHO   492     140.285 225.874  32.872  1.00  0.00           C
ATOM   3300  C2  CHO   492     143.935 225.374  31.922  1.00  0.00           C
ATOM   3301  ROH CHO   493     154.185   4.674  30.622  1.00  0.00            
ATOM   3302  R1  CHO   493     154.635   7.424  31.072  1.00  0.00            
ATOM   3303  R2  CHO   493     157.085   8.474  31.822  1.00  0.00            
ATOM   3304  R3  CHO   493     156.685  10.024  29.672  1.00  0.00            
ATOM   3305  R4  CHO   493     158.135  11.724  31.572  1.00  0.00            
ATOM   3306  R5  CHO   493     156.235  12.224  30.572  1.00  0.00            
ATOM   3307  C1  CHO   493     158.385  15.124  29.372  1.00  0.00           C
ATOM   3308  C2  CHO   493     159.585  19.124  28.122  1.00  0.00           C
ATOM   3309  ROH CHO   494      11.485 209.574  36.522  1.00  0.00            
ATOM   3310  R1  CHO   494      10.635 208.674  33.922  1.00  0.00            
ATOM   3311  R2  CHO   494       8.535 209.824  32.572  1.00  0.00            
ATOM   3312  R3  CHO   494      10.385 210.124  30.622  1.00  0.00            
ATOM   3313  R4  CHO   494       7.785 209.924  29.222  1.00  0.00            
ATOM   3314  R5  CHO   494       9.585 208.724  28.822  1.00  0.00            
ATOM   3315  C1  CHO   494       9.085 210.274  25.372  1.00  0.00           C
ATOM   3316  C2  CHO   494       9.085 209.624  21.172  1.00  0.00           C
ATOM   3317  ROH CHO   495      70.485  56.474  46.572  1.00  0.00            
ATOM   3318  R1  CHO   495      69.785  56.224  43.822  1.00  0.00            
ATOM   3319  R2  CHO   495      70.435  58.124  41.972  1.00  0.00            
ATOM   3320  R3  CHO   495      71.585  56.024  40.672  1.00  0.00            
ATOM   3321  R4  CHO   495      70.035  57.424  38.622  1.00  0.00            
ATOM   3322  R5  CHO   495      69.935  55.324  39.122  1.00  0.00            
ATOM   3323  C1  CHO   495      70.885  55.024  35.472  1.00  0.00           C
ATOM   3324  C2  CHO   495      68.235  53.124  32.222  1.00  0.00           C
ATOM   3325  ROH CHO   496     219.485  43.824  23.222  1.00  0.00            
ATOM   3326  R1  CHO   496     221.335  41.774  23.822  1.00  0.00            
ATOM   3327  R2  CHO   496     220.585  39.124  24.122  1.00  0.00            
ATOM   3328  R3  CHO   496     222.485  38.674  22.272  1.00  0.00            
ATOM   3329  R4  CHO   496     221.735  36.024  23.222  1.00  0.00            
ATOM   3330  R5  CHO   496     223.785  36.874  23.122  1.00  0.00            
ATOM   3331  C1  CHO   496     224.235  33.774  20.922  1.00  0.00           C
ATOM   3332  C2  CHO   496     224.885  29.524  20.222  1.00  0.00           C
ATOM   3333  ROH CHO   497      87.735 207.224  27.322  1.00  0.00            
ATOM   3334  R1  CHO   497      86.285 207.074  29.772  1.00  0.00            
ATOM   3335  R2  CHO   497      87.385 206.024  32.072  1.00  0.00            
ATOM   3336  R3  CHO   497      86.635 208.424  33.122  1.00  0.00            
ATOM   3337  R4  CHO   497      87.435 206.824  35.422  1.00  0.00            
ATOM   3338  R5  CHO   497      85.585 207.874  35.172  1.00  0.00            
ATOM   3339  C1  CHO   497      86.835 209.574  38.372  1.00  0.00           C
ATOM   3340  C2  CHO   497      90.135 212.174  40.622  1.00  0.00           C
ATOM   3341  ROH CHO   498     223.885  42.824  39.772  1.00  0.00            
ATOM   3342  R1  CHO   498     221.835  43.074  37.822  1.00  0.00            
ATOM   3343  R2  CHO   498     222.335  43.924  35.272  1.00  0.00            
ATOM   3344  R3  CHO   498     221.135  41.574  34.572  1.00  0.00            
ATOM   3345  R4  CHO   498     220.185  43.524  32.572  1.00  0.00            
ATOM   3346  R5  CHO   498     218.935  42.224  33.872  1.00  0.00            
ATOM   3347  C1  CHO   498     217.785  41.074  30.422  1.00  0.00           C
ATOM   3348  C2  CHO   498     217.185  41.524  26.772  1.00  0.00           C
ATOM   3349  ROH CHO   499     114.435 133.224  46.072  1.00  0.00            
ATOM   3350  R1  CHO   499     115.985 135.624  45.922  1.00  0.00            
ATOM   3351  R2  CHO   499     118.585 135.624  44.972  1.00  0.00            
ATOM   3352  R3  CHO   499     117.585 137.524  43.222  1.00  0.00            
ATOM   3353  R4  CHO   499     120.485 137.774  43.022  1.00  0.00            
ATOM   3354  R5  CHO   499     119.035 139.374  43.472  1.00  0.00            
ATOM   3355  C1  CHO   499     120.635 140.774  40.322  1.00  0.00           C
ATOM   3356  C2  CHO   499     120.585 144.124  38.222  1.00  0.00           C
ATOM   3357  ROH CHO   500      85.935 139.724  26.322  1.00  0.00            
ATOM   3358  R1  CHO   500      84.985 140.074  28.972  1.00  0.00            
ATOM   3359  R2  CHO   500      85.585 138.324  31.022  1.00  0.00            
ATOM   3360  R3  CHO   500      86.485 140.574  32.272  1.00  0.00            
ATOM   3361  R4  CHO   500      85.635 138.824  34.472  1.00  0.00            
ATOM   3362  R5  CHO   500      84.985 140.874  34.122  1.00  0.00            
ATOM   3363  C1  CHO   500      86.485 141.224  37.622  1.00  0.00           C
ATOM   3364  C2  CHO   500      86.485 143.424  40.872  1.00  0.00           C
ATOM   3365  ROH CHO   501      11.485 138.124  30.472  1.00  0.00            
ATOM   3366  R1  CHO   501       8.835 137.974  31.422  1.00  0.00            
ATOM   3367  R2  CHO   501       6.935 136.324  30.272  1.00  0.00            
ATOM   3368  R3  CHO   501       6.635 135.424  32.822  1.00  0.00            
ATOM   3369  R4  CHO   501       4.635 133.974  31.272  1.00  0.00            
ATOM   3370  R5  CHO   501       4.285 135.124  33.122  1.00  0.00            
ATOM   3371  C1  CHO   501       3.035 131.674  34.272  1.00  0.00           C
ATOM   3372  C2  CHO   501       0.135 129.224  31.672  1.00  0.00           C
ATOM   3373  ROH CHO   502     106.485  25.074  35.722  1.00  0.00            
ATOM   3374  R1  CHO   502     107.135  27.824  35.472  1.00  0.00            
ATOM   3375  R2  CHO   502     109.635  28.824  35.972  1.00  0.00            
ATOM   3376  R3  CHO   502     109.385  29.824  33.472  1.00  0.00            
ATOM   3377  R4  CHO   502     110.785  31.924  34.972  1.00  0.00            
ATOM   3378  R5  CHO   502     108.935  32.174  33.772  1.00  0.00            
ATOM   3379  C1  CHO   502     111.185  34.674  32.022  1.00  0.00           C
ATOM   3380  C2  CHO   502     110.635  38.074  29.972  1.00  0.00           C
ATOM   3381  ROH CHO   503     167.235 184.874  35.572  1.00  0.00            
ATOM   3382  R1  CHO   503     166.035 183.724  33.322  1.00  0.00            
ATOM   3383  R2  CHO   503     165.585 185.174  30.972  1.00  0.00            
ATOM   3384  R3  CHO   503     166.985 183.174  29.822  1.00  0.00            
ATOM   3385  R4  CHO   503     166.085 184.824  27.572  1.00  0.00            
ATOM   3386  R5  CHO   503     165.785 182.674  27.822  1.00  0.00            
ATOM   3387  C1  CHO   503     167.735 182.724  24.522  1.00  0.00           C
ATOM   3388  C2  CHO   503     168.435 179.574  21.072  1.00  0.00           C
ATOM   3389  ROH CHO   504     153.335 136.774  31.472  1.00  0.00            
ATOM   3390  R1  CHO   504     154.235 137.574  34.022  1.00  0.00            
ATOM   3391  R2  CHO   504     153.785 136.074  36.322  1.00  0.00            
ATOM   3392  R3  CHO   504     156.485 136.224  36.572  1.00  0.00            
ATOM   3393  R4  CHO   504     155.535 134.924  39.072  1.00  0.00            
ATOM   3394  R5  CHO   504     156.785 136.724  38.922  1.00  0.00            
ATOM   3395  C1  CHO   504     159.085 134.424  40.922  1.00  0.00           C
ATOM   3396  C2  CHO   504     160.935 133.724  42.722  1.00  0.00           C
ATOM   3397  ROH CHO   505     109.885  87.324  43.472  1.00  0.00            
ATOM   3398  R1  CHO   505     108.685  87.624  40.922  1.00  0.00            
ATOM   3399  R2  CHO   505     105.935  88.024  40.622  1.00  0.00            
ATOM   3400  R3  CHO   505     106.735  90.174  39.172  1.00  0.00            
ATOM   3401  R4  CHO   505     103.935  89.874  38.522  1.00  0.00            
ATOM   3402  R5  CHO   505     105.585  89.974  37.122  1.00  0.00            
ATOM   3403  C1  CHO   505     103.535  92.974  35.922  1.00  0.00           C
ATOM   3404  C2  CHO   505     101.335  95.324  33.572  1.00  0.00           C
ATOM   3405  ROH CHO   506     145.035 180.974  38.772  1.00  0.00            
ATOM   3406  R1  CHO   506     146.535 178.874  39.922  1.00  0.00            
ATOM   3407  R2  CHO   506     147.685 179.074  42.422  1.00  0.00            
ATOM   3408  R3  CHO   506     146.285 176.724  42.822  1.00  0.00            
ATOM   3409  R4  CHO   506     148.735 176.424  44.422  1.00  0.00            
ATOM   3410  R5  CHO   506     147.985 175.074  42.922  1.00  0.00            
ATOM   3411  C1  CHO   506     148.085 172.774  45.972  1.00  0.00           C
ATOM   3412  C2  CHO   506     147.035 169.324  45.222  1.00  0.00           C
ATOM   3413  ROH CHO   507     148.335 144.574  30.222  1.00  0.00            
ATOM   3414  R1  CHO   507     151.135 144.274  30.672  1.00  0.00            
ATOM   3415  R2  CHO   507     152.185 143.774  33.172  1.00  0.00            
ATOM   3416  R3  CHO   507     153.335 141.674  31.922  1.00  0.00            
ATOM   3417  R4  CHO   507     155.135 142.274  34.172  1.00  0.00            
ATOM   3418  R5  CHO   507     155.685 142.124  32.072  1.00  0.00            
ATOM   3419  C1  CHO   507     157.985 139.424  33.522  1.00  0.00           C
ATOM   3420  C2  CHO   507     161.185 139.524  35.972  1.00  0.00           C
ATOM   3421  ROH CHO   508      90.535 134.974  40.372  1.00  0.00            
ATOM   3422  R1  CHO   508      93.335 135.274  40.272  1.00  0.00            
ATOM   3423  R2  CHO   508      94.735 135.424  37.872  1.00  0.00            
ATOM   3424  R3  CHO   508      95.685 137.724  38.972  1.00  0.00            
ATOM   3425  R4  CHO   508      97.935 136.624  37.472  1.00  0.00            
ATOM   3426  R5  CHO   508      97.985 137.224  39.572  1.00  0.00            
ATOM   3427  C1  CHO   508     100.735 139.524  38.222  1.00  0.00           C
ATOM   3428  C2  CHO   508     104.735 139.924  41.322  1.00  0.00           C
ATOM   3429  ROH CHO   509     105.935   9.324  40.272  1.00  0.00            
ATOM   3430  R1  CHO   509     105.585  10.974  37.972  1.00  0.00            
ATOM   3431  R2  CHO   509     103.985  10.274  35.822  1.00  0.00            
ATOM   3432  R3  CHO   509     102.785  12.674  36.322  1.00  0.00            
ATOM   3433  R4  CHO   509     102.635  12.324  33.422  1.00  0.00            
ATOM   3434  R5  CHO   509     103.435  14.074  34.522  1.00  0.00            
ATOM   3435  C1  CHO   509     100.735  15.774  32.472  1.00  0.00           C
ATOM   3436  C2  CHO   509     102.685  17.974  30.022  1.00  0.00           C
ATOM   3437  ROH CHO   510     107.285 113.624  30.172  1.00  0.00            
ATOM   3438  R1  CHO   510     107.035 112.474  32.722  1.00  0.00            
ATOM   3439  R2  CHO   510     109.235 111.924  34.322  1.00  0.00            
ATOM   3440  R3  CHO   510     107.885 113.424  36.122  1.00  0.00            
ATOM   3441  R4  CHO   510     109.285 111.424  37.722  1.00  0.00            
ATOM   3442  R5  CHO   510     107.185 111.874  37.772  1.00  0.00            
ATOM   3443  C1  CHO   510     108.085 112.524  41.422  1.00  0.00           C
ATOM   3444  C2  CHO   510     108.485 111.874  44.772  1.00  0.00           C
ATOM   3445  ROH CHO   511      75.535 160.324  43.972  1.00  0.00            
ATOM   3446  R1  CHO   511      78.035 159.074  43.572  1.00  0.00            
ATOM   3447  R2  CHO   511      79.185 158.774  41.122  1.00  0.00            
ATOM   3448  R3  CHO   511      81.335 160.024  42.272  1.00  0.00            
ATOM   3449  R4  CHO   511      82.435 158.774  39.872  1.00  0.00            
ATOM   3450  R5  CHO   511      83.185 158.524  41.922  1.00  0.00            
ATOM   3451  C1  CHO   511      86.285 159.974  40.222  1.00  0.00           C
ATOM   3452  C2  CHO   511      88.985 158.224  40.372  1.00  0.00           C
ATOM   3453  ROH CHO   512     126.685  23.424  36.722  1.00  0.00            
ATOM   3454  R1  CHO   512     126.885  24.724  34.222  1.00  0.00            
ATOM   3455  R2  CHO   512     129.285  25.374  33.022  1.00  0.00            
ATOM   3456  R3  CHO   512     128.235  23.974  30.972  1.00  0.00            
ATOM   3457  R4  CHO   512     130.435  25.524  29.772  1.00  0.00            
ATOM   3458  R5  CHO   512     128.385  25.474  29.122  1.00  0.00            
ATOM   3459  C1  CHO   512     130.135  24.274  25.922  1.00  0.00           C
ATOM   3460  C2  CHO   512     128.985  24.424  22.772  1.00  0.00           C
ATOM   3461  ROH CHO   513      56.485  64.124  48.122  1.00  0.00            
ATOM   3462  R1  CHO   513      54.585  62.924  46.422  1.00  0.00            
ATOM   3463  R2  CHO   513      52.885  64.374  44.822  1.00  0.00            
ATOM   3464  R3  CHO   513      53.935  62.824  42.872  1.00  0.00            
ATOM   3465  R4  CHO   513      51.135  63.174  42.122  1.00  0.00            
ATOM   3466  R5  CHO   513      52.185  61.274  42.272  1.00  0.00            
ATOM   3467  C1  CHO   513      51.085  61.074  38.622  1.00  0.00           C
ATOM   3468  C2  CHO   513      48.035  59.274  39.872  1.00  0.00           C
ATOM   3469  ROH CHO   514     163.785  40.924  23.322  1.00  0.00            
ATOM   3470  R1  CHO   514     165.635  42.924  24.022  1.00  0.00            
ATOM   3471  R2  CHO   514     168.235  42.974  23.072  1.00  0.00            
ATOM   3472  R3  CHO   514     167.585  45.524  22.322  1.00  0.00            
ATOM   3473  R4  CHO   514     170.485  45.474  22.272  1.00  0.00            
ATOM   3474  R5  CHO   514     169.235  46.874  23.322  1.00  0.00            
ATOM   3475  C1  CHO   514     171.185  49.274  21.072  1.00  0.00           C
ATOM   3476  C2  CHO   514     172.685  52.524  21.372  1.00  0.00           C
ATOM   3477  ROH CHO   515      42.285  21.724  42.772  1.00  0.00            
ATOM   3478  R1  CHO   515      43.735  21.574  40.322  1.00  0.00            
ATOM   3479  R2  CHO   515      44.435  19.124  39.222  1.00  0.00            
ATOM   3480  R3  CHO   515      43.135  20.124  37.022  1.00  0.00            
ATOM   3481  R4  CHO   515      44.885  18.074  35.972  1.00  0.00            
ATOM   3482  R5  CHO   515      44.785  20.124  35.322  1.00  0.00            
ATOM   3483  C1  CHO   515      43.935  18.374  32.022  1.00  0.00           C
ATOM   3484  C2  CHO   515      45.735  17.324  28.072  1.00  0.00           C
ATOM   3485  ROH CHO   516     216.285  24.274  24.872  1.00  0.00            
ATOM   3486  R1  CHO   516     216.185  24.474  27.672  1.00  0.00            
ATOM   3487  R2  CHO   516     213.835  24.874  29.072  1.00  0.00            
ATOM   3488  R3  CHO   516     214.685  22.674  30.422  1.00  0.00            
ATOM   3489  R4  CHO   516     212.535  23.824  32.072  1.00  0.00            
ATOM   3490  R5  CHO   516     214.585  23.324  32.722  1.00  0.00            
ATOM   3491  C1  CHO   516     212.535  21.174  35.122  1.00  0.00           C
ATOM   3492  C2  CHO   516     212.285  21.974  39.522  1.00  0.00           C
ATOM   3493  ROH CHO   517      96.385  73.524  43.022  1.00  0.00            
ATOM   3494  R1  CHO   517      93.685  73.874  43.872  1.00  0.00            
ATOM   3495  R2  CHO   517      92.535  76.374  44.122  1.00  0.00            
ATOM   3496  R3  CHO   517      90.685  75.374  42.472  1.00  0.00            
ATOM   3497  R4  CHO   517      89.685  78.024  43.122  1.00  0.00            
ATOM   3498  R5  CHO   517      88.585  76.124  43.322  1.00  0.00            
ATOM   3499  C1  CHO   517      86.235  78.024  40.972  1.00  0.00           C
ATOM   3500  C2  CHO   517      83.935  81.474  40.222  1.00  0.00           C
ATOM   3501  ROH CHO   518      18.485  93.624  29.822  1.00  0.00            
ATOM   3502  R1  CHO   518      17.135  96.124  29.772  1.00  0.00            
ATOM   3503  R2  CHO   518      17.785  98.174  31.472  1.00  0.00            
ATOM   3504  R3  CHO   518      18.035  99.574  29.172  1.00  0.00            
ATOM   3505  R4  CHO   518      17.685 101.624  31.272  1.00  0.00            
ATOM   3506  R5  CHO   518      16.485 101.424  29.422  1.00  0.00            
ATOM   3507  C1  CHO   518      17.835 104.974  28.922  1.00  0.00           C
ATOM   3508  C2  CHO   518      18.185 107.724  31.722  1.00  0.00           C
ATOM   3509  ROH CHO   519     156.635 141.474  39.022  1.00  0.00            
ATOM   3510  R1  CHO   519     157.585 143.474  40.722  1.00  0.00            
ATOM   3511  R2  CHO   519     157.185 146.174  40.322  1.00  0.00            
ATOM   3512  R3  CHO   519     156.185 146.074  42.822  1.00  0.00            
ATOM   3513  R4  CHO   519     157.135 148.874  42.472  1.00  0.00            
ATOM   3514  R5  CHO   519     157.635 147.474  44.072  1.00  0.00            
ATOM   3515  C1  CHO   519     156.135 150.374  46.122  1.00  0.00           C
ATOM   3516  C2  CHO   519     157.685 153.574  47.222  1.00  0.00           C
ATOM   3517  ROH CHO   520       9.385 117.474  32.022  1.00  0.00            
ATOM   3518  R1  CHO   520       9.735 115.124  30.522  1.00  0.00            
ATOM   3519  R2  CHO   520      10.185 112.624  31.672  1.00  0.00            
ATOM   3520  R3  CHO   520       8.035 111.924  30.222  1.00  0.00            
ATOM   3521  R4  CHO   520       9.685 109.524  30.322  1.00  0.00            
ATOM   3522  R5  CHO   520       8.885 110.474  28.522  1.00  0.00            
ATOM   3523  C1  CHO   520       7.385 106.974  28.172  1.00  0.00           C
ATOM   3524  C2  CHO   520       9.085 103.774  26.722  1.00  0.00           C
ATOM   3525  ROH CHO   521     205.785 108.374  32.872  1.00  0.00            
ATOM   3526  R1  CHO   521     207.885 106.674  33.672  1.00  0.00            
ATOM   3527  R2  CHO   521     207.785 105.174  35.972  1.00  0.00            
ATOM   3528  R3  CHO   521     208.335 103.124  34.272  1.00  0.00            
ATOM   3529  R4  CHO   521     209.635 102.374  36.822  1.00  0.00            
ATOM   3530  R5  CHO   521     210.535 102.474  34.872  1.00  0.00            
ATOM   3531  C1  CHO   521     211.185  98.824  35.672  1.00  0.00           C
ATOM   3532  C2  CHO   521     214.635  97.274  34.522  1.00  0.00           C
ATOM   3533  ROH CHO   522     139.335   3.774  27.122  1.00  0.00            
ATOM   3534  R1  CHO   522     139.435   4.774  29.772  1.00  0.00            
ATOM   3535  R2  CHO   522     138.235   7.124  30.522  1.00  0.00            
ATOM   3536  R3  CHO   522     137.085   5.574  32.422  1.00  0.00            
ATOM   3537  R4  CHO   522     136.485   8.324  33.272  1.00  0.00            
ATOM   3538  R5  CHO   522     137.435   6.774  34.472  1.00  0.00            
ATOM   3539  C1  CHO   522     134.435   7.574  36.672  1.00  0.00           C
ATOM   3540  C2  CHO   522     130.385  10.174  37.022  1.00  0.00           C
ATOM   3541  ROH CHO   523     144.285 219.824  21.322  1.00  0.00            
ATOM   3542  R1  CHO   523     143.735 219.974  24.072  1.00  0.00            
ATOM   3543  R2  CHO   523     141.185 219.474  25.122  1.00  0.00            
ATOM   3544  R3  CHO   523     142.535 217.724  26.672  1.00  0.00            
ATOM   3545  R4  CHO   523     139.935 218.024  27.972  1.00  0.00            
ATOM   3546  R5  CHO   523     141.885 218.274  28.922  1.00  0.00            
ATOM   3547  C1  CHO   523     140.435 215.524  31.122  1.00  0.00           C
ATOM   3548  C2  CHO   523     140.585 213.524  33.822  1.00  0.00           C
ATOM   3549  ROH CHO   524      98.235 164.974  38.122  1.00  0.00            
ATOM   3550  R1  CHO   524      95.485 165.724  37.822  1.00  0.00            
ATOM   3551  R2  CHO   524      94.585 167.274  35.722  1.00  0.00            
ATOM   3552  R3  CHO   524      92.885 165.224  35.372  1.00  0.00            
ATOM   3553  R4  CHO   524      91.685 167.424  33.922  1.00  0.00            
ATOM   3554  R5  CHO   524      90.685 166.224  35.422  1.00  0.00            
ATOM   3555  C1  CHO   524      88.335 165.624  32.522  1.00  0.00           C
ATOM   3556  C2  CHO   524      83.735 164.524  32.322  1.00  0.00           C
ATOM   3557  ROH CHO   525      99.835  59.124  18.922  1.00  0.00            
ATOM   3558  R1  CHO   525      98.335  57.624  20.772  1.00  0.00            
ATOM   3559  R2  CHO   525      98.985  55.024  21.422  1.00  0.00            
ATOM   3560  R3  CHO   525      98.935  55.974  23.972  1.00  0.00            
ATOM   3561  R4  CHO   525      99.635  53.174  24.272  1.00  0.00            
ATOM   3562  R5  CHO   525      98.035  54.224  25.272  1.00  0.00            
ATOM   3563  C1  CHO   525     100.035  53.024  28.322  1.00  0.00           C
ATOM   3564  C2  CHO   525     100.085  49.574  30.272  1.00  0.00           C
ATOM   3565  ROH CHO   526     186.085 178.574  20.122  1.00  0.00            
ATOM   3566  R1  CHO   526     185.785 179.224  22.822  1.00  0.00            
ATOM   3567  R2  CHO   526     187.835 180.224  24.322  1.00  0.00            
ATOM   3568  R3  CHO   526     186.085 182.224  24.872  1.00  0.00            
ATOM   3569  R4  CHO   526     187.985 182.324  27.072  1.00  0.00            
ATOM   3570  R5  CHO   526     185.835 182.174  27.272  1.00  0.00            
ATOM   3571  C1  CHO   526     186.385 185.424  29.172  1.00  0.00           C
ATOM   3572  C2  CHO   526     184.985 187.724  32.522  1.00  0.00           C
ATOM   3573  ROH CHO   527      33.735 185.674  30.172  1.00  0.00            
ATOM   3574  R1  CHO   527      32.685 187.574  31.972  1.00  0.00            
ATOM   3575  R2  CHO   527      32.685 187.174  34.722  1.00  0.00            
ATOM   3576  R3  CHO   527      33.935 189.574  34.722  1.00  0.00            
ATOM   3577  R4  CHO   527      32.235 189.624  37.122  1.00  0.00            
ATOM   3578  R5  CHO   527      32.285 191.124  35.572  1.00  0.00            
ATOM   3579  C1  CHO   527      33.235 193.324  38.572  1.00  0.00           C
ATOM   3580  C2  CHO   527      29.285 193.074  40.872  1.00  0.00           C
ATOM   3581  ROH CHO   528     181.485  25.924  21.622  1.00  0.00            
ATOM   3582  R1  CHO   528     183.335  27.924  22.372  1.00  0.00            
ATOM   3583  R2  CHO   528     182.685  30.624  22.322  1.00  0.00            
ATOM   3584  R3  CHO   528     183.485  30.524  24.922  1.00  0.00            
ATOM   3585  R4  CHO   528     184.485  33.074  23.922  1.00  0.00            
ATOM   3586  R5  CHO   528     185.635  31.524  24.922  1.00  0.00            
ATOM   3587  C1  CHO   528     186.285  34.424  27.322  1.00  0.00           C
ATOM   3588  C2  CHO   528     188.085  36.174  27.722  1.00  0.00           C
ATOM   3589  ROH CHO   529      65.135 213.874  43.522  1.00  0.00            
ATOM   3590  R1  CHO   529      64.335 213.224  40.872  1.00  0.00            
ATOM   3591  R2  CHO   529      64.935 214.874  38.722  1.00  0.00            
ATOM   3592  R3  CHO   529      66.035 212.624  37.672  1.00  0.00            
ATOM   3593  R4  CHO   529      65.385 214.324  35.372  1.00  0.00            
ATOM   3594  R5  CHO   529      64.785 212.224  35.672  1.00  0.00            
ATOM   3595  C1  CHO   529      66.685 211.824  32.422  1.00  0.00           C
ATOM   3596  C2  CHO   529      69.735 212.374  30.472  1.00  0.00           C
ATOM   3597  ROH CHO   530      65.985  28.924  29.122  1.00  0.00            
ATOM   3598  R1  CHO   530      63.185  28.574  29.322  1.00  0.00            
ATOM   3599  R2  CHO   530      61.935  27.674  31.622  1.00  0.00            
ATOM   3600  R3  CHO   530      60.485  29.924  31.322  1.00  0.00            
ATOM   3601  R4  CHO   530      59.185  28.474  33.522  1.00  0.00            
ATOM   3602  R5  CHO   530      58.235  29.274  31.722  1.00  0.00            
ATOM   3603  C1  CHO   530      56.235  31.124  34.372  1.00  0.00           C
ATOM   3604  C2  CHO   530      54.635  33.424  37.472  1.00  0.00           C
ATOM   3605  ROH CHO   531      12.985  48.274  32.622  1.00  0.00            
ATOM   3606  R1  CHO   531      14.585  49.524  30.622  1.00  0.00            
ATOM   3607  R2  CHO   531      16.835  48.324  29.522  1.00  0.00            
ATOM   3608  R3  CHO   531      15.585  48.824  27.172  1.00  0.00            
ATOM   3609  R4  CHO   531      18.435  48.824  26.522  1.00  0.00            
ATOM   3610  R5  CHO   531      16.985  50.424  26.072  1.00  0.00            
ATOM   3611  C1  CHO   531      18.135  49.574  22.522  1.00  0.00           C
ATOM   3612  C2  CHO   531      20.935  49.074  19.172  1.00  0.00           C
ATOM   3613  ROH CHO   532      13.085 213.374  20.472  1.00  0.00            
ATOM   3614  R1  CHO   532      11.985 213.174  23.072  1.00  0.00            
ATOM   3615  R2  CHO   532      13.185 214.324  25.272  1.00  0.00            
ATOM   3616  R3  CHO   532      10.735 215.474  25.572  1.00  0.00            
ATOM   3617  R4  CHO   532      11.835 215.224  28.322  1.00  0.00            
ATOM   3618  R5  CHO   532       9.885 214.474  27.622  1.00  0.00            
ATOM   3619  C1  CHO   532       8.735 216.824  30.372  1.00  0.00           C
ATOM   3620  C2  CHO   532       5.235 215.574  33.322  1.00  0.00           C
ATOM   3621  ROH CHO   533     173.935 165.574  39.522  1.00  0.00            
ATOM   3622  R1  CHO   533     171.735 164.724  37.922  1.00  0.00            
ATOM   3623  R2  CHO   533     169.185 164.474  38.972  1.00  0.00            
ATOM   3624  R3  CHO   533     168.535 166.074  36.872  1.00  0.00            
ATOM   3625  R4  CHO   533     165.935 165.224  38.022  1.00  0.00            
ATOM   3626  R5  CHO   533     166.585 165.024  35.922  1.00  0.00            
ATOM   3627  C1  CHO   533     163.435 167.174  35.472  1.00  0.00           C
ATOM   3628  C2  CHO   533     161.435 165.024  32.372  1.00  0.00           C
ATOM   3629  ROH CHO   534      65.985 152.824  40.772  1.00  0.00            
ATOM   3630  R1  CHO   534      68.635 152.074  40.372  1.00  0.00            
ATOM   3631  R2  CHO   534      69.635 149.574  41.122  1.00  0.00            
ATOM   3632  R3  CHO   534      70.435 149.474  38.522  1.00  0.00            
ATOM   3633  R4  CHO   534      72.585 148.174  40.022  1.00  0.00            
ATOM   3634  R5  CHO   534      72.785 149.824  38.622  1.00  0.00            
ATOM   3635  C1  CHO   534      75.035 147.274  36.972  1.00  0.00           C
ATOM   3636  C2  CHO   534      78.035 146.574  35.722  1.00  0.00           C
ATOM   3637  ROH CHO   535     202.385  19.774  32.472  1.00  0.00            
ATOM   3638  R1  CHO   535     201.385  18.724  30.072  1.00  0.00            
ATOM   3639  R2  CHO   535     201.485  20.124  27.672  1.00  0.00            
ATOM   3640  R3  CHO   535     202.735  17.924  26.772  1.00  0.00            
ATOM   3641  R4  CHO   535     201.485  19.074  24.372  1.00  0.00            
ATOM   3642  R5  CHO   535     201.235  17.024  25.122  1.00  0.00            
ATOM   3643  C1  CHO   535     202.685  16.374  21.622  1.00  0.00           C
ATOM   3644  C2  CHO   535     199.835  16.574  19.172  1.00  0.00           C
ATOM   3645  ROH CHO   536      15.185  41.224  27.072  1.00  0.00            
ATOM   3646  R1  CHO   536      14.435  43.924  27.072  1.00  0.00            
ATOM   3647  R2  CHO   536      11.935  44.774  26.222  1.00  0.00            
ATOM   3648  R3  CHO   536      11.835  45.974  28.672  1.00  0.00            
ATOM   3649  R4  CHO   536       9.435  46.924  27.322  1.00  0.00            
ATOM   3650  R5  CHO   536      10.985  48.124  28.272  1.00  0.00            
ATOM   3651  C1  CHO   536       7.885  49.224  30.272  1.00  0.00           C
ATOM   3652  C2  CHO   536       4.735  50.824  29.572  1.00  0.00           C
ATOM   3653  ROH CHO   537     192.635  90.574  31.172  1.00  0.00            
ATOM   3654  R1  CHO   537     194.935  92.074  30.372  1.00  0.00            
ATOM   3655  R2  CHO   537     196.135  93.924  32.072  1.00  0.00            
ATOM   3656  R3  CHO   537     198.335  92.474  31.522  1.00  0.00            
ATOM   3657  R4  CHO   537     199.335  94.724  33.122  1.00  0.00            
ATOM   3658  R5  CHO   537     200.035  94.124  31.172  1.00  0.00            
ATOM   3659  C1  CHO   537     203.285  93.874  33.172  1.00  0.00           C
ATOM   3660  C2  CHO   537     207.385  94.024  33.322  1.00  0.00           C
ATOM   3661  ROH CHO   538      76.635   3.774  36.122  1.00  0.00            
ATOM   3662  R1  CHO   538      76.035   6.424  36.922  1.00  0.00            
ATOM   3663  R2  CHO   538      77.885   8.474  36.672  1.00  0.00            
ATOM   3664  R3  CHO   538      75.885   9.674  35.272  1.00  0.00            
ATOM   3665  R4  CHO   538      77.235  11.874  36.622  1.00  0.00            
ATOM   3666  R5  CHO   538      75.135  11.424  36.672  1.00  0.00            
ATOM   3667  C1  CHO   538      75.035  14.974  35.272  1.00  0.00           C
ATOM   3668  C2  CHO   538      74.385  17.024  32.022  1.00  0.00           C
ATOM   3669  ROH CHO   539      16.235  89.274  21.172  1.00  0.00            
ATOM   3670  R1  CHO   539      15.835  91.024  23.372  1.00  0.00            
ATOM   3671  R2  CHO   539      17.135  93.424  23.572  1.00  0.00            
ATOM   3672  R3  CHO   539      14.635  94.424  23.872  1.00  0.00            
ATOM   3673  R4  CHO   539      16.385  96.524  24.972  1.00  0.00            
ATOM   3674  R5  CHO   539      14.685  95.574  25.972  1.00  0.00            
ATOM   3675  C1  CHO   539      13.535  99.174  26.072  1.00  0.00           C
ATOM   3676  C2  CHO   539      11.885  99.324  28.372  1.00  0.00           C
ATOM   3677  ROH CHO   540      20.435 177.774  36.822  1.00  0.00            
ATOM   3678  R1  CHO   540      23.135 177.374  36.172  1.00  0.00            
ATOM   3679  R2  CHO   540      24.785 175.824  37.722  1.00  0.00            
ATOM   3680  R3  CHO   540      25.285 174.574  35.372  1.00  0.00            
ATOM   3681  R4  CHO   540      27.785 174.324  36.872  1.00  0.00            
ATOM   3682  R5  CHO   540      27.535 175.124  34.872  1.00  0.00            
ATOM   3683  C1  CHO   540      29.985 172.324  34.122  1.00  0.00           C
ATOM   3684  C2  CHO   540      33.535 171.224  31.322  1.00  0.00           C
ATOM   3685  ROH CHO   541     183.035  25.424  16.072  1.00  0.00            
ATOM   3686  R1  CHO   541     184.785  24.424  18.072  1.00  0.00            
ATOM   3687  R2  CHO   541     187.485  24.124  17.622  1.00  0.00            
ATOM   3688  R3  CHO   541     187.685  25.624  19.872  1.00  0.00            
ATOM   3689  R4  CHO   541     190.435  25.174  19.072  1.00  0.00            
ATOM   3690  R5  CHO   541     189.585  24.774  21.022  1.00  0.00            
ATOM   3691  C1  CHO   541     192.335  27.174  22.072  1.00  0.00           C
ATOM   3692  C2  CHO   541     195.535  29.074  22.522  1.00  0.00           C
ATOM   3693  ROH CHO   542     150.085  68.924  36.572  1.00  0.00            
ATOM   3694  R1  CHO   542     152.485  68.424  35.172  1.00  0.00            
ATOM   3695  R2  CHO   542     153.985  66.124  35.622  1.00  0.00            
ATOM   3696  R3  CHO   542     153.735  65.824  32.922  1.00  0.00            
ATOM   3697  R4  CHO   542     156.435  64.974  33.472  1.00  0.00            
ATOM   3698  R5  CHO   542     155.835  66.474  32.022  1.00  0.00            
ATOM   3699  C1  CHO   542     157.635  64.024  29.722  1.00  0.00           C
ATOM   3700  C2  CHO   542     160.935  62.424  31.522  1.00  0.00           C
ATOM   3701  ROH CHO   543      26.435   6.124  23.222  1.00  0.00            
ATOM   3702  R1  CHO   543      26.835   4.524  25.522  1.00  0.00            
ATOM   3703  R2  CHO   543      24.785   3.624  27.122  1.00  0.00            
ATOM   3704  R3  CHO   543      25.835   1.174  26.672  1.00  0.00            
ATOM   3705  R4  CHO   543      24.485   0.924  29.222  1.00  0.00            
ATOM   3706  R5  CHO   543      26.585   0.474  28.822  1.00  0.00            
ATOM   3707  C1  CHO   543      25.335  -2.926  30.022  1.00  0.00           C
ATOM   3708  C2  CHO   543      24.835  -4.376  33.922  1.00  0.00           C
ATOM   3709  ROH CHO   544     107.435  60.024  38.272  1.00  0.00            
ATOM   3710  R1  CHO   544     107.035  58.574  40.622  1.00  0.00            
ATOM   3711  R2  CHO   544     108.685  58.724  42.822  1.00  0.00            
ATOM   3712  R3  CHO   544     106.385  59.274  44.122  1.00  0.00            
ATOM   3713  R4  CHO   544     108.435  59.124  46.222  1.00  0.00            
ATOM   3714  R5  CHO   544     106.535  58.024  46.172  1.00  0.00            
ATOM   3715  C1  CHO   544     106.085  59.874  49.472  1.00  0.00           C
ATOM   3716  C2  CHO   544     105.935  62.224  51.622  1.00  0.00           C
ATOM   3717  ROH CHO   545      67.835 201.024  23.772  1.00  0.00            
ATOM   3718  R1  CHO   545      67.435 201.024  26.572  1.00  0.00            
ATOM   3719  R2  CHO   545      69.135 199.824  28.372  1.00  0.00            
ATOM   3720  R3  CHO   545      69.185 202.274  29.522  1.00  0.00            
ATOM   3721  R4  CHO   545      71.035 200.624  31.122  1.00  0.00            
ATOM   3722  R5  CHO   545      69.335 201.774  31.872  1.00  0.00            
ATOM   3723  C1  CHO   545      72.135 203.424  33.872  1.00  0.00           C
ATOM   3724  C2  CHO   545      72.235 203.624  37.022  1.00  0.00           C
ATOM   3725  ROH CHO   546      37.735   5.574  31.422  1.00  0.00            
ATOM   3726  R1  CHO   546      36.935   5.774  28.722  1.00  0.00            
ATOM   3727  R2  CHO   546      36.535   3.574  27.122  1.00  0.00            
ATOM   3728  R3  CHO   546      34.035   4.724  26.722  1.00  0.00            
ATOM   3729  R4  CHO   546      34.385   2.874  24.472  1.00  0.00            
ATOM   3730  R5  CHO   546      33.935   4.974  24.322  1.00  0.00            
ATOM   3731  C1  CHO   546      30.885   3.524  22.572  1.00  0.00           C
ATOM   3732  C2  CHO   546      28.085   1.774  20.522  1.00  0.00           C
ATOM   3733  ROH CHO   547     206.335 181.024  38.872  1.00  0.00            
ATOM   3734  R1  CHO   547     204.785 179.324  37.222  1.00  0.00            
ATOM   3735  R2  CHO   547     202.085 179.824  36.622  1.00  0.00            
ATOM   3736  R3  CHO   547     202.985 179.674  34.072  1.00  0.00            
ATOM   3737  R4  CHO   547     200.135 178.974  33.922  1.00  0.00            
ATOM   3738  R5  CHO   547     201.785 177.824  33.172  1.00  0.00            
ATOM   3739  C1  CHO   547     199.785 178.324  29.972  1.00  0.00           C
ATOM   3740  C2  CHO   547     199.485 176.824  26.922  1.00  0.00           C
ATOM   3741  ROH CHO   548      78.035  69.374  36.072  1.00  0.00            
ATOM   3742  R1  CHO   548      78.335  66.574  36.322  1.00  0.00            
ATOM   3743  R2  CHO   548      80.785  65.324  36.372  1.00  0.00            
ATOM   3744  R3  CHO   548      79.885  64.324  38.722  1.00  0.00            
ATOM   3745  R4  CHO   548      81.385  62.124  37.472  1.00  0.00            
ATOM   3746  R5  CHO   548      79.285  62.024  38.172  1.00  0.00            
ATOM   3747  C1  CHO   548      80.835  59.274  40.272  1.00  0.00           C
ATOM   3748  C2  CHO   548      80.935  56.874  42.072  1.00  0.00           C
ATOM   3749  ROH CHO   549     107.585 114.324  57.072  1.00  0.00            
ATOM   3750  R1  CHO   549     108.085 111.574  57.172  1.00  0.00            
ATOM   3751  R2  CHO   549     106.735 109.724  55.622  1.00  0.00            
ATOM   3752  R3  CHO   549     109.235 108.974  54.872  1.00  0.00            
ATOM   3753  R4  CHO   549     107.435 107.124  53.472  1.00  0.00            
ATOM   3754  R5  CHO   549     109.135 106.574  54.772  1.00  0.00            
ATOM   3755  C1  CHO   549     110.235 104.874  51.572  1.00  0.00           C
ATOM   3756  C2  CHO   549     110.485 102.174  48.472  1.00  0.00           C
ATOM   3757  ROH CHO   550      -0.165  87.074  37.872  1.00  0.00            
ATOM   3758  R1  CHO   550       1.285  85.424  36.072  1.00  0.00            
ATOM   3759  R2  CHO   550       2.085  86.324  33.572  1.00  0.00            
ATOM   3760  R3  CHO   550       4.535  85.474  34.422  1.00  0.00            
ATOM   3761  R4  CHO   550       4.885  86.074  31.572  1.00  0.00            
ATOM   3762  R5  CHO   550       5.385  84.224  32.622  1.00  0.00            
ATOM   3763  C1  CHO   550       8.835  85.124  31.222  1.00  0.00           C
ATOM   3764  C2  CHO   550       8.735  87.424  28.322  1.00  0.00           C
ATOM   3765  ROH CHO   551      44.035 172.024  25.772  1.00  0.00            
ATOM   3766  R1  CHO   551      43.835 170.974  28.372  1.00  0.00            
ATOM   3767  R2  CHO   551      44.335 168.324  28.972  1.00  0.00            
ATOM   3768  R3  CHO   551      46.035 169.374  30.822  1.00  0.00            
ATOM   3769  R4  CHO   551      46.385 166.474  31.122  1.00  0.00            
ATOM   3770  R5  CHO   551      45.885 167.924  32.672  1.00  0.00            
ATOM   3771  C1  CHO   551      49.135 166.424  34.072  1.00  0.00           C
ATOM   3772  C2  CHO   551      51.785 166.224  36.222  1.00  0.00           C
ATOM   3773  ROH CHO   552      50.085   5.024  21.022  1.00  0.00            
ATOM   3774  R1  CHO   552      48.785   5.374  23.522  1.00  0.00            
ATOM   3775  R2  CHO   552      47.785   3.274  25.022  1.00  0.00            
ATOM   3776  R3  CHO   552      49.335   4.374  26.972  1.00  0.00            
ATOM   3777  R4  CHO   552      47.385   2.674  28.422  1.00  0.00            
ATOM   3778  R5  CHO   552      47.835   4.824  28.772  1.00  0.00            
ATOM   3779  C1  CHO   552      48.635   3.374  32.222  1.00  0.00           C
ATOM   3780  C2  CHO   552      46.985   5.374  35.322  1.00  0.00           C
ATOM   3781  ROH CHO   553      30.285 159.374  25.072  1.00  0.00            
ATOM   3782  R1  CHO   553      28.235 159.624  26.972  1.00  0.00            
ATOM   3783  R2  CHO   553      27.285 157.474  28.422  1.00  0.00            
ATOM   3784  R3  CHO   553      27.885 159.024  30.572  1.00  0.00            
ATOM   3785  R4  CHO   553      25.735 157.324  31.522  1.00  0.00            
ATOM   3786  R5  CHO   553      25.785 159.474  31.622  1.00  0.00            
ATOM   3787  C1  CHO   553      25.435 158.674  35.322  1.00  0.00           C
ATOM   3788  C2  CHO   553      25.185 161.574  36.672  1.00  0.00           C
ATOM   3789  ROH CHO   554     170.135 105.574  35.722  1.00  0.00            
ATOM   3790  R1  CHO   554     172.235 103.724  35.272  1.00  0.00            
ATOM   3791  R2  CHO   554     173.535 102.374  37.322  1.00  0.00            
ATOM   3792  R3  CHO   554     172.835 100.174  35.872  1.00  0.00            
ATOM   3793  R4  CHO   554     175.485  99.524  36.972  1.00  0.00            
ATOM   3794  R5  CHO   554     174.835  99.424  34.872  1.00  0.00            
ATOM   3795  C1  CHO   554     175.935  95.824  35.422  1.00  0.00           C
ATOM   3796  C2  CHO   554     177.285  92.224  34.522  1.00  0.00           C
ATOM   3797  ROH CHO   555      41.085 100.374  37.622  1.00  0.00            
ATOM   3798  R1  CHO   555      42.285  98.274  36.172  1.00  0.00            
ATOM   3799  R2  CHO   555      41.085  95.774  35.922  1.00  0.00            
ATOM   3800  R3  CHO   555      41.385  96.224  33.272  1.00  0.00            
ATOM   3801  R4  CHO   555      40.285  93.574  33.422  1.00  0.00            
ATOM   3802  R5  CHO   555      42.085  94.124  32.372  1.00  0.00            
ATOM   3803  C1  CHO   555      40.035  92.674  29.472  1.00  0.00           C
ATOM   3804  C2  CHO   555      39.685  93.824  26.672  1.00  0.00           C
ATOM   3805  ROH CHO   556     117.585 151.024  27.472  1.00  0.00            
ATOM   3806  R1  CHO   556     116.085 151.824  29.722  1.00  0.00            
ATOM   3807  R2  CHO   556     115.285 150.024  31.672  1.00  0.00            
ATOM   3808  R3  CHO   556     116.485 151.774  33.372  1.00  0.00            
ATOM   3809  R4  CHO   556     114.185 150.774  34.872  1.00  0.00            
ATOM   3810  R5  CHO   556     114.685 152.874  34.472  1.00  0.00            
ATOM   3811  C1  CHO   556     114.735 152.874  38.322  1.00  0.00           C
ATOM   3812  C2  CHO   556     112.885 156.024  40.172  1.00  0.00           C
ATOM   3813  ROH CHO   557     103.535  36.774  21.472  1.00  0.00            
ATOM   3814  R1  CHO   557     102.535  35.874  23.922  1.00  0.00            
ATOM   3815  R2  CHO   557     100.585  33.924  24.122  1.00  0.00            
ATOM   3816  R3  CHO   557     102.435  32.724  25.772  1.00  0.00            
ATOM   3817  R4  CHO   557     100.035  31.074  26.022  1.00  0.00            
ATOM   3818  R5  CHO   557     101.135  31.974  27.622  1.00  0.00            
ATOM   3819  C1  CHO   557     101.385  28.324  28.622  1.00  0.00           C
ATOM   3820  C2  CHO   557     103.535  26.974  31.072  1.00  0.00           C
ATOM   3821  ROH CHO   558     197.685 211.424  26.522  1.00  0.00            
ATOM   3822  R1  CHO   558     197.635 210.574  29.222  1.00  0.00            
ATOM   3823  R2  CHO   558     199.935 210.424  30.772  1.00  0.00            
ATOM   3824  R3  CHO   558     198.485 211.974  32.472  1.00  0.00            
ATOM   3825  R4  CHO   558     200.785 211.124  34.072  1.00  0.00            
ATOM   3826  R5  CHO   558     198.685 210.924  34.622  1.00  0.00            
ATOM   3827  C1  CHO   558     199.935 213.024  37.522  1.00  0.00           C
ATOM   3828  C2  CHO   558     200.135 213.824  41.422  1.00  0.00           C
ATOM   3829  ROH CHO   559      38.785  77.024  29.622  1.00  0.00            
ATOM   3830  R1  CHO   559      36.635  77.874  31.222  1.00  0.00            
ATOM   3831  R2  CHO   559      35.385  80.324  30.872  1.00  0.00            
ATOM   3832  R3  CHO   559      33.135  78.824  30.622  1.00  0.00            
ATOM   3833  R4  CHO   559      32.185  81.574  30.972  1.00  0.00            
ATOM   3834  R5  CHO   559      31.585  79.874  32.172  1.00  0.00            
ATOM   3835  C1  CHO   559      28.185  80.924  30.822  1.00  0.00           C
ATOM   3836  C2  CHO   559      25.135  81.424  33.022  1.00  0.00           C
ATOM   3837  ROH CHO   560     163.785 189.524  31.272  1.00  0.00            
ATOM   3838  R1  CHO   560     165.435 191.824  31.372  1.00  0.00            
ATOM   3839  R2  CHO   560     167.035 192.574  29.222  1.00  0.00            
ATOM   3840  R3  CHO   560     165.735 194.924  29.522  1.00  0.00            
ATOM   3841  R4  CHO   560     167.685 195.424  27.372  1.00  0.00            
ATOM   3842  R5  CHO   560     167.435 196.574  29.172  1.00  0.00            
ATOM   3843  C1  CHO   560     166.885 199.274  26.572  1.00  0.00           C
ATOM   3844  C2  CHO   560     168.835 201.074  23.772  1.00  0.00           C
ATOM   3845  ROH CHO   561      49.285 111.624  35.922  1.00  0.00            
ATOM   3846  R1  CHO   561      51.335 112.874  34.472  1.00  0.00            
ATOM   3847  R2  CHO   561      52.935 114.874  35.572  1.00  0.00            
ATOM   3848  R3  CHO   561      54.935 113.224  34.822  1.00  0.00            
ATOM   3849  R4  CHO   561      56.235 115.824  35.322  1.00  0.00            
ATOM   3850  R5  CHO   561      56.385 114.624  33.522  1.00  0.00            
ATOM   3851  C1  CHO   561      60.085 114.824  34.472  1.00  0.00           C
ATOM   3852  C2  CHO   561      62.385 117.374  34.972  1.00  0.00           C
ATOM   3853  ROH CHO   562      10.435 170.424  31.322  1.00  0.00            
ATOM   3854  R1  CHO   562      12.885 169.024  31.472  1.00  0.00            
ATOM   3855  R2  CHO   562      14.685 169.024  29.372  1.00  0.00            
ATOM   3856  R3  CHO   562      16.435 169.924  31.272  1.00  0.00            
ATOM   3857  R4  CHO   562      18.085 169.474  28.872  1.00  0.00            
ATOM   3858  R5  CHO   562      18.435 168.674  30.872  1.00  0.00            
ATOM   3859  C1  CHO   562      21.685 170.624  30.372  1.00  0.00           C
ATOM   3860  C2  CHO   562      23.085 167.124  30.172  1.00  0.00           C
ATOM   3861  ROH CHO   563      -0.815  43.924  27.922  1.00  0.00            
ATOM   3862  R1  CHO   563       0.735  41.674  28.622  1.00  0.00            
ATOM   3863  R2  CHO   563      -0.315  39.174  29.122  1.00  0.00            
ATOM   3864  R3  CHO   563       1.435  38.424  27.222  1.00  0.00            
ATOM   3865  R4  CHO   563       0.185  35.924  28.122  1.00  0.00            
ATOM   3866  R5  CHO   563       2.335  36.374  28.022  1.00  0.00            
ATOM   3867  C1  CHO   563       2.185  33.274  25.772  1.00  0.00           C
ATOM   3868  C2  CHO   563       2.885  30.324  24.972  1.00  0.00           C
ATOM   3869  ROH CHO   564      65.735  72.324  34.022  1.00  0.00            
ATOM   3870  R1  CHO   564      67.485  70.324  33.022  1.00  0.00            
ATOM   3871  R2  CHO   564      66.935  68.874  30.722  1.00  0.00            
ATOM   3872  R3  CHO   564      69.385  69.774  29.972  1.00  0.00            
ATOM   3873  R4  CHO   564      68.535  67.974  27.822  1.00  0.00            
ATOM   3874  R5  CHO   564      70.435  67.874  28.922  1.00  0.00            
ATOM   3875  C1  CHO   564      71.735  68.274  25.372  1.00  0.00           C
ATOM   3876  C2  CHO   564      70.085  67.024  21.372  1.00  0.00           C
ATOM   3877  ROH CHO   565     221.985 166.924  33.922  1.00  0.00            
ATOM   3878  R1  CHO   565     219.935 168.824  34.422  1.00  0.00            
ATOM   3879  R2  CHO   565     217.585 168.174  35.772  1.00  0.00            
ATOM   3880  R3  CHO   565     218.335 170.274  37.372  1.00  0.00            
ATOM   3881  R4  CHO   565     216.085 168.974  38.772  1.00  0.00            
ATOM   3882  R5  CHO   565     216.285 171.124  38.222  1.00  0.00            
ATOM   3883  C1  CHO   565     215.885 171.424  42.022  1.00  0.00           C
ATOM   3884  C2  CHO   565     217.635 175.274  43.022  1.00  0.00           C
ATOM   3885  ROH CHO   566      54.935  43.574  45.022  1.00  0.00            
ATOM   3886  R1  CHO   566      53.585  44.024  42.572  1.00  0.00            
ATOM   3887  R2  CHO   566      51.285  45.574  42.422  1.00  0.00            
ATOM   3888  R3  CHO   566      52.735  46.874  40.472  1.00  0.00            
ATOM   3889  R4  CHO   566      49.935  47.424  39.822  1.00  0.00            
ATOM   3890  R5  CHO   566      51.435  46.574  38.472  1.00  0.00            
ATOM   3891  C1  CHO   566      50.485  49.674  36.522  1.00  0.00           C
ATOM   3892  C2  CHO   566      47.685  49.574  33.572  1.00  0.00           C
ATOM   3893  ROH CHO   567     202.035  79.324  32.022  1.00  0.00            
ATOM   3894  R1  CHO   567     202.535  79.374  29.222  1.00  0.00            
ATOM   3895  R2  CHO   567     201.835  81.474  27.622  1.00  0.00            
ATOM   3896  R3  CHO   567     204.435  81.424  26.922  1.00  0.00            
ATOM   3897  R4  CHO   567     202.985  81.524  24.372  1.00  0.00            
ATOM   3898  R5  CHO   567     204.485  80.074  24.922  1.00  0.00            
ATOM   3899  C1  CHO   567     206.135  81.474  21.772  1.00  0.00           C
ATOM   3900  C2  CHO   567     204.485  79.624  19.422  1.00  0.00           C
ATOM   3901  ROH CHO   568     147.985 168.424  35.272  1.00  0.00            
ATOM   3902  R1  CHO   568     146.635 167.074  37.372  1.00  0.00            
ATOM   3903  R2  CHO   568     147.435 164.624  38.372  1.00  0.00            
ATOM   3904  R3  CHO   568     147.485 165.924  40.772  1.00  0.00            
ATOM   3905  R4  CHO   568     148.135 163.174  41.422  1.00  0.00            
ATOM   3906  R5  CHO   568     146.535 164.374  42.322  1.00  0.00            
ATOM   3907  C1  CHO   568     148.585 163.574  45.422  1.00  0.00           C
ATOM   3908  C2  CHO   568     150.835 161.124  47.472  1.00  0.00           C
ATOM   3909  ROH CHO   569      75.435  86.474  42.122  1.00  0.00            
ATOM   3910  R1  CHO   569      74.385  87.524  39.722  1.00  0.00            
ATOM   3911  R2  CHO   569      74.685  90.224  39.022  1.00  0.00            
ATOM   3912  R3  CHO   569      75.685  89.174  36.772  1.00  0.00            
ATOM   3913  R4  CHO   569      75.885  92.074  36.372  1.00  0.00            
ATOM   3914  R5  CHO   569      74.935  90.624  35.022  1.00  0.00            
ATOM   3915  C1  CHO   569      77.585  92.124  32.672  1.00  0.00           C
ATOM   3916  C2  CHO   569      76.835  94.174  30.772  1.00  0.00           C
ATOM   3917  ROH CHO   570     113.435  16.074  24.772  1.00  0.00            
ATOM   3918  R1  CHO   570     115.485  14.174  25.072  1.00  0.00            
ATOM   3919  R2  CHO   570     116.835  13.774  27.472  1.00  0.00            
ATOM   3920  R3  CHO   570     116.035  11.224  27.122  1.00  0.00            
ATOM   3921  R4  CHO   570     118.285  11.074  29.022  1.00  0.00            
ATOM   3922  R5  CHO   570     118.085   9.974  27.122  1.00  0.00            
ATOM   3923  C1  CHO   570     118.385   7.074  29.572  1.00  0.00           C
ATOM   3924  C2  CHO   570     117.935   3.274  29.972  1.00  0.00           C
ATOM   3925  ROH CHO   571     146.735 133.824  45.622  1.00  0.00            
ATOM   3926  R1  CHO   571     145.785 132.874  43.122  1.00  0.00            
ATOM   3927  R2  CHO   571     145.035 134.574  41.072  1.00  0.00            
ATOM   3928  R3  CHO   571     146.835 133.124  39.672  1.00  0.00            
ATOM   3929  R4  CHO   571     144.635 133.674  37.772  1.00  0.00            
ATOM   3930  R5  CHO   571     145.485 131.724  38.272  1.00  0.00            
ATOM   3931  C1  CHO   571     146.085 131.774  34.522  1.00  0.00           C
ATOM   3932  C2  CHO   571     144.735 133.474  32.272  1.00  0.00           C
ATOM   3933  ROH CHO   572      90.235  80.824  37.872  1.00  0.00            
ATOM   3934  R1  CHO   572      88.635  78.574  37.122  1.00  0.00            
ATOM   3935  R2  CHO   572      89.685  76.274  36.022  1.00  0.00            
ATOM   3936  R3  CHO   572      88.385  75.074  38.022  1.00  0.00            
ATOM   3937  R4  CHO   572      87.985  73.324  35.722  1.00  0.00            
ATOM   3938  R5  CHO   572      86.435  74.124  37.022  1.00  0.00            
ATOM   3939  C1  CHO   572      85.735  70.424  37.472  1.00  0.00           C
ATOM   3940  C2  CHO   572      82.585  69.274  38.522  1.00  0.00           C
ATOM   3941  ROH CHO   573      68.485  44.024  32.722  1.00  0.00            
ATOM   3942  R1  CHO   573      66.485  43.624  34.672  1.00  0.00            
ATOM   3943  R2  CHO   573      66.035  41.224  35.922  1.00  0.00            
ATOM   3944  R3  CHO   573      66.335  42.674  38.172  1.00  0.00            
ATOM   3945  R4  CHO   573      64.185  40.824  38.822  1.00  0.00            
ATOM   3946  R5  CHO   573      64.085  42.974  38.972  1.00  0.00            
ATOM   3947  C1  CHO   573      63.385  41.974  42.622  1.00  0.00           C
ATOM   3948  C2  CHO   573      59.935  43.374  44.722  1.00  0.00           C
ATOM   3949  ROH CHO   574      81.785 146.224  51.122  1.00  0.00            
ATOM   3950  R1  CHO   574      82.485 145.024  48.672  1.00  0.00            
ATOM   3951  R2  CHO   574      80.585 143.974  46.922  1.00  0.00            
ATOM   3952  R3  CHO   574      81.835 145.624  45.122  1.00  0.00            
ATOM   3953  R4  CHO   574      80.135 143.874  43.472  1.00  0.00            
ATOM   3954  R5  CHO   574      82.285 144.224  43.222  1.00  0.00            
ATOM   3955  C1  CHO   574      81.035 145.374  39.822  1.00  0.00           C
ATOM   3956  C2  CHO   574      82.335 144.174  36.272  1.00  0.00           C
ATOM   3957  ROH CHO   575      93.935 170.024  46.022  1.00  0.00            
ATOM   3958  R1  CHO   575      96.385 169.674  44.572  1.00  0.00            
ATOM   3959  R2  CHO   575      98.635 168.574  45.722  1.00  0.00            
ATOM   3960  R3  CHO   575      98.485 166.824  43.622  1.00  0.00            
ATOM   3961  R4  CHO   575     101.335 167.224  44.022  1.00  0.00            
ATOM   3962  R5  CHO   575     100.235 167.474  42.172  1.00  0.00            
ATOM   3963  C1  CHO   575     102.735 164.824  41.072  1.00  0.00           C
ATOM   3964  C2  CHO   575     103.335 165.124  37.022  1.00  0.00           C
ATOM   3965  ROH CHO   576      52.085 131.774  24.072  1.00  0.00            
ATOM   3966  R1  CHO   576      51.635 133.924  25.922  1.00  0.00            
ATOM   3967  R2  CHO   576      49.785 135.874  25.472  1.00  0.00            
ATOM   3968  R3  CHO   576      48.885 135.124  27.922  1.00  0.00            
ATOM   3969  R4  CHO   576      47.585 137.724  27.422  1.00  0.00            
ATOM   3970  R5  CHO   576      48.735 137.174  29.172  1.00  0.00            
ATOM   3971  C1  CHO   576      45.435 138.024  30.872  1.00  0.00           C
ATOM   3972  C2  CHO   576      44.885 142.974  32.422  1.00  0.00           C
ATOM   3973  ROH CHO   577      37.685  45.274  34.322  1.00  0.00            
ATOM   3974  R1  CHO   577      35.735  43.424  33.422  1.00  0.00            
ATOM   3975  R2  CHO   577      34.285  41.824  35.122  1.00  0.00            
ATOM   3976  R3  CHO   577      32.135  42.924  33.872  1.00  0.00            
ATOM   3977  R4  CHO   577      31.035  40.624  35.372  1.00  0.00            
ATOM   3978  R5  CHO   577      30.785  41.074  33.222  1.00  0.00            
ATOM   3979  C1  CHO   577      27.135  41.024  34.322  1.00  0.00           C
ATOM   3980  C2  CHO   577      25.335  40.824  36.622  1.00  0.00           C
ATOM   3981  ROH CHO   578      72.935  57.624  24.822  1.00  0.00            
ATOM   3982  R1  CHO   578      74.035  55.524  26.372  1.00  0.00            
ATOM   3983  R2  CHO   578      72.585  53.374  27.222  1.00  0.00            
ATOM   3984  R3  CHO   578      74.585  51.974  25.972  1.00  0.00            
ATOM   3985  R4  CHO   578      73.985  50.424  28.422  1.00  0.00            
ATOM   3986  R5  CHO   578      75.935  51.124  27.772  1.00  0.00            
ATOM   3987  C1  CHO   578      76.635  47.374  27.922  1.00  0.00           C
ATOM   3988  C2  CHO   578      78.535  44.574  28.822  1.00  0.00           C
ATOM   3989  ROH CHO   579     183.835  98.324  28.472  1.00  0.00            
ATOM   3990  R1  CHO   579     186.535  99.074  28.222  1.00  0.00            
ATOM   3991  R2  CHO   579     187.385 101.724  28.272  1.00  0.00            
ATOM   3992  R3  CHO   579     188.985 100.874  30.272  1.00  0.00            
ATOM   3993  R4  CHO   579     190.535 102.924  28.922  1.00  0.00            
ATOM   3994  R5  CHO   579     191.185 100.924  29.322  1.00  0.00            
ATOM   3995  C1  CHO   579     193.885 102.874  31.172  1.00  0.00           C
ATOM   3996  C2  CHO   579     198.335 103.124  30.922  1.00  0.00           C
ATOM   3997  ROH CHO   580     102.035 117.974  46.072  1.00  0.00            
ATOM   3998  R1  CHO   580     101.035 119.274  43.772  1.00  0.00            
ATOM   3999  R2  CHO   580     101.135 118.174  41.222  1.00  0.00            
ATOM   4000  R3  CHO   580      98.435 118.674  41.272  1.00  0.00            
ATOM   4001  R4  CHO   580      99.135 118.474  38.422  1.00  0.00            
ATOM   4002  R5  CHO   580      98.085 120.124  39.422  1.00  0.00            
ATOM   4003  C1  CHO   580      95.485 119.124  36.822  1.00  0.00           C
ATOM   4004  C2  CHO   580      96.935 121.074  33.822  1.00  0.00           C
ATOM   4005  ROH CHO   581     172.135 173.274  49.572  1.00  0.00            
ATOM   4006  R1  CHO   581     170.285 172.424  47.572  1.00  0.00            
ATOM   4007  R2  CHO   581     167.685 173.424  47.422  1.00  0.00            
ATOM   4008  R3  CHO   581     168.385 174.074  44.872  1.00  0.00            
ATOM   4009  R4  CHO   581     165.485 173.774  44.822  1.00  0.00            
ATOM   4010  R5  CHO   581     166.935 172.774  43.522  1.00  0.00            
ATOM   4011  C1  CHO   581     164.835 174.574  40.872  1.00  0.00           C
ATOM   4012  C2  CHO   581     164.485 175.324  36.872  1.00  0.00           C
ATOM   4013  ROH CHO   582      19.935 148.774  35.022  1.00  0.00            
ATOM   4014  R1  CHO   582      17.585 148.924  33.422  1.00  0.00            
ATOM   4015  R2  CHO   582      17.335 147.524  31.072  1.00  0.00            
ATOM   4016  R3  CHO   582      15.085 146.574  32.272  1.00  0.00            
ATOM   4017  R4  CHO   582      15.085 145.374  29.572  1.00  0.00            
ATOM   4018  R5  CHO   582      13.435 146.474  30.472  1.00  0.00            
ATOM   4019  C1  CHO   582      11.685 143.174  29.822  1.00  0.00           C
ATOM   4020  C2  CHO   582       9.685 144.374  26.322  1.00  0.00           C
ATOM   4021  ROH CHO   583     184.935  85.474  31.472  1.00  0.00            
ATOM   4022  R1  CHO   583     187.485  84.874  30.472  1.00  0.00            
ATOM   4023  R2  CHO   583     189.735  86.374  31.022  1.00  0.00            
ATOM   4024  R3  CHO   583     190.735  83.974  31.822  1.00  0.00            
ATOM   4025  R4  CHO   583     192.985  85.324  30.572  1.00  0.00            
ATOM   4026  R5  CHO   583     192.235  83.374  30.122  1.00  0.00            
ATOM   4027  C1  CHO   583     195.835  82.524  31.072  1.00  0.00           C
ATOM   4028  C2  CHO   583     197.385  81.874  28.872  1.00  0.00           C
ATOM   4029  ROH CHO   584     136.035 104.024  30.572  1.00  0.00            
ATOM   4030  R1  CHO   584     137.485 104.324  32.972  1.00  0.00            
ATOM   4031  R2  CHO   584     136.285 104.724  35.422  1.00  0.00            
ATOM   4032  R3  CHO   584     137.735 102.574  36.172  1.00  0.00            
ATOM   4033  R4  CHO   584     137.935 104.374  38.472  1.00  0.00            
ATOM   4034  R5  CHO   584     139.585 103.474  37.372  1.00  0.00            
ATOM   4035  C1  CHO   584     140.285 102.124  40.922  1.00  0.00           C
ATOM   4036  C2  CHO   584     139.135 102.624  44.672  1.00  0.00           C
ATOM   4037  ROH CHO   585      68.535 216.874  31.422  1.00  0.00            
ATOM   4038  R1  CHO   585      68.585 217.574  28.672  1.00  0.00            
ATOM   4039  R2  CHO   585      68.685 220.174  27.772  1.00  0.00            
ATOM   4040  R3  CHO   585      70.885 219.274  26.422  1.00  0.00            
ATOM   4041  R4  CHO   585      69.585 221.224  24.622  1.00  0.00            
ATOM   4042  R5  CHO   585      70.085 219.124  24.122  1.00  0.00            
ATOM   4043  C1  CHO   585      72.135 220.924  21.472  1.00  0.00           C
ATOM   4044  C2  CHO   585      71.485 223.174  19.472  1.00  0.00           C
ATOM   4045  ROH CHO   586      -3.115 195.724  24.072  1.00  0.00            
ATOM   4046  R1  CHO   586      -1.765 193.624  25.322  1.00  0.00            
ATOM   4047  R2  CHO   586       0.985 193.724  25.822  1.00  0.00            
ATOM   4048  R3  CHO   586       0.235 193.174  28.372  1.00  0.00            
ATOM   4049  R4  CHO   586       2.835 191.874  28.072  1.00  0.00            
ATOM   4050  R5  CHO   586       0.985 190.974  28.772  1.00  0.00            
ATOM   4051  C1  CHO   586       3.185 190.324  31.822  1.00  0.00           C
ATOM   4052  C2  CHO   586       4.435 187.174  31.622  1.00  0.00           C
ATOM   4053  ROH CHO   587     195.385 146.874  29.672  1.00  0.00            
ATOM   4054  R1  CHO   587     196.285 144.174  30.022  1.00  0.00            
ATOM   4055  R2  CHO   587     194.785 142.224  31.272  1.00  0.00            
ATOM   4056  R3  CHO   587     195.235 140.874  28.972  1.00  0.00            
ATOM   4057  R4  CHO   587     194.485 138.824  30.922  1.00  0.00            
ATOM   4058  R5  CHO   587     196.285 138.824  29.672  1.00  0.00            
ATOM   4059  C1  CHO   587     194.735 135.524  28.522  1.00  0.00           C
ATOM   4060  C2  CHO   587     195.285 132.624  30.872  1.00  0.00           C
ATOM   4061  ROH CHO   588      10.035  73.474  36.672  1.00  0.00            
ATOM   4062  R1  CHO   588       8.585  74.274  34.372  1.00  0.00            
ATOM   4063  R2  CHO   588       9.585  74.024  31.822  1.00  0.00            
ATOM   4064  R3  CHO   588       7.285  72.674  31.372  1.00  0.00            
ATOM   4065  R4  CHO   588       8.335  73.224  28.672  1.00  0.00            
ATOM   4066  R5  CHO   588       6.335  73.674  29.422  1.00  0.00            
ATOM   4067  C1  CHO   588       5.435  71.474  26.472  1.00  0.00           C
ATOM   4068  C2  CHO   588       6.935  73.224  23.672  1.00  0.00           C
ATOM   4069  ROH CHO   589     204.285  46.224  30.872  1.00  0.00            
ATOM   4070  R1  CHO   589     205.035  44.774  33.222  1.00  0.00            
ATOM   4071  R2  CHO   589     203.285  44.224  35.272  1.00  0.00            
ATOM   4072  R3  CHO   589     204.035  41.674  34.822  1.00  0.00            
ATOM   4073  R4  CHO   589     203.135  41.724  37.572  1.00  0.00            
ATOM   4074  R5  CHO   589     205.085  41.024  36.872  1.00  0.00            
ATOM   4075  C1  CHO   589     203.835  37.824  38.522  1.00  0.00           C
ATOM   4076  C2  CHO   589     203.985  37.224  41.822  1.00  0.00           C
ATOM   4077  ROH CHO   590     122.585 159.674  37.222  1.00  0.00            
ATOM   4078  R1  CHO   590     124.885 158.024  37.372  1.00  0.00            
ATOM   4079  R2  CHO   590     126.935 158.074  35.522  1.00  0.00            
ATOM   4080  R3  CHO   590     128.485 158.474  37.672  1.00  0.00            
ATOM   4081  R4  CHO   590     130.385 158.274  35.422  1.00  0.00            
ATOM   4082  R5  CHO   590     130.435 157.124  37.272  1.00  0.00            
ATOM   4083  C1  CHO   590     133.835 158.724  37.472  1.00  0.00           C
ATOM   4084  C2  CHO   590     138.385 159.374  37.872  1.00  0.00           C
ATOM   4085  ROH CHO   591     124.835  99.974  51.672  1.00  0.00            
ATOM   4086  R1  CHO   591     123.485 101.724  53.422  1.00  0.00            
ATOM   4087  R2  CHO   591     124.785 103.774  54.772  1.00  0.00            
ATOM   4088  R3  CHO   591     122.835 105.324  53.622  1.00  0.00            
ATOM   4089  R4  CHO   591     124.135 107.074  55.522  1.00  0.00            
ATOM   4090  R5  CHO   591     122.035 106.674  55.422  1.00  0.00            
ATOM   4091  C1  CHO   591     121.935 110.424  54.922  1.00  0.00           C
ATOM   4092  C2  CHO   591     121.585 115.074  54.572  1.00  0.00           C
ATOM   4093  ROH CHO   592     211.435 184.274  45.072  1.00  0.00            
ATOM   4094  R1  CHO   592     214.085 185.224  44.972  1.00  0.00            
ATOM   4095  R2  CHO   592     215.835 184.574  42.922  1.00  0.00            
ATOM   4096  R3  CHO   592     216.135 187.274  42.772  1.00  0.00            
ATOM   4097  R4  CHO   592     218.535 186.224  41.472  1.00  0.00            
ATOM   4098  R5  CHO   592     218.435 187.674  43.072  1.00  0.00            
ATOM   4099  C1  CHO   592     220.335 189.724  40.472  1.00  0.00           C
ATOM   4100  C2  CHO   592     220.485 193.324  39.572  1.00  0.00           C
ATOM   4101  ROH CHO   593      27.885  72.624  34.022  1.00  0.00            
ATOM   4102  R1  CHO   593      27.985  69.974  33.072  1.00  0.00            
ATOM   4103  R2  CHO   593      25.835  68.224  33.172  1.00  0.00            
ATOM   4104  R3  CHO   593      26.335  67.974  30.522  1.00  0.00            
ATOM   4105  R4  CHO   593      24.635  65.674  31.222  1.00  0.00            
ATOM   4106  R5  CHO   593      26.535  65.624  30.172  1.00  0.00            
ATOM   4107  C1  CHO   593      24.385  63.924  27.572  1.00  0.00           C
ATOM   4108  C2  CHO   593      25.035  61.974  25.522  1.00  0.00           C
ATOM   4109  ROH CHO   594     143.135 141.474  50.372  1.00  0.00            
ATOM   4110  R1  CHO   594     140.485 142.324  49.672  1.00  0.00            
ATOM   4111  R2  CHO   594     139.485 144.774  50.522  1.00  0.00            
ATOM   4112  R3  CHO   594     138.985 145.124  47.872  1.00  0.00            
ATOM   4113  R4  CHO   594     137.785 147.474  49.172  1.00  0.00            
ATOM   4114  R5  CHO   594     136.835 146.074  47.772  1.00  0.00            
ATOM   4115  C1  CHO   594     136.385 149.324  45.872  1.00  0.00           C
ATOM   4116  C2  CHO   594     133.435 151.274  43.822  1.00  0.00           C
ATOM   4117  ROH CHO   595     211.485 214.724  27.122  1.00  0.00            
ATOM   4118  R1  CHO   595     209.785 216.424  25.622  1.00  0.00            
ATOM   4119  R2  CHO   595     209.635 219.124  26.072  1.00  0.00            
ATOM   4120  R3  CHO   595     210.185 219.274  23.422  1.00  0.00            
ATOM   4121  R4  CHO   595     210.035 222.074  24.272  1.00  0.00            
ATOM   4122  R5  CHO   595     208.935 221.124  22.622  1.00  0.00            
ATOM   4123  C1  CHO   595     210.785 223.874  20.722  1.00  0.00           C
ATOM   4124  C2  CHO   595     212.185 227.424  20.422  1.00  0.00           C
ATOM   4125  ROH CHO   596      79.935 111.224  37.072  1.00  0.00            
ATOM   4126  R1  CHO   596      77.935 111.224  35.072  1.00  0.00            
ATOM   4127  R2  CHO   596      77.885 113.074  33.022  1.00  0.00            
ATOM   4128  R3  CHO   596      77.835 110.874  31.422  1.00  0.00            
ATOM   4129  R4  CHO   596      77.885 113.124  29.572  1.00  0.00            
ATOM   4130  R5  CHO   596      76.435 111.524  29.622  1.00  0.00            
ATOM   4131  C1  CHO   596      77.785 111.074  26.072  1.00  0.00           C
ATOM   4132  C2  CHO   596      80.185 108.924  23.322  1.00  0.00           C
ATOM   4133  ROH CHO   597      84.435 110.724  40.522  1.00  0.00            
ATOM   4134  R1  CHO   597      84.135 113.324  39.522  1.00  0.00            
ATOM   4135  R2  CHO   597      84.935 115.574  40.972  1.00  0.00            
ATOM   4136  R3  CHO   597      86.285 116.124  38.672  1.00  0.00            
ATOM   4137  R4  CHO   597      86.885 118.374  40.422  1.00  0.00            
ATOM   4138  R5  CHO   597      86.085 118.474  38.372  1.00  0.00            
ATOM   4139  C1  CHO   597      89.285 120.524  37.972  1.00  0.00           C
ATOM   4140  C2  CHO   597      92.135 122.924  37.222  1.00  0.00           C
ATOM   4141  ROH CHO   598     219.635 109.574  25.572  1.00  0.00            
ATOM   4142  R1  CHO   598     219.235 107.724  27.672  1.00  0.00            
ATOM   4143  R2  CHO   598     221.035 107.374  29.722  1.00  0.00            
ATOM   4144  R3  CHO   598     218.885 107.874  31.272  1.00  0.00            
ATOM   4145  R4  CHO   598     220.535 106.024  32.822  1.00  0.00            
ATOM   4146  R5  CHO   598     218.435 105.824  32.322  1.00  0.00            
ATOM   4147  C1  CHO   598     218.185 105.724  36.122  1.00  0.00           C
ATOM   4148  C2  CHO   598     218.935 105.374  39.122  1.00  0.00           C
ATOM   4149  ROH CHO   599      70.035  88.174  36.072  1.00  0.00            
ATOM   4150  R1  CHO   599      69.185  90.424  37.522  1.00  0.00            
ATOM   4151  R2  CHO   599      70.135  91.024  40.022  1.00  0.00            
ATOM   4152  R3  CHO   599      70.685  93.424  38.872  1.00  0.00            
ATOM   4153  R4  CHO   599      70.335  94.024  41.772  1.00  0.00            
ATOM   4154  R5  CHO   599      69.285  94.974  40.072  1.00  0.00            
ATOM   4155  C1  CHO   599      70.985  98.024  41.672  1.00  0.00           C
ATOM   4156  C2  CHO   599      71.335 101.424  42.472  1.00  0.00           C
ATOM   4157  ROH CHO   600     184.735 123.524  25.122  1.00  0.00            
ATOM   4158  R1  CHO   600     183.635 121.474  26.772  1.00  0.00            
ATOM   4159  R2  CHO   600     182.085 122.074  28.972  1.00  0.00            
ATOM   4160  R3  CHO   600     180.285 120.474  27.772  1.00  0.00            
ATOM   4161  R4  CHO   600     178.985 121.224  30.272  1.00  0.00            
ATOM   4162  R5  CHO   600     179.285 119.224  29.522  1.00  0.00            
ATOM   4163  C1  CHO   600     175.485 119.274  29.872  1.00  0.00           C
ATOM   4164  C2  CHO   600     174.085 120.924  32.172  1.00  0.00           C
ATOM   4165  ROH CHO   601     184.485 117.224  29.822  1.00  0.00            
ATOM   4166  R1  CHO   601     186.185 115.074  30.522  1.00  0.00            
ATOM   4167  R2  CHO   601     188.835 114.874  29.622  1.00  0.00            
ATOM   4168  R3  CHO   601     189.335 114.674  32.272  1.00  0.00            
ATOM   4169  R4  CHO   601     191.735 113.524  30.922  1.00  0.00            
ATOM   4170  R5  CHO   601     190.535 112.574  32.472  1.00  0.00            
ATOM   4171  C1  CHO   601     193.935 112.524  34.172  1.00  0.00           C
ATOM   4172  C2  CHO   601     198.385 112.674  34.622  1.00  0.00           C
ATOM   4173  ROH CHO   602     108.835 194.074  36.672  1.00  0.00            
ATOM   4174  R1  CHO   602     110.485 192.374  38.172  1.00  0.00            
ATOM   4175  R2  CHO   602     110.685 192.574  40.922  1.00  0.00            
ATOM   4176  R3  CHO   602     110.035 189.924  40.822  1.00  0.00            
ATOM   4177  R4  CHO   602     111.385 190.274  43.422  1.00  0.00            
ATOM   4178  R5  CHO   602     111.885 188.824  41.872  1.00  0.00            
ATOM   4179  C1  CHO   602     111.185 186.424  44.772  1.00  0.00           C
ATOM   4180  C2  CHO   602     112.185 183.774  44.572  1.00  0.00           C
ATOM   4181  ROH CHO   603      65.435 213.174  19.722  1.00  0.00            
ATOM   4182  R1  CHO   603      67.135 212.874  21.972  1.00  0.00            
ATOM   4183  R2  CHO   603      69.835 213.474  21.872  1.00  0.00            
ATOM   4184  R3  CHO   603      69.185 215.024  24.022  1.00  0.00            
ATOM   4185  R4  CHO   603      71.935 214.024  24.572  1.00  0.00            
ATOM   4186  R5  CHO   603      70.185 213.824  25.872  1.00  0.00            
ATOM   4187  C1  CHO   603      72.585 215.724  28.172  1.00  0.00           C
ATOM   4188  C2  CHO   603      74.335 214.974  31.222  1.00  0.00           C
ATOM   4189  ROH CHO   604      40.485 175.474  27.072  1.00  0.00            
ATOM   4190  R1  CHO   604      42.685 176.174  28.772  1.00  0.00            
ATOM   4191  R2  CHO   604      43.035 175.024  31.222  1.00  0.00            
ATOM   4192  R3  CHO   604      45.535 174.474  30.222  1.00  0.00            
ATOM   4193  R4  CHO   604      45.585 173.424  32.972  1.00  0.00            
ATOM   4194  R5  CHO   604      46.985 174.774  32.072  1.00  0.00            
ATOM   4195  C1  CHO   604      49.335 171.924  33.022  1.00  0.00           C
ATOM   4196  C2  CHO   604      53.335 171.424  33.872  1.00  0.00           C
ATOM   4197  ROH CHO   605     202.335  37.274  26.922  1.00  0.00            
ATOM   4198  R1  CHO   605     200.435  38.424  25.222  1.00  0.00            
ATOM   4199  R2  CHO   605     199.585  37.224  22.872  1.00  0.00            
ATOM   4200  R3  CHO   605     197.135  37.574  23.922  1.00  0.00            
ATOM   4201  R4  CHO   605     196.735  38.024  21.072  1.00  0.00            
ATOM   4202  R5  CHO   605     196.135  39.374  22.672  1.00  0.00            
ATOM   4203  C1  CHO   605     192.785  38.774  21.022  1.00  0.00           C
ATOM   4204  C2  CHO   605     190.685  37.524  18.372  1.00  0.00           C
ATOM   4205  ROH CHO   606      89.685  24.524  35.522  1.00  0.00            
ATOM   4206  R1  CHO   606      87.485  26.324  35.622  1.00  0.00            
ATOM   4207  R2  CHO   606      87.735  28.974  36.472  1.00  0.00            
ATOM   4208  R3  CHO   606      86.585  29.474  34.022  1.00  0.00            
ATOM   4209  R4  CHO   606      86.785  32.124  35.372  1.00  0.00            
ATOM   4210  R5  CHO   606      84.985  31.224  34.522  1.00  0.00            
ATOM   4211  C1  CHO   606      85.135  34.424  32.472  1.00  0.00           C
ATOM   4212  C2  CHO   606      82.185  36.124  31.822  1.00  0.00           C
ATOM   4213  ROH CHO   607     211.285 113.374  29.422  1.00  0.00            
ATOM   4214  R1  CHO   607     208.935 112.874  27.922  1.00  0.00            
ATOM   4215  R2  CHO   607     206.385 113.524  28.872  1.00  0.00            
ATOM   4216  R3  CHO   607     206.235 114.874  26.522  1.00  0.00            
ATOM   4217  R4  CHO   607     203.435 114.524  27.422  1.00  0.00            
ATOM   4218  R5  CHO   607     204.285 113.974  25.472  1.00  0.00            
ATOM   4219  C1  CHO   607     201.535 116.424  24.372  1.00  0.00           C
ATOM   4220  C2  CHO   607     201.085 118.324  20.922  1.00  0.00           C
ATOM   4221  ROH CHO   608      89.485  24.224  30.722  1.00  0.00            
ATOM   4222  R1  CHO   608      88.785  26.924  31.272  1.00  0.00            
ATOM   4223  R2  CHO   608      90.585  28.724  32.372  1.00  0.00            
ATOM   4224  R3  CHO   608      89.935  30.174  30.172  1.00  0.00            
ATOM   4225  R4  CHO   608      90.435  32.174  32.272  1.00  0.00            
ATOM   4226  R5  CHO   608      88.635  32.024  31.072  1.00  0.00            
ATOM   4227  C1  CHO   608      89.735  35.574  30.222  1.00  0.00           C
ATOM   4228  C2  CHO   608      91.285  39.674  29.772  1.00  0.00           C
ATOM   4229  ROH CHO   609      98.485  62.674  39.422  1.00  0.00            
ATOM   4230  R1  CHO   609      99.735  61.124  37.422  1.00  0.00            
ATOM   4231  R2  CHO   609     101.985  61.974  36.022  1.00  0.00            
ATOM   4232  R3  CHO   609     103.035  59.624  36.872  1.00  0.00            
ATOM   4233  R4  CHO   609     104.585  60.324  34.522  1.00  0.00            
ATOM   4234  R5  CHO   609     103.585  58.474  34.822  1.00  0.00            
ATOM   4235  C1  CHO   609     107.135  57.174  34.422  1.00  0.00           C
ATOM   4236  C2  CHO   609     109.785  53.524  33.372  1.00  0.00           C
ATOM   4237  ROH CHO   610      99.785 197.574  39.872  1.00  0.00            
ATOM   4238  R1  CHO   610     100.435 196.274  37.472  1.00  0.00            
ATOM   4239  R2  CHO   610      98.535 195.024  35.872  1.00  0.00            
ATOM   4240  R3  CHO   610      99.585 196.624  33.922  1.00  0.00            
ATOM   4241  R4  CHO   610      98.235 194.424  32.472  1.00  0.00            
ATOM   4242  R5  CHO   610     100.335 195.124  32.222  1.00  0.00            
ATOM   4243  C1  CHO   610      99.035 195.624  28.672  1.00  0.00           C
ATOM   4244  C2  CHO   610      96.635 198.574  26.822  1.00  0.00           C
ATOM   4245  ROH CHO   611     208.535 127.874  26.122  1.00  0.00            
ATOM   4246  R1  CHO   611     207.585 130.524  25.722  1.00  0.00            
ATOM   4247  R2  CHO   611     207.035 132.224  27.822  1.00  0.00            
ATOM   4248  R3  CHO   611     208.735 133.874  26.522  1.00  0.00            
ATOM   4249  R4  CHO   611     207.835 135.424  28.872  1.00  0.00            
ATOM   4250  R5  CHO   611     207.785 136.074  26.772  1.00  0.00            
ATOM   4251  C1  CHO   611     209.935 138.824  28.272  1.00  0.00           C
ATOM   4252  C2  CHO   611     210.435 142.924  29.022  1.00  0.00           C
ATOM   4253  ROH CHO   612     103.785  46.774  30.672  1.00  0.00            
ATOM   4254  R1  CHO   612     105.785  45.924  28.872  1.00  0.00            
ATOM   4255  R2  CHO   612     105.335  45.224  26.272  1.00  0.00            
ATOM   4256  R3  CHO   612     107.235  47.074  25.722  1.00  0.00            
ATOM   4257  R4  CHO   612     107.185  45.374  23.372  1.00  0.00            
ATOM   4258  R5  CHO   612     108.935  45.874  24.572  1.00  0.00            
ATOM   4259  C1  CHO   612     110.085  47.174  21.172  1.00  0.00           C
ATOM   4260  C2  CHO   612     110.685  47.324  17.072  1.00  0.00           C
ATOM   4261  ROH CHO   613     144.835  61.574  33.272  1.00  0.00            
ATOM   4262  R1  CHO   613     143.035  63.524  32.222  1.00  0.00            
ATOM   4263  R2  CHO   613     143.885  65.924  31.172  1.00  0.00            
ATOM   4264  R3  CHO   613     142.385  65.074  29.022  1.00  0.00            
ATOM   4265  R4  CHO   613     141.785  67.924  29.322  1.00  0.00            
ATOM   4266  R5  CHO   613     140.335  66.274  29.222  1.00  0.00            
ATOM   4267  C1  CHO   613     139.185  68.324  26.222  1.00  0.00           C
ATOM   4268  C2  CHO   613     135.885  66.774  27.272  1.00  0.00           C
ATOM   4269  ROH CHO   614     162.485 208.924  29.172  1.00  0.00            
ATOM   4270  R1  CHO   614     159.635 208.974  29.572  1.00  0.00            
ATOM   4271  R2  CHO   614     158.035 210.874  28.372  1.00  0.00            
ATOM   4272  R3  CHO   614     156.685 208.724  27.472  1.00  0.00            
ATOM   4273  R4  CHO   614     154.885 210.974  26.972  1.00  0.00            
ATOM   4274  R5  CHO   614     154.435 209.124  28.022  1.00  0.00            
ATOM   4275  C1  CHO   614     151.785 208.974  25.272  1.00  0.00           C
ATOM   4276  C2  CHO   614     150.635 208.524  22.472  1.00  0.00           C
ATOM   4277  ROH CHO   615      93.685  95.374  36.622  1.00  0.00            
ATOM   4278  R1  CHO   615      94.235  94.024  39.072  1.00  0.00            
ATOM   4279  R2  CHO   615      92.335  92.624  40.522  1.00  0.00            
ATOM   4280  R3  CHO   615      94.135  90.624  40.322  1.00  0.00            
ATOM   4281  R4  CHO   615      91.835  89.424  41.622  1.00  0.00            
ATOM   4282  R5  CHO   615      93.885  89.374  42.372  1.00  0.00            
ATOM   4283  C1  CHO   615      93.185  85.624  42.122  1.00  0.00           C
ATOM   4284  C2  CHO   615      91.885  82.424  42.272  1.00  0.00           C
ATOM   4285  ROH CHO   616     164.085 118.024  25.572  1.00  0.00            
ATOM   4286  R1  CHO   616     166.435 119.024  24.322  1.00  0.00            
ATOM   4287  R2  CHO   616     168.435 120.374  25.672  1.00  0.00            
ATOM   4288  R3  CHO   616     170.035 118.474  24.572  1.00  0.00            
ATOM   4289  R4  CHO   616     171.785 120.024  26.322  1.00  0.00            
ATOM   4290  R5  CHO   616     172.135 119.624  24.222  1.00  0.00            
ATOM   4291  C1  CHO   616     175.285 118.074  25.672  1.00  0.00           C
ATOM   4292  C2  CHO   616     177.135 116.174  23.322  1.00  0.00           C
ATOM   4293  ROH CHO   617      62.285  13.524  25.072  1.00  0.00            
ATOM   4294  R1  CHO   617      61.735  13.524  27.822  1.00  0.00            
ATOM   4295  R2  CHO   617      59.285  14.174  28.872  1.00  0.00            
ATOM   4296  R3  CHO   617      59.485  11.774  30.072  1.00  0.00            
ATOM   4297  R4  CHO   617      57.535  13.224  31.722  1.00  0.00            
ATOM   4298  R5  CHO   617      59.385  12.274  32.422  1.00  0.00            
ATOM   4299  C1  CHO   617      56.785  10.424  34.522  1.00  0.00           C
ATOM   4300  C2  CHO   617      56.085  11.324  38.272  1.00  0.00           C
ATOM   4301  ROH CHO   618       1.735  62.424  36.972  1.00  0.00            
ATOM   4302  R1  CHO   618       2.435  61.974  34.272  1.00  0.00            
ATOM   4303  R2  CHO   618       0.685  60.924  32.422  1.00  0.00            
ATOM   4304  R3  CHO   618       1.335  63.174  31.022  1.00  0.00            
ATOM   4305  R4  CHO   618      -0.365  61.574  29.172  1.00  0.00            
ATOM   4306  R5  CHO   618       1.635  62.424  28.772  1.00  0.00            
ATOM   4307  C1  CHO   618      -0.365  64.074  25.972  1.00  0.00           C
ATOM   4308  C2  CHO   618      -2.765  63.674  24.072  1.00  0.00           C
ATOM   4309  ROH CHO   619     206.085  69.674  26.022  1.00  0.00            
ATOM   4310  R1  CHO   619     206.185  72.474  25.672  1.00  0.00            
ATOM   4311  R2  CHO   619     205.435  74.224  27.672  1.00  0.00            
ATOM   4312  R3  CHO   619     207.885  75.224  27.272  1.00  0.00            
ATOM   4313  R4  CHO   619     206.485  77.374  28.722  1.00  0.00            
ATOM   4314  R5  CHO   619     207.535  77.574  26.822  1.00  0.00            
ATOM   4315  C1  CHO   619     209.435  80.124  28.922  1.00  0.00           C
ATOM   4316  C2  CHO   619     210.985  82.324  31.022  1.00  0.00           C
ATOM   4317  ROH CHO   620       4.635  59.024  25.922  1.00  0.00            
ATOM   4318  R1  CHO   620       6.235  60.074  28.022  1.00  0.00            
ATOM   4319  R2  CHO   620       5.835  62.624  29.022  1.00  0.00            
ATOM   4320  R3  CHO   620       5.685  61.324  31.372  1.00  0.00            
ATOM   4321  R4  CHO   620       6.285  64.074  32.122  1.00  0.00            
ATOM   4322  R5  CHO   620       7.385  62.324  32.722  1.00  0.00            
ATOM   4323  C1  CHO   620       6.435  63.724  36.172  1.00  0.00           C
ATOM   4324  C2  CHO   620       4.635  66.074  37.372  1.00  0.00           C
ATOM   4325  ROH CHO   621      14.935 155.624  27.772  1.00  0.00            
ATOM   4326  R1  CHO   621      12.185 155.724  27.122  1.00  0.00            
ATOM   4327  R2  CHO   621      10.785 153.424  26.372  1.00  0.00            
ATOM   4328  R3  CHO   621       9.135 154.224  28.372  1.00  0.00            
ATOM   4329  R4  CHO   621       7.435 152.724  26.522  1.00  0.00            
ATOM   4330  R5  CHO   621       7.035 154.724  27.272  1.00  0.00            
ATOM   4331  C1  CHO   621       3.885 153.024  28.522  1.00  0.00           C
ATOM   4332  C2  CHO   621      -0.865 152.474  31.472  1.00  0.00           C
ATOM   4333  ROH CHO   622     163.035 202.274  36.622  1.00  0.00            
ATOM   4334  R1  CHO   622     161.185 200.424  35.472  1.00  0.00            
ATOM   4335  R2  CHO   622     158.485 200.974  35.172  1.00  0.00            
ATOM   4336  R3  CHO   622     158.985 200.324  32.622  1.00  0.00            
ATOM   4337  R4  CHO   622     156.035 200.374  32.822  1.00  0.00            
ATOM   4338  R5  CHO   622     157.235 198.724  32.072  1.00  0.00            
ATOM   4339  C1  CHO   622     155.085 199.424  29.022  1.00  0.00           C
ATOM   4340  C2  CHO   622     153.185 200.024  24.672  1.00  0.00           C
ATOM   4341  ROH CHO   623      85.785  -4.276  26.822  1.00  0.00            
ATOM   4342  R1  CHO   623      84.985  -1.626  27.322  1.00  0.00            
ATOM   4343  R2  CHO   623      84.585  -0.626  29.872  1.00  0.00            
ATOM   4344  R3  CHO   623      86.335   1.274  29.022  1.00  0.00            
ATOM   4345  R4  CHO   623      84.385   2.724  30.622  1.00  0.00            
ATOM   4346  R5  CHO   623      84.985   3.224  28.572  1.00  0.00            
ATOM   4347  C1  CHO   623      85.935   6.474  30.272  1.00  0.00           C
ATOM   4348  C2  CHO   623      88.535   7.574  27.922  1.00  0.00           C
ATOM   4349  ROH CHO   624      18.535 130.324  15.822  1.00  0.00            
ATOM   4350  R1  CHO   624      20.735 130.624  17.572  1.00  0.00            
ATOM   4351  R2  CHO   624      22.635 132.674  17.222  1.00  0.00            
ATOM   4352  R3  CHO   624      21.985 133.174  19.822  1.00  0.00            
ATOM   4353  R4  CHO   624      24.685 134.324  19.472  1.00  0.00            
ATOM   4354  R5  CHO   624      24.085 132.874  21.022  1.00  0.00            
ATOM   4355  C1  CHO   624      25.285 135.774  23.222  1.00  0.00           C
ATOM   4356  C2  CHO   624      26.535 138.274  24.272  1.00  0.00           C
ATOM   4357  ROH CHO   625      58.335 142.474  38.022  1.00  0.00            
ATOM   4358  R1  CHO   625      58.785 145.274  38.222  1.00  0.00            
ATOM   4359  R2  CHO   625      60.185 146.374  40.322  1.00  0.00            
ATOM   4360  R3  CHO   625      61.735 147.424  38.372  1.00  0.00            
ATOM   4361  R4  CHO   625      60.685 149.774  39.822  1.00  0.00            
ATOM   4362  R5  CHO   625      60.535 149.374  37.672  1.00  0.00            
ATOM   4363  C1  CHO   625      62.435 152.724  37.622  1.00  0.00           C
ATOM   4364  C2  CHO   625      60.885 155.774  35.922  1.00  0.00           C
ATOM   4365  ROH CHO   626     156.535 221.074  25.572  1.00  0.00            
ATOM   4366  R1  CHO   626     158.785 219.724  26.572  1.00  0.00            
ATOM   4367  R2  CHO   626     161.135 219.474  25.122  1.00  0.00            
ATOM   4368  R3  CHO   626     162.285 220.574  27.372  1.00  0.00            
ATOM   4369  R4  CHO   626     164.485 219.324  25.922  1.00  0.00            
ATOM   4370  R5  CHO   626     163.935 218.974  28.022  1.00  0.00            
ATOM   4371  C1  CHO   626     167.535 220.224  28.472  1.00  0.00           C
ATOM   4372  C2  CHO   626     170.985 221.074  26.472  1.00  0.00           C
ATOM   4373  ROH CHO   627      12.485  84.574  42.972  1.00  0.00            
ATOM   4374  R1  CHO   627      12.585  83.624  40.272  1.00  0.00            
ATOM   4375  R2  CHO   627      10.685  84.324  38.422  1.00  0.00            
ATOM   4376  R3  CHO   627      12.835  85.124  36.972  1.00  0.00            
ATOM   4377  R4  CHO   627      11.085  83.874  34.972  1.00  0.00            
ATOM   4378  R5  CHO   627      13.135  83.374  35.372  1.00  0.00            
ATOM   4379  C1  CHO   627      13.335  84.324  31.672  1.00  0.00           C
ATOM   4380  C2  CHO   627      15.335  85.374  29.372  1.00  0.00           C
ATOM   4381  ROH CHO   628      40.585 144.874  34.722  1.00  0.00            
ATOM   4382  R1  CHO   628      38.935 143.524  32.872  1.00  0.00            
ATOM   4383  R2  CHO   628      39.835 142.524  30.472  1.00  0.00            
ATOM   4384  R3  CHO   628      38.785 140.174  31.422  1.00  0.00            
ATOM   4385  R4  CHO   628      38.535 139.974  28.472  1.00  0.00            
ATOM   4386  R5  CHO   628      36.935 139.724  29.922  1.00  0.00            
ATOM   4387  C1  CHO   628      36.835 136.324  28.222  1.00  0.00           C
ATOM   4388  C2  CHO   628      38.685 133.224  25.672  1.00  0.00           C
ATOM   4389  ROH CHO   629      53.535 129.524  45.572  1.00  0.00            
ATOM   4390  R1  CHO   629      55.935 129.074  44.122  1.00  0.00            
ATOM   4391  R2  CHO   629      57.385 126.724  44.372  1.00  0.00            
ATOM   4392  R3  CHO   629      57.085 126.624  41.672  1.00  0.00            
ATOM   4393  R4  CHO   629      59.835 125.774  42.122  1.00  0.00            
ATOM   4394  R5  CHO   629      59.235 127.324  40.772  1.00  0.00            
ATOM   4395  C1  CHO   629      60.985 125.074  38.322  1.00  0.00           C
ATOM   4396  C2  CHO   629      62.335 123.324  36.422  1.00  0.00           C
ATOM   4397  ROH CHO   630      75.435 118.124  36.072  1.00  0.00            
ATOM   4398  R1  CHO   630      75.735 115.324  35.822  1.00  0.00            
ATOM   4399  R2  CHO   630      73.985 113.524  36.972  1.00  0.00            
ATOM   4400  R3  CHO   630      73.785 112.574  34.472  1.00  0.00            
ATOM   4401  R4  CHO   630      71.935 110.924  36.022  1.00  0.00            
ATOM   4402  R5  CHO   630      73.535 110.224  34.722  1.00  0.00            
ATOM   4403  C1  CHO   630      70.535 108.524  33.072  1.00  0.00           C
ATOM   4404  C2  CHO   630      70.585 103.724  30.372  1.00  0.00           C
ATOM   4405  ROH CHO   631      38.385 200.474  39.422  1.00  0.00            
ATOM   4406  R1  CHO   631      38.935 202.574  37.572  1.00  0.00            
ATOM   4407  R2  CHO   631      36.885 204.024  36.372  1.00  0.00            
ATOM   4408  R3  CHO   631      38.285 206.124  37.372  1.00  0.00            
ATOM   4409  R4  CHO   631      35.985 207.324  35.922  1.00  0.00            
ATOM   4410  R5  CHO   631      38.085 207.824  35.672  1.00  0.00            
ATOM   4411  C1  CHO   631      36.735 211.224  36.622  1.00  0.00           C
ATOM   4412  C2  CHO   631      36.235 212.874  33.772  1.00  0.00           C
ATOM   4413  ROH CHO   632     126.635  16.774  30.572  1.00  0.00            
ATOM   4414  R1  CHO   632     123.885  16.374  29.922  1.00  0.00            
ATOM   4415  R2  CHO   632     122.285  14.674  31.372  1.00  0.00            
ATOM   4416  R3  CHO   632     120.685  16.874  31.572  1.00  0.00            
ATOM   4417  R4  CHO   632     119.185  14.724  32.922  1.00  0.00            
ATOM   4418  R5  CHO   632     118.485  16.024  31.322  1.00  0.00            
ATOM   4419  C1  CHO   632     115.885  16.874  33.972  1.00  0.00           C
ATOM   4420  C2  CHO   632     113.785  14.624  37.322  1.00  0.00           C
ATOM   4421  ROH CHO   633     150.435 118.374  35.922  1.00  0.00            
ATOM   4422  R1  CHO   633     152.435 117.874  37.872  1.00  0.00            
ATOM   4423  R2  CHO   633     153.735 115.474  38.072  1.00  0.00            
ATOM   4424  R3  CHO   633     155.985 117.024  37.822  1.00  0.00            
ATOM   4425  R4  CHO   633     156.935 114.274  37.422  1.00  0.00            
ATOM   4426  R5  CHO   633     157.685 115.724  38.872  1.00  0.00            
ATOM   4427  C1  CHO   633     160.885 115.024  36.822  1.00  0.00           C
ATOM   4428  C2  CHO   633     164.035 116.524  34.922  1.00  0.00           C
ATOM   4429  ROH CHO   634     191.485  69.724  25.522  1.00  0.00            
ATOM   4430  R1  CHO   634     189.885  70.074  27.872  1.00  0.00            
ATOM   4431  R2  CHO   634     187.535  71.474  27.822  1.00  0.00            
ATOM   4432  R3  CHO   634     186.535  69.174  28.872  1.00  0.00            
ATOM   4433  R4  CHO   634     184.885  71.324  30.022  1.00  0.00            
ATOM   4434  R5  CHO   634     185.935  69.774  31.122  1.00  0.00            
ATOM   4435  C1  CHO   634     182.385  69.074  32.322  1.00  0.00           C
ATOM   4436  C2  CHO   634     179.335  71.524  33.672  1.00  0.00           C
ATOM   4437  ROH CHO   635       1.085 179.824  37.022  1.00  0.00            
ATOM   4438  R1  CHO   635       2.935 180.774  35.172  1.00  0.00            
ATOM   4439  R2  CHO   635       4.185 183.224  35.422  1.00  0.00            
ATOM   4440  R3  CHO   635       6.435 181.774  35.172  1.00  0.00            
ATOM   4441  R4  CHO   635       7.235 184.474  34.322  1.00  0.00            
ATOM   4442  R5  CHO   635       7.535 182.624  33.222  1.00  0.00            
ATOM   4443  C1  CHO   635      11.135 183.824  33.522  1.00  0.00           C
ATOM   4444  C2  CHO   635      14.185 183.024  31.472  1.00  0.00           C
ATOM   4445  ROH CHO   636      10.135 186.424  38.072  1.00  0.00            
ATOM   4446  R1  CHO   636      10.535 188.324  35.972  1.00  0.00            
ATOM   4447  R2  CHO   636      13.085 189.224  35.272  1.00  0.00            
ATOM   4448  R3  CHO   636      12.285 188.374  32.772  1.00  0.00            
ATOM   4449  R4  CHO   636      14.085 190.674  32.322  1.00  0.00            
ATOM   4450  R5  CHO   636      12.035 190.424  31.522  1.00  0.00            
ATOM   4451  C1  CHO   636      13.935 190.774  28.272  1.00  0.00           C
ATOM   4452  C2  CHO   636      13.235 193.924  27.872  1.00  0.00           C
ATOM   4453  ROH CHO   637      28.235  31.024  29.222  1.00  0.00            
ATOM   4454  R1  CHO   637      28.535  33.674  30.022  1.00  0.00            
ATOM   4455  R2  CHO   637      29.085  35.724  28.272  1.00  0.00            
ATOM   4456  R3  CHO   637      26.885  36.874  29.372  1.00  0.00            
ATOM   4457  R4  CHO   637      27.985  38.924  27.622  1.00  0.00            
ATOM   4458  R5  CHO   637      27.535  39.174  29.722  1.00  0.00            
ATOM   4459  C1  CHO   637      25.285  41.874  28.272  1.00  0.00           C
ATOM   4460  C2  CHO   637      25.235  45.074  27.022  1.00  0.00           C
ATOM   4461  ROH CHO   638      69.285 105.024  36.522  1.00  0.00            
ATOM   4462  R1  CHO   638      71.185 105.574  38.472  1.00  0.00            
ATOM   4463  R2  CHO   638      73.635 106.774  37.872  1.00  0.00            
ATOM   4464  R3  CHO   638      72.835 108.574  39.772  1.00  0.00            
ATOM   4465  R4  CHO   638      75.735 108.974  39.472  1.00  0.00            
ATOM   4466  R5  CHO   638      74.685 108.574  41.322  1.00  0.00            
ATOM   4467  C1  CHO   638      76.285 111.974  42.172  1.00  0.00           C
ATOM   4468  C2  CHO   638      79.935 111.124  42.122  1.00  0.00           C
ATOM   4469  ROH CHO   639      19.285 124.974  25.472  1.00  0.00            
ATOM   4470  R1  CHO   639      19.385 122.474  26.872  1.00  0.00            
ATOM   4471  R2  CHO   639      18.235 122.124  29.322  1.00  0.00            
ATOM   4472  R3  CHO   639      16.935 120.074  28.122  1.00  0.00            
ATOM   4473  R4  CHO   639      16.435 119.624  30.972  1.00  0.00            
ATOM   4474  R5  CHO   639      17.285 118.174  29.522  1.00  0.00            
ATOM   4475  C1  CHO   639      14.185 116.274  30.722  1.00  0.00           C
ATOM   4476  C2  CHO   639      14.435 114.674  33.922  1.00  0.00           C
ATOM   4477  ROH CHO   640      70.435 123.924  49.922  1.00  0.00            
ATOM   4478  R1  CHO   640      69.935 125.724  47.772  1.00  0.00            
ATOM   4479  R2  CHO   640      71.935 126.474  46.022  1.00  0.00            
ATOM   4480  R3  CHO   640      70.185 125.574  44.172  1.00  0.00            
ATOM   4481  R4  CHO   640      71.835 127.574  42.772  1.00  0.00            
ATOM   4482  R5  CHO   640      69.635 127.574  42.872  1.00  0.00            
ATOM   4483  C1  CHO   640      70.085 127.374  39.072  1.00  0.00           C
ATOM   4484  C2  CHO   640      69.885 125.724  35.522  1.00  0.00           C
ATOM   4485  ROH CHO   641     211.535 125.474  17.022  1.00  0.00            
ATOM   4486  R1  CHO   641     213.235 126.074  19.222  1.00  0.00            
ATOM   4487  R2  CHO   641     212.235 126.924  21.672  1.00  0.00            
ATOM   4488  R3  CHO   641     213.685 124.824  22.622  1.00  0.00            
ATOM   4489  R4  CHO   641     212.735 126.224  24.972  1.00  0.00            
ATOM   4490  R5  CHO   641     214.785 125.674  24.522  1.00  0.00            
ATOM   4491  C1  CHO   641     214.385 123.824  27.822  1.00  0.00           C
ATOM   4492  C2  CHO   641     212.035 122.424  30.922  1.00  0.00           C
ATOM   4493  ROH CHO   642     180.185 180.274  32.622  1.00  0.00            
ATOM   4494  R1  CHO   642     182.735 180.624  31.472  1.00  0.00            
ATOM   4495  R2  CHO   642     184.485 182.574  32.322  1.00  0.00            
ATOM   4496  R3  CHO   642     186.185 180.474  32.672  1.00  0.00            
ATOM   4497  R4  CHO   642     187.935 182.824  32.672  1.00  0.00            
ATOM   4498  R5  CHO   642     188.135 181.024  31.422  1.00  0.00            
ATOM   4499  C1  CHO   642     191.535 180.974  33.172  1.00  0.00           C
ATOM   4500  C2  CHO   642     195.885 181.224  32.372  1.00  0.00           C
ATOM   4501  ROH CHO   643     122.185  68.974  45.972  1.00  0.00            
ATOM   4502  R1  CHO   643     121.685  68.574  43.222  1.00  0.00            
ATOM   4503  R2  CHO   643     122.585  70.324  41.272  1.00  0.00            
ATOM   4504  R3  CHO   643     123.685  68.074  40.222  1.00  0.00            
ATOM   4505  R4  CHO   643     123.085  69.774  37.922  1.00  0.00            
ATOM   4506  R5  CHO   643     122.435  67.724  38.222  1.00  0.00            
ATOM   4507  C1  CHO   643     124.385  67.324  34.922  1.00  0.00           C
ATOM   4508  C2  CHO   643     125.985  64.374  33.422  1.00  0.00           C
ATOM   4509  ROH CHO   644     189.185  35.474  23.022  1.00  0.00            
ATOM   4510  R1  CHO   644     187.435  37.724  22.822  1.00  0.00            
ATOM   4511  R2  CHO   644     184.885  37.724  23.922  1.00  0.00            
ATOM   4512  R3  CHO   644     185.785  39.974  25.122  1.00  0.00            
ATOM   4513  R4  CHO   644     182.885  40.424  24.622  1.00  0.00            
ATOM   4514  R5  CHO   644     184.535  41.724  24.022  1.00  0.00            
ATOM   4515  C1  CHO   644     182.585  44.174  26.222  1.00  0.00           C
ATOM   4516  C2  CHO   644     182.335  46.724  23.472  1.00  0.00           C
ATOM   4517  ROH CHO   645     145.285  62.424  24.072  1.00  0.00            
ATOM   4518  R1  CHO   645     147.835  62.174  25.272  1.00  0.00            
ATOM   4519  R2  CHO   645     150.185  62.474  23.872  1.00  0.00            
ATOM   4520  R3  CHO   645     150.735  64.324  25.772  1.00  0.00            
ATOM   4521  R4  CHO   645     153.335  63.774  24.522  1.00  0.00            
ATOM   4522  R5  CHO   645     152.835  63.674  26.672  1.00  0.00            
ATOM   4523  C1  CHO   645     155.685  66.274  26.672  1.00  0.00           C
ATOM   4524  C2  CHO   645     158.485  67.574  24.472  1.00  0.00           C
ATOM   4525  ROH CHO   646      18.535  32.924  28.872  1.00  0.00            
ATOM   4526  R1  CHO   646      16.035  33.674  27.722  1.00  0.00            
ATOM   4527  R2  CHO   646      15.635  36.074  26.472  1.00  0.00            
ATOM   4528  R3  CHO   646      14.785  34.524  24.422  1.00  0.00            
ATOM   4529  R4  CHO   646      13.135  36.924  24.222  1.00  0.00            
ATOM   4530  R5  CHO   646      12.435  34.874  24.322  1.00  0.00            
ATOM   4531  C1  CHO   646      10.885  35.974  21.022  1.00  0.00           C
ATOM   4532  C2  CHO   646      10.185  36.824  16.922  1.00  0.00           C
ATOM   4533  ROH CHO   647     184.335  12.274  32.222  1.00  0.00            
ATOM   4534  R1  CHO   647     183.585  14.324  30.422  1.00  0.00            
ATOM   4535  R2  CHO   647     181.535  16.124  31.022  1.00  0.00            
ATOM   4536  R3  CHO   647     183.485  17.974  30.472  1.00  0.00            
ATOM   4537  R4  CHO   647     180.935  19.474  30.422  1.00  0.00            
ATOM   4538  R5  CHO   647     182.485  19.424  28.872  1.00  0.00            
ATOM   4539  C1  CHO   647     182.385  23.174  29.622  1.00  0.00           C
ATOM   4540  C2  CHO   647     182.035  25.474  26.772  1.00  0.00           C
ATOM   4541  ROH CHO   648     156.035 192.424  38.422  1.00  0.00            
ATOM   4542  R1  CHO   648     153.735 191.774  36.972  1.00  0.00            
ATOM   4543  R2  CHO   648     153.335 192.524  34.322  1.00  0.00            
ATOM   4544  R3  CHO   648     152.935 189.874  33.922  1.00  0.00            
ATOM   4545  R4  CHO   648     151.735 191.174  31.622  1.00  0.00            
ATOM   4546  R5  CHO   648     150.785 189.724  32.922  1.00  0.00            
ATOM   4547  C1  CHO   648     150.435 187.874  29.622  1.00  0.00           C
ATOM   4548  C2  CHO   648     146.635 188.324  28.822  1.00  0.00           C
ATOM   4549  ROH CHO   649     179.685  17.874  22.972  1.00  0.00            
ATOM   4550  R1  CHO   649     182.385  17.674  23.922  1.00  0.00            
ATOM   4551  R2  CHO   649     183.085  16.074  26.022  1.00  0.00            
ATOM   4552  R3  CHO   649     184.885  15.074  24.272  1.00  0.00            
ATOM   4553  R4  CHO   649     186.085  14.624  26.872  1.00  0.00            
ATOM   4554  R5  CHO   649     186.985  15.624  25.172  1.00  0.00            
ATOM   4555  C1  CHO   649     189.535  12.824  25.672  1.00  0.00           C
ATOM   4556  C2  CHO   649     194.035  13.424  26.022  1.00  0.00           C
ATOM   4557  ROH CHO   650     142.085  38.724  26.122  1.00  0.00            
ATOM   4558  R1  CHO   650     143.535  37.724  28.372  1.00  0.00            
ATOM   4559  R2  CHO   650     143.685  39.174  30.772  1.00  0.00            
ATOM   4560  R3  CHO   650     142.735  36.824  31.822  1.00  0.00            
ATOM   4561  R4  CHO   650     143.035  38.624  34.122  1.00  0.00            
ATOM   4562  R5  CHO   650     143.835  36.624  33.922  1.00  0.00            
ATOM   4563  C1  CHO   650     141.785  36.174  37.072  1.00  0.00           C
ATOM   4564  C2  CHO   650     143.035  34.124  39.322  1.00  0.00           C
ATOM   4565  ROH CHO   651     174.335  44.524  37.572  1.00  0.00            
ATOM   4566  R1  CHO   651     175.385  42.524  35.872  1.00  0.00            
ATOM   4567  R2  CHO   651     174.685  42.374  33.172  1.00  0.00            
ATOM   4568  R3  CHO   651     177.385  42.474  32.822  1.00  0.00            
ATOM   4569  R4  CHO   651     176.385  41.074  30.472  1.00  0.00            
ATOM   4570  R5  CHO   651     177.935  40.374  31.822  1.00  0.00            
ATOM   4571  C1  CHO   651     179.885  40.374  28.522  1.00  0.00           C
ATOM   4572  C2  CHO   651     181.635  36.924  27.772  1.00  0.00           C
ATOM   4573  ROH CHO   652      22.285  46.474  30.872  1.00  0.00            
ATOM   4574  R1  CHO   652      22.885  43.824  31.722  1.00  0.00            
ATOM   4575  R2  CHO   652      20.985  42.124  32.722  1.00  0.00            
ATOM   4576  R3  CHO   652      21.935  40.474  30.772  1.00  0.00            
ATOM   4577  R4  CHO   652      22.135  38.874  33.272  1.00  0.00            
ATOM   4578  R5  CHO   652      23.735  39.274  31.872  1.00  0.00            
ATOM   4579  C1  CHO   652      23.685  35.474  31.772  1.00  0.00           C
ATOM   4580  C2  CHO   652      25.135  31.624  33.272  1.00  0.00           C
ATOM   4581  ROH CHO   653     148.435   8.574  30.972  1.00  0.00            
ATOM   4582  R1  CHO   653     147.185  10.524  29.322  1.00  0.00            
ATOM   4583  R2  CHO   653     148.485  12.724  28.322  1.00  0.00            
ATOM   4584  R3  CHO   653     147.635  11.774  25.922  1.00  0.00            
ATOM   4585  R4  CHO   653     148.135  14.624  25.472  1.00  0.00            
ATOM   4586  R5  CHO   653     146.285  13.574  25.022  1.00  0.00            
ATOM   4587  C1  CHO   653     147.185  14.824  21.522  1.00  0.00           C
ATOM   4588  C2  CHO   653     149.985  14.824  17.672  1.00  0.00           C
ATOM   4589  ROH CHO   654      35.635 129.224  19.072  1.00  0.00            
ATOM   4590  R1  CHO   654      38.085 130.124  20.222  1.00  0.00            
ATOM   4591  R2  CHO   654      40.035 131.424  18.772  1.00  0.00            
ATOM   4592  R3  CHO   654      39.735 133.324  20.722  1.00  0.00            
ATOM   4593  R4  CHO   654      42.185 134.124  19.272  1.00  0.00            
ATOM   4594  R5  CHO   654      41.985 133.824  21.422  1.00  0.00            
ATOM   4595  C1  CHO   654      43.135 137.474  21.322  1.00  0.00           C
ATOM   4596  C2  CHO   654      44.785 140.224  22.622  1.00  0.00           C
ATOM   4597  ROH CHO   655      60.985  43.624  34.522  1.00  0.00            
ATOM   4598  R1  CHO   655      61.385  41.774  32.422  1.00  0.00            
ATOM   4599  R2  CHO   655      63.885  40.874  31.722  1.00  0.00            
ATOM   4600  R3  CHO   655      62.785  38.424  32.122  1.00  0.00            
ATOM   4601  R4  CHO   655      64.885  37.974  30.072  1.00  0.00            
ATOM   4602  R5  CHO   655      62.785  37.424  29.922  1.00  0.00            
ATOM   4603  C1  CHO   655      64.385  33.974  29.522  1.00  0.00           C
ATOM   4604  C2  CHO   655      63.235  32.724  26.522  1.00  0.00           C
ATOM   4605  ROH CHO   656     175.585  86.424  22.972  1.00  0.00            
ATOM   4606  R1  CHO   656     176.285  84.224  24.572  1.00  0.00            
ATOM   4607  R2  CHO   656     176.485  84.374  27.322  1.00  0.00            
ATOM   4608  R3  CHO   656     174.735  82.274  27.222  1.00  0.00            
ATOM   4609  R4  CHO   656     175.935  82.174  29.922  1.00  0.00            
ATOM   4610  R5  CHO   656     175.835  80.524  28.472  1.00  0.00            
ATOM   4611  C1  CHO   656     173.985  78.924  31.372  1.00  0.00           C
ATOM   4612  C2  CHO   656     176.785  76.674  32.222  1.00  0.00           C
ATOM   4613  ROH CHO   657     103.185  37.024  29.072  1.00  0.00            
ATOM   4614  R1  CHO   657     100.435  37.524  29.522  1.00  0.00            
ATOM   4615  R2  CHO   657      98.485  35.624  29.172  1.00  0.00            
ATOM   4616  R3  CHO   657      97.835  36.224  31.722  1.00  0.00            
ATOM   4617  R4  CHO   657      95.435  34.924  30.672  1.00  0.00            
ATOM   4618  R5  CHO   657      95.535  36.874  31.622  1.00  0.00            
ATOM   4619  C1  CHO   657      93.085  35.124  33.972  1.00  0.00           C
ATOM   4620  C2  CHO   657      90.285  35.074  36.272  1.00  0.00           C
ATOM   4621  ROH CHO   658     195.785 162.324  31.522  1.00  0.00            
ATOM   4622  R1  CHO   658     198.035 160.924  32.422  1.00  0.00            
ATOM   4623  R2  CHO   658     198.535 160.474  35.122  1.00  0.00            
ATOM   4624  R3  CHO   658     198.685 157.874  34.322  1.00  0.00            
ATOM   4625  R4  CHO   658     200.585 158.074  36.522  1.00  0.00            
ATOM   4626  R5  CHO   658     200.985 157.324  34.522  1.00  0.00            
ATOM   4627  C1  CHO   658     201.985 154.274  36.572  1.00  0.00           C
ATOM   4628  C2  CHO   658     201.085 150.024  37.272  1.00  0.00           C
ATOM   4629  ROH CHO   659     206.485  29.324  29.322  1.00  0.00            
ATOM   4630  R1  CHO   659     209.135  30.324  29.272  1.00  0.00            
ATOM   4631  R2  CHO   659     209.935  32.374  27.572  1.00  0.00            
ATOM   4632  R3  CHO   659     210.785  33.474  29.922  1.00  0.00            
ATOM   4633  R4  CHO   659     212.185  34.974  27.822  1.00  0.00            
ATOM   4634  R5  CHO   659     213.085  33.974  29.522  1.00  0.00            
ATOM   4635  C1  CHO   659     214.285  37.574  30.122  1.00  0.00           C
ATOM   4636  C2  CHO   659     214.085  39.774  33.072  1.00  0.00           C
ATOM   4637  ROH CHO   660     128.285 102.824  34.822  1.00  0.00            
ATOM   4638  R1  CHO   660     128.185 103.274  37.622  1.00  0.00            
ATOM   4639  R2  CHO   660     126.935 101.524  39.372  1.00  0.00            
ATOM   4640  R3  CHO   660     129.335 101.624  40.622  1.00  0.00            
ATOM   4641  R4  CHO   660     127.385 101.124  42.772  1.00  0.00            
ATOM   4642  R5  CHO   660     128.885 102.724  42.722  1.00  0.00            
ATOM   4643  C1  CHO   660     129.935 100.924  45.922  1.00  0.00           C
ATOM   4644  C2  CHO   660     132.485 100.474  49.372  1.00  0.00           C
ATOM   4645  ROH CHO   661     113.035 208.124  34.122  1.00  0.00            
ATOM   4646  R1  CHO   661     114.185 208.424  31.572  1.00  0.00            
ATOM   4647  R2  CHO   661     113.335 206.974  29.422  1.00  0.00            
ATOM   4648  R3  CHO   661     113.035 209.424  28.272  1.00  0.00            
ATOM   4649  R4  CHO   661     111.885 207.574  26.322  1.00  0.00            
ATOM   4650  R5  CHO   661     113.435 209.024  25.922  1.00  0.00            
ATOM   4651  C1  CHO   661     110.785 210.224  23.472  1.00  0.00           C
ATOM   4652  C2  CHO   661     107.385 207.274  22.172  1.00  0.00           C
ATOM   4653  ROH CHO   662      48.285 115.074  31.172  1.00  0.00            
ATOM   4654  R1  CHO   662      50.735 116.474  31.422  1.00  0.00            
ATOM   4655  R2  CHO   662      53.135 115.324  30.772  1.00  0.00            
ATOM   4656  R3  CHO   662      53.435 117.474  29.172  1.00  0.00            
ATOM   4657  R4  CHO   662      56.035 117.174  30.372  1.00  0.00            
ATOM   4658  R5  CHO   662      54.835 118.974  30.372  1.00  0.00            
ATOM   4659  C1  CHO   662      57.985 120.224  28.572  1.00  0.00           C
ATOM   4660  C2  CHO   662      61.035 120.524  26.922  1.00  0.00           C
ATOM   4661  ROH CHO   663      37.535 108.824  23.972  1.00  0.00            
ATOM   4662  R1  CHO   663      39.535 106.824  23.922  1.00  0.00            
ATOM   4663  R2  CHO   663      42.085 107.274  24.822  1.00  0.00            
ATOM   4664  R3  CHO   663      41.585 105.124  26.422  1.00  0.00            
ATOM   4665  R4  CHO   663      44.435 104.974  25.822  1.00  0.00            
ATOM   4666  R5  CHO   663      42.985 103.374  25.522  1.00  0.00            
ATOM   4667  C1  CHO   663      45.335 101.574  27.872  1.00  0.00           C
ATOM   4668  C2  CHO   663      48.235  98.874  29.122  1.00  0.00           C
ATOM   4669  ROH CHO   664     103.685 144.074  38.922  1.00  0.00            
ATOM   4670  R1  CHO   664     104.135 142.324  36.772  1.00  0.00            
ATOM   4671  R2  CHO   664     106.535 141.024  36.372  1.00  0.00            
ATOM   4672  R3  CHO   664     104.985 138.774  36.372  1.00  0.00            
ATOM   4673  R4  CHO   664     107.435 137.974  34.972  1.00  0.00            
ATOM   4674  R5  CHO   664     105.385 137.774  34.222  1.00  0.00            
ATOM   4675  C1  CHO   664     106.435 134.124  34.172  1.00  0.00           C
ATOM   4676  C2  CHO   664     105.985 131.724  35.172  1.00  0.00           C
ATOM   4677  ROH CHO   665     135.085  92.624  23.872  1.00  0.00            
ATOM   4678  R1  CHO   665     135.135  90.474  25.722  1.00  0.00            
ATOM   4679  R2  CHO   665     137.485  89.524  26.822  1.00  0.00            
ATOM   4680  R3  CHO   665     136.235  90.024  29.172  1.00  0.00            
ATOM   4681  R4  CHO   665     138.435  88.224  29.872  1.00  0.00            
ATOM   4682  R5  CHO   665     136.335  87.974  30.372  1.00  0.00            
ATOM   4683  C1  CHO   665     137.835  87.974  33.872  1.00  0.00           C
ATOM   4684  C2  CHO   665     137.035  86.924  36.822  1.00  0.00           C
ATOM   4685  ROH CHO   666      37.085  42.874  38.972  1.00  0.00            
ATOM   4686  R1  CHO   666      38.335  45.374  39.422  1.00  0.00            
ATOM   4687  R2  CHO   666      38.035  46.824  41.722  1.00  0.00            
ATOM   4688  R3  CHO   666      40.735  46.774  41.722  1.00  0.00            
ATOM   4689  R4  CHO   666      40.085  49.424  42.772  1.00  0.00            
ATOM   4690  R5  CHO   666      41.385  48.974  41.072  1.00  0.00            
ATOM   4691  C1  CHO   666      43.785  50.874  43.372  1.00  0.00           C
ATOM   4692  C2  CHO   666      46.985  51.674  42.622  1.00  0.00           C
ATOM   4693  ROH CHO   667      64.535 187.224  32.222  1.00  0.00            
ATOM   4694  R1  CHO   667      63.685 188.624  34.522  1.00  0.00            
ATOM   4695  R2  CHO   667      64.185 187.774  37.122  1.00  0.00            
ATOM   4696  R3  CHO   667      65.285 190.224  37.372  1.00  0.00            
ATOM   4697  R4  CHO   667      64.485 189.474  40.072  1.00  0.00            
ATOM   4698  R5  CHO   667      63.935 191.324  39.022  1.00  0.00            
ATOM   4699  C1  CHO   667      65.635 192.824  42.072  1.00  0.00           C
ATOM   4700  C2  CHO   667      64.435 195.474  44.622  1.00  0.00           C
ATOM   4701  ROH CHO   668      99.385 189.524  32.072  1.00  0.00            
ATOM   4702  R1  CHO   668     100.485 186.974  31.672  1.00  0.00            
ATOM   4703  R2  CHO   668     102.785 186.524  30.222  1.00  0.00            
ATOM   4704  R3  CHO   668     103.535 185.224  32.472  1.00  0.00            
ATOM   4705  R4  CHO   668     104.685 183.624  30.272  1.00  0.00            
ATOM   4706  R5  CHO   668     103.385 182.874  31.922  1.00  0.00            
ATOM   4707  C1  CHO   668     106.485 180.674  32.472  1.00  0.00           C
ATOM   4708  C2  CHO   668     109.435 179.024  33.372  1.00  0.00           C
ATOM   4709  ROH CHO   669     137.735  28.074  41.122  1.00  0.00            
ATOM   4710  R1  CHO   669     137.335  28.224  38.322  1.00  0.00            
ATOM   4711  R2  CHO   669     135.485  26.724  36.972  1.00  0.00            
ATOM   4712  R3  CHO   669     134.635  29.174  36.072  1.00  0.00            
ATOM   4713  R4  CHO   669     132.985  27.274  34.672  1.00  0.00            
ATOM   4714  R5  CHO   669     134.185  28.824  33.772  1.00  0.00            
ATOM   4715  C1  CHO   669     130.735  29.824  32.472  1.00  0.00           C
ATOM   4716  C2  CHO   669     127.135  29.324  32.272  1.00  0.00           C
ATOM   4717  ROH CHO   670     143.785 123.424  43.372  1.00  0.00            
ATOM   4718  R1  CHO   670     143.235 121.174  41.722  1.00  0.00            
ATOM   4719  R2  CHO   670     141.435 119.224  42.472  1.00  0.00            
ATOM   4720  R3  CHO   670     140.335 119.774  40.072  1.00  0.00            
ATOM   4721  R4  CHO   670     139.135 117.224  40.922  1.00  0.00            
ATOM   4722  R5  CHO   670     140.135 117.624  39.022  1.00  0.00            
ATOM   4723  C1  CHO   670     136.685 116.574  37.722  1.00  0.00           C
ATOM   4724  C2  CHO   670     133.385 113.924  38.322  1.00  0.00           C
ATOM   4725  ROH CHO   671       4.135 206.224  31.272  1.00  0.00            
ATOM   4726  R1  CHO   671       3.535 203.674  32.372  1.00  0.00            
ATOM   4727  R2  CHO   671       0.935 202.924  33.072  1.00  0.00            
ATOM   4728  R3  CHO   671       1.485 200.824  31.472  1.00  0.00            
ATOM   4729  R4  CHO   671      -0.715 199.874  33.122  1.00  0.00            
ATOM   4730  R5  CHO   671       1.185 198.874  32.872  1.00  0.00            
ATOM   4731  C1  CHO   671      -1.165 196.124  31.672  1.00  0.00           C
ATOM   4732  C2  CHO   671      -0.815 193.074  33.572  1.00  0.00           C
ATOM   4733  ROH CHO   672      80.785  40.524  39.822  1.00  0.00            
ATOM   4734  R1  CHO   672      80.085  43.074  38.822  1.00  0.00            
ATOM   4735  R2  CHO   672      78.985  45.024  40.472  1.00  0.00            
ATOM   4736  R3  CHO   672      81.085  46.524  39.522  1.00  0.00            
ATOM   4737  R4  CHO   672      79.135  48.524  40.472  1.00  0.00            
ATOM   4738  R5  CHO   672      80.035  48.424  38.472  1.00  0.00            
ATOM   4739  C1  CHO   672      81.135  51.924  39.622  1.00  0.00           C
ATOM   4740  C2  CHO   672      82.435  53.324  37.722  1.00  0.00           C
ATOM   4741  ROH CHO   673      44.335 150.424  26.822  1.00  0.00            
ATOM   4742  R1  CHO   673      45.385 149.674  29.372  1.00  0.00            
ATOM   4743  R2  CHO   673      44.285 150.574  31.722  1.00  0.00            
ATOM   4744  R3  CHO   673      44.185 147.924  32.272  1.00  0.00            
ATOM   4745  R4  CHO   673      44.435 149.174  34.922  1.00  0.00            
ATOM   4746  R5  CHO   673      45.685 147.624  34.122  1.00  0.00            
ATOM   4747  C1  CHO   673      44.435 145.874  37.272  1.00  0.00           C
ATOM   4748  C2  CHO   673      42.135 144.474  40.172  1.00  0.00           C
ATOM   4749  ROH CHO   674     176.785 154.624  32.472  1.00  0.00            
ATOM   4750  R1  CHO   674     179.435 154.174  33.322  1.00  0.00            
ATOM   4751  R2  CHO   674     180.035 153.274  35.872  1.00  0.00            
ATOM   4752  R3  CHO   674     181.385 151.324  34.572  1.00  0.00            
ATOM   4753  R4  CHO   674     182.485 151.274  37.272  1.00  0.00            
ATOM   4754  R5  CHO   674     183.635 151.424  35.422  1.00  0.00            
ATOM   4755  C1  CHO   674     185.185 148.274  36.872  1.00  0.00           C
ATOM   4756  C2  CHO   674     187.835 145.274  35.422  1.00  0.00           C
ATOM   4757  ROH CHO   675      36.485 219.374  30.622  1.00  0.00            
ATOM   4758  R1  CHO   675      33.935 218.974  31.822  1.00  0.00            
ATOM   4759  R2  CHO   675      33.485 217.124  33.822  1.00  0.00            
ATOM   4760  R3  CHO   675      32.485 219.274  35.122  1.00  0.00            
ATOM   4761  R4  CHO   675      31.185 217.024  36.372  1.00  0.00            
ATOM   4762  R5  CHO   675      30.185 218.774  35.522  1.00  0.00            
ATOM   4763  C1  CHO   675      28.885 218.924  39.122  1.00  0.00           C
ATOM   4764  C2  CHO   675      25.235 219.924  39.222  1.00  0.00           C
ATOM   4765  ROH CHO   676     101.735  99.924  42.672  1.00  0.00            
ATOM   4766  R1  CHO   676      99.285 101.324  42.922  1.00  0.00            
ATOM   4767  R2  CHO   676      99.185 104.074  43.322  1.00  0.00            
ATOM   4768  R3  CHO   676      97.585 103.974  41.072  1.00  0.00            
ATOM   4769  R4  CHO   676      96.285 105.874  42.872  1.00  0.00            
ATOM   4770  R5  CHO   676      95.385 104.124  41.972  1.00  0.00            
ATOM   4771  C1  CHO   676      93.135 106.874  40.572  1.00  0.00           C
ATOM   4772  C2  CHO   676      92.685 109.124  43.472  1.00  0.00           C
ATOM   4773  ROH CHO   677     101.435 116.724  56.272  1.00  0.00            
ATOM   4774  R1  CHO   677     102.685 114.374  55.322  1.00  0.00            
ATOM   4775  R2  CHO   677     101.985 111.874  56.222  1.00  0.00            
ATOM   4776  R3  CHO   677     101.635 111.374  53.572  1.00  0.00            
ATOM   4777  R4  CHO   677     102.035 108.724  54.772  1.00  0.00            
ATOM   4778  R5  CHO   677     103.135 109.574  53.122  1.00  0.00            
ATOM   4779  C1  CHO   677     101.735 106.424  51.472  1.00  0.00           C
ATOM   4780  C2  CHO   677     100.935 102.624  52.822  1.00  0.00           C
ATOM   4781  ROH CHO   678      63.435 136.674  37.022  1.00  0.00            
ATOM   4782  R1  CHO   678      62.585 139.374  37.172  1.00  0.00            
ATOM   4783  R2  CHO   678      64.285 141.474  36.822  1.00  0.00            
ATOM   4784  R3  CHO   678      62.535 142.274  34.922  1.00  0.00            
ATOM   4785  R4  CHO   678      64.485 144.424  35.022  1.00  0.00            
ATOM   4786  R5  CHO   678      62.335 144.624  35.222  1.00  0.00            
ATOM   4787  C1  CHO   678      62.935 146.824  32.172  1.00  0.00           C
ATOM   4788  C2  CHO   678      61.935 150.274  33.222  1.00  0.00           C
ATOM   4789  ROH CHO   679     166.035  88.074  40.572  1.00  0.00            
ATOM   4790  R1  CHO   679     163.685  88.474  39.072  1.00  0.00            
ATOM   4791  R2  CHO   679     163.385  87.474  36.472  1.00  0.00            
ATOM   4792  R3  CHO   679     161.135  86.374  37.522  1.00  0.00            
ATOM   4793  R4  CHO   679     161.185  85.474  34.772  1.00  0.00            
ATOM   4794  R5  CHO   679     159.535  86.474  35.772  1.00  0.00            
ATOM   4795  C1  CHO   679     157.785  83.274  34.722  1.00  0.00           C
ATOM   4796  C2  CHO   679     156.085  79.824  35.822  1.00  0.00           C
ATOM   4797  ROH CHO   680     214.285 175.374  38.522  1.00  0.00            
ATOM   4798  R1  CHO   680     212.635 173.774  36.872  1.00  0.00            
ATOM   4799  R2  CHO   680     211.435 171.474  37.772  1.00  0.00            
ATOM   4800  R3  CHO   680     209.185 172.674  36.872  1.00  0.00            
ATOM   4801  R4  CHO   680     208.535 169.824  36.872  1.00  0.00            
ATOM   4802  R5  CHO   680     208.335 171.174  35.172  1.00  0.00            
ATOM   4803  C1  CHO   680     204.735 169.974  35.422  1.00  0.00           C
ATOM   4804  C2  CHO   680     202.435 168.324  32.822  1.00  0.00           C
ATOM   4805  NC3 DPP   681     212.135 117.424  52.072  1.00  0.00           N
ATOM   4806  PO4 DPP   681     216.485 117.224  50.772  1.00  0.00           P
ATOM   4807  GL1 DPP   681     216.135 118.324  48.222  1.00  0.00            
ATOM   4808  GL2 DPP   681     215.235 121.574  48.922  1.00  0.00            
ATOM   4809  C1A DPP   681     216.985 116.924  43.122  1.00  0.00           C
ATOM   4810  C2A DPP   681     217.335 116.474  38.872  1.00  0.00           C
ATOM   4811  C3A DPP   681     217.285 116.124  34.822  1.00  0.00           C
ATOM   4812  C4A DPP   681     217.485 116.174  30.422  1.00  0.00           C
ATOM   4813  C1B DPP   681     214.035 124.724  46.672  1.00  0.00           C
ATOM   4814  C2B DPP   681     213.685 126.224  43.572  1.00  0.00           C
ATOM   4815  C3B DPP   681     213.235 126.024  39.272  1.00  0.00           C
ATOM   4816  C4B DPP   681     213.785 124.474  34.922  1.00  0.00           C
ATOM   4817  NC3 DPP   682     137.585 190.074  58.272  1.00  0.00           N
ATOM   4818  PO4 DPP   682     140.185 193.474  55.972  1.00  0.00           P
ATOM   4819  GL1 DPP   682     142.635 193.124  51.872  1.00  0.00            
ATOM   4820  GL2 DPP   682     143.035 190.374  49.922  1.00  0.00            
ATOM   4821  C1A DPP   682     143.085 195.224  47.072  1.00  0.00           C
ATOM   4822  C2A DPP   682     142.535 195.424  41.822  1.00  0.00           C
ATOM   4823  C3A DPP   682     143.935 194.474  38.072  1.00  0.00           C
ATOM   4824  C4A DPP   682     142.285 192.124  33.572  1.00  0.00           C
ATOM   4825  C1B DPP   682     140.835 188.274  47.672  1.00  0.00           C
ATOM   4826  C2B DPP   682     136.635 188.874  45.222  1.00  0.00           C
ATOM   4827  C3B DPP   682     134.335 191.124  42.172  1.00  0.00           C
ATOM   4828  C4B DPP   682     131.485 191.574  38.872  1.00  0.00           C
ATOM   4829  NC3 DPP   683     105.585  31.924  54.022  1.00  0.00           N
ATOM   4830  PO4 DPP   683     101.785  32.374  55.672  1.00  0.00           P
ATOM   4831  GL1 DPP   683     101.035  34.324  51.522  1.00  0.00            
ATOM   4832  GL2 DPP   683      98.135  33.074  50.472  1.00  0.00            
ATOM   4833  C1A DPP   683     103.335  36.774  47.922  1.00  0.00           C
ATOM   4834  C2A DPP   683     105.035  35.624  45.422  1.00  0.00           C
ATOM   4835  C3A DPP   683     108.785  32.724  45.372  1.00  0.00           C
ATOM   4836  C4A DPP   683     112.985  32.224  45.872  1.00  0.00           C
ATOM   4837  C1B DPP   683      97.235  33.574  46.472  1.00  0.00           C
ATOM   4838  C2B DPP   683      98.335  35.074  42.822  1.00  0.00           C
ATOM   4839  C3B DPP   683     101.385  34.774  40.472  1.00  0.00           C
ATOM   4840  C4B DPP   683     105.135  34.824  40.572  1.00  0.00           C
ATOM   4841  NC3 DPP   684     172.185 144.124  54.822  1.00  0.00           N
ATOM   4842  PO4 DPP   684     172.185 139.624  53.972  1.00  0.00           P
ATOM   4843  GL1 DPP   684     169.585 140.724  50.522  1.00  0.00            
ATOM   4844  GL2 DPP   684     167.385 137.674  51.122  1.00  0.00            
ATOM   4845  C1A DPP   684     170.985 143.874  46.722  1.00  0.00           C
ATOM   4846  C2A DPP   684     171.935 144.074  41.972  1.00  0.00           C
ATOM   4847  C3A DPP   684     172.785 143.774  37.122  1.00  0.00           C
ATOM   4848  C4A DPP   684     172.285 141.174  33.272  1.00  0.00           C
ATOM   4849  C1B DPP   684     167.885 137.924  45.272  1.00  0.00           C
ATOM   4850  C2B DPP   684     170.185 137.574  41.472  1.00  0.00           C
ATOM   4851  C3B DPP   684     169.685 139.974  37.322  1.00  0.00           C
ATOM   4852  C4B DPP   684     168.435 144.624  34.972  1.00  0.00           C
ATOM   4853  NC3 DPP   685     210.835 133.674  53.122  1.00  0.00           N
ATOM   4854  PO4 DPP   685     213.785 134.074  48.822  1.00  0.00           P
ATOM   4855  GL1 DPP   685     213.235 134.124  44.622  1.00  0.00            
ATOM   4856  GL2 DPP   685     215.935 135.624  43.272  1.00  0.00            
ATOM   4857  C1A DPP   685     213.185 132.624  40.472  1.00  0.00           C
ATOM   4858  C2A DPP   685     211.035 131.824  37.522  1.00  0.00           C
ATOM   4859  C3A DPP   685     208.635 131.574  32.522  1.00  0.00           C
ATOM   4860  C4A DPP   685     205.585 128.474  31.572  1.00  0.00           C
ATOM   4861  C1B DPP   685     215.885 137.924  39.122  1.00  0.00           C
ATOM   4862  C2B DPP   685     211.985 139.774  36.822  1.00  0.00           C
ATOM   4863  C3B DPP   685     209.785 140.174  33.072  1.00  0.00           C
ATOM   4864  C4B DPP   685     206.435 141.074  30.572  1.00  0.00           C
ATOM   4865  NC3 DPP   686      11.035 159.124  50.672  1.00  0.00           N
ATOM   4866  PO4 DPP   686       7.635 156.474  49.072  1.00  0.00           P
ATOM   4867  GL1 DPP   686       6.635 156.574  44.372  1.00  0.00            
ATOM   4868  GL2 DPP   686       7.785 153.174  42.172  1.00  0.00            
ATOM   4869  C1A DPP   686       5.685 157.124  39.972  1.00  0.00           C
ATOM   4870  C2A DPP   686       7.335 157.874  36.822  1.00  0.00           C
ATOM   4871  C3A DPP   686       8.435 161.324  34.372  1.00  0.00           C
ATOM   4872  C4A DPP   686      10.085 161.274  30.822  1.00  0.00           C
ATOM   4873  C1B DPP   686      10.185 154.774  39.772  1.00  0.00           C
ATOM   4874  C2B DPP   686      12.035 158.574  37.272  1.00  0.00           C
ATOM   4875  C3B DPP   686      13.785 162.224  35.972  1.00  0.00           C
ATOM   4876  C4B DPP   686      14.185 164.074  32.222  1.00  0.00           C
ATOM   4877  NC3 DPP   687      59.685 211.724  56.822  1.00  0.00           N
ATOM   4878  PO4 DPP   687      58.835 216.124  54.722  1.00  0.00           P
ATOM   4879  GL1 DPP   687      59.585 215.224  50.122  1.00  0.00            
ATOM   4880  GL2 DPP   687      57.185 217.074  48.622  1.00  0.00            
ATOM   4881  C1A DPP   687      59.435 213.274  45.672  1.00  0.00           C
ATOM   4882  C2A DPP   687      58.935 213.574  41.472  1.00  0.00           C
ATOM   4883  C3A DPP   687      60.435 213.624  37.472  1.00  0.00           C
ATOM   4884  C4A DPP   687      58.885 213.924  33.672  1.00  0.00           C
ATOM   4885  C1B DPP   687      56.785 218.024  43.622  1.00  0.00           C
ATOM   4886  C2B DPP   687      58.285 218.024  39.972  1.00  0.00           C
ATOM   4887  C3B DPP   687      56.085 216.474  36.822  1.00  0.00           C
ATOM   4888  C4B DPP   687      52.485 217.974  34.472  1.00  0.00           C
ATOM   4889  NC3 DPP   688     115.485  86.574  65.272  1.00  0.00           N
ATOM   4890  PO4 DPP   688     117.085  89.774  63.322  1.00  0.00           P
ATOM   4891  GL1 DPP   688     117.135  89.374  58.722  1.00  0.00            
ATOM   4892  GL2 DPP   688     115.385  91.974  57.772  1.00  0.00            
ATOM   4893  C1A DPP   688     118.685  87.974  55.672  1.00  0.00           C
ATOM   4894  C2A DPP   688     119.285  87.924  51.172  1.00  0.00           C
ATOM   4895  C3A DPP   688     116.235  86.724  48.272  1.00  0.00           C
ATOM   4896  C4A DPP   688     114.585  85.874  43.772  1.00  0.00           C
ATOM   4897  C1B DPP   688     113.485  91.474  53.872  1.00  0.00           C
ATOM   4898  C2B DPP   688     113.835  91.824  48.422  1.00  0.00           C
ATOM   4899  C3B DPP   688     115.685  94.574  45.872  1.00  0.00           C
ATOM   4900  C4B DPP   688     113.885  98.974  44.822  1.00  0.00           C
ATOM   4901  NC3 DPP   689      57.735  68.024  57.972  1.00  0.00           N
ATOM   4902  PO4 DPP   689      59.785  67.574  54.322  1.00  0.00           P
ATOM   4903  GL1 DPP   689      58.535  68.574  50.622  1.00  0.00            
ATOM   4904  GL2 DPP   689      60.835  66.674  48.072  1.00  0.00            
ATOM   4905  C1A DPP   689      57.985  71.324  47.922  1.00  0.00           C
ATOM   4906  C2A DPP   689      59.735  72.824  43.172  1.00  0.00           C
ATOM   4907  C3A DPP   689      62.535  75.174  41.472  1.00  0.00           C
ATOM   4908  C4A DPP   689      66.685  75.024  38.822  1.00  0.00           C
ATOM   4909  C1B DPP   689      61.785  68.324  43.472  1.00  0.00           C
ATOM   4910  C2B DPP   689      65.085  70.624  42.222  1.00  0.00           C
ATOM   4911  C3B DPP   689      67.585  70.174  39.472  1.00  0.00           C
ATOM   4912  C4B DPP   689      71.785  72.424  39.672  1.00  0.00           C
ATOM   4913  NC3 DPP   690     163.135 144.724  56.122  1.00  0.00           N
ATOM   4914  PO4 DPP   690     167.585 145.674  56.322  1.00  0.00           P
ATOM   4915  GL1 DPP   690     166.635 146.474  52.122  1.00  0.00            
ATOM   4916  GL2 DPP   690     163.285 146.224  50.872  1.00  0.00            
ATOM   4917  C1A DPP   690     166.985 148.324  48.272  1.00  0.00           C
ATOM   4918  C2A DPP   690     168.185 147.724  43.172  1.00  0.00           C
ATOM   4919  C3A DPP   690     168.035 146.674  39.372  1.00  0.00           C
ATOM   4920  C4A DPP   690     169.735 148.924  37.072  1.00  0.00           C
ATOM   4921  C1B DPP   690     160.935 144.774  47.872  1.00  0.00           C
ATOM   4922  C2B DPP   690     158.035 142.374  46.422  1.00  0.00           C
ATOM   4923  C3B DPP   690     156.635 140.024  43.922  1.00  0.00           C
ATOM   4924  C4B DPP   690     155.785 135.174  44.272  1.00  0.00           C
ATOM   4925  NC3 DPP   691     172.435  42.774  46.222  1.00  0.00           N
ATOM   4926  PO4 DPP   691     176.285  41.524  44.472  1.00  0.00           P
ATOM   4927  GL1 DPP   691     176.385  40.524  40.372  1.00  0.00            
ATOM   4928  GL2 DPP   691     173.235  38.624  41.272  1.00  0.00            
ATOM   4929  C1A DPP   691     178.085  38.624  37.372  1.00  0.00           C
ATOM   4930  C2A DPP   691     176.285  35.824  34.072  1.00  0.00           C
ATOM   4931  C3A DPP   691     177.585  34.624  29.472  1.00  0.00           C
ATOM   4932  C4A DPP   691     179.335  33.074  25.972  1.00  0.00           C
ATOM   4933  C1B DPP   691     172.835  38.724  37.422  1.00  0.00           C
ATOM   4934  C2B DPP   691     172.335  38.024  33.222  1.00  0.00           C
ATOM   4935  C3B DPP   691     173.085  36.724  28.572  1.00  0.00           C
ATOM   4936  C4B DPP   691     176.335  37.274  25.622  1.00  0.00           C
ATOM   4937  NC3 DPP   692     159.335 188.174  53.622  1.00  0.00           N
ATOM   4938  PO4 DPP   692     162.435 185.724  50.322  1.00  0.00           P
ATOM   4939  GL1 DPP   692     160.935 187.324  47.122  1.00  0.00            
ATOM   4940  GL2 DPP   692     160.235 190.324  46.172  1.00  0.00            
ATOM   4941  C1A DPP   692     160.235 187.374  42.772  1.00  0.00           C
ATOM   4942  C2A DPP   692     158.035 186.824  38.772  1.00  0.00           C
ATOM   4943  C3A DPP   692     157.185 188.424  35.072  1.00  0.00           C
ATOM   4944  C4A DPP   692     157.535 191.574  31.872  1.00  0.00           C
ATOM   4945  C1B DPP   692     155.935 189.274  43.972  1.00  0.00           C
ATOM   4946  C2B DPP   692     153.235 187.774  40.422  1.00  0.00           C
ATOM   4947  C3B DPP   692     152.535 186.224  36.622  1.00  0.00           C
ATOM   4948  C4B DPP   692     148.885 185.374  34.272  1.00  0.00           C
ATOM   4949  NC3 DPP   693      84.785  52.574  56.922  1.00  0.00           N
ATOM   4950  PO4 DPP   693      79.835  53.324  55.772  1.00  0.00           P
ATOM   4951  GL1 DPP   693      78.235  54.124  52.322  1.00  0.00            
ATOM   4952  GL2 DPP   693      79.335  57.424  53.172  1.00  0.00            
ATOM   4953  C1A DPP   693      78.585  56.424  48.372  1.00  0.00           C
ATOM   4954  C2A DPP   693      78.085  60.924  45.822  1.00  0.00           C
ATOM   4955  C3A DPP   693      76.585  63.774  41.972  1.00  0.00           C
ATOM   4956  C4A DPP   693      74.785  67.674  39.772  1.00  0.00           C
ATOM   4957  C1B DPP   693      83.835  60.624  52.422  1.00  0.00           C
ATOM   4958  C2B DPP   693      86.285  63.224  49.922  1.00  0.00           C
ATOM   4959  C3B DPP   693      86.935  65.724  46.572  1.00  0.00           C
ATOM   4960  C4B DPP   693      84.285  68.624  43.822  1.00  0.00           C
ATOM   4961  NC3 DPP   694     166.785  58.024  48.922  1.00  0.00           N
ATOM   4962  PO4 DPP   694     164.885  54.524  45.772  1.00  0.00           P
ATOM   4963  GL1 DPP   694     165.035  51.924  41.972  1.00  0.00            
ATOM   4964  GL2 DPP   694     166.335  48.274  41.622  1.00  0.00            
ATOM   4965  C1A DPP   694     164.535  52.024  37.472  1.00  0.00           C
ATOM   4966  C2A DPP   694     165.035  53.674  33.422  1.00  0.00           C
ATOM   4967  C3A DPP   694     165.035  54.624  28.822  1.00  0.00           C
ATOM   4968  C4A DPP   694     168.735  55.724  28.272  1.00  0.00           C
ATOM   4969  C1B DPP   694     161.935  46.824  38.722  1.00  0.00           C
ATOM   4970  C2B DPP   694     160.485  49.274  35.522  1.00  0.00           C
ATOM   4971  C3B DPP   694     160.035  51.024  31.572  1.00  0.00           C
ATOM   4972  C4B DPP   694     160.035  48.724  27.822  1.00  0.00           C
ATOM   4973  NC3 DPP   695      72.835 203.174  52.922  1.00  0.00           N
ATOM   4974  PO4 DPP   695      76.735 202.024  51.522  1.00  0.00           P
ATOM   4975  GL1 DPP   695      80.035 203.224  49.972  1.00  0.00            
ATOM   4976  GL2 DPP   695      81.735 202.324  51.122  1.00  0.00            
ATOM   4977  C1A DPP   695      81.985 204.824  46.922  1.00  0.00           C
ATOM   4978  C2A DPP   695      83.435 202.124  43.472  1.00  0.00           C
ATOM   4979  C3A DPP   695      83.885 197.524  41.572  1.00  0.00           C
ATOM   4980  C4A DPP   695      84.735 196.574  37.772  1.00  0.00           C
ATOM   4981  C1B DPP   695      81.385 197.874  48.222  1.00  0.00           C
ATOM   4982  C2B DPP   695      79.885 196.674  44.522  1.00  0.00           C
ATOM   4983  C3B DPP   695      78.735 197.074  40.122  1.00  0.00           C
ATOM   4984  C4B DPP   695      76.085 198.674  37.122  1.00  0.00           C
ATOM   4985  NC3 DPP   696     109.985  41.474  54.022  1.00  0.00           N
ATOM   4986  PO4 DPP   696     113.185  44.074  53.972  1.00  0.00           P
ATOM   4987  GL1 DPP   696     113.035  43.224  49.422  1.00  0.00            
ATOM   4988  GL2 DPP   696     114.335  40.324  48.272  1.00  0.00            
ATOM   4989  C1A DPP   696     114.185  45.974  45.722  1.00  0.00           C
ATOM   4990  C2A DPP   696     114.785  46.324  41.972  1.00  0.00           C
ATOM   4991  C3A DPP   696     113.035  45.474  38.072  1.00  0.00           C
ATOM   4992  C4A DPP   696     115.185  43.474  34.872  1.00  0.00           C
ATOM   4993  C1B DPP   696     112.535  37.174  45.972  1.00  0.00           C
ATOM   4994  C2B DPP   696     111.985  35.474  42.122  1.00  0.00           C
ATOM   4995  C3B DPP   696     110.335  32.624  39.972  1.00  0.00           C
ATOM   4996  C4B DPP   696     107.635  30.624  39.622  1.00  0.00           C
ATOM   4997  NC3 DPP   697      27.035 130.724  50.972  1.00  0.00           N
ATOM   4998  PO4 DPP   697      28.735 134.974  51.172  1.00  0.00           P
ATOM   4999  GL1 DPP   697      30.735 134.124  47.522  1.00  0.00            
ATOM   5000  GL2 DPP   697      33.385 131.374  47.522  1.00  0.00            
ATOM   5001  C1A DPP   697      29.485 132.974  42.622  1.00  0.00           C
ATOM   5002  C2A DPP   697      26.785 130.124  40.022  1.00  0.00           C
ATOM   5003  C3A DPP   697      25.135 128.474  36.122  1.00  0.00           C
ATOM   5004  C4A DPP   697      23.635 129.124  30.822  1.00  0.00           C
ATOM   5005  C1B DPP   697      34.485 133.124  42.922  1.00  0.00           C
ATOM   5006  C2B DPP   697      36.035 136.524  39.972  1.00  0.00           C
ATOM   5007  C3B DPP   697      36.985 138.524  35.672  1.00  0.00           C
ATOM   5008  C4B DPP   697      34.335 140.724  34.022  1.00  0.00           C
ATOM   5009  NC3 DPP   698     129.685 215.174  58.422  1.00  0.00           N
ATOM   5010  PO4 DPP   698     133.835 214.124  58.272  1.00  0.00           P
ATOM   5011  GL1 DPP   698     130.285 213.074  53.972  1.00  0.00            
ATOM   5012  GL2 DPP   698     129.685 209.224  54.372  1.00  0.00            
ATOM   5013  C1A DPP   698     131.285 213.874  49.672  1.00  0.00           C
ATOM   5014  C2A DPP   698     130.035 213.924  45.272  1.00  0.00           C
ATOM   5015  C3A DPP   698     127.135 216.124  42.172  1.00  0.00           C
ATOM   5016  C4A DPP   698     125.735 217.174  38.172  1.00  0.00           C
ATOM   5017  C1B DPP   698     128.185 210.124  50.072  1.00  0.00           C
ATOM   5018  C2B DPP   698     125.635 207.324  46.472  1.00  0.00           C
ATOM   5019  C3B DPP   698     126.285 205.324  43.322  1.00  0.00           C
ATOM   5020  C4B DPP   698     126.085 205.674  39.422  1.00  0.00           C
ATOM   5021  NC3 DPP   699      36.085 170.674  57.522  1.00  0.00           N
ATOM   5022  PO4 DPP   699      36.185 166.274  57.122  1.00  0.00           P
ATOM   5023  GL1 DPP   699      37.285 166.574  53.722  1.00  0.00            
ATOM   5024  GL2 DPP   699      33.785 169.074  52.522  1.00  0.00            
ATOM   5025  C1A DPP   699      38.585 166.674  49.772  1.00  0.00           C
ATOM   5026  C2A DPP   699      39.285 167.274  44.922  1.00  0.00           C
ATOM   5027  C3A DPP   699      38.535 169.024  41.222  1.00  0.00           C
ATOM   5028  C4A DPP   699      36.735 171.724  41.122  1.00  0.00           C
ATOM   5029  C1B DPP   699      34.185 166.524  47.972  1.00  0.00           C
ATOM   5030  C2B DPP   699      31.835 165.024  45.972  1.00  0.00           C
ATOM   5031  C3B DPP   699      29.285 163.524  42.122  1.00  0.00           C
ATOM   5032  C4B DPP   699      29.585 160.274  38.072  1.00  0.00           C
ATOM   5033  NC3 DPP   700     167.335  95.324  53.122  1.00  0.00           N
ATOM   5034  PO4 DPP   700     165.885  94.874  48.472  1.00  0.00           P
ATOM   5035  GL1 DPP   700     167.635  95.074  44.622  1.00  0.00            
ATOM   5036  GL2 DPP   700     165.485  92.324  43.672  1.00  0.00            
ATOM   5037  C1A DPP   700     164.735  97.924  41.372  1.00  0.00           C
ATOM   5038  C2A DPP   700     162.735  96.874  36.772  1.00  0.00           C
ATOM   5039  C3A DPP   700     161.335  95.924  32.122  1.00  0.00           C
ATOM   5040  C4A DPP   700     156.835  93.724  30.872  1.00  0.00           C
ATOM   5041  C1B DPP   700     165.585  93.174  39.622  1.00  0.00           C
ATOM   5042  C2B DPP   700     165.685  92.724  35.322  1.00  0.00           C
ATOM   5043  C3B DPP   700     166.935  94.524  32.822  1.00  0.00           C
ATOM   5044  C4B DPP   700     169.185  94.524  28.572  1.00  0.00           C
ATOM   5045  NC3 DPP   701      64.735 138.924  57.422  1.00  0.00           N
ATOM   5046  PO4 DPP   701      63.735 137.924  53.222  1.00  0.00           P
ATOM   5047  GL1 DPP   701      62.385 137.524  49.322  1.00  0.00            
ATOM   5048  GL2 DPP   701      59.385 138.124  48.272  1.00  0.00            
ATOM   5049  C1A DPP   701      63.685 139.274  45.372  1.00  0.00           C
ATOM   5050  C2A DPP   701      64.685 137.574  41.622  1.00  0.00           C
ATOM   5051  C3A DPP   701      67.985 136.724  38.622  1.00  0.00           C
ATOM   5052  C4A DPP   701      69.535 140.224  36.872  1.00  0.00           C
ATOM   5053  C1B DPP   701      55.935 138.824  46.322  1.00  0.00           C
ATOM   5054  C2B DPP   701      55.735 139.574  42.622  1.00  0.00           C
ATOM   5055  C3B DPP   701      53.835 141.774  39.522  1.00  0.00           C
ATOM   5056  C4B DPP   701      53.835 144.824  36.972  1.00  0.00           C
ATOM   5057  NC3 DPP   702      88.185 199.074  63.972  1.00  0.00           N
ATOM   5058  PO4 DPP   702      90.135 200.124  60.272  1.00  0.00           P
ATOM   5059  GL1 DPP   702      92.635 200.974  56.472  1.00  0.00            
ATOM   5060  GL2 DPP   702      93.785 198.274  54.822  1.00  0.00            
ATOM   5061  C1A DPP   702      92.885 202.074  51.872  1.00  0.00           C
[truncated: 4,169,711 more chars]
