# Supplementary material for: Data showing the lipid conformations and membrane binding behaviors of beta-amyloid fibrils in phase-separated cholesterol-enriched lipid domains with and without glycolipid and oxidized cholesterol from coarse-grained molecular dynamics simulations
Source: Data Brief. 2020 Apr 19;30:105496. doi: 10.1016/j.dib.2020.105496 (PMC7186522; doi:10.1016/j.dib.2020.105496)
Supplement: Supplementary file 1 [file mmc1.zip › Supplementary-Data/S08-12/CO-ABCD-2.pdb]

TITLE     ABCD-CO system t= 19800400.00000
REMARK    THIS IS A SIMULATION BOX
CRYST1  224.077  225.817  127.844  90.00  90.00  90.00 P 1           1
MODEL        1
ATOM      1  BB  LEU     1      97.773 114.197  68.826  1.00  0.00           B
ATOM      2  SC1 LEU     1      96.473 114.947  66.676  1.00  0.00           S
ATOM      3  BB  VAL     2     100.673 115.347  70.976  1.00  0.00           B
ATOM      4  SC1 VAL     2     101.073 116.447  72.626  1.00  0.00           S
ATOM      5  BB  PHE     3     103.373 116.797  68.726  1.00  0.00           B
ATOM      6  SC1 PHE     3     100.823 117.247  66.326  1.00  0.00           S
ATOM      7  SC2 PHE     3     102.823 118.347  65.576  1.00  0.00           S
ATOM      8  SC3 PHE     3     100.673 119.097  64.876  1.00  0.00           S
ATOM      9  BB  PHE     4     106.823 115.747  67.976  1.00  0.00           B
ATOM     10  SC1 PHE     4     108.573 114.647  65.626  1.00  0.00           S
ATOM     11  SC2 PHE     4     106.473 115.397  64.726  1.00  0.00           S
ATOM     12  SC3 PHE     4     107.373 113.297  63.976  1.00  0.00           S
ATOM     13  BB  ALA     5     109.823 116.497  70.226  1.00  0.00           B
ATOM     14  BB  GLU     6     112.323 119.297  69.826  1.00  0.00           B
ATOM     15  SC1 GLU     6     109.923 121.197  71.226  1.00  0.00           S
ATOM     16  BB  ASP     7     115.973 120.047  68.926  1.00  0.00           B
ATOM     17  SC1 ASP     7     116.923 122.047  67.676  1.00  0.00           S
ATOM     18  BB  VAL     8     118.023 119.197  72.026  1.00  0.00           B
ATOM     19  SC1 VAL     8     117.173 119.797  73.726  1.00  0.00           S
ATOM     20  BB  GLY     9     121.423 120.797  71.426  1.00  0.00           B
ATOM     21  BB  SER    10     124.473 122.147  73.126  1.00  0.00           B
ATOM     22  SC1 SER    10     124.673 122.697  74.976  1.00  0.00           S
ATOM     23  BB  ASN    11     125.073 124.247  70.026  1.00  0.00           B
ATOM     24  SC1 ASN    11     123.023 125.697  70.026  1.00  0.00           S
ATOM     25  BB  LYS    12     127.273 122.397  67.426  1.00  0.00           B
ATOM     26  SC1 LYS    12     129.373 123.297  68.276  1.00  0.00           S
ATOM     27  SC2 LYS    12     132.123 122.747  68.926  1.00  0.00           S
ATOM     28  BB  GLY    13     125.723 122.747  64.026  1.00  0.00           B
ATOM     29  BB  ALA    14     128.573 123.247  61.626  1.00  0.00           B
ATOM     30  BB  ILE    15     126.223 123.747  58.776  1.00  0.00           B
ATOM     31  SC1 ILE    15     126.423 123.897  56.526  1.00  0.00           S
ATOM     32  BB  ILE    16     122.923 121.847  59.176  1.00  0.00           B
ATOM     33  SC1 ILE    16     122.423 120.847  57.176  1.00  0.00           S
ATOM     34  BB  GLY    17     120.023 120.897  61.426  1.00  0.00           B
ATOM     35  BB  LEU    18     116.673 121.847  59.976  1.00  0.00           B
ATOM     36  SC1 LEU    18     116.373 120.747  57.576  1.00  0.00           S
ATOM     37  BB  MET    19     113.623 121.247  62.126  1.00  0.00           B
ATOM     38  SC1 MET    19     113.423 120.997  64.526  1.00  0.00           S
ATOM     39  BB  VAL    20     110.373 121.347  60.126  1.00  0.00           B
ATOM     40  SC1 VAL    20     110.723 120.747  58.276  1.00  0.00           S
ATOM     41  BB  GLY    21     106.873 120.397  61.176  1.00  0.00           B
ATOM     42  BB  GLY    22     103.473 121.997  60.926  1.00  0.00           B
ATOM     43  BB  VAL    23     101.173 120.897  58.226  1.00  0.00           B
ATOM     44  SC1 VAL    23     100.973 121.747  56.426  1.00  0.00           S
ATOM     45  BB  VAL    24      97.873 120.697  60.126  1.00  0.00           B
ATOM     46  SC1 VAL    24      98.023 121.597  61.926  1.00  0.00           S
ATOM     47  BB  ILE    25      95.173 120.147  57.676  1.00  0.00           B
ATOM     48  SC1 ILE    25      96.273 120.497  55.576  1.00  0.00           S
ATOM     49  BB  ALA    26      92.123 119.547  59.776  1.00  0.00           B
ATOM     50  BB  LEU    27      97.973 109.247  69.226  1.00  0.00           B
ATOM     51  SC1 LEU    27      96.773 108.997  71.526  1.00  0.00           S
ATOM     52  BB  VAL    28     101.323 110.497  70.576  1.00  0.00           B
ATOM     53  SC1 VAL    28     101.973 111.047  72.376  1.00  0.00           S
ATOM     54  BB  PHE    29     104.073 111.847  68.326  1.00  0.00           B
ATOM     55  SC1 PHE    29     103.523 111.897  65.126  1.00  0.00           S
ATOM     56  SC2 PHE    29     101.423 112.497  66.076  1.00  0.00           S
ATOM     57  SC3 PHE    29     102.123 113.497  63.976  1.00  0.00           S
ATOM     58  BB  PHE    30     107.523 112.247  69.876  1.00  0.00           B
ATOM     59  SC1 PHE    30     106.323 113.497  72.426  1.00  0.00           S
ATOM     60  SC2 PHE    30     108.173 111.997  72.876  1.00  0.00           S
ATOM     61  SC3 PHE    30     106.923 112.947  74.676  1.00  0.00           S
ATOM     62  BB  ALA    31     111.223 112.597  68.926  1.00  0.00           B
ATOM     63  BB  GLU    32     113.123 114.897  71.176  1.00  0.00           B
ATOM     64  SC1 GLU    32     113.273 114.997  74.226  1.00  0.00           S
ATOM     65  BB  ASP    33     116.823 114.847  70.726  1.00  0.00           B
ATOM     66  SC1 ASP    33     118.123 115.497  68.626  1.00  0.00           S
ATOM     67  BB  VAL    34     119.023 115.347  73.726  1.00  0.00           B
ATOM     68  SC1 VAL    34     119.473 114.997  75.626  1.00  0.00           S
ATOM     69  BB  GLY    35     121.923 116.097  71.476  1.00  0.00           B
ATOM     70  BB  SER    36     124.873 117.647  73.276  1.00  0.00           B
ATOM     71  SC1 SER    36     125.823 117.597  74.976  1.00  0.00           S
ATOM     72  BB  ASN    37     126.923 119.147  70.576  1.00  0.00           B
ATOM     73  SC1 ASN    37     129.023 119.997  71.676  1.00  0.00           S
ATOM     74  BB  LYS    38     126.073 117.647  67.276  1.00  0.00           B
ATOM     75  SC1 LYS    38     123.473 118.097  67.026  1.00  0.00           S
ATOM     76  SC2 LYS    38     121.073 119.597  66.676  1.00  0.00           S
ATOM     77  BB  GLY    39     127.673 119.897  64.676  1.00  0.00           B
ATOM     78  BB  ALA    40     129.473 118.797  61.526  1.00  0.00           B
ATOM     79  BB  ILE    41     127.273 117.697  58.576  1.00  0.00           B
ATOM     80  SC1 ILE    41     128.173 118.247  56.326  1.00  0.00           S
ATOM     81  BB  ILE    42     124.123 116.447  60.226  1.00  0.00           B
ATOM     82  SC1 ILE    42     124.123 117.297  62.126  1.00  0.00           S
ATOM     83  BB  GLY    43     120.573 116.597  58.976  1.00  0.00           B
ATOM     84  BB  LEU    44     117.073 116.647  60.476  1.00  0.00           B
ATOM     85  SC1 LEU    44     116.373 117.447  62.926  1.00  0.00           S
ATOM     86  BB  MET    45     113.823 116.397  58.526  1.00  0.00           B
ATOM     87  SC1 MET    45     112.173 115.847  56.676  1.00  0.00           S
ATOM     88  BB  VAL    46     110.973 116.947  60.976  1.00  0.00           B
ATOM     89  SC1 VAL    46     110.873 117.597  62.876  1.00  0.00           S
ATOM     90  BB  GLY    47     107.473 116.247  59.776  1.00  0.00           B
ATOM     91  BB  GLY    48     103.923 116.847  60.576  1.00  0.00           B
ATOM     92  BB  VAL    49     101.373 116.797  57.876  1.00  0.00           B
ATOM     93  SC1 VAL    49     101.673 116.847  55.926  1.00  0.00           S
ATOM     94  BB  VAL    50      98.273 115.847  59.876  1.00  0.00           B
ATOM     95  SC1 VAL    50      98.473 115.697  61.876  1.00  0.00           S
ATOM     96  BB  ILE    51      95.723 115.597  57.126  1.00  0.00           B
ATOM     97  SC1 ILE    51      97.223 115.397  55.376  1.00  0.00           S
ATOM     98  BB  ALA    52      92.573 115.047  59.176  1.00  0.00           B
ATOM     99  BB  LEU    53     100.323 106.947  66.576  1.00  0.00           B
ATOM    100  SC1 LEU    53     101.673 107.197  64.326  1.00  0.00           S
ATOM    101  BB  VAL    54     102.423 106.147  69.526  1.00  0.00           B
ATOM    102  SC1 VAL    54     103.023 106.247  71.426  1.00  0.00           S
ATOM    103  BB  PHE    55     105.173 108.097  67.826  1.00  0.00           B
ATOM    104  SC1 PHE    55     107.373 109.747  66.076  1.00  0.00           S
ATOM    105  SC2 PHE    55     107.023 107.597  65.026  1.00  0.00           S
ATOM    106  SC3 PHE    55     108.773 109.047  64.276  1.00  0.00           S
ATOM    107  BB  PHE    56     108.323 107.497  69.976  1.00  0.00           B
ATOM    108  SC1 PHE    56     107.473 106.697  72.976  1.00  0.00           S
ATOM    109  SC2 PHE    56     108.373 104.747  71.976  1.00  0.00           S
ATOM    110  SC3 PHE    56     107.723 104.697  74.276  1.00  0.00           S
ATOM    111  BB  ALA    57     111.673 108.797  68.776  1.00  0.00           B
ATOM    112  BB  GLU    58     113.923 110.447  71.276  1.00  0.00           B
ATOM    113  SC1 GLU    58     112.323 109.147  73.576  1.00  0.00           S
ATOM    114  BB  ASP    59     117.673 110.347  70.476  1.00  0.00           B
ATOM    115  SC1 ASP    59     118.223 108.897  68.476  1.00  0.00           S
ATOM    116  BB  VAL    60     119.773 110.697  73.576  1.00  0.00           B
ATOM    117  SC1 VAL    60     118.673 110.297  75.226  1.00  0.00           S
ATOM    118  BB  GLY    61     123.273 111.797  72.976  1.00  0.00           B
ATOM    119  BB  SER    62     126.773 112.397  74.276  1.00  0.00           B
ATOM    120  SC1 SER    62     127.423 112.147  76.126  1.00  0.00           S
ATOM    121  BB  ASN    63     128.673 114.047  71.426  1.00  0.00           B
ATOM    122  SC1 ASN    63     131.023 114.747  70.976  1.00  0.00           S
ATOM    123  BB  LYS    64     127.123 113.897  68.026  1.00  0.00           B
ATOM    124  SC1 LYS    64     124.623 112.997  67.676  1.00  0.00           S
ATOM    125  SC2 LYS    64     122.323 111.397  68.226  1.00  0.00           S
ATOM    126  BB  GLY    65     128.373 115.647  64.926  1.00  0.00           B
ATOM    127  BB  ALA    66     129.723 113.747  62.026  1.00  0.00           B
ATOM    128  BB  ILE    67     127.673 113.397  58.776  1.00  0.00           B
ATOM    129  SC1 ILE    67     128.473 112.897  56.726  1.00  0.00           S
ATOM    130  BB  ILE    68     124.373 112.247  60.426  1.00  0.00           B
ATOM    131  SC1 ILE    68     124.923 111.697  62.826  1.00  0.00           S
ATOM    132  BB  GLY    69     120.873 111.847  59.126  1.00  0.00           B
ATOM    133  BB  LEU    70     117.623 112.947  60.726  1.00  0.00           B
ATOM    134  SC1 LEU    70     117.023 111.947  63.126  1.00  0.00           S
ATOM    135  BB  MET    71     114.673 111.697  58.726  1.00  0.00           B
ATOM    136  SC1 MET    71     115.873 111.197  55.476  1.00  0.00           S
ATOM    137  BB  VAL    72     111.523 111.897  60.926  1.00  0.00           B
ATOM    138  SC1 VAL    72     111.773 112.147  62.876  1.00  0.00           S
ATOM    139  BB  GLY    73     108.123 111.447  59.476  1.00  0.00           B
ATOM    140  BB  GLY    74     104.823 113.397  59.576  1.00  0.00           B
ATOM    141  BB  VAL    75     102.623 111.947  56.926  1.00  0.00           B
ATOM    142  SC1 VAL    75     102.523 111.947  54.926  1.00  0.00           S
ATOM    143  BB  VAL    76      99.373 111.347  58.676  1.00  0.00           B
ATOM    144  SC1 VAL    76     100.023 110.897  60.526  1.00  0.00           S
ATOM    145  BB  ILE    77      96.073 110.747  56.926  1.00  0.00           B
ATOM    146  SC1 ILE    77      96.823 110.647  54.776  1.00  0.00           S
ATOM    147  BB  ALA    78      93.223 110.397  59.376  1.00  0.00           B
ATOM    148  BB  LEU    79     101.373 101.447  66.676  1.00  0.00           B
ATOM    149  SC1 LEU    79     101.273 100.347  64.226  1.00  0.00           S
ATOM    150  BB  VAL    80     103.723 101.797  69.626  1.00  0.00           B
ATOM    151  SC1 VAL    80     104.223 101.447  71.526  1.00  0.00           S
ATOM    152  BB  PHE    81     106.673 103.497  67.776  1.00  0.00           B
ATOM    153  SC1 PHE    81     106.073 101.547  65.076  1.00  0.00           S
ATOM    154  SC2 PHE    81     105.373 103.847  64.926  1.00  0.00           S
ATOM    155  SC3 PHE    81     106.173 102.747  62.976  1.00  0.00           S
ATOM    156  BB  PHE    82     110.123 104.697  66.976  1.00  0.00           B
ATOM    157  SC1 PHE    82     111.573 102.497  64.626  1.00  0.00           S
ATOM    158  SC2 PHE    82     110.223 104.147  63.576  1.00  0.00           S
ATOM    159  SC3 PHE    82     111.823 102.947  62.326  1.00  0.00           S
ATOM    160  BB  ALA    83     113.673 105.047  68.276  1.00  0.00           B
ATOM    161  BB  GLU    84     114.573 105.147  71.976  1.00  0.00           B
ATOM    162  SC1 GLU    84     113.073 102.497  72.626  1.00  0.00           S
ATOM    163  BB  ASP    85     118.323 105.397  72.176  1.00  0.00           B
ATOM    164  SC1 ASP    85     119.123 103.897  70.226  1.00  0.00           S
ATOM    165  BB  VAL    86     121.473 105.797  74.326  1.00  0.00           B
ATOM    166  SC1 VAL    86     121.423 106.347  76.226  1.00  0.00           S
ATOM    167  BB  GLY    87     123.723 107.947  72.176  1.00  0.00           B
ATOM    168  BB  SER    88     127.273 107.597  73.476  1.00  0.00           B
ATOM    169  SC1 SER    88     128.273 107.097  75.026  1.00  0.00           S
ATOM    170  BB  ASN    89     129.073 109.597  70.826  1.00  0.00           B
ATOM    171  SC1 ASN    89     131.423 109.497  69.976  1.00  0.00           S
ATOM    172  BB  LYS    90     126.823 108.597  67.926  1.00  0.00           B
ATOM    173  SC1 LYS    90     124.873 107.447  67.126  1.00  0.00           S
ATOM    174  SC2 LYS    90     122.723 105.297  66.976  1.00  0.00           S
ATOM    175  BB  GLY    91     128.673 110.497  65.126  1.00  0.00           B
ATOM    176  BB  ALA    92     130.323 108.997  62.076  1.00  0.00           B
ATOM    177  BB  ILE    93     127.673 107.847  59.576  1.00  0.00           B
ATOM    178  SC1 ILE    93     128.373 107.397  57.326  1.00  0.00           S
ATOM    179  BB  ILE    94     124.273 107.347  61.076  1.00  0.00           B
ATOM    180  SC1 ILE    94     123.223 106.397  59.376  1.00  0.00           S
ATOM    181  BB  GLY    95     121.323 108.647  63.076  1.00  0.00           B
ATOM    182  BB  LEU    96     118.423 107.197  61.176  1.00  0.00           B
ATOM    183  SC1 LEU    96     118.373 107.297  58.526  1.00  0.00           S
ATOM    184  BB  MET    97     114.773 107.197  61.876  1.00  0.00           B
ATOM    185  SC1 MET    97     113.973 107.997  64.576  1.00  0.00           S
ATOM    186  BB  VAL    98     111.573 107.897  59.876  1.00  0.00           B
ATOM    187  SC1 VAL    98     111.973 107.897  57.876  1.00  0.00           S
ATOM    188  BB  GLY    99     108.023 106.747  60.226  1.00  0.00           B
ATOM    189  BB  GLY   100     105.373 109.447  60.876  1.00  0.00           B
ATOM    190  BB  VAL   101     102.873 106.947  59.726  1.00  0.00           B
ATOM    191  SC1 VAL   101     103.473 105.047  59.676  1.00  0.00           S
ATOM    192  BB  VAL   102      99.923 106.947  57.376  1.00  0.00           B
ATOM    193  SC1 VAL   102     100.523 107.497  55.576  1.00  0.00           S
ATOM    194  BB  ILE   103      96.223 106.247  57.276  1.00  0.00           B
ATOM    195  SC1 ILE   103      96.073 105.497  54.976  1.00  0.00           S
ATOM    196  BB  ALA   104      94.723 107.047  60.726  1.00  0.00           B
ATOM    197  ROH CHO   105       3.823  91.247  19.076  1.00  0.00            
ATOM    198  R1  CHO   105       3.273  93.347  20.926  1.00  0.00            
ATOM    199  R2  CHO   105       2.373  92.897  23.476  1.00  0.00            
ATOM    200  R3  CHO   105       4.473  94.447  24.126  1.00  0.00            
ATOM    201  R4  CHO   105       2.723  94.597  26.476  1.00  0.00            
ATOM    202  R5  CHO   105       3.523  96.297  25.376  1.00  0.00            
ATOM    203  C1  CHO   105       4.923  97.047  28.826  1.00  0.00           C
ATOM    204  C2  CHO   105       3.773  97.197  32.526  1.00  0.00           C
ATOM    205  ROH CHO   106     139.623  82.297  54.276  1.00  0.00            
ATOM    206  R1  CHO   106     140.073  82.397  51.476  1.00  0.00            
ATOM    207  R2  CHO   106     141.923  80.747  50.226  1.00  0.00            
ATOM    208  R3  CHO   106     139.773  80.147  48.676  1.00  0.00            
ATOM    209  R4  CHO   106     142.123  79.147  47.176  1.00  0.00            
ATOM    210  R5  CHO   106     140.573  80.497  46.426  1.00  0.00            
ATOM    211  C1  CHO   106     140.223  77.597  43.926  1.00  0.00           C
ATOM    212  C2  CHO   106     140.423  74.197  42.626  1.00  0.00           C
ATOM    213  ROH CHO   107     203.973 166.997  34.176  1.00  0.00            
ATOM    214  R1  CHO   107     204.273 165.947  36.826  1.00  0.00            
ATOM    215  R2  CHO   107     206.623 166.347  38.276  1.00  0.00            
ATOM    216  R3  CHO   107     204.873 167.347  40.126  1.00  0.00            
ATOM    217  R4  CHO   107     207.373 166.847  41.626  1.00  0.00            
ATOM    218  R5  CHO   107     205.373 166.147  42.126  1.00  0.00            
ATOM    219  C1  CHO   107     206.173 168.097  45.276  1.00  0.00           C
ATOM    220  C2  CHO   107     205.223 167.897  47.626  1.00  0.00           C
ATOM    221  ROH CHO   108     141.273  12.897  31.926  1.00  0.00            
ATOM    222  R1  CHO   108     139.823  12.147  34.276  1.00  0.00            
ATOM    223  R2  CHO   108     141.023  10.997  36.476  1.00  0.00            
ATOM    224  R3  CHO   108     139.823  13.047  37.776  1.00  0.00            
ATOM    225  R4  CHO   108     141.673  11.847  39.726  1.00  0.00            
ATOM    226  R5  CHO   108     139.523  12.197  40.026  1.00  0.00            
ATOM    227  C1  CHO   108     140.973  14.247  42.926  1.00  0.00           C
ATOM    228  C2  CHO   108     142.523  16.447  45.426  1.00  0.00           C
ATOM    229  ROH CHO   109     131.923  76.197  25.376  1.00  0.00            
ATOM    230  R1  CHO   109     132.323  75.997  28.176  1.00  0.00            
ATOM    231  R2  CHO   109     134.273  77.497  29.526  1.00  0.00            
ATOM    232  R3  CHO   109     132.173  78.247  31.026  1.00  0.00            
ATOM    233  R4  CHO   109     134.473  78.497  32.826  1.00  0.00            
ATOM    234  R5  CHO   109     132.623  77.397  33.226  1.00  0.00            
ATOM    235  C1  CHO   109     132.623  79.847  36.176  1.00  0.00           C
ATOM    236  C2  CHO   109     134.273  81.097  38.326  1.00  0.00           C
ATOM    237  ROH CHO   110      69.923 185.647  22.276  1.00  0.00            
ATOM    238  R1  CHO   110      70.923 186.647  24.726  1.00  0.00            
ATOM    239  R2  CHO   110      71.323 189.297  25.226  1.00  0.00            
ATOM    240  R3  CHO   110      69.723 188.797  27.376  1.00  0.00            
ATOM    241  R4  CHO   110      72.073 190.247  28.476  1.00  0.00            
ATOM    242  R5  CHO   110      71.273 188.347  29.126  1.00  0.00            
ATOM    243  C1  CHO   110      71.023 190.347  32.376  1.00  0.00           C
ATOM    244  C2  CHO   110      73.673 190.297  35.626  1.00  0.00           C
ATOM    245  ROH CHO   111      58.973 141.047  19.276  1.00  0.00            
ATOM    246  R1  CHO   111      59.523 139.797  21.776  1.00  0.00            
ATOM    247  R2  CHO   111      58.973 140.997  24.176  1.00  0.00            
ATOM    248  R3  CHO   111      57.623 138.697  24.676  1.00  0.00            
ATOM    249  R4  CHO   111      58.123 139.797  27.326  1.00  0.00            
ATOM    250  R5  CHO   111      58.623 137.797  26.626  1.00  0.00            
ATOM    251  C1  CHO   111      56.373 136.947  29.576  1.00  0.00           C
ATOM    252  C2  CHO   111      56.423 139.297  32.876  1.00  0.00           C
ATOM    253  ROH CHO   112     224.023 139.197  53.276  1.00  0.00            
ATOM    254  R1  CHO   112     224.373 138.797  50.526  1.00  0.00            
ATOM    255  R2  CHO   112     222.323 139.247  48.676  1.00  0.00            
ATOM    256  R3  CHO   112     224.173 140.847  47.526  1.00  0.00            
ATOM    257  R4  CHO   112     222.473 139.997  45.326  1.00  0.00            
ATOM    258  R5  CHO   112     224.623 139.847  45.376  1.00  0.00            
ATOM    259  C1  CHO   112     224.273 141.947  42.276  1.00  0.00           C
ATOM    260  C2  CHO   112     224.573 143.047  38.876  1.00  0.00           C
ATOM    261  ROH CHO   113     148.323  15.847  62.176  1.00  0.00            
ATOM    262  R1  CHO   113     149.123  14.947  59.626  1.00  0.00            
ATOM    263  R2  CHO   113     147.423  13.597  57.926  1.00  0.00            
ATOM    264  R3  CHO   113     148.123  15.547  56.176  1.00  0.00            
ATOM    265  R4  CHO   113     146.373  13.747  54.626  1.00  0.00            
ATOM    266  R5  CHO   113     148.373  14.397  54.076  1.00  0.00            
ATOM    267  C1  CHO   113     146.373  15.697  51.076  1.00  0.00           C
ATOM    268  C2  CHO   113     147.273  15.547  46.676  1.00  0.00           C
ATOM    269  ROH CHO   114      99.373 137.997  51.676  1.00  0.00            
ATOM    270  R1  CHO   114      98.823 138.197  48.876  1.00  0.00            
ATOM    271  R2  CHO   114     100.173 136.747  46.976  1.00  0.00            
ATOM    272  R3  CHO   114      97.673 135.947  46.276  1.00  0.00            
ATOM    273  R4  CHO   114      99.223 135.797  43.776  1.00  0.00            
ATOM    274  R5  CHO   114      97.373 136.897  44.076  1.00  0.00            
ATOM    275  C1  CHO   114      96.373 134.547  41.226  1.00  0.00           C
ATOM    276  C2  CHO   114      96.073 135.347  37.676  1.00  0.00           C
ATOM    277  ROH CHO   115     139.823 186.647  33.626  1.00  0.00            
ATOM    278  R1  CHO   115     139.523 186.997  36.426  1.00  0.00            
ATOM    279  R2  CHO   115     140.223 185.047  38.226  1.00  0.00            
ATOM    280  R3  CHO   115     141.723 187.047  39.326  1.00  0.00            
ATOM    281  R4  CHO   115     142.073 184.797  41.126  1.00  0.00            
ATOM    282  R5  CHO   115     141.423 186.797  41.676  1.00  0.00            
ATOM    283  C1  CHO   115     144.573 186.547  43.826  1.00  0.00           C
ATOM    284  C2  CHO   115     147.423 184.997  45.776  1.00  0.00           C
ATOM    285  ROH CHO   116     145.923  32.347  31.076  1.00  0.00            
ATOM    286  R1  CHO   116     145.373  32.547  33.826  1.00  0.00            
ATOM    287  R2  CHO   116     147.073  31.597  35.776  1.00  0.00            
ATOM    288  R3  CHO   116     146.923  34.097  36.726  1.00  0.00            
ATOM    289  R4  CHO   116     148.173  32.597  38.926  1.00  0.00            
ATOM    290  R5  CHO   116     146.373  33.847  39.076  1.00  0.00            
ATOM    291  C1  CHO   116     148.623  35.547  41.626  1.00  0.00           C
ATOM    292  C2  CHO   116     148.623  39.397  42.526  1.00  0.00           C
ATOM    293  ROH CHO   117     152.673  25.197  41.576  1.00  0.00            
ATOM    294  R1  CHO   117     153.273  25.547  44.326  1.00  0.00            
ATOM    295  R2  CHO   117     153.623  27.997  45.476  1.00  0.00            
ATOM    296  R3  CHO   117     151.673  27.147  47.176  1.00  0.00            
ATOM    297  R4  CHO   117     153.473  28.747  48.826  1.00  0.00            
ATOM    298  R5  CHO   117     152.823  26.697  49.226  1.00  0.00            
ATOM    299  C1  CHO   117     151.573  28.347  52.426  1.00  0.00           C
ATOM    300  C2  CHO   117     152.073  30.097  54.876  1.00  0.00           C
ATOM    301  ROH CHO   118      32.373 121.747  49.676  1.00  0.00            
ATOM    302  R1  CHO   118      32.873 122.797  47.076  1.00  0.00            
ATOM    303  R2  CHO   118      32.473 121.347  44.776  1.00  0.00            
ATOM    304  R3  CHO   118      30.923 123.447  44.076  1.00  0.00            
ATOM    305  R4  CHO   118      32.123 122.547  41.576  1.00  0.00            
ATOM    306  R5  CHO   118      32.173 124.597  42.376  1.00  0.00            
ATOM    307  C1  CHO   118      30.423 125.247  39.026  1.00  0.00           C
ATOM    308  C2  CHO   118      31.073 125.647  36.126  1.00  0.00           C
ATOM    309  ROH CHO   119     211.273 173.597  60.576  1.00  0.00            
ATOM    310  R1  CHO   119     212.073 172.147  58.276  1.00  0.00            
ATOM    311  R2  CHO   119     211.123 169.597  57.676  1.00  0.00            
ATOM    312  R3  CHO   119     210.423 170.747  55.326  1.00  0.00            
ATOM    313  R4  CHO   119     210.623 167.897  54.726  1.00  0.00            
ATOM    314  R5  CHO   119     211.623 169.497  53.676  1.00  0.00            
ATOM    315  C1  CHO   119     209.673 167.947  50.826  1.00  0.00           C
ATOM    316  C2  CHO   119     206.673 165.747  51.526  1.00  0.00           C
ATOM    317  ROH CHO   120     103.773  46.797  32.276  1.00  0.00            
ATOM    318  R1  CHO   120     104.773  47.597  34.826  1.00  0.00            
ATOM    319  R2  CHO   120     103.273  47.447  37.126  1.00  0.00            
ATOM    320  R3  CHO   120     105.423  46.047  38.026  1.00  0.00            
ATOM    321  R4  CHO   120     103.923  46.747  40.476  1.00  0.00            
ATOM    322  R5  CHO   120     106.023  47.147  40.076  1.00  0.00            
ATOM    323  C1  CHO   120     106.273  45.047  43.276  1.00  0.00           C
ATOM    324  C2  CHO   120     107.623  45.847  46.476  1.00  0.00           C
ATOM    325  ROH CHO   121     109.573  60.997  34.426  1.00  0.00            
ATOM    326  R1  CHO   121     111.523  58.947  34.426  1.00  0.00            
ATOM    327  R2  CHO   121     113.773  59.097  32.876  1.00  0.00            
ATOM    328  R3  CHO   121     115.073  58.697  35.226  1.00  0.00            
ATOM    329  R4  CHO   121     116.873  57.547  33.226  1.00  0.00            
ATOM    330  R5  CHO   121     116.073  56.547  35.026  1.00  0.00            
ATOM    331  C1  CHO   121     119.823  56.247  35.676  1.00  0.00           C
ATOM    332  C2  CHO   121     122.723  56.947  38.126  1.00  0.00           C
ATOM    333  ROH CHO   122      30.323  14.897  60.026  1.00  0.00            
ATOM    334  R1  CHO   122      30.123  16.097  57.476  1.00  0.00            
ATOM    335  R2  CHO   122      27.673  16.697  56.276  1.00  0.00            
ATOM    336  R3  CHO   122      28.723  19.197  56.076  1.00  0.00            
ATOM    337  R4  CHO   122      26.823  18.997  53.876  1.00  0.00            
ATOM    338  R5  CHO   122      28.923  19.547  53.726  1.00  0.00            
ATOM    339  C1  CHO   122      27.323  22.697  52.276  1.00  0.00           C
ATOM    340  C2  CHO   122      26.923  24.097  48.626  1.00  0.00           C
ATOM    341  ROH CHO   123      35.423 142.097  19.476  1.00  0.00            
ATOM    342  R1  CHO   123      35.273 142.247  22.276  1.00  0.00            
ATOM    343  R2  CHO   123      33.073 141.447  23.726  1.00  0.00            
ATOM    344  R3  CHO   123      34.873 139.897  25.026  1.00  0.00            
ATOM    345  R4  CHO   123      32.423 139.547  26.526  1.00  0.00            
ATOM    346  R5  CHO   123      34.323 140.147  27.376  1.00  0.00            
ATOM    347  C1  CHO   123      33.723 136.997  29.426  1.00  0.00           C
ATOM    348  C2  CHO   123      33.823 133.497  31.626  1.00  0.00           C
ATOM    349  ROH CHO   124       9.923 101.547  54.326  1.00  0.00            
ATOM    350  R1  CHO   124      11.423 102.297  52.076  1.00  0.00            
ATOM    351  R2  CHO   124      13.573 100.797  51.126  1.00  0.00            
ATOM    352  R3  CHO   124      12.173 100.897  48.776  1.00  0.00            
ATOM    353  R4  CHO   124      14.723  99.547  48.126  1.00  0.00            
ATOM    354  R5  CHO   124      13.873 101.297  47.126  1.00  0.00            
ATOM    355  C1  CHO   124      14.073  98.897  44.176  1.00  0.00           C
ATOM    356  C2  CHO   124      14.223 101.147  41.076  1.00  0.00           C
ATOM    357  ROH CHO   125     127.673 157.247  58.926  1.00  0.00            
ATOM    358  R1  CHO   125     128.523 156.197  56.476  1.00  0.00            
ATOM    359  R2  CHO   125     126.723 155.747  54.376  1.00  0.00            
ATOM    360  R3  CHO   125     128.523 157.297  52.976  1.00  0.00            
ATOM    361  R4  CHO   125     127.223 155.647  50.926  1.00  0.00            
ATOM    362  R5  CHO   125     129.373 155.847  51.276  1.00  0.00            
ATOM    363  C1  CHO   125     129.123 156.997  47.676  1.00  0.00           C
ATOM    364  C2  CHO   125     126.373 157.197  45.076  1.00  0.00           C
ATOM    365  ROH CHO   126     196.123 126.647  54.776  1.00  0.00            
ATOM    366  R1  CHO   126     195.273 125.947  52.176  1.00  0.00            
ATOM    367  R2  CHO   126     194.223 127.797  50.426  1.00  0.00            
ATOM    368  R3  CHO   126     196.173 126.847  48.776  1.00  0.00            
ATOM    369  R4  CHO   126     194.023 127.697  46.976  1.00  0.00            
ATOM    370  R5  CHO   126     194.973 125.747  47.026  1.00  0.00            
ATOM    371  C1  CHO   126     195.673 126.747  43.426  1.00  0.00           C
ATOM    372  C2  CHO   126     196.823 129.797  39.876  1.00  0.00           C
ATOM    373  ROH CHO   127     138.273 100.997  54.876  1.00  0.00            
ATOM    374  R1  CHO   127     137.773 102.297  52.426  1.00  0.00            
ATOM    375  R2  CHO   127     138.673 101.397  49.976  1.00  0.00            
ATOM    376  R3  CHO   127     136.023 101.547  49.326  1.00  0.00            
ATOM    377  R4  CHO   127     137.473 102.547  46.926  1.00  0.00            
ATOM    378  R5  CHO   127     135.873 103.547  48.026  1.00  0.00            
ATOM    379  C1  CHO   127     134.323 103.347  44.576  1.00  0.00           C
ATOM    380  C2  CHO   127     134.773 106.697  43.576  1.00  0.00           C
ATOM    381  ROH CHO   128     113.123 165.097  20.176  1.00  0.00            
ATOM    382  R1  CHO   128     112.073 163.897  22.526  1.00  0.00            
ATOM    383  R2  CHO   128     113.673 163.097  24.626  1.00  0.00            
ATOM    384  R3  CHO   128     111.923 164.647  26.076  1.00  0.00            
ATOM    385  R4  CHO   128     112.823 162.597  27.926  1.00  0.00            
ATOM    386  R5  CHO   128     110.773 163.097  27.476  1.00  0.00            
ATOM    387  C1  CHO   128     110.723 163.697  31.226  1.00  0.00           C
ATOM    388  C2  CHO   128     108.173 161.147  31.776  1.00  0.00           C
ATOM    389  ROH CHO   129      90.873 155.997  21.376  1.00  0.00            
ATOM    390  R1  CHO   129      90.623 154.947  23.976  1.00  0.00            
ATOM    391  R2  CHO   129      92.823 154.347  25.576  1.00  0.00            
ATOM    392  R3  CHO   129      91.573 155.947  27.376  1.00  0.00            
ATOM    393  R4  CHO   129      93.923 154.947  28.776  1.00  0.00            
ATOM    394  R5  CHO   129      91.873 154.847  29.476  1.00  0.00            
ATOM    395  C1  CHO   129      93.423 156.797  32.326  1.00  0.00           C
ATOM    396  C2  CHO   129      94.823 157.197  36.376  1.00  0.00           C
ATOM    397  ROH CHO   130     132.823  33.497  32.776  1.00  0.00            
ATOM    398  R1  CHO   130     131.623  33.747  35.326  1.00  0.00            
ATOM    399  R2  CHO   130     132.923  33.147  37.676  1.00  0.00            
ATOM    400  R3  CHO   130     132.173  35.697  38.376  1.00  0.00            
ATOM    401  R4  CHO   130     132.973  34.447  40.876  1.00  0.00            
ATOM    402  R5  CHO   130     131.073  35.447  40.476  1.00  0.00            
ATOM    403  C1  CHO   130     132.273  37.597  43.376  1.00  0.00           C
ATOM    404  C2  CHO   130     130.523  37.847  46.226  1.00  0.00           C
ATOM    405  ROH CHO   131      52.723  66.547  60.776  1.00  0.00            
ATOM    406  R1  CHO   131      54.373  66.847  58.526  1.00  0.00            
ATOM    407  R2  CHO   131      55.423  64.697  57.126  1.00  0.00            
ATOM    408  R3  CHO   131      54.223  65.947  54.976  1.00  0.00            
ATOM    409  R4  CHO   131      55.973  63.897  53.826  1.00  0.00            
ATOM    410  R5  CHO   131      55.923  65.997  53.326  1.00  0.00            
ATOM    411  C1  CHO   131      55.173  64.547  49.876  1.00  0.00           C
ATOM    412  C2  CHO   131      55.623  65.547  47.126  1.00  0.00           C
ATOM    413  ROH CHO   132     156.573 115.697  54.576  1.00  0.00            
ATOM    414  R1  CHO   132     155.123 114.997  52.226  1.00  0.00            
ATOM    415  R2  CHO   132     154.123 116.897  50.526  1.00  0.00            
ATOM    416  R3  CHO   132     155.523 115.547  48.626  1.00  0.00            
ATOM    417  R4  CHO   132     152.823 115.647  47.576  1.00  0.00            
ATOM    418  R5  CHO   132     154.023 113.847  47.826  1.00  0.00            
ATOM    419  C1  CHO   132     153.423 113.647  44.076  1.00  0.00           C
ATOM    420  C2  CHO   132     151.573 113.497  40.676  1.00  0.00           C
ATOM    421  ROH CHO   133     156.173 118.047  22.476  1.00  0.00            
ATOM    422  R1  CHO   133     155.823 117.347  25.226  1.00  0.00            
ATOM    423  R2  CHO   133     156.273 119.097  27.276  1.00  0.00            
ATOM    424  R3  CHO   133     153.723 118.397  27.976  1.00  0.00            
ATOM    425  R4  CHO   133     155.073 119.047  30.526  1.00  0.00            
ATOM    426  R5  CHO   133     154.023 117.197  30.026  1.00  0.00            
ATOM    427  C1  CHO   133     152.023 118.297  33.076  1.00  0.00           C
ATOM    428  C2  CHO   133     151.723 119.097  36.826  1.00  0.00           C
ATOM    429  ROH CHO   134     118.473 125.747  25.776  1.00  0.00            
ATOM    430  R1  CHO   134     117.573 124.247  28.026  1.00  0.00            
ATOM    431  R2  CHO   134     119.323 123.047  29.776  1.00  0.00            
ATOM    432  R3  CHO   134     117.923 124.447  31.626  1.00  0.00            
ATOM    433  R4  CHO   134     119.073 122.197  33.126  1.00  0.00            
ATOM    434  R5  CHO   134     116.973 122.747  33.076  1.00  0.00            
ATOM    435  C1  CHO   134     117.623 123.047  36.826  1.00  0.00           C
ATOM    436  C2  CHO   134     115.373 126.597  38.026  1.00  0.00           C
ATOM    437  ROH CHO   135      66.573  31.447  31.576  1.00  0.00            
ATOM    438  R1  CHO   135      67.073  33.197  33.776  1.00  0.00            
ATOM    439  R2  CHO   135      66.723  32.397  36.426  1.00  0.00            
ATOM    440  R3  CHO   135      69.273  33.197  36.676  1.00  0.00            
ATOM    441  R4  CHO   135      68.323  32.897  39.426  1.00  0.00            
ATOM    442  R5  CHO   135      69.273  34.647  38.526  1.00  0.00            
ATOM    443  C1  CHO   135      71.673  33.947  41.426  1.00  0.00           C
ATOM    444  C2  CHO   135      71.373  35.197  45.326  1.00  0.00           C
ATOM    445  ROH CHO   136      74.373 123.397  35.976  1.00  0.00            
ATOM    446  R1  CHO   136      72.973 121.447  37.476  1.00  0.00            
ATOM    447  R2  CHO   136      70.273 121.047  37.076  1.00  0.00            
ATOM    448  R3  CHO   136      71.023 118.447  36.726  1.00  0.00            
ATOM    449  R4  CHO   136      68.223 118.297  37.476  1.00  0.00            
ATOM    450  R5  CHO   136      69.873 117.247  38.426  1.00  0.00            
ATOM    451  C1  CHO   136      67.773 114.247  37.326  1.00  0.00           C
ATOM    452  C2  CHO   136      65.073 110.897  38.426  1.00  0.00           C
ATOM    453  ROH CHO   137      89.473  90.597  29.476  1.00  0.00            
ATOM    454  R1  CHO   137      90.173  91.647  32.026  1.00  0.00            
ATOM    455  R2  CHO   137      88.573  93.447  33.376  1.00  0.00            
ATOM    456  R3  CHO   137      88.823  91.597  35.376  1.00  0.00            
ATOM    457  R4  CHO   137      88.273  94.147  36.726  1.00  0.00            
ATOM    458  R5  CHO   137      89.923  92.797  37.126  1.00  0.00            
ATOM    459  C1  CHO   137      88.323  92.897  40.576  1.00  0.00           C
ATOM    460  C2  CHO   137      86.923  95.797  42.726  1.00  0.00           C
ATOM    461  ROH CHO   138      95.373  66.697  62.026  1.00  0.00            
ATOM    462  R1  CHO   138      94.823  65.597  59.476  1.00  0.00            
ATOM    463  R2  CHO   138      93.223  66.847  57.626  1.00  0.00            
ATOM    464  R3  CHO   138      95.373  66.547  56.026  1.00  0.00            
ATOM    465  R4  CHO   138      93.123  66.747  54.176  1.00  0.00            
ATOM    466  R5  CHO   138      94.623  65.147  54.226  1.00  0.00            
ATOM    467  C1  CHO   138      95.123  66.397  50.676  1.00  0.00           C
ATOM    468  C2  CHO   138      94.223  64.647  46.026  1.00  0.00           C
ATOM    469  ROH CHO   139     197.323  86.147  25.276  1.00  0.00            
ATOM    470  R1  CHO   139     195.773  87.247  27.426  1.00  0.00            
ATOM    471  R2  CHO   139     194.173  85.647  29.026  1.00  0.00            
ATOM    472  R3  CHO   139     195.623  86.797  31.026  1.00  0.00            
ATOM    473  R4  CHO   139     192.823  86.847  31.976  1.00  0.00            
ATOM    474  R5  CHO   139     194.223  88.497  31.876  1.00  0.00            
ATOM    475  C1  CHO   139     193.423  88.547  35.626  1.00  0.00           C
ATOM    476  C2  CHO   139     192.573  90.047  38.726  1.00  0.00           C
ATOM    477  ROH CHO   140     145.923 198.347  33.326  1.00  0.00            
ATOM    478  R1  CHO   140     144.673 198.947  35.776  1.00  0.00            
ATOM    479  R2  CHO   140     142.723 197.347  36.926  1.00  0.00            
ATOM    480  R3  CHO   140     144.423 197.347  39.026  1.00  0.00            
ATOM    481  R4  CHO   140     141.723 197.497  40.226  1.00  0.00            
ATOM    482  R5  CHO   140     143.373 198.847  40.576  1.00  0.00            
ATOM    483  C1  CHO   140     142.723 197.647  44.126  1.00  0.00           C
ATOM    484  C2  CHO   140     140.673 198.847  46.126  1.00  0.00           C
ATOM    485  ROH CHO   141     119.673  71.647  37.426  1.00  0.00            
ATOM    486  R1  CHO   141     119.723  70.097  39.776  1.00  0.00            
ATOM    487  R2  CHO   141     117.923  68.047  40.326  1.00  0.00            
ATOM    488  R3  CHO   141     120.173  66.547  40.626  1.00  0.00            
ATOM    489  R4  CHO   141     118.023  64.997  41.926  1.00  0.00            
ATOM    490  R5  CHO   141     119.973  65.647  42.826  1.00  0.00            
ATOM    491  C1  CHO   141     120.223  61.847  43.226  1.00  0.00           C
ATOM    492  C2  CHO   141     118.623  58.697  45.326  1.00  0.00           C
ATOM    493  ROH CHO   142      81.523 146.547  20.126  1.00  0.00            
ATOM    494  R1  CHO   142      82.823 147.397  22.526  1.00  0.00            
ATOM    495  R2  CHO   142      81.623 147.147  25.026  1.00  0.00            
ATOM    496  R3  CHO   142      83.873 145.797  25.626  1.00  0.00            
ATOM    497  R4  CHO   142      82.723 146.597  28.226  1.00  0.00            
ATOM    498  R5  CHO   142      84.773 146.947  27.526  1.00  0.00            
ATOM    499  C1  CHO   142      85.523 144.947  30.726  1.00  0.00           C
ATOM    500  C2  CHO   142      88.123 145.847  32.326  1.00  0.00           C
ATOM    501  ROH CHO   143      90.823 142.997  51.576  1.00  0.00            
ATOM    502  R1  CHO   143      91.123 141.447  49.176  1.00  0.00            
ATOM    503  R2  CHO   143      89.023 141.147  47.376  1.00  0.00            
ATOM    504  R3  CHO   143      90.873 142.047  45.626  1.00  0.00            
ATOM    505  R4  CHO   143      88.573 141.247  43.976  1.00  0.00            
ATOM    506  R5  CHO   143      90.623 140.597  43.726  1.00  0.00            
ATOM    507  C1  CHO   143      90.023 142.147  40.276  1.00  0.00           C
ATOM    508  C2  CHO   143      89.473 142.347  36.126  1.00  0.00           C
ATOM    509  ROH CHO   144     206.123 130.947  21.776  1.00  0.00            
ATOM    510  R1  CHO   144     206.973 131.647  24.376  1.00  0.00            
ATOM    511  R2  CHO   144     205.323 132.797  26.226  1.00  0.00            
ATOM    512  R3  CHO   144     206.123 130.747  27.776  1.00  0.00            
ATOM    513  R4  CHO   144     205.073 132.747  29.676  1.00  0.00            
ATOM    514  R5  CHO   144     207.023 131.797  29.726  1.00  0.00            
ATOM    515  C1  CHO   144     205.673 130.747  33.176  1.00  0.00           C
ATOM    516  C2  CHO   144     207.423 133.247  36.026  1.00  0.00           C
ATOM    517  ROH CHO   145     118.823 180.247  56.976  1.00  0.00            
ATOM    518  R1  CHO   145     121.123 181.047  55.526  1.00  0.00            
ATOM    519  R2  CHO   145     122.323 179.447  53.576  1.00  0.00            
ATOM    520  R3  CHO   145     121.973 181.647  52.026  1.00  0.00            
ATOM    521  R4  CHO   145     123.923 180.047  50.576  1.00  0.00            
ATOM    522  R5  CHO   145     124.123 182.097  51.126  1.00  0.00            
ATOM    523  C1  CHO   145     124.523 182.447  47.376  1.00  0.00           C
ATOM    524  C2  CHO   145     127.073 183.597  44.876  1.00  0.00           C
ATOM    525  ROH CHO   146     217.723  80.747  20.176  1.00  0.00            
ATOM    526  R1  CHO   146     218.273  81.647  22.826  1.00  0.00            
ATOM    527  R2  CHO   146     217.523  80.247  25.076  1.00  0.00            
ATOM    528  R3  CHO   146     220.173  80.447  25.676  1.00  0.00            
ATOM    529  R4  CHO   146     218.873  79.797  28.226  1.00  0.00            
ATOM    530  R5  CHO   146     220.173  81.497  27.876  1.00  0.00            
ATOM    531  C1  CHO   146     222.123  79.747  30.626  1.00  0.00           C
ATOM    532  C2  CHO   146     225.623  78.197  33.276  1.00  0.00           C
ATOM    533  ROH CHO   147     196.073  71.097  29.826  1.00  0.00            
ATOM    534  R1  CHO   147     196.323  70.697  32.626  1.00  0.00            
ATOM    535  R2  CHO   147     198.473  71.647  34.026  1.00  0.00            
ATOM    536  R3  CHO   147     196.573  72.847  35.526  1.00  0.00            
ATOM    537  R4  CHO   147     198.673  72.097  37.476  1.00  0.00            
ATOM    538  R5  CHO   147     196.523  71.597  37.576  1.00  0.00            
ATOM    539  C1  CHO   147     196.923  73.447  40.876  1.00  0.00           C
ATOM    540  C2  CHO   147     197.173  71.047  44.426  1.00  0.00           C
ATOM    541  ROH CHO   148      52.323 129.947  52.076  1.00  0.00            
ATOM    542  R1  CHO   148      51.023 129.497  49.576  1.00  0.00            
ATOM    543  R2  CHO   148      49.473 131.447  48.326  1.00  0.00            
ATOM    544  R3  CHO   148      51.173 130.997  46.276  1.00  0.00            
ATOM    545  R4  CHO   148      48.573 131.597  45.026  1.00  0.00            
ATOM    546  R5  CHO   148      49.823 129.797  44.626  1.00  0.00            
ATOM    547  C1  CHO   148      49.623 131.247  41.126  1.00  0.00           C
ATOM    548  C2  CHO   148      50.023 130.447  37.726  1.00  0.00           C
ATOM    549  ROH CHO   149      17.473  77.297  19.676  1.00  0.00            
ATOM    550  R1  CHO   149      18.023  75.097  21.426  1.00  0.00            
ATOM    551  R2  CHO   149      19.223  75.497  23.876  1.00  0.00            
ATOM    552  R3  CHO   149      17.023  74.097  24.776  1.00  0.00            
ATOM    553  R4  CHO   149      19.123  73.547  26.776  1.00  0.00            
ATOM    554  R5  CHO   149      17.973  72.047  25.676  1.00  0.00            
ATOM    555  C1  CHO   149      17.073  71.097  29.226  1.00  0.00           C
ATOM    556  C2  CHO   149      16.373  70.947  33.576  1.00  0.00           C
ATOM    557  ROH CHO   150     182.123  66.447  27.426  1.00  0.00            
ATOM    558  R1  CHO   150     181.473  67.397  30.026  1.00  0.00            
ATOM    559  R2  CHO   150     182.973  66.747  32.226  1.00  0.00            
ATOM    560  R3  CHO   150     183.073  69.447  32.576  1.00  0.00            
ATOM    561  R4  CHO   150     183.323  68.397  35.276  1.00  0.00            
ATOM    562  R5  CHO   150     181.873  69.897  34.576  1.00  0.00            
ATOM    563  C1  CHO   150     183.673  71.847  37.326  1.00  0.00           C
ATOM    564  C2  CHO   150     183.273  72.747  41.026  1.00  0.00           C
ATOM    565  ROH CHO   151     125.223  81.897  58.526  1.00  0.00            
ATOM    566  R1  CHO   151     123.623  80.547  56.626  1.00  0.00            
ATOM    567  R2  CHO   151     122.523  81.797  54.476  1.00  0.00            
ATOM    568  R3  CHO   151     123.773  79.897  53.026  1.00  0.00            
ATOM    569  R4  CHO   151     121.223  80.197  51.676  1.00  0.00            
ATOM    570  R5  CHO   151     122.073  78.347  52.426  1.00  0.00            
ATOM    571  C1  CHO   151     121.673  77.447  48.776  1.00  0.00           C
ATOM    572  C2  CHO   151     117.623  77.397  46.726  1.00  0.00           C
ATOM    573  ROH CHO   152     116.723 137.497  23.476  1.00  0.00            
ATOM    574  R1  CHO   152     116.623 139.147  25.776  1.00  0.00            
ATOM    575  R2  CHO   152     114.773 138.847  27.776  1.00  0.00            
ATOM    576  R3  CHO   152     116.973 138.747  29.326  1.00  0.00            
ATOM    577  R4  CHO   152     114.723 138.797  31.226  1.00  0.00            
ATOM    578  R5  CHO   152     116.473 140.147  31.226  1.00  0.00            
ATOM    579  C1  CHO   152     116.823 138.647  34.726  1.00  0.00           C
ATOM    580  C2  CHO   152     116.273 135.747  35.776  1.00  0.00           C
ATOM    581  ROH CHO   153      27.323  66.347  22.026  1.00  0.00            
ATOM    582  R1  CHO   153      25.673  66.297  24.326  1.00  0.00            
ATOM    583  R2  CHO   153      24.973  63.997  25.626  1.00  0.00            
ATOM    584  R3  CHO   153      26.023  65.247  27.776  1.00  0.00            
ATOM    585  R4  CHO   153      24.023  63.397  28.926  1.00  0.00            
ATOM    586  R5  CHO   153      24.173  65.547  29.276  1.00  0.00            
ATOM    587  C1  CHO   153      24.473  64.247  32.826  1.00  0.00           C
ATOM    588  C2  CHO   153      25.423  61.247  36.226  1.00  0.00           C
ATOM    589  ROH CHO   154      98.923 214.697  44.626  1.00  0.00            
ATOM    590  R1  CHO   154      97.723 217.247  44.076  1.00  0.00            
ATOM    591  R2  CHO   154      98.273 218.697  41.776  1.00  0.00            
ATOM    592  R3  CHO   154      95.523 218.697  41.576  1.00  0.00            
ATOM    593  R4  CHO   154      96.473 220.297  39.276  1.00  0.00            
ATOM    594  R5  CHO   154      95.023 220.897  40.826  1.00  0.00            
ATOM    595  C1  CHO   154      92.873 221.247  37.676  1.00  0.00           C
ATOM    596  C2  CHO   154      89.423 222.097  36.626  1.00  0.00           C
ATOM    597  ROH CHO   155      37.423  62.347  56.526  1.00  0.00            
ATOM    598  R1  CHO   155      38.223  63.347  54.026  1.00  0.00            
ATOM    599  R2  CHO   155      40.823  63.047  53.076  1.00  0.00            
ATOM    600  R3  CHO   155      39.573  61.897  50.926  1.00  0.00            
ATOM    601  R4  CHO   155      42.223  62.597  49.976  1.00  0.00            
ATOM    602  R5  CHO   155      40.323  63.197  49.076  1.00  0.00            
ATOM    603  C1  CHO   155      41.923  61.247  46.126  1.00  0.00           C
ATOM    604  C2  CHO   155      43.173  57.897  43.976  1.00  0.00           C
ATOM    605  ROH CHO   156      18.773  42.747  27.026  1.00  0.00            
ATOM    606  R1  CHO   156      19.573  44.497  29.076  1.00  0.00            
ATOM    607  R2  CHO   156      17.973  45.147  31.226  1.00  0.00            
ATOM    608  R3  CHO   156      20.173  44.347  32.676  1.00  0.00            
ATOM    609  R4  CHO   156      18.623  45.997  34.526  1.00  0.00            
ATOM    610  R5  CHO   156      20.723  46.247  34.026  1.00  0.00            
ATOM    611  C1  CHO   156      20.973  45.747  37.776  1.00  0.00           C
ATOM    612  C2  CHO   156      22.773  46.147  41.376  1.00  0.00           C
ATOM    613  ROH CHO   157     126.973 162.547  57.226  1.00  0.00            
ATOM    614  R1  CHO   157     127.823 161.397  54.776  1.00  0.00            
ATOM    615  R2  CHO   157     126.073 161.047  52.676  1.00  0.00            
ATOM    616  R3  CHO   157     127.923 162.497  51.276  1.00  0.00            
ATOM    617  R4  CHO   157     126.573 160.847  49.226  1.00  0.00            
ATOM    618  R5  CHO   157     128.723 160.947  49.626  1.00  0.00            
ATOM    619  C1  CHO   157     128.673 162.097  45.976  1.00  0.00           C
ATOM    620  C2  CHO   157     126.623 162.947  42.376  1.00  0.00           C
ATOM    621  ROH CHO   158     157.073 107.747  22.426  1.00  0.00            
ATOM    622  R1  CHO   158     158.173 108.947  24.726  1.00  0.00            
ATOM    623  R2  CHO   158     156.723 109.197  27.076  1.00  0.00            
ATOM    624  R3  CHO   158     158.873 107.897  28.126  1.00  0.00            
ATOM    625  R4  CHO   158     157.473 109.147  30.426  1.00  0.00            
ATOM    626  R5  CHO   158     159.573 109.347  29.926  1.00  0.00            
ATOM    627  C1  CHO   158     159.923 107.897  33.426  1.00  0.00           C
ATOM    628  C2  CHO   158     160.373 105.447  37.326  1.00  0.00           C
ATOM    629  ROH CHO   159     127.123 155.797  23.926  1.00  0.00            
ATOM    630  R1  CHO   159     128.173 155.797  26.526  1.00  0.00            
ATOM    631  R2  CHO   159     128.173 157.997  28.176  1.00  0.00            
ATOM    632  R3  CHO   159     126.973 156.297  29.926  1.00  0.00            
ATOM    633  R4  CHO   159     127.973 158.497  31.576  1.00  0.00            
ATOM    634  R5  CHO   159     128.373 156.397  31.876  1.00  0.00            
ATOM    635  C1  CHO   159     126.723 157.247  35.176  1.00  0.00           C
ATOM    636  C2  CHO   159     128.223 157.347  38.876  1.00  0.00           C
ATOM    637  ROH CHO   160      54.223 154.747  22.576  1.00  0.00            
ATOM    638  R1  CHO   160      52.523 152.597  23.176  1.00  0.00            
ATOM    639  R2  CHO   160      53.373 149.947  23.226  1.00  0.00            
ATOM    640  R3  CHO   160      52.323 149.997  25.776  1.00  0.00            
ATOM    641  R4  CHO   160      52.323 147.147  24.976  1.00  0.00            
ATOM    642  R5  CHO   160      50.623 148.347  25.676  1.00  0.00            
ATOM    643  C1  CHO   160      50.673 145.597  28.326  1.00  0.00           C
ATOM    644  C2  CHO   160      49.673 145.297  31.976  1.00  0.00           C
ATOM    645  ROH CHO   161      52.323 212.947  34.176  1.00  0.00            
ATOM    646  R1  CHO   161      53.423 211.647  36.426  1.00  0.00            
ATOM    647  R2  CHO   161      53.873 212.947  38.876  1.00  0.00            
ATOM    648  R3  CHO   161      52.373 210.897  39.826  1.00  0.00            
ATOM    649  R4  CHO   161      53.573 212.147  42.226  1.00  0.00            
ATOM    650  R5  CHO   161      53.673 210.047  41.676  1.00  0.00            
ATOM    651  C1  CHO   161      52.023 209.747  45.076  1.00  0.00           C
ATOM    652  C2  CHO   161      51.773 211.847  48.676  1.00  0.00           C
ATOM    653  ROH CHO   162      97.423 113.447  22.126  1.00  0.00            
ATOM    654  R1  CHO   162      95.223 114.197  23.676  1.00  0.00            
ATOM    655  R2  CHO   162      95.173 113.997  26.426  1.00  0.00            
ATOM    656  R3  CHO   162      94.523 116.647  26.276  1.00  0.00            
ATOM    657  R4  CHO   162      93.673 115.797  28.976  1.00  0.00            
ATOM    658  R5  CHO   162      92.473 116.797  27.476  1.00  0.00            
ATOM    659  C1  CHO   162      92.223 119.297  30.376  1.00  0.00           C
ATOM    660  C2  CHO   162      92.423 120.097  34.176  1.00  0.00           C
ATOM    661  ROH CHO   163     120.073  12.247  66.026  1.00  0.00            
ATOM    662  R1  CHO   163     120.573  13.197  63.426  1.00  0.00            
ATOM    663  R2  CHO   163     122.323  11.947  61.676  1.00  0.00            
ATOM    664  R3  CHO   163     120.173  11.897  60.026  1.00  0.00            
ATOM    665  R4  CHO   163     122.473  11.447  58.276  1.00  0.00            
ATOM    666  R5  CHO   163     120.973  12.997  58.026  1.00  0.00            
ATOM    667  C1  CHO   163     120.573  11.147  54.726  1.00  0.00           C
ATOM    668  C2  CHO   163     119.123  10.697  51.626  1.00  0.00           C
ATOM    669  ROH CHO   164      88.073  16.197  33.226  1.00  0.00            
ATOM    670  R1  CHO   164      87.573  14.497  35.426  1.00  0.00            
ATOM    671  R2  CHO   164      89.473  13.847  37.326  1.00  0.00            
ATOM    672  R3  CHO   164      87.623  14.747  39.076  1.00  0.00            
ATOM    673  R4  CHO   164      89.623  13.397  40.726  1.00  0.00            
ATOM    674  R5  CHO   164      87.473  12.997  40.726  1.00  0.00            
ATOM    675  C1  CHO   164      87.973  13.997  44.376  1.00  0.00           C
ATOM    676  C2  CHO   164      88.773  15.247  47.876  1.00  0.00           C
ATOM    677  ROH CHO   165      99.273 118.947  52.476  1.00  0.00            
ATOM    678  R1  CHO   165      99.123 116.697  50.776  1.00  0.00            
ATOM    679  R2  CHO   165     100.723 114.447  51.126  1.00  0.00            
ATOM    680  R3  CHO   165      98.323 113.147  51.126  1.00  0.00            
ATOM    681  R4  CHO   165     100.373 111.047  50.976  1.00  0.00            
ATOM    682  R5  CHO   165      98.673 111.347  49.626  1.00  0.00            
ATOM    683  C1  CHO   165      97.873 107.797  50.826  1.00  0.00           C
ATOM    684  C2  CHO   165      96.823 104.297  50.476  1.00  0.00           C
ATOM    685  ROH CHO   166      56.823  32.347  33.026  1.00  0.00            
ATOM    686  R1  CHO   166      57.473  34.497  34.826  1.00  0.00            
ATOM    687  R2  CHO   166      56.023  34.947  37.126  1.00  0.00            
ATOM    688  R3  CHO   166      58.473  34.797  38.276  1.00  0.00            
ATOM    689  R4  CHO   166      56.923  36.497  40.076  1.00  0.00            
ATOM    690  R5  CHO   166      58.873  36.997  39.176  1.00  0.00            
ATOM    691  C1  CHO   166      59.773  37.297  42.876  1.00  0.00           C
ATOM    692  C2  CHO   166      63.173  38.197  44.476  1.00  0.00           C
ATOM    693  ROH CHO   167     129.223   7.247  64.176  1.00  0.00            
ATOM    694  R1  CHO   167     130.173   6.397  61.676  1.00  0.00            
ATOM    695  R2  CHO   167     130.323   3.747  60.926  1.00  0.00            
ATOM    696  R3  CHO   167     128.873   4.547  58.826  1.00  0.00            
ATOM    697  R4  CHO   167     129.973   1.997  57.976  1.00  0.00            
ATOM    698  R5  CHO   167     130.123   3.897  56.876  1.00  0.00            
ATOM    699  C1  CHO   167     128.373   1.747  54.276  1.00  0.00           C
ATOM    700  C2  CHO   167     130.023  -2.003  52.976  1.00  0.00           C
ATOM    701  ROH CHO   168      36.023 205.647  34.876  1.00  0.00            
ATOM    702  R1  CHO   168      33.873 206.747  36.426  1.00  0.00            
ATOM    703  R2  CHO   168      32.223 205.147  37.976  1.00  0.00            
ATOM    704  R3  CHO   168      33.023 206.897  39.926  1.00  0.00            
ATOM    705  R4  CHO   168      30.873 205.247  41.126  1.00  0.00            
ATOM    706  R5  CHO   168      30.973 207.447  41.076  1.00  0.00            
ATOM    707  C1  CHO   168      30.773 206.897  44.826  1.00  0.00           C
ATOM    708  C2  CHO   168      26.973 204.947  45.926  1.00  0.00           C
ATOM    709  ROH CHO   169      95.123 158.547  20.826  1.00  0.00            
ATOM    710  R1  CHO   169      94.923 158.247  23.626  1.00  0.00            
ATOM    711  R2  CHO   169      97.023 157.347  25.176  1.00  0.00            
ATOM    712  R3  CHO   169      96.573 159.647  26.526  1.00  0.00            
ATOM    713  R4  CHO   169      98.173 158.047  28.326  1.00  0.00            
ATOM    714  R5  CHO   169      96.273 158.947  28.776  1.00  0.00            
ATOM    715  C1  CHO   169      98.473 160.597  31.476  1.00  0.00           C
ATOM    716  C2  CHO   169      97.823 161.097  34.726  1.00  0.00           C
ATOM    717  ROH CHO   170     115.923 190.597  54.726  1.00  0.00            
ATOM    718  R1  CHO   170     116.823 192.097  52.476  1.00  0.00            
ATOM    719  R2  CHO   170     118.573 191.047  50.626  1.00  0.00            
ATOM    720  R3  CHO   170     116.623 191.747  48.876  1.00  0.00            
ATOM    721  R4  CHO   170     119.123 192.647  47.576  1.00  0.00            
ATOM    722  R5  CHO   170     117.373 193.847  47.976  1.00  0.00            
ATOM    723  C1  CHO   170     117.623 194.197  44.176  1.00  0.00           C
ATOM    724  C2  CHO   170     119.523 195.497  40.626  1.00  0.00           C
ATOM    725  ROH CHO   171     193.573 164.397  35.076  1.00  0.00            
ATOM    726  R1  CHO   171     193.173 165.347  37.726  1.00  0.00            
ATOM    727  R2  CHO   171     193.523 163.697  39.926  1.00  0.00            
ATOM    728  R3  CHO   171     195.173 165.697  40.726  1.00  0.00            
ATOM    729  R4  CHO   171     195.473 163.647  42.826  1.00  0.00            
ATOM    730  R5  CHO   171     194.973 165.747  43.126  1.00  0.00            
ATOM    731  C1  CHO   171     198.173 165.497  45.226  1.00  0.00           C
ATOM    732  C2  CHO   171     200.323 167.297  47.176  1.00  0.00           C
ATOM    733  ROH CHO   172     133.273   5.847  33.776  1.00  0.00            
ATOM    734  R1  CHO   172     132.373   5.997  36.476  1.00  0.00            
ATOM    735  R2  CHO   172     132.723   3.997  38.276  1.00  0.00            
ATOM    736  R3  CHO   172     133.873   5.947  39.776  1.00  0.00            
ATOM    737  R4  CHO   172     133.473   3.747  41.676  1.00  0.00            
ATOM    738  R5  CHO   172     132.773   5.797  41.926  1.00  0.00            
ATOM    739  C1  CHO   172     134.923   5.447  45.026  1.00  0.00           C
ATOM    740  C2  CHO   172     136.073   6.797  48.676  1.00  0.00           C
ATOM    741  ROH CHO   173     179.723 138.247  55.626  1.00  0.00            
ATOM    742  R1  CHO   173     180.623 136.147  53.976  1.00  0.00            
ATOM    743  R2  CHO   173     180.023 135.997  51.276  1.00  0.00            
ATOM    744  R3  CHO   173     182.723 135.797  51.026  1.00  0.00            
ATOM    745  R4  CHO   173     181.673 135.247  48.326  1.00  0.00            
ATOM    746  R5  CHO   173     183.023 133.997  49.476  1.00  0.00            
ATOM    747  C1  CHO   173     185.173 134.597  46.376  1.00  0.00           C
ATOM    748  C2  CHO   173     184.723 134.547  43.126  1.00  0.00           C
ATOM    749  ROH CHO   174      99.823  52.147  64.576  1.00  0.00            
ATOM    750  R1  CHO   174      99.523  53.797  62.276  1.00  0.00            
ATOM    751  R2  CHO   174      99.923  52.897  59.726  1.00  0.00            
ATOM    752  R3  CHO   174      97.423  53.847  59.326  1.00  0.00            
ATOM    753  R4  CHO   174      98.623  53.797  56.676  1.00  0.00            
ATOM    754  R5  CHO   174      97.673  55.497  57.626  1.00  0.00            
ATOM    755  C1  CHO   174      95.523  55.247  54.476  1.00  0.00           C
ATOM    756  C2  CHO   174      95.173  59.047  53.376  1.00  0.00           C
ATOM    757  ROH CHO   175      32.773 105.147  51.976  1.00  0.00            
ATOM    758  R1  CHO   175      34.373 105.297  49.626  1.00  0.00            
ATOM    759  R2  CHO   175      34.273 103.447  47.626  1.00  0.00            
ATOM    760  R3  CHO   175      33.873 105.647  46.076  1.00  0.00            
ATOM    761  R4  CHO   175      34.623 103.547  44.176  1.00  0.00            
ATOM    762  R5  CHO   175      35.523 105.497  44.376  1.00  0.00            
ATOM    763  C1  CHO   175      34.423 105.647  40.726  1.00  0.00           C
ATOM    764  C2  CHO   175      34.523 105.447  37.076  1.00  0.00           C
ATOM    765  ROH CHO   176      67.273 137.347  51.026  1.00  0.00            
ATOM    766  R1  CHO   176      68.373 137.497  48.426  1.00  0.00            
ATOM    767  R2  CHO   176      68.273 135.397  46.626  1.00  0.00            
ATOM    768  R3  CHO   176      67.123 137.247  45.026  1.00  0.00            
ATOM    769  R4  CHO   176      68.273 135.297  43.176  1.00  0.00            
ATOM    770  R5  CHO   176      68.623 137.447  43.176  1.00  0.00            
ATOM    771  C1  CHO   176      67.223 136.947  39.626  1.00  0.00           C
ATOM    772  C2  CHO   176      70.473 136.897  36.826  1.00  0.00           C
ATOM    773  ROH CHO   177     159.223 224.647  34.476  1.00  0.00            
ATOM    774  R1  CHO   177     160.723 223.297  36.426  1.00  0.00            
ATOM    775  R2  CHO   177     162.373 224.597  38.226  1.00  0.00            
ATOM    776  R3  CHO   177     160.923 223.247  40.076  1.00  0.00            
ATOM    777  R4  CHO   177     162.923 224.647  41.626  1.00  0.00            
ATOM    778  R5  CHO   177     162.523 222.497  41.676  1.00  0.00            
ATOM    779  C1  CHO   177     161.923 223.347  45.326  1.00  0.00           C
ATOM    780  C2  CHO   177     159.973 221.697  48.076  1.00  0.00           C
ATOM    781  ROH CHO   178      59.423  86.097  56.976  1.00  0.00            
ATOM    782  R1  CHO   178      61.123  85.047  54.976  1.00  0.00            
ATOM    783  R2  CHO   178      60.273  84.397  52.426  1.00  0.00            
ATOM    784  R3  CHO   178      62.273  86.047  51.676  1.00  0.00            
ATOM    785  R4  CHO   178      61.523  84.597  49.226  1.00  0.00            
ATOM    786  R5  CHO   178      63.523  84.747  50.126  1.00  0.00            
ATOM    787  C1  CHO   178      64.223  86.247  46.676  1.00  0.00           C
ATOM    788  C2  CHO   178      64.173  83.747  43.676  1.00  0.00           C
ATOM    789  ROH CHO   179      85.773 131.997  51.576  1.00  0.00            
ATOM    790  R1  CHO   179      85.723 132.347  48.726  1.00  0.00            
ATOM    791  R2  CHO   179      88.023 132.297  47.226  1.00  0.00            
ATOM    792  R3  CHO   179      86.673 130.397  45.826  1.00  0.00            
ATOM    793  R4  CHO   179      88.823 131.297  44.026  1.00  0.00            
ATOM    794  R5  CHO   179      86.673 131.197  43.576  1.00  0.00            
ATOM    795  C1  CHO   179      87.973 128.897  40.826  1.00  0.00           C
ATOM    796  C2  CHO   179      91.523 127.697  39.976  1.00  0.00           C
ATOM    797  ROH CHO   180     169.773  67.947  23.126  1.00  0.00            
ATOM    798  R1  CHO   180     168.223  68.097  25.476  1.00  0.00            
ATOM    799  R2  CHO   180     168.723  69.897  27.526  1.00  0.00            
ATOM    800  R3  CHO   180     166.123  70.597  27.126  1.00  0.00            
ATOM    801  R4  CHO   180     166.673  71.347  29.876  1.00  0.00            
ATOM    802  R5  CHO   180     165.073  70.097  29.176  1.00  0.00            
ATOM    803  C1  CHO   180     163.073  72.847  30.926  1.00  0.00           C
ATOM    804  C2  CHO   180     162.023  73.147  34.726  1.00  0.00           C
ATOM    805  ROH CHO   181      74.823  89.097  27.926  1.00  0.00            
ATOM    806  R1  CHO   181      75.123  89.347  30.726  1.00  0.00            
ATOM    807  R2  CHO   181      75.573  91.747  31.976  1.00  0.00            
ATOM    808  R3  CHO   181      73.373  91.047  33.476  1.00  0.00            
ATOM    809  R4  CHO   181      74.923  92.797  35.226  1.00  0.00            
ATOM    810  R5  CHO   181      74.223  90.747  35.676  1.00  0.00            
ATOM    811  C1  CHO   181      72.523  92.697  38.476  1.00  0.00           C
ATOM    812  C2  CHO   181      72.823  91.497  41.426  1.00  0.00           C
ATOM    813  ROH CHO   182      79.423 151.647  53.926  1.00  0.00            
ATOM    814  R1  CHO   182      81.073 151.247  51.676  1.00  0.00            
ATOM    815  R2  CHO   182      80.723 149.197  49.876  1.00  0.00            
ATOM    816  R3  CHO   182      80.673 151.197  48.076  1.00  0.00            
ATOM    817  R4  CHO   182      81.423 148.847  46.526  1.00  0.00            
ATOM    818  R5  CHO   182      82.473 150.747  46.576  1.00  0.00            
ATOM    819  C1  CHO   182      81.773 150.497  42.826  1.00  0.00           C
ATOM    820  C2  CHO   182      81.223 148.197  39.126  1.00  0.00           C
ATOM    821  ROH CHO   183      33.173  83.897  53.676  1.00  0.00            
ATOM    822  R1  CHO   183      32.973  84.897  51.026  1.00  0.00            
ATOM    823  R2  CHO   183      34.873  84.297  49.076  1.00  0.00            
ATOM    824  R3  CHO   183      32.673  83.447  47.676  1.00  0.00            
ATOM    825  R4  CHO   183      34.823  83.547  45.676  1.00  0.00            
ATOM    826  R5  CHO   183      32.873  84.497  45.576  1.00  0.00            
ATOM    827  C1  CHO   183      32.773  82.347  42.426  1.00  0.00           C
ATOM    828  C2  CHO   183      31.823  83.097  39.926  1.00  0.00           C
ATOM    829  ROH CHO   184      18.123 124.447  48.926  1.00  0.00            
ATOM    830  R1  CHO   184      18.423 124.347  46.076  1.00  0.00            
ATOM    831  R2  CHO   184      17.873 122.047  44.626  1.00  0.00            
ATOM    832  R3  CHO   184      16.223 123.697  43.276  1.00  0.00            
ATOM    833  R4  CHO   184      16.973 121.647  41.326  1.00  0.00            
ATOM    834  R5  CHO   184      17.173 123.797  41.076  1.00  0.00            
ATOM    835  C1  CHO   184      14.923 122.997  38.076  1.00  0.00           C
ATOM    836  C2  CHO   184      15.423 122.447  34.226  1.00  0.00           C
ATOM    837  ROH CHO   185      69.473 108.297  54.776  1.00  0.00            
ATOM    838  R1  CHO   185      69.673 106.547  52.526  1.00  0.00            
ATOM    839  R2  CHO   185      67.873 104.547  52.026  1.00  0.00            
ATOM    840  R3  CHO   185      67.723 105.747  49.576  1.00  0.00            
ATOM    841  R4  CHO   185      66.423 103.147  49.226  1.00  0.00            
ATOM    842  R5  CHO   185      68.023 103.997  48.026  1.00  0.00            
ATOM    843  C1  CHO   185      65.423 103.497  45.326  1.00  0.00           C
ATOM    844  C2  CHO   185      64.373  99.247  45.676  1.00  0.00           C
ATOM    845  ROH CHO   186      43.323  47.747  45.576  1.00  0.00            
ATOM    846  R1  CHO   186      41.723  46.097  47.226  1.00  0.00            
ATOM    847  R2  CHO   186      39.023  45.747  46.826  1.00  0.00            
ATOM    848  R3  CHO   186      39.673  43.097  46.776  1.00  0.00            
ATOM    849  R4  CHO   186      36.773  43.097  46.576  1.00  0.00            
ATOM    850  R5  CHO   186      37.973  41.997  48.026  1.00  0.00            
ATOM    851  C1  CHO   186      36.073  39.097  46.376  1.00  0.00           C
ATOM    852  C2  CHO   186      33.223  39.547  44.926  1.00  0.00           C
ATOM    853  ROH CHO   187     215.523 137.347  23.276  1.00  0.00            
ATOM    854  R1  CHO   187     215.773 139.047  25.526  1.00  0.00            
ATOM    855  R2  CHO   187     213.723 139.497  27.326  1.00  0.00            
ATOM    856  R3  CHO   187     215.523 138.697  29.176  1.00  0.00            
ATOM    857  R4  CHO   187     213.823 140.647  30.576  1.00  0.00            
ATOM    858  R5  CHO   187     216.023 140.697  30.376  1.00  0.00            
ATOM    859  C1  CHO   187     215.623 140.547  34.176  1.00  0.00           C
ATOM    860  C2  CHO   187     215.823 144.047  35.876  1.00  0.00           C
ATOM    861  ROH CHO   188     186.773  44.147  53.926  1.00  0.00            
ATOM    862  R1  CHO   188     186.723  44.397  51.076  1.00  0.00            
ATOM    863  R2  CHO   188     188.423  46.097  49.726  1.00  0.00            
ATOM    864  R3  CHO   188     189.123  43.847  48.376  1.00  0.00            
ATOM    865  R4  CHO   188     189.973  46.097  46.626  1.00  0.00            
ATOM    866  R5  CHO   188     188.673  44.397  46.076  1.00  0.00            
ATOM    867  C1  CHO   188     191.523  43.947  43.576  1.00  0.00           C
ATOM    868  C2  CHO   188     193.073  44.397  39.626  1.00  0.00           C
ATOM    869  ROH CHO   189     130.873 182.797  60.376  1.00  0.00            
ATOM    870  R1  CHO   189     130.823 183.247  57.626  1.00  0.00            
ATOM    871  R2  CHO   189     130.673 185.797  56.526  1.00  0.00            
ATOM    872  R3  CHO   189     132.923 184.997  55.176  1.00  0.00            
ATOM    873  R4  CHO   189     131.873 187.247  53.626  1.00  0.00            
ATOM    874  R5  CHO   189     132.373 185.297  52.876  1.00  0.00            
ATOM    875  C1  CHO   189     134.673 187.397  50.726  1.00  0.00           C
ATOM    876  C2  CHO   189     136.423 190.697  48.176  1.00  0.00           C
ATOM    877  ROH CHO   190      35.623 136.747  48.026  1.00  0.00            
ATOM    878  R1  CHO   190      36.323 136.247  45.326  1.00  0.00            
ATOM    879  R2  CHO   190      34.473 136.097  43.276  1.00  0.00            
ATOM    880  R3  CHO   190      36.023 138.047  42.176  1.00  0.00            
ATOM    881  R4  CHO   190      34.823 136.597  39.876  1.00  0.00            
ATOM    882  R5  CHO   190      36.923 136.947  40.226  1.00  0.00            
ATOM    883  C1  CHO   190      36.523 138.697  36.826  1.00  0.00           C
ATOM    884  C2  CHO   190      35.423 139.297  33.276  1.00  0.00           C
ATOM    885  ROH CHO   191     143.523 174.147  61.026  1.00  0.00            
ATOM    886  R1  CHO   191     144.673 175.947  59.226  1.00  0.00            
ATOM    887  R2  CHO   191     147.023 175.347  57.826  1.00  0.00            
ATOM    888  R3  CHO   191     145.473 175.997  55.676  1.00  0.00            
ATOM    889  R4  CHO   191     148.023 177.347  55.226  1.00  0.00            
ATOM    890  R5  CHO   191     146.073 178.247  55.176  1.00  0.00            
ATOM    891  C1  CHO   191     147.223 179.097  51.626  1.00  0.00           C
ATOM    892  C2  CHO   191     148.573 183.147  50.676  1.00  0.00           C
ATOM    893  ROH CHO   192     102.723 187.747  22.376  1.00  0.00            
ATOM    894  R1  CHO   192     102.123 187.647  25.176  1.00  0.00            
ATOM    895  R2  CHO   192      99.973 186.247  26.176  1.00  0.00            
ATOM    896  R3  CHO   192     101.873 185.047  27.726  1.00  0.00            
ATOM    897  R4  CHO   192      99.323 184.447  29.076  1.00  0.00            
ATOM    898  R5  CHO   192     101.123 185.347  29.976  1.00  0.00            
ATOM    899  C1  CHO   192     100.723 182.297  32.176  1.00  0.00           C
ATOM    900  C2  CHO   192      97.723 181.297  33.776  1.00  0.00           C
ATOM    901  ROH CHO   193      54.673  89.397  25.476  1.00  0.00            
ATOM    902  R1  CHO   193      53.373  91.147  27.326  1.00  0.00            
ATOM    903  R2  CHO   193      51.073  90.397  28.726  1.00  0.00            
ATOM    904  R3  CHO   193      52.573  91.047  30.876  1.00  0.00            
ATOM    905  R4  CHO   193      49.823  90.997  31.876  1.00  0.00            
ATOM    906  R5  CHO   193      51.223  92.647  32.076  1.00  0.00            
ATOM    907  C1  CHO   193      50.423  91.997  35.726  1.00  0.00           C
ATOM    908  C2  CHO   193      51.523  94.147  38.376  1.00  0.00           C
ATOM    909  ROH CHO   194      87.223  48.497  67.176  1.00  0.00            
ATOM    910  R1  CHO   194      85.773  48.597  64.776  1.00  0.00            
ATOM    911  R2  CHO   194      86.673  49.997  62.526  1.00  0.00            
ATOM    912  R3  CHO   194      86.323  47.597  61.326  1.00  0.00            
ATOM    913  R4  CHO   194      87.073  49.397  59.176  1.00  0.00            
ATOM    914  R5  CHO   194      85.323  48.097  59.226  1.00  0.00            
ATOM    915  C1  CHO   194      86.973  46.847  56.026  1.00  0.00           C
ATOM    916  C2  CHO   194      87.573  48.647  53.576  1.00  0.00           C
ATOM    917  ROH CHO   195     144.223 182.147  53.526  1.00  0.00            
ATOM    918  R1  CHO   195     143.723 184.697  52.326  1.00  0.00            
ATOM    919  R2  CHO   195     145.723 186.597  52.026  1.00  0.00            
ATOM    920  R3  CHO   195     144.973 186.497  49.426  1.00  0.00            
ATOM    921  R4  CHO   195     146.623 188.897  49.626  1.00  0.00            
ATOM    922  R5  CHO   195     144.623 188.797  48.826  1.00  0.00            
ATOM    923  C1  CHO   195     146.473 190.147  45.776  1.00  0.00           C
ATOM    924  C2  CHO   195     148.723 191.847  44.776  1.00  0.00           C
ATOM    925  ROH CHO   196     199.123 153.147  25.576  1.00  0.00            
ATOM    926  R1  CHO   196     198.123 152.997  28.226  1.00  0.00            
ATOM    927  R2  CHO   196     198.173 150.647  29.676  1.00  0.00            
ATOM    928  R3  CHO   196     199.473 152.147  31.526  1.00  0.00            
ATOM    929  R4  CHO   196     198.073 150.147  33.076  1.00  0.00            
ATOM    930  R5  CHO   196     197.973 152.297  33.376  1.00  0.00            
ATOM    931  C1  CHO   196     199.273 151.247  36.776  1.00  0.00           C
ATOM    932  C2  CHO   196     199.723 151.097  41.576  1.00  0.00           C
ATOM    933  ROH CHO   197      12.073  81.747  51.176  1.00  0.00            
ATOM    934  R1  CHO   197      11.623  79.697  49.226  1.00  0.00            
ATOM    935  R2  CHO   197      11.973  80.097  46.526  1.00  0.00            
ATOM    936  R3  CHO   197      13.573  77.947  46.726  1.00  0.00            
ATOM    937  R4  CHO   197      13.573  78.597  43.876  1.00  0.00            
ATOM    938  R5  CHO   197      13.073  76.647  44.776  1.00  0.00            
ATOM    939  C1  CHO   197      15.973  75.647  42.526  1.00  0.00           C
ATOM    940  C2  CHO   197      16.173  76.997  39.426  1.00  0.00           C
ATOM    941  ROH CHO   198     167.373  79.797  25.326  1.00  0.00            
ATOM    942  R1  CHO   198     167.123  80.997  27.876  1.00  0.00            
ATOM    943  R2  CHO   198     167.323  79.597  30.226  1.00  0.00            
ATOM    944  R3  CHO   198     169.273  81.397  30.826  1.00  0.00            
ATOM    945  R4  CHO   198     168.423  80.347  33.426  1.00  0.00            
ATOM    946  R5  CHO   198     168.523  82.447  32.826  1.00  0.00            
ATOM    947  C1  CHO   198     170.873  82.497  35.826  1.00  0.00           C
ATOM    948  C2  CHO   198     171.873  80.247  38.226  1.00  0.00           C
ATOM    949  ROH CHO   199     109.023 120.947  23.826  1.00  0.00            
ATOM    950  R1  CHO   199     109.523 121.147  26.626  1.00  0.00            
ATOM    951  R2  CHO   199     107.523 120.847  28.476  1.00  0.00            
ATOM    952  R3  CHO   199     109.223 118.997  29.526  1.00  0.00            
ATOM    953  R4  CHO   199     107.573 119.847  31.776  1.00  0.00            
ATOM    954  R5  CHO   199     109.773 119.847  31.726  1.00  0.00            
ATOM    955  C1  CHO   199     109.173 117.547  34.676  1.00  0.00           C
ATOM    956  C2  CHO   199     110.273 118.647  38.176  1.00  0.00           C
ATOM    957  ROH CHO   200      11.423  48.697  25.626  1.00  0.00            
ATOM    958  R1  CHO   200      10.523  49.147  28.276  1.00  0.00            
ATOM    959  R2  CHO   200       9.173  47.247  29.726  1.00  0.00            
ATOM    960  R3  CHO   200      11.123  47.697  31.576  1.00  0.00            
ATOM    961  R4  CHO   200       8.773  46.997  33.176  1.00  0.00            
ATOM    962  R5  CHO   200      10.023  48.747  33.426  1.00  0.00            
ATOM    963  C1  CHO   200      10.373  47.197  36.876  1.00  0.00           C
ATOM    964  C2  CHO   200       7.923  47.547  40.226  1.00  0.00           C
ATOM    965  ROH CHO   201      59.423  98.997  22.776  1.00  0.00            
ATOM    966  R1  CHO   201      58.423  98.597  25.426  1.00  0.00            
ATOM    967  R2  CHO   201      59.173 100.147  27.576  1.00  0.00            
ATOM    968  R3  CHO   201      56.523 100.547  27.826  1.00  0.00            
ATOM    969  R4  CHO   201      57.623 101.047  30.526  1.00  0.00            
ATOM    970  R5  CHO   201      55.973  99.697  29.976  1.00  0.00            
ATOM    971  C1  CHO   201      54.173 101.947  32.476  1.00  0.00           C
ATOM    972  C2  CHO   201      52.973 102.447  35.276  1.00  0.00           C
ATOM    973  ROH CHO   202       0.373 107.297  52.526  1.00  0.00            
ATOM    974  R1  CHO   202       0.673 106.797  49.776  1.00  0.00            
ATOM    975  R2  CHO   202       2.473 104.947  48.776  1.00  0.00            
ATOM    976  R3  CHO   202       0.223 103.997  47.526  1.00  0.00            
ATOM    977  R4  CHO   202       2.323 103.997  45.426  1.00  0.00            
ATOM    978  R5  CHO   202       0.323 104.897  45.326  1.00  0.00            
ATOM    979  C1  CHO   202       0.173 102.547  42.326  1.00  0.00           C
ATOM    980  C2  CHO   202       0.173 100.397  39.326  1.00  0.00           C
ATOM    981  ROH CHO   203     118.873 143.247  19.976  1.00  0.00            
ATOM    982  R1  CHO   203     117.073 144.447  21.776  1.00  0.00            
ATOM    983  R2  CHO   203     116.223 143.247  24.126  1.00  0.00            
ATOM    984  R3  CHO   203     117.123 145.497  25.276  1.00  0.00            
ATOM    985  R4  CHO   203     116.073 143.897  27.476  1.00  0.00            
ATOM    986  R5  CHO   203     115.523 145.947  27.026  1.00  0.00            
ATOM    987  C1  CHO   203     116.823 146.447  30.576  1.00  0.00           C
ATOM    988  C2  CHO   203     115.073 143.947  34.576  1.00  0.00           C
ATOM    989  ROH CHO   204      28.723  37.347  29.126  1.00  0.00            
ATOM    990  R1  CHO   204      27.323  38.397  31.326  1.00  0.00            
ATOM    991  R2  CHO   204      27.873  37.597  33.926  1.00  0.00            
ATOM    992  R3  CHO   204      28.173  40.247  34.326  1.00  0.00            
ATOM    993  R4  CHO   204      27.673  39.197  36.976  1.00  0.00            
ATOM    994  R5  CHO   204      26.573  40.797  36.026  1.00  0.00            
ATOM    995  C1  CHO   204      27.823  42.597  39.126  1.00  0.00           C
ATOM    996  C2  CHO   204      27.223  44.197  42.776  1.00  0.00           C
ATOM    997  ROH CHO   205      99.723  73.097  28.526  1.00  0.00            
ATOM    998  R1  CHO   205     100.673  73.697  31.126  1.00  0.00            
ATOM    999  R2  CHO   205      99.923  72.297  33.376  1.00  0.00            
ATOM   1000  R3  CHO   205     102.573  71.997  33.726  1.00  0.00            
ATOM   1001  R4  CHO   205     101.423  71.047  36.226  1.00  0.00            
ATOM   1002  R5  CHO   205     102.973  72.597  36.026  1.00  0.00            
ATOM   1003  C1  CHO   205     104.823  70.147  38.226  1.00  0.00           C
ATOM   1004  C2  CHO   205     106.823  70.247  41.426  1.00  0.00           C
ATOM   1005  ROH CHO   206     178.573 174.147  61.676  1.00  0.00            
ATOM   1006  R1  CHO   206     177.873 174.847  59.026  1.00  0.00            
ATOM   1007  R2  CHO   206     176.473 177.147  58.376  1.00  0.00            
ATOM   1008  R3  CHO   206     178.573 177.597  56.726  1.00  0.00            
ATOM   1009  R4  CHO   206     176.323 178.997  55.476  1.00  0.00            
ATOM   1010  R5  CHO   206     177.623 177.547  54.526  1.00  0.00            
ATOM   1011  C1  CHO   206     178.223 180.547  52.226  1.00  0.00           C
ATOM   1012  C2  CHO   206     178.123 183.397  49.076  1.00  0.00           C
ATOM   1013  ROH CHO   207      56.323   7.997  32.776  1.00  0.00            
ATOM   1014  R1  CHO   207      57.073   9.347  35.176  1.00  0.00            
ATOM   1015  R2  CHO   207      55.223  10.697  36.726  1.00  0.00            
ATOM   1016  R3  CHO   207      56.273   9.147  38.726  1.00  0.00            
ATOM   1017  R4  CHO   207      54.873  11.297  40.126  1.00  0.00            
ATOM   1018  R5  CHO   207      56.973  10.647  40.376  1.00  0.00            
ATOM   1019  C1  CHO   207      55.623  10.147  43.976  1.00  0.00           C
ATOM   1020  C2  CHO   207      54.123   9.497  46.976  1.00  0.00           C
ATOM   1021  ROH CHO   208      96.673 149.147  52.326  1.00  0.00            
ATOM   1022  R1  CHO   208      97.223 147.247  50.226  1.00  0.00            
ATOM   1023  R2  CHO   208      95.273 146.397  48.476  1.00  0.00            
ATOM   1024  R3  CHO   208      97.023 147.247  46.626  1.00  0.00            
ATOM   1025  R4  CHO   208      94.773 146.147  45.076  1.00  0.00            
ATOM   1026  R5  CHO   208      96.873 145.597  44.876  1.00  0.00            
ATOM   1027  C1  CHO   208      96.123 146.797  41.326  1.00  0.00           C
ATOM   1028  C2  CHO   208      92.773 145.947  39.176  1.00  0.00           C
ATOM   1029  ROH CHO   209     186.273 186.197  34.226  1.00  0.00            
ATOM   1030  R1  CHO   209     186.473 183.997  35.976  1.00  0.00            
ATOM   1031  R2  CHO   209     186.373 184.247  38.726  1.00  0.00            
ATOM   1032  R3  CHO   209     184.373 182.397  38.476  1.00  0.00            
ATOM   1033  R4  CHO   209     184.923 182.547  41.376  1.00  0.00            
ATOM   1034  R5  CHO   209     184.923 180.747  40.126  1.00  0.00            
ATOM   1035  C1  CHO   209     182.223 179.847  42.676  1.00  0.00           C
ATOM   1036  C2  CHO   209     182.923 179.947  47.176  1.00  0.00           C
ATOM   1037  ROH CHO   210     165.873  93.547  24.526  1.00  0.00            
ATOM   1038  R1  CHO   210     166.723  94.347  27.126  1.00  0.00            
ATOM   1039  R2  CHO   210     165.473  93.597  29.426  1.00  0.00            
ATOM   1040  R3  CHO   210     167.923  92.697  30.126  1.00  0.00            
ATOM   1041  R4  CHO   210     166.373  92.497  32.576  1.00  0.00            
ATOM   1042  R5  CHO   210     168.273  93.547  32.326  1.00  0.00            
ATOM   1043  C1  CHO   210     169.223  91.047  35.076  1.00  0.00           C
ATOM   1044  C2  CHO   210     171.773  87.797  35.726  1.00  0.00           C
ATOM   1045  ROH CHO   211      72.723  11.647  64.876  1.00  0.00            
ATOM   1046  R1  CHO   211      73.123  12.697  62.276  1.00  0.00            
ATOM   1047  R2  CHO   211      73.523  11.097  60.076  1.00  0.00            
ATOM   1048  R3  CHO   211      71.423  12.447  59.026  1.00  0.00            
ATOM   1049  R4  CHO   211      72.273  10.647  56.876  1.00  0.00            
ATOM   1050  R5  CHO   211      71.973  12.847  56.776  1.00  0.00            
ATOM   1051  C1  CHO   211      69.523  11.697  54.076  1.00  0.00           C
ATOM   1052  C2  CHO   211      71.573   9.747  51.476  1.00  0.00           C
ATOM   1053  ROH CHO   212      98.723   6.397  35.626  1.00  0.00            
ATOM   1054  R1  CHO   212      97.273   6.797  37.976  1.00  0.00            
ATOM   1055  R2  CHO   212      96.573   4.747  39.726  1.00  0.00            
ATOM   1056  R3  CHO   212      97.823   6.297  41.576  1.00  0.00            
ATOM   1057  R4  CHO   212      96.423   4.297  43.126  1.00  0.00            
ATOM   1058  R5  CHO   212      96.273   6.447  43.376  1.00  0.00            
ATOM   1059  C1  CHO   212      97.473   5.447  46.876  1.00  0.00           C
ATOM   1060  C2  CHO   212      96.123   4.997  50.826  1.00  0.00           C
ATOM   1061  ROH CHO   213     207.323  60.047  54.176  1.00  0.00            
ATOM   1062  R1  CHO   213     207.773  62.647  53.076  1.00  0.00            
ATOM   1063  R2  CHO   213     209.523  63.097  50.976  1.00  0.00            
ATOM   1064  R3  CHO   213     207.323  64.297  49.876  1.00  0.00            
ATOM   1065  R4  CHO   213     209.623  65.447  48.476  1.00  0.00            
ATOM   1066  R5  CHO   213     208.023  66.547  49.476  1.00  0.00            
ATOM   1067  C1  CHO   213     207.673  67.947  45.976  1.00  0.00           C
ATOM   1068  C2  CHO   213     206.923  70.747  42.576  1.00  0.00           C
ATOM   1069  ROH CHO   214      80.623 120.397  21.376  1.00  0.00            
ATOM   1070  R1  CHO   214      82.173 119.997  23.726  1.00  0.00            
ATOM   1071  R2  CHO   214      82.923 122.097  25.376  1.00  0.00            
ATOM   1072  R3  CHO   214      81.773 120.547  27.276  1.00  0.00            
ATOM   1073  R4  CHO   214      83.973 121.947  28.676  1.00  0.00            
ATOM   1074  R5  CHO   214      83.623 119.797  28.626  1.00  0.00            
ATOM   1075  C1  CHO   214      83.523 120.397  32.376  1.00  0.00           C
ATOM   1076  C2  CHO   214      83.773 122.597  35.976  1.00  0.00           C
ATOM   1077  ROH CHO   215     209.373  56.147  52.326  1.00  0.00            
ATOM   1078  R1  CHO   215     211.773  55.447  51.026  1.00  0.00            
ATOM   1079  R2  CHO   215     213.673  53.797  52.226  1.00  0.00            
ATOM   1080  R3  CHO   215     213.373  52.397  49.926  1.00  0.00            
ATOM   1081  R4  CHO   215     216.073  51.697  50.926  1.00  0.00            
ATOM   1082  R5  CHO   215     215.573  52.447  48.926  1.00  0.00            
ATOM   1083  C1  CHO   215     217.173  49.097  48.026  1.00  0.00           C
ATOM   1084  C2  CHO   215     219.223  46.597  45.576  1.00  0.00           C
ATOM   1085  ROH CHO   216      99.423 183.397  53.126  1.00  0.00            
ATOM   1086  R1  CHO   216      99.673 182.447  50.426  1.00  0.00            
ATOM   1087  R2  CHO   216      97.573 181.247  49.126  1.00  0.00            
ATOM   1088  R3  CHO   216      98.073 183.147  47.226  1.00  0.00            
ATOM   1089  R4  CHO   216      96.773 180.947  45.776  1.00  0.00            
ATOM   1090  R5  CHO   216      98.723 181.897  45.276  1.00  0.00            
ATOM   1091  C1  CHO   216      96.823 182.597  42.026  1.00  0.00           C
ATOM   1092  C2  CHO   216      98.423 181.447  38.626  1.00  0.00           C
ATOM   1093  ROH CHO   217     120.473  86.497  28.876  1.00  0.00            
ATOM   1094  R1  CHO   217     119.823  87.547  31.426  1.00  0.00            
ATOM   1095  R2  CHO   217     121.173  86.847  33.726  1.00  0.00            
ATOM   1096  R3  CHO   217     121.573  89.547  33.976  1.00  0.00            
ATOM   1097  R4  CHO   217     122.523  88.397  36.526  1.00  0.00            
ATOM   1098  R5  CHO   217     121.073  89.997  36.276  1.00  0.00            
ATOM   1099  C1  CHO   217     123.673  91.847  38.326  1.00  0.00           C
ATOM   1100  C2  CHO   217     124.673  89.647  41.926  1.00  0.00           C
ATOM   1101  ROH CHO   218      23.973 113.297  20.376  1.00  0.00            
ATOM   1102  R1  CHO   218      22.023 112.697  22.326  1.00  0.00            
ATOM   1103  R2  CHO   218      22.273 110.547  24.026  1.00  0.00            
ATOM   1104  R3  CHO   218      21.973 112.447  25.976  1.00  0.00            
ATOM   1105  R4  CHO   218      21.423 109.897  27.326  1.00  0.00            
ATOM   1106  R5  CHO   218      20.173 111.647  27.276  1.00  0.00            
ATOM   1107  C1  CHO   218      20.673 111.297  31.076  1.00  0.00           C
ATOM   1108  C2  CHO   218      21.123 113.197  34.526  1.00  0.00           C
ATOM   1109  ROH CHO   219     132.723 147.097  54.626  1.00  0.00            
ATOM   1110  R1  CHO   219     133.023 145.797  52.126  1.00  0.00            
ATOM   1111  R2  CHO   219     131.873 146.747  49.776  1.00  0.00            
ATOM   1112  R3  CHO   219     134.423 146.597  48.876  1.00  0.00            
ATOM   1113  R4  CHO   219     132.823 147.297  46.526  1.00  0.00            
ATOM   1114  R5  CHO   219     134.223 145.647  46.676  1.00  0.00            
ATOM   1115  C1  CHO   219     135.773 147.547  43.726  1.00  0.00           C
ATOM   1116  C2  CHO   219     135.823 148.447  39.326  1.00  0.00           C
ATOM   1117  ROH CHO   220      57.473  25.297  64.026  1.00  0.00            
ATOM   1118  R1  CHO   220      56.323  24.947  61.476  1.00  0.00            
ATOM   1119  R2  CHO   220      57.773  25.247  59.126  1.00  0.00            
ATOM   1120  R3  CHO   220      56.823  22.747  58.626  1.00  0.00            
ATOM   1121  R4  CHO   220      57.923  23.647  56.076  1.00  0.00            
ATOM   1122  R5  CHO   220      55.923  22.847  56.426  1.00  0.00            
ATOM   1123  C1  CHO   220      57.123  20.397  53.826  1.00  0.00           C
ATOM   1124  C2  CHO   220      56.523  21.497  50.876  1.00  0.00           C
ATOM   1125  ROH CHO   221      52.973 172.347  52.526  1.00  0.00            
ATOM   1126  R1  CHO   221      55.223 173.197  51.026  1.00  0.00            
ATOM   1127  R2  CHO   221      55.673 172.297  48.426  1.00  0.00            
ATOM   1128  R3  CHO   221      55.723 174.997  47.876  1.00  0.00            
ATOM   1129  R4  CHO   221      56.173 173.647  45.276  1.00  0.00            
ATOM   1130  R5  CHO   221      57.423 175.197  46.226  1.00  0.00            
ATOM   1131  C1  CHO   221      56.573 176.947  42.926  1.00  0.00           C
ATOM   1132  C2  CHO   221      56.723 177.447  38.876  1.00  0.00           C
ATOM   1133  ROH CHO   222     117.023  48.047  49.126  1.00  0.00            
ATOM   1134  R1  CHO   222     116.773  45.797  50.826  1.00  0.00            
ATOM   1135  R2  CHO   222     114.773  43.947  50.526  1.00  0.00            
ATOM   1136  R3  CHO   222     116.823  42.197  50.476  1.00  0.00            
ATOM   1137  R4  CHO   222     114.523  40.597  51.326  1.00  0.00            
ATOM   1138  R5  CHO   222     116.473  40.747  52.326  1.00  0.00            
ATOM   1139  C1  CHO   222     116.373  36.997  51.726  1.00  0.00           C
ATOM   1140  C2  CHO   222     117.273  32.847  50.376  1.00  0.00           C
ATOM   1141  ROH CHO   223      33.073 100.397  53.276  1.00  0.00            
ATOM   1142  R1  CHO   223      33.073 100.547  50.426  1.00  0.00            
ATOM   1143  R2  CHO   223      34.573  98.847  48.826  1.00  0.00            
ATOM   1144  R3  CHO   223      32.173  98.447  47.626  1.00  0.00            
ATOM   1145  R4  CHO   223      34.123  97.547  45.676  1.00  0.00            
ATOM   1146  R5  CHO   223      32.523  98.997  45.326  1.00  0.00            
ATOM   1147  C1  CHO   223      31.623  96.397  42.676  1.00  0.00           C
ATOM   1148  C2  CHO   223      32.873  95.997  37.926  1.00  0.00           C
ATOM   1149  ROH CHO   224     194.573 225.147  36.176  1.00  0.00            
ATOM   1150  R1  CHO   224     192.473 225.547  38.026  1.00  0.00            
ATOM   1151  R2  CHO   224     191.123 223.497  39.226  1.00  0.00            
ATOM   1152  R3  CHO   224     191.823 224.797  41.526  1.00  0.00            
ATOM   1153  R4  CHO   224     189.623 223.047  42.326  1.00  0.00            
ATOM   1154  R5  CHO   224     189.723 225.197  42.626  1.00  0.00            
ATOM   1155  C1  CHO   224     189.373 224.047  46.276  1.00  0.00           C
ATOM   1156  C2  CHO   224     188.273 224.547  50.276  1.00  0.00           C
ATOM   1157  ROH CHO   225      11.473 149.947  52.776  1.00  0.00            
ATOM   1158  R1  CHO   225      11.873 151.147  50.276  1.00  0.00            
ATOM   1159  R2  CHO   225      13.423 149.947  48.276  1.00  0.00            
ATOM   1160  R3  CHO   225      11.223 150.247  46.776  1.00  0.00            
ATOM   1161  R4  CHO   225      13.423 150.897  44.976  1.00  0.00            
ATOM   1162  R5  CHO   225      11.673 152.147  45.376  1.00  0.00            
ATOM   1163  C1  CHO   225      11.273 151.747  41.626  1.00  0.00           C
ATOM   1164  C2  CHO   225       9.673 153.647  39.926  1.00  0.00           C
ATOM   1165  ROH CHO   226     123.823 197.747  64.376  1.00  0.00            
ATOM   1166  R1  CHO   226     122.923 199.047  62.026  1.00  0.00            
ATOM   1167  R2  CHO   226     124.623 200.347  60.276  1.00  0.00            
ATOM   1168  R3  CHO   226     123.473 198.747  58.426  1.00  0.00            
ATOM   1169  R4  CHO   226     124.773 200.847  56.876  1.00  0.00            
ATOM   1170  R5  CHO   226     122.673 200.247  56.726  1.00  0.00            
ATOM   1171  C1  CHO   226     123.823 199.597  53.126  1.00  0.00           C
ATOM   1172  C2  CHO   226     123.223 202.747  51.526  1.00  0.00           C
ATOM   1173  ROH CHO   227     165.673 117.697  53.826  1.00  0.00            
ATOM   1174  R1  CHO   227     165.573 119.797  51.926  1.00  0.00            
ATOM   1175  R2  CHO   227     167.773 120.597  50.476  1.00  0.00            
ATOM   1176  R3  CHO   227     166.223 120.097  48.326  1.00  0.00            
ATOM   1177  R4  CHO   227     168.723 121.047  47.176  1.00  0.00            
ATOM   1178  R5  CHO   227     166.773 121.847  46.776  1.00  0.00            
ATOM   1179  C1  CHO   227     167.823 120.797  43.276  1.00  0.00           C
ATOM   1180  C2  CHO   227     170.023 122.547  40.276  1.00  0.00           C
ATOM   1181  ROH CHO   228     107.523 105.397  28.626  1.00  0.00            
ATOM   1182  R1  CHO   228     106.273 106.597  30.876  1.00  0.00            
ATOM   1183  R2  CHO   228     106.523 105.547  33.426  1.00  0.00            
ATOM   1184  R3  CHO   228     107.423 108.047  34.026  1.00  0.00            
ATOM   1185  R4  CHO   228     106.973 106.797  36.626  1.00  0.00            
ATOM   1186  R5  CHO   228     106.173 108.697  35.976  1.00  0.00            
ATOM   1187  C1  CHO   228     108.073 109.847  39.076  1.00  0.00           C
ATOM   1188  C2  CHO   228     106.523 109.697  43.476  1.00  0.00           C
ATOM   1189  ROH CHO   229     154.223 139.497  22.026  1.00  0.00            
ATOM   1190  R1  CHO   229     152.623 139.697  24.326  1.00  0.00            
ATOM   1191  R2  CHO   229     153.473 138.997  26.826  1.00  0.00            
ATOM   1192  R3  CHO   229     152.723 141.497  27.476  1.00  0.00            
ATOM   1193  R4  CHO   229     152.973 140.147  30.076  1.00  0.00            
ATOM   1194  R5  CHO   229     151.273 141.247  29.326  1.00  0.00            
ATOM   1195  C1  CHO   229     152.023 143.197  32.526  1.00  0.00           C
ATOM   1196  C2  CHO   229     149.623 143.697  34.776  1.00  0.00           C
ATOM   1197  ROH CHO   230     135.323  63.047  60.476  1.00  0.00            
ATOM   1198  R1  CHO   230     134.873  64.097  57.876  1.00  0.00            
ATOM   1199  R2  CHO   230     136.173  63.147  55.676  1.00  0.00            
ATOM   1200  R3  CHO   230     133.673  62.897  54.726  1.00  0.00            
ATOM   1201  R4  CHO   230     135.373  62.597  52.326  1.00  0.00            
ATOM   1202  R5  CHO   230     133.723  63.947  52.576  1.00  0.00            
ATOM   1203  C1  CHO   230     132.523  61.997  49.526  1.00  0.00           C
ATOM   1204  C2  CHO   230     132.623  64.647  46.726  1.00  0.00           C
ATOM   1205  ROH CHO   231     129.423 186.647  38.376  1.00  0.00            
ATOM   1206  R1  CHO   231     129.973 188.297  40.576  1.00  0.00            
ATOM   1207  R2  CHO   231     132.523 188.997  41.326  1.00  0.00            
ATOM   1208  R3  CHO   231     131.523 191.497  41.176  1.00  0.00            
ATOM   1209  R4  CHO   231     133.573 191.647  43.276  1.00  0.00            
ATOM   1210  R5  CHO   231     131.473 192.247  43.476  1.00  0.00            
ATOM   1211  C1  CHO   231     133.223 195.547  44.276  1.00  0.00           C
ATOM   1212  C2  CHO   231     130.573 197.947  46.676  1.00  0.00           C
ATOM   1213  ROH CHO   232     157.873 127.247  54.776  1.00  0.00            
ATOM   1214  R1  CHO   232     159.223 126.597  52.376  1.00  0.00            
ATOM   1215  R2  CHO   232     158.073 125.147  50.326  1.00  0.00            
ATOM   1216  R3  CHO   232     158.873 127.297  48.826  1.00  0.00            
ATOM   1217  R4  CHO   232     158.073 125.247  46.876  1.00  0.00            
ATOM   1218  R5  CHO   232     159.973 126.297  46.976  1.00  0.00            
ATOM   1219  C1  CHO   232     158.873 127.297  43.476  1.00  0.00           C
ATOM   1220  C2  CHO   232     162.273 128.997  42.026  1.00  0.00           C
ATOM   1221  ROH CHO   233     196.473 210.397  64.526  1.00  0.00            
ATOM   1222  R1  CHO   233     196.873 212.197  62.376  1.00  0.00            
ATOM   1223  R2  CHO   233     195.423 211.997  60.026  1.00  0.00            
ATOM   1224  R3  CHO   233     194.823 214.597  60.526  1.00  0.00            
ATOM   1225  R4  CHO   233     193.573 214.047  57.926  1.00  0.00            
ATOM   1226  R5  CHO   233     194.973 215.647  58.426  1.00  0.00            
ATOM   1227  C1  CHO   233     191.923 217.697  57.226  1.00  0.00           C
ATOM   1228  C2  CHO   233     191.973 218.947  53.476  1.00  0.00           C
ATOM   1229  ROH CHO   234      92.223  61.847  30.076  1.00  0.00            
ATOM   1230  R1  CHO   234      91.623  61.747  32.826  1.00  0.00            
ATOM   1231  R2  CHO   234      93.373  60.597  34.726  1.00  0.00            
ATOM   1232  R3  CHO   234      93.123  63.047  35.926  1.00  0.00            
ATOM   1233  R4  CHO   234      93.573  61.147  38.126  1.00  0.00            
ATOM   1234  R5  CHO   234      91.923  62.597  37.926  1.00  0.00            
ATOM   1235  C1  CHO   234      93.523  63.797  41.226  1.00  0.00           C
ATOM   1236  C2  CHO   234      91.323  62.697  42.726  1.00  0.00           C
ATOM   1237  ROH CHO   235      63.073  17.247  34.026  1.00  0.00            
ATOM   1238  R1  CHO   235      63.823  16.447  36.626  1.00  0.00            
ATOM   1239  R2  CHO   235      63.873  18.197  38.776  1.00  0.00            
ATOM   1240  R3  CHO   235      62.223  16.347  39.876  1.00  0.00            
ATOM   1241  R4  CHO   235      63.223  17.947  42.126  1.00  0.00            
ATOM   1242  R5  CHO   235      63.323  15.747  41.976  1.00  0.00            
ATOM   1243  C1  CHO   235      61.323  16.047  45.176  1.00  0.00           C
ATOM   1244  C2  CHO   235      60.923  15.697  48.326  1.00  0.00           C
ATOM   1245  ROH CHO   236      77.473  40.047  66.126  1.00  0.00            
ATOM   1246  R1  CHO   236      78.273  41.097  63.626  1.00  0.00            
ATOM   1247  R2  CHO   236      79.423  39.547  61.626  1.00  0.00            
ATOM   1248  R3  CHO   236      77.423  40.597  60.126  1.00  0.00            
ATOM   1249  R4  CHO   236      79.273  39.397  58.176  1.00  0.00            
ATOM   1250  R5  CHO   236      78.523  41.447  58.176  1.00  0.00            
ATOM   1251  C1  CHO   236      77.273  40.247  54.776  1.00  0.00           C
ATOM   1252  C2  CHO   236      76.273  38.647  51.226  1.00  0.00           C
ATOM   1253  ROH CHO   237     222.023 159.847  30.726  1.00  0.00            
ATOM   1254  R1  CHO   237     220.873 157.397  31.576  1.00  0.00            
ATOM   1255  R2  CHO   237     220.723 156.647  34.226  1.00  0.00            
ATOM   1256  R3  CHO   237     218.073 156.397  33.726  1.00  0.00            
ATOM   1257  R4  CHO   237     218.323 155.797  36.576  1.00  0.00            
ATOM   1258  R5  CHO   237     217.373 154.547  35.026  1.00  0.00            
ATOM   1259  C1  CHO   237     214.473 155.047  37.426  1.00  0.00           C
ATOM   1260  C2  CHO   237     215.023 152.947  40.076  1.00  0.00           C
ATOM   1261  ROH CHO   238     109.473 197.347  60.926  1.00  0.00            
ATOM   1262  R1  CHO   238     109.373 198.247  58.276  1.00  0.00            
ATOM   1263  R2  CHO   238     110.823 197.047  56.226  1.00  0.00            
ATOM   1264  R3  CHO   238     108.373 196.847  55.076  1.00  0.00            
ATOM   1265  R4  CHO   238     110.173 197.647  52.876  1.00  0.00            
ATOM   1266  R5  CHO   238     108.323 198.647  53.476  1.00  0.00            
ATOM   1267  C1  CHO   238     107.473 197.797  49.826  1.00  0.00           C
ATOM   1268  C2  CHO   238     106.673 195.447  47.126  1.00  0.00           C
ATOM   1269  ROH CHO   239     137.823 153.147  55.876  1.00  0.00            
ATOM   1270  R1  CHO   239     139.973 152.697  54.026  1.00  0.00            
ATOM   1271  R2  CHO   239     139.573 151.447  51.576  1.00  0.00            
ATOM   1272  R3  CHO   239     140.773 153.697  50.626  1.00  0.00            
ATOM   1273  R4  CHO   239     141.523 151.547  48.726  1.00  0.00            
ATOM   1274  R5  CHO   239     142.873 152.897  49.776  1.00  0.00            
ATOM   1275  C1  CHO   239     143.773 153.747  46.176  1.00  0.00           C
ATOM   1276  C2  CHO   239     144.173 152.047  42.876  1.00  0.00           C
ATOM   1277  ROH CHO   240      64.773  75.297  49.576  1.00  0.00            
ATOM   1278  R1  CHO   240      66.073  72.847  49.076  1.00  0.00            
ATOM   1279  R2  CHO   240      65.523  70.547  50.526  1.00  0.00            
ATOM   1280  R3  CHO   240      65.073  69.497  48.076  1.00  0.00            
ATOM   1281  R4  CHO   240      64.823  67.247  49.926  1.00  0.00            
ATOM   1282  R5  CHO   240      66.123  67.347  48.176  1.00  0.00            
ATOM   1283  C1  CHO   240      64.023  64.297  47.276  1.00  0.00           C
ATOM   1284  C2  CHO   240      64.323  61.697  47.876  1.00  0.00           C
ATOM   1285  ROH CHO   241      12.373 139.547  16.726  1.00  0.00            
ATOM   1286  R1  CHO   241      13.323 138.697  19.276  1.00  0.00            
ATOM   1287  R2  CHO   241      13.973 140.447  21.276  1.00  0.00            
ATOM   1288  R3  CHO   241      12.273 138.947  22.726  1.00  0.00            
ATOM   1289  R4  CHO   241      13.473 140.797  24.676  1.00  0.00            
ATOM   1290  R5  CHO   241      13.423 138.597  24.826  1.00  0.00            
ATOM   1291  C1  CHO   241      11.573 139.547  28.026  1.00  0.00           C
ATOM   1292  C2  CHO   241      11.573 140.797  31.476  1.00  0.00           C
ATOM   1293  ROH CHO   242     110.423  96.047  29.476  1.00  0.00            
ATOM   1294  R1  CHO   242     110.323  95.497  32.276  1.00  0.00            
ATOM   1295  R2  CHO   242     112.573  95.547  33.826  1.00  0.00            
ATOM   1296  R3  CHO   242     111.173  97.297  35.326  1.00  0.00            
ATOM   1297  R4  CHO   242     113.423  96.597  37.026  1.00  0.00            
ATOM   1298  R5  CHO   242     111.323  96.497  37.576  1.00  0.00            
ATOM   1299  C1  CHO   242     112.573  98.897  40.276  1.00  0.00           C
ATOM   1300  C2  CHO   242     113.773  99.847  44.476  1.00  0.00           C
ATOM   1301  ROH CHO   243     114.723   1.997  35.326  1.00  0.00            
ATOM   1302  R1  CHO   243     116.073   2.697  37.676  1.00  0.00            
ATOM   1303  R2  CHO   243     117.073   5.247  38.126  1.00  0.00            
ATOM   1304  R3  CHO   243     115.623   5.097  40.376  1.00  0.00            
ATOM   1305  R4  CHO   243     116.723   7.797  40.426  1.00  0.00            
ATOM   1306  R5  CHO   243     116.873   6.347  42.026  1.00  0.00            
ATOM   1307  C1  CHO   243     115.123   9.147  43.876  1.00  0.00           C
ATOM   1308  C2  CHO   243     113.023  11.247  44.526  1.00  0.00           C
ATOM   1309  ROH CHO   244     106.173 119.997  56.476  1.00  0.00            
ATOM   1310  R1  CHO   244     105.073 119.997  53.876  1.00  0.00            
ATOM   1311  R2  CHO   244     106.223 118.697  51.776  1.00  0.00            
ATOM   1312  R3  CHO   244     103.773 117.547  51.526  1.00  0.00            
ATOM   1313  R4  CHO   244     104.923 117.397  48.826  1.00  0.00            
ATOM   1314  R5  CHO   244     102.973 118.247  49.426  1.00  0.00            
ATOM   1315  C1  CHO   244     101.823 115.597  46.926  1.00  0.00           C
ATOM   1316  C2  CHO   244      99.773 114.797  45.726  1.00  0.00           C
ATOM   1317  ROH CHO   245     157.323  59.747  26.076  1.00  0.00            
ATOM   1318  R1  CHO   245     156.123  59.547  28.626  1.00  0.00            
ATOM   1319  R2  CHO   245     157.523  58.847  30.926  1.00  0.00            
ATOM   1320  R3  CHO   245     156.473  61.147  31.876  1.00  0.00            
ATOM   1321  R4  CHO   245     157.673  59.847  34.226  1.00  0.00            
ATOM   1322  R5  CHO   245     155.623  60.547  34.026  1.00  0.00            
ATOM   1323  C1  CHO   245     156.773  62.647  37.026  1.00  0.00           C
ATOM   1324  C2  CHO   245     157.573  64.497  38.426  1.00  0.00           C
ATOM   1325  ROH CHO   246     150.023 226.647  34.776  1.00  0.00            
ATOM   1326  R1  CHO   246     150.073 224.997  37.076  1.00  0.00            
ATOM   1327  R2  CHO   246     151.073 225.897  39.526  1.00  0.00            
ATOM   1328  R3  CHO   246     148.623 225.097  40.426  1.00  0.00            
ATOM   1329  R4  CHO   246     150.323 225.097  42.826  1.00  0.00            
ATOM   1330  R5  CHO   246     149.123 223.447  42.076  1.00  0.00            
ATOM   1331  C1  CHO   246     147.623 223.847  45.576  1.00  0.00           C
ATOM   1332  C2  CHO   246     145.623 222.797  48.726  1.00  0.00           C
ATOM   1333  ROH CHO   247     152.523 212.547  52.676  1.00  0.00            
ATOM   1334  R1  CHO   247     154.923 210.997  52.476  1.00  0.00            
ATOM   1335  R2  CHO   247     154.923 208.247  52.676  1.00  0.00            
ATOM   1336  R3  CHO   247     156.223 208.397  50.276  1.00  0.00            
ATOM   1337  R4  CHO   247     156.873 205.747  51.376  1.00  0.00            
ATOM   1338  R5  CHO   247     158.273 207.247  50.676  1.00  0.00            
ATOM   1339  C1  CHO   247     159.223 204.397  48.326  1.00  0.00           C
ATOM   1340  C2  CHO   247     162.223 202.997  50.226  1.00  0.00           C
ATOM   1341  ROH CHO   248      77.223  59.097  64.776  1.00  0.00            
ATOM   1342  R1  CHO   248      75.623  59.097  62.426  1.00  0.00            
ATOM   1343  R2  CHO   248      75.423  61.347  60.776  1.00  0.00            
ATOM   1344  R3  CHO   248      76.173  59.547  58.876  1.00  0.00            
ATOM   1345  R4  CHO   248      74.973  61.847  57.426  1.00  0.00            
ATOM   1346  R5  CHO   248      74.423  59.697  57.226  1.00  0.00            
ATOM   1347  C1  CHO   248      75.423  60.447  53.626  1.00  0.00           C
ATOM   1348  C2  CHO   248      73.323  62.697  51.926  1.00  0.00           C
ATOM   1349  ROH CHO   249     107.273  21.447  64.726  1.00  0.00            
ATOM   1350  R1  CHO   249     108.823  21.297  62.376  1.00  0.00            
ATOM   1351  R2  CHO   249     108.073  19.847  60.176  1.00  0.00            
ATOM   1352  R3  CHO   249     108.523  22.247  58.876  1.00  0.00            
ATOM   1353  R4  CHO   249     107.873  20.347  56.726  1.00  0.00            
ATOM   1354  R5  CHO   249     109.623  21.647  56.876  1.00  0.00            
ATOM   1355  C1  CHO   249     108.223  22.847  53.576  1.00  0.00           C
ATOM   1356  C2  CHO   249     106.723  24.047  50.926  1.00  0.00           C
ATOM   1357  ROH CHO   250      56.223   9.897  65.376  1.00  0.00            
ATOM   1358  R1  CHO   250      57.173   9.397  62.726  1.00  0.00            
ATOM   1359  R2  CHO   250      56.973   6.947  61.526  1.00  0.00            
ATOM   1360  R3  CHO   250      55.773   8.397  59.576  1.00  0.00            
ATOM   1361  R4  CHO   250      56.073   5.697  58.426  1.00  0.00            
ATOM   1362  R5  CHO   250      56.723   7.547  57.526  1.00  0.00            
ATOM   1363  C1  CHO   250      54.373   6.297  54.826  1.00  0.00           C
ATOM   1364  C2  CHO   250      53.073   6.447  51.276  1.00  0.00           C
ATOM   1365  ROH CHO   251      36.023  81.497  21.276  1.00  0.00            
ATOM   1366  R1  CHO   251      35.523  81.247  24.076  1.00  0.00            
ATOM   1367  R2  CHO   251      37.523  80.997  25.926  1.00  0.00            
ATOM   1368  R3  CHO   251      36.323  83.097  27.076  1.00  0.00            
ATOM   1369  R4  CHO   251      37.673  81.697  29.326  1.00  0.00            
ATOM   1370  R5  CHO   251      35.523  82.247  29.226  1.00  0.00            
ATOM   1371  C1  CHO   251      36.573  84.147  32.376  1.00  0.00           C
ATOM   1372  C2  CHO   251      36.123  85.697  36.126  1.00  0.00           C
ATOM   1373  ROH CHO   252     101.473 199.497  27.726  1.00  0.00            
ATOM   1374  R1  CHO   252     100.623 200.697  30.176  1.00  0.00            
ATOM   1375  R2  CHO   252      97.973 200.747  30.976  1.00  0.00            
ATOM   1376  R3  CHO   252      98.973 199.597  33.226  1.00  0.00            
ATOM   1377  R4  CHO   252      96.173 200.147  33.876  1.00  0.00            
ATOM   1378  R5  CHO   252      97.923 200.797  35.026  1.00  0.00            
ATOM   1379  C1  CHO   252      96.073 198.697  37.676  1.00  0.00           C
ATOM   1380  C2  CHO   252      98.723 196.647  41.076  1.00  0.00           C
ATOM   1381  ROH CHO   253      88.573 190.997  24.426  1.00  0.00            
ATOM   1382  R1  CHO   253      89.873 190.147  26.776  1.00  0.00            
ATOM   1383  R2  CHO   253      88.523 189.647  29.126  1.00  0.00            
ATOM   1384  R3  CHO   253      89.823 187.247  28.976  1.00  0.00            
ATOM   1385  R4  CHO   253      89.773 187.897  31.876  1.00  0.00            
ATOM   1386  R5  CHO   253      91.573 187.397  30.676  1.00  0.00            
ATOM   1387  C1  CHO   253      91.723 184.647  33.276  1.00  0.00           C
ATOM   1388  C2  CHO   253      93.723 183.697  36.576  1.00  0.00           C
ATOM   1389  ROH CHO   254      32.373  94.547  52.976  1.00  0.00            
ATOM   1390  R1  CHO   254      31.373  94.147  50.326  1.00  0.00            
ATOM   1391  R2  CHO   254      33.023  93.997  48.126  1.00  0.00            
ATOM   1392  R3  CHO   254      31.723  91.697  47.676  1.00  0.00            
ATOM   1393  R4  CHO   254      32.873  92.347  45.076  1.00  0.00            
ATOM   1394  R5  CHO   254      30.773  91.897  45.476  1.00  0.00            
ATOM   1395  C1  CHO   254      31.573  89.147  42.976  1.00  0.00           C
ATOM   1396  C2  CHO   254      32.123  87.897  39.076  1.00  0.00           C
ATOM   1397  ROH CHO   255       1.973  63.847  22.126  1.00  0.00            
ATOM   1398  R1  CHO   255       3.423  63.747  24.576  1.00  0.00            
ATOM   1399  R2  CHO   255       4.523  65.947  25.726  1.00  0.00            
ATOM   1400  R3  CHO   255       3.123  65.147  27.876  1.00  0.00            
ATOM   1401  R4  CHO   255       5.223  66.847  29.026  1.00  0.00            
ATOM   1402  R5  CHO   255       4.773  64.797  29.576  1.00  0.00            
ATOM   1403  C1  CHO   255       4.323  66.597  32.926  1.00  0.00           C
ATOM   1404  C2  CHO   255       6.523  69.097  33.576  1.00  0.00           C
ATOM   1405  ROH CHO   256     127.573 197.297  42.526  1.00  0.00            
ATOM   1406  R1  CHO   256     126.723 199.497  44.176  1.00  0.00            
ATOM   1407  R2  CHO   256     125.173 201.547  43.176  1.00  0.00            
ATOM   1408  R3  CHO   256     123.573 200.847  45.276  1.00  0.00            
ATOM   1409  R4  CHO   256     122.373 203.297  44.226  1.00  0.00            
ATOM   1410  R5  CHO   256     122.973 202.947  46.276  1.00  0.00            
ATOM   1411  C1  CHO   256     119.273 203.697  46.776  1.00  0.00           C
ATOM   1412  C2  CHO   256     119.123 205.147  49.876  1.00  0.00           C
ATOM   1413  ROH CHO   257     205.023  14.197  61.576  1.00  0.00            
ATOM   1414  R1  CHO   257     204.873  14.397  58.726  1.00  0.00            
ATOM   1415  R2  CHO   257     206.873  15.547  57.276  1.00  0.00            
ATOM   1416  R3  CHO   257     206.823  13.197  55.926  1.00  0.00            
ATOM   1417  R4  CHO   257     207.773  15.147  53.926  1.00  0.00            
ATOM   1418  R5  CHO   257     206.073  13.797  53.726  1.00  0.00            
ATOM   1419  C1  CHO   257     208.223  12.697  50.726  1.00  0.00           C
ATOM   1420  C2  CHO   257     210.573   9.297  49.076  1.00  0.00           C
ATOM   1421  ROH CHO   258      36.573  91.347  19.976  1.00  0.00            
ATOM   1422  R1  CHO   258      34.773  91.897  22.076  1.00  0.00            
ATOM   1423  R2  CHO   258      34.773  90.447  24.426  1.00  0.00            
ATOM   1424  R3  CHO   258      34.973  92.897  25.526  1.00  0.00            
ATOM   1425  R4  CHO   258      33.573  91.297  27.576  1.00  0.00            
ATOM   1426  R5  CHO   258      32.923  93.197  26.726  1.00  0.00            
ATOM   1427  C1  CHO   258      33.123  94.097  30.476  1.00  0.00           C
ATOM   1428  C2  CHO   258      33.823  93.447  33.876  1.00  0.00           C
ATOM   1429  ROH CHO   259     204.173  36.197  33.426  1.00  0.00            
ATOM   1430  R1  CHO   259     202.473  36.347  35.676  1.00  0.00            
ATOM   1431  R2  CHO   259     203.173  37.697  37.976  1.00  0.00            
ATOM   1432  R3  CHO   259     200.823  38.997  37.526  1.00  0.00            
ATOM   1433  R4  CHO   259     201.273  39.197  40.426  1.00  0.00            
ATOM   1434  R5  CHO   259     199.473  38.447  39.426  1.00  0.00            
ATOM   1435  C1  CHO   259     197.973  41.297  41.476  1.00  0.00           C
ATOM   1436  C2  CHO   259     195.823  40.197  44.226  1.00  0.00           C
ATOM   1437  ROH CHO   260     200.673  58.247  26.726  1.00  0.00            
ATOM   1438  R1  CHO   260     201.873  58.147  29.276  1.00  0.00            
ATOM   1439  R2  CHO   260     201.173  59.897  31.326  1.00  0.00            
ATOM   1440  R3  CHO   260     200.773  57.597  32.676  1.00  0.00            
ATOM   1441  R4  CHO   260     201.173  59.647  34.726  1.00  0.00            
ATOM   1442  R5  CHO   260     202.273  57.797  34.576  1.00  0.00            
ATOM   1443  C1  CHO   260     200.773  57.347  38.076  1.00  0.00           C
ATOM   1444  C2  CHO   260     201.723  54.497  40.826  1.00  0.00           C
ATOM   1445  ROH CHO   261     141.923  45.397  60.076  1.00  0.00            
ATOM   1446  R1  CHO   261     142.173  44.847  57.326  1.00  0.00            
ATOM   1447  R2  CHO   261     142.223  42.297  56.276  1.00  0.00            
ATOM   1448  R3  CHO   261     140.173  43.197  54.776  1.00  0.00            
ATOM   1449  R4  CHO   261     141.423  41.097  53.126  1.00  0.00            
ATOM   1450  R5  CHO   261     141.023  43.147  52.526  1.00  0.00            
ATOM   1451  C1  CHO   261     139.023  41.247  49.876  1.00  0.00           C
ATOM   1452  C2  CHO   261     140.023  41.097  46.376  1.00  0.00           C
ATOM   1453  ROH CHO   262       3.773 112.697  20.526  1.00  0.00            
ATOM   1454  R1  CHO   262       5.373 113.147  22.826  1.00  0.00            
ATOM   1455  R2  CHO   262       6.173 115.697  23.576  1.00  0.00            
ATOM   1456  R3  CHO   262       5.073 114.947  25.976  1.00  0.00            
ATOM   1457  R4  CHO   262       7.173 116.847  26.676  1.00  0.00            
ATOM   1458  R5  CHO   262       6.923 114.847  27.476  1.00  0.00            
ATOM   1459  C1  CHO   262       6.673 116.847  30.726  1.00  0.00           C
ATOM   1460  C2  CHO   262       6.873 116.097  34.226  1.00  0.00           C
ATOM   1461  ROH CHO   263     100.273  20.797  35.376  1.00  0.00            
ATOM   1462  R1  CHO   263     101.623  20.597  37.826  1.00  0.00            
ATOM   1463  R2  CHO   263     101.373  22.447  39.876  1.00  0.00            
ATOM   1464  R3  CHO   263     100.723  20.297  41.376  1.00  0.00            
ATOM   1465  R4  CHO   263     101.373  22.397  43.326  1.00  0.00            
ATOM   1466  R5  CHO   263     102.223  20.397  43.226  1.00  0.00            
ATOM   1467  C1  CHO   263     100.723  20.297  46.726  1.00  0.00           C
ATOM   1468  C2  CHO   263     102.423  21.947  49.776  1.00  0.00           C
ATOM   1469  ROH CHO   264     121.773  71.897  59.576  1.00  0.00            
ATOM   1470  R1  CHO   264     123.473  70.497  57.826  1.00  0.00            
ATOM   1471  R2  CHO   264     122.473  68.747  55.876  1.00  0.00            
ATOM   1472  R3  CHO   264     123.973  70.297  54.226  1.00  0.00            
ATOM   1473  R4  CHO   264     122.673  68.297  52.476  1.00  0.00            
ATOM   1474  R5  CHO   264     124.823  68.747  52.576  1.00  0.00            
ATOM   1475  C1  CHO   264     124.223  69.497  48.876  1.00  0.00           C
ATOM   1476  C2  CHO   264     122.023  66.147  47.676  1.00  0.00           C
ATOM   1477  ROH CHO   265     218.223 141.097  21.476  1.00  0.00            
ATOM   1478  R1  CHO   265     219.423 140.547  23.976  1.00  0.00            
ATOM   1479  R2  CHO   265     220.823 142.447  25.426  1.00  0.00            
ATOM   1480  R3  CHO   265     219.073 141.697  27.426  1.00  0.00            
ATOM   1481  R4  CHO   265     221.723 141.597  28.676  1.00  0.00            
ATOM   1482  R5  CHO   265     220.223 139.997  28.626  1.00  0.00            
ATOM   1483  C1  CHO   265     220.623 140.447  32.376  1.00  0.00           C
ATOM   1484  C2  CHO   265     220.673 141.297  36.726  1.00  0.00           C
ATOM   1485  ROH CHO   266     114.173 218.697  35.576  1.00  0.00            
ATOM   1486  R1  CHO   266     112.923 218.997  38.126  1.00  0.00            
ATOM   1487  R2  CHO   266     112.373 216.897  39.776  1.00  0.00            
ATOM   1488  R3  CHO   266     113.823 218.297  41.576  1.00  0.00            
ATOM   1489  R4  CHO   266     113.123 215.797  42.976  1.00  0.00            
ATOM   1490  R5  CHO   266     112.773 217.797  43.676  1.00  0.00            
ATOM   1491  C1  CHO   266     114.923 216.497  46.526  1.00  0.00           C
ATOM   1492  C2  CHO   266     116.473 216.697  50.876  1.00  0.00           C
ATOM   1493  ROH CHO   267      23.023  26.597  33.126  1.00  0.00            
ATOM   1494  R1  CHO   267      24.573  26.597  35.476  1.00  0.00            
ATOM   1495  R2  CHO   267      25.673  28.897  36.526  1.00  0.00            
ATOM   1496  R3  CHO   267      24.373  28.097  38.776  1.00  0.00            
ATOM   1497  R4  CHO   267      25.973  30.397  39.676  1.00  0.00            
ATOM   1498  R5  CHO   267      25.923  28.397  40.526  1.00  0.00            
ATOM   1499  C1  CHO   267      24.923  30.447  43.576  1.00  0.00           C
ATOM   1500  C2  CHO   267      25.123  27.647  45.226  1.00  0.00           C
ATOM   1501  ROH CHO   268     193.223 167.447  58.426  1.00  0.00            
ATOM   1502  R1  CHO   268     193.373 169.547  56.526  1.00  0.00            
ATOM   1503  R2  CHO   268     195.623 171.047  56.176  1.00  0.00            
ATOM   1504  R3  CHO   268     195.373 170.247  53.576  1.00  0.00            
ATOM   1505  R4  CHO   268     196.523 172.947  53.426  1.00  0.00            
ATOM   1506  R5  CHO   268     194.723 172.247  52.426  1.00  0.00            
ATOM   1507  C1  CHO   268     196.723 173.347  49.376  1.00  0.00           C
ATOM   1508  C2  CHO   268     196.473 175.147  45.976  1.00  0.00           C
ATOM   1509  ROH CHO   269     108.523  62.597  30.276  1.00  0.00            
ATOM   1510  R1  CHO   269     108.873  64.847  31.926  1.00  0.00            
ATOM   1511  R2  CHO   269     107.423  65.297  34.226  1.00  0.00            
ATOM   1512  R3  CHO   269     109.873  65.497  35.376  1.00  0.00            
ATOM   1513  R4  CHO   269     107.973  66.047  37.576  1.00  0.00            
ATOM   1514  R5  CHO   269     109.623  67.297  36.926  1.00  0.00            
ATOM   1515  C1  CHO   269     110.573  66.697  40.576  1.00  0.00           C
ATOM   1516  C2  CHO   269     113.523  66.747  43.326  1.00  0.00           C
ATOM   1517  ROH CHO   270     172.723 130.597  54.676  1.00  0.00            
ATOM   1518  R1  CHO   270     173.573 130.647  51.976  1.00  0.00            
ATOM   1519  R2  CHO   270     172.073 129.497  49.926  1.00  0.00            
ATOM   1520  R3  CHO   270     172.273 131.947  48.826  1.00  0.00            
ATOM   1521  R4  CHO   270     171.223 130.247  46.676  1.00  0.00            
ATOM   1522  R5  CHO   270     173.023 131.547  46.576  1.00  0.00            
ATOM   1523  C1  CHO   270     170.923 133.047  43.726  1.00  0.00           C
ATOM   1524  C2  CHO   270     170.973 133.747  39.926  1.00  0.00           C
ATOM   1525  ROH CHO   271     188.523 104.847  21.826  1.00  0.00            
ATOM   1526  R1  CHO   271     190.223 104.097  23.926  1.00  0.00            
ATOM   1527  R2  CHO   271     192.073 105.797  25.076  1.00  0.00            
ATOM   1528  R3  CHO   271     190.773 105.147  27.376  1.00  0.00            
ATOM   1529  R4  CHO   271     193.223 106.597  28.226  1.00  0.00            
ATOM   1530  R5  CHO   271     192.523 104.597  28.926  1.00  0.00            
ATOM   1531  C1  CHO   271     192.623 106.447  32.276  1.00  0.00           C
ATOM   1532  C2  CHO   271     194.623 104.847  35.476  1.00  0.00           C
ATOM   1533  ROH CHO   272     124.773 110.047  56.276  1.00  0.00            
ATOM   1534  R1  CHO   272     125.373 111.147  53.726  1.00  0.00            
ATOM   1535  R2  CHO   272     124.373 110.147  51.376  1.00  0.00            
ATOM   1536  R3  CHO   272     123.573 112.697  50.976  1.00  0.00            
ATOM   1537  R4  CHO   272     122.623 111.247  48.626  1.00  0.00            
ATOM   1538  R5  CHO   272     123.823 113.047  48.626  1.00  0.00            
ATOM   1539  C1  CHO   272     120.773 114.297  46.676  1.00  0.00           C
ATOM   1540  C2  CHO   272     118.823 115.647  42.426  1.00  0.00           C
ATOM   1541  ROH CHO   273     116.473 202.297  38.726  1.00  0.00            
ATOM   1542  R1  CHO   273     116.573 199.597  39.626  1.00  0.00            
ATOM   1543  R2  CHO   273     114.673 198.547  41.326  1.00  0.00            
ATOM   1544  R3  CHO   273     114.473 196.647  39.376  1.00  0.00            
ATOM   1545  R4  CHO   273     112.923 195.597  41.626  1.00  0.00            
ATOM   1546  R5  CHO   273     114.523 194.547  40.576  1.00  0.00            
ATOM   1547  C1  CHO   273     111.673 192.097  39.976  1.00  0.00           C
ATOM   1548  C2  CHO   273     110.723 188.097  40.176  1.00  0.00           C
ATOM   1549  ROH CHO   274      60.823 186.047  54.126  1.00  0.00            
ATOM   1550  R1  CHO   274      60.723 187.147  51.526  1.00  0.00            
ATOM   1551  R2  CHO   274      60.423 185.547  49.276  1.00  0.00            
ATOM   1552  R3  CHO   274      58.323 187.197  48.776  1.00  0.00            
ATOM   1553  R4  CHO   274      59.073 186.197  46.126  1.00  0.00            
ATOM   1554  R5  CHO   274      58.823 188.247  46.726  1.00  0.00            
ATOM   1555  C1  CHO   274      56.323 188.047  43.876  1.00  0.00           C
ATOM   1556  C2  CHO   274      57.073 188.597  40.026  1.00  0.00           C
ATOM   1557  ROH CHO   275     180.573 128.747  21.826  1.00  0.00            
ATOM   1558  R1  CHO   275     181.523 128.097  24.426  1.00  0.00            
ATOM   1559  R2  CHO   275     181.673 129.947  26.476  1.00  0.00            
ATOM   1560  R3  CHO   275     180.173 128.147  27.826  1.00  0.00            
ATOM   1561  R4  CHO   275     181.573 129.647  29.876  1.00  0.00            
ATOM   1562  R5  CHO   275     181.523 127.447  29.626  1.00  0.00            
ATOM   1563  C1  CHO   275     180.073 127.747  33.176  1.00  0.00           C
ATOM   1564  C2  CHO   275     178.973 128.997  37.026  1.00  0.00           C
ATOM   1565  ROH CHO   276      45.423 108.997  51.676  1.00  0.00            
ATOM   1566  R1  CHO   276      44.823 107.047  49.726  1.00  0.00            
ATOM   1567  R2  CHO   276      43.173 107.547  47.576  1.00  0.00            
ATOM   1568  R3  CHO   276      45.323 106.597  46.176  1.00  0.00            
ATOM   1569  R4  CHO   276      43.423 107.647  44.126  1.00  0.00            
ATOM   1570  R5  CHO   276      44.323 105.647  44.176  1.00  0.00            
ATOM   1571  C1  CHO   276      45.573 106.847  40.776  1.00  0.00           C
ATOM   1572  C2  CHO   276      46.273 109.997  37.826  1.00  0.00           C
ATOM   1573  ROH CHO   277     201.523 121.497  20.626  1.00  0.00            
ATOM   1574  R1  CHO   277     201.673 121.197  23.476  1.00  0.00            
ATOM   1575  R2  CHO   277     203.973 121.847  24.876  1.00  0.00            
ATOM   1576  R3  CHO   277     202.273 123.397  26.326  1.00  0.00            
ATOM   1577  R4  CHO   277     204.423 122.797  28.176  1.00  0.00            
ATOM   1578  R5  CHO   277     202.323 122.447  28.526  1.00  0.00            
ATOM   1579  C1  CHO   277     203.123 124.797  31.426  1.00  0.00           C
ATOM   1580  C2  CHO   277     202.973 126.797  35.026  1.00  0.00           C
ATOM   1581  ROH CHO   278     187.473 149.147  25.576  1.00  0.00            
ATOM   1582  R1  CHO   278     188.373 150.147  28.126  1.00  0.00            
ATOM   1583  R2  CHO   278     186.673 150.447  30.276  1.00  0.00            
ATOM   1584  R3  CHO   278     188.523 148.847  31.526  1.00  0.00            
ATOM   1585  R4  CHO   278     186.723 149.697  33.676  1.00  0.00            
ATOM   1586  R5  CHO   278     188.873 149.897  33.626  1.00  0.00            
ATOM   1587  C1  CHO   278     188.473 147.797  36.776  1.00  0.00           C
ATOM   1588  C2  CHO   278     187.923 145.297  39.626  1.00  0.00           C
ATOM   1589  ROH CHO   279     116.773  32.997  32.726  1.00  0.00            
ATOM   1590  R1  CHO   279     117.473  31.347  34.926  1.00  0.00            
ATOM   1591  R2  CHO   279     118.773  32.347  37.176  1.00  0.00            
ATOM   1592  R3  CHO   279     116.673  31.247  38.476  1.00  0.00            
ATOM   1593  R4  CHO   279     118.523  32.097  40.576  1.00  0.00            
ATOM   1594  R5  CHO   279     117.673  30.097  40.326  1.00  0.00            
ATOM   1595  C1  CHO   279     116.373  30.947  43.826  1.00  0.00           C
ATOM   1596  C2  CHO   279     116.073  28.547  46.526  1.00  0.00           C
ATOM   1597  ROH CHO   280     121.273  89.747  58.926  1.00  0.00            
ATOM   1598  R1  CHO   280     120.273  91.047  56.626  1.00  0.00            
ATOM   1599  R2  CHO   280     121.473  90.797  54.126  1.00  0.00            
ATOM   1600  R3  CHO   280     118.973  90.097  53.376  1.00  0.00            
ATOM   1601  R4  CHO   280     120.123  91.347  51.026  1.00  0.00            
ATOM   1602  R5  CHO   280     118.223  91.847  51.976  1.00  0.00            
ATOM   1603  C1  CHO   280     116.973  90.997  48.476  1.00  0.00           C
ATOM   1604  C2  CHO   280     117.223  91.897  44.626  1.00  0.00           C
ATOM   1605  ROH CHO   281      86.823   5.197  31.926  1.00  0.00            
ATOM   1606  R1  CHO   281      87.323   4.997  34.726  1.00  0.00            
ATOM   1607  R2  CHO   281      85.323   5.047  36.576  1.00  0.00            
ATOM   1608  R3  CHO   281      86.473   2.697  37.376  1.00  0.00            
ATOM   1609  R4  CHO   281      85.023   3.647  39.726  1.00  0.00            
ATOM   1610  R5  CHO   281      87.123   3.097  39.676  1.00  0.00            
ATOM   1611  C1  CHO   281      85.873   0.647  42.326  1.00  0.00           C
ATOM   1612  C2  CHO   281      82.923   0.197  45.626  1.00  0.00           C
ATOM   1613  ROH CHO   282      48.223  82.497  23.876  1.00  0.00            
ATOM   1614  R1  CHO   282      45.723  83.647  24.526  1.00  0.00            
ATOM   1615  R2  CHO   282      43.873  82.297  26.076  1.00  0.00            
ATOM   1616  R3  CHO   282      43.973  84.547  27.576  1.00  0.00            
ATOM   1617  R4  CHO   282      41.423  83.247  28.376  1.00  0.00            
ATOM   1618  R5  CHO   282      41.673  85.297  27.676  1.00  0.00            
ATOM   1619  C1  CHO   282      40.123  85.897  31.126  1.00  0.00           C
ATOM   1620  C2  CHO   282      41.273  86.097  34.976  1.00  0.00           C
ATOM   1621  ROH CHO   283     196.673  60.447  56.076  1.00  0.00            
ATOM   1622  R1  CHO   283     197.173  60.897  53.326  1.00  0.00            
ATOM   1623  R2  CHO   283     197.873  58.897  51.576  1.00  0.00            
ATOM   1624  R3  CHO   283     195.723  59.797  50.176  1.00  0.00            
ATOM   1625  R4  CHO   283     197.623  58.797  48.126  1.00  0.00            
ATOM   1626  R5  CHO   283     196.723  60.797  48.176  1.00  0.00            
ATOM   1627  C1  CHO   283     195.423  59.647  44.776  1.00  0.00           C
ATOM   1628  C2  CHO   283     197.273  58.097  42.026  1.00  0.00           C
ATOM   1629  ROH CHO   284     108.473  16.347  34.076  1.00  0.00            
ATOM   1630  R1  CHO   284     108.773  17.047  36.826  1.00  0.00            
ATOM   1631  R2  CHO   284     106.873  18.597  38.126  1.00  0.00            
ATOM   1632  R3  CHO   284     106.873  16.547  39.876  1.00  0.00            
ATOM   1633  R4  CHO   284     105.723  18.797  41.376  1.00  0.00            
ATOM   1634  R5  CHO   284     107.423  17.547  42.026  1.00  0.00            
ATOM   1635  C1  CHO   284     105.073  16.947  44.926  1.00  0.00           C
ATOM   1636  C2  CHO   284     104.023  17.397  48.576  1.00  0.00           C
ATOM   1637  ROH CHO   285      85.973 120.447  49.426  1.00  0.00            
ATOM   1638  R1  CHO   285      84.473 120.497  47.026  1.00  0.00            
ATOM   1639  R2  CHO   285      85.273 121.897  44.776  1.00  0.00            
ATOM   1640  R3  CHO   285      84.923 119.447  43.576  1.00  0.00            
ATOM   1641  R4  CHO   285      84.073 121.397  41.526  1.00  0.00            
ATOM   1642  R5  CHO   285      82.923 119.697  42.276  1.00  0.00            
ATOM   1643  C1  CHO   285      83.073 118.847  38.576  1.00  0.00           C
ATOM   1644  C2  CHO   285      83.273 116.697  35.976  1.00  0.00           C
ATOM   1645  ROH CHO   286     192.423  62.047  26.126  1.00  0.00            
ATOM   1646  R1  CHO   286     191.173  61.947  28.676  1.00  0.00            
ATOM   1647  R2  CHO   286     190.673  59.547  29.926  1.00  0.00            
ATOM   1648  R3  CHO   286     192.073  60.697  31.976  1.00  0.00            
ATOM   1649  R4  CHO   286     190.773  58.347  33.176  1.00  0.00            
ATOM   1650  R5  CHO   286     190.673  60.397  33.876  1.00  0.00            
ATOM   1651  C1  CHO   286     192.173  58.747  36.976  1.00  0.00           C
ATOM   1652  C2  CHO   286     191.723  57.097  41.026  1.00  0.00           C
ATOM   1653  ROH CHO   287     131.523 125.997  24.776  1.00  0.00            
ATOM   1654  R1  CHO   287     130.673 127.197  27.226  1.00  0.00            
ATOM   1655  R2  CHO   287     129.273 125.797  29.126  1.00  0.00            
ATOM   1656  R3  CHO   287     131.273 126.647  30.776  1.00  0.00            
ATOM   1657  R4  CHO   287     129.123 125.897  32.576  1.00  0.00            
ATOM   1658  R5  CHO   287     130.173 127.797  32.526  1.00  0.00            
ATOM   1659  C1  CHO   287     130.873 126.797  36.126  1.00  0.00           C
ATOM   1660  C2  CHO   287     129.823 124.947  39.576  1.00  0.00           C
ATOM   1661  ROH CHO   288      58.773 201.397  52.476  1.00  0.00            
ATOM   1662  R1  CHO   288      55.973 200.997  52.326  1.00  0.00            
ATOM   1663  R2  CHO   288      54.273 202.747  51.076  1.00  0.00            
ATOM   1664  R3  CHO   288      53.473 200.497  49.726  1.00  0.00            
ATOM   1665  R4  CHO   288      51.123 202.247  49.726  1.00  0.00            
ATOM   1666  R5  CHO   288      51.173 200.197  50.426  1.00  0.00            
ATOM   1667  C1  CHO   288      48.523 199.897  47.726  1.00  0.00           C
ATOM   1668  C2  CHO   288      45.623 198.097  45.776  1.00  0.00           C
ATOM   1669  ROH CHO   289      16.373 189.797  55.626  1.00  0.00            
ATOM   1670  R1  CHO   289      16.123 192.547  54.926  1.00  0.00            
ATOM   1671  R2  CHO   289      17.773 194.497  55.926  1.00  0.00            
ATOM   1672  R3  CHO   289      18.223 195.047  53.276  1.00  0.00            
ATOM   1673  R4  CHO   289      18.773 197.547  54.676  1.00  0.00            
ATOM   1674  R5  CHO   289      17.423 197.297  53.026  1.00  0.00            
ATOM   1675  C1  CHO   289      19.773 199.847  51.476  1.00  0.00           C
ATOM   1676  C2  CHO   289      21.423 203.747  50.676  1.00  0.00           C
ATOM   1677  ROH CHO   290     217.973  94.147  17.976  1.00  0.00            
ATOM   1678  R1  CHO   290     217.123  93.647  20.626  1.00  0.00            
ATOM   1679  R2  CHO   290     217.573  91.247  21.926  1.00  0.00            
ATOM   1680  R3  CHO   290     218.673  92.847  23.826  1.00  0.00            
ATOM   1681  R4  CHO   290     217.823  90.447  25.276  1.00  0.00            
ATOM   1682  R5  CHO   290     217.323  92.547  25.776  1.00  0.00            
ATOM   1683  C1  CHO   290     219.023  91.447  29.026  1.00  0.00           C
ATOM   1684  C2  CHO   290     219.523  93.347  32.176  1.00  0.00           C
ATOM   1685  ROH CHO   291      79.723 208.747  27.026  1.00  0.00            
ATOM   1686  R1  CHO   291      81.023 208.297  29.526  1.00  0.00            
ATOM   1687  R2  CHO   291      80.273 209.647  31.826  1.00  0.00            
ATOM   1688  R3  CHO   291      80.073 207.097  32.826  1.00  0.00            
ATOM   1689  R4  CHO   291      80.273 208.797  35.176  1.00  0.00            
ATOM   1690  R5  CHO   291      81.523 207.097  34.726  1.00  0.00            
ATOM   1691  C1  CHO   291      80.073 205.947  38.076  1.00  0.00           C
ATOM   1692  C2  CHO   291      80.823 207.847  40.876  1.00  0.00           C
ATOM   1693  ROH CHO   292     100.573  36.147  30.576  1.00  0.00            
ATOM   1694  R1  CHO   292     101.773  35.497  33.076  1.00  0.00            
ATOM   1695  R2  CHO   292     102.823  37.447  34.776  1.00  0.00            
ATOM   1696  R3  CHO   292     101.173  36.247  36.576  1.00  0.00            
ATOM   1697  R4  CHO   292     102.923  37.947  38.176  1.00  0.00            
ATOM   1698  R5  CHO   292     102.573  35.797  38.476  1.00  0.00            
ATOM   1699  C1  CHO   292     101.423  37.097  41.876  1.00  0.00           C
ATOM   1700  C2  CHO   292     101.973  38.097  45.026  1.00  0.00           C
ATOM   1701  ROH CHO   293     180.123 165.497  56.426  1.00  0.00            
ATOM   1702  R1  CHO   293     178.373 164.997  54.276  1.00  0.00            
ATOM   1703  R2  CHO   293     177.623 166.897  52.476  1.00  0.00            
ATOM   1704  R3  CHO   293     178.523 165.097  50.626  1.00  0.00            
ATOM   1705  R4  CHO   293     176.073 166.147  49.476  1.00  0.00            
ATOM   1706  R5  CHO   293     176.573 164.047  49.776  1.00  0.00            
ATOM   1707  C1  CHO   293     176.023 163.997  46.026  1.00  0.00           C
ATOM   1708  C2  CHO   293     175.173 161.797  43.526  1.00  0.00           C
ATOM   1709  ROH CHO   294      85.573  62.047  60.126  1.00  0.00            
ATOM   1710  R1  CHO   294      86.423  63.147  57.676  1.00  0.00            
ATOM   1711  R2  CHO   294      86.273  61.747  55.276  1.00  0.00            
ATOM   1712  R3  CHO   294      84.873  63.947  54.476  1.00  0.00            
ATOM   1713  R4  CHO   294      85.323  62.447  52.026  1.00  0.00            
ATOM   1714  R5  CHO   294      85.823  64.547  52.376  1.00  0.00            
ATOM   1715  C1  CHO   294      83.473  64.897  49.376  1.00  0.00           C
ATOM   1716  C2  CHO   294      82.423  63.947  46.076  1.00  0.00           C
ATOM   1717  ROH CHO   295     104.973 221.197  64.026  1.00  0.00            
ATOM   1718  R1  CHO   295     104.473 221.797  61.276  1.00  0.00            
ATOM   1719  R2  CHO   295     104.573 224.397  60.326  1.00  0.00            
ATOM   1720  R3  CHO   295     106.373 223.347  58.576  1.00  0.00            
ATOM   1721  R4  CHO   295     104.573 224.997  56.926  1.00  0.00            
ATOM   1722  R5  CHO   295     105.073 222.897  56.576  1.00  0.00            
ATOM   1723  C1  CHO   295     106.273 224.347  53.276  1.00  0.00           C
ATOM   1724  C2  CHO   295     108.923 224.147  50.826  1.00  0.00           C
ATOM   1725  ROH CHO   296      54.223 220.247  59.926  1.00  0.00            
ATOM   1726  R1  CHO   296      56.323 220.197  58.026  1.00  0.00            
ATOM   1727  R2  CHO   296      57.273 217.847  56.976  1.00  0.00            
ATOM   1728  R3  CHO   296      56.723 219.047  54.626  1.00  0.00            
ATOM   1729  R4  CHO   296      58.323 216.697  53.926  1.00  0.00            
ATOM   1730  R5  CHO   296      58.723 218.747  53.326  1.00  0.00            
ATOM   1731  C1  CHO   296      58.373 217.147  49.876  1.00  0.00           C
ATOM   1732  C2  CHO   296      60.573 215.197  47.876  1.00  0.00           C
ATOM   1733  ROH CHO   297      31.173 103.197  18.576  1.00  0.00            
ATOM   1734  R1  CHO   297      30.273 105.147  20.376  1.00  0.00            
ATOM   1735  R2  CHO   297      29.323 104.547  22.926  1.00  0.00            
ATOM   1736  R3  CHO   297      31.223 106.347  23.676  1.00  0.00            
ATOM   1737  R4  CHO   297      29.823 105.647  26.176  1.00  0.00            
ATOM   1738  R5  CHO   297      30.123 107.647  25.376  1.00  0.00            
ATOM   1739  C1  CHO   297      31.873 107.997  28.776  1.00  0.00           C
ATOM   1740  C2  CHO   297      34.473 109.147  32.176  1.00  0.00           C
ATOM   1741  ROH CHO   298     189.773  49.097  28.576  1.00  0.00            
ATOM   1742  R1  CHO   298     190.173  49.697  31.326  1.00  0.00            
ATOM   1743  R2  CHO   298     188.073  50.047  33.076  1.00  0.00            
ATOM   1744  R3  CHO   298     189.373  48.197  34.526  1.00  0.00            
ATOM   1745  R4  CHO   298     187.773  49.647  36.476  1.00  0.00            
ATOM   1746  R5  CHO   298     189.923  49.297  36.576  1.00  0.00            
ATOM   1747  C1  CHO   298     188.873  47.647  39.876  1.00  0.00           C
ATOM   1748  C2  CHO   298     187.323  48.597  42.826  1.00  0.00           C
ATOM   1749  ROH CHO   299      13.323  10.297  63.876  1.00  0.00            
ATOM   1750  R1  CHO   299      12.423  10.797  61.226  1.00  0.00            
ATOM   1751  R2  CHO   299      12.273   8.847  59.326  1.00  0.00            
ATOM   1752  R3  CHO   299       9.673   9.697  59.126  1.00  0.00            
ATOM   1753  R4  CHO   299      10.173   8.297  56.576  1.00  0.00            
ATOM   1754  R5  CHO   299       9.423  10.347  56.826  1.00  0.00            
ATOM   1755  C1  CHO   299       6.573   8.797  54.826  1.00  0.00           C
ATOM   1756  C2  CHO   299       3.923   8.197  51.126  1.00  0.00           C
ATOM   1757  ROH CHO   300     120.123  96.297  26.126  1.00  0.00            
ATOM   1758  R1  CHO   300     121.573  98.197  27.626  1.00  0.00            
ATOM   1759  R2  CHO   300     120.323 100.147  29.126  1.00  0.00            
ATOM   1760  R3  CHO   300     121.823  99.097  31.126  1.00  0.00            
ATOM   1761  R4  CHO   300     121.073 101.797  32.076  1.00  0.00            
ATOM   1762  R5  CHO   300     123.073 100.997  31.976  1.00  0.00            
ATOM   1763  C1  CHO   300     122.873 101.797  35.676  1.00  0.00           C
ATOM   1764  C2  CHO   300     122.573 105.147  37.076  1.00  0.00           C
ATOM   1765  ROH CHO   301     139.423 118.147  23.076  1.00  0.00            
ATOM   1766  R1  CHO   301     139.973 117.497  25.776  1.00  0.00            
ATOM   1767  R2  CHO   301     138.023 117.247  27.676  1.00  0.00            
ATOM   1768  R3  CHO   301     139.123 114.797  28.076  1.00  0.00            
ATOM   1769  R4  CHO   301     138.123 115.597  30.676  1.00  0.00            
ATOM   1770  R5  CHO   301     140.123 114.947  30.226  1.00  0.00            
ATOM   1771  C1  CHO   301     139.223 112.297  32.826  1.00  0.00           C
ATOM   1772  C2  CHO   301     136.323 112.397  35.026  1.00  0.00           C
ATOM   1773  ROH CHO   302      96.923  60.197  31.176  1.00  0.00            
ATOM   1774  R1  CHO   302      97.673  59.747  33.876  1.00  0.00            
ATOM   1775  R2  CHO   302      99.573  61.247  35.176  1.00  0.00            
ATOM   1776  R3  CHO   302      97.623  61.697  36.976  1.00  0.00            
ATOM   1777  R4  CHO   302      99.973  62.897  38.226  1.00  0.00            
ATOM   1778  R5  CHO   302      98.673  61.347  39.126  1.00  0.00            
ATOM   1779  C1  CHO   302      98.323  64.197  41.676  1.00  0.00           C
ATOM   1780  C2  CHO   302      97.573  66.997  42.726  1.00  0.00           C
ATOM   1781  ROH CHO   303     200.373 102.047  21.576  1.00  0.00            
ATOM   1782  R1  CHO   303     199.873 100.897  24.126  1.00  0.00            
ATOM   1783  R2  CHO   303     201.773  99.447  25.476  1.00  0.00            
ATOM   1784  R3  CHO   303     201.223 101.197  27.476  1.00  0.00            
ATOM   1785  R4  CHO   303     202.523  98.947  28.826  1.00  0.00            
ATOM   1786  R5  CHO   303     200.623  99.847  29.326  1.00  0.00            
ATOM   1787  C1  CHO   303     202.473 100.347  32.626  1.00  0.00           C
ATOM   1788  C2  CHO   303     201.773  99.447  36.226  1.00  0.00           C
ATOM   1789  ROH CHO   304     122.323 182.497  27.276  1.00  0.00            
ATOM   1790  R1  CHO   304     121.873 181.097  29.676  1.00  0.00            
ATOM   1791  R2  CHO   304     122.373 182.147  32.176  1.00  0.00            
ATOM   1792  R3  CHO   304     119.773 181.497  32.626  1.00  0.00            
ATOM   1793  R4  CHO   304     120.923 181.997  35.326  1.00  0.00            
ATOM   1794  R5  CHO   304     119.823 180.197  34.676  1.00  0.00            
ATOM   1795  C1  CHO   304     117.573 181.297  37.526  1.00  0.00           C
ATOM   1796  C2  CHO   304     117.673 182.247  42.176  1.00  0.00           C
ATOM   1797  ROH CHO   305      52.723 121.047  17.726  1.00  0.00            
ATOM   1798  R1  CHO   305      52.073 121.247  20.476  1.00  0.00            
ATOM   1799  R2  CHO   305      53.923 122.047  22.376  1.00  0.00            
ATOM   1800  R3  CHO   305      52.073 123.897  22.926  1.00  0.00            
ATOM   1801  R4  CHO   305      53.623 123.647  25.426  1.00  0.00            
ATOM   1802  R5  CHO   305      51.473 123.497  25.226  1.00  0.00            
ATOM   1803  C1  CHO   305      51.723 126.347  27.726  1.00  0.00           C
ATOM   1804  C2  CHO   305      51.473 130.747  27.876  1.00  0.00           C
ATOM   1805  ROH CHO   306     165.973 138.697  52.776  1.00  0.00            
ATOM   1806  R1  CHO   306     165.473 140.097  50.376  1.00  0.00            
ATOM   1807  R2  CHO   306     167.373 141.597  49.076  1.00  0.00            
ATOM   1808  R3  CHO   306     166.723 140.047  46.926  1.00  0.00            
ATOM   1809  R4  CHO   306     168.423 142.147  45.826  1.00  0.00            
ATOM   1810  R5  CHO   306     166.423 141.597  45.126  1.00  0.00            
ATOM   1811  C1  CHO   306     168.423 140.997  41.926  1.00  0.00           C
ATOM   1812  C2  CHO   306     170.023 140.747  38.626  1.00  0.00           C
ATOM   1813  ROH CHO   307     126.323  35.797  31.876  1.00  0.00            
ATOM   1814  R1  CHO   307     125.773  35.697  34.626  1.00  0.00            
ATOM   1815  R2  CHO   307     127.123  33.997  36.326  1.00  0.00            
ATOM   1816  R3  CHO   307     127.623  36.297  37.726  1.00  0.00            
ATOM   1817  R4  CHO   307     126.673  34.397  39.726  1.00  0.00            
ATOM   1818  R5  CHO   307     125.923  36.397  39.376  1.00  0.00            
ATOM   1819  C1  CHO   307     126.923  36.797  43.026  1.00  0.00           C
ATOM   1820  C2  CHO   307     124.023  37.397  45.426  1.00  0.00           C
ATOM   1821  ROH CHO   308     223.173  95.597  52.276  1.00  0.00            
ATOM   1822  R1  CHO   308     223.573  97.347  50.076  1.00  0.00            
ATOM   1823  R2  CHO   308     223.373  96.497  47.426  1.00  0.00            
ATOM   1824  R3  CHO   308     221.573  98.597  47.276  1.00  0.00            
ATOM   1825  R4  CHO   308     222.373  98.047  44.476  1.00  0.00            
ATOM   1826  R5  CHO   308     222.473  99.947  45.526  1.00  0.00            
ATOM   1827  C1  CHO   308     220.123 100.847  42.626  1.00  0.00           C
ATOM   1828  C2  CHO   308     218.673  99.547  40.126  1.00  0.00           C
ATOM   1829  ROH CHO   309      14.423  85.647  49.676  1.00  0.00            
ATOM   1830  R1  CHO   309      13.373  84.297  47.426  1.00  0.00            
ATOM   1831  R2  CHO   309      12.873  85.597  45.026  1.00  0.00            
ATOM   1832  R3  CHO   309      14.523  83.647  44.026  1.00  0.00            
ATOM   1833  R4  CHO   309      13.423  84.997  41.626  1.00  0.00            
ATOM   1834  R5  CHO   309      13.373  82.847  42.076  1.00  0.00            
ATOM   1835  C1  CHO   309      15.273  82.847  38.726  1.00  0.00           C
ATOM   1836  C2  CHO   309      15.173  80.647  35.726  1.00  0.00           C
ATOM   1837  ROH CHO   310      95.723 225.047  51.176  1.00  0.00            
ATOM   1838  R1  CHO   310      93.923 223.347  49.776  1.00  0.00            
ATOM   1839  R2  CHO   310      91.573 222.397  50.876  1.00  0.00            
ATOM   1840  R3  CHO   310      90.473 223.497  48.676  1.00  0.00            
ATOM   1841  R4  CHO   310      88.723 221.247  49.326  1.00  0.00            
ATOM   1842  R5  CHO   310      89.673 221.647  47.426  1.00  0.00            
ATOM   1843  C1  CHO   310      86.023 221.647  46.326  1.00  0.00           C
ATOM   1844  C2  CHO   310      83.873 221.597  42.826  1.00  0.00           C
ATOM   1845  ROH CHO   311     138.673 206.997  34.726  1.00  0.00            
ATOM   1846  R1  CHO   311     137.623 205.997  37.176  1.00  0.00            
ATOM   1847  R2  CHO   311     137.773 207.447  39.526  1.00  0.00            
ATOM   1848  R3  CHO   311     135.073 207.047  39.576  1.00  0.00            
ATOM   1849  R4  CHO   311     135.823 207.197  42.376  1.00  0.00            
ATOM   1850  R5  CHO   311     134.723 205.597  41.426  1.00  0.00            
ATOM   1851  C1  CHO   311     132.223 206.697  44.076  1.00  0.00           C
ATOM   1852  C2  CHO   311     129.623 209.047  46.076  1.00  0.00           C
ATOM   1853  ROH CHO   312      79.923  87.947  61.476  1.00  0.00            
ATOM   1854  R1  CHO   312      79.273  88.947  58.926  1.00  0.00            
ATOM   1855  R2  CHO   312      81.073  89.197  56.876  1.00  0.00            
ATOM   1856  R3  CHO   312      79.273  87.697  55.526  1.00  0.00            
ATOM   1857  R4  CHO   312      80.373  89.547  53.526  1.00  0.00            
ATOM   1858  R5  CHO   312      78.273  89.197  53.976  1.00  0.00            
ATOM   1859  C1  CHO   312      78.273  88.347  50.276  1.00  0.00           C
ATOM   1860  C2  CHO   312      78.973  87.647  45.676  1.00  0.00           C
ATOM   1861  ROH CHO   313      73.323 143.997  52.176  1.00  0.00            
ATOM   1862  R1  CHO   313      74.773 144.097  49.776  1.00  0.00            
ATOM   1863  R2  CHO   313      74.173 142.447  47.626  1.00  0.00            
ATOM   1864  R3  CHO   313      73.973 144.747  46.276  1.00  0.00            
ATOM   1865  R4  CHO   313      74.023 142.697  44.176  1.00  0.00            
ATOM   1866  R5  CHO   313      75.323 144.447  44.326  1.00  0.00            
ATOM   1867  C1  CHO   313      73.773 145.047  40.876  1.00  0.00           C
ATOM   1868  C2  CHO   313      75.973 143.047  38.976  1.00  0.00           C
ATOM   1869  ROH CHO   314      18.423 137.597  47.126  1.00  0.00            
ATOM   1870  R1  CHO   314      19.523 137.847  44.526  1.00  0.00            
ATOM   1871  R2  CHO   314      18.023 137.497  42.226  1.00  0.00            
ATOM   1872  R3  CHO   314      18.923 139.947  41.576  1.00  0.00            
ATOM   1873  R4  CHO   314      18.323 138.747  39.026  1.00  0.00            
ATOM   1874  R5  CHO   314      20.223 139.647  39.576  1.00  0.00            
ATOM   1875  C1  CHO   314      19.373 141.797  36.576  1.00  0.00           C
ATOM   1876  C2  CHO   314      19.123 144.347  33.676  1.00  0.00           C
ATOM   1877  ROH CHO   315      50.873  41.747  64.326  1.00  0.00            
ATOM   1878  R1  CHO   315      49.973  42.147  61.626  1.00  0.00            
ATOM   1879  R2  CHO   315      51.423  43.497  59.776  1.00  0.00            
ATOM   1880  R3  CHO   315      51.123  41.247  58.326  1.00  0.00            
ATOM   1881  R4  CHO   315      51.523  43.297  56.326  1.00  0.00            
ATOM   1882  R5  CHO   315      49.873  41.897  56.376  1.00  0.00            
ATOM   1883  C1  CHO   315      51.273  41.047  52.926  1.00  0.00           C
ATOM   1884  C2  CHO   315      50.023  39.547  49.076  1.00  0.00           C
ATOM   1885  ROH CHO   316      -0.577 216.197  42.326  1.00  0.00            
ATOM   1886  R1  CHO   316      -0.377 216.347  45.126  1.00  0.00            
ATOM   1887  R2  CHO   316       1.973 215.747  46.476  1.00  0.00            
ATOM   1888  R3  CHO   316       1.673 218.247  47.526  1.00  0.00            
ATOM   1889  R4  CHO   316       3.873 217.047  49.076  1.00  0.00            
ATOM   1890  R5  CHO   316       2.073 217.947  49.876  1.00  0.00            
ATOM   1891  C1  CHO   316       4.673 220.147  51.526  1.00  0.00           C
ATOM   1892  C2  CHO   316       4.023 220.497  55.226  1.00  0.00           C
ATOM   1893  ROH CHO   317      25.573  60.747  53.926  1.00  0.00            
ATOM   1894  R1  CHO   317      26.873  58.597  52.626  1.00  0.00            
ATOM   1895  R2  CHO   317      27.173  58.497  49.876  1.00  0.00            
ATOM   1896  R3  CHO   317      29.773  58.147  50.476  1.00  0.00            
ATOM   1897  R4  CHO   317      29.373  56.497  48.076  1.00  0.00            
ATOM   1898  R5  CHO   317      30.173  55.847  49.976  1.00  0.00            
ATOM   1899  C1  CHO   317      33.073  54.997  47.626  1.00  0.00           C
ATOM   1900  C2  CHO   317      34.473  53.347  43.726  1.00  0.00           C
ATOM   1901  ROH CHO   318     167.723 165.547  54.126  1.00  0.00            
ATOM   1902  R1  CHO   318     167.073 166.497  51.526  1.00  0.00            
ATOM   1903  R2  CHO   318     166.773 169.197  50.976  1.00  0.00            
ATOM   1904  R3  CHO   318     168.573 168.647  49.026  1.00  0.00            
ATOM   1905  R4  CHO   318     166.523 170.197  47.676  1.00  0.00            
ATOM   1906  R5  CHO   318     167.273 168.247  47.026  1.00  0.00            
ATOM   1907  C1  CHO   318     168.123 170.297  43.926  1.00  0.00           C
ATOM   1908  C2  CHO   318     166.773 169.097  41.426  1.00  0.00           C
ATOM   1909  ROH CHO   319     115.923 165.797  56.826  1.00  0.00            
ATOM   1910  R1  CHO   319     117.273 165.597  54.376  1.00  0.00            
ATOM   1911  R2  CHO   319     116.023 165.047  51.976  1.00  0.00            
ATOM   1912  R3  CHO   319     117.223 167.347  51.176  1.00  0.00            
ATOM   1913  R4  CHO   319     116.473 165.997  48.676  1.00  0.00            
ATOM   1914  R5  CHO   319     118.473 166.697  49.226  1.00  0.00            
ATOM   1915  C1  CHO   319     117.873 168.697  46.026  1.00  0.00           C
ATOM   1916  C2  CHO   319     117.723 168.147  42.726  1.00  0.00           C
ATOM   1917  ROH CHO   320     125.223 129.097  57.176  1.00  0.00            
ATOM   1918  R1  CHO   320     126.073 128.897  54.476  1.00  0.00            
ATOM   1919  R2  CHO   320     128.523 127.847  53.776  1.00  0.00            
ATOM   1920  R3  CHO   320     127.023 126.197  52.226  1.00  0.00            
ATOM   1921  R4  CHO   320     129.673 126.197  50.976  1.00  0.00            
ATOM   1922  R5  CHO   320     127.773 126.647  49.976  1.00  0.00            
ATOM   1923  C1  CHO   320     128.873 123.697  47.876  1.00  0.00           C
ATOM   1924  C2  CHO   320     129.223 123.347  45.326  1.00  0.00           C
ATOM   1925  ROH CHO   321     107.123 160.797  53.326  1.00  0.00            
ATOM   1926  R1  CHO   321     107.023 160.147  50.526  1.00  0.00            
ATOM   1927  R2  CHO   321     108.073 161.797  48.626  1.00  0.00            
ATOM   1928  R3  CHO   321     109.473 159.597  47.876  1.00  0.00            
ATOM   1929  R4  CHO   321     109.573 161.347  45.526  1.00  0.00            
ATOM   1930  R5  CHO   321     108.923 159.247  45.576  1.00  0.00            
ATOM   1931  C1  CHO   321     111.773 158.997  43.076  1.00  0.00           C
ATOM   1932  C2  CHO   321     111.073 159.897  39.376  1.00  0.00           C
ATOM   1933  ROH CHO   322     176.423 157.747  27.626  1.00  0.00            
ATOM   1934  R1  CHO   322     176.123 155.547  29.376  1.00  0.00            
ATOM   1935  R2  CHO   322     178.223 154.447  30.776  1.00  0.00            
ATOM   1936  R3  CHO   322     176.623 154.897  32.926  1.00  0.00            
ATOM   1937  R4  CHO   322     178.823 153.347  34.026  1.00  0.00            
ATOM   1938  R5  CHO   322     176.673 152.897  34.176  1.00  0.00            
ATOM   1939  C1  CHO   322     177.623 153.097  37.876  1.00  0.00           C
ATOM   1940  C2  CHO   322     179.073 150.897  39.776  1.00  0.00           C
ATOM   1941  ROH CHO   323     203.873 116.747  49.376  1.00  0.00            
ATOM   1942  R1  CHO   323     205.623 115.347  47.626  1.00  0.00            
ATOM   1943  R2  CHO   323     204.773 114.197  45.276  1.00  0.00            
ATOM   1944  R3  CHO   323     206.723 115.697  44.176  1.00  0.00            
ATOM   1945  R4  CHO   323     206.523 113.347  42.426  1.00  0.00            
ATOM   1946  R5  CHO   323     208.323 114.097  43.376  1.00  0.00            
ATOM   1947  C1  CHO   323     209.373 114.247  39.726  1.00  0.00           C
ATOM   1948  C2  CHO   323     209.773 112.797  36.276  1.00  0.00           C
ATOM   1949  ROH CHO   324     156.423 178.947  51.676  1.00  0.00            
ATOM   1950  R1  CHO   324     156.823 180.897  49.626  1.00  0.00            
ATOM   1951  R2  CHO   324     159.273 181.447  48.526  1.00  0.00            
ATOM   1952  R3  CHO   324     157.973 180.997  46.176  1.00  0.00            
ATOM   1953  R4  CHO   324     159.873 183.097  45.576  1.00  0.00            
ATOM   1954  R5  CHO   324     157.723 183.147  45.176  1.00  0.00            
ATOM   1955  C1  CHO   324     158.973 183.647  41.626  1.00  0.00           C
ATOM   1956  C2  CHO   324     160.423 183.947  38.576  1.00  0.00           C
ATOM   1957  ROH CHO   325     176.623  21.797  32.576  1.00  0.00            
ATOM   1958  R1  CHO   325     177.773  23.897  34.076  1.00  0.00            
ATOM   1959  R2  CHO   325     176.773  24.747  36.476  1.00  0.00            
ATOM   1960  R3  CHO   325     179.323  24.297  37.326  1.00  0.00            
ATOM   1961  R4  CHO   325     178.123  25.897  39.476  1.00  0.00            
ATOM   1962  R5  CHO   325     179.973  26.347  38.376  1.00  0.00            
ATOM   1963  C1  CHO   325     181.323  26.147  41.976  1.00  0.00           C
ATOM   1964  C2  CHO   325     183.623  26.547  44.226  1.00  0.00           C
ATOM   1965  ROH CHO   326      70.873 146.247  49.776  1.00  0.00            
ATOM   1966  R1  CHO   326      69.873 147.447  47.426  1.00  0.00            
ATOM   1967  R2  CHO   326      71.523 148.697  45.576  1.00  0.00            
ATOM   1968  R3  CHO   326      70.373 146.997  43.826  1.00  0.00            
ATOM   1969  R4  CHO   326      71.423 149.147  42.176  1.00  0.00            
ATOM   1970  R5  CHO   326      69.373 148.397  42.176  1.00  0.00            
ATOM   1971  C1  CHO   326      70.273 147.847  38.526  1.00  0.00           C
ATOM   1972  C2  CHO   326      68.773 148.147  34.376  1.00  0.00           C
ATOM   1973  ROH CHO   327     111.973  21.147  65.526  1.00  0.00            
ATOM   1974  R1  CHO   327     113.173  22.097  63.126  1.00  0.00            
ATOM   1975  R2  CHO   327     114.873  20.547  61.626  1.00  0.00            
ATOM   1976  R3  CHO   327     113.173  21.197  59.626  1.00  0.00            
ATOM   1977  R4  CHO   327     115.173  19.497  58.326  1.00  0.00            
ATOM   1978  R5  CHO   327     114.573  21.447  57.676  1.00  0.00            
ATOM   1979  C1  CHO   327     113.723  19.447  54.576  1.00  0.00           C
ATOM   1980  C2  CHO   327     112.273  20.947  51.026  1.00  0.00           C
ATOM   1981  ROH CHO   328      65.023  92.597  25.726  1.00  0.00            
ATOM   1982  R1  CHO   328      64.373  91.597  28.276  1.00  0.00            
ATOM   1983  R2  CHO   328      65.023  92.947  30.626  1.00  0.00            
ATOM   1984  R3  CHO   328      62.373  92.697  31.126  1.00  0.00            
ATOM   1985  R4  CHO   328      63.573  93.347  33.726  1.00  0.00            
ATOM   1986  R5  CHO   328      62.273  91.647  33.276  1.00  0.00            
ATOM   1987  C1  CHO   328      60.223  93.297  36.026  1.00  0.00           C
ATOM   1988  C2  CHO   328      57.473  94.597  38.876  1.00  0.00           C
ATOM   1989  ROH CHO   329     100.223  98.647  30.476  1.00  0.00            
ATOM   1990  R1  CHO   329     101.023  97.697  33.026  1.00  0.00            
ATOM   1991  R2  CHO   329     100.423  99.097  35.326  1.00  0.00            
ATOM   1992  R3  CHO   329      99.323  96.747  36.076  1.00  0.00            
ATOM   1993  R4  CHO   329     100.073  98.047  38.626  1.00  0.00            
ATOM   1994  R5  CHO   329     100.623  96.047  37.976  1.00  0.00            
ATOM   1995  C1  CHO   329      98.823  95.197  41.226  1.00  0.00           C
ATOM   1996  C2  CHO   329      97.273  96.697  44.826  1.00  0.00           C
ATOM   1997  ROH CHO   330     122.923 158.847  23.226  1.00  0.00            
ATOM   1998  R1  CHO   330     122.723 157.297  25.576  1.00  0.00            
ATOM   1999  R2  CHO   330     123.623 158.197  28.026  1.00  0.00            
ATOM   2000  R3  CHO   330     121.073 157.547  28.826  1.00  0.00            
ATOM   2001  R4  CHO   330     122.723 157.247  31.226  1.00  0.00            
ATOM   2002  R5  CHO   330     121.423 155.747  30.326  1.00  0.00            
ATOM   2003  C1  CHO   330     119.873 156.047  33.826  1.00  0.00           C
ATOM   2004  C2  CHO   330     121.973 156.547  36.676  1.00  0.00           C
ATOM   2005  ROH CHO   331     134.723  41.747  31.126  1.00  0.00            
ATOM   2006  R1  CHO   331     134.673  42.447  33.876  1.00  0.00            
ATOM   2007  R2  CHO   331     136.723  43.847  35.126  1.00  0.00            
ATOM   2008  R3  CHO   331     134.673  45.547  35.826  1.00  0.00            
ATOM   2009  R4  CHO   331     136.173  45.047  38.326  1.00  0.00            
ATOM   2010  R5  CHO   331     134.023  44.797  37.976  1.00  0.00            
ATOM   2011  C1  CHO   331     133.973  47.297  40.826  1.00  0.00           C
ATOM   2012  C2  CHO   331     132.023  46.697  43.976  1.00  0.00           C
ATOM   2013  ROH CHO   332      59.723  21.597  33.026  1.00  0.00            
ATOM   2014  R1  CHO   332      58.773  20.297  35.326  1.00  0.00            
ATOM   2015  R2  CHO   332      60.123  20.297  37.726  1.00  0.00            
ATOM   2016  R3  CHO   332      57.773  21.247  38.676  1.00  0.00            
ATOM   2017  R4  CHO   332      59.373  20.597  41.076  1.00  0.00            
ATOM   2018  R5  CHO   332      57.323  19.897  40.626  1.00  0.00            
ATOM   2019  C1  CHO   332      56.673  21.647  43.926  1.00  0.00           C
ATOM   2020  C2  CHO   332      57.873  19.447  46.326  1.00  0.00           C
ATOM   2021  ROH CHO   333     175.773 140.697  53.426  1.00  0.00            
ATOM   2022  R1  CHO   333     176.723 140.397  50.726  1.00  0.00            
ATOM   2023  R2  CHO   333     178.323 142.247  49.526  1.00  0.00            
ATOM   2024  R3  CHO   333     179.923 140.097  49.076  1.00  0.00            
ATOM   2025  R4  CHO   333     180.823 142.097  47.126  1.00  0.00            
ATOM   2026  R5  CHO   333     180.223 140.047  46.676  1.00  0.00            
ATOM   2027  C1  CHO   333     183.823 139.997  45.376  1.00  0.00           C
ATOM   2028  C2  CHO   333     185.973 139.997  42.226  1.00  0.00           C
ATOM   2029  ROH CHO   334      99.973 147.447  21.076  1.00  0.00            
ATOM   2030  R1  CHO   334      98.923 148.447  23.526  1.00  0.00            
ATOM   2031  R2  CHO   334      97.423 146.897  25.226  1.00  0.00            
ATOM   2032  R3  CHO   334      99.273 147.697  27.026  1.00  0.00            
ATOM   2033  R4  CHO   334      97.373 145.997  28.526  1.00  0.00            
ATOM   2034  R5  CHO   334      97.973 148.047  29.026  1.00  0.00            
ATOM   2035  C1  CHO   334      99.073 146.197  32.226  1.00  0.00           C
ATOM   2036  C2  CHO   334      96.973 146.397  35.926  1.00  0.00           C
ATOM   2037  ROH CHO   335     165.473  97.047  55.026  1.00  0.00            
ATOM   2038  R1  CHO   335     165.723  98.247  52.476  1.00  0.00            
ATOM   2039  R2  CHO   335     166.573  96.897  50.226  1.00  0.00            
ATOM   2040  R3  CHO   335     164.223  97.797  49.176  1.00  0.00            
ATOM   2041  R4  CHO   335     165.973  97.497  46.876  1.00  0.00            
ATOM   2042  R5  CHO   335     164.873  99.247  47.426  1.00  0.00            
ATOM   2043  C1  CHO   335     163.473  98.647  43.926  1.00  0.00           C
ATOM   2044  C2  CHO   335     161.573 101.147  42.826  1.00  0.00           C
ATOM   2045  ROH CHO   336     131.373 130.597  23.326  1.00  0.00            
ATOM   2046  R1  CHO   336     131.723 131.847  25.876  1.00  0.00            
ATOM   2047  R2  CHO   336     129.573 132.297  27.526  1.00  0.00            
ATOM   2048  R3  CHO   336     131.073 130.897  29.326  1.00  0.00            
ATOM   2049  R4  CHO   336     129.373 132.647  30.976  1.00  0.00            
ATOM   2050  R5  CHO   336     131.523 132.497  31.076  1.00  0.00            
ATOM   2051  C1  CHO   336     130.673 131.547  34.676  1.00  0.00           C
ATOM   2052  C2  CHO   336     130.623 134.147  36.876  1.00  0.00           C
ATOM   2053  ROH CHO   337     167.473 188.247  51.576  1.00  0.00            
ATOM   2054  R1  CHO   337     169.023 185.947  51.026  1.00  0.00            
ATOM   2055  R2  CHO   337     168.273 183.397  51.726  1.00  0.00            
ATOM   2056  R3  CHO   337     168.623 182.897  49.126  1.00  0.00            
ATOM   2057  R4  CHO   337     168.073 180.297  50.326  1.00  0.00            
ATOM   2058  R5  CHO   337     169.773 180.797  49.076  1.00  0.00            
ATOM   2059  C1  CHO   337     168.323 177.947  47.026  1.00  0.00           C
ATOM   2060  C2  CHO   337     166.173 175.397  47.026  1.00  0.00           C
ATOM   2061  ROH CHO   338       2.173 121.547  20.126  1.00  0.00            
ATOM   2062  R1  CHO   338       2.923 122.197  22.776  1.00  0.00            
ATOM   2063  R2  CHO   338       2.373 124.647  23.926  1.00  0.00            
ATOM   2064  R3  CHO   338       1.173 123.097  25.826  1.00  0.00            
ATOM   2065  R4  CHO   338       0.973 125.847  26.826  1.00  0.00            
ATOM   2066  R5  CHO   338       1.823 124.147  27.926  1.00  0.00            
ATOM   2067  C1  CHO   338      -0.927 125.147  30.326  1.00  0.00           C
ATOM   2068  C2  CHO   338       1.423 124.097  32.976  1.00  0.00           C
ATOM   2069  ROH CHO   339       7.173  77.697  52.326  1.00  0.00            
ATOM   2070  R1  CHO   339       6.423  77.397  49.626  1.00  0.00            
ATOM   2071  R2  CHO   339       7.323  79.047  47.626  1.00  0.00            
ATOM   2072  R3  CHO   339       8.123  76.747  46.476  1.00  0.00            
ATOM   2073  R4  CHO   339       7.973  78.597  44.276  1.00  0.00            
ATOM   2074  R5  CHO   339       6.973  76.697  44.376  1.00  0.00            
ATOM   2075  C1  CHO   339       9.023  76.147  41.226  1.00  0.00           C
ATOM   2076  C2  CHO   339      11.423  77.847  38.826  1.00  0.00           C
ATOM   2077  ROH CHO   340      35.923  20.397  30.076  1.00  0.00            
ATOM   2078  R1  CHO   340      34.423  21.897  31.926  1.00  0.00            
ATOM   2079  R2  CHO   340      33.423  20.847  34.226  1.00  0.00            
ATOM   2080  R3  CHO   340      34.773  22.897  35.376  1.00  0.00            
ATOM   2081  R4  CHO   340      33.323  21.597  37.626  1.00  0.00            
ATOM   2082  R5  CHO   340      33.273  23.697  37.076  1.00  0.00            
ATOM   2083  C1  CHO   340      34.523  23.997  40.676  1.00  0.00           C
ATOM   2084  C2  CHO   340      33.923  21.947  42.876  1.00  0.00           C
ATOM   2085  ROH CHO   341      47.273  69.297  24.076  1.00  0.00            
ATOM   2086  R1  CHO   341      47.073  68.597  26.776  1.00  0.00            
ATOM   2087  R2  CHO   341      48.923  69.447  28.676  1.00  0.00            
ATOM   2088  R3  CHO   341      46.673  70.397  29.926  1.00  0.00            
ATOM   2089  R4  CHO   341      48.623  69.947  32.076  1.00  0.00            
ATOM   2090  R5  CHO   341      46.573  69.147  31.976  1.00  0.00            
ATOM   2091  C1  CHO   341      46.373  71.047  35.276  1.00  0.00           C
ATOM   2092  C2  CHO   341      49.273  71.547  37.826  1.00  0.00           C
ATOM   2093  ROH CHO   342     136.173 168.947  26.526  1.00  0.00            
ATOM   2094  R1  CHO   342     134.773 167.997  28.776  1.00  0.00            
ATOM   2095  R2  CHO   342     135.473 165.697  30.126  1.00  0.00            
ATOM   2096  R3  CHO   342     135.523 167.347  32.276  1.00  0.00            
ATOM   2097  R4  CHO   342     135.073 164.697  33.426  1.00  0.00            
ATOM   2098  R5  CHO   342     133.823 166.447  33.776  1.00  0.00            
ATOM   2099  C1  CHO   342     134.873 165.647  37.326  1.00  0.00           C
ATOM   2100  C2  CHO   342     134.673 162.097  39.176  1.00  0.00           C
ATOM   2101  ROH CHO   343     110.023  63.847  63.026  1.00  0.00            
ATOM   2102  R1  CHO   343     109.173  64.647  60.426  1.00  0.00            
ATOM   2103  R2  CHO   343     110.823  64.597  58.226  1.00  0.00            
ATOM   2104  R3  CHO   343     108.823  63.097  57.176  1.00  0.00            
ATOM   2105  R4  CHO   343     110.073  64.447  54.876  1.00  0.00            
ATOM   2106  R5  CHO   343     107.973  64.447  55.376  1.00  0.00            
ATOM   2107  C1  CHO   343     107.773  62.947  51.876  1.00  0.00           C
ATOM   2108  C2  CHO   343     107.473  63.547  48.626  1.00  0.00           C
ATOM   2109  ROH CHO   344     184.973 175.297  30.926  1.00  0.00            
ATOM   2110  R1  CHO   344     184.723 174.647  33.676  1.00  0.00            
ATOM   2111  R2  CHO   344     184.423 172.047  34.576  1.00  0.00            
ATOM   2112  R3  CHO   344     186.573 172.647  36.076  1.00  0.00            
ATOM   2113  R4  CHO   344     184.873 171.047  37.826  1.00  0.00            
ATOM   2114  R5  CHO   344     185.723 172.997  38.276  1.00  0.00            
ATOM   2115  C1  CHO   344     187.223 170.947  41.176  1.00  0.00           C
ATOM   2116  C2  CHO   344     190.973 173.247  42.926  1.00  0.00           C
ATOM   2117  ROH CHO   345     176.423  62.847  43.026  1.00  0.00            
ATOM   2118  R1  CHO   345     176.623  65.297  41.676  1.00  0.00            
ATOM   2119  R2  CHO   345     175.173  65.897  39.426  1.00  0.00            
ATOM   2120  R3  CHO   345     174.473  68.097  40.876  1.00  0.00            
ATOM   2121  R4  CHO   345     174.073  68.897  38.076  1.00  0.00            
ATOM   2122  R5  CHO   345     175.273  69.947  39.576  1.00  0.00            
ATOM   2123  C1  CHO   345     172.773  72.697  38.626  1.00  0.00           C
ATOM   2124  C2  CHO   345     173.923  76.147  39.476  1.00  0.00           C
ATOM   2125  ROH CHO   346     169.373 104.347  24.776  1.00  0.00            
ATOM   2126  R1  CHO   346     169.323 103.997  27.576  1.00  0.00            
ATOM   2127  R2  CHO   346     170.973 102.297  28.926  1.00  0.00            
ATOM   2128  R3  CHO   346     171.573 104.547  30.376  1.00  0.00            
ATOM   2129  R4  CHO   346     171.623 102.297  32.326  1.00  0.00            
ATOM   2130  R5  CHO   346     170.473 104.147  32.476  1.00  0.00            
ATOM   2131  C1  CHO   346     172.573 104.397  35.626  1.00  0.00           C
ATOM   2132  C2  CHO   346     171.223 103.947  39.376  1.00  0.00           C
ATOM   2133  ROH CHO   347     142.573 112.697  56.076  1.00  0.00            
ATOM   2134  R1  CHO   347     142.423 111.047  53.776  1.00  0.00            
ATOM   2135  R2  CHO   347     140.773 111.647  51.626  1.00  0.00            
ATOM   2136  R3  CHO   347     143.073 111.347  50.226  1.00  0.00            
ATOM   2137  R4  CHO   347     140.973 111.397  48.226  1.00  0.00            
ATOM   2138  R5  CHO   347     142.523 109.897  48.426  1.00  0.00            
ATOM   2139  C1  CHO   347     143.223 110.997  44.876  1.00  0.00           C
ATOM   2140  C2  CHO   347     141.823 114.397  42.576  1.00  0.00           C
ATOM   2141  ROH CHO   348      48.523 109.847  54.976  1.00  0.00            
ATOM   2142  R1  CHO   348      50.123 108.397  53.176  1.00  0.00            
ATOM   2143  R2  CHO   348      49.273 106.047  51.976  1.00  0.00            
ATOM   2144  R3  CHO   348      49.923 107.347  49.676  1.00  0.00            
ATOM   2145  R4  CHO   348      49.273 104.647  48.826  1.00  0.00            
ATOM   2146  R5  CHO   348      51.073 105.747  48.376  1.00  0.00            
ATOM   2147  C1  CHO   348      49.823 105.047  44.826  1.00  0.00           C
ATOM   2148  C2  CHO   348      48.273 102.997  43.126  1.00  0.00           C
ATOM   2149  ROH CHO   349     150.273 180.097  31.176  1.00  0.00            
ATOM   2150  R1  CHO   349     149.523 178.797  33.576  1.00  0.00            
ATOM   2151  R2  CHO   349     151.323 178.197  35.576  1.00  0.00            
ATOM   2152  R3  CHO   349     149.523 179.547  37.126  1.00  0.00            
ATOM   2153  R4  CHO   349     151.373 178.197  39.026  1.00  0.00            
ATOM   2154  R5  CHO   349     149.173 178.047  38.976  1.00  0.00            
ATOM   2155  C1  CHO   349     149.723 179.447  42.526  1.00  0.00           C
ATOM   2156  C2  CHO   349     148.673 180.097  45.976  1.00  0.00           C
ATOM   2157  ROH CHO   350     184.423 113.547  23.626  1.00  0.00            
ATOM   2158  R1  CHO   350     184.623 113.747  26.426  1.00  0.00            
ATOM   2159  R2  CHO   350     187.073 113.547  27.726  1.00  0.00            
ATOM   2160  R3  CHO   350     186.273 115.947  28.826  1.00  0.00            
ATOM   2161  R4  CHO   350     187.573 114.497  31.026  1.00  0.00            
ATOM   2162  R5  CHO   350     185.573 115.397  31.026  1.00  0.00            
ATOM   2163  C1  CHO   350     187.173 117.297  33.926  1.00  0.00           C
ATOM   2164  C2  CHO   350     186.623 120.347  36.026  1.00  0.00           C
ATOM   2165  ROH CHO   351      44.523  50.447  28.976  1.00  0.00            
ATOM   2166  R1  CHO   351      42.923  50.097  31.276  1.00  0.00            
ATOM   2167  R2  CHO   351      44.023  50.147  33.826  1.00  0.00            
ATOM   2168  R3  CHO   351      42.123  52.047  34.226  1.00  0.00            
ATOM   2169  R4  CHO   351      43.023  51.297  36.926  1.00  0.00            
ATOM   2170  R5  CHO   351      40.973  51.347  36.176  1.00  0.00            
ATOM   2171  C1  CHO   351      40.673  53.747  39.126  1.00  0.00           C
ATOM   2172  C2  CHO   351      41.623  57.247  39.476  1.00  0.00           C
ATOM   2173  ROH CHO   352      34.773 141.297  48.426  1.00  0.00            
ATOM   2174  R1  CHO   352      33.273 141.897  46.126  1.00  0.00            
ATOM   2175  R2  CHO   352      33.923 143.997  44.426  1.00  0.00            
ATOM   2176  R3  CHO   352      33.923 142.047  42.526  1.00  0.00            
ATOM   2177  R4  CHO   352      34.223 144.497  41.026  1.00  0.00            
ATOM   2178  R5  CHO   352      32.673 142.947  40.676  1.00  0.00            
ATOM   2179  C1  CHO   352      34.323 142.997  37.226  1.00  0.00           C
ATOM   2180  C2  CHO   352      33.773 145.497  33.926  1.00  0.00           C
ATOM   2181  ROH CHO   353     193.973  19.897  53.526  1.00  0.00            
ATOM   2182  R1  CHO   353     195.073  19.947  50.926  1.00  0.00            
ATOM   2183  R2  CHO   353     194.373  18.147  48.976  1.00  0.00            
ATOM   2184  R3  CHO   353     193.823  20.347  47.526  1.00  0.00            
ATOM   2185  R4  CHO   353     194.973  18.497  45.576  1.00  0.00            
ATOM   2186  R5  CHO   353     195.673  20.497  45.926  1.00  0.00            
ATOM   2187  C1  CHO   353     194.773  20.797  42.226  1.00  0.00           C
ATOM   2188  C2  CHO   353     194.373  18.097  39.126  1.00  0.00           C
ATOM   2189  ROH CHO   354       1.723 166.047  56.426  1.00  0.00            
ATOM   2190  R1  CHO   354       1.823 165.397  53.676  1.00  0.00            
ATOM   2191  R2  CHO   354      -0.127 166.147  51.926  1.00  0.00            
ATOM   2192  R3  CHO   354       1.973 167.197  50.576  1.00  0.00            
ATOM   2193  R4  CHO   354      -0.127 166.797  48.526  1.00  0.00            
ATOM   2194  R5  CHO   354       1.973 166.047  48.426  1.00  0.00            
ATOM   2195  C1  CHO   354       1.873 168.147  45.276  1.00  0.00           C
ATOM   2196  C2  CHO   354       3.723 166.847  42.826  1.00  0.00           C
ATOM   2197  ROH CHO   355      83.823  99.147  60.626  1.00  0.00            
ATOM   2198  R1  CHO   355      83.173  99.897  57.976  1.00  0.00            
ATOM   2199  R2  CHO   355      84.823  99.297  55.826  1.00  0.00            
ATOM   2200  R3  CHO   355      82.573  98.147  54.776  1.00  0.00            
ATOM   2201  R4  CHO   355      84.323  98.597  52.476  1.00  0.00            
ATOM   2202  R5  CHO   355      82.273  99.247  52.726  1.00  0.00            
ATOM   2203  C1  CHO   355      81.923  97.097  49.576  1.00  0.00           C
ATOM   2204  C2  CHO   355      80.123  95.147  45.476  1.00  0.00           C
ATOM   2205  ROH CHO   356     112.773   9.947  67.376  1.00  0.00            
ATOM   2206  R1  CHO   356     111.673   9.947  64.776  1.00  0.00            
ATOM   2207  R2  CHO   356     110.373  12.147  63.726  1.00  0.00            
ATOM   2208  R3  CHO   356     112.173  11.897  61.726  1.00  0.00            
ATOM   2209  R4  CHO   356     109.623  12.247  60.326  1.00  0.00            
ATOM   2210  R5  CHO   356     111.023  10.647  60.026  1.00  0.00            
ATOM   2211  C1  CHO   356     110.923  12.097  56.476  1.00  0.00           C
ATOM   2212  C2  CHO   356     110.573  10.747  53.026  1.00  0.00           C
ATOM   2213  ROH CHO   357      27.273 189.147  29.876  1.00  0.00            
ATOM   2214  R1  CHO   357      28.223 190.447  32.226  1.00  0.00            
ATOM   2215  R2  CHO   357      26.873 190.297  34.626  1.00  0.00            
ATOM   2216  R3  CHO   357      29.323 189.447  35.526  1.00  0.00            
ATOM   2217  R4  CHO   357      27.823 190.097  37.976  1.00  0.00            
ATOM   2218  R5  CHO   357      29.773 190.847  37.426  1.00  0.00            
ATOM   2219  C1  CHO   357      30.623 189.197  40.726  1.00  0.00           C
ATOM   2220  C2  CHO   357      30.623 190.697  43.676  1.00  0.00           C
ATOM   2221  ROH CHO   358      26.073 119.097  50.026  1.00  0.00            
ATOM   2222  R1  CHO   358      27.723 119.897  47.876  1.00  0.00            
ATOM   2223  R2  CHO   358      28.473 118.147  45.876  1.00  0.00            
ATOM   2224  R3  CHO   358      27.473 120.097  44.226  1.00  0.00            
ATOM   2225  R4  CHO   358      27.873 117.747  42.476  1.00  0.00            
ATOM   2226  R5  CHO   358      28.623 119.797  42.176  1.00  0.00            
ATOM   2227  C1  CHO   358      26.573 119.347  38.976  1.00  0.00           C
ATOM   2228  C2  CHO   358      23.973 119.247  35.626  1.00  0.00           C
ATOM   2229  ROH CHO   359     222.873  62.747  51.976  1.00  0.00            
ATOM   2230  R1  CHO   359     223.023  63.747  49.326  1.00  0.00            
ATOM   2231  R2  CHO   359     225.223  63.197  47.676  1.00  0.00            
ATOM   2232  R3  CHO   359     223.273  62.297  45.976  1.00  0.00            
ATOM   2233  R4  CHO   359     225.523  62.997  44.226  1.00  0.00            
ATOM   2234  R5  CHO   359     223.423  63.697  44.076  1.00  0.00            
ATOM   2235  C1  CHO   359     223.873  61.997  40.676  1.00  0.00           C
ATOM   2236  C2  CHO   359     226.623  61.747  38.376  1.00  0.00           C
ATOM   2237  ROH CHO   360     121.423 189.597  57.026  1.00  0.00            
ATOM   2238  R1  CHO   360     121.373 189.997  54.226  1.00  0.00            
ATOM   2239  R2  CHO   360     121.973 192.397  53.026  1.00  0.00            
ATOM   2240  R3  CHO   360     123.723 190.897  51.576  1.00  0.00            
ATOM   2241  R4  CHO   360     123.323 193.297  49.976  1.00  0.00            
ATOM   2242  R5  CHO   360     123.073 191.197  49.326  1.00  0.00            
ATOM   2243  C1  CHO   360     125.773 192.397  46.876  1.00  0.00           C
ATOM   2244  C2  CHO   360     126.273 192.847  43.126  1.00  0.00           C
ATOM   2245  ROH CHO   361     120.123 210.597  64.726  1.00  0.00            
ATOM   2246  R1  CHO   361     121.923 211.547  62.776  1.00  0.00            
ATOM   2247  R2  CHO   361     122.723 209.997  60.576  1.00  0.00            
ATOM   2248  R3  CHO   361     121.923 212.197  59.176  1.00  0.00            
ATOM   2249  R4  CHO   361     123.573 210.647  57.326  1.00  0.00            
ATOM   2250  R5  CHO   361     123.823 212.747  57.826  1.00  0.00            
ATOM   2251  C1  CHO   361     123.273 213.097  54.076  1.00  0.00           C
ATOM   2252  C2  CHO   361     121.623 215.797  51.076  1.00  0.00           C
ATOM   2253  ROH CHO   362     214.373 137.597  55.326  1.00  0.00            
ATOM   2254  R1  CHO   362     214.273 137.947  52.526  1.00  0.00            
ATOM   2255  R2  CHO   362     212.223 137.047  50.976  1.00  0.00            
ATOM   2256  R3  CHO   362     212.123 139.597  50.126  1.00  0.00            
ATOM   2257  R4  CHO   362     210.623 138.147  48.076  1.00  0.00            
ATOM   2258  R5  CHO   362     212.323 139.447  47.726  1.00  0.00            
ATOM   2259  C1  CHO   362     209.623 141.197  45.626  1.00  0.00           C
ATOM   2260  C2  CHO   362     207.023 143.397  42.826  1.00  0.00           C
ATOM   2261  ROH CHO   363     219.273  22.547  57.126  1.00  0.00            
ATOM   2262  R1  CHO   363     220.323  21.147  54.876  1.00  0.00            
ATOM   2263  R2  CHO   363     218.723  19.747  53.126  1.00  0.00            
ATOM   2264  R3  CHO   363     219.973  21.297  51.276  1.00  0.00            
ATOM   2265  R4  CHO   363     219.173  18.847  49.826  1.00  0.00            
ATOM   2266  R5  CHO   363     221.173  19.747  49.926  1.00  0.00            
ATOM   2267  C1  CHO   363     220.673  19.797  46.176  1.00  0.00           C
ATOM   2268  C2  CHO   363     221.373  22.097  43.226  1.00  0.00           C
ATOM   2269  ROH CHO   364     102.023   3.147  34.826  1.00  0.00            
ATOM   2270  R1  CHO   364     101.973   3.847  37.576  1.00  0.00            
ATOM   2271  R2  CHO   364     100.423   2.497  39.426  1.00  0.00            
ATOM   2272  R3  CHO   364     102.823   2.197  40.726  1.00  0.00            
ATOM   2273  R4  CHO   364     100.873   2.697  42.826  1.00  0.00            
ATOM   2274  R5  CHO   364     102.723   3.747  42.476  1.00  0.00            
ATOM   2275  C1  CHO   364     103.373   2.497  46.026  1.00  0.00           C
ATOM   2276  C2  CHO   364     102.373   5.197  49.276  1.00  0.00           C
ATOM   2277  ROH CHO   365      36.773 127.247  17.876  1.00  0.00            
ATOM   2278  R1  CHO   365      38.573 126.947  20.076  1.00  0.00            
ATOM   2279  R2  CHO   365      37.773 127.297  22.676  1.00  0.00            
ATOM   2280  R3  CHO   365      38.873 124.797  22.976  1.00  0.00            
ATOM   2281  R4  CHO   365      37.873 125.497  25.626  1.00  0.00            
ATOM   2282  R5  CHO   365      39.873 124.847  25.176  1.00  0.00            
ATOM   2283  C1  CHO   365      38.923 122.147  27.676  1.00  0.00           C
ATOM   2284  C2  CHO   365      38.273 121.197  30.576  1.00  0.00           C
ATOM   2285  ROH CHO   366      59.573  47.147  60.526  1.00  0.00            
ATOM   2286  R1  CHO   366      58.473  46.997  57.926  1.00  0.00            
ATOM   2287  R2  CHO   366      57.523  49.247  56.576  1.00  0.00            
ATOM   2288  R3  CHO   366      59.273  48.447  54.626  1.00  0.00            
ATOM   2289  R4  CHO   366      57.523  50.397  53.326  1.00  0.00            
ATOM   2290  R5  CHO   366      57.923  48.347  52.676  1.00  0.00            
ATOM   2291  C1  CHO   366      59.173  50.297  49.626  1.00  0.00           C
ATOM   2292  C2  CHO   366      58.773  51.047  46.426  1.00  0.00           C
ATOM   2293  ROH CHO   367     125.823 169.247  56.776  1.00  0.00            
ATOM   2294  R1  CHO   367     126.173 171.147  54.676  1.00  0.00            
ATOM   2295  R2  CHO   367     128.423 171.197  53.076  1.00  0.00            
ATOM   2296  R3  CHO   367     126.573 171.047  51.076  1.00  0.00            
ATOM   2297  R4  CHO   367     129.073 171.747  49.726  1.00  0.00            
ATOM   2298  R5  CHO   367     127.223 172.847  49.576  1.00  0.00            
ATOM   2299  C1  CHO   367     127.773 171.947  45.926  1.00  0.00           C
ATOM   2300  C2  CHO   367     127.873 175.047  43.926  1.00  0.00           C
ATOM   2301  ROH CHO   368     136.973 161.797  58.076  1.00  0.00            
ATOM   2302  R1  CHO   368     137.223 162.597  55.376  1.00  0.00            
ATOM   2303  R2  CHO   368     139.573 162.297  53.926  1.00  0.00            
ATOM   2304  R3  CHO   368     137.973 160.997  52.176  1.00  0.00            
ATOM   2305  R4  CHO   368     140.023 162.247  50.476  1.00  0.00            
ATOM   2306  R5  CHO   368     137.873 162.447  50.276  1.00  0.00            
ATOM   2307  C1  CHO   368     138.723 160.997  46.876  1.00  0.00           C
ATOM   2308  C2  CHO   368     138.223 161.097  42.476  1.00  0.00           C
ATOM   2309  ROH CHO   369     218.073 123.397  51.776  1.00  0.00            
ATOM   2310  R1  CHO   369     216.273 123.397  49.626  1.00  0.00            
ATOM   2311  R2  CHO   369     216.173 125.397  47.676  1.00  0.00            
ATOM   2312  R3  CHO   369     216.473 123.297  45.976  1.00  0.00            
ATOM   2313  R4  CHO   369     215.573 125.497  44.276  1.00  0.00            
ATOM   2314  R5  CHO   369     214.673 123.547  44.426  1.00  0.00            
ATOM   2315  C1  CHO   369     215.523 123.647  40.726  1.00  0.00           C
ATOM   2316  C2  CHO   369     216.023 126.547  39.326  1.00  0.00           C
ATOM   2317  ROH CHO   370     124.673  95.197  25.076  1.00  0.00            
ATOM   2318  R1  CHO   370     124.773  95.447  27.876  1.00  0.00            
ATOM   2319  R2  CHO   370     127.123  95.697  29.276  1.00  0.00            
ATOM   2320  R3  CHO   370     125.973  97.947  30.276  1.00  0.00            
ATOM   2321  R4  CHO   370     127.723  96.997  32.426  1.00  0.00            
ATOM   2322  R5  CHO   370     125.623  97.447  32.576  1.00  0.00            
ATOM   2323  C1  CHO   370     126.973  99.897  35.176  1.00  0.00           C
ATOM   2324  C2  CHO   370     126.473 100.647  38.576  1.00  0.00           C
ATOM   2325  ROH CHO   371      89.473  20.547  34.226  1.00  0.00            
ATOM   2326  R1  CHO   371      88.923  19.147  36.626  1.00  0.00            
ATOM   2327  R2  CHO   371      90.873  18.247  38.326  1.00  0.00            
ATOM   2328  R3  CHO   371      89.473  19.647  40.176  1.00  0.00            
ATOM   2329  R4  CHO   371      91.523  18.247  41.726  1.00  0.00            
ATOM   2330  R5  CHO   371      89.373  18.197  42.076  1.00  0.00            
ATOM   2331  C1  CHO   371      90.623  19.547  45.426  1.00  0.00           C
ATOM   2332  C2  CHO   371      91.073  20.247  49.676  1.00  0.00           C
ATOM   2333  ROH CHO   372      73.123 103.747  58.576  1.00  0.00            
ATOM   2334  R1  CHO   372      72.973 102.097  56.326  1.00  0.00            
ATOM   2335  R2  CHO   372      70.823 102.047  54.626  1.00  0.00            
ATOM   2336  R3  CHO   372      72.673 102.547  52.726  1.00  0.00            
ATOM   2337  R4  CHO   372      70.523 101.097  51.326  1.00  0.00            
ATOM   2338  R5  CHO   372      72.623 100.547  51.326  1.00  0.00            
ATOM   2339  C1  CHO   372      72.073 100.997  47.576  1.00  0.00           C
ATOM   2340  C2  CHO   372      69.473  98.597  44.876  1.00  0.00           C
ATOM   2341  ROH CHO   373      15.623 120.897  47.826  1.00  0.00            
ATOM   2342  R1  CHO   373      14.123 119.497  45.876  1.00  0.00            
ATOM   2343  R2  CHO   373      12.973 120.697  43.676  1.00  0.00            
ATOM   2344  R3  CHO   373      14.373 118.797  42.326  1.00  0.00            
ATOM   2345  R4  CHO   373      12.473 119.797  40.376  1.00  0.00            
ATOM   2346  R5  CHO   373      12.773 117.747  40.926  1.00  0.00            
ATOM   2347  C1  CHO   373      13.473 117.497  37.176  1.00  0.00           C
ATOM   2348  C2  CHO   373      11.323 118.447  34.626  1.00  0.00           C
ATOM   2349  ROH CHO   374      25.373   4.047  36.426  1.00  0.00            
ATOM   2350  R1  CHO   374      25.823   2.147  38.526  1.00  0.00            
ATOM   2351  R2  CHO   374      27.623   2.597  40.576  1.00  0.00            
ATOM   2352  R3  CHO   374      25.423   2.047  42.126  1.00  0.00            
ATOM   2353  R4  CHO   374      27.723   1.647  43.876  1.00  0.00            
ATOM   2354  R5  CHO   374      26.123   0.197  43.476  1.00  0.00            
ATOM   2355  C1  CHO   374      25.773   0.547  47.276  1.00  0.00           C
ATOM   2356  C2  CHO   374      25.173  -1.553  49.576  1.00  0.00           C
ATOM   2357  ROH CHO   375      35.673 228.297  34.776  1.00  0.00            
ATOM   2358  R1  CHO   375      37.123 227.597  37.076  1.00  0.00            
ATOM   2359  R2  CHO   375      36.473 228.447  39.576  1.00  0.00            
ATOM   2360  R3  CHO   375      36.473 225.797  40.176  1.00  0.00            
ATOM   2361  R4  CHO   375      36.223 227.147  42.776  1.00  0.00            
ATOM   2362  R5  CHO   375      37.723 225.647  42.226  1.00  0.00            
ATOM   2363  C1  CHO   375      36.123 223.897  45.176  1.00  0.00           C
ATOM   2364  C2  CHO   375      35.223 222.397  47.626  1.00  0.00           C
ATOM   2365  ROH CHO   376      20.723  95.847  18.326  1.00  0.00            
ATOM   2366  R1  CHO   376      22.173  97.147  20.376  1.00  0.00            
ATOM   2367  R2  CHO   376      21.123  99.197  21.876  1.00  0.00            
ATOM   2368  R3  CHO   376      21.923  97.597  23.976  1.00  0.00            
ATOM   2369  R4  CHO   376      22.373 100.347  24.876  1.00  0.00            
ATOM   2370  R5  CHO   376      23.823  98.747  24.876  1.00  0.00            
ATOM   2371  C1  CHO   376      23.823  99.547  28.576  1.00  0.00           C
ATOM   2372  C2  CHO   376      23.923 101.647  31.126  1.00  0.00           C
ATOM   2373  ROH CHO   377      24.273 171.297  57.826  1.00  0.00            
ATOM   2374  R1  CHO   377      23.023 171.347  55.276  1.00  0.00            
ATOM   2375  R2  CHO   377      24.423 171.547  52.926  1.00  0.00            
ATOM   2376  R3  CHO   377      23.023 169.297  52.276  1.00  0.00            
ATOM   2377  R4  CHO   377      22.673 171.047  49.976  1.00  0.00            
ATOM   2378  R5  CHO   377      21.073 170.097  51.126  1.00  0.00            
ATOM   2379  C1  CHO   377      20.323 168.697  47.676  1.00  0.00           C
ATOM   2380  C2  CHO   377      19.173 169.947  44.576  1.00  0.00           C
ATOM   2381  ROH CHO   378      94.123  28.897  34.676  1.00  0.00            
ATOM   2382  R1  CHO   378      94.723  28.247  37.376  1.00  0.00            
ATOM   2383  R2  CHO   378      95.673  30.097  39.176  1.00  0.00            
ATOM   2384  R3  CHO   378      93.573  29.297  40.676  1.00  0.00            
ATOM   2385  R4  CHO   378      95.473  30.397  42.626  1.00  0.00            
ATOM   2386  R5  CHO   378      94.523  28.397  42.676  1.00  0.00            
ATOM   2387  C1  CHO   378      93.323  29.797  46.026  1.00  0.00           C
ATOM   2388  C2  CHO   378      94.423  32.397  49.126  1.00  0.00           C
ATOM   2389  ROH CHO   379      16.373  33.147  31.976  1.00  0.00            
ATOM   2390  R1  CHO   379      16.423  34.597  34.426  1.00  0.00            
ATOM   2391  R2  CHO   379      16.623  33.347  36.876  1.00  0.00            
ATOM   2392  R3  CHO   379      18.773  35.047  37.176  1.00  0.00            
ATOM   2393  R4  CHO   379      17.373  35.097  39.776  1.00  0.00            
ATOM   2394  R5  CHO   379      17.923  36.797  38.526  1.00  0.00            
ATOM   2395  C1  CHO   379      19.773  37.697  41.726  1.00  0.00           C
ATOM   2396  C2  CHO   379      17.873  39.797  44.276  1.00  0.00           C
ATOM   2397  ROH CHO   380     166.623 106.297  55.276  1.00  0.00            
ATOM   2398  R1  CHO   380     165.973 107.297  52.676  1.00  0.00            
ATOM   2399  R2  CHO   380     167.573 109.047  51.326  1.00  0.00            
ATOM   2400  R3  CHO   380     167.473 107.197  49.376  1.00  0.00            
ATOM   2401  R4  CHO   380     168.223 109.647  48.026  1.00  0.00            
ATOM   2402  R5  CHO   380     166.523 108.347  47.476  1.00  0.00            
ATOM   2403  C1  CHO   380     168.473 108.247  44.226  1.00  0.00           C
ATOM   2404  C2  CHO   380     169.723 109.097  41.676  1.00  0.00           C
ATOM   2405  ROH CHO   381      27.573  72.047  49.526  1.00  0.00            
ATOM   2406  R1  CHO   381      28.023  72.797  46.876  1.00  0.00            
ATOM   2407  R2  CHO   381      30.173  71.847  45.376  1.00  0.00            
ATOM   2408  R3  CHO   381      28.173  71.147  43.626  1.00  0.00            
ATOM   2409  R4  CHO   381      30.673  71.047  42.076  1.00  0.00            
ATOM   2410  R5  CHO   381      28.873  72.197  41.576  1.00  0.00            
ATOM   2411  C1  CHO   381      29.123  69.947  38.476  1.00  0.00           C
ATOM   2412  C2  CHO   381      33.373  68.897  37.426  1.00  0.00           C
ATOM   2413  ROH CHO   382      82.673 109.897  22.076  1.00  0.00            
ATOM   2414  R1  CHO   382      81.673 108.997  24.526  1.00  0.00            
ATOM   2415  R2  CHO   382      83.273 108.697  26.776  1.00  0.00            
ATOM   2416  R3  CHO   382      81.373 110.297  27.926  1.00  0.00            
ATOM   2417  R4  CHO   382      83.073 109.497  30.176  1.00  0.00            
ATOM   2418  R5  CHO   382      80.923 109.247  30.026  1.00  0.00            
ATOM   2419  C1  CHO   382      81.173 111.397  33.176  1.00  0.00           C
ATOM   2420  C2  CHO   382      80.473 112.747  37.176  1.00  0.00           C
ATOM   2421  ROH CHO   383     146.323 145.747  55.226  1.00  0.00            
ATOM   2422  R1  CHO   383     147.423 144.347  53.026  1.00  0.00            
ATOM   2423  R2  CHO   383     147.373 141.597  52.826  1.00  0.00            
ATOM   2424  R3  CHO   383     146.223 142.097  50.426  1.00  0.00            
ATOM   2425  R4  CHO   383     147.723 139.597  50.026  1.00  0.00            
ATOM   2426  R5  CHO   383     147.873 141.397  48.826  1.00  0.00            
ATOM   2427  C1  CHO   383     146.823 138.897  46.126  1.00  0.00           C
ATOM   2428  C2  CHO   383     148.573 137.747  42.826  1.00  0.00           C
ATOM   2429  ROH CHO   384     111.823 164.497  55.976  1.00  0.00            
ATOM   2430  R1  CHO   384     111.323 163.697  53.276  1.00  0.00            
ATOM   2431  R2  CHO   384     109.823 165.197  51.526  1.00  0.00            
ATOM   2432  R3  CHO   384     112.023 165.047  49.976  1.00  0.00            
ATOM   2433  R4  CHO   384     109.973 166.247  48.226  1.00  0.00            
ATOM   2434  R5  CHO   384     111.173 164.447  47.826  1.00  0.00            
ATOM   2435  C1  CHO   384     112.173 166.647  44.876  1.00  0.00           C
ATOM   2436  C2  CHO   384     113.073 164.197  41.626  1.00  0.00           C
ATOM   2437  ROH CHO   385      25.573  94.197  19.976  1.00  0.00            
ATOM   2438  R1  CHO   385      25.573  95.497  22.526  1.00  0.00            
ATOM   2439  R2  CHO   385      24.823  94.197  24.826  1.00  0.00            
ATOM   2440  R3  CHO   385      27.273  95.047  25.676  1.00  0.00            
ATOM   2441  R4  CHO   385      25.673  94.747  28.126  1.00  0.00            
ATOM   2442  R5  CHO   385      26.773  96.497  27.526  1.00  0.00            
ATOM   2443  C1  CHO   385      28.473  95.897  30.876  1.00  0.00           C
ATOM   2444  C2  CHO   385      28.873  94.897  34.326  1.00  0.00           C
ATOM   2445  ROH CHO   386     139.573 200.447  61.976  1.00  0.00            
ATOM   2446  R1  CHO   386     140.073 198.597  59.926  1.00  0.00            
ATOM   2447  R2  CHO   386     138.073 197.297  58.476  1.00  0.00            
ATOM   2448  R3  CHO   386     139.373 198.347  56.326  1.00  0.00            
ATOM   2449  R4  CHO   386     138.573 195.647  55.526  1.00  0.00            
ATOM   2450  R5  CHO   386     140.573 196.497  55.426  1.00  0.00            
ATOM   2451  C1  CHO   386     140.073 195.647  51.776  1.00  0.00           C
ATOM   2452  C2  CHO   386     140.473 194.047  48.726  1.00  0.00           C
ATOM   2453  ROH CHO   387     172.273 105.547  55.076  1.00  0.00            
ATOM   2454  R1  CHO   387     171.223 105.697  52.426  1.00  0.00            
ATOM   2455  R2  CHO   387     172.223 107.447  50.526  1.00  0.00            
ATOM   2456  R3  CHO   387     172.473 105.147  49.076  1.00  0.00            
ATOM   2457  R4  CHO   387     172.573 107.347  47.126  1.00  0.00            
ATOM   2458  R5  CHO   387     171.223 105.647  47.076  1.00  0.00            
ATOM   2459  C1  CHO   387     172.973 105.197  43.726  1.00  0.00           C
ATOM   2460  C2  CHO   387     175.823 104.247  41.476  1.00  0.00           C
ATOM   2461  ROH CHO   388      24.173 114.897  50.326  1.00  0.00            
ATOM   2462  R1  CHO   388      23.323 115.097  47.626  1.00  0.00            
ATOM   2463  R2  CHO   388      24.423 116.897  45.826  1.00  0.00            
ATOM   2464  R3  CHO   388      24.773 114.647  44.326  1.00  0.00            
ATOM   2465  R4  CHO   388      23.873 116.697  42.426  1.00  0.00            
ATOM   2466  R5  CHO   388      22.973 114.697  42.776  1.00  0.00            
ATOM   2467  C1  CHO   388      23.873 114.447  39.026  1.00  0.00           C
ATOM   2468  C2  CHO   388      26.173 114.247  35.476  1.00  0.00           C
ATOM   2469  ROH CHO   389     217.273 166.947  43.826  1.00  0.00            
ATOM   2470  R1  CHO   389     217.973 169.497  44.826  1.00  0.00            
ATOM   2471  R2  CHO   389     220.523 170.097  45.676  1.00  0.00            
ATOM   2472  R3  CHO   389     220.273 172.147  43.926  1.00  0.00            
ATOM   2473  R4  CHO   389     222.223 173.097  45.876  1.00  0.00            
ATOM   2474  R5  CHO   389     220.423 174.147  45.276  1.00  0.00            
ATOM   2475  C1  CHO   389     222.973 176.797  44.376  1.00  0.00           C
ATOM   2476  C2  CHO   389     223.223 180.047  46.426  1.00  0.00           C
ATOM   2477  ROH CHO   390     185.423 121.297  55.226  1.00  0.00            
ATOM   2478  R1  CHO   390     186.123 121.447  52.476  1.00  0.00            
ATOM   2479  R2  CHO   390     184.423 120.697  50.476  1.00  0.00            
ATOM   2480  R3  CHO   390     184.923 123.247  49.526  1.00  0.00            
ATOM   2481  R4  CHO   390     184.873 121.547  47.126  1.00  0.00            
ATOM   2482  R5  CHO   390     186.473 122.897  47.726  1.00  0.00            
ATOM   2483  C1  CHO   390     185.573 124.447  44.326  1.00  0.00           C
ATOM   2484  C2  CHO   390     186.223 124.897  40.376  1.00  0.00           C
ATOM   2485  ROH CHO   391     187.673   7.897  64.376  1.00  0.00            
ATOM   2486  R1  CHO   391     190.173   8.847  63.376  1.00  0.00            
ATOM   2487  R2  CHO   391     192.623   7.947  64.326  1.00  0.00            
ATOM   2488  R3  CHO   391     193.073   7.397  61.676  1.00  0.00            
ATOM   2489  R4  CHO   391     195.673   8.147  62.776  1.00  0.00            
ATOM   2490  R5  CHO   391     194.723   9.047  61.026  1.00  0.00            
ATOM   2491  C1  CHO   391     197.923   7.797  59.376  1.00  0.00           C
ATOM   2492  C2  CHO   391     199.273   5.397  56.726  1.00  0.00           C
ATOM   2493  ROH CHO   392     171.573 224.147  38.076  1.00  0.00            
ATOM   2494  R1  CHO   392     172.623 225.047  40.526  1.00  0.00            
ATOM   2495  R2  CHO   392     171.223 226.747  42.226  1.00  0.00            
ATOM   2496  R3  CHO   392     171.723 224.847  44.026  1.00  0.00            
ATOM   2497  R4  CHO   392     171.173 227.247  45.626  1.00  0.00            
ATOM   2498  R5  CHO   392     172.923 225.947  45.776  1.00  0.00            
ATOM   2499  C1  CHO   392     171.573 225.647  49.376  1.00  0.00           C
ATOM   2500  C2  CHO   392     172.523 229.797  50.726  1.00  0.00           C
ATOM   2501  ROH CHO   393      11.723 131.097  49.926  1.00  0.00            
ATOM   2502  R1  CHO   393      11.623 130.097  47.276  1.00  0.00            
ATOM   2503  R2  CHO   393       9.923 131.097  45.326  1.00  0.00            
ATOM   2504  R3  CHO   393      12.223 131.397  43.926  1.00  0.00            
ATOM   2505  R4  CHO   393      10.073 131.697  41.926  1.00  0.00            
ATOM   2506  R5  CHO   393      11.773 130.297  41.826  1.00  0.00            
ATOM   2507  C1  CHO   393      12.323 132.297  38.626  1.00  0.00           C
ATOM   2508  C2  CHO   393      11.223 131.897  34.126  1.00  0.00           C
ATOM   2509  ROH CHO   394      90.523 129.547  54.926  1.00  0.00            
ATOM   2510  R1  CHO   394      92.923 129.247  53.526  1.00  0.00            
ATOM   2511  R2  CHO   394      93.923 126.797  52.826  1.00  0.00            
ATOM   2512  R3  CHO   394      93.973 127.897  50.326  1.00  0.00            
ATOM   2513  R4  CHO   394      94.773 125.097  49.926  1.00  0.00            
ATOM   2514  R5  CHO   394      95.873 126.847  49.276  1.00  0.00            
ATOM   2515  C1  CHO   394      95.273 125.147  45.876  1.00  0.00           C
ATOM   2516  C2  CHO   394      94.673 122.747  43.526  1.00  0.00           C
ATOM   2517  ROH CHO   395     203.223 143.847  24.576  1.00  0.00            
ATOM   2518  R1  CHO   395     204.423 142.897  26.976  1.00  0.00            
ATOM   2519  R2  CHO   395     205.523 144.597  28.826  1.00  0.00            
ATOM   2520  R3  CHO   395     203.823 143.297  30.526  1.00  0.00            
ATOM   2521  R4  CHO   395     206.323 143.547  32.026  1.00  0.00            
ATOM   2522  R5  CHO   395     205.273 141.697  31.676  1.00  0.00            
ATOM   2523  C1  CHO   395     205.273 141.747  35.476  1.00  0.00           C
ATOM   2524  C2  CHO   395     207.623 144.697  36.876  1.00  0.00           C
ATOM   2525  ROH CHO   396      89.873  27.747  35.126  1.00  0.00            
ATOM   2526  R1  CHO   396      90.523  28.047  37.826  1.00  0.00            
ATOM   2527  R2  CHO   396      89.123  29.697  39.576  1.00  0.00            
ATOM   2528  R3  CHO   396      88.973  27.447  41.076  1.00  0.00            
ATOM   2529  R4  CHO   396      88.773  29.647  42.976  1.00  0.00            
ATOM   2530  R5  CHO   396      90.173  27.947  43.076  1.00  0.00            
ATOM   2531  C1  CHO   396      88.423  27.497  46.426  1.00  0.00           C
ATOM   2532  C2  CHO   396      89.573  28.747  50.626  1.00  0.00           C
ATOM   2533  ROH CHO   397      17.923  69.147  51.326  1.00  0.00            
ATOM   2534  R1  CHO   397      19.573  69.247  49.076  1.00  0.00            
ATOM   2535  R2  CHO   397      21.073  67.047  48.226  1.00  0.00            
ATOM   2536  R3  CHO   397      19.773  67.547  45.876  1.00  0.00            
ATOM   2537  R4  CHO   397      21.823  65.547  45.176  1.00  0.00            
ATOM   2538  R5  CHO   397      21.523  67.497  44.226  1.00  0.00            
ATOM   2539  C1  CHO   397      21.073  65.147  41.226  1.00  0.00           C
ATOM   2540  C2  CHO   397      22.523  65.397  37.126  1.00  0.00           C
ATOM   2541  ROH CHO   398      83.873 111.247  54.576  1.00  0.00            
ATOM   2542  R1  CHO   398      84.473 110.847  51.876  1.00  0.00            
ATOM   2543  R2  CHO   398      84.423 108.347  50.676  1.00  0.00            
ATOM   2544  R3  CHO   398      82.723 109.547  48.926  1.00  0.00            
ATOM   2545  R4  CHO   398      84.173 107.597  47.326  1.00  0.00            
ATOM   2546  R5  CHO   398      83.973 109.747  46.876  1.00  0.00            
ATOM   2547  C1  CHO   398      82.423 108.297  43.726  1.00  0.00           C
ATOM   2548  C2  CHO   398      81.073 107.397  39.676  1.00  0.00           C
ATOM   2549  ROH CHO   399     197.223 137.797  59.226  1.00  0.00            
ATOM   2550  R1  CHO   399     197.673 138.247  56.476  1.00  0.00            
ATOM   2551  R2  CHO   399     197.973 136.197  54.676  1.00  0.00            
ATOM   2552  R3  CHO   399     195.973 137.497  53.376  1.00  0.00            
ATOM   2553  R4  CHO   399     197.323 135.947  51.276  1.00  0.00            
ATOM   2554  R5  CHO   399     196.873 138.097  51.226  1.00  0.00            
ATOM   2555  C1  CHO   399     195.023 136.997  48.076  1.00  0.00           C
ATOM   2556  C2  CHO   399     196.023 137.947  43.676  1.00  0.00           C
ATOM   2557  ROH CHO   400      99.273  76.047  62.376  1.00  0.00            
ATOM   2558  R1  CHO   400      99.723  75.047  59.776  1.00  0.00            
ATOM   2559  R2  CHO   400      97.723  74.947  57.876  1.00  0.00            
ATOM   2560  R3  CHO   400      99.473  76.347  56.376  1.00  0.00            
ATOM   2561  R4  CHO   400      97.773  75.047  54.426  1.00  0.00            
ATOM   2562  R5  CHO   400      99.973  74.947  54.476  1.00  0.00            
ATOM   2563  C1  CHO   400      99.523  76.397  51.026  1.00  0.00           C
ATOM   2564  C2  CHO   400      98.073  77.697  48.276  1.00  0.00           C
ATOM   2565  ROH CHO   401     186.623   7.097  50.726  1.00  0.00            
ATOM   2566  R1  CHO   401     188.923   7.997  49.326  1.00  0.00            
ATOM   2567  R2  CHO   401     190.923   9.447  50.576  1.00  0.00            
ATOM   2568  R3  CHO   401     192.523   7.497  49.576  1.00  0.00            
ATOM   2569  R4  CHO   401     194.373   9.647  50.176  1.00  0.00            
ATOM   2570  R5  CHO   401     194.173   8.647  48.276  1.00  0.00            
ATOM   2571  C1  CHO   401     197.823   7.947  48.976  1.00  0.00           C
ATOM   2572  C2  CHO   401     200.023   6.797  52.026  1.00  0.00           C
ATOM   2573  ROH CHO   402       9.773 139.997  52.776  1.00  0.00            
ATOM   2574  R1  CHO   402       8.773 140.197  50.126  1.00  0.00            
ATOM   2575  R2  CHO   402       9.423 142.297  48.476  1.00  0.00            
ATOM   2576  R3  CHO   402      10.173 140.297  46.776  1.00  0.00            
ATOM   2577  R4  CHO   402       9.673 142.597  45.026  1.00  0.00            
ATOM   2578  R5  CHO   402       8.823 140.647  44.826  1.00  0.00            
ATOM   2579  C1  CHO   402      10.523 140.897  41.426  1.00  0.00           C
ATOM   2580  C2  CHO   402      10.173 141.497  37.876  1.00  0.00           C
ATOM   2581  ROH CHO   403      82.023 132.297  22.776  1.00  0.00            
ATOM   2582  R1  CHO   403      82.023 132.497  25.626  1.00  0.00            
ATOM   2583  R2  CHO   403      83.523 130.847  27.226  1.00  0.00            
ATOM   2584  R3  CHO   403      84.523 133.197  28.176  1.00  0.00            
ATOM   2585  R4  CHO   403      84.473 131.397  30.526  1.00  0.00            
ATOM   2586  R5  CHO   403      83.573 133.397  30.376  1.00  0.00            
ATOM   2587  C1  CHO   403      85.923 133.897  33.326  1.00  0.00           C
ATOM   2588  C2  CHO   403      87.373 137.147  35.876  1.00  0.00           C
ATOM   2589  ROH CHO   404      92.023 131.597  21.676  1.00  0.00            
ATOM   2590  R1  CHO   404      92.923 132.197  24.326  1.00  0.00            
ATOM   2591  R2  CHO   404      94.623 134.297  24.876  1.00  0.00            
ATOM   2592  R3  CHO   404      92.673 134.997  26.626  1.00  0.00            
ATOM   2593  R4  CHO   404      95.123 136.097  27.726  1.00  0.00            
ATOM   2594  R5  CHO   404      93.723 134.797  28.776  1.00  0.00            
ATOM   2595  C1  CHO   404      93.573 137.847  31.076  1.00  0.00           C
ATOM   2596  C2  CHO   404      92.373 138.497  34.526  1.00  0.00           C
ATOM   2597  ROH CHO   405     162.023   6.347  60.726  1.00  0.00            
ATOM   2598  R1  CHO   405     162.923   4.547  58.726  1.00  0.00            
ATOM   2599  R2  CHO   405     162.473   4.997  56.026  1.00  0.00            
ATOM   2600  R3  CHO   405     165.173   4.697  55.876  1.00  0.00            
ATOM   2601  R4  CHO   405     164.073   3.197  53.576  1.00  0.00            
ATOM   2602  R5  CHO   405     165.473   2.447  55.076  1.00  0.00            
ATOM   2603  C1  CHO   405     167.573   1.897  51.976  1.00  0.00           C
ATOM   2604  C2  CHO   405     167.873   3.397  48.376  1.00  0.00           C
ATOM   2605  ROH CHO   406      41.723 171.997  52.576  1.00  0.00            
ATOM   2606  R1  CHO   406      40.473 172.897  50.226  1.00  0.00            
ATOM   2607  R2  CHO   406      41.873 173.847  48.026  1.00  0.00            
ATOM   2608  R3  CHO   406      40.423 171.947  46.676  1.00  0.00            
ATOM   2609  R4  CHO   406      41.323 173.797  44.626  1.00  0.00            
ATOM   2610  R5  CHO   406      39.273 173.197  44.976  1.00  0.00            
ATOM   2611  C1  CHO   406      39.723 171.997  41.376  1.00  0.00           C
ATOM   2612  C2  CHO   406      41.723 170.197  37.576  1.00  0.00           C
ATOM   2613  ROH CHO   407     140.073 150.097  20.626  1.00  0.00            
ATOM   2614  R1  CHO   407     141.323 148.997  22.926  1.00  0.00            
ATOM   2615  R2  CHO   407     143.073 150.447  24.526  1.00  0.00            
ATOM   2616  R3  CHO   407     141.373 149.647  26.476  1.00  0.00            
ATOM   2617  R4  CHO   407     144.073 149.297  27.626  1.00  0.00            
ATOM   2618  R5  CHO   407     142.473 147.797  27.526  1.00  0.00            
ATOM   2619  C1  CHO   407     143.073 147.897  31.276  1.00  0.00           C
ATOM   2620  C2  CHO   407     143.823 149.597  33.526  1.00  0.00           C
ATOM   2621  ROH CHO   408      87.723 165.397  20.526  1.00  0.00            
ATOM   2622  R1  CHO   408      87.873 165.047  23.326  1.00  0.00            
ATOM   2623  R2  CHO   408      85.673 165.397  24.976  1.00  0.00            
ATOM   2624  R3  CHO   408      86.273 162.897  25.776  1.00  0.00            
ATOM   2625  R4  CHO   408      85.473 164.247  28.226  1.00  0.00            
ATOM   2626  R5  CHO   408      87.323 163.147  27.926  1.00  0.00            
ATOM   2627  C1  CHO   408      85.923 161.247  30.876  1.00  0.00           C
ATOM   2628  C2  CHO   408      83.573 159.897  34.026  1.00  0.00           C
ATOM   2629  ROH CHO   409     174.023  25.297  49.126  1.00  0.00            
ATOM   2630  R1  CHO   409     176.123  23.497  48.376  1.00  0.00            
ATOM   2631  R2  CHO   409     178.223  22.897  50.076  1.00  0.00            
ATOM   2632  R3  CHO   409     177.423  20.347  49.576  1.00  0.00            
ATOM   2633  R4  CHO   409     180.123  20.097  50.726  1.00  0.00            
ATOM   2634  R5  CHO   409     179.423  19.247  48.826  1.00  0.00            
ATOM   2635  C1  CHO   409     180.523  16.047  50.626  1.00  0.00           C
ATOM   2636  C2  CHO   409     181.873  13.447  53.326  1.00  0.00           C
ATOM   2637  ROH CHO   410      63.923  46.347  25.676  1.00  0.00            
ATOM   2638  R1  CHO   410      64.823  46.047  28.326  1.00  0.00            
ATOM   2639  R2  CHO   410      64.823  48.147  30.126  1.00  0.00            
ATOM   2640  R3  CHO   410      63.373  46.447  31.676  1.00  0.00            
ATOM   2641  R4  CHO   410      65.123  47.797  33.576  1.00  0.00            
ATOM   2642  R5  CHO   410      64.923  45.647  33.326  1.00  0.00            
ATOM   2643  C1  CHO   410      63.973  45.997  36.976  1.00  0.00           C
ATOM   2644  C2  CHO   410      66.373  46.297  40.026  1.00  0.00           C
ATOM   2645  ROH CHO   411      77.973  16.947  31.476  1.00  0.00            
ATOM   2646  R1  CHO   411      79.173  18.197  33.676  1.00  0.00            
ATOM   2647  R2  CHO   411      78.123  20.447  34.876  1.00  0.00            
ATOM   2648  R3  CHO   411      78.273  18.897  37.126  1.00  0.00            
ATOM   2649  R4  CHO   411      77.523  21.597  38.076  1.00  0.00            
ATOM   2650  R5  CHO   411      79.223  20.397  38.776  1.00  0.00            
ATOM   2651  C1  CHO   411      77.323  20.847  42.076  1.00  0.00           C
ATOM   2652  C2  CHO   411      76.373  22.447  45.326  1.00  0.00           C
ATOM   2653  ROH CHO   412      96.023  38.947  63.276  1.00  0.00            
ATOM   2654  R1  CHO   412      97.323  39.297  60.776  1.00  0.00            
ATOM   2655  R2  CHO   412      98.523  37.247  59.426  1.00  0.00            
ATOM   2656  R3  CHO   412      96.923  38.097  57.376  1.00  0.00            
ATOM   2657  R4  CHO   412      98.923  36.447  56.076  1.00  0.00            
ATOM   2658  R5  CHO   412      98.423  38.497  55.576  1.00  0.00            
ATOM   2659  C1  CHO   412      97.673  36.747  52.226  1.00  0.00           C
ATOM   2660  C2  CHO   412     100.023  35.247  48.926  1.00  0.00           C
ATOM   2661  ROH CHO   413     123.873 114.747  55.226  1.00  0.00            
ATOM   2662  R1  CHO   413     121.523 115.547  53.876  1.00  0.00            
ATOM   2663  R2  CHO   413     118.973 114.947  54.826  1.00  0.00            
ATOM   2664  R3  CHO   413     118.623 117.647  54.626  1.00  0.00            
ATOM   2665  R4  CHO   413     116.023 116.447  53.876  1.00  0.00            
ATOM   2666  R5  CHO   413     117.173 117.897  52.726  1.00  0.00            
ATOM   2667  C1  CHO   413     113.973 119.897  53.176  1.00  0.00           C
ATOM   2668  C2  CHO   413     110.723 119.497  53.526  1.00  0.00           C
ATOM   2669  ROH CHO   414      76.723 177.547  49.526  1.00  0.00            
ATOM   2670  R1  CHO   414      77.123 177.297  46.726  1.00  0.00            
ATOM   2671  R2  CHO   414      77.123 174.847  45.426  1.00  0.00            
ATOM   2672  R3  CHO   414      75.273 176.047  43.826  1.00  0.00            
ATOM   2673  R4  CHO   414      76.673 174.247  42.026  1.00  0.00            
ATOM   2674  R5  CHO   414      76.373 176.347  41.726  1.00  0.00            
ATOM   2675  C1  CHO   414      74.623 174.997  38.626  1.00  0.00           C
ATOM   2676  C2  CHO   414      73.823 171.847  36.926  1.00  0.00           C
ATOM   2677  ROH CHO   415      68.723 209.597  26.526  1.00  0.00            
ATOM   2678  R1  CHO   415      68.923 208.297  29.026  1.00  0.00            
ATOM   2679  R2  CHO   415      70.873 208.947  30.876  1.00  0.00            
ATOM   2680  R3  CHO   415      68.723 209.247  32.526  1.00  0.00            
ATOM   2681  R4  CHO   415      71.073 209.547  34.276  1.00  0.00            
ATOM   2682  R5  CHO   415      69.423 208.197  34.526  1.00  0.00            
ATOM   2683  C1  CHO   415      69.223 210.197  37.776  1.00  0.00           C
ATOM   2684  C2  CHO   415      69.623 212.797  40.726  1.00  0.00           C
ATOM   2685  ROH CHO   416       9.423   1.347  35.926  1.00  0.00            
ATOM   2686  R1  CHO   416       7.923   1.847  38.276  1.00  0.00            
ATOM   2687  R2  CHO   416       8.573   0.747  40.726  1.00  0.00            
ATOM   2688  R3  CHO   416       8.573   3.347  41.576  1.00  0.00            
ATOM   2689  R4  CHO   416       7.873   1.797  43.976  1.00  0.00            
ATOM   2690  R5  CHO   416       6.773   3.447  43.126  1.00  0.00            
ATOM   2691  C1  CHO   416       7.473   4.847  46.576  1.00  0.00           C
ATOM   2692  C2  CHO   416       9.923   4.347  49.876  1.00  0.00           C
ATOM   2693  ROH CHO   417      40.423 106.947  16.426  1.00  0.00            
ATOM   2694  R1  CHO   417      39.523 107.697  19.026  1.00  0.00            
ATOM   2695  R2  CHO   417      40.673 106.697  21.326  1.00  0.00            
ATOM   2696  R3  CHO   417      40.923 109.297  21.976  1.00  0.00            
ATOM   2697  R4  CHO   417      40.273 107.997  24.476  1.00  0.00            
ATOM   2698  R5  CHO   417      39.273 109.697  23.626  1.00  0.00            
ATOM   2699  C1  CHO   417      40.323 111.247  26.926  1.00  0.00           C
ATOM   2700  C2  CHO   417      39.973 112.197  30.176  1.00  0.00           C
ATOM   2701  ROH CHO   418      67.223  51.797  27.826  1.00  0.00            
ATOM   2702  R1  CHO   418      67.123  52.997  30.376  1.00  0.00            
ATOM   2703  R2  CHO   418      65.173  52.397  32.226  1.00  0.00            
ATOM   2704  R3  CHO   418      67.323  51.897  33.826  1.00  0.00            
ATOM   2705  R4  CHO   418      65.023  51.797  35.626  1.00  0.00            
ATOM   2706  R5  CHO   418      66.823  52.997  35.876  1.00  0.00            
ATOM   2707  C1  CHO   418      66.973  50.947  39.126  1.00  0.00           C
ATOM   2708  C2  CHO   418      68.123  51.197  42.676  1.00  0.00           C
ATOM   2709  ROH CHO   419     150.673 164.997  40.276  1.00  0.00            
ATOM   2710  R1  CHO   419     151.073 164.947  43.076  1.00  0.00            
ATOM   2711  R2  CHO   419     153.273 163.747  44.226  1.00  0.00            
ATOM   2712  R3  CHO   419     153.523 166.147  45.426  1.00  0.00            
ATOM   2713  R4  CHO   419     155.123 164.297  47.076  1.00  0.00            
ATOM   2714  R5  CHO   419     153.523 165.647  47.776  1.00  0.00            
ATOM   2715  C1  CHO   419     156.473 166.947  49.876  1.00  0.00           C
ATOM   2716  C2  CHO   419     157.623 168.297  52.576  1.00  0.00           C
ATOM   2717  ROH CHO   420      63.173  61.847  62.776  1.00  0.00            
ATOM   2718  R1  CHO   420      64.073  61.597  60.076  1.00  0.00            
ATOM   2719  R2  CHO   420      65.473  59.397  59.126  1.00  0.00            
ATOM   2720  R3  CHO   420      63.473  59.347  57.276  1.00  0.00            
ATOM   2721  R4  CHO   420      65.923  58.847  55.776  1.00  0.00            
ATOM   2722  R5  CHO   420      64.423  60.397  55.376  1.00  0.00            
ATOM   2723  C1  CHO   420      64.323  58.497  52.026  1.00  0.00           C
ATOM   2724  C2  CHO   420      65.573  55.647  50.576  1.00  0.00           C
ATOM   2725  ROH CHO   421      74.773  22.347  66.076  1.00  0.00            
ATOM   2726  R1  CHO   421      73.173  21.797  63.776  1.00  0.00            
ATOM   2727  R2  CHO   421      71.073  23.447  63.026  1.00  0.00            
ATOM   2728  R3  CHO   421      72.423  23.497  60.676  1.00  0.00            
ATOM   2729  R4  CHO   421      69.673  24.347  60.026  1.00  0.00            
ATOM   2730  R5  CHO   421      70.823  22.747  59.076  1.00  0.00            
ATOM   2731  C1  CHO   421      70.123  24.897  56.026  1.00  0.00           C
ATOM   2732  C2  CHO   421      69.373  25.347  51.376  1.00  0.00           C
ATOM   2733  ROH CHO   422     180.673  81.597  24.126  1.00  0.00            
ATOM   2734  R1  CHO   422     180.273  83.147  26.426  1.00  0.00            
ATOM   2735  R2  CHO   422     177.873  84.447  26.926  1.00  0.00            
ATOM   2736  R3  CHO   422     177.973  83.097  29.276  1.00  0.00            
ATOM   2737  R4  CHO   422     176.973  85.747  30.026  1.00  0.00            
ATOM   2738  R5  CHO   422     178.723  84.747  30.876  1.00  0.00            
ATOM   2739  C1  CHO   422     176.623  85.247  34.026  1.00  0.00           C
ATOM   2740  C2  CHO   422     175.973  84.047  36.976  1.00  0.00           C
ATOM   2741  ROH CHO   423      21.223 128.297  47.976  1.00  0.00            
ATOM   2742  R1  CHO   423      22.123 128.447  45.326  1.00  0.00            
ATOM   2743  R2  CHO   423      21.223 126.747  43.326  1.00  0.00            
ATOM   2744  R3  CHO   423      20.623 129.047  42.026  1.00  0.00            
ATOM   2745  R4  CHO   423      21.723 127.297  39.926  1.00  0.00            
ATOM   2746  R5  CHO   423      22.423 129.297  40.426  1.00  0.00            
ATOM   2747  C1  CHO   423      21.473 129.797  36.776  1.00  0.00           C
ATOM   2748  C2  CHO   423      19.523 131.747  33.876  1.00  0.00           C
ATOM   2749  ROH CHO   424      62.723  96.447  24.726  1.00  0.00            
ATOM   2750  R1  CHO   424      62.423  95.847  27.476  1.00  0.00            
ATOM   2751  R2  CHO   424      62.373  97.797  29.476  1.00  0.00            
ATOM   2752  R3  CHO   424      60.023  96.597  30.126  1.00  0.00            
ATOM   2753  R4  CHO   424      60.723  98.197  32.476  1.00  0.00            
ATOM   2754  R5  CHO   424      60.223  96.097  32.426  1.00  0.00            
ATOM   2755  C1  CHO   424      57.523  97.397  34.826  1.00  0.00           C
ATOM   2756  C2  CHO   424      53.773  97.447  35.526  1.00  0.00           C
ATOM   2757  ROH CHO   425      14.373  42.347  61.426  1.00  0.00            
ATOM   2758  R1  CHO   425      14.673  42.047  58.626  1.00  0.00            
ATOM   2759  R2  CHO   425      14.323  44.147  56.826  1.00  0.00            
ATOM   2760  R3  CHO   425      16.823  43.447  56.026  1.00  0.00            
ATOM   2761  R4  CHO   425      15.823  45.247  53.926  1.00  0.00            
ATOM   2762  R5  CHO   425      16.623  43.247  53.626  1.00  0.00            
ATOM   2763  C1  CHO   425      19.023  45.197  51.476  1.00  0.00           C
ATOM   2764  C2  CHO   425      18.073  47.297  48.576  1.00  0.00           C
ATOM   2765  ROH CHO   426     137.723 139.697  58.276  1.00  0.00            
ATOM   2766  R1  CHO   426     138.323 137.897  56.176  1.00  0.00            
ATOM   2767  R2  CHO   426     136.373 136.597  54.726  1.00  0.00            
ATOM   2768  R3  CHO   426     137.623 137.697  52.576  1.00  0.00            
ATOM   2769  R4  CHO   426     135.973 135.597  51.426  1.00  0.00            
ATOM   2770  R5  CHO   426     138.123 135.847  51.176  1.00  0.00            
ATOM   2771  C1  CHO   426     136.973 136.047  47.526  1.00  0.00           C
ATOM   2772  C2  CHO   426     135.323 135.997  45.876  1.00  0.00           C
ATOM   2773  ROH CHO   427     177.723  68.697  27.276  1.00  0.00            
ATOM   2774  R1  CHO   427     176.573  69.747  29.676  1.00  0.00            
ATOM   2775  R2  CHO   427     177.223  68.747  32.176  1.00  0.00            
ATOM   2776  R3  CHO   427     177.773  71.347  32.676  1.00  0.00            
ATOM   2777  R4  CHO   427     177.623  70.047  35.326  1.00  0.00            
ATOM   2778  R5  CHO   427     176.523  71.847  34.676  1.00  0.00            
ATOM   2779  C1  CHO   427     178.373  73.297  37.676  1.00  0.00           C
ATOM   2780  C2  CHO   427     177.323  74.347  42.226  1.00  0.00           C
ATOM   2781  ROH CHO   428      54.773 196.397  58.026  1.00  0.00            
ATOM   2782  R1  CHO   428      54.473 196.697  55.226  1.00  0.00            
ATOM   2783  R2  CHO   428      54.123 194.547  53.526  1.00  0.00            
ATOM   2784  R3  CHO   428      51.923 195.897  52.776  1.00  0.00            
ATOM   2785  R4  CHO   428      52.423 193.997  50.626  1.00  0.00            
ATOM   2786  R5  CHO   428      52.173 196.147  50.376  1.00  0.00            
ATOM   2787  C1  CHO   428      49.273 194.897  48.176  1.00  0.00           C
ATOM   2788  C2  CHO   428      50.123 195.547  45.126  1.00  0.00           C
ATOM   2789  ROH CHO   429      67.773 217.097  55.926  1.00  0.00            
ATOM   2790  R1  CHO   429      67.223 217.347  53.126  1.00  0.00            
ATOM   2791  R2  CHO   429      68.523 219.147  51.526  1.00  0.00            
ATOM   2792  R3  CHO   429      69.023 216.897  50.026  1.00  0.00            
ATOM   2793  R4  CHO   429      69.523 219.147  48.226  1.00  0.00            
ATOM   2794  R5  CHO   429      68.223 217.447  47.826  1.00  0.00            
ATOM   2795  C1  CHO   429      70.573 217.097  44.876  1.00  0.00           C
ATOM   2796  C2  CHO   429      73.973 215.547  43.026  1.00  0.00           C
ATOM   2797  ROH CHO   430      95.523  24.097  65.226  1.00  0.00            
ATOM   2798  R1  CHO   430      96.773  24.347  62.676  1.00  0.00            
ATOM   2799  R2  CHO   430      98.673  22.547  61.826  1.00  0.00            
ATOM   2800  R3  CHO   430      97.023  22.297  59.676  1.00  0.00            
ATOM   2801  R4  CHO   430      99.623  21.197  58.776  1.00  0.00            
ATOM   2802  R5  CHO   430      98.423  22.747  57.776  1.00  0.00            
ATOM   2803  C1  CHO   430      98.573  20.147  55.026  1.00  0.00           C
ATOM   2804  C2  CHO   430      99.823  17.747  51.876  1.00  0.00           C
ATOM   2805  ROH CHO   431     226.373 150.597  55.826  1.00  0.00            
ATOM   2806  R1  CHO   431     224.423 150.747  53.826  1.00  0.00            
ATOM   2807  R2  CHO   431     224.173 152.897  52.126  1.00  0.00            
ATOM   2808  R3  CHO   431     224.323 150.997  50.176  1.00  0.00            
ATOM   2809  R4  CHO   431     223.523 153.447  48.776  1.00  0.00            
ATOM   2810  R5  CHO   431     222.523 151.497  48.676  1.00  0.00            
ATOM   2811  C1  CHO   431     223.323 151.947  44.976  1.00  0.00           C
ATOM   2812  C2  CHO   431     218.923 150.247  43.326  1.00  0.00           C
ATOM   2813  ROH CHO   432     156.073 127.847  24.526  1.00  0.00            
ATOM   2814  R1  CHO   432     156.223 128.497  27.276  1.00  0.00            
ATOM   2815  R2  CHO   432     154.023 129.097  28.826  1.00  0.00            
ATOM   2816  R3  CHO   432     154.973 127.097  30.426  1.00  0.00            
ATOM   2817  R4  CHO   432     153.273 128.747  32.176  1.00  0.00            
ATOM   2818  R5  CHO   432     155.373 128.197  32.526  1.00  0.00            
ATOM   2819  C1  CHO   432     153.723 126.697  35.626  1.00  0.00           C
ATOM   2820  C2  CHO   432     155.873 125.947  38.326  1.00  0.00           C
ATOM   2821  ROH CHO   433     116.223  97.447  58.726  1.00  0.00            
ATOM   2822  R1  CHO   433     115.223  98.097  56.126  1.00  0.00            
ATOM   2823  R2  CHO   433     113.273  99.997  55.726  1.00  0.00            
ATOM   2824  R3  CHO   433     115.123 101.047  54.026  1.00  0.00            
ATOM   2825  R4  CHO   433     112.523 101.947  52.976  1.00  0.00            
ATOM   2826  R5  CHO   433     114.073 100.897  51.876  1.00  0.00            
ATOM   2827  C1  CHO   433     113.823 104.047  49.776  1.00  0.00           C
ATOM   2828  C2  CHO   433     111.973 103.697  46.426  1.00  0.00           C
ATOM   2829  ROH CHO   434      33.823  77.247  21.326  1.00  0.00            
ATOM   2830  R1  CHO   434      33.623  76.647  24.076  1.00  0.00            
ATOM   2831  R2  CHO   434      35.723  76.897  25.826  1.00  0.00            
ATOM   2832  R3  CHO   434      33.973  78.447  27.226  1.00  0.00            
ATOM   2833  R4  CHO   434      35.873  77.497  29.226  1.00  0.00            
ATOM   2834  R5  CHO   434      33.723  77.347  29.326  1.00  0.00            
ATOM   2835  C1  CHO   434      34.373  79.347  32.526  1.00  0.00           C
ATOM   2836  C2  CHO   434      33.973  75.647  34.626  1.00  0.00           C
ATOM   2837  ROH CHO   435      96.323  69.897  30.826  1.00  0.00            
ATOM   2838  R1  CHO   435      95.373  72.097  32.326  1.00  0.00            
ATOM   2839  R2  CHO   435      93.623  71.847  34.426  1.00  0.00            
ATOM   2840  R3  CHO   435      95.523  73.197  35.826  1.00  0.00            
ATOM   2841  R4  CHO   435      93.073  73.747  37.226  1.00  0.00            
ATOM   2842  R5  CHO   435      94.473  75.247  36.476  1.00  0.00            
ATOM   2843  C1  CHO   435      94.523  76.147  40.176  1.00  0.00           C
ATOM   2844  C2  CHO   435      93.423  75.897  43.826  1.00  0.00           C
ATOM   2845  ROH CHO   436     215.873 115.197  19.626  1.00  0.00            
ATOM   2846  R1  CHO   436     215.073 114.347  22.226  1.00  0.00            
ATOM   2847  R2  CHO   436     216.573 112.497  23.676  1.00  0.00            
ATOM   2848  R3  CHO   436     216.523 114.447  25.576  1.00  0.00            
ATOM   2849  R4  CHO   436     217.023 111.947  27.026  1.00  0.00            
ATOM   2850  R5  CHO   436     215.473 113.397  27.426  1.00  0.00            
ATOM   2851  C1  CHO   436     217.273 113.447  30.776  1.00  0.00           C
ATOM   2852  C2  CHO   436     219.123 110.797  32.576  1.00  0.00           C
ATOM   2853  ROH CHO   437      45.573  24.447  61.076  1.00  0.00            
ATOM   2854  R1  CHO   437      47.173  24.997  58.826  1.00  0.00            
ATOM   2855  R2  CHO   437      46.373  26.747  56.826  1.00  0.00            
ATOM   2856  R3  CHO   437      48.773  27.897  57.376  1.00  0.00            
ATOM   2857  R4  CHO   437      47.573  29.547  55.226  1.00  0.00            
ATOM   2858  R5  CHO   437      49.573  28.597  55.226  1.00  0.00            
ATOM   2859  C1  CHO   437      50.523  32.297  54.776  1.00  0.00           C
ATOM   2860  C2  CHO   437      50.073  36.397  55.176  1.00  0.00           C
ATOM   2861  ROH CHO   438     157.673  98.447  24.776  1.00  0.00            
ATOM   2862  R1  CHO   438     156.723  98.697  27.426  1.00  0.00            
ATOM   2863  R2  CHO   438     157.723  97.147  29.526  1.00  0.00            
ATOM   2864  R3  CHO   438     158.123  99.547  30.676  1.00  0.00            
ATOM   2865  R4  CHO   438     157.373  97.797  32.876  1.00  0.00            
ATOM   2866  R5  CHO   438     156.473  99.747  32.376  1.00  0.00            
ATOM   2867  C1  CHO   438     157.573 100.497  35.926  1.00  0.00           C
ATOM   2868  C2  CHO   438     159.123 100.097  38.926  1.00  0.00           C
ATOM   2869  ROH CHO   439     173.923 135.997  20.676  1.00  0.00            
ATOM   2870  R1  CHO   439     174.473 136.697  23.376  1.00  0.00            
ATOM   2871  R2  CHO   439     172.473 137.447  25.126  1.00  0.00            
ATOM   2872  R3  CHO   439     173.523 135.447  26.626  1.00  0.00            
ATOM   2873  R4  CHO   439     172.223 137.197  28.576  1.00  0.00            
ATOM   2874  R5  CHO   439     174.273 136.497  28.676  1.00  0.00            
ATOM   2875  C1  CHO   439     172.973 135.197  31.976  1.00  0.00           C
ATOM   2876  C2  CHO   439     172.673 136.297  36.326  1.00  0.00           C
ATOM   2877  ROH CHO   440      68.523  68.297  29.226  1.00  0.00            
ATOM   2878  R1  CHO   440      68.173  66.697  31.576  1.00  0.00            
ATOM   2879  R2  CHO   440      70.223  66.197  33.326  1.00  0.00            
ATOM   2880  R3  CHO   440      68.473  67.197  35.176  1.00  0.00            
ATOM   2881  R4  CHO   440      70.373  65.597  36.726  1.00  0.00            
ATOM   2882  R5  CHO   440      68.173  65.447  36.726  1.00  0.00            
ATOM   2883  C1  CHO   440      68.823  66.147  40.426  1.00  0.00           C
ATOM   2884  C2  CHO   440      69.023  66.547  43.826  1.00  0.00           C
ATOM   2885  ROH CHO   441      76.523 188.447  51.826  1.00  0.00            
ATOM   2886  R1  CHO   441      77.323 188.897  49.176  1.00  0.00            
ATOM   2887  R2  CHO   441      76.673 187.147  47.126  1.00  0.00            
ATOM   2888  R3  CHO   441      75.673 189.347  45.976  1.00  0.00            
ATOM   2889  R4  CHO   441      75.123 187.247  44.026  1.00  0.00            
ATOM   2890  R5  CHO   441      76.173 189.097  43.626  1.00  0.00            
ATOM   2891  C1  CHO   441      73.273 189.397  41.176  1.00  0.00           C
ATOM   2892  C2  CHO   441      73.223 185.497  39.626  1.00  0.00           C
ATOM   2893  ROH CHO   442      59.673 198.597  25.176  1.00  0.00            
ATOM   2894  R1  CHO   442      60.773 199.847  27.476  1.00  0.00            
ATOM   2895  R2  CHO   442      61.423 202.497  27.526  1.00  0.00            
ATOM   2896  R3  CHO   442      59.773 202.497  29.726  1.00  0.00            
ATOM   2897  R4  CHO   442      61.923 204.397  30.376  1.00  0.00            
ATOM   2898  R5  CHO   442      61.273 202.697  31.576  1.00  0.00            
ATOM   2899  C1  CHO   442      60.673 205.547  34.026  1.00  0.00           C
ATOM   2900  C2  CHO   442      61.073 206.047  37.976  1.00  0.00           C
ATOM   2901  ROH CHO   443       8.523 116.197  53.126  1.00  0.00            
ATOM   2902  R1  CHO   443       6.573 115.297  51.276  1.00  0.00            
ATOM   2903  R2  CHO   443       6.023 116.647  48.926  1.00  0.00            
ATOM   2904  R3  CHO   443       6.523 114.247  47.776  1.00  0.00            
ATOM   2905  R4  CHO   443       5.023 115.747  45.726  1.00  0.00            
ATOM   2906  R5  CHO   443       4.523 113.747  46.526  1.00  0.00            
ATOM   2907  C1  CHO   443       4.923 112.897  42.826  1.00  0.00           C
ATOM   2908  C2  CHO   443       4.723 112.497  39.126  1.00  0.00           C
ATOM   2909  ROH CHO   444     193.223 183.997  64.676  1.00  0.00            
ATOM   2910  R1  CHO   444     194.173 185.947  62.876  1.00  0.00            
ATOM   2911  R2  CHO   444     195.773 185.347  60.676  1.00  0.00            
ATOM   2912  R3  CHO   444     193.823 186.697  59.326  1.00  0.00            
ATOM   2913  R4  CHO   444     196.123 186.697  57.526  1.00  0.00            
ATOM   2914  R5  CHO   444     195.023 188.447  58.176  1.00  0.00            
ATOM   2915  C1  CHO   444     194.523 188.697  54.376  1.00  0.00           C
ATOM   2916  C2  CHO   444     194.623 186.997  50.726  1.00  0.00           C
ATOM   2917  ROH CHO   445      85.573  80.747  61.976  1.00  0.00            
ATOM   2918  R1  CHO   445      87.173  80.247  59.676  1.00  0.00            
ATOM   2919  R2  CHO   445      87.173  77.847  58.326  1.00  0.00            
ATOM   2920  R3  CHO   445      86.573  79.397  56.176  1.00  0.00            
ATOM   2921  R4  CHO   445      87.773  77.047  55.026  1.00  0.00            
ATOM   2922  R5  CHO   445      88.373  79.097  54.676  1.00  0.00            
ATOM   2923  C1  CHO   445      87.573  78.047  51.126  1.00  0.00           C
ATOM   2924  C2  CHO   445      87.423  80.997  47.976  1.00  0.00           C
ATOM   2925  ROH CHO   446      66.923  52.747  64.026  1.00  0.00            
ATOM   2926  R1  CHO   446      68.623  52.997  61.776  1.00  0.00            
ATOM   2927  R2  CHO   446      70.973  51.597  61.576  1.00  0.00            
ATOM   2928  R3  CHO   446      69.923  50.847  59.176  1.00  0.00            
ATOM   2929  R4  CHO   446      72.773  50.297  58.876  1.00  0.00            
ATOM   2930  R5  CHO   446      71.523  51.497  57.526  1.00  0.00            
ATOM   2931  C1  CHO   446      72.823  48.847  55.126  1.00  0.00           C
ATOM   2932  C2  CHO   446      73.423  49.497  50.626  1.00  0.00           C
ATOM   2933  ROH CHO   447     109.923 129.247  58.926  1.00  0.00            
ATOM   2934  R1  CHO   447     110.523 128.147  56.376  1.00  0.00            
ATOM   2935  R2  CHO   447     109.273 129.047  54.076  1.00  0.00            
ATOM   2936  R3  CHO   447     111.873 129.397  53.226  1.00  0.00            
ATOM   2937  R4  CHO   447     110.223 130.097  50.926  1.00  0.00            
ATOM   2938  R5  CHO   447     111.823 128.647  50.926  1.00  0.00            
ATOM   2939  C1  CHO   447     113.123 130.997  48.276  1.00  0.00           C
ATOM   2940  C2  CHO   447     116.023 133.047  45.576  1.00  0.00           C
ATOM   2941  ROH CHO   448      85.723  48.847  33.626  1.00  0.00            
ATOM   2942  R1  CHO   448      84.673  49.247  36.226  1.00  0.00            
ATOM   2943  R2  CHO   448      84.373  47.197  38.076  1.00  0.00            
ATOM   2944  R3  CHO   448      85.823  48.847  39.676  1.00  0.00            
ATOM   2945  R4  CHO   448      84.773  46.797  41.476  1.00  0.00            
ATOM   2946  R5  CHO   448      84.573  48.947  41.726  1.00  0.00            
ATOM   2947  C1  CHO   448      86.373  48.097  44.976  1.00  0.00           C
ATOM   2948  C2  CHO   448      88.973  46.397  48.676  1.00  0.00           C
ATOM   2949  ROH CHO   449      64.623  17.447  63.626  1.00  0.00            
ATOM   2950  R1  CHO   449      64.573  16.547  60.926  1.00  0.00            
ATOM   2951  R2  CHO   449      62.223  15.947  59.626  1.00  0.00            
ATOM   2952  R3  CHO   449      63.173  17.747  57.826  1.00  0.00            
ATOM   2953  R4  CHO   449      62.773  15.247  56.326  1.00  0.00            
ATOM   2954  R5  CHO   449      64.573  16.397  56.426  1.00  0.00            
ATOM   2955  C1  CHO   449      63.973  16.497  52.626  1.00  0.00           C
ATOM   2956  C2  CHO   449      65.773  14.997  50.576  1.00  0.00           C
ATOM   2957  ROH CHO   450      46.423 157.597  29.626  1.00  0.00            
ATOM   2958  R1  CHO   450      47.573 156.497  31.926  1.00  0.00            
ATOM   2959  R2  CHO   450      47.923 153.747  32.276  1.00  0.00            
ATOM   2960  R3  CHO   450      50.473 154.447  32.726  1.00  0.00            
ATOM   2961  R4  CHO   450      49.923 152.447  34.776  1.00  0.00            
ATOM   2962  R5  CHO   450      50.723 154.447  35.126  1.00  0.00            
ATOM   2963  C1  CHO   450      53.473 152.397  36.676  1.00  0.00           C
ATOM   2964  C2  CHO   450      54.423 149.947  40.326  1.00  0.00           C
ATOM   2965  ROH CHO   451     195.073 130.347  19.876  1.00  0.00            
ATOM   2966  R1  CHO   451     196.623 130.847  22.126  1.00  0.00            
ATOM   2967  R2  CHO   451     195.923 132.697  24.076  1.00  0.00            
ATOM   2968  R3  CHO   451     196.223 130.547  25.776  1.00  0.00            
ATOM   2969  R4  CHO   451     195.623 132.797  27.526  1.00  0.00            
ATOM   2970  R5  CHO   451     197.323 131.447  27.676  1.00  0.00            
ATOM   2971  C1  CHO   451     195.673 130.897  31.076  1.00  0.00           C
ATOM   2972  C2  CHO   451     194.573 131.297  34.626  1.00  0.00           C
ATOM   2973  ROH CHO   452      10.273 173.747  57.876  1.00  0.00            
ATOM   2974  R1  CHO   452       9.023 175.097  55.726  1.00  0.00            
ATOM   2975  R2  CHO   452      10.373 175.897  53.476  1.00  0.00            
ATOM   2976  R3  CHO   452       8.473 174.447  52.176  1.00  0.00            
ATOM   2977  R4  CHO   452       9.123 176.647  50.326  1.00  0.00            
ATOM   2978  R5  CHO   452       7.123 176.097  51.076  1.00  0.00            
ATOM   2979  C1  CHO   452       6.623 175.697  47.326  1.00  0.00           C
ATOM   2980  C2  CHO   452       3.823 176.347  44.176  1.00  0.00           C
ATOM   2981  ROH CHO   453      46.523  11.897  65.626  1.00  0.00            
ATOM   2982  R1  CHO   453      45.523  10.847  63.176  1.00  0.00            
ATOM   2983  R2  CHO   453      46.223  11.797  60.726  1.00  0.00            
ATOM   2984  R3  CHO   453      46.873   9.197  60.226  1.00  0.00            
ATOM   2985  R4  CHO   453      46.023  10.297  57.626  1.00  0.00            
ATOM   2986  R5  CHO   453      45.273   8.497  58.626  1.00  0.00            
ATOM   2987  C1  CHO   453      46.523   6.947  55.376  1.00  0.00           C
ATOM   2988  C2  CHO   453      48.273   6.547  52.626  1.00  0.00           C
ATOM   2989  ROH CHO   454      74.623  26.597  30.926  1.00  0.00            
ATOM   2990  R1  CHO   454      75.673  27.347  33.476  1.00  0.00            
ATOM   2991  R2  CHO   454      74.223  27.097  35.776  1.00  0.00            
ATOM   2992  R3  CHO   454      76.373  25.697  36.626  1.00  0.00            
ATOM   2993  R4  CHO   454      75.323  26.947  39.076  1.00  0.00            
ATOM   2994  R5  CHO   454      77.373  27.097  38.326  1.00  0.00            
ATOM   2995  C1  CHO   454      78.023  25.547  41.776  1.00  0.00           C
ATOM   2996  C2  CHO   454      77.023  27.447  44.576  1.00  0.00           C
ATOM   2997  ROH CHO   455      71.673 105.847  21.826  1.00  0.00            
ATOM   2998  R1  CHO   455      71.273 106.347  24.626  1.00  0.00            
ATOM   2999  R2  CHO   455      71.773 108.797  25.776  1.00  0.00            
ATOM   3000  R3  CHO   455      69.223 108.547  26.626  1.00  0.00            
ATOM   3001  R4  CHO   455      70.273 110.847  28.126  1.00  0.00            
ATOM   3002  R5  CHO   455      69.323 109.047  28.976  1.00  0.00            
ATOM   3003  C1  CHO   455      66.973 111.747  30.276  1.00  0.00           C
ATOM   3004  C2  CHO   455      64.423 112.747  33.676  1.00  0.00           C
ATOM   3005  ROH CHO   456      70.873  90.097  29.126  1.00  0.00            
ATOM   3006  R1  CHO   456      68.973  89.247  31.026  1.00  0.00            
ATOM   3007  R2  CHO   456      69.373  89.447  33.776  1.00  0.00            
ATOM   3008  R3  CHO   456      67.023  90.797  33.676  1.00  0.00            
ATOM   3009  R4  CHO   456      67.473  90.147  36.526  1.00  0.00            
ATOM   3010  R5  CHO   456      65.673  89.697  35.326  1.00  0.00            
ATOM   3011  C1  CHO   456      64.123  91.847  38.076  1.00  0.00           C
ATOM   3012  C2  CHO   456      61.673  92.697  40.976  1.00  0.00           C
ATOM   3013  ROH CHO   457     107.073 115.497  54.576  1.00  0.00            
ATOM   3014  R1  CHO   457     106.673 114.297  52.076  1.00  0.00            
ATOM   3015  R2  CHO   457     106.573 111.547  51.726  1.00  0.00            
ATOM   3016  R3  CHO   457     104.173 112.147  50.526  1.00  0.00            
ATOM   3017  R4  CHO   457     105.373 110.097  48.826  1.00  0.00            
ATOM   3018  R5  CHO   457     104.623 112.047  48.176  1.00  0.00            
ATOM   3019  C1  CHO   457     102.423 109.797  46.076  1.00  0.00           C
ATOM   3020  C2  CHO   457      99.873 110.347  43.026  1.00  0.00           C
ATOM   3021  ROH CHO   458     147.223 209.797  37.626  1.00  0.00            
ATOM   3022  R1  CHO   458     145.873 210.097  40.126  1.00  0.00            
ATOM   3023  R2  CHO   458     146.823 208.947  42.476  1.00  0.00            
ATOM   3024  R3  CHO   458     146.673 211.497  43.376  1.00  0.00            
ATOM   3025  R4  CHO   458     147.373 209.897  45.726  1.00  0.00            
ATOM   3026  R5  CHO   458     145.723 211.297  45.576  1.00  0.00            
ATOM   3027  C1  CHO   458     147.573 212.797  48.526  1.00  0.00           C
ATOM   3028  C2  CHO   458     146.373 214.347  51.976  1.00  0.00           C
ATOM   3029  ROH CHO   459      50.073  63.947  58.076  1.00  0.00            
ATOM   3030  R1  CHO   459      50.273  62.397  55.726  1.00  0.00            
ATOM   3031  R2  CHO   459      49.323  63.197  53.276  1.00  0.00            
ATOM   3032  R3  CHO   459      51.873  62.647  52.476  1.00  0.00            
ATOM   3033  R4  CHO   459      50.223  62.297  50.076  1.00  0.00            
ATOM   3034  R5  CHO   459      51.623  60.797  50.926  1.00  0.00            
ATOM   3035  C1  CHO   459      53.123  61.197  47.426  1.00  0.00           C
ATOM   3036  C2  CHO   459      52.723  59.397  44.026  1.00  0.00           C
ATOM   3037  ROH CHO   460     129.123  79.197  60.176  1.00  0.00            
ATOM   3038  R1  CHO   460     128.973  77.997  57.626  1.00  0.00            
ATOM   3039  R2  CHO   460     127.673  79.197  55.476  1.00  0.00            
ATOM   3040  R3  CHO   460     130.073  78.797  54.226  1.00  0.00            
ATOM   3041  R4  CHO   460     128.073  78.847  52.076  1.00  0.00            
ATOM   3042  R5  CHO   460     129.523  77.297  52.426  1.00  0.00            
ATOM   3043  C1  CHO   460     130.523  78.297  48.926  1.00  0.00           C
ATOM   3044  C2  CHO   460     129.723  78.297  45.576  1.00  0.00           C
ATOM   3045  ROH CHO   461      73.073   6.747  36.026  1.00  0.00            
ATOM   3046  R1  CHO   461      73.223   8.797  37.976  1.00  0.00            
ATOM   3047  R2  CHO   461      71.223   9.247  39.776  1.00  0.00            
ATOM   3048  R3  CHO   461      73.223   9.047  41.576  1.00  0.00            
ATOM   3049  R4  CHO   461      71.373  10.947  42.826  1.00  0.00            
ATOM   3050  R5  CHO   461      73.473  11.247  42.476  1.00  0.00            
ATOM   3051  C1  CHO   461      73.323  11.697  46.276  1.00  0.00           C
ATOM   3052  C2  CHO   461      70.323  12.647  48.326  1.00  0.00           C
ATOM   3053  ROH CHO   462      46.923 183.047  57.576  1.00  0.00            
ATOM   3054  R1  CHO   462      46.273 181.847  55.126  1.00  0.00            
ATOM   3055  R2  CHO   462      44.023 182.547  53.676  1.00  0.00            
ATOM   3056  R3  CHO   462      45.773 182.997  51.676  1.00  0.00            
ATOM   3057  R4  CHO   462      43.223 182.597  50.326  1.00  0.00            
ATOM   3058  R5  CHO   462      45.073 181.497  49.926  1.00  0.00            
ATOM   3059  C1  CHO   462      44.423 182.997  46.476  1.00  0.00           C
ATOM   3060  C2  CHO   462      43.073 183.147  42.326  1.00  0.00           C
ATOM   3061  ROH CHO   463     152.673 150.997  20.576  1.00  0.00            
ATOM   3062  R1  CHO   463     152.873 150.747  23.376  1.00  0.00            
ATOM   3063  R2  CHO   463     154.923 151.897  24.826  1.00  0.00            
ATOM   3064  R3  CHO   463     152.873 152.947  26.276  1.00  0.00            
ATOM   3065  R4  CHO   463     154.973 152.497  28.226  1.00  0.00            
ATOM   3066  R5  CHO   463     152.873 151.797  28.326  1.00  0.00            
ATOM   3067  C1  CHO   463     153.023 153.797  31.576  1.00  0.00           C
ATOM   3068  C2  CHO   463     155.073 153.197  33.776  1.00  0.00           C
ATOM   3069  ROH CHO   464     169.523  82.397  46.576  1.00  0.00            
ATOM   3070  R1  CHO   464     172.073  82.097  45.326  1.00  0.00            
ATOM   3071  R2  CHO   464     173.523  79.747  45.476  1.00  0.00            
ATOM   3072  R3  CHO   464     173.523  79.947  42.776  1.00  0.00            
ATOM   3073  R4  CHO   464     176.273  79.197  43.476  1.00  0.00            
ATOM   3074  R5  CHO   464     175.673  80.897  42.226  1.00  0.00            
ATOM   3075  C1  CHO   464     177.823  78.997  39.726  1.00  0.00           C
ATOM   3076  C2  CHO   464     180.923  76.747  40.526  1.00  0.00           C
ATOM   3077  ROH CHO   465     176.873 155.797  54.176  1.00  0.00            
ATOM   3078  R1  CHO   465     178.873 155.197  52.226  1.00  0.00            
ATOM   3079  R2  CHO   465     178.573 155.747  49.526  1.00  0.00            
ATOM   3080  R3  CHO   465     180.923 157.047  49.876  1.00  0.00            
ATOM   3081  R4  CHO   465     180.823 156.447  47.026  1.00  0.00            
ATOM   3082  R5  CHO   465     182.423 155.947  48.376  1.00  0.00            
ATOM   3083  C1  CHO   465     184.323 158.047  45.876  1.00  0.00           C
ATOM   3084  C2  CHO   465     187.073 159.247  44.826  1.00  0.00           C
ATOM   3085  ROH CHO   466     144.123  66.447  57.076  1.00  0.00            
ATOM   3086  R1  CHO   466     145.623  66.747  54.676  1.00  0.00            
ATOM   3087  R2  CHO   466     147.173  64.697  53.626  1.00  0.00            
ATOM   3088  R3  CHO   466     145.723  65.197  51.376  1.00  0.00            
ATOM   3089  R4  CHO   466     148.123  63.847  50.376  1.00  0.00            
ATOM   3090  R5  CHO   466     147.323  65.747  49.676  1.00  0.00            
ATOM   3091  C1  CHO   466     147.273  63.847  46.426  1.00  0.00           C
ATOM   3092  C2  CHO   466     147.623  59.597  44.276  1.00  0.00           C
ATOM   3093  ROH CHO   467     145.723  25.597  62.926  1.00  0.00            
ATOM   3094  R1  CHO   467     145.823  24.497  60.326  1.00  0.00            
ATOM   3095  R2  CHO   467     143.523  23.947  58.876  1.00  0.00            
ATOM   3096  R3  CHO   467     144.773  25.447  56.976  1.00  0.00            
ATOM   3097  R4  CHO   467     142.723  23.947  55.476  1.00  0.00            
ATOM   3098  R5  CHO   467     144.873  24.047  55.026  1.00  0.00            
ATOM   3099  C1  CHO   467     143.473  25.397  51.776  1.00  0.00           C
ATOM   3100  C2  CHO   467     141.723  26.897  48.776  1.00  0.00           C
ATOM   3101  ROH CHO   468     205.723  78.847  52.726  1.00  0.00            
ATOM   3102  R1  CHO   468     204.823  77.897  50.226  1.00  0.00            
ATOM   3103  R2  CHO   468     203.873  79.597  48.276  1.00  0.00            
ATOM   3104  R3  CHO   468     205.773  78.397  46.726  1.00  0.00            
ATOM   3105  R4  CHO   468     203.823  79.447  44.826  1.00  0.00            
ATOM   3106  R5  CHO   468     204.573  77.397  44.926  1.00  0.00            
ATOM   3107  C1  CHO   468     205.573  78.247  41.376  1.00  0.00           C
ATOM   3108  C2  CHO   468     204.273  76.147  38.326  1.00  0.00           C
ATOM   3109  ROH CHO   469      92.373 102.847  60.176  1.00  0.00            
ATOM   3110  R1  CHO   469      93.923 101.747  58.076  1.00  0.00            
ATOM   3111  R2  CHO   469      92.973  99.897  56.326  1.00  0.00            
ATOM   3112  R3  CHO   469      93.823 101.697  54.476  1.00  0.00            
ATOM   3113  R4  CHO   469      93.273  99.247  52.926  1.00  0.00            
ATOM   3114  R5  CHO   469      95.123 100.397  52.926  1.00  0.00            
ATOM   3115  C1  CHO   469      94.273 100.597  49.226  1.00  0.00           C
ATOM   3116  C2  CHO   469      91.623  99.347  47.026  1.00  0.00           C
ATOM   3117  ROH CHO   470      38.273  32.697  32.276  1.00  0.00            
ATOM   3118  R1  CHO   470      36.723  33.997  34.276  1.00  0.00            
ATOM   3119  R2  CHO   470      34.723  32.747  35.676  1.00  0.00            
ATOM   3120  R3  CHO   470      36.123  33.647  37.826  1.00  0.00            
ATOM   3121  R4  CHO   470      33.423  33.097  38.876  1.00  0.00            
ATOM   3122  R5  CHO   470      34.573  34.947  39.076  1.00  0.00            
ATOM   3123  C1  CHO   470      34.023  34.147  42.776  1.00  0.00           C
ATOM   3124  C2  CHO   470      34.323  34.747  47.026  1.00  0.00           C
ATOM   3125  ROH CHO   471     133.073 127.697  54.926  1.00  0.00            
ATOM   3126  R1  CHO   471     134.373 127.197  52.476  1.00  0.00            
ATOM   3127  R2  CHO   471     133.723 125.047  50.876  1.00  0.00            
ATOM   3128  R3  CHO   471     133.323 126.947  48.976  1.00  0.00            
ATOM   3129  R4  CHO   471     133.573 124.447  47.476  1.00  0.00            
ATOM   3130  R5  CHO   471     134.723 126.247  47.176  1.00  0.00            
ATOM   3131  C1  CHO   471     133.073 125.897  43.726  1.00  0.00           C
ATOM   3132  C2  CHO   471     134.773 125.147  40.176  1.00  0.00           C
ATOM   3133  ROH CHO   472     178.873   2.247  63.726  1.00  0.00            
ATOM   3134  R1  CHO   472     179.723   3.597  61.376  1.00  0.00            
ATOM   3135  R2  CHO   472     180.423   2.247  59.026  1.00  0.00            
ATOM   3136  R3  CHO   472     178.573   3.897  57.926  1.00  0.00            
ATOM   3137  R4  CHO   472     179.973   2.697  55.626  1.00  0.00            
ATOM   3138  R5  CHO   472     179.673   4.797  56.026  1.00  0.00            
ATOM   3139  C1  CHO   472     177.973   4.497  52.626  1.00  0.00           C
ATOM   3140  C2  CHO   472     178.923   5.347  49.426  1.00  0.00           C
ATOM   3141  ROH CHO   473      68.923 200.647  54.576  1.00  0.00            
ATOM   3142  R1  CHO   473      68.723 200.197  51.776  1.00  0.00            
ATOM   3143  R2  CHO   473      67.623 202.047  50.026  1.00  0.00            
ATOM   3144  R3  CHO   473      69.973 201.697  48.726  1.00  0.00            
ATOM   3145  R4  CHO   473      68.073 202.547  46.676  1.00  0.00            
ATOM   3146  R5  CHO   473      69.373 200.797  46.626  1.00  0.00            
ATOM   3147  C1  CHO   473      70.573 202.547  43.476  1.00  0.00           C
ATOM   3148  C2  CHO   473      72.323 199.797  40.726  1.00  0.00           C
ATOM   3149  ROH CHO   474      28.823  64.747  53.576  1.00  0.00            
ATOM   3150  R1  CHO   474      28.673  62.897  51.476  1.00  0.00            
ATOM   3151  R2  CHO   474      28.023  63.697  48.876  1.00  0.00            
ATOM   3152  R3  CHO   474      30.373  62.397  48.276  1.00  0.00            
ATOM   3153  R4  CHO   474      28.923  62.597  45.726  1.00  0.00            
ATOM   3154  R5  CHO   474      29.723  60.747  46.626  1.00  0.00            
ATOM   3155  C1  CHO   474      31.623  60.747  43.276  1.00  0.00           C
ATOM   3156  C2  CHO   474      33.373  60.047  40.426  1.00  0.00           C
ATOM   3157  ROH CHO   475      61.873 150.347  18.776  1.00  0.00            
ATOM   3158  R1  CHO   475      61.323 149.247  21.276  1.00  0.00            
ATOM   3159  R2  CHO   475      63.123 147.697  22.676  1.00  0.00            
ATOM   3160  R3  CHO   475      62.673 149.497  24.676  1.00  0.00            
ATOM   3161  R4  CHO   475      62.673 146.897  26.026  1.00  0.00            
ATOM   3162  R5  CHO   475      61.123 148.397  26.126  1.00  0.00            
ATOM   3163  C1  CHO   475      61.973 148.147  29.826  1.00  0.00           C
ATOM   3164  C2  CHO   475      64.573 149.797  32.276  1.00  0.00           C
ATOM   3165  ROH CHO   476      77.873 134.697  52.376  1.00  0.00            
ATOM   3166  R1  CHO   476      76.673 133.847  49.976  1.00  0.00            
ATOM   3167  R2  CHO   476      77.573 134.697  47.476  1.00  0.00            
ATOM   3168  R3  CHO   476      77.673 132.047  46.976  1.00  0.00            
ATOM   3169  R4  CHO   476      77.673 133.297  44.326  1.00  0.00            
ATOM   3170  R5  CHO   476      76.323 131.697  45.026  1.00  0.00            
ATOM   3171  C1  CHO   476      77.873 129.947  42.026  1.00  0.00           C
ATOM   3172  C2  CHO   476      77.923 128.647  39.176  1.00  0.00           C
ATOM   3173  ROH CHO   477     142.073  71.597  58.476  1.00  0.00            
ATOM   3174  R1  CHO   477     142.473  70.397  55.926  1.00  0.00            
ATOM   3175  R2  CHO   477     142.023  71.747  53.576  1.00  0.00            
ATOM   3176  R3  CHO   477     144.573  70.997  53.026  1.00  0.00            
ATOM   3177  R4  CHO   477     143.273  71.147  50.376  1.00  0.00            
ATOM   3178  R5  CHO   477     144.373  69.447  51.176  1.00  0.00            
ATOM   3179  C1  CHO   477     146.423  70.147  48.026  1.00  0.00           C
ATOM   3180  C2  CHO   477     146.423  68.747  44.676  1.00  0.00           C
ATOM   3181  ROH CHO   478     151.873  76.147  23.076  1.00  0.00            
ATOM   3182  R1  CHO   478     152.773  76.047  25.776  1.00  0.00            
ATOM   3183  R2  CHO   478     154.023  78.147  27.026  1.00  0.00            
ATOM   3184  R3  CHO   478     152.073  77.797  28.876  1.00  0.00            
ATOM   3185  R4  CHO   478     154.223  79.197  30.326  1.00  0.00            
ATOM   3186  R5  CHO   478     153.273  77.347  30.926  1.00  0.00            
ATOM   3187  C1  CHO   478     152.523  79.447  33.976  1.00  0.00           C
ATOM   3188  C2  CHO   478     151.573  78.497  37.526  1.00  0.00           C
ATOM   3189  ROH CHO   479     144.323 161.497  23.176  1.00  0.00            
ATOM   3190  R1  CHO   479     143.473 161.397  25.876  1.00  0.00            
ATOM   3191  R2  CHO   479     142.373 159.147  26.976  1.00  0.00            
ATOM   3192  R3  CHO   479     144.373 159.497  28.826  1.00  0.00            
ATOM   3193  R4  CHO   479     142.323 157.947  30.226  1.00  0.00            
ATOM   3194  R5  CHO   479     143.173 159.797  30.876  1.00  0.00            
ATOM   3195  C1  CHO   479     144.123 157.547  33.826  1.00  0.00           C
ATOM   3196  C2  CHO   479     144.073 153.947  36.376  1.00  0.00           C
ATOM   3197  ROH CHO   480      72.623 185.847  51.376  1.00  0.00            
ATOM   3198  R1  CHO   480      72.323 186.847  48.726  1.00  0.00            
ATOM   3199  R2  CHO   480      71.873 185.197  46.576  1.00  0.00            
ATOM   3200  R3  CHO   480      69.723 186.847  46.226  1.00  0.00            
ATOM   3201  R4  CHO   480      70.223 185.697  43.576  1.00  0.00            
ATOM   3202  R5  CHO   480      70.023 187.797  44.026  1.00  0.00            
ATOM   3203  C1  CHO   480      67.273 187.447  41.476  1.00  0.00           C
ATOM   3204  C2  CHO   480      69.073 187.747  37.226  1.00  0.00           C
ATOM   3205  ROH CHO   481      64.323 189.097  54.026  1.00  0.00            
ATOM   3206  R1  CHO   481      64.323 190.947  51.876  1.00  0.00            
ATOM   3207  R2  CHO   481      62.473 190.747  49.776  1.00  0.00            
ATOM   3208  R3  CHO   481      61.973 193.347  50.476  1.00  0.00            
ATOM   3209  R4  CHO   481      61.423 193.197  47.576  1.00  0.00            
ATOM   3210  R5  CHO   481      62.773 194.597  48.576  1.00  0.00            
ATOM   3211  C1  CHO   481      60.323 197.047  46.926  1.00  0.00           C
ATOM   3212  C2  CHO   481      58.923 198.647  43.726  1.00  0.00           C
ATOM   3213  ROH CHO   482     221.373 113.697  52.126  1.00  0.00            
ATOM   3214  R1  CHO   482     219.723 112.897  49.976  1.00  0.00            
ATOM   3215  R2  CHO   482     218.673 114.697  48.126  1.00  0.00            
ATOM   3216  R3  CHO   482     219.873 113.047  46.326  1.00  0.00            
ATOM   3217  R4  CHO   482     218.323 114.947  44.726  1.00  0.00            
ATOM   3218  R5  CHO   482     218.223 112.747  44.626  1.00  0.00            
ATOM   3219  C1  CHO   482     219.173 113.547  41.026  1.00  0.00           C
ATOM   3220  C2  CHO   482     220.073 114.097  36.876  1.00  0.00           C
ATOM   3221  ROH CHO   483     204.723  22.147  35.126  1.00  0.00            
ATOM   3222  R1  CHO   483     204.873  22.147  37.926  1.00  0.00            
ATOM   3223  R2  CHO   483     203.773  20.147  39.476  1.00  0.00            
ATOM   3224  R3  CHO   483     206.273  20.047  40.526  1.00  0.00            
ATOM   3225  R4  CHO   483     204.773  17.997  42.026  1.00  0.00            
ATOM   3226  R5  CHO   483     205.923  19.647  42.876  1.00  0.00            
ATOM   3227  C1  CHO   483     207.673  16.647  44.476  1.00  0.00           C
ATOM   3228  C2  CHO   483     208.973  14.147  45.676  1.00  0.00           C
ATOM   3229  ROH CHO   484      60.073  61.147  27.376  1.00  0.00            
ATOM   3230  R1  CHO   484      59.073  61.297  30.026  1.00  0.00            
ATOM   3231  R2  CHO   484      59.873  59.547  32.026  1.00  0.00            
ATOM   3232  R3  CHO   484      60.423  61.897  33.326  1.00  0.00            
ATOM   3233  R4  CHO   484      59.973  59.897  35.476  1.00  0.00            
ATOM   3234  R5  CHO   484      58.973  61.847  35.276  1.00  0.00            
ATOM   3235  C1  CHO   484      60.573  62.297  38.726  1.00  0.00           C
ATOM   3236  C2  CHO   484      61.573  61.647  42.926  1.00  0.00           C
ATOM   3237  ROH CHO   485      46.173  76.747  57.076  1.00  0.00            
ATOM   3238  R1  CHO   485      46.023  77.497  54.326  1.00  0.00            
ATOM   3239  R2  CHO   485      48.273  78.147  52.876  1.00  0.00            
ATOM   3240  R3  CHO   485      47.323  76.247  51.176  1.00  0.00            
ATOM   3241  R4  CHO   485      49.273  77.797  49.576  1.00  0.00            
ATOM   3242  R5  CHO   485      47.173  77.347  49.076  1.00  0.00            
ATOM   3243  C1  CHO   485      48.923  75.797  46.076  1.00  0.00           C
ATOM   3244  C2  CHO   485      51.773  77.397  44.476  1.00  0.00           C
ATOM   3245  ROH CHO   486      81.823  51.397  33.126  1.00  0.00            
ATOM   3246  R1  CHO   486      81.823  52.997  35.476  1.00  0.00            
ATOM   3247  R2  CHO   486      80.573  52.197  37.776  1.00  0.00            
ATOM   3248  R3  CHO   486      83.023  52.697  38.876  1.00  0.00            
ATOM   3249  R4  CHO   486      81.223  52.347  41.176  1.00  0.00            
ATOM   3250  R5  CHO   486      82.573  53.997  40.826  1.00  0.00            
ATOM   3251  C1  CHO   486      83.923  52.847  44.226  1.00  0.00           C
ATOM   3252  C2  CHO   486      81.673  50.847  46.476  1.00  0.00           C
ATOM   3253  ROH CHO   487     186.973 193.947  64.476  1.00  0.00            
ATOM   3254  R1  CHO   487     187.773 195.797  62.476  1.00  0.00            
ATOM   3255  R2  CHO   487     190.373 196.647  62.176  1.00  0.00            
ATOM   3256  R3  CHO   487     189.973 195.797  59.576  1.00  0.00            
ATOM   3257  R4  CHO   487     192.023 197.897  59.426  1.00  0.00            
ATOM   3258  R5  CHO   487     190.173 197.797  58.276  1.00  0.00            
ATOM   3259  C1  CHO   487     192.673 197.847  55.426  1.00  0.00           C
ATOM   3260  C2  CHO   487     193.973 198.747  52.326  1.00  0.00           C
ATOM   3261  ROH CHO   488      83.823  36.147  34.076  1.00  0.00            
ATOM   3262  R1  CHO   488      82.923  36.047  36.776  1.00  0.00            
ATOM   3263  R2  CHO   488      81.373  38.047  37.926  1.00  0.00            
ATOM   3264  R3  CHO   488      79.673  35.947  38.476  1.00  0.00            
ATOM   3265  R4  CHO   488      78.823  38.147  40.226  1.00  0.00            
ATOM   3266  R5  CHO   488      79.373  36.147  40.876  1.00  0.00            
ATOM   3267  C1  CHO   488      75.773  36.297  42.176  1.00  0.00           C
ATOM   3268  C2  CHO   488      75.073  38.297  46.276  1.00  0.00           C
ATOM   3269  ROH CHO   489     111.923  75.147  60.176  1.00  0.00            
ATOM   3270  R1  CHO   489     110.573  73.847  58.026  1.00  0.00            
ATOM   3271  R2  CHO   489     109.273  75.247  56.026  1.00  0.00            
ATOM   3272  R3  CHO   489     110.873  73.747  54.426  1.00  0.00            
ATOM   3273  R4  CHO   489     108.773  74.847  52.676  1.00  0.00            
ATOM   3274  R5  CHO   489     109.373  72.747  52.876  1.00  0.00            
ATOM   3275  C1  CHO   489     109.973  73.197  49.126  1.00  0.00           C
ATOM   3276  C2  CHO   489     108.973  75.397  46.276  1.00  0.00           C
ATOM   3277  ROH CHO   490      90.823 100.047  24.676  1.00  0.00            
ATOM   3278  R1  CHO   490      92.123 100.347  27.126  1.00  0.00            
ATOM   3279  R2  CHO   490      92.323 102.747  28.476  1.00  0.00            
ATOM   3280  R3  CHO   490      91.273 101.397  30.526  1.00  0.00            
ATOM   3281  R4  CHO   490      91.823 103.997  31.626  1.00  0.00            
ATOM   3282  R5  CHO   490      92.473 102.097  32.426  1.00  0.00            
ATOM   3283  C1  CHO   490      90.523 103.447  35.426  1.00  0.00           C
ATOM   3284  C2  CHO   490      88.573 103.447  38.326  1.00  0.00           C
ATOM   3285  ROH CHO   491      32.373 221.497  34.126  1.00  0.00            
ATOM   3286  R1  CHO   491      33.773 222.047  36.476  1.00  0.00            
ATOM   3287  R2  CHO   491      32.673 221.697  39.026  1.00  0.00            
ATOM   3288  R3  CHO   491      34.923 220.197  39.376  1.00  0.00            
ATOM   3289  R4  CHO   491      34.223 221.147  42.076  1.00  0.00            
ATOM   3290  R5  CHO   491      36.173 221.347  41.076  1.00  0.00            
ATOM   3291  C1  CHO   491      37.223 219.497  44.226  1.00  0.00           C
ATOM   3292  C2  CHO   491      40.873 217.347  44.376  1.00  0.00           C
ATOM   3293  ROH CHO   492     122.973  21.597  34.376  1.00  0.00            
ATOM   3294  R1  CHO   492     121.673  21.647  36.876  1.00  0.00            
ATOM   3295  R2  CHO   492     122.623  20.197  39.026  1.00  0.00            
ATOM   3296  R3  CHO   492     122.573  22.597  40.276  1.00  0.00            
ATOM   3297  R4  CHO   492     122.923  20.647  42.476  1.00  0.00            
ATOM   3298  R5  CHO   492     121.373  22.197  42.326  1.00  0.00            
ATOM   3299  C1  CHO   492     123.073  23.197  45.626  1.00  0.00           C
ATOM   3300  C2  CHO   492     122.223  26.697  48.626  1.00  0.00           C
ATOM   3301  ROH CHO   493     130.923  85.047  25.326  1.00  0.00            
ATOM   3302  R1  CHO   493     131.623  86.747  27.426  1.00  0.00            
ATOM   3303  R2  CHO   493     130.323  86.697  29.876  1.00  0.00            
ATOM   3304  R3  CHO   493     132.823  86.397  30.876  1.00  0.00            
ATOM   3305  R4  CHO   493     131.373  87.747  32.976  1.00  0.00            
ATOM   3306  R5  CHO   493     133.273  88.397  32.076  1.00  0.00            
ATOM   3307  C1  CHO   493     134.373  88.097  35.726  1.00  0.00           C
ATOM   3308  C2  CHO   493     133.823  89.847  38.226  1.00  0.00           C
ATOM   3309  ROH CHO   494     122.323  99.847  56.926  1.00  0.00            
ATOM   3310  R1  CHO   494     123.823 100.547  54.626  1.00  0.00            
ATOM   3311  R2  CHO   494     123.773  98.997  52.326  1.00  0.00            
ATOM   3312  R3  CHO   494     123.073 101.397  51.176  1.00  0.00            
ATOM   3313  R4  CHO   494     123.523  99.547  48.926  1.00  0.00            
ATOM   3314  R5  CHO   494     124.473 101.497  49.226  1.00  0.00            
ATOM   3315  C1  CHO   494     122.723 102.097  45.876  1.00  0.00           C
ATOM   3316  C2  CHO   494     125.473 103.847  42.876  1.00  0.00           C
ATOM   3317  ROH CHO   495      80.073  73.497  61.726  1.00  0.00            
ATOM   3318  R1  CHO   495      80.723  72.697  59.126  1.00  0.00            
ATOM   3319  R2  CHO   495      79.123  70.997  57.626  1.00  0.00            
ATOM   3320  R3  CHO   495      79.273  72.997  55.776  1.00  0.00            
ATOM   3321  R4  CHO   495      79.473  70.547  54.176  1.00  0.00            
ATOM   3322  R5  CHO   495      80.873  72.197  54.176  1.00  0.00            
ATOM   3323  C1  CHO   495      79.823  72.147  50.476  1.00  0.00           C
ATOM   3324  C2  CHO   495      80.473  75.347  48.776  1.00  0.00           C
ATOM   3325  ROH CHO   496      46.523  35.397  31.676  1.00  0.00            
ATOM   3326  R1  CHO   496      47.223  36.547  34.126  1.00  0.00            
ATOM   3327  R2  CHO   496      45.473  36.747  36.226  1.00  0.00            
ATOM   3328  R3  CHO   496      47.423  35.447  37.626  1.00  0.00            
ATOM   3329  R4  CHO   496      45.923  36.897  39.676  1.00  0.00            
ATOM   3330  R5  CHO   496      48.073  36.997  39.326  1.00  0.00            
ATOM   3331  C1  CHO   496      48.073  35.747  42.926  1.00  0.00           C
ATOM   3332  C2  CHO   496      48.623  39.447  44.326  1.00  0.00           C
ATOM   3333  ROH CHO   497     135.123 143.047  55.626  1.00  0.00            
ATOM   3334  R1  CHO   497     135.623 141.647  53.176  1.00  0.00            
ATOM   3335  R2  CHO   497     134.023 141.997  50.976  1.00  0.00            
ATOM   3336  R3  CHO   497     136.373 142.547  49.726  1.00  0.00            
ATOM   3337  R4  CHO   497     134.673 141.397  47.626  1.00  0.00            
ATOM   3338  R5  CHO   497     136.673 140.697  48.226  1.00  0.00            
ATOM   3339  C1  CHO   497     137.323 141.547  44.526  1.00  0.00           C
ATOM   3340  C2  CHO   497     137.173 143.397  40.876  1.00  0.00           C
ATOM   3341  ROH CHO   498      76.773 218.797  58.226  1.00  0.00            
ATOM   3342  R1  CHO   498      74.023 219.097  57.676  1.00  0.00            
ATOM   3343  R2  CHO   498      72.673 221.447  58.126  1.00  0.00            
ATOM   3344  R3  CHO   498      71.973 221.147  55.526  1.00  0.00            
ATOM   3345  R4  CHO   498      70.123 223.197  56.626  1.00  0.00            
ATOM   3346  R5  CHO   498      69.573 221.347  55.576  1.00  0.00            
ATOM   3347  C1  CHO   498      67.973 223.947  53.276  1.00  0.00           C
ATOM   3348  C2  CHO   498      67.573 227.097  52.576  1.00  0.00           C
ATOM   3349  ROH CHO   499     113.373  44.747  30.326  1.00  0.00            
ATOM   3350  R1  CHO   499     113.023  43.097  32.626  1.00  0.00            
ATOM   3351  R2  CHO   499     115.123  42.347  34.226  1.00  0.00            
ATOM   3352  R3  CHO   499     113.623  43.397  36.226  1.00  0.00            
ATOM   3353  R4  CHO   499     115.923  42.197  37.626  1.00  0.00            
ATOM   3354  R5  CHO   499     113.773  41.847  38.026  1.00  0.00            
ATOM   3355  C1  CHO   499     114.923  43.097  41.426  1.00  0.00           C
ATOM   3356  C2  CHO   499     115.773  44.597  45.126  1.00  0.00           C
ATOM   3357  ROH CHO   500     165.423 190.047  41.726  1.00  0.00            
ATOM   3358  R1  CHO   500     164.423 192.197  43.276  1.00  0.00            
ATOM   3359  R2  CHO   500     161.723 192.447  43.826  1.00  0.00            
ATOM   3360  R3  CHO   500     162.623 192.547  46.426  1.00  0.00            
ATOM   3361  R4  CHO   500     159.673 192.747  46.626  1.00  0.00            
ATOM   3362  R5  CHO   500     161.173 194.147  47.476  1.00  0.00            
ATOM   3363  C1  CHO   500     159.323 193.047  50.676  1.00  0.00           C
ATOM   3364  C2  CHO   500     155.423 191.097  49.976  1.00  0.00           C
ATOM   3365  ROH CHO   501     194.073 156.597  55.376  1.00  0.00            
ATOM   3366  R1  CHO   501     194.673 155.197  52.976  1.00  0.00            
ATOM   3367  R2  CHO   501     193.123 153.147  52.026  1.00  0.00            
ATOM   3368  R3  CHO   501     193.073 154.647  49.776  1.00  0.00            
ATOM   3369  R4  CHO   501     193.373 151.897  48.826  1.00  0.00            
ATOM   3370  R5  CHO   501     194.673 153.597  48.326  1.00  0.00            
ATOM   3371  C1  CHO   501     193.473 152.597  44.826  1.00  0.00           C
ATOM   3372  C2  CHO   501     195.023 153.947  41.426  1.00  0.00           C
ATOM   3373  ROH CHO   502     167.423  92.497  54.326  1.00  0.00            
ATOM   3374  R1  CHO   502     168.873  91.447  52.176  1.00  0.00            
ATOM   3375  R2  CHO   502     169.773  93.047  50.076  1.00  0.00            
ATOM   3376  R3  CHO   502     172.173  91.897  50.726  1.00  0.00            
ATOM   3377  R4  CHO   502     172.423  92.597  47.876  1.00  0.00            
ATOM   3378  R5  CHO   502     172.773  90.647  48.776  1.00  0.00            
ATOM   3379  C1  CHO   502     176.173  91.297  47.176  1.00  0.00           C
ATOM   3380  C2  CHO   502     178.523  89.347  44.526  1.00  0.00           C
ATOM   3381  ROH CHO   503      93.573 154.097  40.826  1.00  0.00            
ATOM   3382  R1  CHO   503      96.423 153.947  40.726  1.00  0.00            
ATOM   3383  R2  CHO   503      97.773 153.247  38.426  1.00  0.00            
ATOM   3384  R3  CHO   503      99.073 155.597  38.826  1.00  0.00            
ATOM   3385  R4  CHO   503     101.123 153.797  37.776  1.00  0.00            
ATOM   3386  R5  CHO   503     101.223 154.947  39.626  1.00  0.00            
ATOM   3387  C1  CHO   503     104.273 156.347  37.826  1.00  0.00           C
ATOM   3388  C2  CHO   503     106.373 159.397  36.676  1.00  0.00           C
ATOM   3389  ROH CHO   504     175.273 113.497  24.726  1.00  0.00            
ATOM   3390  R1  CHO   504     175.073 114.397  27.426  1.00  0.00            
ATOM   3391  R2  CHO   504     173.023 113.597  29.126  1.00  0.00            
ATOM   3392  R3  CHO   504     175.073 112.897  30.726  1.00  0.00            
ATOM   3393  R4  CHO   504     172.923 113.647  32.576  1.00  0.00            
ATOM   3394  R5  CHO   504     174.973 114.447  32.576  1.00  0.00            
ATOM   3395  C1  CHO   504     174.823 112.997  36.076  1.00  0.00           C
ATOM   3396  C2  CHO   504     171.873 113.147  38.876  1.00  0.00           C
ATOM   3397  ROH CHO   505      68.823  34.147  63.976  1.00  0.00            
ATOM   3398  R1  CHO   505      68.423  34.147  61.176  1.00  0.00            
ATOM   3399  R2  CHO   505      68.823  36.347  59.576  1.00  0.00            
ATOM   3400  R3  CHO   505      70.423  34.647  58.176  1.00  0.00            
ATOM   3401  R4  CHO   505      69.473  36.547  56.176  1.00  0.00            
ATOM   3402  R5  CHO   505      69.323  34.397  56.076  1.00  0.00            
ATOM   3403  C1  CHO   505      71.323  35.047  52.926  1.00  0.00           C
ATOM   3404  C2  CHO   505      73.773  34.647  49.826  1.00  0.00           C
ATOM   3405  ROH CHO   506     212.923 123.797  21.426  1.00  0.00            
ATOM   3406  R1  CHO   506     214.223 123.497  23.926  1.00  0.00            
ATOM   3407  R2  CHO   506     213.723 125.147  26.076  1.00  0.00            
ATOM   3408  R3  CHO   506     213.173 122.847  27.326  1.00  0.00            
ATOM   3409  R4  CHO   506     213.423 124.797  29.476  1.00  0.00            
ATOM   3410  R5  CHO   506     214.473 122.947  29.326  1.00  0.00            
ATOM   3411  C1  CHO   506     212.723 122.397  32.676  1.00  0.00           C
ATOM   3412  C2  CHO   506     211.223 121.697  35.326  1.00  0.00           C
ATOM   3413  ROH CHO   507      13.373  85.697  19.676  1.00  0.00            
ATOM   3414  R1  CHO   507      12.123  87.447  21.476  1.00  0.00            
ATOM   3415  R2  CHO   507      11.223  86.647  23.976  1.00  0.00            
ATOM   3416  R3  CHO   507      12.773  88.697  24.826  1.00  0.00            
ATOM   3417  R4  CHO   507      10.973  88.147  27.076  1.00  0.00            
ATOM   3418  R5  CHO   507      11.273  90.047  26.126  1.00  0.00            
ATOM   3419  C1  CHO   507      12.273  90.947  29.726  1.00  0.00           C
ATOM   3420  C2  CHO   507      10.773  93.597  33.576  1.00  0.00           C
ATOM   3421  ROH CHO   508      65.073 120.547  17.926  1.00  0.00            
ATOM   3422  R1  CHO   508      66.423 119.847  20.326  1.00  0.00            
ATOM   3423  R2  CHO   508      67.723 121.697  21.926  1.00  0.00            
ATOM   3424  R3  CHO   508      66.123 120.647  23.876  1.00  0.00            
ATOM   3425  R4  CHO   508      68.223 122.047  25.326  1.00  0.00            
ATOM   3426  R5  CHO   508      67.623 119.997  25.576  1.00  0.00            
ATOM   3427  C1  CHO   508      67.023 121.297  29.126  1.00  0.00           C
ATOM   3428  C2  CHO   508      67.673 124.897  30.076  1.00  0.00           C
ATOM   3429  ROH CHO   509      39.073  17.947  32.226  1.00  0.00            
ATOM   3430  R1  CHO   509      38.023  19.297  34.476  1.00  0.00            
ATOM   3431  R2  CHO   509      37.073  17.997  36.726  1.00  0.00            
ATOM   3432  R3  CHO   509      38.873  19.647  37.976  1.00  0.00            
ATOM   3433  R4  CHO   509      37.123  18.647  40.126  1.00  0.00            
ATOM   3434  R5  CHO   509      37.573  20.697  39.676  1.00  0.00            
ATOM   3435  C1  CHO   509      38.823  20.547  43.326  1.00  0.00           C
ATOM   3436  C2  CHO   509      37.523  19.097  45.476  1.00  0.00           C
ATOM   3437  ROH CHO   510     198.723 110.447  55.076  1.00  0.00            
ATOM   3438  R1  CHO   510     198.323 111.797  52.626  1.00  0.00            
ATOM   3439  R2  CHO   510     200.373 112.997  51.226  1.00  0.00            
ATOM   3440  R3  CHO   510     199.423 111.497  49.176  1.00  0.00            
ATOM   3441  R4  CHO   510     201.123 113.497  47.876  1.00  0.00            
ATOM   3442  R5  CHO   510     199.023 113.047  47.426  1.00  0.00            
ATOM   3443  C1  CHO   510     200.673 112.347  44.026  1.00  0.00           C
ATOM   3444  C2  CHO   510     201.073 112.447  40.526  1.00  0.00           C
ATOM   3445  ROH CHO   511     159.023  74.447  51.726  1.00  0.00            
ATOM   3446  R1  CHO   511     160.073  74.797  49.126  1.00  0.00            
ATOM   3447  R2  CHO   511     160.923  72.647  47.576  1.00  0.00            
ATOM   3448  R3  CHO   511     159.223  73.647  45.776  1.00  0.00            
ATOM   3449  R4  CHO   511     160.823  71.697  44.276  1.00  0.00            
ATOM   3450  R5  CHO   511     160.473  73.797  43.726  1.00  0.00            
ATOM   3451  C1  CHO   511     159.073  72.097  40.626  1.00  0.00           C
ATOM   3452  C2  CHO   511     156.123  71.997  37.326  1.00  0.00           C
ATOM   3453  ROH CHO   512     203.173 105.747  20.476  1.00  0.00            
ATOM   3454  R1  CHO   512     202.323 106.947  22.876  1.00  0.00            
ATOM   3455  R2  CHO   512     201.873 105.447  25.176  1.00  0.00            
ATOM   3456  R3  CHO   512     203.623 107.197  26.276  1.00  0.00            
ATOM   3457  R4  CHO   512     202.023 106.247  28.526  1.00  0.00            
ATOM   3458  R5  CHO   512     202.373 108.347  27.976  1.00  0.00            
ATOM   3459  C1  CHO   512     203.773 108.397  31.526  1.00  0.00           C
ATOM   3460  C2  CHO   512     202.873 109.047  34.926  1.00  0.00           C
ATOM   3461  ROH CHO   513     137.723  53.747  60.776  1.00  0.00            
ATOM   3462  R1  CHO   513     136.773  54.147  58.126  1.00  0.00            
ATOM   3463  R2  CHO   513     138.423  54.047  55.926  1.00  0.00            
ATOM   3464  R3  CHO   513     136.623  52.247  55.076  1.00  0.00            
ATOM   3465  R4  CHO   513     138.423  52.647  52.776  1.00  0.00            
ATOM   3466  R5  CHO   513     136.223  52.797  52.776  1.00  0.00            
ATOM   3467  C1  CHO   513     136.723  50.097  50.126  1.00  0.00           C
ATOM   3468  C2  CHO   513     136.273  48.197  46.476  1.00  0.00           C
ATOM   3469  ROH CHO   514      33.723 202.447  31.476  1.00  0.00            
ATOM   3470  R1  CHO   514      32.723 202.497  34.126  1.00  0.00            
ATOM   3471  R2  CHO   514      30.523 201.047  34.926  1.00  0.00            
ATOM   3472  R3  CHO   514      32.223 200.047  36.776  1.00  0.00            
ATOM   3473  R4  CHO   514      29.573 199.897  38.026  1.00  0.00            
ATOM   3474  R5  CHO   514      31.323 200.847  38.876  1.00  0.00            
ATOM   3475  C1  CHO   514      30.623 198.347  41.626  1.00  0.00           C
ATOM   3476  C2  CHO   514      30.673 196.297  44.576  1.00  0.00           C
ATOM   3477  ROH CHO   515     185.923  94.897  41.926  1.00  0.00            
ATOM   3478  R1  CHO   515     183.523  94.147  40.576  1.00  0.00            
ATOM   3479  R2  CHO   515     181.373  95.897  40.326  1.00  0.00            
ATOM   3480  R3  CHO   515     181.673  95.297  37.676  1.00  0.00            
ATOM   3481  R4  CHO   515     178.823  96.047  37.976  1.00  0.00            
ATOM   3482  R5  CHO   515     179.623  94.247  37.076  1.00  0.00            
ATOM   3483  C1  CHO   515     177.623  95.597  34.176  1.00  0.00           C
ATOM   3484  C2  CHO   515     176.923  94.547  30.026  1.00  0.00           C
ATOM   3485  ROH CHO   516     189.273 214.897  52.676  1.00  0.00            
ATOM   3486  R1  CHO   516     191.723 214.097  53.826  1.00  0.00            
ATOM   3487  R2  CHO   516     192.523 211.447  53.926  1.00  0.00            
ATOM   3488  R3  CHO   516     194.773 212.447  52.776  1.00  0.00            
ATOM   3489  R4  CHO   516     195.623 209.897  53.976  1.00  0.00            
ATOM   3490  R5  CHO   516     196.523 211.847  54.276  1.00  0.00            
ATOM   3491  C1  CHO   516     199.523 209.897  52.876  1.00  0.00           C
ATOM   3492  C2  CHO   516     202.723 208.597  51.826  1.00  0.00           C
ATOM   3493  ROH CHO   517     170.423 150.997  41.576  1.00  0.00            
ATOM   3494  R1  CHO   517     169.073 153.347  40.676  1.00  0.00            
ATOM   3495  R2  CHO   517     166.473 153.947  41.426  1.00  0.00            
ATOM   3496  R3  CHO   517     167.573 156.297  42.176  1.00  0.00            
ATOM   3497  R4  CHO   517     164.723 156.847  42.076  1.00  0.00            
ATOM   3498  R5  CHO   517     166.273 157.947  41.076  1.00  0.00            
ATOM   3499  C1  CHO   517     164.723 160.747  43.176  1.00  0.00           C
ATOM   3500  C2  CHO   517     162.823 162.847  41.476  1.00  0.00           C
ATOM   3501  ROH CHO   518     111.273 174.247  54.426  1.00  0.00            
ATOM   3502  R1  CHO   518     111.573 175.797  52.026  1.00  0.00            
ATOM   3503  R2  CHO   518     113.973 176.547  51.026  1.00  0.00            
ATOM   3504  R3  CHO   518     113.073 175.347  48.776  1.00  0.00            
ATOM   3505  R4  CHO   518     114.723 177.547  47.776  1.00  0.00            
ATOM   3506  R5  CHO   518     112.623 177.147  47.226  1.00  0.00            
ATOM   3507  C1  CHO   518     114.223 177.047  43.776  1.00  0.00           C
ATOM   3508  C2  CHO   518     114.323 179.247  40.726  1.00  0.00           C
ATOM   3509  ROH CHO   519      84.373 160.797  53.176  1.00  0.00            
ATOM   3510  R1  CHO   519      85.223 159.247  50.926  1.00  0.00            
ATOM   3511  R2  CHO   519      84.523 159.947  48.326  1.00  0.00            
ATOM   3512  R3  CHO   519      87.223 159.847  47.976  1.00  0.00            
ATOM   3513  R4  CHO   519      86.073 159.897  45.276  1.00  0.00            
ATOM   3514  R5  CHO   519      87.523 158.447  46.076  1.00  0.00            
ATOM   3515  C1  CHO   519      89.523 159.747  43.126  1.00  0.00           C
ATOM   3516  C2  CHO   519      91.523 158.647  39.626  1.00  0.00           C
ATOM   3517  ROH CHO   520      30.823  11.797  35.526  1.00  0.00            
ATOM   3518  R1  CHO   520      31.373  10.297  37.876  1.00  0.00            
ATOM   3519  R2  CHO   520      32.773  11.297  40.026  1.00  0.00            
ATOM   3520  R3  CHO   520      30.573  10.547  41.426  1.00  0.00            
ATOM   3521  R4  CHO   520      32.623  10.997  43.476  1.00  0.00            
ATOM   3522  R5  CHO   520      31.423   9.197  43.226  1.00  0.00            
ATOM   3523  C1  CHO   520      30.473  10.097  46.776  1.00  0.00           C
ATOM   3524  C2  CHO   520      30.273  11.297  49.776  1.00  0.00           C
ATOM   3525  ROH CHO   521      38.373 210.197  34.976  1.00  0.00            
ATOM   3526  R1  CHO   521      39.323 208.847  37.326  1.00  0.00            
ATOM   3527  R2  CHO   521      41.973 208.147  37.626  1.00  0.00            
ATOM   3528  R3  CHO   521      41.723 209.547  39.926  1.00  0.00            
ATOM   3529  R4  CHO   521      43.923 207.697  40.426  1.00  0.00            
ATOM   3530  R5  CHO   521      42.173 207.947  41.676  1.00  0.00            
ATOM   3531  C1  CHO   521      44.873 208.697  44.226  1.00  0.00           C
ATOM   3532  C2  CHO   521      46.823 208.747  47.426  1.00  0.00           C
ATOM   3533  ROH CHO   522      83.823  66.147  31.576  1.00  0.00            
ATOM   3534  R1  CHO   522      84.473  67.847  33.726  1.00  0.00            
ATOM   3535  R2  CHO   522      82.573  69.397  35.076  1.00  0.00            
ATOM   3536  R3  CHO   522      83.573  68.147  37.276  1.00  0.00            
ATOM   3537  R4  CHO   522      81.973  70.347  38.326  1.00  0.00            
ATOM   3538  R5  CHO   522      84.073  69.897  38.776  1.00  0.00            
ATOM   3539  C1  CHO   522      82.573  69.697  42.326  1.00  0.00           C
ATOM   3540  C2  CHO   522      79.773  71.947  44.976  1.00  0.00           C
ATOM   3541  ROH CHO   523     110.473 145.347  53.676  1.00  0.00            
ATOM   3542  R1  CHO   523     111.323 146.697  51.326  1.00  0.00            
ATOM   3543  R2  CHO   523     113.273 145.697  49.676  1.00  0.00            
ATOM   3544  R3  CHO   523     111.373 145.997  47.776  1.00  0.00            
ATOM   3545  R4  CHO   523     113.823 145.597  46.276  1.00  0.00            
ATOM   3546  R5  CHO   523     112.423 147.247  46.026  1.00  0.00            
ATOM   3547  C1  CHO   523     112.323 145.747  42.476  1.00  0.00           C
ATOM   3548  C2  CHO   523     115.173 145.447  39.276  1.00  0.00           C
ATOM   3549  ROH CHO   524     106.773 133.147  23.426  1.00  0.00            
ATOM   3550  R1  CHO   524     106.173 133.697  26.126  1.00  0.00            
ATOM   3551  R2  CHO   524     106.173 131.747  28.076  1.00  0.00            
ATOM   3552  R3  CHO   524     107.873 133.497  29.326  1.00  0.00            
ATOM   3553  R4  CHO   524     106.473 132.097  31.526  1.00  0.00            
ATOM   3554  R5  CHO   524     106.673 134.247  31.226  1.00  0.00            
ATOM   3555  C1  CHO   524     108.273 133.947  34.676  1.00  0.00           C
ATOM   3556  C2  CHO   524     107.173 131.747  37.276  1.00  0.00           C
ATOM   3557  ROH CHO   525     216.473  75.647  48.626  1.00  0.00            
ATOM   3558  R1  CHO   525     216.173  75.097  45.876  1.00  0.00            
ATOM   3559  R2  CHO   525     214.523  76.597  44.226  1.00  0.00            
ATOM   3560  R3  CHO   525     216.773  76.847  42.726  1.00  0.00            
ATOM   3561  R4  CHO   525     214.573  77.097  40.826  1.00  0.00            
ATOM   3562  R5  CHO   525     216.273  75.697  40.676  1.00  0.00            
ATOM   3563  C1  CHO   525     216.723  77.597  37.426  1.00  0.00           C
ATOM   3564  C2  CHO   525     219.773  79.547  35.526  1.00  0.00           C
ATOM   3565  ROH CHO   526      29.323   6.347  34.726  1.00  0.00            
ATOM   3566  R1  CHO   526      29.923   5.097  37.176  1.00  0.00            
ATOM   3567  R2  CHO   526      32.473   5.147  38.276  1.00  0.00            
ATOM   3568  R3  CHO   526      31.123   6.147  40.426  1.00  0.00            
ATOM   3569  R4  CHO   526      33.573   4.947  41.526  1.00  0.00            
ATOM   3570  R5  CHO   526      31.523   4.547  42.176  1.00  0.00            
ATOM   3571  C1  CHO   526      32.973   5.797  45.476  1.00  0.00           C
ATOM   3572  C2  CHO   526      35.473   3.947  48.126  1.00  0.00           C
ATOM   3573  ROH CHO   527      42.473  36.897  64.076  1.00  0.00            
ATOM   3574  R1  CHO   527      41.023  37.747  61.826  1.00  0.00            
ATOM   3575  R2  CHO   527      42.223  38.147  59.326  1.00  0.00            
ATOM   3576  R3  CHO   527      40.273  36.447  58.476  1.00  0.00            
ATOM   3577  R4  CHO   527      40.973  38.047  56.126  1.00  0.00            
ATOM   3578  R5  CHO   527      38.973  37.747  56.976  1.00  0.00            
ATOM   3579  C1  CHO   527      38.373  36.347  53.476  1.00  0.00           C
ATOM   3580  C2  CHO   527      37.323  37.997  51.176  1.00  0.00           C
ATOM   3581  ROH CHO   528      41.423  69.947  57.626  1.00  0.00            
ATOM   3582  R1  CHO   528      41.873  69.247  54.926  1.00  0.00            
ATOM   3583  R2  CHO   528      40.073  67.747  53.476  1.00  0.00            
ATOM   3584  R3  CHO   528      40.273  69.847  51.726  1.00  0.00            
ATOM   3585  R4  CHO   528      39.623  67.547  50.076  1.00  0.00            
ATOM   3586  R5  CHO   528      41.273  68.897  49.776  1.00  0.00            
ATOM   3587  C1  CHO   528      39.523  69.347  46.426  1.00  0.00           C
ATOM   3588  C2  CHO   528      40.973  66.797  44.026  1.00  0.00           C
ATOM   3589  ROH CHO   529     203.123 180.447  38.376  1.00  0.00            
ATOM   3590  R1  CHO   529     203.873 181.597  40.876  1.00  0.00            
ATOM   3591  R2  CHO   529     202.523 183.697  41.976  1.00  0.00            
ATOM   3592  R3  CHO   529     202.373 182.047  44.126  1.00  0.00            
ATOM   3593  R4  CHO   529     202.873 184.697  45.276  1.00  0.00            
ATOM   3594  R5  CHO   529     204.023 182.897  45.676  1.00  0.00            
ATOM   3595  C1  CHO   529     202.873 183.747  49.226  1.00  0.00           C
ATOM   3596  C2  CHO   529     203.873 186.897  50.026  1.00  0.00           C
ATOM   3597  ROH CHO   530     153.073  52.147  60.976  1.00  0.00            
ATOM   3598  R1  CHO   530     152.123  52.697  58.376  1.00  0.00            
ATOM   3599  R2  CHO   530     152.623  55.097  57.076  1.00  0.00            
ATOM   3600  R3  CHO   530     153.623  53.497  55.126  1.00  0.00            
ATOM   3601  R4  CHO   530     152.673  55.897  53.726  1.00  0.00            
ATOM   3602  R5  CHO   530     152.123  53.847  53.276  1.00  0.00            
ATOM   3603  C1  CHO   530     153.673  54.847  49.926  1.00  0.00           C
ATOM   3604  C2  CHO   530     155.773  52.897  48.026  1.00  0.00           C
ATOM   3605  ROH CHO   531      87.073  29.547  63.226  1.00  0.00            
ATOM   3606  R1  CHO   531      85.073  29.647  61.276  1.00  0.00            
ATOM   3607  R2  CHO   531      85.523  30.647  58.726  1.00  0.00            
ATOM   3608  R3  CHO   531      84.523  28.247  57.976  1.00  0.00            
ATOM   3609  R4  CHO   531      84.323  29.897  55.576  1.00  0.00            
ATOM   3610  R5  CHO   531      82.673  28.797  56.526  1.00  0.00            
ATOM   3611  C1  CHO   531      82.623  27.247  53.026  1.00  0.00           C
ATOM   3612  C2  CHO   531      85.623  25.297  50.476  1.00  0.00           C
ATOM   3613  ROH CHO   532     155.573 130.797  55.876  1.00  0.00            
ATOM   3614  R1  CHO   532     155.373 131.597  53.176  1.00  0.00            
ATOM   3615  R2  CHO   532     157.323 131.047  51.326  1.00  0.00            
ATOM   3616  R3  CHO   532     155.223 129.997  49.926  1.00  0.00            
ATOM   3617  R4  CHO   532     156.723 131.447  47.926  1.00  0.00            
ATOM   3618  R5  CHO   532     154.623 131.647  48.326  1.00  0.00            
ATOM   3619  C1  CHO   532     154.473 130.647  44.676  1.00  0.00           C
ATOM   3620  C2  CHO   532     154.323 130.947  41.126  1.00  0.00           C
ATOM   3621  ROH CHO   533      89.223 170.647  51.526  1.00  0.00            
ATOM   3622  R1  CHO   533      89.723 171.097  48.776  1.00  0.00            
ATOM   3623  R2  CHO   533      90.573 169.097  47.076  1.00  0.00            
ATOM   3624  R3  CHO   533      88.423 169.897  45.626  1.00  0.00            
ATOM   3625  R4  CHO   533      90.423 169.147  43.626  1.00  0.00            
ATOM   3626  R5  CHO   533      89.323 171.047  43.726  1.00  0.00            
ATOM   3627  C1  CHO   533      88.273 169.897  40.226  1.00  0.00           C
ATOM   3628  C2  CHO   533      92.023 168.297  38.476  1.00  0.00           C
ATOM   3629  ROH CHO   534     175.173 119.947  21.876  1.00  0.00            
ATOM   3630  R1  CHO   534     174.973 118.697  24.426  1.00  0.00            
ATOM   3631  R2  CHO   534     177.173 118.147  26.026  1.00  0.00            
ATOM   3632  R3  CHO   534     175.723 119.547  27.876  1.00  0.00            
ATOM   3633  R4  CHO   534     177.623 117.897  29.426  1.00  0.00            
ATOM   3634  R5  CHO   534     175.473 117.997  29.676  1.00  0.00            
ATOM   3635  C1  CHO   534     176.573 119.047  33.176  1.00  0.00           C
ATOM   3636  C2  CHO   534     176.723 117.397  36.376  1.00  0.00           C
ATOM   3637  ROH CHO   535      76.623 140.847  24.226  1.00  0.00            
ATOM   3638  R1  CHO   535      75.973 139.547  26.626  1.00  0.00            
ATOM   3639  R2  CHO   535      76.923 140.347  29.076  1.00  0.00            
ATOM   3640  R3  CHO   535      74.273 140.397  29.726  1.00  0.00            
ATOM   3641  R4  CHO   535      75.673 140.797  32.276  1.00  0.00            
ATOM   3642  R5  CHO   535      74.173 139.297  31.876  1.00  0.00            
ATOM   3643  C1  CHO   535      72.473 141.097  34.726  1.00  0.00           C
ATOM   3644  C2  CHO   535      70.573 143.747  36.076  1.00  0.00           C
ATOM   3645  ROH CHO   536     105.673 107.797  55.826  1.00  0.00            
ATOM   3646  R1  CHO   536     105.223 107.547  53.026  1.00  0.00            
ATOM   3647  R2  CHO   536     104.173 105.247  51.926  1.00  0.00            
ATOM   3648  R3  CHO   536     102.323 106.897  50.926  1.00  0.00            
ATOM   3649  R4  CHO   536     102.123 104.497  49.276  1.00  0.00            
ATOM   3650  R5  CHO   536     102.373 106.547  48.576  1.00  0.00            
ATOM   3651  C1  CHO   536      99.123 105.647  46.776  1.00  0.00           C
ATOM   3652  C2  CHO   536      96.823 105.797  44.276  1.00  0.00           C
ATOM   3653  ROH CHO   537     139.023  22.047  30.876  1.00  0.00            
ATOM   3654  R1  CHO   537     140.973  22.997  32.726  1.00  0.00            
ATOM   3655  R2  CHO   537     140.323  24.797  34.726  1.00  0.00            
ATOM   3656  R3  CHO   537     141.473  22.897  36.326  1.00  0.00            
ATOM   3657  R4  CHO   537     140.823  25.147  38.126  1.00  0.00            
ATOM   3658  R5  CHO   537     142.723  24.147  37.926  1.00  0.00            
ATOM   3659  C1  CHO   537     142.123  23.547  41.626  1.00  0.00           C
ATOM   3660  C2  CHO   537     143.523  26.647  44.576  1.00  0.00           C
ATOM   3661  ROH CHO   538     132.723  20.297  33.026  1.00  0.00            
ATOM   3662  R1  CHO   538     131.723  20.447  35.676  1.00  0.00            
ATOM   3663  R2  CHO   538     131.973  18.397  37.476  1.00  0.00            
ATOM   3664  R3  CHO   538     133.073  20.297  39.076  1.00  0.00            
ATOM   3665  R4  CHO   538     131.973  18.347  40.976  1.00  0.00            
ATOM   3666  R5  CHO   538     131.573  20.497  40.926  1.00  0.00            
ATOM   3667  C1  CHO   538     132.973  20.147  44.426  1.00  0.00           C
ATOM   3668  C2  CHO   538     131.623  22.847  47.026  1.00  0.00           C
ATOM   3669  ROH CHO   539     184.723 160.097  23.376  1.00  0.00            
ATOM   3670  R1  CHO   539     186.023 160.447  25.876  1.00  0.00            
ATOM   3671  R2  CHO   539     184.723 161.447  28.126  1.00  0.00            
ATOM   3672  R3  CHO   539     185.623 159.147  29.276  1.00  0.00            
ATOM   3673  R4  CHO   539     184.773 160.847  31.526  1.00  0.00            
ATOM   3674  R5  CHO   539     186.723 159.897  31.276  1.00  0.00            
ATOM   3675  C1  CHO   539     185.673 158.347  34.576  1.00  0.00           C
ATOM   3676  C2  CHO   539     186.973 158.747  37.576  1.00  0.00           C
ATOM   3677  ROH CHO   540     222.623 134.597  52.526  1.00  0.00            
ATOM   3678  R1  CHO   540     222.723 134.597  49.726  1.00  0.00            
ATOM   3679  R2  CHO   540     221.023 133.197  48.126  1.00  0.00            
ATOM   3680  R3  CHO   540     220.573 135.597  46.976  1.00  0.00            
ATOM   3681  R4  CHO   540     219.323 133.647  45.126  1.00  0.00            
ATOM   3682  R5  CHO   540     220.773 135.197  44.626  1.00  0.00            
ATOM   3683  C1  CHO   540     217.923 136.197  42.326  1.00  0.00           C
ATOM   3684  C2  CHO   540     214.973 133.847  40.876  1.00  0.00           C
ATOM   3685  ROH CHO   541      63.573  45.047  56.826  1.00  0.00            
ATOM   3686  R1  CHO   541      63.723  45.197  53.976  1.00  0.00            
ATOM   3687  R2  CHO   541      62.173  43.647  52.326  1.00  0.00            
ATOM   3688  R3  CHO   541      61.473  46.047  51.276  1.00  0.00            
ATOM   3689  R4  CHO   541      61.673  44.247  48.976  1.00  0.00            
ATOM   3690  R5  CHO   541      62.723  46.147  49.176  1.00  0.00            
ATOM   3691  C1  CHO   541      60.723  46.847  45.976  1.00  0.00           C
ATOM   3692  C2  CHO   541      62.073  47.497  42.976  1.00  0.00           C
ATOM   3693  ROH CHO   542      76.423 217.697  30.226  1.00  0.00            
ATOM   3694  R1  CHO   542      75.473 216.847  32.726  1.00  0.00            
ATOM   3695  R2  CHO   542      77.023 216.897  35.026  1.00  0.00            
ATOM   3696  R3  CHO   542      74.973 218.347  36.026  1.00  0.00            
ATOM   3697  R4  CHO   542      76.723 217.997  38.326  1.00  0.00            
ATOM   3698  R5  CHO   542      74.623 217.497  38.226  1.00  0.00            
ATOM   3699  C1  CHO   542      74.573 219.947  41.126  1.00  0.00           C
ATOM   3700  C2  CHO   542      75.473 220.247  44.726  1.00  0.00           C
ATOM   3701  ROH CHO   543     214.423  47.497  27.176  1.00  0.00            
ATOM   3702  R1  CHO   543     216.923  48.247  28.226  1.00  0.00            
ATOM   3703  R2  CHO   543     217.373  50.597  29.626  1.00  0.00            
ATOM   3704  R3  CHO   543     218.373  48.897  31.526  1.00  0.00            
ATOM   3705  R4  CHO   543     219.223  51.547  32.376  1.00  0.00            
ATOM   3706  R5  CHO   543     220.523  49.797  32.026  1.00  0.00            
ATOM   3707  C1  CHO   543     221.273  50.547  35.676  1.00  0.00           C
ATOM   3708  C2  CHO   543     221.623  50.147  39.676  1.00  0.00           C
ATOM   3709  ROH CHO   544      91.173  45.397  68.326  1.00  0.00            
ATOM   3710  R1  CHO   544      90.573  45.497  65.576  1.00  0.00            
ATOM   3711  R2  CHO   544      90.473  47.847  64.126  1.00  0.00            
ATOM   3712  R3  CHO   544      92.273  46.547  62.526  1.00  0.00            
ATOM   3713  R4  CHO   544      90.773  48.297  60.676  1.00  0.00            
ATOM   3714  R5  CHO   544      91.073  46.147  60.476  1.00  0.00            
ATOM   3715  C1  CHO   544      92.623  47.347  57.226  1.00  0.00           C
ATOM   3716  C2  CHO   544      92.823  46.647  52.476  1.00  0.00           C
ATOM   3717  ROH CHO   545     201.723  89.247  53.376  1.00  0.00            
ATOM   3718  R1  CHO   545     202.373  88.097  50.826  1.00  0.00            
ATOM   3719  R2  CHO   545     201.923  89.447  48.476  1.00  0.00            
ATOM   3720  R3  CHO   545     204.523  88.947  48.026  1.00  0.00            
ATOM   3721  R4  CHO   545     203.423  89.347  45.376  1.00  0.00            
ATOM   3722  R5  CHO   545     204.573  87.597  46.026  1.00  0.00            
ATOM   3723  C1  CHO   545     206.773  88.797  43.176  1.00  0.00           C
ATOM   3724  C2  CHO   545     206.273  88.397  39.776  1.00  0.00           C
ATOM   3725  ROH CHO   546     129.223  47.097  59.976  1.00  0.00            
ATOM   3726  R1  CHO   546     130.623  45.897  57.826  1.00  0.00            
ATOM   3727  R2  CHO   546     129.873  43.397  56.776  1.00  0.00            
ATOM   3728  R3  CHO   546     129.823  44.797  54.426  1.00  0.00            
ATOM   3729  R4  CHO   546     129.223  42.047  53.676  1.00  0.00            
ATOM   3730  R5  CHO   546     130.723  43.297  52.826  1.00  0.00            
ATOM   3731  C1  CHO   546     128.723  42.497  49.676  1.00  0.00           C
ATOM   3732  C2  CHO   546     127.623  41.597  45.476  1.00  0.00           C
ATOM   3733  ROH CHO   547     179.973 105.197  24.126  1.00  0.00            
ATOM   3734  R1  CHO   547     179.673 105.197  26.926  1.00  0.00            
ATOM   3735  R2  CHO   547     180.873 103.347  28.576  1.00  0.00            
ATOM   3736  R3  CHO   547     181.873 105.497  29.826  1.00  0.00            
ATOM   3737  R4  CHO   547     181.773 103.447  31.926  1.00  0.00            
ATOM   3738  R5  CHO   547     180.873 105.447  32.026  1.00  0.00            
ATOM   3739  C1  CHO   547     183.223 105.597  35.026  1.00  0.00           C
ATOM   3740  C2  CHO   547     184.623 108.347  37.426  1.00  0.00           C
ATOM   3741  ROH CHO   548     121.723  28.947  29.776  1.00  0.00            
ATOM   3742  R1  CHO   548     120.223  28.547  32.126  1.00  0.00            
ATOM   3743  R2  CHO   548     120.473  26.297  33.726  1.00  0.00            
ATOM   3744  R3  CHO   548     120.923  28.097  35.676  1.00  0.00            
ATOM   3745  R4  CHO   548     120.673  25.547  37.126  1.00  0.00            
ATOM   3746  R5  CHO   548     119.523  27.397  37.476  1.00  0.00            
ATOM   3747  C1  CHO   548     121.173  26.897  40.926  1.00  0.00           C
ATOM   3748  C2  CHO   548     121.023  27.747  44.026  1.00  0.00           C
ATOM   3749  ROH CHO   549      46.923 219.947  33.526  1.00  0.00            
ATOM   3750  R1  CHO   549      47.223 220.147  36.326  1.00  0.00            
ATOM   3751  R2  CHO   549      45.173 219.897  38.076  1.00  0.00            
ATOM   3752  R3  CHO   549      46.773 217.997  39.176  1.00  0.00            
ATOM   3753  R4  CHO   549      44.873 218.697  41.326  1.00  0.00            
ATOM   3754  R5  CHO   549      47.023 218.697  41.476  1.00  0.00            
ATOM   3755  C1  CHO   549      46.223 216.247  44.226  1.00  0.00           C
ATOM   3756  C2  CHO   549      47.773 212.897  45.576  1.00  0.00           C
ATOM   3757  ROH CHO   550      55.473  24.547  35.726  1.00  0.00            
ATOM   3758  R1  CHO   550      53.923  24.297  38.076  1.00  0.00            
ATOM   3759  R2  CHO   550      55.073  23.997  40.576  1.00  0.00            
ATOM   3760  R3  CHO   550      53.523  26.147  41.176  1.00  0.00            
ATOM   3761  R4  CHO   550      53.323  24.447  43.526  1.00  0.00            
ATOM   3762  R5  CHO   550      51.673  25.247  42.376  1.00  0.00            
ATOM   3763  C1  CHO   550      50.823  26.697  45.826  1.00  0.00           C
ATOM   3764  C2  CHO   550      51.673  25.097  49.826  1.00  0.00           C
ATOM   3765  ROH CHO   551     196.523  48.797  53.126  1.00  0.00            
ATOM   3766  R1  CHO   551     198.973  48.847  51.676  1.00  0.00            
ATOM   3767  R2  CHO   551     199.373  47.397  49.376  1.00  0.00            
ATOM   3768  R3  CHO   551     200.073  49.847  48.376  1.00  0.00            
ATOM   3769  R4  CHO   551     201.273  47.947  46.526  1.00  0.00            
ATOM   3770  R5  CHO   551     202.273  49.547  47.576  1.00  0.00            
ATOM   3771  C1  CHO   551     203.023  50.497  43.926  1.00  0.00           C
ATOM   3772  C2  CHO   551     206.323  51.597  43.376  1.00  0.00           C
ATOM   3773  ROH CHO   552     140.673 223.897  36.376  1.00  0.00            
ATOM   3774  R1  CHO   552     141.573 223.297  38.976  1.00  0.00            
ATOM   3775  R2  CHO   552     143.373 224.847  40.376  1.00  0.00            
ATOM   3776  R3  CHO   552     141.423 224.847  42.276  1.00  0.00            
ATOM   3777  R4  CHO   552     143.873 225.597  43.726  1.00  0.00            
ATOM   3778  R5  CHO   552     142.523 223.947  44.226  1.00  0.00            
ATOM   3779  C1  CHO   552     142.373 225.947  47.426  1.00  0.00           C
ATOM   3780  C2  CHO   552     143.123 226.447  51.526  1.00  0.00           C
ATOM   3781  ROH CHO   553      42.523 110.647  15.976  1.00  0.00            
ATOM   3782  R1  CHO   553      42.873 110.997  18.776  1.00  0.00            
ATOM   3783  R2  CHO   553      43.973 113.297  19.876  1.00  0.00            
ATOM   3784  R3  CHO   553      41.673 113.297  21.326  1.00  0.00            
ATOM   3785  R4  CHO   553      43.523 114.997  22.826  1.00  0.00            
ATOM   3786  R5  CHO   553      42.423 113.297  23.576  1.00  0.00            
ATOM   3787  C1  CHO   553      41.073 116.047  25.876  1.00  0.00           C
ATOM   3788  C2  CHO   553      43.973 118.047  26.626  1.00  0.00           C
ATOM   3789  ROH CHO   554     135.923 129.347  25.326  1.00  0.00            
ATOM   3790  R1  CHO   554     134.873 128.697  27.876  1.00  0.00            
ATOM   3791  R2  CHO   554     136.523 127.947  29.976  1.00  0.00            
ATOM   3792  R3  CHO   554     135.273 129.997  31.276  1.00  0.00            
ATOM   3793  R4  CHO   554     136.873 128.697  33.326  1.00  0.00            
ATOM   3794  R5  CHO   554     134.723 129.097  33.426  1.00  0.00            
ATOM   3795  C1  CHO   554     135.873 130.997  36.526  1.00  0.00           C
ATOM   3796  C2  CHO   554     132.823 130.297  39.176  1.00  0.00           C
ATOM   3797  ROH CHO   555     136.823 180.647  27.176  1.00  0.00            
ATOM   3798  R1  CHO   555     135.073 179.147  28.776  1.00  0.00            
ATOM   3799  R2  CHO   555     135.923 177.047  30.376  1.00  0.00            
ATOM   3800  R3  CHO   555     134.723 178.447  32.376  1.00  0.00            
ATOM   3801  R4  CHO   555     135.423 175.897  33.626  1.00  0.00            
ATOM   3802  R5  CHO   555     133.423 176.797  33.526  1.00  0.00            
ATOM   3803  C1  CHO   555     133.923 176.547  37.326  1.00  0.00           C
ATOM   3804  C2  CHO   555     130.873 176.997  39.626  1.00  0.00           C
ATOM   3805  ROH CHO   556      60.773  34.047  63.076  1.00  0.00            
ATOM   3806  R1  CHO   556      60.373  33.347  60.376  1.00  0.00            
ATOM   3807  R2  CHO   556      58.623  34.697  58.726  1.00  0.00            
ATOM   3808  R3  CHO   556      60.823  34.997  57.126  1.00  0.00            
ATOM   3809  R4  CHO   556      58.573  34.647  55.276  1.00  0.00            
ATOM   3810  R5  CHO   556      60.423  33.497  55.326  1.00  0.00            
ATOM   3811  C1  CHO   556      60.623  34.847  51.776  1.00  0.00           C
ATOM   3812  C2  CHO   556      61.723  35.047  48.776  1.00  0.00           C
ATOM   3813  ROH CHO   557      55.473 225.197  31.826  1.00  0.00            
ATOM   3814  R1  CHO   557      56.123 225.647  34.576  1.00  0.00            
ATOM   3815  R2  CHO   557      54.223 225.747  36.526  1.00  0.00            
ATOM   3816  R3  CHO   557      55.773 223.847  37.676  1.00  0.00            
ATOM   3817  R4  CHO   557      54.173 224.897  39.876  1.00  0.00            
ATOM   3818  R5  CHO   557      56.323 224.797  39.826  1.00  0.00            
ATOM   3819  C1  CHO   557      55.623 222.697  42.926  1.00  0.00           C
ATOM   3820  C2  CHO   557      55.823 220.047  45.826  1.00  0.00           C
ATOM   3821  ROH CHO   558       3.623  38.047  37.026  1.00  0.00            
ATOM   3822  R1  CHO   558       3.373  39.247  39.576  1.00  0.00            
ATOM   3823  R2  CHO   558       5.523  39.647  41.276  1.00  0.00            
ATOM   3824  R3  CHO   558       4.673  42.197  41.276  1.00  0.00            
ATOM   3825  R4  CHO   558       6.073  41.897  43.826  1.00  0.00            
ATOM   3826  R5  CHO   558       4.023  42.647  43.526  1.00  0.00            
ATOM   3827  C1  CHO   558       5.573  45.647  45.276  1.00  0.00           C
ATOM   3828  C2  CHO   558       5.373  46.247  48.126  1.00  0.00           C
ATOM   3829  ROH CHO   559       6.473  92.547  52.676  1.00  0.00            
ATOM   3830  R1  CHO   559       5.623  92.497  49.976  1.00  0.00            
ATOM   3831  R2  CHO   559       5.923  94.647  48.226  1.00  0.00            
ATOM   3832  R3  CHO   559       7.223  92.797  46.676  1.00  0.00            
ATOM   3833  R4  CHO   559       5.923  94.597  44.776  1.00  0.00            
ATOM   3834  R5  CHO   559       5.773  92.447  44.826  1.00  0.00            
ATOM   3835  C1  CHO   559       7.173  92.897  41.326  1.00  0.00           C
ATOM   3836  C2  CHO   559       7.873  95.247  38.426  1.00  0.00           C
ATOM   3837  ROH CHO   560     155.873  89.997  24.576  1.00  0.00            
ATOM   3838  R1  CHO   560     153.673  89.597  26.276  1.00  0.00            
ATOM   3839  R2  CHO   560     153.873  88.447  28.826  1.00  0.00            
ATOM   3840  R3  CHO   560     152.623  90.747  29.576  1.00  0.00            
ATOM   3841  R4  CHO   560     152.573  88.997  31.976  1.00  0.00            
ATOM   3842  R5  CHO   560     150.873  89.997  31.026  1.00  0.00            
ATOM   3843  C1  CHO   560     150.623  91.447  34.526  1.00  0.00           C
ATOM   3844  C2  CHO   560     149.373  93.947  38.576  1.00  0.00           C
ATOM   3845  ROH CHO   561     179.323  44.297  39.526  1.00  0.00            
ATOM   3846  R1  CHO   561     181.523  43.397  37.976  1.00  0.00            
ATOM   3847  R2  CHO   561     183.023  41.197  38.676  1.00  0.00            
ATOM   3848  R3  CHO   561     182.373  40.397  36.176  1.00  0.00            
ATOM   3849  R4  CHO   561     184.973  39.097  36.726  1.00  0.00            
ATOM   3850  R5  CHO   561     184.523  40.347  35.026  1.00  0.00            
ATOM   3851  C1  CHO   561     185.523  37.097  33.276  1.00  0.00           C
ATOM   3852  C2  CHO   561     188.823  35.047  32.226  1.00  0.00           C
ATOM   3853  ROH CHO   562      98.823 203.797  58.126  1.00  0.00            
ATOM   3854  R1  CHO   562     100.623 204.047  55.976  1.00  0.00            
ATOM   3855  R2  CHO   562      99.773 204.047  53.326  1.00  0.00            
ATOM   3856  R3  CHO   562     101.123 206.397  53.226  1.00  0.00            
ATOM   3857  R4  CHO   562     101.023 205.497  50.476  1.00  0.00            
ATOM   3858  R5  CHO   562     102.773 206.097  51.576  1.00  0.00            
ATOM   3859  C1  CHO   562     102.973 208.597  48.676  1.00  0.00           C
ATOM   3860  C2  CHO   562     103.773 209.997  45.426  1.00  0.00           C
ATOM   3861  ROH CHO   563      34.573 168.047  53.376  1.00  0.00            
ATOM   3862  R1  CHO   563      33.373 166.497  51.326  1.00  0.00            
ATOM   3863  R2  CHO   563      31.873 167.597  49.276  1.00  0.00            
ATOM   3864  R3  CHO   563      33.623 166.247  47.726  1.00  0.00            
ATOM   3865  R4  CHO   563      31.673 167.397  45.826  1.00  0.00            
ATOM   3866  R5  CHO   563      32.273 165.297  45.976  1.00  0.00            
ATOM   3867  C1  CHO   563      33.173 165.947  42.376  1.00  0.00           C
ATOM   3868  C2  CHO   563      35.023 167.147  39.676  1.00  0.00           C
ATOM   3869  ROH CHO   564      35.673 152.597  52.676  1.00  0.00            
ATOM   3870  R1  CHO   564      33.773 152.347  50.626  1.00  0.00            
ATOM   3871  R2  CHO   564      32.073 154.447  49.876  1.00  0.00            
ATOM   3872  R3  CHO   564      33.123 153.997  47.426  1.00  0.00            
ATOM   3873  R4  CHO   564      30.623 155.397  46.926  1.00  0.00            
ATOM   3874  R5  CHO   564      31.223 153.497  46.026  1.00  0.00            
ATOM   3875  C1  CHO   564      30.723 155.547  42.876  1.00  0.00           C
ATOM   3876  C2  CHO   564      31.123 157.297  40.226  1.00  0.00           C
ATOM   3877  ROH CHO   565      93.423  86.497  62.826  1.00  0.00            
ATOM   3878  R1  CHO   565      94.573  85.147  60.626  1.00  0.00            
ATOM   3879  R2  CHO   565      93.723  85.547  58.026  1.00  0.00            
ATOM   3880  R3  CHO   565      96.373  86.097  57.626  1.00  0.00            
ATOM   3881  R4  CHO   565      95.273  85.547  54.926  1.00  0.00            
ATOM   3882  R5  CHO   565      97.023  84.597  55.876  1.00  0.00            
ATOM   3883  C1  CHO   565      98.673  86.047  52.776  1.00  0.00           C
ATOM   3884  C2  CHO   565     101.023  86.747  49.476  1.00  0.00           C
ATOM   3885  ROH CHO   566      65.273  79.497  27.676  1.00  0.00            
ATOM   3886  R1  CHO   566      65.273  80.647  30.276  1.00  0.00            
ATOM   3887  R2  CHO   566      63.173  80.447  32.026  1.00  0.00            
ATOM   3888  R3  CHO   566      65.073  79.497  33.726  1.00  0.00            
ATOM   3889  R4  CHO   566      62.623  79.697  35.326  1.00  0.00            
ATOM   3890  R5  CHO   566      64.573  80.547  35.776  1.00  0.00            
ATOM   3891  C1  CHO   566      64.123  78.347  38.876  1.00  0.00           C
ATOM   3892  C2  CHO   566      62.923  78.797  42.626  1.00  0.00           C
ATOM   3893  ROH CHO   567     186.123  94.497  24.776  1.00  0.00            
ATOM   3894  R1  CHO   567     187.623  95.747  26.826  1.00  0.00            
ATOM   3895  R2  CHO   567     186.773  95.847  29.426  1.00  0.00            
ATOM   3896  R3  CHO   567     189.173  94.647  29.976  1.00  0.00            
ATOM   3897  R4  CHO   567     188.873  96.747  31.976  1.00  0.00            
ATOM   3898  R5  CHO   567     190.573  96.497  30.626  1.00  0.00            
ATOM   3899  C1  CHO   567     192.373  96.197  33.976  1.00  0.00           C
ATOM   3900  C2  CHO   567     191.423  95.847  37.976  1.00  0.00           C
ATOM   3901  ROH CHO   568     191.873 159.197  26.176  1.00  0.00            
ATOM   3902  R1  CHO   568     190.473 159.297  28.626  1.00  0.00            
ATOM   3903  R2  CHO   568     191.123 157.747  30.776  1.00  0.00            
ATOM   3904  R3  CHO   568     191.323 160.097  32.076  1.00  0.00            
ATOM   3905  R4  CHO   568     191.623 158.097  34.176  1.00  0.00            
ATOM   3906  R5  CHO   568     190.173 159.697  34.176  1.00  0.00            
ATOM   3907  C1  CHO   568     192.073 160.497  37.376  1.00  0.00           C
ATOM   3908  C2  CHO   568     190.223 159.647  40.876  1.00  0.00           C
ATOM   3909  ROH CHO   569      69.123 224.447  28.976  1.00  0.00            
ATOM   3910  R1  CHO   569      67.323 224.397  31.176  1.00  0.00            
ATOM   3911  R2  CHO   569      67.673 222.797  33.376  1.00  0.00            
ATOM   3912  R3  CHO   569      67.523 225.097  34.726  1.00  0.00            
ATOM   3913  R4  CHO   569      67.423 223.047  36.776  1.00  0.00            
ATOM   3914  R5  CHO   569      65.973 224.647  36.476  1.00  0.00            
ATOM   3915  C1  CHO   569      67.073 225.397  40.076  1.00  0.00           C
ATOM   3916  C2  CHO   569      66.923 225.847  43.476  1.00  0.00           C
ATOM   3917  ROH CHO   570     155.123  35.347  29.876  1.00  0.00            
ATOM   3918  R1  CHO   570     155.573  34.247  32.426  1.00  0.00            
ATOM   3919  R2  CHO   570     157.873  32.747  32.976  1.00  0.00            
ATOM   3920  R3  CHO   570     158.123  34.547  35.026  1.00  0.00            
ATOM   3921  R4  CHO   570     159.373  32.097  36.026  1.00  0.00            
ATOM   3922  R5  CHO   570     157.823  33.247  37.026  1.00  0.00            
ATOM   3923  C1  CHO   570     160.523  33.397  39.676  1.00  0.00           C
ATOM   3924  C2  CHO   570     159.173  35.097  42.576  1.00  0.00           C
ATOM   3925  ROH CHO   571     218.923 112.047  19.176  1.00  0.00            
ATOM   3926  R1  CHO   571     220.673 113.197  21.126  1.00  0.00            
ATOM   3927  R2  CHO   571     219.973 115.297  22.776  1.00  0.00            
ATOM   3928  R3  CHO   571     220.773 113.597  24.726  1.00  0.00            
ATOM   3929  R4  CHO   571     220.973 116.247  25.926  1.00  0.00            
ATOM   3930  R5  CHO   571     222.523 114.747  25.826  1.00  0.00            
ATOM   3931  C1  CHO   571     222.273 115.197  29.626  1.00  0.00           C
ATOM   3932  C2  CHO   571     225.423 115.297  30.626  1.00  0.00           C
ATOM   3933  ROH CHO   572     102.373 211.947  33.426  1.00  0.00            
ATOM   3934  R1  CHO   572     100.473 211.347  35.476  1.00  0.00            
ATOM   3935  R2  CHO   572      97.873 212.197  35.376  1.00  0.00            
ATOM   3936  R3  CHO   572      97.323 209.547  35.626  1.00  0.00            
ATOM   3937  R4  CHO   572      94.973 210.897  36.726  1.00  0.00            
ATOM   3938  R5  CHO   572      96.173 209.397  37.726  1.00  0.00            
ATOM   3939  C1  CHO   572      92.773 207.647  37.776  1.00  0.00           C
ATOM   3940  C2  CHO   572      90.423 205.897  40.176  1.00  0.00           C
ATOM   3941  ROH CHO   573     215.973 208.847  65.226  1.00  0.00            
ATOM   3942  R1  CHO   573     218.473 209.147  63.876  1.00  0.00            
ATOM   3943  R2  CHO   573     218.673 208.997  61.126  1.00  0.00            
ATOM   3944  R3  CHO   573     219.923 211.447  61.426  1.00  0.00            
ATOM   3945  R4  CHO   573     221.173 210.247  59.076  1.00  0.00            
ATOM   3946  R5  CHO   573     222.173 210.997  60.826  1.00  0.00            
ATOM   3947  C1  CHO   573     223.723 213.247  58.126  1.00  0.00           C
ATOM   3948  C2  CHO   573     226.423 215.347  56.376  1.00  0.00           C
ATOM   3949  ROH CHO   574     205.373 209.647  63.426  1.00  0.00            
ATOM   3950  R1  CHO   574     206.523 208.747  61.026  1.00  0.00            
ATOM   3951  R2  CHO   574     205.073 208.447  58.676  1.00  0.00            
ATOM   3952  R3  CHO   574     207.023 210.047  57.676  1.00  0.00            
ATOM   3953  R4  CHO   574     205.723 208.897  55.326  1.00  0.00            
ATOM   3954  R5  CHO   574     207.873 208.847  55.776  1.00  0.00            
ATOM   3955  C1  CHO   574     207.923 210.647  52.426  1.00  0.00           C
ATOM   3956  C2  CHO   574     208.423 210.547  49.276  1.00  0.00           C
ATOM   3957  ROH CHO   575      37.673 162.847  50.326  1.00  0.00            
ATOM   3958  R1  CHO   575      36.823 161.847  47.826  1.00  0.00            
ATOM   3959  R2  CHO   575      36.323 163.497  45.676  1.00  0.00            
ATOM   3960  R3  CHO   575      38.123 161.897  44.426  1.00  0.00            
ATOM   3961  R4  CHO   575      36.773 163.347  42.226  1.00  0.00            
ATOM   3962  R5  CHO   575      36.973 161.197  42.426  1.00  0.00            
ATOM   3963  C1  CHO   575      38.723 161.747  39.076  1.00  0.00           C
ATOM   3964  C2  CHO   575      42.273 161.647  36.426  1.00  0.00           C
ATOM   3965  ROH CHO   576      47.123  59.797  59.326  1.00  0.00            
ATOM   3966  R1  CHO   576      48.973  58.297  57.776  1.00  0.00            
ATOM   3967  R2  CHO   576      48.173  56.497  55.826  1.00  0.00            
ATOM   3968  R3  CHO   576      49.773  57.947  54.226  1.00  0.00            
ATOM   3969  R4  CHO   576      48.923  55.747  52.526  1.00  0.00            
ATOM   3970  R5  CHO   576      50.973  56.347  52.926  1.00  0.00            
ATOM   3971  C1  CHO   576      50.873  56.697  49.126  1.00  0.00           C
ATOM   3972  C2  CHO   576      50.273  54.297  46.676  1.00  0.00           C
ATOM   3973  ROH CHO   577      32.973  66.197  21.626  1.00  0.00            
ATOM   3974  R1  CHO   577      32.523  67.397  24.176  1.00  0.00            
ATOM   3975  R2  CHO   577      30.373  66.647  25.776  1.00  0.00            
ATOM   3976  R3  CHO   577      32.373  66.297  27.626  1.00  0.00            
ATOM   3977  R4  CHO   577      29.973  66.997  29.226  1.00  0.00            
ATOM   3978  R5  CHO   577      31.923  67.947  29.276  1.00  0.00            
ATOM   3979  C1  CHO   577      31.623  66.847  32.926  1.00  0.00           C
ATOM   3980  C2  CHO   577      28.273  66.547  35.126  1.00  0.00           C
ATOM   3981  ROH CHO   578     173.623 121.847  55.826  1.00  0.00            
ATOM   3982  R1  CHO   578     173.573 122.847  53.176  1.00  0.00            
ATOM   3983  R2  CHO   578     175.323 121.947  51.226  1.00  0.00            
ATOM   3984  R3  CHO   578     173.023 121.447  49.876  1.00  0.00            
ATOM   3985  R4  CHO   578     175.073 121.697  47.776  1.00  0.00            
ATOM   3986  R5  CHO   578     173.173 122.797  47.876  1.00  0.00            
ATOM   3987  C1  CHO   578     172.773 121.097  44.476  1.00  0.00           C
ATOM   3988  C2  CHO   578     173.073 118.447  41.726  1.00  0.00           C
ATOM   3989  ROH CHO   579     156.123  50.147  55.126  1.00  0.00            
ATOM   3990  R1  CHO   579     155.123  47.947  53.676  1.00  0.00            
ATOM   3991  R2  CHO   579     154.073  48.247  51.126  1.00  0.00            
ATOM   3992  R3  CHO   579     155.923  46.347  50.476  1.00  0.00            
ATOM   3993  R4  CHO   579     154.373  46.747  48.026  1.00  0.00            
ATOM   3994  R5  CHO   579     154.773  44.847  49.026  1.00  0.00            
ATOM   3995  C1  CHO   579     156.273  44.147  45.626  1.00  0.00           C
ATOM   3996  C2  CHO   579     158.623  44.147  42.976  1.00  0.00           C
ATOM   3997  ROH CHO   580     159.923   9.347  35.626  1.00  0.00            
ATOM   3998  R1  CHO   580     159.373   9.447  38.376  1.00  0.00            
ATOM   3999  R2  CHO   580     157.023   8.497  39.476  1.00  0.00            
ATOM   4000  R3  CHO   580     158.723   7.047  41.076  1.00  0.00            
ATOM   4001  R4  CHO   580     156.123   6.847  42.426  1.00  0.00            
ATOM   4002  R5  CHO   580     158.023   7.547  43.276  1.00  0.00            
ATOM   4003  C1  CHO   580     157.223   4.597  45.576  1.00  0.00           C
ATOM   4004  C2  CHO   580     156.173   4.297  49.876  1.00  0.00           C
ATOM   4005  ROH CHO   581      80.423 200.447  23.476  1.00  0.00            
ATOM   4006  R1  CHO   581      79.073 199.447  25.776  1.00  0.00            
ATOM   4007  R2  CHO   581      79.223 196.797  26.526  1.00  0.00            
ATOM   4008  R3  CHO   581      80.023 197.847  28.876  1.00  0.00            
ATOM   4009  R4  CHO   581      79.573 194.947  29.426  1.00  0.00            
ATOM   4010  R5  CHO   581      78.673 196.647  30.526  1.00  0.00            
ATOM   4011  C1  CHO   581      80.523 194.897  33.376  1.00  0.00           C
ATOM   4012  C2  CHO   581      78.423 194.047  35.726  1.00  0.00           C
ATOM   4013  ROH CHO   582     115.573 129.847  25.526  1.00  0.00            
ATOM   4014  R1  CHO   582     114.923 130.147  28.276  1.00  0.00            
ATOM   4015  R2  CHO   582     115.523 128.197  30.126  1.00  0.00            
ATOM   4016  R3  CHO   582     116.773 130.247  31.426  1.00  0.00            
ATOM   4017  R4  CHO   582     115.823 128.547  33.576  1.00  0.00            
ATOM   4018  R5  CHO   582     115.423 130.647  33.376  1.00  0.00            
ATOM   4019  C1  CHO   582     117.173 130.647  36.776  1.00  0.00           C
ATOM   4020  C2  CHO   582     117.173 131.797  40.176  1.00  0.00           C
ATOM   4021  ROH CHO   583      83.073  83.347  27.076  1.00  0.00            
ATOM   4022  R1  CHO   583      82.723  82.847  29.826  1.00  0.00            
ATOM   4023  R2  CHO   583      84.723  83.397  31.676  1.00  0.00            
ATOM   4024  R3  CHO   583      82.723  84.847  32.876  1.00  0.00            
ATOM   4025  R4  CHO   583      84.573  84.247  35.026  1.00  0.00            
ATOM   4026  R5  CHO   583      82.473  83.847  35.026  1.00  0.00            
ATOM   4027  C1  CHO   583      82.673  86.097  38.076  1.00  0.00           C
ATOM   4028  C2  CHO   583      82.723  85.047  41.626  1.00  0.00           C
ATOM   4029  ROH CHO   584     194.723  90.297  23.326  1.00  0.00            
ATOM   4030  R1  CHO   584     196.173  91.397  25.526  1.00  0.00            
ATOM   4031  R2  CHO   584     195.173  93.397  27.126  1.00  0.00            
ATOM   4032  R3  CHO   584     195.723  91.597  29.126  1.00  0.00            
ATOM   4033  R4  CHO   584     194.573  93.947  30.526  1.00  0.00            
ATOM   4034  R5  CHO   584     196.473  92.947  30.926  1.00  0.00            
ATOM   4035  C1  CHO   584     194.773  92.597  34.326  1.00  0.00           C
ATOM   4036  C2  CHO   584     196.673  94.797  37.176  1.00  0.00           C
ATOM   4037  ROH CHO   585      45.123  96.797  48.926  1.00  0.00            
ATOM   4038  R1  CHO   585      44.573  96.747  46.176  1.00  0.00            
ATOM   4039  R2  CHO   585      43.823  94.447  44.826  1.00  0.00            
ATOM   4040  R3  CHO   585      41.723  95.997  44.026  1.00  0.00            
ATOM   4041  R4  CHO   585      42.473  94.447  41.626  1.00  0.00            
ATOM   4042  R5  CHO   585      42.323  96.647  41.776  1.00  0.00            
ATOM   4043  C1  CHO   585      39.773  95.897  39.026  1.00  0.00           C
ATOM   4044  C2  CHO   585      40.723  94.297  35.626  1.00  0.00           C
ATOM   4045  ROH CHO   586     151.223  80.247  55.276  1.00  0.00            
ATOM   4046  R1  CHO   586     151.423  82.147  53.226  1.00  0.00            
ATOM   4047  R2  CHO   586     153.873  83.347  52.576  1.00  0.00            
ATOM   4048  R3  CHO   586     153.273  82.447  50.076  1.00  0.00            
ATOM   4049  R4  CHO   586     155.573  84.247  49.726  1.00  0.00            
ATOM   4050  R5  CHO   586     153.673  84.347  48.676  1.00  0.00            
ATOM   4051  C1  CHO   586     156.023  83.897  45.676  1.00  0.00           C
ATOM   4052  C2  CHO   586     159.173  87.197  44.026  1.00  0.00           C
ATOM   4053  ROH CHO   587      42.573 150.597  22.526  1.00  0.00            
ATOM   4054  R1  CHO   587      42.223 150.997  25.276  1.00  0.00            
ATOM   4055  R2  CHO   587      40.223 149.797  26.726  1.00  0.00            
ATOM   4056  R3  CHO   587      42.273 148.897  28.276  1.00  0.00            
ATOM   4057  R4  CHO   587      39.873 147.597  29.426  1.00  0.00            
ATOM   4058  R5  CHO   587      41.373 148.797  30.476  1.00  0.00            
ATOM   4059  C1  CHO   587      41.623 145.547  32.426  1.00  0.00           C
ATOM   4060  C2  CHO   587      38.723 144.747  35.476  1.00  0.00           C
ATOM   4061  ROH CHO   588     116.873 173.797  23.726  1.00  0.00            
ATOM   4062  R1  CHO   588     116.073 174.647  26.326  1.00  0.00            
ATOM   4063  R2  CHO   588     113.523 174.197  27.276  1.00  0.00            
ATOM   4064  R3  CHO   588     114.873 173.047  29.326  1.00  0.00            
ATOM   4065  R4  CHO   588     112.173 173.397  30.376  1.00  0.00            
ATOM   4066  R5  CHO   588     114.023 174.097  31.326  1.00  0.00            
ATOM   4067  C1  CHO   588     112.673 171.847  34.076  1.00  0.00           C
ATOM   4068  C2  CHO   588     109.973 171.547  36.076  1.00  0.00           C
ATOM   4069  ROH CHO   589      24.923  17.497  38.976  1.00  0.00            
ATOM   4070  R1  CHO   589      24.023  17.647  41.676  1.00  0.00            
ATOM   4071  R2  CHO   589      21.823  16.297  42.576  1.00  0.00            
ATOM   4072  R3  CHO   589      23.523  15.397  44.426  1.00  0.00            
ATOM   4073  R4  CHO   589      20.873  15.097  45.676  1.00  0.00            
ATOM   4074  R5  CHO   589      22.623  16.147  46.526  1.00  0.00            
ATOM   4075  C1  CHO   589      21.973  13.547  49.226  1.00  0.00           C
ATOM   4076  C2  CHO   589      17.973  13.397  51.776  1.00  0.00           C
ATOM   4077  ROH CHO   590     204.623  47.597  23.426  1.00  0.00            
ATOM   4078  R1  CHO   590     204.023  48.497  26.076  1.00  0.00            
ATOM   4079  R2  CHO   590     203.323  46.697  28.076  1.00  0.00            
ATOM   4080  R3  CHO   590     205.423  47.897  29.376  1.00  0.00            
ATOM   4081  R4  CHO   590     203.673  46.847  31.526  1.00  0.00            
ATOM   4082  R5  CHO   590     204.423  48.897  31.326  1.00  0.00            
ATOM   4083  C1  CHO   590     205.873  47.997  34.726  1.00  0.00           C
ATOM   4084  C2  CHO   590     206.573  48.397  39.226  1.00  0.00           C
ATOM   4085  ROH CHO   591     168.623  21.597  60.826  1.00  0.00            
ATOM   4086  R1  CHO   591     169.323  19.297  59.276  1.00  0.00            
ATOM   4087  R2  CHO   591     167.723  18.297  57.276  1.00  0.00            
ATOM   4088  R3  CHO   591     169.973  18.547  55.776  1.00  0.00            
ATOM   4089  R4  CHO   591     168.323  16.647  54.326  1.00  0.00            
ATOM   4090  R5  CHO   591     170.373  16.347  54.976  1.00  0.00            
ATOM   4091  C1  CHO   591     170.773  15.897  51.176  1.00  0.00           C
ATOM   4092  C2  CHO   591     170.623  12.397  51.676  1.00  0.00           C
ATOM   4093  ROH CHO   592     178.023 115.247  58.876  1.00  0.00            
ATOM   4094  R1  CHO   592     179.723 115.097  56.626  1.00  0.00            
ATOM   4095  R2  CHO   592     179.873 112.897  54.976  1.00  0.00            
ATOM   4096  R3  CHO   592     179.323 114.697  53.026  1.00  0.00            
ATOM   4097  R4  CHO   592     180.373 112.347  51.626  1.00  0.00            
ATOM   4098  R5  CHO   592     181.073 114.397  51.426  1.00  0.00            
ATOM   4099  C1  CHO   592     180.123 113.747  47.826  1.00  0.00           C
ATOM   4100  C2  CHO   592     180.923 114.347  44.976  1.00  0.00           C
ATOM   4101  ROH CHO   593     125.173 178.197  26.426  1.00  0.00            
ATOM   4102  R1  CHO   593     125.273 177.147  29.076  1.00  0.00            
ATOM   4103  R2  CHO   593     125.023 178.797  31.326  1.00  0.00            
ATOM   4104  R3  CHO   593     123.073 176.997  31.976  1.00  0.00            
ATOM   4105  R4  CHO   593     123.773 178.297  34.476  1.00  0.00            
ATOM   4106  R5  CHO   593     123.723 176.147  34.076  1.00  0.00            
ATOM   4107  C1  CHO   593     121.223 176.347  36.976  1.00  0.00           C
ATOM   4108  C2  CHO   593     120.373 178.497  40.676  1.00  0.00           C
ATOM   4109  ROH CHO   594      24.573 145.947  49.526  1.00  0.00            
ATOM   4110  R1  CHO   594      23.873 145.847  46.776  1.00  0.00            
ATOM   4111  R2  CHO   594      22.873 148.047  45.426  1.00  0.00            
ATOM   4112  R3  CHO   594      24.923 147.547  43.726  1.00  0.00            
ATOM   4113  R4  CHO   594      23.173 149.347  42.226  1.00  0.00            
ATOM   4114  R5  CHO   594      23.923 147.397  41.576  1.00  0.00            
ATOM   4115  C1  CHO   594      25.273 149.597  38.776  1.00  0.00           C
ATOM   4116  C2  CHO   594      26.173 150.447  34.976  1.00  0.00           C
ATOM   4117  ROH CHO   595     103.373  12.797  64.926  1.00  0.00            
ATOM   4118  R1  CHO   595     102.573  11.147  62.726  1.00  0.00            
ATOM   4119  R2  CHO   595     101.023  12.097  60.676  1.00  0.00            
ATOM   4120  R3  CHO   595     103.023  11.197  59.126  1.00  0.00            
ATOM   4121  R4  CHO   595     100.623  10.747  57.526  1.00  0.00            
ATOM   4122  R5  CHO   595     102.123   9.247  58.076  1.00  0.00            
ATOM   4123  C1  CHO   595     102.273   9.047  54.276  1.00  0.00           C
ATOM   4124  C2  CHO   595      99.923   6.447  54.226  1.00  0.00           C
ATOM   4125  ROH CHO   596      95.873 163.647  53.176  1.00  0.00            
ATOM   4126  R1  CHO   596      96.273 162.247  50.726  1.00  0.00            
ATOM   4127  R2  CHO   596      95.923 163.447  48.276  1.00  0.00            
ATOM   4128  R3  CHO   596      98.423 162.497  47.876  1.00  0.00            
ATOM   4129  R4  CHO   596      97.173 162.497  45.226  1.00  0.00            
ATOM   4130  R5  CHO   596      98.173 160.797  46.176  1.00  0.00            
ATOM   4131  C1  CHO   596     100.323 161.097  43.026  1.00  0.00           C
ATOM   4132  C2  CHO   596     100.923 160.097  38.976  1.00  0.00           C
ATOM   4133  ROH CHO   597       9.473  53.097  54.976  1.00  0.00            
ATOM   4134  R1  CHO   597      11.223  53.997  52.926  1.00  0.00            
ATOM   4135  R2  CHO   597      12.723  52.247  51.426  1.00  0.00            
ATOM   4136  R3  CHO   597      11.573  53.497  49.326  1.00  0.00            
ATOM   4137  R4  CHO   597      13.973  52.297  48.176  1.00  0.00            
ATOM   4138  R5  CHO   597      13.373  54.397  48.076  1.00  0.00            
ATOM   4139  C1  CHO   597      13.573  53.547  44.376  1.00  0.00           C
ATOM   4140  C2  CHO   597      11.073  55.347  42.526  1.00  0.00           C
ATOM   4141  ROH CHO   598      60.373 216.347  27.026  1.00  0.00            
ATOM   4142  R1  CHO   598      60.323 215.647  29.726  1.00  0.00            
ATOM   4143  R2  CHO   598      62.123 213.847  30.876  1.00  0.00            
ATOM   4144  R3  CHO   598      62.573 215.897  32.576  1.00  0.00            
ATOM   4145  R4  CHO   598      61.823 213.597  34.276  1.00  0.00            
ATOM   4146  R5  CHO   598      60.873 215.597  34.276  1.00  0.00            
ATOM   4147  C1  CHO   598      62.023 215.397  37.926  1.00  0.00           C
ATOM   4148  C2  CHO   598      60.123 214.147  40.426  1.00  0.00           C
ATOM   4149  ROH CHO   599       0.223 186.297  60.626  1.00  0.00            
ATOM   4150  R1  CHO   599       0.673 185.047  58.126  1.00  0.00            
ATOM   4151  R2  CHO   599       0.073 186.297  55.726  1.00  0.00            
ATOM   4152  R3  CHO   599       2.673 185.747  55.176  1.00  0.00            
ATOM   4153  R4  CHO   599       1.623 186.947  52.726  1.00  0.00            
ATOM   4154  R5  CHO   599       2.673 185.047  52.876  1.00  0.00            
ATOM   4155  C1  CHO   599       4.973 186.797  50.426  1.00  0.00           C
ATOM   4156  C2  CHO   599       7.973 189.597  48.226  1.00  0.00           C
ATOM   4157  ROH CHO   600      18.473 100.697  49.776  1.00  0.00            
ATOM   4158  R1  CHO   600      19.823 100.047  47.376  1.00  0.00            
ATOM   4159  R2  CHO   600      18.673 100.397  44.926  1.00  0.00            
ATOM   4160  R3  CHO   600      20.923 101.847  44.426  1.00  0.00            
ATOM   4161  R4  CHO   600      19.673 101.447  41.776  1.00  0.00            
ATOM   4162  R5  CHO   600      21.723 100.997  42.326  1.00  0.00            
ATOM   4163  C1  CHO   600      22.323 103.497  39.476  1.00  0.00           C
ATOM   4164  C2  CHO   600      20.923 107.097  37.176  1.00  0.00           C
ATOM   4165  ROH CHO   601     141.923 176.097  30.526  1.00  0.00            
ATOM   4166  R1  CHO   601     140.823 175.147  32.976  1.00  0.00            
ATOM   4167  R2  CHO   601     142.323 173.797  34.826  1.00  0.00            
ATOM   4168  R3  CHO   601     141.373 175.747  36.526  1.00  0.00            
ATOM   4169  R4  CHO   601     141.823 173.397  38.226  1.00  0.00            
ATOM   4170  R5  CHO   601     139.973 174.547  38.026  1.00  0.00            
ATOM   4171  C1  CHO   601     140.623 174.997  41.776  1.00  0.00           C
ATOM   4172  C2  CHO   601     140.823 176.647  44.876  1.00  0.00           C
ATOM   4173  ROH CHO   602      99.523  41.447  64.376  1.00  0.00            
ATOM   4174  R1  CHO   602     100.873  42.147  62.026  1.00  0.00            
ATOM   4175  R2  CHO   602     101.723  40.297  60.126  1.00  0.00            
ATOM   4176  R3  CHO   602     100.273  41.847  58.426  1.00  0.00            
ATOM   4177  R4  CHO   602     102.023  40.247  56.676  1.00  0.00            
ATOM   4178  R5  CHO   602     101.823  42.397  56.676  1.00  0.00            
ATOM   4179  C1  CHO   602     100.823  41.647  53.076  1.00  0.00           C
ATOM   4180  C2  CHO   602     100.273  41.047  49.426  1.00  0.00           C
ATOM   4181  ROH CHO   603     194.473 142.947  28.126  1.00  0.00            
ATOM   4182  R1  CHO   603     194.423 142.947  30.926  1.00  0.00            
ATOM   4183  R2  CHO   603     193.473 140.847  32.426  1.00  0.00            
ATOM   4184  R3  CHO   603     195.923 140.947  33.626  1.00  0.00            
ATOM   4185  R4  CHO   603     194.223 139.597  35.576  1.00  0.00            
ATOM   4186  R5  CHO   603     195.423 141.347  35.926  1.00  0.00            
ATOM   4187  C1  CHO   603     196.973 138.997  38.526  1.00  0.00           C
ATOM   4188  C2  CHO   603     200.473 136.847  40.226  1.00  0.00           C
ATOM   4189  ROH CHO   604      20.273  91.297  52.426  1.00  0.00            
ATOM   4190  R1  CHO   604      21.273  91.447  49.776  1.00  0.00            
ATOM   4191  R2  CHO   604      20.723  89.597  47.876  1.00  0.00            
ATOM   4192  R3  CHO   604      19.923  91.747  46.426  1.00  0.00            
ATOM   4193  R4  CHO   604      20.873  89.847  44.426  1.00  0.00            
ATOM   4194  R5  CHO   604      21.523  91.897  44.626  1.00  0.00            
ATOM   4195  C1  CHO   604      20.223  92.047  41.076  1.00  0.00           C
ATOM   4196  C2  CHO   604      19.723  89.697  37.026  1.00  0.00           C
ATOM   4197  ROH CHO   605     142.223 128.347  57.526  1.00  0.00            
ATOM   4198  R1  CHO   605     143.623 129.397  55.326  1.00  0.00            
ATOM   4199  R2  CHO   605     144.623 127.797  53.276  1.00  0.00            
ATOM   4200  R3  CHO   605     143.223 129.547  51.726  1.00  0.00            
ATOM   4201  R4  CHO   605     144.523 127.697  49.826  1.00  0.00            
ATOM   4202  R5  CHO   605     144.623 129.847  49.826  1.00  0.00            
ATOM   4203  C1  CHO   605     143.123 129.197  46.376  1.00  0.00           C
ATOM   4204  C2  CHO   605     144.773 126.547  44.426  1.00  0.00           C
ATOM   4205  ROH CHO   606     140.723 113.347  23.576  1.00  0.00            
ATOM   4206  R1  CHO   606     140.323 111.297  25.476  1.00  0.00            
ATOM   4207  R2  CHO   606     142.373 110.047  26.776  1.00  0.00            
ATOM   4208  R3  CHO   606     140.973 110.797  29.026  1.00  0.00            
ATOM   4209  R4  CHO   606     143.123 109.047  30.026  1.00  0.00            
ATOM   4210  R5  CHO   606     140.973 108.847  30.376  1.00  0.00            
ATOM   4211  C1  CHO   606     142.223 109.147  33.976  1.00  0.00           C
ATOM   4212  C2  CHO   606     140.273 108.947  37.176  1.00  0.00           C
ATOM   4213  ROH CHO   607     213.923 201.997  42.276  1.00  0.00            
ATOM   4214  R1  CHO   607     213.373 202.447  45.026  1.00  0.00            
ATOM   4215  R2  CHO   607     212.573 204.947  45.976  1.00  0.00            
ATOM   4216  R3  CHO   607     210.473 203.497  46.976  1.00  0.00            
ATOM   4217  R4  CHO   607     210.423 205.997  48.476  1.00  0.00            
ATOM   4218  R5  CHO   607     210.473 203.997  49.326  1.00  0.00            
ATOM   4219  C1  CHO   607     207.223 205.297  50.876  1.00  0.00           C
ATOM   4220  C2  CHO   607     203.473 203.447  52.126  1.00  0.00           C
ATOM   4221  ROH CHO   608     203.023 177.747  59.226  1.00  0.00            
ATOM   4222  R1  CHO   608     202.723 178.847  56.626  1.00  0.00            
ATOM   4223  R2  CHO   608     204.873 179.947  55.226  1.00  0.00            
ATOM   4224  R3  CHO   608     204.073 178.197  53.276  1.00  0.00            
ATOM   4225  R4  CHO   608     206.023 179.897  51.976  1.00  0.00            
ATOM   4226  R5  CHO   608     204.023 179.497  51.276  1.00  0.00            
ATOM   4227  C1  CHO   608     205.973 178.247  48.276  1.00  0.00           C
ATOM   4228  C2  CHO   608     209.523 178.547  47.476  1.00  0.00           C
ATOM   4229  ROH CHO   609      60.973 131.297  52.426  1.00  0.00            
ATOM   4230  R1  CHO   609      62.023 130.397  49.976  1.00  0.00            
ATOM   4231  R2  CHO   609      61.173 128.097  48.726  1.00  0.00            
ATOM   4232  R3  CHO   609      60.773 129.747  46.626  1.00  0.00            
ATOM   4233  R4  CHO   609      60.373 127.097  45.526  1.00  0.00            
ATOM   4234  R5  CHO   609      61.723 128.597  44.726  1.00  0.00            
ATOM   4235  C1  CHO   609      59.523 128.047  41.676  1.00  0.00           C
ATOM   4236  C2  CHO   609      61.523 127.747  38.376  1.00  0.00           C
ATOM   4237  ROH CHO   610      51.723 105.747  19.376  1.00  0.00            
ATOM   4238  R1  CHO   610      50.473 106.697  21.726  1.00  0.00            
ATOM   4239  R2  CHO   610      50.273 105.197  24.026  1.00  0.00            
ATOM   4240  R3  CHO   610      51.473 107.347  25.176  1.00  0.00            
ATOM   4241  R4  CHO   610      49.373 106.597  27.076  1.00  0.00            
ATOM   4242  R5  CHO   610      49.673 108.597  26.176  1.00  0.00            
ATOM   4243  C1  CHO   610      49.973 109.447  29.876  1.00  0.00           C
ATOM   4244  C2  CHO   610      47.373 111.397  31.476  1.00  0.00           C
ATOM   4245  ROH CHO   611      74.623 130.697  52.176  1.00  0.00            
ATOM   4246  R1  CHO   611      76.023 129.347  50.126  1.00  0.00            
ATOM   4247  R2  CHO   611      75.273 126.797  49.276  1.00  0.00            
ATOM   4248  R3  CHO   611      75.173 127.997  46.826  1.00  0.00            
ATOM   4249  R4  CHO   611      74.973 125.097  46.276  1.00  0.00            
ATOM   4250  R5  CHO   611      76.423 126.497  45.426  1.00  0.00            
ATOM   4251  C1  CHO   611      74.773 125.197  42.226  1.00  0.00           C
ATOM   4252  C2  CHO   611      70.723 124.597  40.226  1.00  0.00           C
ATOM   4253  ROH CHO   612     189.673 119.747  54.126  1.00  0.00            
ATOM   4254  R1  CHO   612     189.573 118.397  51.626  1.00  0.00            
ATOM   4255  R2  CHO   612     188.573 119.597  49.326  1.00  0.00            
ATOM   4256  R3  CHO   612     190.973 118.897  48.276  1.00  0.00            
ATOM   4257  R4  CHO   612     189.223 119.097  45.976  1.00  0.00            
ATOM   4258  R5  CHO   612     190.473 117.397  46.526  1.00  0.00            
ATOM   4259  C1  CHO   612     191.873 118.147  43.076  1.00  0.00           C
ATOM   4260  C2  CHO   612     192.373 117.197  40.576  1.00  0.00           C
ATOM   4261  ROH CHO   613     180.873 141.947  24.476  1.00  0.00            
ATOM   4262  R1  CHO   613     180.873 140.847  27.076  1.00  0.00            
ATOM   4263  R2  CHO   613     182.823 139.097  27.976  1.00  0.00            
ATOM   4264  R3  CHO   613     183.173 140.947  29.926  1.00  0.00            
ATOM   4265  R4  CHO   613     184.123 138.397  31.076  1.00  0.00            
ATOM   4266  R5  CHO   613     182.623 139.697  31.926  1.00  0.00            
ATOM   4267  C1  CHO   613     185.173 139.697  34.776  1.00  0.00           C
ATOM   4268  C2  CHO   613     185.173 137.997  37.676  1.00  0.00           C
ATOM   4269  ROH CHO   614     210.373  69.697  24.426  1.00  0.00            
ATOM   4270  R1  CHO   614     211.573  72.247  24.276  1.00  0.00            
ATOM   4271  R2  CHO   614     212.523  73.597  26.476  1.00  0.00            
ATOM   4272  R3  CHO   614     214.823  73.697  25.026  1.00  0.00            
ATOM   4273  R4  CHO   614     215.573  74.747  27.676  1.00  0.00            
ATOM   4274  R5  CHO   614     215.873  75.697  25.726  1.00  0.00            
ATOM   4275  C1  CHO   614     219.473  75.497  26.976  1.00  0.00           C
ATOM   4276  C2  CHO   614     222.523  73.897  27.976  1.00  0.00           C
ATOM   4277  ROH CHO   615      77.573 203.547  57.626  1.00  0.00            
ATOM   4278  R1  CHO   615      78.573 205.047  55.476  1.00  0.00            
ATOM   4279  R2  CHO   615      77.723 204.697  52.876  1.00  0.00            
ATOM   4280  R3  CHO   615      77.223 207.347  53.026  1.00  0.00            
ATOM   4281  R4  CHO   615      76.973 206.647  50.176  1.00  0.00            
ATOM   4282  R5  CHO   615      78.223 208.247  51.026  1.00  0.00            
ATOM   4283  C1  CHO   615      76.023 210.347  48.676  1.00  0.00           C
ATOM   4284  C2  CHO   615      73.223 212.397  46.626  1.00  0.00           C
ATOM   4285  ROH CHO   616      15.173  10.997  38.376  1.00  0.00            
ATOM   4286  R1  CHO   616      16.173   8.547  39.326  1.00  0.00            
ATOM   4287  R2  CHO   616      18.073   8.347  41.326  1.00  0.00            
ATOM   4288  R3  CHO   616      16.223   6.797  42.526  1.00  0.00            
ATOM   4289  R4  CHO   616      18.723   6.247  43.976  1.00  0.00            
ATOM   4290  R5  CHO   616      17.423   4.747  43.026  1.00  0.00            
ATOM   4291  C1  CHO   616      17.373   3.497  46.626  1.00  0.00           C
ATOM   4292  C2  CHO   616      19.423   2.197  48.726  1.00  0.00           C
ATOM   4293  ROH CHO   617      60.473  29.097  63.676  1.00  0.00            
ATOM   4294  R1  CHO   617      60.273  28.147  61.026  1.00  0.00            
ATOM   4295  R2  CHO   617      58.623  29.397  59.176  1.00  0.00            
ATOM   4296  R3  CHO   617      60.923  29.497  57.676  1.00  0.00            
ATOM   4297  R4  CHO   617      58.773  29.647  55.726  1.00  0.00            
ATOM   4298  R5  CHO   617      60.423  28.247  55.726  1.00  0.00            
ATOM   4299  C1  CHO   617      61.023  29.897  52.326  1.00  0.00           C
ATOM   4300  C2  CHO   617      60.473  30.547  48.576  1.00  0.00           C
ATOM   4301  ROH CHO   618     220.673 147.697  57.126  1.00  0.00            
ATOM   4302  R1  CHO   618     219.973 148.747  54.576  1.00  0.00            
ATOM   4303  R2  CHO   618     220.723 147.497  52.226  1.00  0.00            
ATOM   4304  R3  CHO   618     218.073 147.597  51.726  1.00  0.00            
ATOM   4305  R4  CHO   618     219.323 148.147  49.126  1.00  0.00            
ATOM   4306  R5  CHO   618     217.823 149.347  50.126  1.00  0.00            
ATOM   4307  C1  CHO   618     216.023 148.647  46.876  1.00  0.00           C
ATOM   4308  C2  CHO   618     214.873 151.647  45.276  1.00  0.00           C
ATOM   4309  ROH CHO   619      95.773  49.047  33.926  1.00  0.00            
ATOM   4310  R1  CHO   619      94.473  50.297  36.076  1.00  0.00            
ATOM   4311  R2  CHO   619      94.473  49.247  38.676  1.00  0.00            
ATOM   4312  R3  CHO   619      95.473  51.697  39.326  1.00  0.00            
ATOM   4313  R4  CHO   619      94.173  50.747  41.776  1.00  0.00            
ATOM   4314  R5  CHO   619      93.823  52.647  40.776  1.00  0.00            
ATOM   4315  C1  CHO   619      94.923  53.897  44.176  1.00  0.00           C
ATOM   4316  C2  CHO   619      93.873  55.097  47.326  1.00  0.00           C
ATOM   4317  ROH CHO   620     153.523 101.997  54.176  1.00  0.00            
ATOM   4318  R1  CHO   620     154.173 102.947  51.576  1.00  0.00            
ATOM   4319  R2  CHO   620     154.473 101.247  49.426  1.00  0.00            
ATOM   4320  R3  CHO   620     152.623 102.897  48.326  1.00  0.00            
ATOM   4321  R4  CHO   620     154.723 102.597  46.226  1.00  0.00            
ATOM   4322  R5  CHO   620     153.923 104.497  47.026  1.00  0.00            
ATOM   4323  C1  CHO   620     153.073 104.897  43.326  1.00  0.00           C
ATOM   4324  C2  CHO   620     151.773 107.697  40.626  1.00  0.00           C
ATOM   4325  ROH CHO   621     163.473 136.047  21.926  1.00  0.00            
ATOM   4326  R1  CHO   621     162.423 135.597  24.526  1.00  0.00            
ATOM   4327  R2  CHO   621     163.523 133.747  26.226  1.00  0.00            
ATOM   4328  R3  CHO   621     163.623 135.847  27.926  1.00  0.00            
ATOM   4329  R4  CHO   621     163.623 133.497  29.676  1.00  0.00            
ATOM   4330  R5  CHO   621     162.223 135.197  29.776  1.00  0.00            
ATOM   4331  C1  CHO   621     163.773 135.397  33.276  1.00  0.00           C
ATOM   4332  C2  CHO   621     161.923 133.447  35.376  1.00  0.00           C
ATOM   4333  ROH CHO   622     125.823 168.447  25.576  1.00  0.00            
ATOM   4334  R1  CHO   622     124.623 166.947  27.676  1.00  0.00            
ATOM   4335  R2  CHO   622     125.673 166.947  30.226  1.00  0.00            
ATOM   4336  R3  CHO   622     123.173 167.697  30.926  1.00  0.00            
ATOM   4337  R4  CHO   622     124.173 166.247  33.276  1.00  0.00            
ATOM   4338  R5  CHO   622     122.323 165.847  32.226  1.00  0.00            
ATOM   4339  C1  CHO   622     120.923 166.597  35.676  1.00  0.00           C
ATOM   4340  C2  CHO   622     122.673 165.347  38.576  1.00  0.00           C
ATOM   4341  ROH CHO   623      59.123  73.447  28.176  1.00  0.00            
ATOM   4342  R1  CHO   623      58.373  71.997  30.476  1.00  0.00            
ATOM   4343  R2  CHO   623      60.123  71.447  32.526  1.00  0.00            
ATOM   4344  R3  CHO   623      58.173  72.647  34.076  1.00  0.00            
ATOM   4345  R4  CHO   623      59.823  71.097  35.976  1.00  0.00            
ATOM   4346  R5  CHO   623      57.623  70.997  35.726  1.00  0.00            
ATOM   4347  C1  CHO   623      57.823  71.997  39.376  1.00  0.00           C
ATOM   4348  C2  CHO   623      56.623  70.747  42.626  1.00  0.00           C
ATOM   4349  ROH CHO   624     160.823 147.097  22.926  1.00  0.00            
ATOM   4350  R1  CHO   624     162.173 146.397  25.326  1.00  0.00            
ATOM   4351  R2  CHO   624     162.073 147.997  27.576  1.00  0.00            
ATOM   4352  R3  CHO   624     161.223 145.747  28.726  1.00  0.00            
ATOM   4353  R4  CHO   624     162.473 147.247  30.926  1.00  0.00            
ATOM   4354  R5  CHO   624     162.923 145.197  30.376  1.00  0.00            
ATOM   4355  C1  CHO   624     161.873 144.697  33.976  1.00  0.00           C
ATOM   4356  C2  CHO   624     159.673 145.297  38.176  1.00  0.00           C
ATOM   4357  ROH CHO   625      32.823  41.197  27.976  1.00  0.00            
ATOM   4358  R1  CHO   625      31.273  41.797  30.276  1.00  0.00            
ATOM   4359  R2  CHO   625      32.273  41.497  32.826  1.00  0.00            
ATOM   4360  R3  CHO   625      31.523  44.047  33.076  1.00  0.00            
ATOM   4361  R4  CHO   625      31.973  43.147  35.826  1.00  0.00            
ATOM   4362  R5  CHO   625      30.173  44.097  35.076  1.00  0.00            
ATOM   4363  C1  CHO   625      31.073  46.547  37.826  1.00  0.00           C
ATOM   4364  C2  CHO   625      31.423  49.347  40.326  1.00  0.00           C
ATOM   4365  ROH CHO   626     133.523  89.747  56.876  1.00  0.00            
ATOM   4366  R1  CHO   626     133.273  88.247  54.476  1.00  0.00            
ATOM   4367  R2  CHO   626     130.873  87.647  53.326  1.00  0.00            
ATOM   4368  R3  CHO   626     131.923  88.847  51.126  1.00  0.00            
ATOM   4369  R4  CHO   626     129.973  86.997  50.026  1.00  0.00            
ATOM   4370  R5  CHO   626     132.073  87.147  49.476  1.00  0.00            
ATOM   4371  C1  CHO   626     130.473  87.747  46.076  1.00  0.00           C
ATOM   4372  C2  CHO   626     130.323  87.397  42.276  1.00  0.00           C
ATOM   4373  ROH CHO   627     110.073 111.047  54.876  1.00  0.00            
ATOM   4374  R1  CHO   627     110.973 112.097  52.426  1.00  0.00            
ATOM   4375  R2  CHO   627     111.623 114.797  52.076  1.00  0.00            
ATOM   4376  R3  CHO   627     113.973 113.797  51.226  1.00  0.00            
ATOM   4377  R4  CHO   627     113.823 116.497  50.026  1.00  0.00            
ATOM   4378  R5  CHO   627     114.173 114.597  48.976  1.00  0.00            
ATOM   4379  C1  CHO   627     117.323 116.547  48.026  1.00  0.00           C
ATOM   4380  C2  CHO   627     118.673 119.497  45.776  1.00  0.00           C
ATOM   4381  ROH CHO   628     219.523 162.147  55.976  1.00  0.00            
ATOM   4382  R1  CHO   628     219.273 161.897  53.176  1.00  0.00            
ATOM   4383  R2  CHO   628     218.123 163.847  51.576  1.00  0.00            
ATOM   4384  R3  CHO   628     220.473 163.747  50.276  1.00  0.00            
ATOM   4385  R4  CHO   628     218.673 164.997  48.376  1.00  0.00            
ATOM   4386  R5  CHO   628     219.873 163.247  47.976  1.00  0.00            
ATOM   4387  C1  CHO   628     221.173 165.547  45.276  1.00  0.00           C
ATOM   4388  C2  CHO   628     222.373 167.397  41.726  1.00  0.00           C
ATOM   4389  ROH CHO   629     124.473  44.497  32.576  1.00  0.00            
ATOM   4390  R1  CHO   629     123.373  45.847  34.826  1.00  0.00            
ATOM   4391  R2  CHO   629     123.473  44.797  37.376  1.00  0.00            
ATOM   4392  R3  CHO   629     124.623  47.197  37.976  1.00  0.00            
ATOM   4393  R4  CHO   629     123.173  46.447  40.376  1.00  0.00            
ATOM   4394  R5  CHO   629     122.973  48.297  39.276  1.00  0.00            
ATOM   4395  C1  CHO   629     124.023  49.647  42.726  1.00  0.00           C
ATOM   4396  C2  CHO   629     121.973  48.747  46.026  1.00  0.00           C
ATOM   4397  ROH CHO   630     196.173 218.347  43.576  1.00  0.00            
ATOM   4398  R1  CHO   630     195.773 220.547  45.276  1.00  0.00            
ATOM   4399  R2  CHO   630     193.673 222.247  45.026  1.00  0.00            
ATOM   4400  R3  CHO   630     193.273 221.647  47.676  1.00  0.00            
ATOM   4401  R4  CHO   630     193.673 224.547  47.626  1.00  0.00            
ATOM   4402  R5  CHO   630     194.773 223.097  48.826  1.00  0.00            
ATOM   4403  C1  CHO   630     193.323 225.297  51.626  1.00  0.00           C
ATOM   4404  C2  CHO   630     193.473 225.697  55.376  1.00  0.00           C
ATOM   4405  ROH CHO   631     130.623 108.997  26.926  1.00  0.00            
ATOM   4406  R1  CHO   631     129.323 110.747  28.676  1.00  0.00            
ATOM   4407  R2  CHO   631     127.473 109.897  30.576  1.00  0.00            
ATOM   4408  R3  CHO   631     129.123 111.197  32.326  1.00  0.00            
ATOM   4409  R4  CHO   631     126.873 110.297  33.976  1.00  0.00            
ATOM   4410  R5  CHO   631     127.623 112.347  33.776  1.00  0.00            
ATOM   4411  C1  CHO   631     128.023 111.797  37.526  1.00  0.00           C
ATOM   4412  C2  CHO   631     129.823 113.997  39.876  1.00  0.00           C
ATOM   4413  ROH CHO   632      15.523  46.147  25.626  1.00  0.00            
ATOM   4414  R1  CHO   632      15.923  48.447  27.176  1.00  0.00            
ATOM   4415  R2  CHO   632      14.723  48.847  29.626  1.00  0.00            
ATOM   4416  R3  CHO   632      17.273  49.247  30.476  1.00  0.00            
ATOM   4417  R4  CHO   632      15.623  49.647  32.876  1.00  0.00            
ATOM   4418  R5  CHO   632      17.123  51.047  32.026  1.00  0.00            
ATOM   4419  C1  CHO   632      18.573  50.497  35.526  1.00  0.00           C
ATOM   4420  C2  CHO   632      21.323  50.597  37.926  1.00  0.00           C
ATOM   4421  ROH CHO   633      22.123  85.547  20.276  1.00  0.00            
ATOM   4422  R1  CHO   633      21.073  84.797  22.776  1.00  0.00            
ATOM   4423  R2  CHO   633      22.573  83.597  24.776  1.00  0.00            
ATOM   4424  R3  CHO   633      21.623  85.647  26.276  1.00  0.00            
ATOM   4425  R4  CHO   633      22.223  83.547  28.226  1.00  0.00            
ATOM   4426  R5  CHO   633      20.323  84.597  27.976  1.00  0.00            
ATOM   4427  C1  CHO   633      21.073  85.397  31.626  1.00  0.00           C
ATOM   4428  C2  CHO   633      20.073  84.547  36.226  1.00  0.00           C
ATOM   4429  ROH CHO   634     188.173 165.497  56.126  1.00  0.00            
ATOM   4430  R1  CHO   634     188.323 167.197  53.876  1.00  0.00            
ATOM   4431  R2  CHO   634     188.823 169.897  54.026  1.00  0.00            
ATOM   4432  R3  CHO   634     190.823 169.297  52.276  1.00  0.00            
ATOM   4433  R4  CHO   634     189.723 171.847  51.326  1.00  0.00            
ATOM   4434  R5  CHO   634     189.973 170.047  50.176  1.00  0.00            
ATOM   4435  C1  CHO   634     192.073 172.447  48.126  1.00  0.00           C
ATOM   4436  C2  CHO   634     191.223 176.847  47.626  1.00  0.00           C
ATOM   4437  ROH CHO   635     110.773  25.147  33.626  1.00  0.00            
ATOM   4438  R1  CHO   635     110.773  22.897  35.326  1.00  0.00            
ATOM   4439  R2  CHO   635     112.323  22.747  37.576  1.00  0.00            
ATOM   4440  R3  CHO   635     109.973  22.147  38.776  1.00  0.00            
ATOM   4441  R4  CHO   635     111.923  21.897  40.926  1.00  0.00            
ATOM   4442  R5  CHO   635     110.523  20.397  40.326  1.00  0.00            
ATOM   4443  C1  CHO   635     109.473  20.897  43.976  1.00  0.00           C
ATOM   4444  C2  CHO   635     108.923  19.247  47.476  1.00  0.00           C
ATOM   4445  ROH CHO   636      26.873  14.347  36.276  1.00  0.00            
ATOM   4446  R1  CHO   636      27.873  13.447  38.726  1.00  0.00            
ATOM   4447  R2  CHO   636      28.623  15.147  40.776  1.00  0.00            
ATOM   4448  R3  CHO   636      26.923  13.697  42.226  1.00  0.00            
ATOM   4449  R4  CHO   636      28.273  15.447  44.176  1.00  0.00            
ATOM   4450  R5  CHO   636      28.123  13.247  44.276  1.00  0.00            
ATOM   4451  C1  CHO   636      26.423  14.197  47.576  1.00  0.00           C
ATOM   4452  C2  CHO   636      26.573  13.597  51.326  1.00  0.00           C
ATOM   4453  ROH CHO   637     208.173  89.497  20.976  1.00  0.00            
ATOM   4454  R1  CHO   637     208.073  87.797  23.226  1.00  0.00            
ATOM   4455  R2  CHO   637     210.273  86.397  24.176  1.00  0.00            
ATOM   4456  R3  CHO   637     209.673  87.647  26.476  1.00  0.00            
ATOM   4457  R4  CHO   637     210.773  85.047  27.326  1.00  0.00            
ATOM   4458  R5  CHO   637     208.873  85.897  27.926  1.00  0.00            
ATOM   4459  C1  CHO   637     210.473  85.447  31.326  1.00  0.00           C
ATOM   4460  C2  CHO   637     210.723  82.747  32.476  1.00  0.00           C
ATOM   4461  ROH CHO   638      46.023 120.997  44.826  1.00  0.00            
ATOM   4462  R1  CHO   638      46.823 121.597  42.176  1.00  0.00            
ATOM   4463  R2  CHO   638      46.223 119.947  40.026  1.00  0.00            
ATOM   4464  R3  CHO   638      45.223 122.247  38.976  1.00  0.00            
ATOM   4465  R4  CHO   638      46.173 120.697  36.676  1.00  0.00            
ATOM   4466  R5  CHO   638      46.723 122.747  37.176  1.00  0.00            
ATOM   4467  C1  CHO   638      45.223 123.297  33.726  1.00  0.00           C
ATOM   4468  C2  CHO   638      43.823 122.797  29.826  1.00  0.00           C
ATOM   4469  ROH CHO   639     144.773  92.497  54.876  1.00  0.00            
ATOM   4470  R1  CHO   639     145.823  92.047  52.276  1.00  0.00            
ATOM   4471  R2  CHO   639     145.573  89.647  50.926  1.00  0.00            
ATOM   4472  R3  CHO   639     144.523  91.197  48.976  1.00  0.00            
ATOM   4473  R4  CHO   639     144.973  88.647  47.676  1.00  0.00            
ATOM   4474  R5  CHO   639     145.673  90.547  46.976  1.00  0.00            
ATOM   4475  C1  CHO   639     143.623  89.497  43.976  1.00  0.00           C
ATOM   4476  C2  CHO   639     145.373  91.847  40.426  1.00  0.00           C
ATOM   4477  ROH CHO   640      14.123 180.547  33.276  1.00  0.00            
ATOM   4478  R1  CHO   640      13.973 177.997  34.476  1.00  0.00            
ATOM   4479  R2  CHO   640      16.123 176.847  35.776  1.00  0.00            
ATOM   4480  R3  CHO   640      14.373 176.597  37.826  1.00  0.00            
ATOM   4481  R4  CHO   640      16.523 174.797  38.526  1.00  0.00            
ATOM   4482  R5  CHO   640      14.423 174.297  38.426  1.00  0.00            
ATOM   4483  C1  CHO   640      15.123 173.397  42.076  1.00  0.00           C
ATOM   4484  C2  CHO   640      14.423 170.997  44.376  1.00  0.00           C
ATOM   4485  ROH CHO   641      55.023 139.647  52.226  1.00  0.00            
ATOM   4486  R1  CHO   641      54.823 139.147  49.426  1.00  0.00            
ATOM   4487  R2  CHO   641      54.273 141.147  47.576  1.00  0.00            
ATOM   4488  R3  CHO   641      56.573 140.247  46.426  1.00  0.00            
ATOM   4489  R4  CHO   641      54.823 140.897  44.176  1.00  0.00            
ATOM   4490  R5  CHO   641      55.823 138.997  44.526  1.00  0.00            
ATOM   4491  C1  CHO   641      57.273 139.947  41.076  1.00  0.00           C
ATOM   4492  C2  CHO   641      56.673 140.597  37.476  1.00  0.00           C
ATOM   4493  ROH CHO   642     224.923 226.847  55.276  1.00  0.00            
ATOM   4494  R1  CHO   642     222.273 227.097  54.326  1.00  0.00            
ATOM   4495  R2  CHO   642     221.673 227.447  51.676  1.00  0.00            
ATOM   4496  R3  CHO   642     220.073 225.297  52.126  1.00  0.00            
ATOM   4497  R4  CHO   642     218.523 226.997  50.326  1.00  0.00            
ATOM   4498  R5  CHO   642     217.823 226.197  52.226  1.00  0.00            
ATOM   4499  C1  CHO   642     215.173 224.747  49.926  1.00  0.00           C
ATOM   4500  C2  CHO   642     212.073 223.597  47.126  1.00  0.00           C
ATOM   4501  ROH CHO   643      49.273  60.497  26.226  1.00  0.00            
ATOM   4502  R1  CHO   643      48.623  60.547  28.976  1.00  0.00            
ATOM   4503  R2  CHO   643      49.523  58.597  30.726  1.00  0.00            
ATOM   4504  R3  CHO   643      50.473  60.797  32.126  1.00  0.00            
ATOM   4505  R4  CHO   643      49.773  58.847  34.176  1.00  0.00            
ATOM   4506  R5  CHO   643      49.073  60.897  34.076  1.00  0.00            
ATOM   4507  C1  CHO   643      50.773  60.997  37.476  1.00  0.00           C
ATOM   4508  C2  CHO   643      49.173  58.397  39.076  1.00  0.00           C
ATOM   4509  ROH CHO   644     126.423 224.047  36.176  1.00  0.00            
ATOM   4510  R1  CHO   644     126.073 222.897  38.726  1.00  0.00            
ATOM   4511  R2  CHO   644     128.173 222.347  40.426  1.00  0.00            
ATOM   4512  R3  CHO   644     126.723 223.897  42.176  1.00  0.00            
ATOM   4513  R4  CHO   644     128.773 222.597  43.826  1.00  0.00            
ATOM   4514  R5  CHO   644     126.573 222.597  44.176  1.00  0.00            
ATOM   4515  C1  CHO   644     127.723 224.197  47.426  1.00  0.00           C
ATOM   4516  C2  CHO   644     125.173 223.597  50.376  1.00  0.00           C
ATOM   4517  ROH CHO   645      66.873 133.447  19.376  1.00  0.00            
ATOM   4518  R1  CHO   645      68.073 132.697  21.876  1.00  0.00            
ATOM   4519  R2  CHO   645      68.473 134.497  23.926  1.00  0.00            
ATOM   4520  R3  CHO   645      67.073 132.697  25.376  1.00  0.00            
ATOM   4521  R4  CHO   645      67.823 134.747  27.276  1.00  0.00            
ATOM   4522  R5  CHO   645      68.173 132.647  27.476  1.00  0.00            
ATOM   4523  C1  CHO   645      66.073 133.247  30.626  1.00  0.00           C
ATOM   4524  C2  CHO   645      66.973 130.047  32.026  1.00  0.00           C
ATOM   4525  ROH CHO   646      72.123 163.047  53.326  1.00  0.00            
ATOM   4526  R1  CHO   646      71.573 162.997  50.526  1.00  0.00            
ATOM   4527  R2  CHO   646      72.173 165.147  48.876  1.00  0.00            
ATOM   4528  R3  CHO   646      73.473 163.247  47.476  1.00  0.00            
ATOM   4529  R4  CHO   646      72.523 165.097  45.476  1.00  0.00            
ATOM   4530  R5  CHO   646      72.223 162.947  45.476  1.00  0.00            
ATOM   4531  C1  CHO   646      73.973 163.297  42.126  1.00  0.00           C
ATOM   4532  C2  CHO   646      70.723 163.647  40.526  1.00  0.00           C
ATOM   4533  ROH CHO   647      22.923 127.747  18.026  1.00  0.00            
ATOM   4534  R1  CHO   647      23.523 127.647  20.776  1.00  0.00            
ATOM   4535  R2  CHO   647      21.573 127.747  22.776  1.00  0.00            
ATOM   4536  R3  CHO   647      22.823 125.447  23.626  1.00  0.00            
ATOM   4537  R4  CHO   647      21.523 126.547  25.976  1.00  0.00            
ATOM   4538  R5  CHO   647      23.623 125.997  25.826  1.00  0.00            
ATOM   4539  C1  CHO   647      22.623 123.697  28.676  1.00  0.00           C
ATOM   4540  C2  CHO   647      20.273 120.847  31.526  1.00  0.00           C
ATOM   4541  ROH CHO   648      89.223 191.947  35.776  1.00  0.00            
ATOM   4542  R1  CHO   648      91.073 193.047  37.676  1.00  0.00            
ATOM   4543  R2  CHO   648      91.373 192.047  40.226  1.00  0.00            
ATOM   4544  R3  CHO   648      93.973 191.897  39.476  1.00  0.00            
ATOM   4545  R4  CHO   648      94.023 191.697  42.426  1.00  0.00            
ATOM   4546  R5  CHO   648      95.123 193.097  41.226  1.00  0.00            
ATOM   4547  C1  CHO   648      98.023 191.397  43.026  1.00  0.00           C
ATOM   4548  C2  CHO   648      98.823 191.547  46.776  1.00  0.00           C
ATOM   4549  ROH CHO   649      57.473 117.447  50.326  1.00  0.00            
ATOM   4550  R1  CHO   649      55.973 115.447  48.976  1.00  0.00            
ATOM   4551  R2  CHO   649      53.673 116.047  47.626  1.00  0.00            
ATOM   4552  R3  CHO   649      54.923 114.797  45.576  1.00  0.00            
ATOM   4553  R4  CHO   649      52.123 114.897  44.726  1.00  0.00            
ATOM   4554  R5  CHO   649      53.373 113.097  44.876  1.00  0.00            
ATOM   4555  C1  CHO   649      52.423 112.997  41.176  1.00  0.00           C
ATOM   4556  C2  CHO   649      50.873 112.547  37.526  1.00  0.00           C
ATOM   4557  ROH CHO   650     198.373 221.997  64.876  1.00  0.00            
ATOM   4558  R1  CHO   650     198.223 223.997  62.876  1.00  0.00            
ATOM   4559  R2  CHO   650     200.373 224.597  61.226  1.00  0.00            
ATOM   4560  R3  CHO   650     198.573 224.047  59.226  1.00  0.00            
ATOM   4561  R4  CHO   650     200.223 226.297  58.226  1.00  0.00            
ATOM   4562  R5  CHO   650     198.023 226.247  58.376  1.00  0.00            
ATOM   4563  C1  CHO   650     198.423 226.797  54.626  1.00  0.00           C
ATOM   4564  C2  CHO   650     198.773 226.397  51.776  1.00  0.00           C
ATOM   4565  ROH CHO   651     143.023  72.347  25.626  1.00  0.00            
ATOM   4566  R1  CHO   651     142.823  71.547  28.376  1.00  0.00            
ATOM   4567  R2  CHO   651     144.923  71.747  30.126  1.00  0.00            
ATOM   4568  R3  CHO   651     143.123  73.197  31.626  1.00  0.00            
ATOM   4569  R4  CHO   651     144.573  71.547  33.576  1.00  0.00            
ATOM   4570  R5  CHO   651     142.423  71.647  33.276  1.00  0.00            
ATOM   4571  C1  CHO   651     142.723  72.747  36.926  1.00  0.00           C
ATOM   4572  C2  CHO   651     143.373  71.347  40.826  1.00  0.00           C
ATOM   4573  ROH CHO   652      46.523 173.447  21.826  1.00  0.00            
ATOM   4574  R1  CHO   652      48.023 171.947  23.726  1.00  0.00            
ATOM   4575  R2  CHO   652      49.973 173.097  25.326  1.00  0.00            
ATOM   4576  R3  CHO   652      48.523 171.997  27.326  1.00  0.00            
ATOM   4577  R4  CHO   652      50.923 172.997  28.626  1.00  0.00            
ATOM   4578  R5  CHO   652      50.173 170.997  28.776  1.00  0.00            
ATOM   4579  C1  CHO   652      50.123 171.947  32.476  1.00  0.00           C
ATOM   4580  C2  CHO   652      53.223 172.147  34.126  1.00  0.00           C
ATOM   4581  ROH CHO   653     122.123  22.047  64.076  1.00  0.00            
ATOM   4582  R1  CHO   653     121.673  22.497  61.326  1.00  0.00            
ATOM   4583  R2  CHO   653     119.173  22.647  60.176  1.00  0.00            
ATOM   4584  R3  CHO   653     120.073  25.047  59.226  1.00  0.00            
ATOM   4585  R4  CHO   653     118.423  23.947  57.076  1.00  0.00            
ATOM   4586  R5  CHO   653     120.473  24.647  56.926  1.00  0.00            
ATOM   4587  C1  CHO   653     118.873  26.947  54.376  1.00  0.00           C
ATOM   4588  C2  CHO   653     117.023  27.847  51.076  1.00  0.00           C
ATOM   4589  ROH CHO   654       0.373 104.247  21.826  1.00  0.00            
ATOM   4590  R1  CHO   654      -0.127 105.597  24.276  1.00  0.00            
ATOM   4591  R2  CHO   654       0.073 104.347  26.726  1.00  0.00            
ATOM   4592  R3  CHO   654       1.773 106.397  27.326  1.00  0.00            
ATOM   4593  R4  CHO   654       1.473 104.997  29.876  1.00  0.00            
ATOM   4594  R5  CHO   654       1.123 107.097  29.526  1.00  0.00            
ATOM   4595  C1  CHO   654       3.823 107.297  32.176  1.00  0.00           C
ATOM   4596  C2  CHO   654       3.373 108.047  35.576  1.00  0.00           C
ATOM   4597  ROH CHO   655     127.873  62.097  60.076  1.00  0.00            
ATOM   4598  R1  CHO   655     128.723  62.347  57.376  1.00  0.00            
ATOM   4599  R2  CHO   655     129.873  60.197  55.976  1.00  0.00            
ATOM   4600  R3  CHO   655     127.873  60.747  54.176  1.00  0.00            
ATOM   4601  R4  CHO   655     130.023  59.597  52.576  1.00  0.00            
ATOM   4602  R5  CHO   655     129.023  61.497  52.226  1.00  0.00            
ATOM   4603  C1  CHO   655     128.273  59.747  48.926  1.00  0.00           C
ATOM   4604  C2  CHO   655     129.823  60.897  45.626  1.00  0.00           C
ATOM   4605  ROH CHO   656     145.373 124.297  57.226  1.00  0.00            
ATOM   4606  R1  CHO   656     145.223 123.297  54.576  1.00  0.00            
ATOM   4607  R2  CHO   656     143.023 121.897  53.626  1.00  0.00            
ATOM   4608  R3  CHO   656     143.023 123.797  51.726  1.00  0.00            
ATOM   4609  R4  CHO   656     142.123 121.397  50.326  1.00  0.00            
ATOM   4610  R5  CHO   656     143.773 122.697  49.726  1.00  0.00            
ATOM   4611  C1  CHO   656     141.573 122.897  46.626  1.00  0.00           C
ATOM   4612  C2  CHO   656     141.323 119.797  44.176  1.00  0.00           C
ATOM   4613  ROH CHO   657      36.873 125.747  50.576  1.00  0.00            
ATOM   4614  R1  CHO   657      37.373 126.347  47.826  1.00  0.00            
ATOM   4615  R2  CHO   657      37.023 124.547  45.826  1.00  0.00            
ATOM   4616  R3  CHO   657      35.473 126.497  44.726  1.00  0.00            
ATOM   4617  R4  CHO   657      36.373 124.947  42.426  1.00  0.00            
ATOM   4618  R5  CHO   657      36.573 127.097  42.726  1.00  0.00            
ATOM   4619  C1  CHO   657      34.573 126.997  39.476  1.00  0.00           C
ATOM   4620  C2  CHO   657      36.123 128.147  35.976  1.00  0.00           C
ATOM   4621  ROH CHO   658     118.073 141.647  55.426  1.00  0.00            
ATOM   4622  R1  CHO   658     118.973 139.647  53.676  1.00  0.00            
ATOM   4623  R2  CHO   658     117.323 138.497  51.776  1.00  0.00            
ATOM   4624  R3  CHO   658     119.273 139.297  50.026  1.00  0.00            
ATOM   4625  R4  CHO   658     117.673 137.347  48.526  1.00  0.00            
ATOM   4626  R5  CHO   658     119.823 137.297  48.826  1.00  0.00            
ATOM   4627  C1  CHO   658     119.673 137.447  45.026  1.00  0.00           C
ATOM   4628  C2  CHO   658     120.473 134.447  43.026  1.00  0.00           C
ATOM   4629  ROH CHO   659      43.123 179.747  27.326  1.00  0.00            
ATOM   4630  R1  CHO   659      44.723 181.247  29.126  1.00  0.00            
ATOM   4631  R2  CHO   659      45.523 180.297  31.576  1.00  0.00            
ATOM   4632  R3  CHO   659      48.023 180.897  30.676  1.00  0.00            
ATOM   4633  R4  CHO   659      48.223 181.097  33.576  1.00  0.00            
ATOM   4634  R5  CHO   659      48.773 182.647  32.126  1.00  0.00            
ATOM   4635  C1  CHO   659      52.123 182.147  33.926  1.00  0.00           C
ATOM   4636  C2  CHO   659      53.823 185.297  33.576  1.00  0.00           C
ATOM   4637  ROH CHO   660      44.923  18.947  31.526  1.00  0.00            
ATOM   4638  R1  CHO   660      45.273  17.597  33.976  1.00  0.00            
ATOM   4639  R2  CHO   660      47.573  17.847  35.476  1.00  0.00            
ATOM   4640  R3  CHO   660      45.823  18.547  37.426  1.00  0.00            
ATOM   4641  R4  CHO   660      48.223  17.697  38.876  1.00  0.00            
ATOM   4642  R5  CHO   660      46.223  16.947  39.176  1.00  0.00            
ATOM   4643  C1  CHO   660      46.973  18.247  42.676  1.00  0.00           C
ATOM   4644  C2  CHO   660      49.273  17.247  46.276  1.00  0.00           C
ATOM   4645  ROH CHO   661     102.123  83.497  29.226  1.00  0.00            
ATOM   4646  R1  CHO   661     101.923  83.647  32.076  1.00  0.00            
ATOM   4647  R2  CHO   661     100.173  82.147  33.526  1.00  0.00            
ATOM   4648  R3  CHO   661     102.373  81.397  34.876  1.00  0.00            
ATOM   4649  R4  CHO   661     100.223  81.297  36.876  1.00  0.00            
ATOM   4650  R5  CHO   661     102.123  82.397  37.076  1.00  0.00            
ATOM   4651  C1  CHO   661     102.373  80.097  40.076  1.00  0.00           C
ATOM   4652  C2  CHO   661     103.773  81.397  42.976  1.00  0.00           C
ATOM   4653  ROH CHO   662     156.123 193.447  32.426  1.00  0.00            
ATOM   4654  R1  CHO   662     157.223 192.497  34.826  1.00  0.00            
ATOM   4655  R2  CHO   662     157.723 194.147  36.976  1.00  0.00            
ATOM   4656  R3  CHO   662     156.173 192.347  38.326  1.00  0.00            
ATOM   4657  R4  CHO   662     157.823 193.547  40.376  1.00  0.00            
ATOM   4658  R5  CHO   662     157.623 191.397  39.976  1.00  0.00            
ATOM   4659  C1  CHO   662     156.473 191.497  43.626  1.00  0.00           C
ATOM   4660  C2  CHO   662     153.823 192.297  45.526  1.00  0.00           C
ATOM   4661  ROH CHO   663     104.523 120.197  23.776  1.00  0.00            
ATOM   4662  R1  CHO   663     104.273 122.147  25.876  1.00  0.00            
ATOM   4663  R2  CHO   663     101.973 122.447  27.326  1.00  0.00            
ATOM   4664  R3  CHO   663     103.623 122.097  29.426  1.00  0.00            
ATOM   4665  R4  CHO   663     101.073 122.947  30.626  1.00  0.00            
ATOM   4666  R5  CHO   663     103.023 123.847  30.976  1.00  0.00            
ATOM   4667  C1  CHO   663     102.123 122.897  34.526  1.00  0.00           C
ATOM   4668  C2  CHO   663     102.023 123.847  38.176  1.00  0.00           C
ATOM   4669  ROH CHO   664     158.173 162.547  26.726  1.00  0.00            
ATOM   4670  R1  CHO   664     157.673 161.397  29.276  1.00  0.00            
ATOM   4671  R2  CHO   664     159.723 160.647  30.976  1.00  0.00            
ATOM   4672  R3  CHO   664     158.423 162.247  32.726  1.00  0.00            
ATOM   4673  R4  CHO   664     160.123 160.497  34.376  1.00  0.00            
ATOM   4674  R5  CHO   664     157.973 160.797  34.626  1.00  0.00            
ATOM   4675  C1  CHO   664     159.173 161.947  38.076  1.00  0.00           C
ATOM   4676  C2  CHO   664     160.223 158.947  39.976  1.00  0.00           C
ATOM   4677  ROH CHO   665     155.623 157.347  56.676  1.00  0.00            
ATOM   4678  R1  CHO   665     155.523 158.897  54.326  1.00  0.00            
ATOM   4679  R2  CHO   665     156.573 158.047  51.926  1.00  0.00            
ATOM   4680  R3  CHO   665     154.073 158.597  50.976  1.00  0.00            
ATOM   4681  R4  CHO   665     155.823 158.797  48.626  1.00  0.00            
ATOM   4682  R5  CHO   665     154.423 160.347  49.376  1.00  0.00            
ATOM   4683  C1  CHO   665     153.023 159.847  45.876  1.00  0.00           C
ATOM   4684  C2  CHO   665     150.223 160.197  41.976  1.00  0.00           C
ATOM   4685  ROH CHO   666      72.873  97.297  27.526  1.00  0.00            
ATOM   4686  R1  CHO   666      73.073  98.497  30.076  1.00  0.00            
ATOM   4687  R2  CHO   666      71.473 100.647  30.826  1.00  0.00            
ATOM   4688  R3  CHO   666      70.873  98.997  32.926  1.00  0.00            
ATOM   4689  R4  CHO   666      69.823 101.647  33.676  1.00  0.00            
ATOM   4690  R5  CHO   666      71.223 100.397  34.826  1.00  0.00            
ATOM   4691  C1  CHO   666      68.323 100.697  37.326  1.00  0.00           C
ATOM   4692  C2  CHO   666      66.073 100.397  40.676  1.00  0.00           C
ATOM   4693  ROH CHO   667      56.023  50.447  30.526  1.00  0.00            
ATOM   4694  R1  CHO   667      54.723  49.947  32.976  1.00  0.00            
ATOM   4695  R2  CHO   667      55.923  48.447  34.976  1.00  0.00            
ATOM   4696  R3  CHO   667      55.373  50.597  36.476  1.00  0.00            
ATOM   4697  R4  CHO   667      54.773  48.347  38.226  1.00  0.00            
ATOM   4698  R5  CHO   667      53.423  49.997  37.776  1.00  0.00            
ATOM   4699  C1  CHO   667      53.573  50.297  41.576  1.00  0.00           C
ATOM   4700  C2  CHO   667      51.473  48.447  44.826  1.00  0.00           C
ATOM   4701  ROH CHO   668     145.223  62.847  27.376  1.00  0.00            
ATOM   4702  R1  CHO   668     144.923  61.547  29.876  1.00  0.00            
ATOM   4703  R2  CHO   668     146.923  61.597  31.826  1.00  0.00            
ATOM   4704  R3  CHO   668     144.923  62.597  33.376  1.00  0.00            
ATOM   4705  R4  CHO   668     147.223  62.347  35.176  1.00  0.00            
ATOM   4706  R5  CHO   668     145.273  61.497  35.476  1.00  0.00            
ATOM   4707  C1  CHO   668     145.573  63.697  38.576  1.00  0.00           C
ATOM   4708  C2  CHO   668     146.523  66.347  40.476  1.00  0.00           C
ATOM   4709  ROH CHO   669     192.573 102.247  56.476  1.00  0.00            
ATOM   4710  R1  CHO   669     191.923 102.247  53.726  1.00  0.00            
ATOM   4711  R2  CHO   669     192.073 104.497  52.126  1.00  0.00            
ATOM   4712  R3  CHO   669     193.673 102.947  50.576  1.00  0.00            
ATOM   4713  R4  CHO   669     193.373 105.447  49.076  1.00  0.00            
ATOM   4714  R5  CHO   669     192.973 103.397  48.376  1.00  0.00            
ATOM   4715  C1  CHO   669     195.673 104.497  45.826  1.00  0.00           C
ATOM   4716  C2  CHO   669     198.173 101.697  43.026  1.00  0.00           C
ATOM   4717  ROH CHO   670     131.273 141.997  26.676  1.00  0.00            
ATOM   4718  R1  CHO   670     130.473 143.247  29.076  1.00  0.00            
ATOM   4719  R2  CHO   670     129.923 141.847  31.376  1.00  0.00            
ATOM   4720  R3  CHO   670     131.773 143.547  32.476  1.00  0.00            
ATOM   4721  R4  CHO   670     130.423 142.297  34.776  1.00  0.00            
ATOM   4722  R5  CHO   670     130.673 144.447  34.426  1.00  0.00            
ATOM   4723  C1  CHO   670     132.473 144.097  37.776  1.00  0.00           C
ATOM   4724  C2  CHO   670     132.473 144.497  41.426  1.00  0.00           C
ATOM   4725  ROH CHO   671     212.423   9.047  33.676  1.00  0.00            
ATOM   4726  R1  CHO   671     212.823   8.697  36.426  1.00  0.00            
ATOM   4727  R2  CHO   671     215.323   8.297  37.526  1.00  0.00            
ATOM   4728  R3  CHO   671     214.623  10.397  39.076  1.00  0.00            
ATOM   4729  R4  CHO   671     216.823   9.097  40.526  1.00  0.00            
ATOM   4730  R5  CHO   671     214.873   9.647  41.326  1.00  0.00            
ATOM   4731  C1  CHO   671     217.073  11.597  43.726  1.00  0.00           C
ATOM   4732  C2  CHO   671     217.523   9.847  46.776  1.00  0.00           C
ATOM   4733  ROH CHO   672      42.973 146.547  50.476  1.00  0.00            
ATOM   4734  R1  CHO   672      42.373 144.447  48.726  1.00  0.00            
ATOM   4735  R2  CHO   672      42.173 144.797  45.976  1.00  0.00            
ATOM   4736  R3  CHO   672      43.973 142.797  45.926  1.00  0.00            
ATOM   4737  R4  CHO   672      43.073 143.047  43.126  1.00  0.00            
ATOM   4738  R5  CHO   672      43.073 141.247  44.326  1.00  0.00            
ATOM   4739  C1  CHO   672      45.273 140.097  41.426  1.00  0.00           C
ATOM   4740  C2  CHO   672      46.923 140.547  38.276  1.00  0.00           C
ATOM   4741  ROH CHO   673     161.373 120.097  22.526  1.00  0.00            
ATOM   4742  R1  CHO   673     160.323 119.997  25.126  1.00  0.00            
ATOM   4743  R2  CHO   673     161.223 118.247  27.076  1.00  0.00            
ATOM   4744  R3  CHO   673     161.573 120.547  28.526  1.00  0.00            
ATOM   4745  R4  CHO   673     160.973 118.447  30.526  1.00  0.00            
ATOM   4746  R5  CHO   673     159.923 120.397  30.276  1.00  0.00            
ATOM   4747  C1  CHO   673     161.123 120.747  33.876  1.00  0.00           C
ATOM   4748  C2  CHO   673     160.573 120.297  38.176  1.00  0.00           C
ATOM   4749  ROH CHO   674     126.423  68.797  27.876  1.00  0.00            
ATOM   4750  R1  CHO   674     124.673  70.497  29.326  1.00  0.00            
ATOM   4751  R2  CHO   674     123.973  70.097  31.976  1.00  0.00            
ATOM   4752  R3  CHO   674     124.873  72.647  32.276  1.00  0.00            
ATOM   4753  R4  CHO   674     123.223  72.147  34.626  1.00  0.00            
ATOM   4754  R5  CHO   674     123.023  73.797  33.226  1.00  0.00            
ATOM   4755  C1  CHO   674     123.573  75.747  36.426  1.00  0.00           C
ATOM   4756  C2  CHO   674     123.473  74.597  39.776  1.00  0.00           C
ATOM   4757  ROH CHO   675      51.423  79.497  25.026  1.00  0.00            
ATOM   4758  R1  CHO   675      52.423  79.047  27.676  1.00  0.00            
ATOM   4759  R2  CHO   675      52.823  81.147  29.426  1.00  0.00            
ATOM   4760  R3  CHO   675      51.173  79.647  31.026  1.00  0.00            
ATOM   4761  R4  CHO   675      53.173  80.847  32.876  1.00  0.00            
ATOM   4762  R5  CHO   675      52.673  78.697  32.676  1.00  0.00            
ATOM   4763  C1  CHO   675      51.873  79.247  36.376  1.00  0.00           C
ATOM   4764  C2  CHO   675      54.123  80.247  40.276  1.00  0.00           C
ATOM   4765  ROH CHO   676     114.873  54.447  65.276  1.00  0.00            
ATOM   4766  R1  CHO   676     115.373  55.547  62.726  1.00  0.00            
ATOM   4767  R2  CHO   676     116.323  54.047  60.626  1.00  0.00            
ATOM   4768  R3  CHO   676     114.123  55.097  59.326  1.00  0.00            
ATOM   4769  R4  CHO   676     115.573  53.597  57.276  1.00  0.00            
ATOM   4770  R5  CHO   676     114.973  55.697  57.176  1.00  0.00            
ATOM   4771  C1  CHO   676     113.123  54.347  54.126  1.00  0.00           C
ATOM   4772  C2  CHO   676     113.373  54.447  50.226  1.00  0.00           C
ATOM   4773  ROH CHO   677      66.873 178.297  49.026  1.00  0.00            
ATOM   4774  R1  CHO   677      67.323 176.647  46.726  1.00  0.00            
ATOM   4775  R2  CHO   677      66.323 174.097  46.526  1.00  0.00            
ATOM   4776  R3  CHO   677      65.273 175.047  44.176  1.00  0.00            
ATOM   4777  R4  CHO   677      65.873 172.197  43.626  1.00  0.00            
ATOM   4778  R5  CHO   677      66.523 173.947  42.476  1.00  0.00            
ATOM   4779  C1  CHO   677      64.573 171.997  39.776  1.00  0.00           C
ATOM   4780  C2  CHO   677      63.973 170.197  36.576  1.00  0.00           C
ATOM   4781  ROH CHO   678      76.823  73.647  29.576  1.00  0.00            
ATOM   4782  R1  CHO   678      76.323  75.147  31.976  1.00  0.00            
ATOM   4783  R2  CHO   678      73.823  75.647  32.926  1.00  0.00            
ATOM   4784  R3  CHO   678      74.773  74.497  35.176  1.00  0.00            
ATOM   4785  R4  CHO   678      73.123  76.697  36.126  1.00  0.00            
ATOM   4786  R5  CHO   678      75.173  76.397  36.676  1.00  0.00            
ATOM   4787  C1  CHO   678      73.573  76.297  40.126  1.00  0.00           C
ATOM   4788  C2  CHO   678      73.373  75.797  44.276  1.00  0.00           C
ATOM   4789  ROH CHO   679     111.473  90.047  57.126  1.00  0.00            
ATOM   4790  R1  CHO   679     110.423  90.147  54.476  1.00  0.00            
ATOM   4791  R2  CHO   679     110.173  92.547  53.076  1.00  0.00            
ATOM   4792  R3  CHO   679     111.573  91.197  51.176  1.00  0.00            
ATOM   4793  R4  CHO   679     110.373  93.447  49.776  1.00  0.00            
ATOM   4794  R5  CHO   679     110.223  91.347  49.226  1.00  0.00            
ATOM   4795  C1  CHO   679     111.823  92.697  46.026  1.00  0.00           C
ATOM   4796  C2  CHO   679     113.023  93.147  42.576  1.00  0.00           C
ATOM   4797  ROH CHO   680      89.123 206.247  57.126  1.00  0.00            
ATOM   4798  R1  CHO   680      89.923 205.147  54.676  1.00  0.00            
ATOM   4799  R2  CHO   680      88.223 204.747  52.576  1.00  0.00            
ATOM   4800  R3  CHO   680      90.073 206.197  51.176  1.00  0.00            
ATOM   4801  R4  CHO   680      88.223 205.147  49.126  1.00  0.00            
ATOM   4802  R5  CHO   680      90.423 204.947  49.176  1.00  0.00            
ATOM   4803  C1  CHO   680      89.973 206.797  45.876  1.00  0.00           C
ATOM   4804  C2  CHO   680      87.723 208.847  43.126  1.00  0.00           C
ATOM   4805  NC3 DPP   681     155.573 185.747  71.276  1.00  0.00           N
ATOM   4806  PO4 DPP   681     157.173 186.547  66.576  1.00  0.00           P
ATOM   4807  GL1 DPP   681     159.173 184.847  62.876  1.00  0.00            
ATOM   4808  GL2 DPP   681     160.573 181.547  63.376  1.00  0.00            
ATOM   4809  C1A DPP   681     160.173 185.697  58.026  1.00  0.00           C
ATOM   4810  C2A DPP   681     162.673 186.397  53.976  1.00  0.00           C
ATOM   4811  C3A DPP   681     163.473 184.047  49.476  1.00  0.00           C
ATOM   4812  C4A DPP   681     164.823 182.597  45.926  1.00  0.00           C
ATOM   4813  C1B DPP   681     157.523 181.147  58.676  1.00  0.00           C
ATOM   4814  C2B DPP   681     154.373 180.247  56.326  1.00  0.00           C
ATOM   4815  C3B DPP   681     152.273 180.147  53.126  1.00  0.00           C
ATOM   4816  C4B DPP   681     151.873 179.397  49.376  1.00  0.00           C
ATOM   4817  NC3 DPP   682     100.723 162.047  63.226  1.00  0.00           N
ATOM   4818  PO4 DPP   682     102.523 160.847  58.926  1.00  0.00           P
ATOM   4819  GL1 DPP   682     102.323 160.147  55.176  1.00  0.00            
ATOM   4820  GL2 DPP   682     103.773 157.197  52.976  1.00  0.00            
ATOM   4821  C1A DPP   682     101.623 160.947  50.576  1.00  0.00           C
ATOM   4822  C2A DPP   682     103.273 158.197  47.476  1.00  0.00           C
ATOM   4823  C3A DPP   682     104.723 156.097  44.176  1.00  0.00           C
ATOM   4824  C4A DPP   682     107.923 155.897  40.876  1.00  0.00           C
ATOM   4825  C1B DPP   682     106.423 155.147  49.076  1.00  0.00           C
ATOM   4826  C2B DPP   682     108.673 153.747  45.526  1.00  0.00           C
ATOM   4827  C3B DPP   682     109.823 151.297  41.976  1.00  0.00           C
ATOM   4828  C4B DPP   682     110.123 148.147  38.076  1.00  0.00           C
ATOM   4829  NC3 DPP   683     162.623  50.047  65.326  1.00  0.00           N
ATOM   4830  PO4 DPP   683     161.473  53.597  62.976  1.00  0.00           P
ATOM   4831  GL1 DPP   683     162.423  51.047  60.676  1.00  0.00            
ATOM   4832  GL2 DPP   683     165.723  52.697  59.276  1.00  0.00            
ATOM   4833  C1A DPP   683     161.423  49.797  56.726  1.00  0.00           C
ATOM   4834  C2A DPP   683     159.873  49.697  51.926  1.00  0.00           C
ATOM   4835  C3A DPP   683     160.123  51.047  47.326  1.00  0.00           C
ATOM   4836  C4A DPP   683     156.523  49.997  43.026  1.00  0.00           C
ATOM   4837  C1B DPP   683     166.823  51.347  56.026  1.00  0.00           C
ATOM   4838  C2B DPP   683     165.173  48.497  53.526  1.00  0.00           C
ATOM   4839  C3B DPP   683     164.723  48.797  48.826  1.00  0.00           C
ATOM   4840  C4B DPP   683     166.523  49.197  44.776  1.00  0.00           C
ATOM   4841  NC3 DPP   684       9.173  71.547  62.876  1.00  0.00           N
ATOM   4842  PO4 DPP   684       8.873  71.047  58.326  1.00  0.00           P
ATOM   4843  GL1 DPP   684       7.823  71.997  53.726  1.00  0.00            
ATOM   4844  GL2 DPP   684       5.873  72.597  52.926  1.00  0.00            
ATOM   4845  C1A DPP   684      10.573  73.347  49.176  1.00  0.00           C
ATOM   4846  C2A DPP   684      12.423  72.047  45.976  1.00  0.00           C
ATOM   4847  C3A DPP   684      12.573  71.197  41.926  1.00  0.00           C
ATOM   4848  C4A DPP   684      12.923  72.747  38.126  1.00  0.00           C
ATOM   4849  C1B DPP   684       5.723  71.847  48.826  1.00  0.00           C
ATOM   4850  C2B DPP   684       7.523  71.447  45.476  1.00  0.00           C
ATOM   4851  C3B DPP   684       6.323  70.447  40.776  1.00  0.00           C
ATOM   4852  C4B DPP   684       8.023  72.347  37.476  1.00  0.00           C
ATOM   4853  NC3 DPP   685      44.123 111.747  56.126  1.00  0.00           N
ATOM   4854  PO4 DPP   685      47.623 115.197  55.226  1.00  0.00           P
ATOM   4855  GL1 DPP   685      49.473 113.247  51.576  1.00  0.00            
ATOM   4856  GL2 DPP   685      52.773 113.597  52.326  1.00  0.00            
ATOM   4857  C1A DPP   685      48.373 111.797  47.926  1.00  0.00           C
ATOM   4858  C2A DPP   685      48.423 110.247  43.726  1.00  0.00           C
ATOM   4859  C3A DPP   685      51.373 108.297  40.826  1.00  0.00           C
ATOM   4860  C4A DPP   685      51.723 104.697  39.376  1.00  0.00           C
ATOM   4861  C1B DPP   685      53.723 110.297  49.226  1.00  0.00           C
ATOM   4862  C2B DPP   685      54.123 108.197  44.576  1.00  0.00           C
ATOM   4863  C3B DPP   685      56.273 108.397  40.926  1.00  0.00           C
ATOM   4864  C4B DPP   685      55.423 108.697  36.726  1.00  0.00           C
ATOM   4865  NC3 DPP   686      83.173   8.847  73.026  1.00  0.00           N
ATOM   4866  PO4 DPP   686      84.523   9.047  68.076  1.00  0.00           P
ATOM   4867  GL1 DPP   686      82.523   6.797  64.476  1.00  0.00            
ATOM   4868  GL2 DPP   686      85.473   6.547  62.476  1.00  0.00            
ATOM   4869  C1A DPP   686      80.173   9.597  60.776  1.00  0.00           C
ATOM   4870  C2A DPP   686      82.273  11.697  56.776  1.00  0.00           C
ATOM   4871  C3A DPP   686      85.323  12.397  54.326  1.00  0.00           C
ATOM   4872  C4A DPP   686      89.223  10.197  55.276  1.00  0.00           C
ATOM   4873  C1B DPP   686      85.773   8.447  58.276  1.00  0.00           C
ATOM   4874  C2B DPP   686      85.623   6.897  53.176  1.00  0.00           C
ATOM   4875  C3B DPP   686      89.923   7.497  51.426  1.00  0.00           C
ATOM   4876  C4B DPP   686      91.173   5.947  48.326  1.00  0.00           C
ATOM   4877  NC3 DPP   687      99.773 137.847  57.176  1.00  0.00           N
ATOM   4878  PO4 DPP   687      98.823 133.547  58.926  1.00  0.00           P
ATOM   4879  GL1 DPP   687     103.623 132.797  57.176  1.00  0.00            
ATOM   4880  GL2 DPP   687     100.673 133.747  54.226  1.00  0.00            
ATOM   4881  C1A DPP   687     104.973 130.847  52.876  1.00  0.00           C
ATOM   4882  C2A DPP   687     105.773 128.697  49.426  1.00  0.00           C
ATOM   4883  C3A DPP   687     108.823 127.397  46.876  1.00  0.00           C
ATOM   4884  C4A DPP   687     110.123 124.847  43.276  1.00  0.00           C
ATOM   4885  C1B DPP   687     101.773 133.547  50.126  1.00  0.00           C
ATOM   4886  C2B DPP   687     102.973 132.447  46.226  1.00  0.00           C
ATOM   4887  C3B DPP   687     102.073 132.297  42.226  1.00  0.00           C
ATOM   4888  C4B DPP   687     101.023 134.647  38.776  1.00  0.00           C
ATOM   4889  NC3 DPP   688     213.623 134.747  70.626  1.00  0.00           N
ATOM   4890  PO4 DPP   688     211.473 137.047  67.676  1.00  0.00           P
ATOM   4891  GL1 DPP   688     210.173 136.797  62.676  1.00  0.00            
ATOM   4892  GL2 DPP   688     211.823 138.997  59.576  1.00  0.00            
ATOM   4893  C1A DPP   688     206.923 135.147  60.026  1.00  0.00           C
ATOM   4894  C2A DPP   688     205.373 131.697  57.326  1.00  0.00           C
ATOM   4895  C3A DPP   688     203.823 128.597  55.926  1.00  0.00           C
ATOM   4896  C4A DPP   688     200.773 128.197  52.126  1.00  0.00           C
ATOM   4897  C1B DPP   688     211.223 141.397  54.826  1.00  0.00           C
ATOM   4898  C2B DPP   688     210.023 143.947  51.976  1.00  0.00           C
ATOM   4899  C3B DPP   688     207.973 145.697  48.026  1.00  0.00           C
ATOM   4900  C4B DPP   688     205.873 148.997  45.976  1.00  0.00           C
ATOM   4901  NC3 DPP   689     105.773 167.197  60.876  1.00  0.00           N
ATOM   4902  PO4 DPP   689     110.723 166.147  60.326  1.00  0.00           P
ATOM   4903  GL1 DPP   689     110.973 169.347  56.676  1.00  0.00            
ATOM   4904  GL2 DPP   689     108.423 168.697  55.276  1.00  0.00            
ATOM   4905  C1A DPP   689     112.973 169.297  52.776  1.00  0.00           C
ATOM   4906  C2A DPP   689     113.423 169.847  48.476  1.00  0.00           C
ATOM   4907  C3A DPP   689     113.923 171.197  44.076  1.00  0.00           C
ATOM   4908  C4A DPP   689     112.723 173.347  39.926  1.00  0.00           C
ATOM   4909  C1B DPP   689     108.173 170.847  51.276  1.00  0.00           C
ATOM   4910  C2B DPP   689     109.423 172.097  47.276  1.00  0.00           C
ATOM   4911  C3B DPP   689     108.523 171.047  43.726  1.00  0.00           C
ATOM   4912  C4B DPP   689     110.073 168.897  39.926  1.00  0.00           C
ATOM   4913  NC3 DPP   690     118.523 172.197  62.376  1.00  0.00           N
ATOM   4914  PO4 DPP   690     120.623 169.297  60.776  1.00  0.00           P
ATOM   4915  GL1 DPP   690     120.623 167.997  57.276  1.00  0.00            
ATOM   4916  GL2 DPP   690     120.423 164.247  58.076  1.00  0.00            
ATOM   4917  C1A DPP   690     121.673 169.447  53.276  1.00  0.00           C
ATOM   4918  C2A DPP   690     121.973 170.197  48.576  1.00  0.00           C
ATOM   4919  C3A DPP   690     122.923 170.397  44.176  1.00  0.00           C
ATOM   4920  C4A DPP   690     123.723 171.197  39.376  1.00  0.00           C
ATOM   4921  C1B DPP   690     123.123 164.697  54.426  1.00  0.00           C
ATOM   4922  C2B DPP   690     124.773 166.247  50.676  1.00  0.00           C
ATOM   4923  C3B DPP   690     124.223 165.497  47.026  1.00  0.00           C
ATOM   4924  C4B DPP   690     121.573 165.497  43.526  1.00  0.00           C
ATOM   4925  NC3 DPP   691      -3.227 142.797  58.626  1.00  0.00           N
ATOM   4926  PO4 DPP   691       1.273 143.347  60.026  1.00  0.00           P
ATOM   4927  GL1 DPP   691       1.923 143.847  56.576  1.00  0.00            
ATOM   4928  GL2 DPP   691       4.423 142.097  55.326  1.00  0.00            
ATOM   4929  C1A DPP   691       0.723 145.497  53.576  1.00  0.00           C
ATOM   4930  C2A DPP   691       0.423 145.997  49.326  1.00  0.00           C
ATOM   4931  C3A DPP   691      -1.077 146.347  45.476  1.00  0.00           C
ATOM   4932  C4A DPP   691      -1.227 147.647  40.726  1.00  0.00           C
ATOM   4933  C1B DPP   691       4.373 143.047  51.326  1.00  0.00           C
ATOM   4934  C2B DPP   691       4.673 143.697  46.376  1.00  0.00           C
ATOM   4935  C3B DPP   691       4.773 144.647  42.176  1.00  0.00           C
ATOM   4936  C4B DPP   691       5.273 143.847  36.876  1.00  0.00           C
ATOM   4937  NC3 DPP   692     128.773  35.247  73.826  1.00  0.00           N
ATOM   4938  PO4 DPP   692     130.623  37.347  69.876  1.00  0.00           P
ATOM   4939  GL1 DPP   692     129.173  37.397  65.826  1.00  0.00            
ATOM   4940  GL2 DPP   692     131.173  36.997  64.026  1.00  0.00            
ATOM   4941  C1A DPP   692     125.773  38.647  64.476  1.00  0.00           C
ATOM   4942  C2A DPP   692     121.923  40.897  63.176  1.00  0.00           C
ATOM   4943  C3A DPP   692     118.823  38.797  60.976  1.00  0.00           C
ATOM   4944  C4A DPP   692     116.023  36.197  60.176  1.00  0.00           C
ATOM   4945  C1B DPP   692     128.823  36.347  60.426  1.00  0.00           C
ATOM   4946  C2B DPP   692     127.523  37.997  57.276  1.00  0.00           C
ATOM   4947  C3B DPP   692     125.173  39.347  53.576  1.00  0.00           C
ATOM   4948  C4B DPP   692     124.573  40.197  49.476  1.00  0.00           C
ATOM   4949  NC3 DPP   693      89.673 170.247  63.426  1.00  0.00           N
ATOM   4950  PO4 DPP   693      90.373 167.647  58.626  1.00  0.00           P
ATOM   4951  GL1 DPP   693      90.673 167.147  54.776  1.00  0.00            
ATOM   4952  GL2 DPP   693      93.373 168.197  54.126  1.00  0.00            
ATOM   4953  C1A DPP   693      91.423 164.797  50.776  1.00  0.00           C
ATOM   4954  C2A DPP   693      91.523 162.897  46.576  1.00  0.00           C
ATOM   4955  C3A DPP   693      92.623 163.897  42.326  1.00  0.00           C
ATOM   4956  C4A DPP   693      97.123 164.197  40.176  1.00  0.00           C
ATOM   4957  C1B DPP   693      95.823 168.247  50.276  1.00  0.00           C
ATOM   4958  C2B DPP   693      94.573 166.797  45.226  1.00  0.00           C
ATOM   4959  C3B DPP   693      95.723 168.147  42.076  1.00  0.00           C
ATOM   4960  C4B DPP   693      96.373 170.297  37.526  1.00  0.00           C
ATOM   4961  NC3 DPP   694     143.823  61.947  65.526  1.00  0.00           N
ATOM   4962  PO4 DPP   694     144.923  64.447  61.976  1.00  0.00           P
ATOM   4963  GL1 DPP   694     144.923  60.997  59.976  1.00  0.00            
ATOM   4964  GL2 DPP   694     146.573  61.797  57.526  1.00  0.00            
ATOM   4965  C1A DPP   694     143.423  57.547  57.726  1.00  0.00           C
ATOM   4966  C2A DPP   694     141.773  56.647  53.326  1.00  0.00           C
ATOM   4967  C3A DPP   694     140.423  56.597  49.476  1.00  0.00           C
ATOM   4968  C4A DPP   694     137.073  54.547  48.326  1.00  0.00           C
ATOM   4969  C1B DPP   694     145.823  60.147  53.426  1.00  0.00           C
ATOM   4970  C2B DPP   694     144.023  60.897  49.126  1.00  0.00           C
ATOM   4971  C3B DPP   694     141.373  60.247  44.926  1.00  0.00           C
ATOM   4972  C4B DPP   694     139.823  55.847  43.726  1.00  0.00           C
ATOM   4973  NC3 DPP   695     222.373  24.747  64.226  1.00  0.00           N
ATOM   4974  PO4 DPP   695     219.323  21.497  62.176  1.00  0.00           P
ATOM   4975  GL1 DPP   695     222.623  21.597  60.426  1.00  0.00            
ATOM   4976  GL2 DPP   695     224.623  18.897  61.476  1.00  0.00            
ATOM   4977  C1A DPP   695     225.323  22.847  56.876  1.00  0.00           C
ATOM   4978  C2A DPP   695     228.273  24.197  53.276  1.00  0.00           C
ATOM   4979  C3A DPP   695     232.123  25.497  51.626  1.00  0.00           C
ATOM   4980  C4A DPP   695     234.123  29.147  52.126  1.00  0.00           C
ATOM   4981  C1B DPP   695     222.823  17.697  56.876  1.00  0.00           C
ATOM   4982  C2B DPP   695     222.273  15.997  52.926  1.00  0.00           C
ATOM   4983  C3B DPP   695     219.773  12.547  50.976  1.00  0.00           C
ATOM   4984  C4B DPP   695     215.323  11.347  51.126  1.00  0.00           C
ATOM   4985  NC3 DPP   696      47.923 172.547  59.426  1.00  0.00           N
ATOM   4986  PO4 DPP   696      50.473 172.547  56.326  1.00  0.00           P
ATOM   4987  GL1 DPP   696      48.423 173.697  52.376  1.00  0.00            
ATOM   4988  GL2 DPP   696      45.673 176.247  52.776  1.00  0.00            
ATOM   4989  C1A DPP   696      50.773 175.147  48.476  1.00  0.00           C
ATOM   4990  C2A DPP   696      51.623 174.997  43.926  1.00  0.00           C
ATOM   4991  C3A DPP   696      54.523 172.947  39.676  1.00  0.00           C
ATOM   4992  C4A DPP   696      57.773 172.097  38.126  1.00  0.00           C
ATOM   4993  C1B DPP   696      45.973 176.447  48.526  1.00  0.00           C
ATOM   4994  C2B DPP   696      45.923 177.997  44.376  1.00  0.00           C
ATOM   4995  C3B DPP   696      45.823 179.347  39.826  1.00  0.00           C
ATOM   4996  C4B DPP   696      44.473 182.697  36.576  1.00  0.00           C
ATOM   4997  NC3 DPP   697     185.573 121.147  60.426  1.00  0.00           N
ATOM   4998  PO4 DPP   697     188.473 118.347  58.826  1.00  0.00           P
ATOM   4999  GL1 DPP   697     188.523 115.497  56.276  1.00  0.00            
ATOM   5000  GL2 DPP   697     189.223 111.197  56.976  1.00  0.00            
ATOM   5001  C1A DPP   697     189.323 113.497  52.876  1.00  0.00           C
ATOM   5002  C2A DPP   697     189.273 112.847  48.426  1.00  0.00           C
ATOM   5003  C3A DPP   697     190.623 112.597  43.376  1.00  0.00           C
ATOM   5004  C4A DPP   697     189.123 109.897  39.276  1.00  0.00           C
ATOM   5005  C1B DPP   697     189.423 108.747  52.226  1.00  0.00           C
ATOM   5006  C2B DPP   697     189.123 107.997  47.176  1.00  0.00           C
ATOM   5007  C3B DPP   697     191.373 107.047  43.376  1.00  0.00           C
ATOM   5008  C4B DPP   697     190.623 105.447  39.076  1.00  0.00           C
ATOM   5009  NC3 DPP   698      79.973 101.997  64.476  1.00  0.00           N
ATOM   5010  PO4 DPP   698      77.273  97.797  63.126  1.00  0.00           P
ATOM   5011  GL1 DPP   698      76.173  98.997  59.926  1.00  0.00            
ATOM   5012  GL2 DPP   698      77.873 102.697  59.526  1.00  0.00            
ATOM   5013  C1A DPP   698      73.573  97.397  55.976  1.00  0.00           C
ATOM   5014  C2A DPP   698      70.173  96.497  53.626  1.00  0.00           C
ATOM   5015  C3A DPP   698      71.223  95.897  49.176  1.00  0.00           C
ATOM   5016  C4A DPP   698      70.323  93.947  45.176  1.00  0.00           C
ATOM   5017  C1B DPP   698      78.373 101.547  55.526  1.00  0.00           C
ATOM   5018  C2B DPP   698      78.673 102.847  51.726  1.00  0.00           C
ATOM   5019  C3B DPP   698      76.923 102.197  47.676  1.00  0.00           C
ATOM   5020  C4B DPP   698      78.623  99.697  44.676  1.00  0.00           C
ATOM   5021  NC3 DPP   699      72.373  80.397  69.576  1.00  0.00           N
ATOM   5022  PO4 DPP   699      73.273  77.547  65.476  1.00  0.00           P
ATOM   5023  GL1 DPP   699      72.673  76.797  61.026  1.00  0.00            
ATOM   5024  GL2 DPP   699      74.423  80.397  60.076  1.00  0.00            
ATOM   5025  C1A DPP   699      73.973  75.047  56.576  1.00  0.00           C
ATOM   5026  C2A DPP   699      74.873  71.297  53.976  1.00  0.00           C
ATOM   5027  C3A DPP   699      74.823  68.947  50.276  1.00  0.00           C
ATOM   5028  C4A DPP   699      74.123  66.247  47.776  1.00  0.00           C
ATOM   5029  C1B DPP   699      75.273  81.447  55.976  1.00  0.00           C
ATOM   5030  C2B DPP   699      77.173  83.947  53.026  1.00  0.00           C
ATOM   5031  C3B DPP   699      82.073  84.347  52.376  1.00  0.00           C
ATOM   5032  C4B DPP   699      85.823  83.097  52.876  1.00  0.00           C
ATOM   5033  NC3 DPP   700      82.723  72.597  66.176  1.00  0.00           N
ATOM   5034  PO4 DPP   700      86.473  75.647  68.326  1.00  0.00           P
ATOM   5035  GL1 DPP   700      86.873  76.397  63.976  1.00  0.00            
ATOM   5036  GL2 DPP   700      84.373  75.347  61.926  1.00  0.00            
ATOM   5037  C1A DPP   700      89.723  73.747  60.926  1.00  0.00           C
ATOM   5038  C2A DPP   700      89.723  72.497  56.526  1.00  0.00           C
ATOM   5039  C3A DPP   700      88.523  72.797  51.776  1.00  0.00           C
ATOM   5040  C4A DPP   700      89.223  73.847  46.826  1.00  0.00           C
ATOM   5041  C1B DPP   700      81.723  78.197  60.176  1.00  0.00           C
ATOM   5042  C2B DPP   700      77.923  77.147  58.476  1.00  0.00           C
ATOM   5043  C3B DPP   700      76.823  76.747  53.176  1.00  0.00           C
ATOM   5044  C4B DPP   700      77.323  79.697  50.376  1.00  0.00           C
ATOM   5045  NC3 DPP   701      99.973  63.247  72.826  1.00  0.00           N
ATOM   5046  PO4 DPP   701     103.423  60.797  69.726  1.00  0.00           P
ATOM   5047  GL1 DPP   701     102.323  62.247  65.326  1.00  0.00            
ATOM   5048  GL2 DPP   701     104.523  63.347  64.276  1.00  0.00            
ATOM   5049  C1A DPP   701      99.773  64.747  62.476  1.00  0.00           C
ATOM   5050  C2A DPP   701      99.573  64.297  58.126  1.00  0.00           C
ATOM   5051  C3A DPP   701      98.973  63.397  53.126  1.00  0.00           C
ATOM   5052  C4A DPP   701      98.323  62.897  48.076  1.00  0.00           C
ATOM   5053  C1B DPP   701     105.023  61.147  59.976  1.00  0.00           C
ATOM   5054  C2B DPP   701     103.823  61.197  55.926  1.00  0.00           C
ATOM   5055  C3B DPP   701     103.173  60.847  51.576  1.00  0.00           C
ATOM   5056  C4B DPP   701     104.623  60.197  47.376  1.00  0.00           C
ATOM   5057  NC3 DPP   702      68.523  36.747  72.426  1.00  0.00           N
ATOM   5058  PO4 DPP   702      70.423  33.147  70.076  1.00  0.00           P
ATOM   5059  GL1 DPP   702      72.673  30.947  66.876  1.00  0.00            
ATOM   5060  GL2 DPP   702      72.923  31.897  64.876  1.00  0.00            
ATOM   5061  C1A DPP   702      74.473  27.247  63.576  1.00  0.00           C
[truncated: 4,170,817 more chars]
