# Supplementary material for: Data showing the lipid conformations and membrane binding behaviors of beta-amyloid fibrils in phase-separated cholesterol-enriched lipid domains with and without glycolipid and oxidized cholesterol from coarse-grained molecular dynamics simulations
Source: Data Brief. 2020 Apr 19;30:105496. doi: 10.1016/j.dib.2020.105496 (PMC7186522; doi:10.1016/j.dib.2020.105496)
Supplement: Supplementary file 1 [file mmc1.zip › Supplementary-Data/S08-12/P4-ABCD-1.pdb]

# 1 "P4-ABCD-p-AL/P4-ABCD-p-15to20us-inc-p2-y-180-p5nm-20000ns.pdb"
# 1 "<built-in>" 1
# 1 "<built-in>" 3
# 360 "<built-in>" 3
# 1 "<command line>" 1
# 1 "<built-in>" 2
# 1 "P4-ABCD-p-AL/P4-ABCD-p-15to20us-inc-p2-y-180-p5nm-20000ns.pdb" 2
TITLE     P4-ABCD system t= 20000000.00000
REMARK    THIS IS A SIMULATION BOX
CRYST1  224.615  226.360  127.233  90.00  90.00  90.00 P 1           1
MODEL        1
ATOM      1  BB  LEU     1     117.481 127.944  70.896  1.00  0.00           B
ATOM      2  SC1 LEU     1     119.181 129.794  70.096  1.00  0.00           S
ATOM      3  BB  VAL     2     117.931 124.444  72.446  1.00  0.00           B
ATOM      4  SC1 VAL     2     118.181 123.444  74.196  1.00  0.00           S
ATOM      5  BB  PHE     3     116.631 122.094  69.696  1.00  0.00           B
ATOM      6  SC1 PHE     3     117.981 124.294  67.496  1.00  0.00           S
ATOM      7  SC2 PHE     3     118.781 122.144  66.846  1.00  0.00           S
ATOM      8  SC3 PHE     3     120.081 124.094  66.396  1.00  0.00           S
ATOM      9  BB  PHE     4     115.381 118.844  71.296  1.00  0.00           B
ATOM     10  SC1 PHE     4     114.181 119.694  74.296  1.00  0.00           S
ATOM     11  SC2 PHE     4     114.781 117.344  74.146  1.00  0.00           S
ATOM     12  SC3 PHE     4     114.081 118.294  76.246  1.00  0.00           S
ATOM     13  BB  ALA     5     114.831 116.194  68.696  1.00  0.00           B
ATOM     14  BB  GLU     6     115.731 113.244  70.946  1.00  0.00           B
ATOM     15  SC1 GLU     6     118.131 113.894  71.996  1.00  0.00           S
ATOM     16  BB  ASP     7     115.681 109.494  71.146  1.00  0.00           B
ATOM     17  SC1 ASP     7     115.981 108.894  68.696  1.00  0.00           S
ATOM     18  BB  VAL     8     113.781 107.944  73.996  1.00  0.00           B
ATOM     19  SC1 VAL     8     114.231 109.044  75.596  1.00  0.00           S
ATOM     20  BB  GLY     9     114.631 104.294  73.296  1.00  0.00           B
ATOM     21  BB  SER    10     114.431 100.994  75.196  1.00  0.00           B
ATOM     22  SC1 SER    10     113.881 100.044  76.796  1.00  0.00           S
ATOM     23  BB  ASN    11     115.831  99.544  72.046  1.00  0.00           B
ATOM     24  SC1 ASN    11     118.181  99.944  71.196  1.00  0.00           S
ATOM     25  BB  LYS    12     114.281  97.094  69.646  1.00  0.00           B
ATOM     26  SC1 LYS    12     114.031  94.544  69.946  1.00  0.00           S
ATOM     27  SC2 LYS    12     112.581  92.444  71.096  1.00  0.00           S
ATOM     28  BB  GLY    13     115.731  98.994  66.796  1.00  0.00           B
ATOM     29  BB  ALA    14     115.631  96.944  63.596  1.00  0.00           B
ATOM     30  BB  ILE    15     116.381  99.044  60.546  1.00  0.00           B
ATOM     31  SC1 ILE    15     116.481  97.544  58.796  1.00  0.00           S
ATOM     32  BB  ILE    16     116.031 102.744  60.996  1.00  0.00           B
ATOM     33  SC1 ILE    16     116.081 103.444  58.896  1.00  0.00           S
ATOM     34  BB  GLY    17     115.781 105.994  62.896  1.00  0.00           B
ATOM     35  BB  LEU    18     118.831 108.194  62.496  1.00  0.00           B
ATOM     36  SC1 LEU    18     119.531 107.944  59.946  1.00  0.00           S
ATOM     37  BB  MET    19     119.081 111.844  63.196  1.00  0.00           B
ATOM     38  SC1 MET    19     119.131 112.044  65.946  1.00  0.00           S
ATOM     39  BB  VAL    20     119.931 114.594  60.896  1.00  0.00           B
ATOM     40  SC1 VAL    20     120.531 114.094  59.046  1.00  0.00           S
ATOM     41  BB  GLY    21     120.031 118.144  62.346  1.00  0.00           B
ATOM     42  BB  GLY    22     122.481 120.894  63.196  1.00  0.00           B
ATOM     43  BB  VAL    23     123.531 123.944  61.146  1.00  0.00           B
ATOM     44  SC1 VAL    23     124.781 124.444  59.696  1.00  0.00           S
ATOM     45  BB  VAL    24     123.131 127.194  62.946  1.00  0.00           B
ATOM     46  SC1 VAL    24     122.731 127.494  64.846  1.00  0.00           S
ATOM     47  BB  ILE    25     123.331 129.994  60.196  1.00  0.00           B
ATOM     48  SC1 ILE    25     124.531 128.894  58.446  1.00  0.00           S
ATOM     49  BB  ALA    26     123.531 133.494  61.696  1.00  0.00           B
ATOM     50  BB  LEU    27     113.231 127.844  68.546  1.00  0.00           B
ATOM     51  SC1 LEU    27     113.731 127.194  66.046  1.00  0.00           S
ATOM     52  BB  VAL    28     113.181 125.444  71.446  1.00  0.00           B
ATOM     53  SC1 VAL    28     113.081 124.694  73.296  1.00  0.00           S
ATOM     54  BB  PHE    29     112.781 122.694  68.896  1.00  0.00           B
ATOM     55  SC1 PHE    29     112.731 120.394  66.246  1.00  0.00           S
ATOM     56  SC2 PHE    29     114.081 122.294  65.596  1.00  0.00           S
ATOM     57  SC3 PHE    29     114.831 120.044  65.146  1.00  0.00           S
ATOM     58  BB  PHE    30     110.931 120.044  70.746  1.00  0.00           B
ATOM     59  SC1 PHE    30     110.031 120.994  74.346  1.00  0.00           S
ATOM     60  SC2 PHE    30     109.681 118.744  73.546  1.00  0.00           S
ATOM     61  SC3 PHE    30     108.931 119.344  75.696  1.00  0.00           S
ATOM     62  BB  ALA    31     111.231 116.394  69.796  1.00  0.00           B
ATOM     63  BB  GLU    32     111.531 114.144  72.746  1.00  0.00           B
ATOM     64  SC1 GLU    32     111.081 114.644  75.746  1.00  0.00           S
ATOM     65  BB  ASP    33     110.031 110.744  72.096  1.00  0.00           B
ATOM     66  SC1 ASP    33     110.531 110.194  69.646  1.00  0.00           S
ATOM     67  BB  VAL    34     109.631 107.794  74.396  1.00  0.00           B
ATOM     68  SC1 VAL    34     108.631 107.194  76.046  1.00  0.00           S
ATOM     69  BB  GLY    35     110.731 105.344  71.646  1.00  0.00           B
ATOM     70  BB  SER    36     109.581 102.044  73.196  1.00  0.00           B
ATOM     71  SC1 SER    36     109.031 102.344  75.046  1.00  0.00           S
ATOM     72  BB  ASN    37     111.531  99.044  71.846  1.00  0.00           B
ATOM     73  SC1 ASN    37     110.981  97.294  73.596  1.00  0.00           S
ATOM     74  BB  LYS    38     111.531 100.744  68.496  1.00  0.00           B
ATOM     75  SC1 LYS    38     113.281 102.394  68.546  1.00  0.00           S
ATOM     76  SC2 LYS    38     116.181 103.794  68.396  1.00  0.00           S
ATOM     77  BB  GLY    39     112.581  98.294  65.846  1.00  0.00           B
ATOM     78  BB  ALA    40     111.331  97.994  62.346  1.00  0.00           B
ATOM     79  BB  ILE    41     111.831 100.344  59.396  1.00  0.00           B
ATOM     80  SC1 ILE    41     112.331  99.544  57.446  1.00  0.00           S
ATOM     81  BB  ILE    42     111.481 103.394  61.646  1.00  0.00           B
ATOM     82  SC1 ILE    42     111.131 102.594  63.746  1.00  0.00           S
ATOM     83  BB  GLY    43     112.781 106.844  60.896  1.00  0.00           B
ATOM     84  BB  LEU    44     114.531 109.944  62.346  1.00  0.00           B
ATOM     85  SC1 LEU    44     113.531 111.644  64.096  1.00  0.00           S
ATOM     86  BB  MET    45     115.181 112.894  59.946  1.00  0.00           B
ATOM     87  SC1 MET    45     116.231 111.044  57.596  1.00  0.00           S
ATOM     88  BB  VAL    46     115.381 116.094  61.846  1.00  0.00           B
ATOM     89  SC1 VAL    46     116.181 115.894  63.696  1.00  0.00           S
ATOM     90  BB  GLY    47     116.631 119.394  60.396  1.00  0.00           B
ATOM     91  BB  GLY    48     118.881 122.194  61.646  1.00  0.00           B
ATOM     92  BB  VAL    49     118.581 125.144  59.196  1.00  0.00           B
ATOM     93  SC1 VAL    49     119.981 124.744  57.846  1.00  0.00           S
ATOM     94  BB  VAL    50     118.781 128.144  61.446  1.00  0.00           B
ATOM     95  SC1 VAL    50     117.831 127.544  63.096  1.00  0.00           S
ATOM     96  BB  ILE    51     119.081 130.894  59.046  1.00  0.00           B
ATOM     97  SC1 ILE    51     119.281 129.644  56.996  1.00  0.00           S
ATOM     98  BB  ALA    52     119.231 134.294  60.846  1.00  0.00           B
ATOM     99  BB  LEU    53     109.581 129.744  69.646  1.00  0.00           B
ATOM    100  SC1 LEU    53     109.381 131.944  71.146  1.00  0.00           S
ATOM    101  BB  VAL    54     108.531 126.294  70.796  1.00  0.00           B
ATOM    102  SC1 VAL    54     108.231 125.294  72.496  1.00  0.00           S
ATOM    103  BB  PHE    55     108.981 123.444  68.346  1.00  0.00           B
ATOM    104  SC1 PHE    55     109.531 123.144  65.246  1.00  0.00           S
ATOM    105  SC2 PHE    55     109.281 125.494  65.746  1.00  0.00           S
ATOM    106  SC3 PHE    55     110.131 124.794  63.596  1.00  0.00           S
ATOM    107  BB  PHE    56     107.131 120.594  70.196  1.00  0.00           B
ATOM    108  SC1 PHE    56     105.481 120.594  73.046  1.00  0.00           S
ATOM    109  SC2 PHE    56     104.931 122.394  71.546  1.00  0.00           S
ATOM    110  SC3 PHE    56     103.431 121.844  73.346  1.00  0.00           S
ATOM    111  BB  ALA    57     107.381 116.894  69.646  1.00  0.00           B
ATOM    112  BB  GLU    58     106.931 114.294  72.396  1.00  0.00           B
ATOM    113  SC1 GLU    58     105.181 116.044  74.596  1.00  0.00           S
ATOM    114  BB  ASP    59     105.781 111.044  70.596  1.00  0.00           B
ATOM    115  SC1 ASP    59     104.731 110.894  68.246  1.00  0.00           S
ATOM    116  BB  VAL    60     104.931 108.944  73.646  1.00  0.00           B
ATOM    117  SC1 VAL    60     104.581 109.444  75.546  1.00  0.00           S
ATOM    118  BB  GLY    61     105.181 105.244  72.596  1.00  0.00           B
ATOM    119  BB  SER    62     104.481 101.544  73.446  1.00  0.00           B
ATOM    120  SC1 SER    62     104.281 100.794  75.196  1.00  0.00           S
ATOM    121  BB  ASN    63     106.731  99.644  71.046  1.00  0.00           B
ATOM    122  SC1 ASN    63     106.281  97.494  72.246  1.00  0.00           S
ATOM    123  BB  LYS    64     106.531 101.744  67.946  1.00  0.00           B
ATOM    124  SC1 LYS    64     107.781 103.794  67.846  1.00  0.00           S
ATOM    125  SC2 LYS    64     107.181 106.694  68.446  1.00  0.00           S
ATOM    126  BB  GLY    65     108.131  99.494  65.446  1.00  0.00           B
ATOM    127  BB  ALA    66     106.481  99.144  62.096  1.00  0.00           B
ATOM    128  BB  ILE    67     107.481 101.494  59.446  1.00  0.00           B
ATOM    129  SC1 ILE    67     107.631 100.994  57.346  1.00  0.00           S
ATOM    130  BB  ILE    68     107.531 104.944  60.946  1.00  0.00           B
ATOM    131  SC1 ILE    68     106.681 104.594  62.996  1.00  0.00           S
ATOM    132  BB  GLY    69     108.181 108.144  59.046  1.00  0.00           B
ATOM    133  BB  LEU    70     109.231 111.144  61.146  1.00  0.00           B
ATOM    134  SC1 LEU    70     109.181 109.594  63.296  1.00  0.00           S
ATOM    135  BB  MET    71     111.181 114.194  60.196  1.00  0.00           B
ATOM    136  SC1 MET    71     109.331 115.744  58.446  1.00  0.00           S
ATOM    137  BB  VAL    72     111.331 116.894  62.896  1.00  0.00           B
ATOM    138  SC1 VAL    72     111.081 116.094  64.696  1.00  0.00           S
ATOM    139  BB  GLY    73     112.081 119.894  60.646  1.00  0.00           B
ATOM    140  BB  GLY    74     114.131 123.094  60.896  1.00  0.00           B
ATOM    141  BB  VAL    75     114.931 125.244  57.946  1.00  0.00           B
ATOM    142  SC1 VAL    75     114.781 125.294  55.946  1.00  0.00           S
ATOM    143  BB  VAL    76     114.031 128.444  59.696  1.00  0.00           B
ATOM    144  SC1 VAL    76     112.581 128.044  61.046  1.00  0.00           S
ATOM    145  BB  ILE    77     114.381 131.244  57.246  1.00  0.00           B
ATOM    146  SC1 ILE    77     114.581 130.694  55.146  1.00  0.00           S
ATOM    147  BB  ALA    78     114.381 134.144  59.596  1.00  0.00           B
ATOM    148  BB  LEU    79     105.481 129.044  65.896  1.00  0.00           B
ATOM    149  SC1 LEU    79     106.181 128.844  63.346  1.00  0.00           S
ATOM    150  BB  VAL    80     104.581 126.694  68.846  1.00  0.00           B
ATOM    151  SC1 VAL    80     103.231 126.394  70.246  1.00  0.00           S
ATOM    152  BB  PHE    81     105.031 123.394  66.996  1.00  0.00           B
ATOM    153  SC1 PHE    81     102.981 123.744  64.196  1.00  0.00           S
ATOM    154  SC2 PHE    81     105.281 124.194  63.696  1.00  0.00           S
ATOM    155  SC3 PHE    81     103.681 124.094  61.946  1.00  0.00           S
ATOM    156  BB  PHE    82     102.881 120.444  67.946  1.00  0.00           B
ATOM    157  SC1 PHE    82     100.431 122.144  69.346  1.00  0.00           S
ATOM    158  SC2 PHE    82      99.631 121.644  67.146  1.00  0.00           S
ATOM    159  SC3 PHE    82      98.281 122.944  68.646  1.00  0.00           S
ATOM    160  BB  ALA    83     103.631 116.844  67.946  1.00  0.00           B
ATOM    161  BB  GLU    84     101.731 114.944  70.646  1.00  0.00           B
ATOM    162  SC1 GLU    84      99.681 116.744  71.696  1.00  0.00           S
ATOM    163  BB  ASP    85     100.231 111.494  70.246  1.00  0.00           B
ATOM    164  SC1 ASP    85      98.381 110.494  68.846  1.00  0.00           S
ATOM    165  BB  VAL    86     100.781 108.994  73.146  1.00  0.00           B
ATOM    166  SC1 VAL    86      99.581 108.394  74.596  1.00  0.00           S
ATOM    167  BB  GLY    87     100.781 106.194  70.646  1.00  0.00           B
ATOM    168  BB  SER    88     100.431 103.144  72.896  1.00  0.00           B
ATOM    169  SC1 SER    88      99.331 102.494  74.346  1.00  0.00           S
ATOM    170  BB  ASN    89     101.531 100.744  70.146  1.00  0.00           B
ATOM    171  SC1 ASN    89     101.581  98.294  70.696  1.00  0.00           S
ATOM    172  BB  LYS    90     102.881 103.444  67.846  1.00  0.00           B
ATOM    173  SC1 LYS    90     102.931 105.594  66.446  1.00  0.00           S
ATOM    174  SC2 LYS    90     100.981 107.394  65.796  1.00  0.00           S
ATOM    175  BB  GLY    91     104.231 101.094  65.096  1.00  0.00           B
ATOM    176  BB  ALA    92     101.581 100.144  62.696  1.00  0.00           B
ATOM    177  BB  ILE    93     102.081 102.794  59.996  1.00  0.00           B
ATOM    178  SC1 ILE    93     102.381 102.294  57.646  1.00  0.00           S
ATOM    179  BB  ILE    94     102.931 106.394  60.796  1.00  0.00           B
ATOM    180  SC1 ILE    94     103.331 107.444  58.796  1.00  0.00           S
ATOM    181  BB  GLY    95     104.631 109.144  62.796  1.00  0.00           B
ATOM    182  BB  LEU    96     105.081 112.244  60.646  1.00  0.00           B
ATOM    183  SC1 LEU    96     104.931 113.494  58.296  1.00  0.00           S
ATOM    184  BB  MET    97     106.731 115.094  62.446  1.00  0.00           B
ATOM    185  SC1 MET    97     106.881 113.594  65.096  1.00  0.00           S
ATOM    186  BB  VAL    98     107.381 118.894  62.746  1.00  0.00           B
ATOM    187  SC1 VAL    98     106.431 119.544  64.396  1.00  0.00           S
ATOM    188  BB  GLY    99     106.731 120.444  59.346  1.00  0.00           B
ATOM    189  BB  GLY   100     109.981 122.344  59.496  1.00  0.00           B
ATOM    190  BB  VAL   101     108.931 125.794  58.546  1.00  0.00           B
ATOM    191  SC1 VAL   101     106.931 125.694  58.946  1.00  0.00           S
ATOM    192  BB  VAL   102     110.031 128.794  56.496  1.00  0.00           B
ATOM    193  SC1 VAL   102     110.981 128.294  54.796  1.00  0.00           S
ATOM    194  BB  ILE   103     109.181 132.544  56.546  1.00  0.00           B
ATOM    195  SC1 ILE   103     108.281 132.844  54.296  1.00  0.00           S
ATOM    196  BB  ALA   104     109.881 133.894  60.046  1.00  0.00           B
ATOM    197  ROH CHO   105     199.231 125.944  20.746  1.00  0.00            
ATOM    198  R1  CHO   105     200.431 125.544  23.296  1.00  0.00            
ATOM    199  R2  CHO   105     202.081 127.444  24.446  1.00  0.00            
ATOM    200  R3  CHO   105     200.331 127.244  26.496  1.00  0.00            
ATOM    201  R4  CHO   105     202.431 128.944  27.546  1.00  0.00            
ATOM    202  R5  CHO   105     201.681 127.144  28.446  1.00  0.00            
ATOM    203  C1  CHO   105     201.031 129.644  31.296  1.00  0.00           C
ATOM    204  C2  CHO   105     202.881 130.144  34.646  1.00  0.00           C
ATOM    205  ROH CHO   106      89.081  88.294  21.546  1.00  0.00            
ATOM    206  R1  CHO   106      88.431  90.144  23.596  1.00  0.00            
ATOM    207  R2  CHO   106      89.131  89.744  26.246  1.00  0.00            
ATOM    208  R3  CHO   106      90.281  92.194  25.996  1.00  0.00            
ATOM    209  R4  CHO   106      90.331  91.644  28.846  1.00  0.00            
ATOM    210  R5  CHO   106      89.531  93.394  27.896  1.00  0.00            
ATOM    211  C1  CHO   106      92.131  95.044  30.146  1.00  0.00           C
ATOM    212  C2  CHO   106      93.681  96.694  32.896  1.00  0.00           C
ATOM    213  ROH CHO   107     113.681 135.344  54.546  1.00  0.00            
ATOM    214  R1  CHO   107     113.031 134.094  52.096  1.00  0.00            
ATOM    215  R2  CHO   107     114.931 133.244  50.296  1.00  0.00            
ATOM    216  R3  CHO   107     113.631 130.894  50.496  1.00  0.00            
ATOM    217  R4  CHO   107     114.981 130.744  47.896  1.00  0.00            
ATOM    218  R5  CHO   107     112.831 130.444  48.296  1.00  0.00            
ATOM    219  C1  CHO   107     113.781 127.094  46.696  1.00  0.00           C
ATOM    220  C2  CHO   107     113.531 122.944  45.846  1.00  0.00           C
ATOM    221  ROH CHO   108     114.731 177.744  20.796  1.00  0.00            
ATOM    222  R1  CHO   108     115.281 177.094  23.496  1.00  0.00            
ATOM    223  R2  CHO   108     117.781 177.444  24.646  1.00  0.00            
ATOM    224  R3  CHO   108     116.381 178.894  26.446  1.00  0.00            
ATOM    225  R4  CHO   108     118.681 177.844  27.946  1.00  0.00            
ATOM    226  R5  CHO   108     116.581 177.644  28.496  1.00  0.00            
ATOM    227  C1  CHO   108     117.881 179.394  31.596  1.00  0.00           C
ATOM    228  C2  CHO   108     118.881 181.844  34.296  1.00  0.00           C
ATOM    229  ROH CHO   109     211.531 167.544  14.996  1.00  0.00            
ATOM    230  R1  CHO   109     211.531 166.694  17.696  1.00  0.00            
ATOM    231  R2  CHO   109     213.531 167.394  19.446  1.00  0.00            
ATOM    232  R3  CHO   109     211.481 168.294  20.946  1.00  0.00            
ATOM    233  R4  CHO   109     213.431 167.344  22.896  1.00  0.00            
ATOM    234  R5  CHO   109     211.331 166.744  22.796  1.00  0.00            
ATOM    235  C1  CHO   109     211.431 168.144  26.346  1.00  0.00           C
ATOM    236  C2  CHO   109     209.331 169.194  29.546  1.00  0.00           C
ATOM    237  ROH CHO   110       2.081 130.694  50.346  1.00  0.00            
ATOM    238  R1  CHO   110       0.781 130.344  47.896  1.00  0.00            
ATOM    239  R2  CHO   110       2.031 130.744  45.446  1.00  0.00            
ATOM    240  R3  CHO   110       1.081 128.244  44.946  1.00  0.00            
ATOM    241  R4  CHO   110       0.681 129.744  42.446  1.00  0.00            
ATOM    242  R5  CHO   110      -0.819 128.594  43.596  1.00  0.00            
ATOM    243  C1  CHO   110      -1.019 126.794  40.196  1.00  0.00           C
ATOM    244  C2  CHO   110      -4.769 125.994  41.096  1.00  0.00           C
ATOM    245  ROH CHO   111     182.431 105.394  23.746  1.00  0.00            
ATOM    246  R1  CHO   111     182.531 106.544  26.296  1.00  0.00            
ATOM    247  R2  CHO   111     180.931 105.694  28.396  1.00  0.00            
ATOM    248  R3  CHO   111     183.281 105.494  29.696  1.00  0.00            
ATOM    249  R4  CHO   111     181.431 106.494  31.696  1.00  0.00            
ATOM    250  R5  CHO   111     183.331 107.394  31.146  1.00  0.00            
ATOM    251  C1  CHO   111     183.981 106.794  34.846  1.00  0.00           C
ATOM    252  C2  CHO   111     183.131 110.294  37.246  1.00  0.00           C
ATOM    253  ROH CHO   112     135.481  71.244  21.496  1.00  0.00            
ATOM    254  R1  CHO   112     135.431  71.994  24.246  1.00  0.00            
ATOM    255  R2  CHO   112     136.431  70.394  26.246  1.00  0.00            
ATOM    256  R3  CHO   112     137.831  72.644  26.846  1.00  0.00            
ATOM    257  R4  CHO   112     137.431  71.344  29.446  1.00  0.00            
ATOM    258  R5  CHO   112     136.931  73.394  28.946  1.00  0.00            
ATOM    259  C1  CHO   112     139.331  73.994  31.846  1.00  0.00           C
ATOM    260  C2  CHO   112     137.781  72.044  34.346  1.00  0.00           C
ATOM    261  ROH CHO   113     128.181 187.894  48.096  1.00  0.00            
ATOM    262  R1  CHO   113     128.031 187.894  45.296  1.00  0.00            
ATOM    263  R2  CHO   113     126.631 189.844  43.846  1.00  0.00            
ATOM    264  R3  CHO   113     129.031 190.144  42.596  1.00  0.00            
ATOM    265  R4  CHO   113     127.031 190.994  40.596  1.00  0.00            
ATOM    266  R5  CHO   113     128.581 189.494  40.296  1.00  0.00            
ATOM    267  C1  CHO   113     129.481 191.994  37.546  1.00  0.00           C
ATOM    268  C2  CHO   113     129.631 192.494  33.196  1.00  0.00           C
ATOM    269  ROH CHO   114     185.281 195.594  17.596  1.00  0.00            
ATOM    270  R1  CHO   114     184.281 195.744  20.246  1.00  0.00            
ATOM    271  R2  CHO   114     183.431 193.544  21.646  1.00  0.00            
ATOM    272  R3  CHO   114     185.231 194.494  23.496  1.00  0.00            
ATOM    273  R4  CHO   114     183.181 193.044  25.046  1.00  0.00            
ATOM    274  R5  CHO   114     183.831 195.094  25.396  1.00  0.00            
ATOM    275  C1  CHO   114     184.681 193.594  28.796  1.00  0.00           C
ATOM    276  C2  CHO   114     182.431 192.394  31.296  1.00  0.00           C
ATOM    277  ROH CHO   115     188.131  59.544  27.496  1.00  0.00            
ATOM    278  R1  CHO   115     187.631  57.844  29.746  1.00  0.00            
ATOM    279  R2  CHO   115     189.531  56.144  30.796  1.00  0.00            
ATOM    280  R3  CHO   115     188.931  57.444  33.096  1.00  0.00            
ATOM    281  R4  CHO   115     190.581  55.194  33.896  1.00  0.00            
ATOM    282  R5  CHO   115     188.631  55.694  34.696  1.00  0.00            
ATOM    283  C1  CHO   115     190.631  55.844  37.946  1.00  0.00           C
ATOM    284  C2  CHO   115     189.931  53.644  40.846  1.00  0.00           C
ATOM    285  ROH CHO   116     119.431  41.394  25.146  1.00  0.00            
ATOM    286  R1  CHO   116     120.381  41.044  27.796  1.00  0.00            
ATOM    287  R2  CHO   116     120.431  43.094  29.646  1.00  0.00            
ATOM    288  R3  CHO   116     119.031  41.344  31.146  1.00  0.00            
ATOM    289  R4  CHO   116     119.681  43.544  32.996  1.00  0.00            
ATOM    290  R5  CHO   116     120.081  41.394  33.296  1.00  0.00            
ATOM    291  C1  CHO   116     117.931  42.094  36.346  1.00  0.00           C
ATOM    292  C2  CHO   116     116.831  40.144  38.496  1.00  0.00           C
ATOM    293  ROH CHO   117     145.181 130.594  22.346  1.00  0.00            
ATOM    294  R1  CHO   117     144.981 130.194  25.096  1.00  0.00            
ATOM    295  R2  CHO   117     147.131 129.444  26.696  1.00  0.00            
ATOM    296  R3  CHO   117     146.431 131.644  28.096  1.00  0.00            
ATOM    297  R4  CHO   117     146.931 129.594  30.146  1.00  0.00            
ATOM    298  R5  CHO   117     145.131 130.794  29.946  1.00  0.00            
ATOM    299  C1  CHO   117     146.131 131.694  33.496  1.00  0.00           C
ATOM    300  C2  CHO   117     144.381 132.394  37.146  1.00  0.00           C
ATOM    301  ROH CHO   118     186.281  15.544  55.446  1.00  0.00            
ATOM    302  R1  CHO   118     187.031  16.694  52.946  1.00  0.00            
ATOM    303  R2  CHO   118     188.831  15.444  51.246  1.00  0.00            
ATOM    304  R3  CHO   118     186.831  15.744  49.446  1.00  0.00            
ATOM    305  R4  CHO   118     189.131  14.844  47.846  1.00  0.00            
ATOM    306  R5  CHO   118     187.881  16.644  47.496  1.00  0.00            
ATOM    307  C1  CHO   118     187.381  14.844  44.146  1.00  0.00           C
ATOM    308  C2  CHO   118     188.731  16.494  40.146  1.00  0.00           C
ATOM    309  ROH CHO   119      84.831 167.594  25.196  1.00  0.00            
ATOM    310  R1  CHO   119      85.031 168.694  27.796  1.00  0.00            
ATOM    311  R2  CHO   119      86.431 167.444  29.846  1.00  0.00            
ATOM    312  R3  CHO   119      87.731 169.844  29.946  1.00  0.00            
ATOM    313  R4  CHO   119      88.031 168.644  32.646  1.00  0.00            
ATOM    314  R5  CHO   119      87.231 170.644  32.146  1.00  0.00            
ATOM    315  C1  CHO   119      90.181 171.594  34.396  1.00  0.00           C
ATOM    316  C2  CHO   119      92.581 171.744  36.946  1.00  0.00           C
ATOM    317  ROH CHO   120     115.181  78.994  22.246  1.00  0.00            
ATOM    318  R1  CHO   120     114.781  79.694  24.996  1.00  0.00            
ATOM    319  R2  CHO   120     112.631  81.194  25.846  1.00  0.00            
ATOM    320  R3  CHO   120     112.231  79.044  27.496  1.00  0.00            
ATOM    321  R4  CHO   120     111.931  81.444  29.196  1.00  0.00            
ATOM    322  R5  CHO   120     113.281  79.744  29.596  1.00  0.00            
ATOM    323  C1  CHO   120     111.131  79.594  32.746  1.00  0.00           C
ATOM    324  C2  CHO   120     110.181  81.694  35.846  1.00  0.00           C
ATOM    325  ROH CHO   121     138.531   8.544  22.546  1.00  0.00            
ATOM    326  R1  CHO   121     137.031   9.094  24.896  1.00  0.00            
ATOM    327  R2  CHO   121     136.081   7.094  26.546  1.00  0.00            
ATOM    328  R3  CHO   121     137.431   8.444  28.446  1.00  0.00            
ATOM    329  R4  CHO   121     135.781   6.544  29.896  1.00  0.00            
ATOM    330  R5  CHO   121     135.831   8.694  30.196  1.00  0.00            
ATOM    331  C1  CHO   121     136.781   7.494  33.696  1.00  0.00           C
ATOM    332  C2  CHO   121     134.481   5.544  34.896  1.00  0.00           C
ATOM    333  ROH CHO   122     101.831 128.644  25.896  1.00  0.00            
ATOM    334  R1  CHO   122     101.081 129.994  28.246  1.00  0.00            
ATOM    335  R2  CHO   122      99.931 128.744  30.446  1.00  0.00            
ATOM    336  R3  CHO   122     101.981 129.944  31.796  1.00  0.00            
ATOM    337  R4  CHO   122     100.081 129.194  33.846  1.00  0.00            
ATOM    338  R5  CHO   122     100.931 131.194  33.496  1.00  0.00            
ATOM    339  C1  CHO   122     102.031 130.594  37.096  1.00  0.00           C
ATOM    340  C2  CHO   122     102.881 131.744  40.596  1.00  0.00           C
ATOM    341  ROH CHO   123       5.131 208.644  23.296  1.00  0.00            
ATOM    342  R1  CHO   123       6.031 209.144  25.946  1.00  0.00            
ATOM    343  R2  CHO   123       4.881 211.044  27.596  1.00  0.00            
ATOM    344  R3  CHO   123       4.631 208.944  29.296  1.00  0.00            
ATOM    345  R4  CHO   123       4.981 211.244  30.996  1.00  0.00            
ATOM    346  R5  CHO   123       6.181 209.444  31.046  1.00  0.00            
ATOM    347  C1  CHO   123       4.881 209.394  34.646  1.00  0.00           C
ATOM    348  C2  CHO   123       3.931 206.244  37.646  1.00  0.00           C
ATOM    349  ROH CHO   124      78.731 148.394  23.246  1.00  0.00            
ATOM    350  R1  CHO   124      77.431 147.144  25.446  1.00  0.00            
ATOM    351  R2  CHO   124      76.581 148.544  27.646  1.00  0.00            
ATOM    352  R3  CHO   124      74.181 147.494  27.096  1.00  0.00            
ATOM    353  R4  CHO   124      73.781 148.844  29.646  1.00  0.00            
ATOM    354  R5  CHO   124      73.331 146.744  29.196  1.00  0.00            
ATOM    355  C1  CHO   124      69.831 147.994  30.196  1.00  0.00           C
ATOM    356  C2  CHO   124      68.381 148.544  32.396  1.00  0.00           C
ATOM    357  ROH CHO   125     146.131  65.794  22.396  1.00  0.00            
ATOM    358  R1  CHO   125     146.931  66.044  25.096  1.00  0.00            
ATOM    359  R2  CHO   125     145.881  67.944  26.796  1.00  0.00            
ATOM    360  R3  CHO   125     145.381  65.794  28.346  1.00  0.00            
ATOM    361  R4  CHO   125     146.331  67.894  30.196  1.00  0.00            
ATOM    362  R5  CHO   125     147.131  65.894  29.996  1.00  0.00            
ATOM    363  C1  CHO   125     146.131  65.794  33.696  1.00  0.00           C
ATOM    364  C2  CHO   125     145.281  66.894  37.196  1.00  0.00           C
ATOM    365  ROH CHO   126     100.081  77.394  22.196  1.00  0.00            
ATOM    366  R1  CHO   126     100.231  77.544  25.046  1.00  0.00            
ATOM    367  R2  CHO   126      98.181  78.644  26.546  1.00  0.00            
ATOM    368  R3  CHO   126      98.381  76.244  27.846  1.00  0.00            
ATOM    369  R4  CHO   126      96.481  77.844  29.446  1.00  0.00            
ATOM    370  R5  CHO   126      98.281  76.844  30.196  1.00  0.00            
ATOM    371  C1  CHO   126      95.681  75.144  32.396  1.00  0.00           C
ATOM    372  C2  CHO   126      97.281  74.044  35.446  1.00  0.00           C
ATOM    373  ROH CHO   127     163.131  82.944  24.896  1.00  0.00            
ATOM    374  R1  CHO   127     162.281  82.244  27.496  1.00  0.00            
ATOM    375  R2  CHO   127     163.981  82.094  29.646  1.00  0.00            
ATOM    376  R3  CHO   127     162.231  83.844  30.796  1.00  0.00            
ATOM    377  R4  CHO   127     163.981  82.994  32.996  1.00  0.00            
ATOM    378  R5  CHO   127     161.781  82.894  32.946  1.00  0.00            
ATOM    379  C1  CHO   127     162.331  85.144  35.996  1.00  0.00           C
ATOM    380  C2  CHO   127     162.781  85.944  40.096  1.00  0.00           C
ATOM    381  ROH CHO   128     135.731 223.294  20.996  1.00  0.00            
ATOM    382  R1  CHO   128     135.481 223.094  23.796  1.00  0.00            
ATOM    383  R2  CHO   128     137.431 223.944  25.546  1.00  0.00            
ATOM    384  R3  CHO   128     135.381 225.344  26.646  1.00  0.00            
ATOM    385  R4  CHO   128     137.031 224.594  28.896  1.00  0.00            
ATOM    386  R5  CHO   128     134.881 224.244  28.696  1.00  0.00            
ATOM    387  C1  CHO   128     134.831 226.294  31.896  1.00  0.00           C
ATOM    388  C2  CHO   128     131.681 225.894  34.946  1.00  0.00           C
ATOM    389  ROH CHO   129     118.131 161.094  20.646  1.00  0.00            
ATOM    390  R1  CHO   129     117.881 160.694  23.446  1.00  0.00            
ATOM    391  R2  CHO   129     118.281 158.244  24.646  1.00  0.00            
ATOM    392  R3  CHO   129     120.081 159.644  26.146  1.00  0.00            
ATOM    393  R4  CHO   129     118.881 157.694  27.996  1.00  0.00            
ATOM    394  R5  CHO   129     119.031 159.844  28.296  1.00  0.00            
ATOM    395  C1  CHO   129     120.931 158.644  31.346  1.00  0.00           C
ATOM    396  C2  CHO   129     119.031 156.494  34.396  1.00  0.00           C
ATOM    397  ROH CHO   130     148.881 194.744  50.296  1.00  0.00            
ATOM    398  R1  CHO   130     147.731 195.544  47.796  1.00  0.00            
ATOM    399  R2  CHO   130     149.131 197.094  45.996  1.00  0.00            
ATOM    400  R3  CHO   130     148.531 195.094  44.296  1.00  0.00            
ATOM    401  R4  CHO   130     149.031 197.394  42.546  1.00  0.00            
ATOM    402  R5  CHO   130     147.281 196.144  42.546  1.00  0.00            
ATOM    403  C1  CHO   130     148.431 195.694  38.946  1.00  0.00           C
ATOM    404  C2  CHO   130     149.381 197.594  35.846  1.00  0.00           C
ATOM    405  ROH CHO   131      89.331  38.094  24.146  1.00  0.00            
ATOM    406  R1  CHO   131      87.381  37.494  26.096  1.00  0.00            
ATOM    407  R2  CHO   131      87.831  37.644  28.796  1.00  0.00            
ATOM    408  R3  CHO   131      85.681  39.294  28.796  1.00  0.00            
ATOM    409  R4  CHO   131      85.281  37.594  31.146  1.00  0.00            
ATOM    410  R5  CHO   131      83.881  37.894  29.496  1.00  0.00            
ATOM    411  C1  CHO   131      81.781  39.094  32.446  1.00  0.00           C
ATOM    412  C2  CHO   131      80.331  38.594  36.246  1.00  0.00           C
ATOM    413  ROH CHO   132     124.531 108.994  26.996  1.00  0.00            
ATOM    414  R1  CHO   132     122.931 108.444  29.246  1.00  0.00            
ATOM    415  R2  CHO   132     123.881 107.044  31.446  1.00  0.00            
ATOM    416  R3  CHO   132     122.981 109.244  32.796  1.00  0.00            
ATOM    417  R4  CHO   132     123.031 107.094  34.796  1.00  0.00            
ATOM    418  R5  CHO   132     121.331 108.344  34.296  1.00  0.00            
ATOM    419  C1  CHO   132     121.681 109.144  38.046  1.00  0.00           C
ATOM    420  C2  CHO   132     121.481 110.144  41.596  1.00  0.00           C
ATOM    421  ROH CHO   133      80.931  86.694  49.596  1.00  0.00            
ATOM    422  R1  CHO   133      79.981  85.194  47.396  1.00  0.00            
ATOM    423  R2  CHO   133      77.581  85.644  46.196  1.00  0.00            
ATOM    424  R3  CHO   133      79.081  85.844  43.946  1.00  0.00            
ATOM    425  R4  CHO   133      76.381  86.444  43.046  1.00  0.00            
ATOM    426  R5  CHO   133      77.681  84.944  42.196  1.00  0.00            
ATOM    427  C1  CHO   133      77.081  87.094  39.096  1.00  0.00           C
ATOM    428  C2  CHO   133      77.031  87.844  35.346  1.00  0.00           C
ATOM    429  ROH CHO   134     151.581 170.244  46.946  1.00  0.00            
ATOM    430  R1  CHO   134     150.081 170.194  44.546  1.00  0.00            
ATOM    431  R2  CHO   134     150.581 171.944  42.446  1.00  0.00            
ATOM    432  R3  CHO   134     150.781 169.644  40.996  1.00  0.00            
ATOM    433  R4  CHO   134     150.581 171.794  38.996  1.00  0.00            
ATOM    434  R5  CHO   134     149.331 169.994  39.146  1.00  0.00            
ATOM    435  C1  CHO   134     150.781 169.544  35.646  1.00  0.00           C
ATOM    436  C2  CHO   134     149.431 166.144  33.346  1.00  0.00           C
ATOM    437  ROH CHO   135     114.331 158.194  21.396  1.00  0.00            
ATOM    438  R1  CHO   135     113.431 159.044  23.946  1.00  0.00            
ATOM    439  R2  CHO   135     113.781 157.544  26.196  1.00  0.00            
ATOM    440  R3  CHO   135     114.981 159.794  27.146  1.00  0.00            
ATOM    441  R4  CHO   135     115.081 157.944  29.396  1.00  0.00            
ATOM    442  R5  CHO   135     114.231 159.994  29.396  1.00  0.00            
ATOM    443  C1  CHO   135     116.931 160.344  32.096  1.00  0.00           C
ATOM    444  C2  CHO   135     118.431 163.344  34.646  1.00  0.00           C
ATOM    445  ROH CHO   136      71.831  74.094  48.446  1.00  0.00            
ATOM    446  R1  CHO   136      70.981  75.044  45.896  1.00  0.00            
ATOM    447  R2  CHO   136      72.381  76.894  44.446  1.00  0.00            
ATOM    448  R3  CHO   136      72.281  74.994  42.496  1.00  0.00            
ATOM    449  R4  CHO   136      72.431  77.544  41.046  1.00  0.00            
ATOM    450  R5  CHO   136      70.931  75.994  40.796  1.00  0.00            
ATOM    451  C1  CHO   136      72.381  76.094  37.246  1.00  0.00           C
ATOM    452  C2  CHO   136      73.531  79.894  34.796  1.00  0.00           C
ATOM    453  ROH CHO   137     171.731  28.144  56.996  1.00  0.00            
ATOM    454  R1  CHO   137     171.081  28.294  54.246  1.00  0.00            
ATOM    455  R2  CHO   137     170.631  30.694  52.946  1.00  0.00            
ATOM    456  R3  CHO   137     172.531  29.744  51.246  1.00  0.00            
ATOM    457  R4  CHO   137     170.681  31.244  49.546  1.00  0.00            
ATOM    458  R5  CHO   137     171.381  29.194  49.246  1.00  0.00            
ATOM    459  C1  CHO   137     172.531  30.744  45.996  1.00  0.00           C
ATOM    460  C2  CHO   137     171.831  28.594  43.246  1.00  0.00           C
ATOM    461  ROH CHO   138     127.031 119.994  61.146  1.00  0.00            
ATOM    462  R1  CHO   138     125.581 119.744  58.796  1.00  0.00            
ATOM    463  R2  CHO   138     123.231 118.194  58.596  1.00  0.00            
ATOM    464  R3  CHO   138     122.181 120.544  57.696  1.00  0.00            
ATOM    465  R4  CHO   138     120.181 118.494  56.996  1.00  0.00            
ATOM    466  R5  CHO   138     121.081 119.944  55.646  1.00  0.00            
ATOM    467  C1  CHO   138     117.431 120.844  55.196  1.00  0.00           C
ATOM    468  C2  CHO   138     115.031 120.494  52.796  1.00  0.00           C
ATOM    469  ROH CHO   139       2.381 220.694  26.046  1.00  0.00            
ATOM    470  R1  CHO   139       1.581 220.794  28.746  1.00  0.00            
ATOM    471  R2  CHO   139       1.581 218.594  30.396  1.00  0.00            
ATOM    472  R3  CHO   139       3.081 220.194  31.996  1.00  0.00            
ATOM    473  R4  CHO   139       1.681 218.444  33.846  1.00  0.00            
ATOM    474  R5  CHO   139       1.731 220.594  33.896  1.00  0.00            
ATOM    475  C1  CHO   139       3.181 219.844  37.346  1.00  0.00           C
ATOM    476  C2  CHO   139       4.631 220.044  41.196  1.00  0.00           C
ATOM    477  ROH CHO   140     125.781 129.244  25.196  1.00  0.00            
ATOM    478  R1  CHO   140     125.181 130.844  27.446  1.00  0.00            
ATOM    479  R2  CHO   140     125.231 129.844  30.046  1.00  0.00            
ATOM    480  R3  CHO   140     126.881 131.944  30.496  1.00  0.00            
ATOM    481  R4  CHO   140     125.981 131.194  33.146  1.00  0.00            
ATOM    482  R5  CHO   140     125.881 133.144  32.246  1.00  0.00            
ATOM    483  C1  CHO   140     127.981 133.894  35.346  1.00  0.00           C
ATOM    484  C2  CHO   140     127.431 134.694  39.846  1.00  0.00           C
ATOM    485  ROH CHO   141     173.331 152.794  15.846  1.00  0.00            
ATOM    486  R1  CHO   141     173.031 153.694  18.496  1.00  0.00            
ATOM    487  R2  CHO   141     171.631 152.244  20.396  1.00  0.00            
ATOM    488  R3  CHO   141     173.931 152.544  21.796  1.00  0.00            
ATOM    489  R4  CHO   141     171.831 152.044  23.846  1.00  0.00            
ATOM    490  R5  CHO   141     173.281 153.694  23.796  1.00  0.00            
ATOM    491  C1  CHO   141     174.131 152.144  27.196  1.00  0.00           C
ATOM    492  C2  CHO   141     173.131 153.294  30.746  1.00  0.00           C
ATOM    493  ROH CHO   142      77.831  17.694  24.596  1.00  0.00            
ATOM    494  R1  CHO   142      78.981  16.594  26.896  1.00  0.00            
ATOM    495  R2  CHO   142      81.731  16.244  27.196  1.00  0.00            
ATOM    496  R3  CHO   142      81.331  17.644  29.496  1.00  0.00            
ATOM    497  R4  CHO   142      84.231  17.344  29.296  1.00  0.00            
ATOM    498  R5  CHO   142      82.981  16.794  30.996  1.00  0.00            
ATOM    499  C1  CHO   142      85.331  19.294  32.696  1.00  0.00           C
ATOM    500  C2  CHO   142      88.681  18.294  32.796  1.00  0.00           C
ATOM    501  ROH CHO   143     159.731   3.294  50.246  1.00  0.00            
ATOM    502  R1  CHO   143     158.631   4.844  48.146  1.00  0.00            
ATOM    503  R2  CHO   143     160.181   6.294  46.346  1.00  0.00            
ATOM    504  R3  CHO   143     158.831   4.894  44.496  1.00  0.00            
ATOM    505  R4  CHO   143     160.381   6.794  42.946  1.00  0.00            
ATOM    506  R5  CHO   143     158.231   6.494  42.846  1.00  0.00            
ATOM    507  C1  CHO   143     159.231   5.744  39.196  1.00  0.00           C
ATOM    508  C2  CHO   143     158.031   8.844  38.246  1.00  0.00           C
ATOM    509  ROH CHO   144     130.531  70.794  24.096  1.00  0.00            
ATOM    510  R1  CHO   144     132.081  69.944  26.296  1.00  0.00            
ATOM    511  R2  CHO   144     132.981  71.694  28.246  1.00  0.00            
ATOM    512  R3  CHO   144     131.781  69.944  29.896  1.00  0.00            
ATOM    513  R4  CHO   144     133.631  71.444  31.646  1.00  0.00            
ATOM    514  R5  CHO   144     133.531  69.294  31.446  1.00  0.00            
ATOM    515  C1  CHO   144     132.881  69.644  35.196  1.00  0.00           C
ATOM    516  C2  CHO   144     133.131  68.244  39.296  1.00  0.00           C
ATOM    517  ROH CHO   145     153.181 209.894  52.646  1.00  0.00            
ATOM    518  R1  CHO   145     153.531 210.044  49.796  1.00  0.00            
ATOM    519  R2  CHO   145     152.881 207.944  48.146  1.00  0.00            
ATOM    520  R3  CHO   145     151.431 209.844  46.896  1.00  0.00            
ATOM    521  R4  CHO   145     152.631 208.244  44.696  1.00  0.00            
ATOM    522  R5  CHO   145     152.731 210.444  44.996  1.00  0.00            
ATOM    523  C1  CHO   145     151.081 210.244  41.546  1.00  0.00           C
ATOM    524  C2  CHO   145     152.831 210.394  38.596  1.00  0.00           C
ATOM    525  ROH CHO   146     118.231 117.694  28.496  1.00  0.00            
ATOM    526  R1  CHO   146     117.331 118.244  31.146  1.00  0.00            
ATOM    527  R2  CHO   146     118.881 117.844  33.346  1.00  0.00            
ATOM    528  R3  CHO   146     118.281 120.444  33.846  1.00  0.00            
ATOM    529  R4  CHO   146     118.931 119.294  36.496  1.00  0.00            
ATOM    530  R5  CHO   146     117.081 120.394  35.946  1.00  0.00            
ATOM    531  C1  CHO   146     118.381 122.594  38.746  1.00  0.00           C
ATOM    532  C2  CHO   146     117.131 123.244  42.746  1.00  0.00           C
ATOM    533  ROH CHO   147     150.581  93.494  25.146  1.00  0.00            
ATOM    534  R1  CHO   147     151.031  92.594  27.796  1.00  0.00            
ATOM    535  R2  CHO   147     152.681  93.994  29.546  1.00  0.00            
ATOM    536  R3  CHO   147     150.431  93.944  31.096  1.00  0.00            
ATOM    537  R4  CHO   147     152.631  94.494  32.946  1.00  0.00            
ATOM    538  R5  CHO   147     151.181  92.894  33.146  1.00  0.00            
ATOM    539  C1  CHO   147     150.531  94.744  36.446  1.00  0.00           C
ATOM    540  C2  CHO   147     150.631  95.544  39.946  1.00  0.00           C
ATOM    541  ROH CHO   148     196.931  49.944  26.646  1.00  0.00            
ATOM    542  R1  CHO   148     195.981  48.194  28.646  1.00  0.00            
ATOM    543  R2  CHO   148     197.581  47.244  30.696  1.00  0.00            
ATOM    544  R3  CHO   148     195.631  48.294  32.246  1.00  0.00            
ATOM    545  R4  CHO   148     197.381  46.844  34.096  1.00  0.00            
ATOM    546  R5  CHO   148     195.231  46.594  33.896  1.00  0.00            
ATOM    547  C1  CHO   148     195.431  47.594  37.596  1.00  0.00           C
ATOM    548  C2  CHO   148     194.931  44.894  39.246  1.00  0.00           C
ATOM    549  ROH CHO   149      93.481   9.844  19.146  1.00  0.00            
ATOM    550  R1  CHO   149      93.081   8.844  21.746  1.00  0.00            
ATOM    551  R2  CHO   149      94.031   6.394  22.646  1.00  0.00            
ATOM    552  R3  CHO   149      95.131   7.944  24.596  1.00  0.00            
ATOM    553  R4  CHO   149      94.481   5.394  25.896  1.00  0.00            
ATOM    554  R5  CHO   149      93.881   7.344  26.546  1.00  0.00            
ATOM    555  C1  CHO   149      95.731   6.194  29.646  1.00  0.00           C
ATOM    556  C2  CHO   149      94.631   3.744  32.546  1.00  0.00           C
ATOM    557  ROH CHO   150     219.581 149.894  47.046  1.00  0.00            
ATOM    558  R1  CHO   150     220.281 150.844  44.496  1.00  0.00            
ATOM    559  R2  CHO   150     220.431 149.194  42.296  1.00  0.00            
ATOM    560  R3  CHO   150     218.731 150.994  41.196  1.00  0.00            
ATOM    561  R4  CHO   150     220.181 149.944  38.896  1.00  0.00            
ATOM    562  R5  CHO   150     219.931 152.044  39.446  1.00  0.00            
ATOM    563  C1  CHO   150     218.381 152.044  35.946  1.00  0.00           C
ATOM    564  C2  CHO   150     221.631 152.994  34.946  1.00  0.00           C
ATOM    565  ROH CHO   151      87.231  58.994  53.896  1.00  0.00            
ATOM    566  R1  CHO   151      88.281  58.494  51.296  1.00  0.00            
ATOM    567  R2  CHO   151      87.231  56.544  49.646  1.00  0.00            
ATOM    568  R3  CHO   151      87.081  58.644  47.896  1.00  0.00            
ATOM    569  R4  CHO   151      87.231  56.244  46.196  1.00  0.00            
ATOM    570  R5  CHO   151      88.481  57.994  46.046  1.00  0.00            
ATOM    571  C1  CHO   151      87.031  57.994  42.546  1.00  0.00           C
ATOM    572  C2  CHO   151      89.781  59.344  40.196  1.00  0.00           C
ATOM    573  ROH CHO   152     201.281 219.994  22.296  1.00  0.00            
ATOM    574  R1  CHO   152     202.181 219.994  24.946  1.00  0.00            
ATOM    575  R2  CHO   152     200.531 220.494  27.096  1.00  0.00            
ATOM    576  R3  CHO   152     201.481 218.144  27.996  1.00  0.00            
ATOM    577  R4  CHO   152     200.431 219.444  30.396  1.00  0.00            
ATOM    578  R5  CHO   152     202.481 218.644  30.146  1.00  0.00            
ATOM    579  C1  CHO   152     201.331 216.594  33.146  1.00  0.00           C
ATOM    580  C2  CHO   152     202.931 215.344  35.246  1.00  0.00           C
ATOM    581  ROH CHO   153     132.081  11.594  56.446  1.00  0.00            
ATOM    582  R1  CHO   153     131.331  10.344  53.996  1.00  0.00            
ATOM    583  R2  CHO   153     129.331  11.394  52.346  1.00  0.00            
ATOM    584  R3  CHO   153     131.281  11.294  50.446  1.00  0.00            
ATOM    585  R4  CHO   153     128.831  11.694  48.946  1.00  0.00            
ATOM    586  R5  CHO   153     130.281  10.144  48.646  1.00  0.00            
ATOM    587  C1  CHO   153     130.331  11.794  45.196  1.00  0.00           C
ATOM    588  C2  CHO   153     130.081  10.594  42.296  1.00  0.00           C
ATOM    589  ROH CHO   154     118.081 196.794  45.946  1.00  0.00            
ATOM    590  R1  CHO   154     117.331 198.194  43.596  1.00  0.00            
ATOM    591  R2  CHO   154     119.231 199.194  41.846  1.00  0.00            
ATOM    592  R3  CHO   154     117.831 197.694  39.996  1.00  0.00            
ATOM    593  R4  CHO   154     119.481 199.494  38.396  1.00  0.00            
ATOM    594  R5  CHO   154     117.331 199.244  38.246  1.00  0.00            
ATOM    595  C1  CHO   154     118.381 198.294  34.696  1.00  0.00           C
ATOM    596  C2  CHO   154     116.281 197.894  31.396  1.00  0.00           C
ATOM    597  ROH CHO   155     203.881  20.544  25.446  1.00  0.00            
ATOM    598  R1  CHO   155     203.381  19.994  28.196  1.00  0.00            
ATOM    599  R2  CHO   155     205.331  20.294  30.146  1.00  0.00            
ATOM    600  R3  CHO   155     203.431  21.844  31.296  1.00  0.00            
ATOM    601  R4  CHO   155     204.631  20.344  33.546  1.00  0.00            
ATOM    602  R5  CHO   155     202.531  20.494  33.046  1.00  0.00            
ATOM    603  C1  CHO   155     202.431  21.844  36.596  1.00  0.00           C
ATOM    604  C2  CHO   155     199.081  21.394  38.846  1.00  0.00           C
ATOM    605  ROH CHO   156     178.331 140.894  50.146  1.00  0.00            
ATOM    606  R1  CHO   156     178.331 140.094  47.396  1.00  0.00            
ATOM    607  R2  CHO   156     177.081 137.844  46.496  1.00  0.00            
ATOM    608  R3  CHO   156     175.831 139.544  44.796  1.00  0.00            
ATOM    609  R4  CHO   156     176.081 137.044  43.296  1.00  0.00            
ATOM    610  R5  CHO   156     176.731 139.044  42.646  1.00  0.00            
ATOM    611  C1  CHO   156     174.331 138.194  39.846  1.00  0.00           C
ATOM    612  C2  CHO   156     173.831 137.244  36.696  1.00  0.00           C
ATOM    613  ROH CHO   157     204.581  90.744  24.596  1.00  0.00            
ATOM    614  R1  CHO   157     202.881  90.894  26.896  1.00  0.00            
ATOM    615  R2  CHO   157     203.381  89.394  29.196  1.00  0.00            
ATOM    616  R3  CHO   157     203.281  91.844  30.396  1.00  0.00            
ATOM    617  R4  CHO   157     202.731  89.944  32.546  1.00  0.00            
ATOM    618  R5  CHO   157     201.481  91.644  31.996  1.00  0.00            
ATOM    619  C1  CHO   157     202.181  92.494  35.646  1.00  0.00           C
ATOM    620  C2  CHO   157     199.731  90.294  38.096  1.00  0.00           C
ATOM    621  ROH CHO   158     132.481 179.094  47.296  1.00  0.00            
ATOM    622  R1  CHO   158     133.281 178.844  44.596  1.00  0.00            
ATOM    623  R2  CHO   158     131.481 178.594  42.546  1.00  0.00            
ATOM    624  R3  CHO   158     132.831 180.744  41.546  1.00  0.00            
ATOM    625  R4  CHO   158     131.031 179.994  39.396  1.00  0.00            
ATOM    626  R5  CHO   158     133.181 180.244  39.246  1.00  0.00            
ATOM    627  C1  CHO   158     131.981 182.794  36.646  1.00  0.00           C
ATOM    628  C2  CHO   158     134.781 180.744  34.646  1.00  0.00           C
ATOM    629  ROH CHO   159     140.431 203.244  53.996  1.00  0.00            
ATOM    630  R1  CHO   159     142.031 203.144  51.646  1.00  0.00            
ATOM    631  R2  CHO   159     141.031 202.394  49.196  1.00  0.00            
ATOM    632  R3  CHO   159     142.081 204.794  48.396  1.00  0.00            
ATOM    633  R4  CHO   159     141.831 203.244  45.946  1.00  0.00            
ATOM    634  R5  CHO   159     143.631 204.194  46.696  1.00  0.00            
ATOM    635  C1  CHO   159     143.281 205.944  43.296  1.00  0.00           C
ATOM    636  C2  CHO   159     142.831 203.244  40.346  1.00  0.00           C
ATOM    637  ROH CHO   160     195.131 221.194  21.546  1.00  0.00            
ATOM    638  R1  CHO   160     195.431 222.044  24.246  1.00  0.00            
ATOM    639  R2  CHO   160     193.731 221.144  26.296  1.00  0.00            
ATOM    640  R3  CHO   160     196.081 220.444  27.446  1.00  0.00            
ATOM    641  R4  CHO   160     194.181 220.744  29.696  1.00  0.00            
ATOM    642  R5  CHO   160     196.131 221.694  29.496  1.00  0.00            
ATOM    643  C1  CHO   160     196.631 219.844  32.746  1.00  0.00           C
ATOM    644  C2  CHO   160     195.281 220.894  37.146  1.00  0.00           C
ATOM    645  ROH CHO   161      23.231 169.444  50.196  1.00  0.00            
ATOM    646  R1  CHO   161      24.431 168.694  47.746  1.00  0.00            
ATOM    647  R2  CHO   161      26.781 169.844  46.846  1.00  0.00            
ATOM    648  R3  CHO   161      27.581 167.244  46.646  1.00  0.00            
ATOM    649  R4  CHO   161      28.531 168.444  44.196  1.00  0.00            
ATOM    650  R5  CHO   161      27.281 166.694  44.346  1.00  0.00            
ATOM    651  C1  CHO   161      30.281 165.244  42.446  1.00  0.00           C
ATOM    652  C2  CHO   161      34.681 163.344  42.146  1.00  0.00           C
ATOM    653  ROH CHO   162     174.731  86.494  26.346  1.00  0.00            
ATOM    654  R1  CHO   162     175.381  86.694  29.096  1.00  0.00            
ATOM    655  R2  CHO   162     174.631  88.844  30.646  1.00  0.00            
ATOM    656  R3  CHO   162     173.531  86.944  32.246  1.00  0.00            
ATOM    657  R4  CHO   162     174.581  88.944  34.096  1.00  0.00            
ATOM    658  R5  CHO   162     175.031  86.844  34.146  1.00  0.00            
ATOM    659  C1  CHO   162     173.531  87.244  37.596  1.00  0.00           C
ATOM    660  C2  CHO   162     173.381  86.844  41.396  1.00  0.00           C
ATOM    661  ROH CHO   163     185.881 211.994  20.646  1.00  0.00            
ATOM    662  R1  CHO   163     184.881 210.094  22.496  1.00  0.00            
ATOM    663  R2  CHO   163     186.181 209.444  24.846  1.00  0.00            
ATOM    664  R3  CHO   163     183.831 210.094  25.996  1.00  0.00            
ATOM    665  R4  CHO   163     185.331 208.744  28.096  1.00  0.00            
ATOM    666  R5  CHO   163     183.331 208.244  27.446  1.00  0.00            
ATOM    667  C1  CHO   163     182.631 208.994  31.096  1.00  0.00           C
ATOM    668  C2  CHO   163     185.031 206.144  32.596  1.00  0.00           C
ATOM    669  ROH CHO   164      16.581  17.594  57.246  1.00  0.00            
ATOM    670  R1  CHO   164      15.331  18.994  55.146  1.00  0.00            
ATOM    671  R2  CHO   164      15.981  18.544  52.496  1.00  0.00            
ATOM    672  R3  CHO   164      13.281  18.144  52.246  1.00  0.00            
ATOM    673  R4  CHO   164      14.081  19.444  49.746  1.00  0.00            
ATOM    674  R5  CHO   164      12.531  20.094  51.096  1.00  0.00            
ATOM    675  C1  CHO   164      10.481  19.594  47.896  1.00  0.00           C
ATOM    676  C2  CHO   164       6.931  17.794  45.096  1.00  0.00           C
ATOM    677  ROH CHO   165       8.181 158.644  48.546  1.00  0.00            
ATOM    678  R1  CHO   165       9.131 159.244  45.946  1.00  0.00            
ATOM    679  R2  CHO   165       7.731 158.544  43.646  1.00  0.00            
ATOM    680  R3  CHO   165       7.931 161.194  43.096  1.00  0.00            
ATOM    681  R4  CHO   165       7.081 159.944  40.546  1.00  0.00            
ATOM    682  R5  CHO   165       8.831 161.244  40.846  1.00  0.00            
ATOM    683  C1  CHO   165       6.931 163.244  38.196  1.00  0.00           C
ATOM    684  C2  CHO   165       6.731 165.494  34.996  1.00  0.00           C
ATOM    685  ROH CHO   166     143.831  22.994  58.496  1.00  0.00            
ATOM    686  R1  CHO   166     143.731  21.494  56.096  1.00  0.00            
ATOM    687  R2  CHO   166     141.481  21.394  54.496  1.00  0.00            
ATOM    688  R3  CHO   166     143.231  22.144  52.546  1.00  0.00            
ATOM    689  R4  CHO   166     140.881  21.294  51.096  1.00  0.00            
ATOM    690  R5  CHO   166     142.881  20.594  50.796  1.00  0.00            
ATOM    691  C1  CHO   166     142.131  21.944  47.296  1.00  0.00           C
ATOM    692  C2  CHO   166     144.131  23.794  45.296  1.00  0.00           C
ATOM    693  ROH CHO   167     115.231  23.294  21.646  1.00  0.00            
ATOM    694  R1  CHO   167     114.981  23.294  24.496  1.00  0.00            
ATOM    695  R2  CHO   167     112.831  24.444  25.746  1.00  0.00            
ATOM    696  R3  CHO   167     112.531  21.994  26.896  1.00  0.00            
ATOM    697  R4  CHO   167     112.131  23.944  29.096  1.00  0.00            
ATOM    698  R5  CHO   167     113.581  22.244  29.046  1.00  0.00            
ATOM    699  C1  CHO   167     111.481  21.294  32.146  1.00  0.00           C
ATOM    700  C2  CHO   167     111.181  20.294  37.246  1.00  0.00           C
ATOM    701  ROH CHO   168     137.231 105.844  26.396  1.00  0.00            
ATOM    702  R1  CHO   168     136.281 106.144  28.996  1.00  0.00            
ATOM    703  R2  CHO   168     137.831 105.594  31.246  1.00  0.00            
ATOM    704  R3  CHO   168     137.131 108.144  31.946  1.00  0.00            
ATOM    705  R4  CHO   168     138.781 107.144  34.196  1.00  0.00            
ATOM    706  R5  CHO   168     136.781 108.044  34.296  1.00  0.00            
ATOM    707  C1  CHO   168     138.681 110.444  36.546  1.00  0.00           C
ATOM    708  C2  CHO   168     141.731 112.644  38.696  1.00  0.00           C
ATOM    709  ROH CHO   169     153.231 112.894  22.546  1.00  0.00            
ATOM    710  R1  CHO   169     154.331 114.744  24.346  1.00  0.00            
ATOM    711  R2  CHO   169     152.881 115.944  26.396  1.00  0.00            
ATOM    712  R3  CHO   169     154.831 114.944  27.946  1.00  0.00            
ATOM    713  R4  CHO   169     153.731 117.194  29.496  1.00  0.00            
ATOM    714  R5  CHO   169     155.831 116.894  28.946  1.00  0.00            
ATOM    715  C1  CHO   169     156.081 116.994  32.746  1.00  0.00           C
ATOM    716  C2  CHO   169     156.331 116.594  35.546  1.00  0.00           C
ATOM    717  ROH CHO   170     117.031 208.894  16.646  1.00  0.00            
ATOM    718  R1  CHO   170     116.381 207.994  19.246  1.00  0.00            
ATOM    719  R2  CHO   170     114.281 206.244  19.746  1.00  0.00            
ATOM    720  R3  CHO   170     116.231 204.794  20.946  1.00  0.00            
ATOM    721  R4  CHO   170     113.781 204.194  22.496  1.00  0.00            
ATOM    722  R5  CHO   170     115.681 204.894  23.296  1.00  0.00            
ATOM    723  C1  CHO   170     115.281 201.594  25.196  1.00  0.00           C
ATOM    724  C2  CHO   170     115.031 198.244  26.546  1.00  0.00           C
ATOM    725  ROH CHO   171     178.831 163.644  46.996  1.00  0.00            
ATOM    726  R1  CHO   171     178.031 162.394  44.546  1.00  0.00            
ATOM    727  R2  CHO   171     179.631 162.444  42.296  1.00  0.00            
ATOM    728  R3  CHO   171     179.331 159.744  42.446  1.00  0.00            
ATOM    729  R4  CHO   171     179.731 160.294  39.596  1.00  0.00            
ATOM    730  R5  CHO   171     178.081 159.194  40.446  1.00  0.00            
ATOM    731  C1  CHO   171     179.481 156.544  38.146  1.00  0.00           C
ATOM    732  C2  CHO   171     179.231 157.044  33.346  1.00  0.00           C
ATOM    733  ROH CHO   172     210.281 154.294  44.496  1.00  0.00            
ATOM    734  R1  CHO   172     209.481 153.494  41.896  1.00  0.00            
ATOM    735  R2  CHO   172     208.181 155.194  40.146  1.00  0.00            
ATOM    736  R3  CHO   172     210.231 154.544  38.446  1.00  0.00            
ATOM    737  R4  CHO   172     208.081 155.444  36.696  1.00  0.00            
ATOM    738  R5  CHO   172     209.181 153.544  36.546  1.00  0.00            
ATOM    739  C1  CHO   172     209.981 154.994  33.096  1.00  0.00           C
ATOM    740  C2  CHO   172     210.031 154.494  30.346  1.00  0.00           C
ATOM    741  ROH CHO   173     122.631  29.044  25.096  1.00  0.00            
ATOM    742  R1  CHO   173     121.831  29.494  27.746  1.00  0.00            
ATOM    743  R2  CHO   173     121.081  27.444  29.446  1.00  0.00            
ATOM    744  R3  CHO   173     122.981  28.544  31.096  1.00  0.00            
ATOM    745  R4  CHO   173     121.131  27.194  32.896  1.00  0.00            
ATOM    746  R5  CHO   173     121.731  29.294  32.996  1.00  0.00            
ATOM    747  C1  CHO   173     122.881  28.094  36.446  1.00  0.00           C
ATOM    748  C2  CHO   173     123.681  28.944  39.996  1.00  0.00           C
ATOM    749  ROH CHO   174      90.631  29.794  51.496  1.00  0.00            
ATOM    750  R1  CHO   174      91.531  29.294  48.896  1.00  0.00            
ATOM    751  R2  CHO   174      89.831  29.044  46.746  1.00  0.00            
ATOM    752  R3  CHO   174      91.431  30.994  45.646  1.00  0.00            
ATOM    753  R4  CHO   174      90.481  29.394  43.346  1.00  0.00            
ATOM    754  R5  CHO   174      92.581  29.894  43.846  1.00  0.00            
ATOM    755  C1  CHO   174      92.331  31.444  40.396  1.00  0.00           C
ATOM    756  C2  CHO   174      92.031  32.694  36.946  1.00  0.00           C
ATOM    757  ROH CHO   175      31.031  77.244  21.996  1.00  0.00            
ATOM    758  R1  CHO   175      29.731  78.894  23.896  1.00  0.00            
ATOM    759  R2  CHO   175      29.781  78.444  26.596  1.00  0.00            
ATOM    760  R3  CHO   175      30.681  81.044  26.696  1.00  0.00            
ATOM    761  R4  CHO   175      30.681  80.144  29.496  1.00  0.00            
ATOM    762  R5  CHO   175      29.681  81.944  28.696  1.00  0.00            
ATOM    763  C1  CHO   175      32.031  83.544  31.246  1.00  0.00           C
ATOM    764  C2  CHO   175      31.331  86.744  32.296  1.00  0.00           C
ATOM    765  ROH CHO   176     151.231  16.744  21.846  1.00  0.00            
ATOM    766  R1  CHO   176     150.531  15.844  24.446  1.00  0.00            
ATOM    767  R2  CHO   176     150.781  13.194  25.196  1.00  0.00            
ATOM    768  R3  CHO   176     152.231  14.244  27.246  1.00  0.00            
ATOM    769  R4  CHO   176     151.831  11.444  27.996  1.00  0.00            
ATOM    770  R5  CHO   176     151.381  13.194  29.196  1.00  0.00            
ATOM    771  C1  CHO   176     153.831  11.394  31.496  1.00  0.00           C
ATOM    772  C2  CHO   176     154.181  12.244  35.096  1.00  0.00           C
ATOM    773  ROH CHO   177     156.281 147.244  54.896  1.00  0.00            
ATOM    774  R1  CHO   177     155.631 147.444  52.146  1.00  0.00            
ATOM    775  R2  CHO   177     157.531 147.444  50.146  1.00  0.00            
ATOM    776  R3  CHO   177     156.031 145.394  49.146  1.00  0.00            
ATOM    777  R4  CHO   177     156.631 147.044  46.846  1.00  0.00            
ATOM    778  R5  CHO   177     154.681 146.394  47.496  1.00  0.00            
ATOM    779  C1  CHO   177     154.681 144.894  43.996  1.00  0.00           C
ATOM    780  C2  CHO   177     151.881 144.494  40.696  1.00  0.00           C
ATOM    781  ROH CHO   178      19.331  49.944  51.146  1.00  0.00            
ATOM    782  R1  CHO   178      19.481  49.344  48.396  1.00  0.00            
ATOM    783  R2  CHO   178      17.381  48.244  46.996  1.00  0.00            
ATOM    784  R3  CHO   178      17.731  50.444  45.396  1.00  0.00            
ATOM    785  R4  CHO   178      16.431  48.444  43.646  1.00  0.00            
ATOM    786  R5  CHO   178      18.281  49.494  43.246  1.00  0.00            
ATOM    787  C1  CHO   178      16.231  50.594  40.246  1.00  0.00           C
ATOM    788  C2  CHO   178      18.031  49.844  37.296  1.00  0.00           C
ATOM    789  ROH CHO   179      93.031   7.794  52.346  1.00  0.00            
ATOM    790  R1  CHO   179      92.181   7.244  49.696  1.00  0.00            
ATOM    791  R2  CHO   179      91.181   9.194  48.046  1.00  0.00            
ATOM    792  R3  CHO   179      93.081   8.244  46.346  1.00  0.00            
ATOM    793  R4  CHO   179      91.281   9.794  44.596  1.00  0.00            
ATOM    794  R5  CHO   179      91.881   7.694  44.346  1.00  0.00            
ATOM    795  C1  CHO   179      93.131   9.244  41.046  1.00  0.00           C
ATOM    796  C2  CHO   179      94.081  12.044  37.896  1.00  0.00           C
ATOM    797  ROH CHO   180     192.431 189.894  51.646  1.00  0.00            
ATOM    798  R1  CHO   180     192.531 191.794  49.546  1.00  0.00            
ATOM    799  R2  CHO   180     194.581 191.844  47.696  1.00  0.00            
ATOM    800  R3  CHO   180     192.531 191.744  45.896  1.00  0.00            
ATOM    801  R4  CHO   180     194.931 191.944  44.246  1.00  0.00            
ATOM    802  R5  CHO   180     193.181 193.244  44.146  1.00  0.00            
ATOM    803  C1  CHO   180     193.181 191.894  40.596  1.00  0.00           C
ATOM    804  C2  CHO   180     191.431 190.844  37.746  1.00  0.00           C
ATOM    805  ROH CHO   181     111.781 109.894  56.596  1.00  0.00            
ATOM    806  R1  CHO   181     111.931 112.294  55.096  1.00  0.00            
ATOM    807  R2  CHO   181     113.881 112.794  53.196  1.00  0.00            
ATOM    808  R3  CHO   181     111.731 113.294  51.596  1.00  0.00            
ATOM    809  R4  CHO   181     113.731 115.244  50.746  1.00  0.00            
ATOM    810  R5  CHO   181     111.681 115.644  51.396  1.00  0.00            
ATOM    811  C1  CHO   181     111.681 117.144  47.846  1.00  0.00           C
ATOM    812  C2  CHO   181     112.381 118.044  44.596  1.00  0.00           C
ATOM    813  ROH CHO   182     144.931 198.844  51.446  1.00  0.00            
ATOM    814  R1  CHO   182     145.081 200.444  49.146  1.00  0.00            
ATOM    815  R2  CHO   182     147.431 200.794  47.696  1.00  0.00            
ATOM    816  R3  CHO   182     145.881 199.944  45.596  1.00  0.00            
ATOM    817  R4  CHO   182     148.181 201.244  44.346  1.00  0.00            
ATOM    818  R5  CHO   182     146.081 201.694  43.996  1.00  0.00            
ATOM    819  C1  CHO   182     147.231 200.694  40.446  1.00  0.00           C
ATOM    820  C2  CHO   182     146.531 202.044  37.246  1.00  0.00           C
ATOM    821  ROH CHO   183     202.831 176.944  49.796  1.00  0.00            
ATOM    822  R1  CHO   183     202.131 177.094  47.046  1.00  0.00            
ATOM    823  R2  CHO   183     201.881 179.494  45.746  1.00  0.00            
ATOM    824  R3  CHO   183     203.631 178.344  43.996  1.00  0.00            
ATOM    825  R4  CHO   183     202.531 180.644  42.546  1.00  0.00            
ATOM    826  R5  CHO   183     202.581 178.594  41.846  1.00  0.00            
ATOM    827  C1  CHO   183     204.581 180.294  39.096  1.00  0.00           C
ATOM    828  C2  CHO   183     202.281 182.544  37.396  1.00  0.00           C
ATOM    829  ROH CHO   184     148.181 189.644  48.346  1.00  0.00            
ATOM    830  R1  CHO   184     148.481 190.994  45.896  1.00  0.00            
ATOM    831  R2  CHO   184     150.531 190.444  44.146  1.00  0.00            
ATOM    832  R3  CHO   184     148.481 190.144  42.346  1.00  0.00            
ATOM    833  R4  CHO   184     150.781 190.794  40.696  1.00  0.00            
ATOM    834  R5  CHO   184     148.881 191.794  40.696  1.00  0.00            
ATOM    835  C1  CHO   184     149.031 190.644  37.046  1.00  0.00           C
ATOM    836  C2  CHO   184     149.831 191.094  34.496  1.00  0.00           C
ATOM    837  ROH CHO   185     140.031  58.344  23.746  1.00  0.00            
ATOM    838  R1  CHO   185     139.981  57.644  26.496  1.00  0.00            
ATOM    839  R2  CHO   185     142.281  57.294  27.996  1.00  0.00            
ATOM    840  R3  CHO   185     141.131  59.144  29.596  1.00  0.00            
ATOM    841  R4  CHO   185     142.731  57.494  31.396  1.00  0.00            
ATOM    842  R5  CHO   185     140.581  57.944  31.596  1.00  0.00            
ATOM    843  C1  CHO   185     141.881  59.294  34.946  1.00  0.00           C
ATOM    844  C2  CHO   185     139.881  60.194  38.446  1.00  0.00           C
ATOM    845  ROH CHO   186      59.781  73.294  18.296  1.00  0.00            
ATOM    846  R1  CHO   186      59.031  72.194  20.796  1.00  0.00            
ATOM    847  R2  CHO   186      60.831  71.594  22.746  1.00  0.00            
ATOM    848  R3  CHO   186      59.231  73.194  24.296  1.00  0.00            
ATOM    849  R4  CHO   186      59.981  70.994  26.046  1.00  0.00            
ATOM    850  R5  CHO   186      57.981  71.644  25.596  1.00  0.00            
ATOM    851  C1  CHO   186      57.981  72.144  29.396  1.00  0.00           C
ATOM    852  C2  CHO   186      56.731  74.444  33.096  1.00  0.00           C
ATOM    853  ROH CHO   187     146.431  38.344  58.896  1.00  0.00            
ATOM    854  R1  CHO   187     144.681  38.844  56.696  1.00  0.00            
ATOM    855  R2  CHO   187     143.181  41.194  56.496  1.00  0.00            
ATOM    856  R3  CHO   187     144.431  41.344  54.046  1.00  0.00            
ATOM    857  R4  CHO   187     142.531  43.594  54.096  1.00  0.00            
ATOM    858  R5  CHO   187     142.681  42.044  52.596  1.00  0.00            
ATOM    859  C1  CHO   187     143.231  45.144  50.446  1.00  0.00           C
ATOM    860  C2  CHO   187     143.781  46.594  46.446  1.00  0.00           C
ATOM    861  ROH CHO   188     188.581  20.094  56.296  1.00  0.00            
ATOM    862  R1  CHO   188     189.781  20.894  53.846  1.00  0.00            
ATOM    863  R2  CHO   188     191.431  19.194  52.396  1.00  0.00            
ATOM    864  R3  CHO   188     189.731  19.794  50.396  1.00  0.00            
ATOM    865  R4  CHO   188     192.081  18.644  49.046  1.00  0.00            
ATOM    866  R5  CHO   188     191.131  20.544  48.596  1.00  0.00            
ATOM    867  C1  CHO   188     190.831  18.894  45.196  1.00  0.00           C
ATOM    868  C2  CHO   188     192.781  15.994  43.096  1.00  0.00           C
ATOM    869  ROH CHO   189     175.681  67.094  25.446  1.00  0.00            
ATOM    870  R1  CHO   189     176.081  67.444  28.196  1.00  0.00            
ATOM    871  R2  CHO   189     174.131  67.044  30.096  1.00  0.00            
ATOM    872  R3  CHO   189     175.931  65.344  31.196  1.00  0.00            
ATOM    873  R4  CHO   189     174.781  66.744  33.496  1.00  0.00            
ATOM    874  R5  CHO   189     176.881  66.594  32.996  1.00  0.00            
ATOM    875  C1  CHO   189     176.881  64.994  36.496  1.00  0.00           C
ATOM    876  C2  CHO   189     177.231  65.494  39.546  1.00  0.00           C
ATOM    877  ROH CHO   190     164.181  19.994  55.946  1.00  0.00            
ATOM    878  R1  CHO   190     165.681  19.194  53.646  1.00  0.00            
ATOM    879  R2  CHO   190     164.431  18.394  51.296  1.00  0.00            
ATOM    880  R3  CHO   190     165.981  20.344  50.196  1.00  0.00            
ATOM    881  R4  CHO   190     164.881  18.844  47.896  1.00  0.00            
ATOM    882  R5  CHO   190     166.981  19.294  48.296  1.00  0.00            
ATOM    883  C1  CHO   190     166.581  20.944  44.896  1.00  0.00           C
ATOM    884  C2  CHO   190     166.631  22.344  40.896  1.00  0.00           C
ATOM    885  ROH CHO   191     185.881   8.244  25.196  1.00  0.00            
ATOM    886  R1  CHO   191     183.331   7.994  26.346  1.00  0.00            
ATOM    887  R2  CHO   191     182.331   5.544  27.146  1.00  0.00            
ATOM    888  R3  CHO   191     181.981   6.794  29.546  1.00  0.00            
ATOM    889  R4  CHO   191     180.531   4.294  29.846  1.00  0.00            
ATOM    890  R5  CHO   191     179.731   6.294  30.196  1.00  0.00            
ATOM    891  C1  CHO   191     179.181   4.744  33.646  1.00  0.00           C
ATOM    892  C2  CHO   191     174.631   4.444  33.396  1.00  0.00           C
ATOM    893  ROH CHO   192     140.031 139.144  54.746  1.00  0.00            
ATOM    894  R1  CHO   192     139.081 137.294  52.846  1.00  0.00            
ATOM    895  R2  CHO   192     136.531 137.444  51.796  1.00  0.00            
ATOM    896  R3  CHO   192     137.881 137.394  49.446  1.00  0.00            
ATOM    897  R4  CHO   192     135.081 136.794  48.696  1.00  0.00            
ATOM    898  R5  CHO   192     136.831 135.594  48.196  1.00  0.00            
ATOM    899  C1  CHO   192     135.481 136.394  44.696  1.00  0.00           C
ATOM    900  C2  CHO   192     134.281 136.294  41.246  1.00  0.00           C
ATOM    901  ROH CHO   193     194.131 161.194  47.146  1.00  0.00            
ATOM    902  R1  CHO   193     194.181 162.144  44.496  1.00  0.00            
ATOM    903  R2  CHO   193     195.981 161.144  42.596  1.00  0.00            
ATOM    904  R3  CHO   193     193.681 160.694  41.196  1.00  0.00            
ATOM    905  R4  CHO   193     195.831 160.444  39.246  1.00  0.00            
ATOM    906  R5  CHO   193     194.081 161.694  39.046  1.00  0.00            
ATOM    907  C1  CHO   193     193.681 159.544  35.946  1.00  0.00           C
ATOM    908  C2  CHO   193     195.331 159.044  31.896  1.00  0.00           C
ATOM    909  ROH CHO   194      28.781  14.644  54.546  1.00  0.00            
ATOM    910  R1  CHO   194      29.031  16.194  52.196  1.00  0.00            
ATOM    911  R2  CHO   194      29.481  15.144  49.696  1.00  0.00            
ATOM    912  R3  CHO   194      27.231  16.544  49.046  1.00  0.00            
ATOM    913  R4  CHO   194      28.781  16.344  46.546  1.00  0.00            
ATOM    914  R5  CHO   194      28.031  18.144  47.446  1.00  0.00            
ATOM    915  C1  CHO   194      26.281  18.344  44.046  1.00  0.00           C
ATOM    916  C2  CHO   194      27.731  20.894  42.746  1.00  0.00           C
ATOM    917  ROH CHO   195     210.681   3.994  22.996  1.00  0.00            
ATOM    918  R1  CHO   195     209.231   3.494  25.346  1.00  0.00            
ATOM    919  R2  CHO   195     209.631   1.294  26.946  1.00  0.00            
ATOM    920  R3  CHO   195     209.981   3.144  28.896  1.00  0.00            
ATOM    921  R4  CHO   195     208.931   0.794  30.296  1.00  0.00            
ATOM    922  R5  CHO   195     208.131   2.794  30.346  1.00  0.00            
ATOM    923  C1  CHO   195     208.831   2.244  34.046  1.00  0.00           C
ATOM    924  C2  CHO   195     210.081  -1.506  35.546  1.00  0.00           C
ATOM    925  ROH CHO   196     163.181   5.544  22.996  1.00  0.00            
ATOM    926  R1  CHO   196     164.531   5.244  25.446  1.00  0.00            
ATOM    927  R2  CHO   196     165.431   7.394  26.896  1.00  0.00            
ATOM    928  R3  CHO   196     163.981   6.294  28.896  1.00  0.00            
ATOM    929  R4  CHO   196     166.181   7.644  30.296  1.00  0.00            
ATOM    930  R5  CHO   196     165.581   5.544  30.496  1.00  0.00            
ATOM    931  C1  CHO   196     165.231   6.644  34.096  1.00  0.00           C
ATOM    932  C2  CHO   196     162.781   8.894  37.146  1.00  0.00           C
ATOM    933  ROH CHO   197      79.281 123.244  48.596  1.00  0.00            
ATOM    934  R1  CHO   197      78.731 122.994  45.846  1.00  0.00            
ATOM    935  R2  CHO   197      78.181 125.144  44.196  1.00  0.00            
ATOM    936  R3  CHO   197      80.181 124.144  42.696  1.00  0.00            
ATOM    937  R4  CHO   197      78.381 125.394  40.796  1.00  0.00            
ATOM    938  R5  CHO   197      79.131 123.344  40.696  1.00  0.00            
ATOM    939  C1  CHO   197      80.381 124.644  37.346  1.00  0.00           C
ATOM    940  C2  CHO   197      81.681 122.794  35.246  1.00  0.00           C
ATOM    941  ROH CHO   198     107.281  20.044  53.596  1.00  0.00            
ATOM    942  R1  CHO   198     107.781  19.144  50.946  1.00  0.00            
ATOM    943  R2  CHO   198     107.381  20.794  48.746  1.00  0.00            
ATOM    944  R3  CHO   198     109.981  20.094  48.196  1.00  0.00            
ATOM    945  R4  CHO   198     108.481  19.644  45.696  1.00  0.00            
ATOM    946  R5  CHO   198     109.731  18.194  46.746  1.00  0.00            
ATOM    947  C1  CHO   198     111.531  18.294  43.346  1.00  0.00           C
ATOM    948  C2  CHO   198     111.681  13.994  42.946  1.00  0.00           C
ATOM    949  ROH CHO   199     219.381  25.644  59.396  1.00  0.00            
ATOM    950  R1  CHO   199     220.281  27.394  57.396  1.00  0.00            
ATOM    951  R2  CHO   199     220.181  26.794  54.696  1.00  0.00            
ATOM    952  R3  CHO   199     218.881  29.144  54.546  1.00  0.00            
ATOM    953  R4  CHO   199     219.581  28.494  51.746  1.00  0.00            
ATOM    954  R5  CHO   199     220.031  30.394  52.796  1.00  0.00            
ATOM    955  C1  CHO   199     218.031  31.744  49.896  1.00  0.00           C
ATOM    956  C2  CHO   199     219.631  33.894  46.296  1.00  0.00           C
ATOM    957  ROH CHO   200       4.781  32.294  26.596  1.00  0.00            
ATOM    958  R1  CHO   200       5.931  32.744  29.146  1.00  0.00            
ATOM    959  R2  CHO   200       4.681  34.194  31.096  1.00  0.00            
ATOM    960  R3  CHO   200       5.131  31.994  32.596  1.00  0.00            
ATOM    961  R4  CHO   200       4.981  34.194  34.546  1.00  0.00            
ATOM    962  R5  CHO   200       6.581  32.744  34.346  1.00  0.00            
ATOM    963  C1  CHO   200       5.581  32.094  37.996  1.00  0.00           C
ATOM    964  C2  CHO   200       7.131  33.544  41.146  1.00  0.00           C
ATOM    965  ROH CHO   201     161.081  47.194  55.746  1.00  0.00            
ATOM    966  R1  CHO   201     160.181  48.294  53.296  1.00  0.00            
ATOM    967  R2  CHO   201     161.181  50.594  52.196  1.00  0.00            
ATOM    968  R3  CHO   201     161.631  48.994  49.996  1.00  0.00            
ATOM    969  R4  CHO   201     161.481  51.744  48.946  1.00  0.00            
ATOM    970  R5  CHO   201     160.331  49.994  48.296  1.00  0.00            
ATOM    971  C1  CHO   201     162.081  50.894  44.996  1.00  0.00           C
ATOM    972  C2  CHO   201     164.831  51.844  42.946  1.00  0.00           C
ATOM    973  ROH CHO   202      54.331  79.944  50.696  1.00  0.00            
ATOM    974  R1  CHO   202      52.831  79.494  48.346  1.00  0.00            
ATOM    975  R2  CHO   202      51.981  81.594  46.746  1.00  0.00            
ATOM    976  R3  CHO   202      53.231  80.194  44.796  1.00  0.00            
ATOM    977  R4  CHO   202      51.631  82.194  43.346  1.00  0.00            
ATOM    978  R5  CHO   202      51.631  80.044  42.996  1.00  0.00            
ATOM    979  C1  CHO   202      52.581  81.194  39.546  1.00  0.00           C
ATOM    980  C2  CHO   202      50.381  82.844  35.996  1.00  0.00           C
ATOM    981  ROH CHO   203     131.481  26.244  57.396  1.00  0.00            
ATOM    982  R1  CHO   203     130.781  26.544  54.696  1.00  0.00            
ATOM    983  R2  CHO   203     131.731  28.594  53.146  1.00  0.00            
ATOM    984  R3  CHO   203     132.481  26.544  51.496  1.00  0.00            
ATOM    985  R4  CHO   203     132.031  28.844  49.696  1.00  0.00            
ATOM    986  R5  CHO   203     131.131  26.894  49.546  1.00  0.00            
ATOM    987  C1  CHO   203     132.931  27.094  46.146  1.00  0.00           C
ATOM    988  C2  CHO   203     135.031  28.894  43.996  1.00  0.00           C
ATOM    989  ROH CHO   204     104.731 136.394  54.346  1.00  0.00            
ATOM    990  R1  CHO   204     103.681 134.244  52.796  1.00  0.00            
ATOM    991  R2  CHO   204     102.381 134.594  50.396  1.00  0.00            
ATOM    992  R3  CHO   204     104.281 132.894  49.496  1.00  0.00            
ATOM    993  R4  CHO   204     102.231 132.994  47.346  1.00  0.00            
ATOM    994  R5  CHO   204     103.031 131.194  48.346  1.00  0.00            
ATOM    995  C1  CHO   204     103.931 130.394  44.746  1.00  0.00           C
ATOM    996  C2  CHO   204     104.231 126.044  46.146  1.00  0.00           C
ATOM    997  ROH CHO   205     210.231  28.994  57.796  1.00  0.00            
ATOM    998  R1  CHO   205     208.731  29.044  55.396  1.00  0.00            
ATOM    999  R2  CHO   205     209.731  29.994  52.996  1.00  0.00            
ATOM   1000  R3  CHO   205     208.931  27.544  52.096  1.00  0.00            
ATOM   1001  R4  CHO   205     208.681  29.344  49.796  1.00  0.00            
ATOM   1002  R5  CHO   205     207.131  28.044  50.596  1.00  0.00            
ATOM   1003  C1  CHO   205     207.281  26.694  47.046  1.00  0.00           C
ATOM   1004  C2  CHO   205     207.131  23.494  44.696  1.00  0.00           C
ATOM   1005  ROH CHO   206     113.181 220.294  18.996  1.00  0.00            
ATOM   1006  R1  CHO   206     115.181 219.944  20.946  1.00  0.00            
ATOM   1007  R2  CHO   206     114.931 220.744  23.546  1.00  0.00            
ATOM   1008  R3  CHO   206     115.531 218.144  24.096  1.00  0.00            
ATOM   1009  R4  CHO   206     115.481 219.444  26.696  1.00  0.00            
ATOM   1010  R5  CHO   206     117.131 218.294  25.896  1.00  0.00            
ATOM   1011  C1  CHO   206     116.381 216.244  29.046  1.00  0.00           C
ATOM   1012  C2  CHO   206     115.331 215.394  32.696  1.00  0.00           C
ATOM   1013  ROH CHO   207     197.681   6.894  24.646  1.00  0.00            
ATOM   1014  R1  CHO   207     196.531   7.094  27.246  1.00  0.00            
ATOM   1015  R2  CHO   207     194.231   5.744  27.996  1.00  0.00            
ATOM   1016  R3  CHO   207     195.781   4.744  29.946  1.00  0.00            
ATOM   1017  R4  CHO   207     193.181   5.144  31.196  1.00  0.00            
ATOM   1018  R5  CHO   207     195.081   5.944  31.946  1.00  0.00            
ATOM   1019  C1  CHO   207     194.031   3.894  34.946  1.00  0.00           C
ATOM   1020  C2  CHO   207     191.631   1.644  35.596  1.00  0.00           C
ATOM   1021  ROH CHO   208      48.531 213.294  53.546  1.00  0.00            
ATOM   1022  R1  CHO   208      47.031 215.444  52.446  1.00  0.00            
ATOM   1023  R2  CHO   208      47.931 216.894  50.296  1.00  0.00            
ATOM   1024  R3  CHO   208      45.531 216.244  49.196  1.00  0.00            
ATOM   1025  R4  CHO   208      45.581 219.144  49.096  1.00  0.00            
ATOM   1026  R5  CHO   208      44.031 217.894  49.996  1.00  0.00            
ATOM   1027  C1  CHO   208      41.931 219.794  47.396  1.00  0.00           C
ATOM   1028  C2  CHO   208      41.381 221.644  42.996  1.00  0.00           C
ATOM   1029  ROH CHO   209     156.081  19.694  21.596  1.00  0.00            
ATOM   1030  R1  CHO   209     156.481  19.444  24.396  1.00  0.00            
ATOM   1031  R2  CHO   209     154.831  17.844  25.946  1.00  0.00            
ATOM   1032  R3  CHO   209     157.181  16.744  26.696  1.00  0.00            
ATOM   1033  R4  CHO   209     155.481  16.444  29.046  1.00  0.00            
ATOM   1034  R5  CHO   209     157.431  17.344  28.996  1.00  0.00            
ATOM   1035  C1  CHO   209     158.031  14.594  31.546  1.00  0.00           C
ATOM   1036  C2  CHO   209     160.131  12.744  34.646  1.00  0.00           C
ATOM   1037  ROH CHO   210      94.631  17.544  50.446  1.00  0.00            
ATOM   1038  R1  CHO   210      96.381  18.444  48.446  1.00  0.00            
ATOM   1039  R2  CHO   210      96.081  17.794  45.796  1.00  0.00            
ATOM   1040  R3  CHO   210      96.181  20.494  45.446  1.00  0.00            
ATOM   1041  R4  CHO   210      98.181  19.444  43.546  1.00  0.00            
ATOM   1042  R5  CHO   210      98.531  20.944  45.096  1.00  0.00            
ATOM   1043  C1  CHO   210      99.481  22.944  41.996  1.00  0.00           C
ATOM   1044  C2  CHO   210     100.231  27.094  41.546  1.00  0.00           C
ATOM   1045  ROH CHO   211     170.231 137.544  53.296  1.00  0.00            
ATOM   1046  R1  CHO   211     167.981 137.244  51.596  1.00  0.00            
ATOM   1047  R2  CHO   211     167.931 138.194  49.046  1.00  0.00            
ATOM   1048  R3  CHO   211     167.281 135.594  48.446  1.00  0.00            
ATOM   1049  R4  CHO   211     166.581 137.144  45.996  1.00  0.00            
ATOM   1050  R5  CHO   211     165.281 135.794  47.096  1.00  0.00            
ATOM   1051  C1  CHO   211     165.231 134.144  43.696  1.00  0.00           C
ATOM   1052  C2  CHO   211     162.031 133.844  39.946  1.00  0.00           C
ATOM   1053  ROH CHO   212     130.581 223.544  20.496  1.00  0.00            
ATOM   1054  R1  CHO   212     129.981 222.644  23.146  1.00  0.00            
ATOM   1055  R2  CHO   212     131.431 220.694  24.446  1.00  0.00            
ATOM   1056  R3  CHO   212     131.731 222.594  26.346  1.00  0.00            
ATOM   1057  R4  CHO   212     132.181 220.044  27.746  1.00  0.00            
ATOM   1058  R5  CHO   212     130.731 221.594  28.296  1.00  0.00            
ATOM   1059  C1  CHO   212     132.831 221.444  31.496  1.00  0.00           C
ATOM   1060  C2  CHO   212     132.831 220.694  34.996  1.00  0.00           C
ATOM   1061  ROH CHO   213     127.381 219.194  54.096  1.00  0.00            
ATOM   1062  R1  CHO   213     128.231 220.694  51.846  1.00  0.00            
ATOM   1063  R2  CHO   213     129.881 219.594  49.896  1.00  0.00            
ATOM   1064  R3  CHO   213     127.881 220.494  48.246  1.00  0.00            
ATOM   1065  R4  CHO   213     130.281 220.494  46.596  1.00  0.00            
ATOM   1066  R5  CHO   213     128.931 222.144  46.896  1.00  0.00            
ATOM   1067  C1  CHO   213     128.681 221.844  43.096  1.00  0.00           C
ATOM   1068  C2  CHO   213     129.531 220.544  39.796  1.00  0.00           C
ATOM   1069  ROH CHO   214     119.681  81.444  23.146  1.00  0.00            
ATOM   1070  R1  CHO   214     119.731  81.844  25.946  1.00  0.00            
ATOM   1071  R2  CHO   214     118.381  80.194  27.696  1.00  0.00            
ATOM   1072  R3  CHO   214     120.831  79.994  28.896  1.00  0.00            
ATOM   1073  R4  CHO   214     118.931  80.044  31.096  1.00  0.00            
ATOM   1074  R5  CHO   214     120.631  81.344  30.846  1.00  0.00            
ATOM   1075  C1  CHO   214     121.531  79.794  34.196  1.00  0.00           C
ATOM   1076  C2  CHO   214     119.781  79.744  37.246  1.00  0.00           C
ATOM   1077  ROH CHO   215      66.581  85.844  49.796  1.00  0.00            
ATOM   1078  R1  CHO   215      67.381  84.694  47.296  1.00  0.00            
ATOM   1079  R2  CHO   215      65.581  83.994  45.346  1.00  0.00            
ATOM   1080  R3  CHO   215      67.131  85.644  43.796  1.00  0.00            
ATOM   1081  R4  CHO   215      65.531  84.094  41.896  1.00  0.00            
ATOM   1082  R5  CHO   215      67.681  84.294  41.896  1.00  0.00            
ATOM   1083  C1  CHO   215      66.931  85.694  38.446  1.00  0.00           C
ATOM   1084  C2  CHO   215      67.981  85.894  34.696  1.00  0.00           C
ATOM   1085  ROH CHO   216     142.481 154.244  16.896  1.00  0.00            
ATOM   1086  R1  CHO   216     143.181 155.294  19.446  1.00  0.00            
ATOM   1087  R2  CHO   216     141.581 157.144  20.746  1.00  0.00            
ATOM   1088  R3  CHO   216     141.731 155.344  22.796  1.00  0.00            
ATOM   1089  R4  CHO   216     141.681 157.944  24.096  1.00  0.00            
ATOM   1090  R5  CHO   216     143.181 156.394  24.396  1.00  0.00            
ATOM   1091  C1  CHO   216     141.881 156.744  27.946  1.00  0.00           C
ATOM   1092  C2  CHO   216     138.231 159.094  30.946  1.00  0.00           C
ATOM   1093  ROH CHO   217      83.031 189.294  54.046  1.00  0.00            
ATOM   1094  R1  CHO   217      82.681 189.194  51.246  1.00  0.00            
ATOM   1095  R2  CHO   217      83.581 187.044  49.696  1.00  0.00            
ATOM   1096  R3  CHO   217      81.031 187.044  48.846  1.00  0.00            
ATOM   1097  R4  CHO   217      82.631 186.494  46.446  1.00  0.00            
ATOM   1098  R5  CHO   217      81.081 188.044  46.696  1.00  0.00            
ATOM   1099  C1  CHO   217      79.631 186.144  43.696  1.00  0.00           C
ATOM   1100  C2  CHO   217      77.431 188.694  40.646  1.00  0.00           C
ATOM   1101  ROH CHO   218      97.181  17.194  20.596  1.00  0.00            
ATOM   1102  R1  CHO   218      98.231  18.394  22.946  1.00  0.00            
ATOM   1103  R2  CHO   218      97.631  21.044  23.596  1.00  0.00            
ATOM   1104  R3  CHO   218      96.881  19.894  25.946  1.00  0.00            
ATOM   1105  R4  CHO   218      98.131  22.494  26.696  1.00  0.00            
ATOM   1106  R5  CHO   218      98.631  20.494  27.496  1.00  0.00            
ATOM   1107  C1  CHO   218      97.681  22.294  30.746  1.00  0.00           C
ATOM   1108  C2  CHO   218      98.181  24.194  34.796  1.00  0.00           C
ATOM   1109  ROH CHO   219     170.681 176.394  45.996  1.00  0.00            
ATOM   1110  R1  CHO   219     170.131 175.444  43.396  1.00  0.00            
ATOM   1111  R2  CHO   219     170.281 176.994  41.146  1.00  0.00            
ATOM   1112  R3  CHO   219     171.981 175.044  40.296  1.00  0.00            
ATOM   1113  R4  CHO   219     170.831 176.194  37.846  1.00  0.00            
ATOM   1114  R5  CHO   219     170.831 174.094  38.396  1.00  0.00            
ATOM   1115  C1  CHO   219     172.731 173.894  35.096  1.00  0.00           C
ATOM   1116  C2  CHO   219     173.631 172.344  31.546  1.00  0.00           C
ATOM   1117  ROH CHO   220     150.531 224.194  19.596  1.00  0.00            
ATOM   1118  R1  CHO   220     150.281 224.394  22.396  1.00  0.00            
ATOM   1119  R2  CHO   220     149.981 222.144  24.046  1.00  0.00            
ATOM   1120  R3  CHO   220     152.131 223.194  25.296  1.00  0.00            
ATOM   1121  R4  CHO   220     150.781 221.544  27.346  1.00  0.00            
ATOM   1122  R5  CHO   220     151.331 223.644  27.496  1.00  0.00            
ATOM   1123  C1  CHO   220     153.281 222.144  30.446  1.00  0.00           C
ATOM   1124  C2  CHO   220     152.131 220.644  33.596  1.00  0.00           C
ATOM   1125  ROH CHO   221     107.231 201.794  52.596  1.00  0.00            
ATOM   1126  R1  CHO   221     106.931 202.994  50.046  1.00  0.00            
ATOM   1127  R2  CHO   221     109.081 203.344  48.296  1.00  0.00            
ATOM   1128  R3  CHO   221     107.481 201.994  46.596  1.00  0.00            
ATOM   1129  R4  CHO   221     109.681 203.044  44.946  1.00  0.00            
ATOM   1130  R5  CHO   221     107.531 203.244  44.546  1.00  0.00            
ATOM   1131  C1  CHO   221     108.531 201.494  41.346  1.00  0.00           C
ATOM   1132  C2  CHO   221     107.981 201.144  36.646  1.00  0.00           C
ATOM   1133  ROH CHO   222      68.831 181.294  52.396  1.00  0.00            
ATOM   1134  R1  CHO   222      69.181 183.394  50.496  1.00  0.00            
ATOM   1135  R2  CHO   222      71.631 184.244  49.596  1.00  0.00            
ATOM   1136  R3  CHO   222      70.581 183.744  47.146  1.00  0.00            
ATOM   1137  R4  CHO   222      72.881 185.444  46.646  1.00  0.00            
ATOM   1138  R5  CHO   222      70.831 185.794  45.946  1.00  0.00            
ATOM   1139  C1  CHO   222      72.631 185.694  42.596  1.00  0.00           C
ATOM   1140  C2  CHO   222      73.331 187.344  38.396  1.00  0.00           C
ATOM   1141  ROH CHO   223     150.381 102.044  60.096  1.00  0.00            
ATOM   1142  R1  CHO   223     151.031 103.294  57.646  1.00  0.00            
ATOM   1143  R2  CHO   223     152.131 101.944  55.546  1.00  0.00            
ATOM   1144  R3  CHO   223     150.031 103.044  54.196  1.00  0.00            
ATOM   1145  R4  CHO   223     151.981 102.394  52.096  1.00  0.00            
ATOM   1146  R5  CHO   223     151.031 104.344  52.446  1.00  0.00            
ATOM   1147  C1  CHO   223     149.931 103.694  48.846  1.00  0.00           C
ATOM   1148  C2  CHO   223     150.081 103.594  45.096  1.00  0.00           C
ATOM   1149  ROH CHO   224      -0.669  95.894  24.396  1.00  0.00            
ATOM   1150  R1  CHO   224      -0.419  97.494  26.696  1.00  0.00            
ATOM   1151  R2  CHO   224      -2.269  97.344  28.796  1.00  0.00            
ATOM   1152  R3  CHO   224      -0.069  96.894  30.296  1.00  0.00            
ATOM   1153  R4  CHO   224      -2.219  97.244  32.246  1.00  0.00            
ATOM   1154  R5  CHO   224      -0.319  98.344  32.196  1.00  0.00            
ATOM   1155  C1  CHO   224      -0.069  96.794  35.646  1.00  0.00           C
ATOM   1156  C2  CHO   224      -0.269  95.244  39.896  1.00  0.00           C
ATOM   1157  ROH CHO   225     144.581  37.594  26.096  1.00  0.00            
ATOM   1158  R1  CHO   225     145.381  36.144  28.396  1.00  0.00            
ATOM   1159  R2  CHO   225     146.381  37.344  30.696  1.00  0.00            
ATOM   1160  R3  CHO   225     144.381  35.944  31.896  1.00  0.00            
ATOM   1161  R4  CHO   225     146.481  36.194  33.946  1.00  0.00            
ATOM   1162  R5  CHO   225     145.581  34.344  33.246  1.00  0.00            
ATOM   1163  C1  CHO   225     144.681  34.244  36.996  1.00  0.00           C
ATOM   1164  C2  CHO   225     144.331  31.894  40.246  1.00  0.00           C
ATOM   1165  ROH CHO   226     217.081 152.644  15.446  1.00  0.00            
ATOM   1166  R1  CHO   226     217.631 153.044  18.196  1.00  0.00            
ATOM   1167  R2  CHO   226     216.731 155.294  19.546  1.00  0.00            
ATOM   1168  R3  CHO   226     215.681 153.444  21.246  1.00  0.00            
ATOM   1169  R4  CHO   226     214.681 155.994  22.246  1.00  0.00            
ATOM   1170  R5  CHO   226     215.781 154.494  23.396  1.00  0.00            
ATOM   1171  C1  CHO   226     212.531 154.694  25.396  1.00  0.00           C
ATOM   1172  C2  CHO   226     212.531 157.944  27.396  1.00  0.00           C
ATOM   1173  ROH CHO   227      41.381  61.994  17.396  1.00  0.00            
ATOM   1174  R1  CHO   227      41.631  62.294  20.196  1.00  0.00            
ATOM   1175  R2  CHO   227      41.281  64.744  21.446  1.00  0.00            
ATOM   1176  R3  CHO   227      39.481  63.394  22.946  1.00  0.00            
ATOM   1177  R4  CHO   227      40.781  65.194  24.846  1.00  0.00            
ATOM   1178  R5  CHO   227      40.531  63.044  25.046  1.00  0.00            
ATOM   1179  C1  CHO   227      38.731  64.194  28.196  1.00  0.00           C
ATOM   1180  C2  CHO   227      40.031  65.194  31.346  1.00  0.00           C
ATOM   1181  ROH CHO   228     180.881 153.894  13.196  1.00  0.00            
ATOM   1182  R1  CHO   228     182.031 155.144  15.496  1.00  0.00            
ATOM   1183  R2  CHO   228     180.481 155.944  17.646  1.00  0.00            
ATOM   1184  R3  CHO   228     182.281 154.394  19.046  1.00  0.00            
ATOM   1185  R4  CHO   228     181.181 156.294  20.996  1.00  0.00            
ATOM   1186  R5  CHO   228     183.281 155.944  20.596  1.00  0.00            
ATOM   1187  C1  CHO   228     183.231 155.094  24.296  1.00  0.00           C
ATOM   1188  C2  CHO   228     186.031 156.444  26.746  1.00  0.00           C
ATOM   1189  ROH CHO   229      92.681 162.794  27.146  1.00  0.00            
ATOM   1190  R1  CHO   229      94.831 162.544  28.996  1.00  0.00            
ATOM   1191  R2  CHO   229      94.631 163.644  31.546  1.00  0.00            
ATOM   1192  R3  CHO   229      95.281 161.094  32.296  1.00  0.00            
ATOM   1193  R4  CHO   229      95.231 162.594  34.796  1.00  0.00            
ATOM   1194  R5  CHO   229      96.881 161.344  34.046  1.00  0.00            
ATOM   1195  C1  CHO   229      96.181 159.594  37.396  1.00  0.00           C
ATOM   1196  C2  CHO   229      94.281 159.394  40.546  1.00  0.00           C
ATOM   1197  ROH CHO   230     213.681 158.694  44.246  1.00  0.00            
ATOM   1198  R1  CHO   230     211.681 159.194  42.296  1.00  0.00            
ATOM   1199  R2  CHO   230     211.931 161.194  40.446  1.00  0.00            
ATOM   1200  R3  CHO   230     211.481 159.144  38.696  1.00  0.00            
ATOM   1201  R4  CHO   230     210.531 161.594  37.296  1.00  0.00            
ATOM   1202  R5  CHO   230     209.381 159.744  37.646  1.00  0.00            
ATOM   1203  C1  CHO   230     209.281 159.894  33.796  1.00  0.00           C
ATOM   1204  C2  CHO   230     207.881 159.444  30.146  1.00  0.00           C
ATOM   1205  ROH CHO   231       7.781 176.894  46.646  1.00  0.00            
ATOM   1206  R1  CHO   231      10.181 177.494  45.246  1.00  0.00            
ATOM   1207  R2  CHO   231      10.531 176.894  42.596  1.00  0.00            
ATOM   1208  R3  CHO   231      11.131 179.544  42.396  1.00  0.00            
ATOM   1209  R4  CHO   231      12.431 178.344  40.096  1.00  0.00            
ATOM   1210  R5  CHO   231      13.381 179.594  41.546  1.00  0.00            
ATOM   1211  C1  CHO   231      14.081 181.644  38.446  1.00  0.00           C
ATOM   1212  C2  CHO   231      13.931 183.394  34.396  1.00  0.00           C
ATOM   1213  ROH CHO   232       7.231   6.844  27.246  1.00  0.00            
ATOM   1214  R1  CHO   232       7.731   5.794  29.846  1.00  0.00            
ATOM   1215  R2  CHO   232       9.331   7.094  31.696  1.00  0.00            
ATOM   1216  R3  CHO   232       7.131   6.794  33.246  1.00  0.00            
ATOM   1217  R4  CHO   232       9.031   8.394  34.896  1.00  0.00            
ATOM   1218  R5  CHO   232       8.031   6.494  35.446  1.00  0.00            
ATOM   1219  C1  CHO   232       6.781   8.844  38.246  1.00  0.00           C
ATOM   1220  C2  CHO   232       9.231   7.694  41.846  1.00  0.00           C
ATOM   1221  ROH CHO   233     167.481  93.094  26.596  1.00  0.00            
ATOM   1222  R1  CHO   233     167.431  94.194  29.196  1.00  0.00            
ATOM   1223  R2  CHO   233     165.131  94.394  30.646  1.00  0.00            
ATOM   1224  R3  CHO   233     166.581  93.044  32.546  1.00  0.00            
ATOM   1225  R4  CHO   233     164.831  94.844  34.096  1.00  0.00            
ATOM   1226  R5  CHO   233     167.031  94.694  34.246  1.00  0.00            
ATOM   1227  C1  CHO   233     166.081  93.794  37.796  1.00  0.00           C
ATOM   1228  C2  CHO   233     162.981  95.394  39.296  1.00  0.00           C
ATOM   1229  ROH CHO   234      74.131 171.794  48.646  1.00  0.00            
ATOM   1230  R1  CHO   234      75.431 173.344  46.646  1.00  0.00            
ATOM   1231  R2  CHO   234      74.981 172.994  43.946  1.00  0.00            
ATOM   1232  R3  CHO   234      74.481 175.694  44.046  1.00  0.00            
ATOM   1233  R4  CHO   234      74.281 174.944  41.196  1.00  0.00            
ATOM   1234  R5  CHO   234      75.531 176.544  42.046  1.00  0.00            
ATOM   1235  C1  CHO   234      73.381 178.594  39.646  1.00  0.00           C
ATOM   1236  C2  CHO   234      73.331 178.094  35.096  1.00  0.00           C
ATOM   1237  ROH CHO   235     126.131  52.844  24.346  1.00  0.00            
ATOM   1238  R1  CHO   235     125.431  51.544  26.746  1.00  0.00            
ATOM   1239  R2  CHO   235     127.331  50.894  28.696  1.00  0.00            
ATOM   1240  R3  CHO   235     125.631  52.294  30.346  1.00  0.00            
ATOM   1241  R4  CHO   235     127.181  50.594  32.146  1.00  0.00            
ATOM   1242  R5  CHO   235     125.031  50.694  31.996  1.00  0.00            
ATOM   1243  C1  CHO   235     125.531  51.694  35.646  1.00  0.00           C
ATOM   1244  C2  CHO   235     125.881  48.594  36.696  1.00  0.00           C
ATOM   1245  ROH CHO   236      94.331 120.094  26.296  1.00  0.00            
ATOM   1246  R1  CHO   236      92.781 121.744  27.946  1.00  0.00            
ATOM   1247  R2  CHO   236      91.231 120.794  30.046  1.00  0.00            
ATOM   1248  R3  CHO   236      92.631 122.594  31.496  1.00  0.00            
ATOM   1249  R4  CHO   236      90.581 121.544  33.346  1.00  0.00            
ATOM   1250  R5  CHO   236      90.981 123.644  32.896  1.00  0.00            
ATOM   1251  C1  CHO   236      91.531 123.694  36.646  1.00  0.00           C
ATOM   1252  C2  CHO   236      89.631 124.844  39.996  1.00  0.00           C
ATOM   1253  ROH CHO   237     187.481 107.644  56.646  1.00  0.00            
ATOM   1254  R1  CHO   237     187.381 108.444  53.896  1.00  0.00            
ATOM   1255  R2  CHO   237     189.181 107.594  51.996  1.00  0.00            
ATOM   1256  R3  CHO   237     186.981 106.794  50.696  1.00  0.00            
ATOM   1257  R4  CHO   237     189.131 106.444  48.746  1.00  0.00            
ATOM   1258  R5  CHO   237     187.281 107.544  48.446  1.00  0.00            
ATOM   1259  C1  CHO   237     186.981 104.994  45.646  1.00  0.00           C
ATOM   1260  C2  CHO   237     188.031 105.194  42.196  1.00  0.00           C
ATOM   1261  ROH CHO   238     135.331 167.394  18.896  1.00  0.00            
ATOM   1262  R1  CHO   238     135.531 167.244  21.696  1.00  0.00            
ATOM   1263  R2  CHO   238     137.781 166.244  22.996  1.00  0.00            
ATOM   1264  R3  CHO   238     137.681 168.644  24.296  1.00  0.00            
ATOM   1265  R4  CHO   238     138.981 166.844  26.196  1.00  0.00            
ATOM   1266  R5  CHO   238     137.231 168.094  26.546  1.00  0.00            
ATOM   1267  C1  CHO   238     139.581 169.444  29.246  1.00  0.00           C
ATOM   1268  C2  CHO   238     138.681 171.794  32.696  1.00  0.00           C
ATOM   1269  ROH CHO   239     114.781 102.994  31.996  1.00  0.00            
ATOM   1270  R1  CHO   239     113.281 103.144  34.346  1.00  0.00            
ATOM   1271  R2  CHO   239     113.581 101.394  36.496  1.00  0.00            
ATOM   1272  R3  CHO   239     113.931 103.694  37.896  1.00  0.00            
ATOM   1273  R4  CHO   239     113.331 101.644  39.896  1.00  0.00            
ATOM   1274  R5  CHO   239     112.281 103.544  39.646  1.00  0.00            
ATOM   1275  C1  CHO   239     113.481 103.944  43.246  1.00  0.00           C
ATOM   1276  C2  CHO   239     114.031 105.544  46.446  1.00  0.00           C
ATOM   1277  ROH CHO   240     157.031  31.294  21.246  1.00  0.00            
ATOM   1278  R1  CHO   240     155.881  31.344  23.796  1.00  0.00            
ATOM   1279  R2  CHO   240     156.481  29.494  25.746  1.00  0.00            
ATOM   1280  R3  CHO   240     157.081  31.694  27.246  1.00  0.00            
ATOM   1281  R4  CHO   240     157.131  29.444  29.146  1.00  0.00            
ATOM   1282  R5  CHO   240     155.981  31.294  29.346  1.00  0.00            
ATOM   1283  C1  CHO   240     158.081  31.494  32.496  1.00  0.00           C
ATOM   1284  C2  CHO   240     159.031  29.894  35.646  1.00  0.00           C
ATOM   1285  ROH CHO   241      14.731  79.544  54.296  1.00  0.00            
ATOM   1286  R1  CHO   241      12.781  79.044  52.296  1.00  0.00            
ATOM   1287  R2  CHO   241      12.281  80.844  50.246  1.00  0.00            
ATOM   1288  R3  CHO   241      12.781  78.694  48.646  1.00  0.00            
ATOM   1289  R4  CHO   241      11.531  80.594  46.846  1.00  0.00            
ATOM   1290  R5  CHO   241      10.881  78.544  47.196  1.00  0.00            
ATOM   1291  C1  CHO   241      11.581  78.444  43.446  1.00  0.00           C
ATOM   1292  C2  CHO   241      10.381  80.144  40.796  1.00  0.00           C
ATOM   1293  ROH CHO   242      24.281  59.144  53.146  1.00  0.00            
ATOM   1294  R1  CHO   242      22.931  59.444  50.646  1.00  0.00            
ATOM   1295  R2  CHO   242      24.031  60.794  48.496  1.00  0.00            
ATOM   1296  R3  CHO   242      23.531  58.494  47.196  1.00  0.00            
ATOM   1297  R4  CHO   242      23.931  60.494  45.096  1.00  0.00            
ATOM   1298  R5  CHO   242      22.231  59.144  45.296  1.00  0.00            
ATOM   1299  C1  CHO   242      23.431  58.094  41.846  1.00  0.00           C
ATOM   1300  C2  CHO   242      26.731  58.494  40.346  1.00  0.00           C
ATOM   1301  ROH CHO   243     204.731  25.694  26.046  1.00  0.00            
ATOM   1302  R1  CHO   243     205.081  24.894  28.746  1.00  0.00            
ATOM   1303  R2  CHO   243     206.931  26.144  30.396  1.00  0.00            
ATOM   1304  R3  CHO   243     204.731  26.494  31.996  1.00  0.00            
ATOM   1305  R4  CHO   243     206.981  26.194  33.846  1.00  0.00            
ATOM   1306  R5  CHO   243     205.131  25.044  33.896  1.00  0.00            
ATOM   1307  C1  CHO   243     205.031  26.494  37.396  1.00  0.00           C
ATOM   1308  C2  CHO   243     208.131  25.294  39.896  1.00  0.00           C
ATOM   1309  ROH CHO   244     113.881  12.244  21.846  1.00  0.00            
ATOM   1310  R1  CHO   244     112.781  12.794  24.396  1.00  0.00            
ATOM   1311  R2  CHO   244     110.281  11.894  25.146  1.00  0.00            
ATOM   1312  R3  CHO   244     111.631  10.894  27.246  1.00  0.00            
ATOM   1313  R4  CHO   244     108.831  10.244  27.796  1.00  0.00            
ATOM   1314  R5  CHO   244     110.181  11.294  29.146  1.00  0.00            
ATOM   1315  C1  CHO   244     109.281   8.344  31.396  1.00  0.00           C
ATOM   1316  C2  CHO   244     106.531   5.544  32.496  1.00  0.00           C
ATOM   1317  ROH CHO   245      44.681 196.344  29.546  1.00  0.00            
ATOM   1318  R1  CHO   245      42.881 196.294  31.696  1.00  0.00            
ATOM   1319  R2  CHO   245      43.231 197.744  34.046  1.00  0.00            
ATOM   1320  R3  CHO   245      40.781 198.694  33.446  1.00  0.00            
ATOM   1321  R4  CHO   245      41.081 199.094  36.346  1.00  0.00            
ATOM   1322  R5  CHO   245      39.431 198.044  35.346  1.00  0.00            
ATOM   1323  C1  CHO   245      37.481 200.794  37.146  1.00  0.00           C
ATOM   1324  C2  CHO   245      35.081 201.594  39.346  1.00  0.00           C
ATOM   1325  ROH CHO   246      -1.369 175.994  32.296  1.00  0.00            
ATOM   1326  R1  CHO   246      -0.169 173.594  31.446  1.00  0.00            
ATOM   1327  R2  CHO   246      -0.819 172.294  29.096  1.00  0.00            
ATOM   1328  R3  CHO   246       1.881 172.444  28.646  1.00  0.00            
ATOM   1329  R4  CHO   246       1.031 169.944  27.346  1.00  0.00            
ATOM   1330  R5  CHO   246       2.631 170.194  28.796  1.00  0.00            
ATOM   1331  C1  CHO   246       4.581 168.744  25.896  1.00  0.00           C
ATOM   1332  C2  CHO   246       4.731 165.544  25.696  1.00  0.00           C
ATOM   1333  ROH CHO   247     173.881 144.144  15.196  1.00  0.00            
ATOM   1334  R1  CHO   247     173.681 142.694  17.596  1.00  0.00            
ATOM   1335  R2  CHO   247     175.381 143.094  19.746  1.00  0.00            
ATOM   1336  R3  CHO   247     173.081 143.444  21.096  1.00  0.00            
ATOM   1337  R4  CHO   247     175.181 143.494  23.146  1.00  0.00            
ATOM   1338  R5  CHO   247     173.381 142.244  23.146  1.00  0.00            
ATOM   1339  C1  CHO   247     172.881 144.044  26.446  1.00  0.00           C
ATOM   1340  C2  CHO   247     174.481 143.944  29.346  1.00  0.00           C
ATOM   1341  ROH CHO   248     182.131 177.544  47.196  1.00  0.00            
ATOM   1342  R1  CHO   248     180.931 176.594  44.796  1.00  0.00            
ATOM   1343  R2  CHO   248     180.081 178.244  42.746  1.00  0.00            
ATOM   1344  R3  CHO   248     181.681 176.644  41.246  1.00  0.00            
ATOM   1345  R4  CHO   248     180.781 178.744  39.446  1.00  0.00            
ATOM   1346  R5  CHO   248     180.581 176.644  39.096  1.00  0.00            
ATOM   1347  C1  CHO   248     182.681 177.544  36.046  1.00  0.00           C
ATOM   1348  C2  CHO   248     186.581 178.344  34.696  1.00  0.00           C
ATOM   1349  ROH CHO   249     168.081 181.044  49.346  1.00  0.00            
ATOM   1350  R1  CHO   249     166.981 180.094  46.896  1.00  0.00            
ATOM   1351  R2  CHO   249     166.481 181.794  44.746  1.00  0.00            
ATOM   1352  R3  CHO   249     168.031 179.994  43.396  1.00  0.00            
ATOM   1353  R4  CHO   249     166.981 181.744  41.346  1.00  0.00            
ATOM   1354  R5  CHO   249     166.831 179.594  41.396  1.00  0.00            
ATOM   1355  C1  CHO   249     168.681 180.094  38.096  1.00  0.00           C
ATOM   1356  C2  CHO   249     170.681 180.544  34.746  1.00  0.00           C
ATOM   1357  ROH CHO   250     112.381 187.794  46.296  1.00  0.00            
ATOM   1358  R1  CHO   250     112.931 188.544  43.596  1.00  0.00            
ATOM   1359  R2  CHO   250     111.231 187.944  41.496  1.00  0.00            
ATOM   1360  R3  CHO   250     111.381 190.594  41.046  1.00  0.00            
ATOM   1361  R4  CHO   250     110.331 189.494  38.546  1.00  0.00            
ATOM   1362  R5  CHO   250     112.081 190.794  38.796  1.00  0.00            
ATOM   1363  C1  CHO   250     109.931 192.894  36.396  1.00  0.00           C
ATOM   1364  C2  CHO   250     109.081 191.044  33.696  1.00  0.00           C
ATOM   1365  ROH CHO   251     152.531 159.094  14.696  1.00  0.00            
ATOM   1366  R1  CHO   251     152.381 157.794  17.246  1.00  0.00            
ATOM   1367  R2  CHO   251     154.381 158.094  19.146  1.00  0.00            
ATOM   1368  R3  CHO   251     152.281 158.844  20.746  1.00  0.00            
ATOM   1369  R4  CHO   251     154.431 158.244  22.596  1.00  0.00            
ATOM   1370  R5  CHO   251     152.431 157.394  22.646  1.00  0.00            
ATOM   1371  C1  CHO   251     152.531 158.994  26.096  1.00  0.00           C
ATOM   1372  C2  CHO   251     152.981 158.294  30.296  1.00  0.00           C
ATOM   1373  ROH CHO   252     211.331   8.244  25.846  1.00  0.00            
ATOM   1374  R1  CHO   252     211.681   7.144  28.446  1.00  0.00            
ATOM   1375  R2  CHO   252     213.981   7.644  29.946  1.00  0.00            
ATOM   1376  R3  CHO   252     212.181   8.444  31.796  1.00  0.00            
ATOM   1377  R4  CHO   252     214.631   7.894  33.346  1.00  0.00            
ATOM   1378  R5  CHO   252     212.631   7.044  33.696  1.00  0.00            
ATOM   1379  C1  CHO   252     213.281   8.744  37.046  1.00  0.00           C
ATOM   1380  C2  CHO   252     213.031   7.294  39.896  1.00  0.00           C
ATOM   1381  ROH CHO   253     175.781 201.744  17.646  1.00  0.00            
ATOM   1382  R1  CHO   253     175.331 202.594  20.296  1.00  0.00            
ATOM   1383  R2  CHO   253     174.331 200.944  22.246  1.00  0.00            
ATOM   1384  R3  CHO   253     176.531 201.744  23.646  1.00  0.00            
ATOM   1385  R4  CHO   253     175.131 199.944  25.496  1.00  0.00            
ATOM   1386  R5  CHO   253     175.781 201.994  25.896  1.00  0.00            
ATOM   1387  C1  CHO   253     177.681 200.144  28.646  1.00  0.00           C
ATOM   1388  C2  CHO   253     174.181 198.644  30.396  1.00  0.00           C
ATOM   1389  ROH CHO   254     186.231  69.144  58.996  1.00  0.00            
ATOM   1390  R1  CHO   254     185.881  70.444  56.496  1.00  0.00            
ATOM   1391  R2  CHO   254     185.831  69.044  54.146  1.00  0.00            
ATOM   1392  R3  CHO   254     183.431  70.294  53.796  1.00  0.00            
ATOM   1393  R4  CHO   254     184.281  69.644  51.096  1.00  0.00            
ATOM   1394  R5  CHO   254     183.681  71.594  51.846  1.00  0.00            
ATOM   1395  C1  CHO   254     181.131  71.094  49.046  1.00  0.00           C
ATOM   1396  C2  CHO   254     179.781  73.294  45.746  1.00  0.00           C
ATOM   1397  ROH CHO   255     156.131 111.244  61.846  1.00  0.00            
ATOM   1398  R1  CHO   255     156.731 110.894  59.146  1.00  0.00            
ATOM   1399  R2  CHO   255     154.881 111.244  57.096  1.00  0.00            
ATOM   1400  R3  CHO   255     156.781 112.944  56.146  1.00  0.00            
ATOM   1401  R4  CHO   255     154.881 112.594  53.946  1.00  0.00            
ATOM   1402  R5  CHO   255     157.031 112.294  53.846  1.00  0.00            
ATOM   1403  C1  CHO   255     156.581 114.994  51.146  1.00  0.00           C
ATOM   1404  C2  CHO   255     157.681 114.094  48.046  1.00  0.00           C
ATOM   1405  ROH CHO   256     143.231  46.694  23.646  1.00  0.00            
ATOM   1406  R1  CHO   256     142.531  47.494  26.246  1.00  0.00            
ATOM   1407  R2  CHO   256     140.131  46.744  27.396  1.00  0.00            
ATOM   1408  R3  CHO   256     141.731  45.844  29.396  1.00  0.00            
ATOM   1409  R4  CHO   256     138.981  45.444  30.396  1.00  0.00            
ATOM   1410  R5  CHO   256     140.631  46.444  31.396  1.00  0.00            
ATOM   1411  C1  CHO   256     139.881  43.744  33.996  1.00  0.00           C
ATOM   1412  C2  CHO   256     138.381  42.994  38.346  1.00  0.00           C
ATOM   1413  ROH CHO   257      15.281  47.494  16.996  1.00  0.00            
ATOM   1414  R1  CHO   257      14.781  47.094  19.746  1.00  0.00            
ATOM   1415  R2  CHO   257      16.631  45.944  21.446  1.00  0.00            
ATOM   1416  R3  CHO   257      16.281  48.194  22.846  1.00  0.00            
ATOM   1417  R4  CHO   257      17.081  46.194  24.846  1.00  0.00            
ATOM   1418  R5  CHO   257      15.331  47.494  24.946  1.00  0.00            
ATOM   1419  C1  CHO   257      17.031  48.494  28.196  1.00  0.00           C
ATOM   1420  C2  CHO   257      19.081  50.444  32.196  1.00  0.00           C
ATOM   1421  ROH CHO   258     153.581 136.494  18.046  1.00  0.00            
ATOM   1422  R1  CHO   258     152.531 137.594  20.396  1.00  0.00            
ATOM   1423  R2  CHO   258     152.431 136.194  22.796  1.00  0.00            
ATOM   1424  R3  CHO   258     153.731 138.394  23.746  1.00  0.00            
ATOM   1425  R4  CHO   258     151.781 137.694  25.846  1.00  0.00            
ATOM   1426  R5  CHO   258     152.031 139.644  24.846  1.00  0.00            
ATOM   1427  C1  CHO   258     152.581 140.644  28.496  1.00  0.00           C
ATOM   1428  C2  CHO   258     152.781 140.094  31.946  1.00  0.00           C
ATOM   1429  ROH CHO   259     212.831 105.394  21.896  1.00  0.00            
ATOM   1430  R1  CHO   259     212.431 106.494  24.496  1.00  0.00            
ATOM   1431  R2  CHO   259     212.431 104.994  26.796  1.00  0.00            
ATOM   1432  R3  CHO   259     214.281 106.794  27.596  1.00  0.00            
ATOM   1433  R4  CHO   259     212.681 106.244  29.996  1.00  0.00            
ATOM   1434  R5  CHO   259     213.131 108.194  29.146  1.00  0.00            
ATOM   1435  C1  CHO   259     214.581 108.694  32.596  1.00  0.00           C
ATOM   1436  C2  CHO   259     212.681 110.994  35.896  1.00  0.00           C
ATOM   1437  ROH CHO   260     176.681 168.394  46.096  1.00  0.00            
ATOM   1438  R1  CHO   260     177.531 166.894  43.796  1.00  0.00            
ATOM   1439  R2  CHO   260     177.431 167.944  41.246  1.00  0.00            
ATOM   1440  R3  CHO   260     180.081 167.294  41.246  1.00  0.00            
ATOM   1441  R4  CHO   260     179.381 167.744  38.396  1.00  0.00            
ATOM   1442  R5  CHO   260     180.331 165.944  39.246  1.00  0.00            
ATOM   1443  C1  CHO   260     182.981 166.994  36.696  1.00  0.00           C
ATOM   1444  C2  CHO   260     181.031 167.094  33.646  1.00  0.00           C
ATOM   1445  ROH CHO   261     121.381 146.194  55.946  1.00  0.00            
ATOM   1446  R1  CHO   261     120.281 146.944  53.446  1.00  0.00            
ATOM   1447  R2  CHO   261     121.631 146.694  51.046  1.00  0.00            
ATOM   1448  R3  CHO   261     119.431 145.294  50.346  1.00  0.00            
ATOM   1449  R4  CHO   261     120.831 145.894  47.796  1.00  0.00            
ATOM   1450  R5  CHO   261     118.731 146.344  48.296  1.00  0.00            
ATOM   1451  C1  CHO   261     118.231 144.094  45.196  1.00  0.00           C
ATOM   1452  C2  CHO   261     119.881 145.794  42.296  1.00  0.00           C
ATOM   1453  ROH CHO   262     111.531  69.194  55.646  1.00  0.00            
ATOM   1454  R1  CHO   262     112.881  68.394  53.246  1.00  0.00            
ATOM   1455  R2  CHO   262     111.681  66.794  51.346  1.00  0.00            
ATOM   1456  R3  CHO   262     112.381  68.844  49.696  1.00  0.00            
ATOM   1457  R4  CHO   262     111.781  66.594  47.896  1.00  0.00            
ATOM   1458  R5  CHO   262     113.631  67.794  47.946  1.00  0.00            
ATOM   1459  C1  CHO   262     112.481  68.344  44.346  1.00  0.00           C
ATOM   1460  C2  CHO   262     110.431  67.194  41.446  1.00  0.00           C
ATOM   1461  ROH CHO   263     153.631 210.644  18.046  1.00  0.00            
ATOM   1462  R1  CHO   263     153.531 211.844  20.596  1.00  0.00            
ATOM   1463  R2  CHO   263     151.731 211.094  22.546  1.00  0.00            
ATOM   1464  R3  CHO   263     153.981 210.744  24.046  1.00  0.00            
ATOM   1465  R4  CHO   263     151.781 210.494  25.946  1.00  0.00            
ATOM   1466  R5  CHO   263     153.481 211.844  26.146  1.00  0.00            
ATOM   1467  C1  CHO   263     153.931 209.844  29.346  1.00  0.00           C
ATOM   1468  C2  CHO   263     153.481 210.544  33.496  1.00  0.00           C
ATOM   1469  ROH CHO   264     154.481   8.044  56.746  1.00  0.00            
ATOM   1470  R1  CHO   264     153.831   7.744  53.996  1.00  0.00            
ATOM   1471  R2  CHO   264     155.081   9.144  51.996  1.00  0.00            
ATOM   1472  R3  CHO   264     155.531   6.694  50.996  1.00  0.00            
ATOM   1473  R4  CHO   264     154.681   8.244  48.696  1.00  0.00            
ATOM   1474  R5  CHO   264     153.831   6.344  49.346  1.00  0.00            
ATOM   1475  C1  CHO   264     154.831   5.444  45.796  1.00  0.00           C
ATOM   1476  C2  CHO   264     152.831   7.094  42.846  1.00  0.00           C
ATOM   1477  ROH CHO   265     217.881   0.994  25.446  1.00  0.00            
ATOM   1478  R1  CHO   265     218.381  -0.106  27.996  1.00  0.00            
ATOM   1479  R2  CHO   265     220.631   0.494  29.496  1.00  0.00            
ATOM   1480  R3  CHO   265     218.781   1.094  31.396  1.00  0.00            
ATOM   1481  R4  CHO   265     221.131   0.194  32.896  1.00  0.00            
ATOM   1482  R5  CHO   265     219.081  -0.556  33.096  1.00  0.00            
ATOM   1483  C1  CHO   265     219.681   0.594  36.646  1.00  0.00           C
ATOM   1484  C2  CHO   265     219.931  -2.056  41.546  1.00  0.00           C
ATOM   1485  ROH CHO   266     160.231 169.394  49.546  1.00  0.00            
ATOM   1486  R1  CHO   266     159.881 170.394  46.896  1.00  0.00            
ATOM   1487  R2  CHO   266     162.031 170.944  45.246  1.00  0.00            
ATOM   1488  R3  CHO   266     160.731 169.294  43.546  1.00  0.00            
ATOM   1489  R4  CHO   266     162.631 170.744  41.846  1.00  0.00            
ATOM   1490  R5  CHO   266     160.481 170.594  41.546  1.00  0.00            
ATOM   1491  C1  CHO   266     161.731 169.094  38.246  1.00  0.00           C
ATOM   1492  C2  CHO   266     162.631 171.394  35.946  1.00  0.00           C
ATOM   1493  ROH CHO   267     158.731  98.694  61.646  1.00  0.00            
ATOM   1494  R1  CHO   267     160.481  99.044  59.446  1.00  0.00            
ATOM   1495  R2  CHO   267     160.731  97.144  57.446  1.00  0.00            
ATOM   1496  R3  CHO   267     160.181  99.294  55.846  1.00  0.00            
ATOM   1497  R4  CHO   267     160.731  97.094  53.996  1.00  0.00            
ATOM   1498  R5  CHO   267     161.681  99.044  53.996  1.00  0.00            
ATOM   1499  C1  CHO   267     160.281  99.044  50.496  1.00  0.00           C
ATOM   1500  C2  CHO   267     159.181  97.944  46.696  1.00  0.00           C
ATOM   1501  ROH CHO   268     100.831  32.144  22.796  1.00  0.00            
ATOM   1502  R1  CHO   268     100.981  33.594  25.196  1.00  0.00            
ATOM   1503  R2  CHO   268      99.431  32.944  27.446  1.00  0.00            
ATOM   1504  R3  CHO   268     101.881  32.894  28.696  1.00  0.00            
ATOM   1505  R4  CHO   268      99.931  32.194  30.796  1.00  0.00            
ATOM   1506  R5  CHO   268     101.431  33.794  30.846  1.00  0.00            
ATOM   1507  C1  CHO   268     102.481  31.694  33.896  1.00  0.00           C
ATOM   1508  C2  CHO   268     100.931  28.894  36.296  1.00  0.00           C
ATOM   1509  ROH CHO   269      52.631  51.494  48.696  1.00  0.00            
ATOM   1510  R1  CHO   269      52.481  52.244  45.946  1.00  0.00            
ATOM   1511  R2  CHO   269      52.131  50.394  43.896  1.00  0.00            
ATOM   1512  R3  CHO   269      50.031  52.044  43.296  1.00  0.00            
ATOM   1513  R4  CHO   269      50.131  50.044  41.096  1.00  0.00            
ATOM   1514  R5  CHO   269      50.131  52.244  40.896  1.00  0.00            
ATOM   1515  C1  CHO   269      47.031  51.344  38.846  1.00  0.00           C
ATOM   1516  C2  CHO   269      44.931  50.544  35.896  1.00  0.00           C
ATOM   1517  ROH CHO   270     152.781 174.894  12.446  1.00  0.00            
ATOM   1518  R1  CHO   270     152.281 174.844  15.246  1.00  0.00            
ATOM   1519  R2  CHO   270     153.181 172.844  16.896  1.00  0.00            
ATOM   1520  R3  CHO   270     154.281 174.944  18.296  1.00  0.00            
ATOM   1521  R4  CHO   270     153.231 173.144  20.346  1.00  0.00            
ATOM   1522  R5  CHO   270     152.831 175.294  20.146  1.00  0.00            
ATOM   1523  C1  CHO   270     154.281 175.244  23.646  1.00  0.00           C
ATOM   1524  C2  CHO   270     152.331 175.294  27.146  1.00  0.00           C
ATOM   1525  ROH CHO   271     160.031 147.744  15.796  1.00  0.00            
ATOM   1526  R1  CHO   271     161.081 148.894  18.146  1.00  0.00            
ATOM   1527  R2  CHO   271     159.481 149.944  20.146  1.00  0.00            
ATOM   1528  R3  CHO   271     160.931 148.244  21.746  1.00  0.00            
ATOM   1529  R4  CHO   271     160.231 150.494  23.496  1.00  0.00            
ATOM   1530  R5  CHO   271     162.231 149.694  23.096  1.00  0.00            
ATOM   1531  C1  CHO   271     162.031 149.294  26.896  1.00  0.00           C
ATOM   1532  C2  CHO   271     163.131 152.844  27.596  1.00  0.00           C
ATOM   1533  ROH CHO   272       3.231 134.644  53.846  1.00  0.00            
ATOM   1534  R1  CHO   272       2.031 135.894  51.646  1.00  0.00            
ATOM   1535  R2  CHO   272       3.481 137.194  49.646  1.00  0.00            
ATOM   1536  R3  CHO   272       2.081 135.544  47.996  1.00  0.00            
ATOM   1537  R4  CHO   272       2.881 137.844  46.346  1.00  0.00            
ATOM   1538  R5  CHO   272       0.831 137.044  46.596  1.00  0.00            
ATOM   1539  C1  CHO   272       1.181 136.644  42.846  1.00  0.00           C
ATOM   1540  C2  CHO   272       0.481 135.794  39.146  1.00  0.00           C
ATOM   1541  ROH CHO   273      98.081   7.394  51.696  1.00  0.00            
ATOM   1542  R1  CHO   273      97.181   8.494  49.196  1.00  0.00            
ATOM   1543  R2  CHO   273      98.881   9.644  47.396  1.00  0.00            
ATOM   1544  R3  CHO   273      97.781   7.844  45.696  1.00  0.00            
ATOM   1545  R4  CHO   273      98.881   9.944  43.946  1.00  0.00            
ATOM   1546  R5  CHO   273      96.831   9.194  43.946  1.00  0.00            
ATOM   1547  C1  CHO   273      97.781   8.494  40.346  1.00  0.00           C
ATOM   1548  C2  CHO   273      99.131  10.944  37.546  1.00  0.00           C
ATOM   1549  ROH CHO   274     177.431 107.494  57.646  1.00  0.00            
ATOM   1550  R1  CHO   274     176.831 106.994  54.946  1.00  0.00            
ATOM   1551  R2  CHO   274     178.531 107.644  52.896  1.00  0.00            
ATOM   1552  R3  CHO   274     178.231 105.044  52.196  1.00  0.00            
ATOM   1553  R4  CHO   274     178.581 106.394  49.646  1.00  0.00            
ATOM   1554  R5  CHO   274     176.931 105.044  50.196  1.00  0.00            
ATOM   1555  C1  CHO   274     178.331 103.194  47.146  1.00  0.00           C
ATOM   1556  C2  CHO   274     178.431 103.194  43.096  1.00  0.00           C
ATOM   1557  ROH CHO   275     182.981  37.744  53.946  1.00  0.00            
ATOM   1558  R1  CHO   275     183.081  35.894  51.846  1.00  0.00            
ATOM   1559  R2  CHO   275     183.331  36.694  49.196  1.00  0.00            
ATOM   1560  R3  CHO   275     185.481  34.994  49.246  1.00  0.00            
ATOM   1561  R4  CHO   275     185.331  35.994  46.496  1.00  0.00            
ATOM   1562  R5  CHO   275     185.381  33.894  47.096  1.00  0.00            
ATOM   1563  C1  CHO   275     188.531  33.994  44.946  1.00  0.00           C
ATOM   1564  C2  CHO   275     189.631  34.844  41.596  1.00  0.00           C
ATOM   1565  ROH CHO   276     200.231  17.344  24.746  1.00  0.00            
ATOM   1566  R1  CHO   276     199.531  16.394  27.346  1.00  0.00            
ATOM   1567  R2  CHO   276     201.481  15.594  29.196  1.00  0.00            
ATOM   1568  R3  CHO   276     200.231  17.394  30.796  1.00  0.00            
ATOM   1569  R4  CHO   276     201.881  15.794  32.596  1.00  0.00            
ATOM   1570  R5  CHO   276     199.731  16.194  32.796  1.00  0.00            
ATOM   1571  C1  CHO   276     200.981  17.644  36.096  1.00  0.00           C
ATOM   1572  C2  CHO   276     202.681  18.094  39.496  1.00  0.00           C
ATOM   1573  ROH CHO   277      26.381  73.044  51.446  1.00  0.00            
ATOM   1574  R1  CHO   277      24.981  72.344  49.096  1.00  0.00            
ATOM   1575  R2  CHO   277      25.581  73.444  46.646  1.00  0.00            
ATOM   1576  R3  CHO   277      25.831  70.844  45.846  1.00  0.00            
ATOM   1577  R4  CHO   277      24.231  72.094  43.746  1.00  0.00            
ATOM   1578  R5  CHO   277      23.681  70.294  44.896  1.00  0.00            
ATOM   1579  C1  CHO   277      23.631  68.844  41.396  1.00  0.00           C
ATOM   1580  C2  CHO   277      23.931  68.394  37.596  1.00  0.00           C
ATOM   1581  ROH CHO   278     126.731  99.244  27.746  1.00  0.00            
ATOM   1582  R1  CHO   278     127.331  98.144  30.296  1.00  0.00            
ATOM   1583  R2  CHO   278     129.331  99.144  31.946  1.00  0.00            
ATOM   1584  R3  CHO   278     127.281  99.294  33.746  1.00  0.00            
ATOM   1585  R4  CHO   278     129.731  99.844  35.296  1.00  0.00            
ATOM   1586  R5  CHO   278     128.231  98.344  35.746  1.00  0.00            
ATOM   1587  C1  CHO   278     128.081 100.444  38.946  1.00  0.00           C
ATOM   1588  C2  CHO   278     126.781 102.144  41.546  1.00  0.00           C
ATOM   1589  ROH CHO   279      28.731 172.394  26.546  1.00  0.00            
ATOM   1590  R1  CHO   279      29.231 171.094  28.996  1.00  0.00            
ATOM   1591  R2  CHO   279      28.481 172.144  31.446  1.00  0.00            
ATOM   1592  R3  CHO   279      27.281 169.744  31.746  1.00  0.00            
ATOM   1593  R4  CHO   279      26.681 171.144  34.196  1.00  0.00            
ATOM   1594  R5  CHO   279      27.581 169.194  34.046  1.00  0.00            
ATOM   1595  C1  CHO   279      24.531 168.294  36.096  1.00  0.00           C
ATOM   1596  C2  CHO   279      25.881 168.394  39.896  1.00  0.00           C
ATOM   1597  ROH CHO   280      21.781 160.244  48.246  1.00  0.00            
ATOM   1598  R1  CHO   280      22.131 158.644  45.996  1.00  0.00            
ATOM   1599  R2  CHO   280      24.581 157.544  45.296  1.00  0.00            
ATOM   1600  R3  CHO   280      23.181 155.194  45.296  1.00  0.00            
ATOM   1601  R4  CHO   280      25.581 154.644  43.696  1.00  0.00            
ATOM   1602  R5  CHO   280      23.481 154.344  43.096  1.00  0.00            
ATOM   1603  C1  CHO   280      24.831 150.744  42.746  1.00  0.00           C
ATOM   1604  C2  CHO   280      26.331 148.894  40.046  1.00  0.00           C
ATOM   1605  ROH CHO   281     155.181  90.444  25.096  1.00  0.00            
ATOM   1606  R1  CHO   281     155.681  89.544  27.746  1.00  0.00            
ATOM   1607  R2  CHO   281     156.231  91.344  29.796  1.00  0.00            
ATOM   1608  R3  CHO   281     154.131  90.094  30.996  1.00  0.00            
ATOM   1609  R4  CHO   281     155.481  91.494  33.146  1.00  0.00            
ATOM   1610  R5  CHO   281     154.981  89.394  33.096  1.00  0.00            
ATOM   1611  C1  CHO   281     153.081  90.444  36.246  1.00  0.00           C
ATOM   1612  C2  CHO   281     155.031  91.994  37.696  1.00  0.00           C
ATOM   1613  ROH CHO   282      79.481   7.244  21.596  1.00  0.00            
ATOM   1614  R1  CHO   282      78.931   6.444  24.246  1.00  0.00            
ATOM   1615  R2  CHO   282      80.781   5.044  25.796  1.00  0.00            
ATOM   1616  R3  CHO   282      80.381   7.044  27.546  1.00  0.00            
ATOM   1617  R4  CHO   282      81.531   4.894  29.146  1.00  0.00            
ATOM   1618  R5  CHO   282      79.681   5.994  29.546  1.00  0.00            
ATOM   1619  C1  CHO   282      81.581   6.744  32.746  1.00  0.00           C
ATOM   1620  C2  CHO   282      84.531   6.544  36.296  1.00  0.00           C
ATOM   1621  ROH CHO   283     110.381   8.144  20.696  1.00  0.00            
ATOM   1622  R1  CHO   283     109.831   6.694  23.046  1.00  0.00            
ATOM   1623  R2  CHO   283     111.631   4.944  24.196  1.00  0.00            
ATOM   1624  R3  CHO   283     111.181   6.444  26.396  1.00  0.00            
ATOM   1625  R4  CHO   283     112.031   3.894  27.446  1.00  0.00            
ATOM   1626  R5  CHO   283     110.231   4.944  27.996  1.00  0.00            
ATOM   1627  C1  CHO   283     111.831   4.644  31.446  1.00  0.00           C
ATOM   1628  C2  CHO   283     114.731   2.594  33.946  1.00  0.00           C
ATOM   1629  ROH CHO   284     210.031  71.794  58.246  1.00  0.00            
ATOM   1630  R1  CHO   284     211.781  72.344  56.096  1.00  0.00            
ATOM   1631  R2  CHO   284     211.431  71.244  53.546  1.00  0.00            
ATOM   1632  R3  CHO   284     211.531  73.844  52.796  1.00  0.00            
ATOM   1633  R4  CHO   284     212.181  72.344  50.346  1.00  0.00            
ATOM   1634  R5  CHO   284     213.381  73.944  51.246  1.00  0.00            
ATOM   1635  C1  CHO   284     212.731  75.444  47.796  1.00  0.00           C
ATOM   1636  C2  CHO   284     212.381  77.294  44.396  1.00  0.00           C
ATOM   1637  ROH CHO   285     192.881 211.994  54.796  1.00  0.00            
ATOM   1638  R1  CHO   285     191.731 212.994  52.396  1.00  0.00            
ATOM   1639  R2  CHO   285     191.681 215.694  51.796  1.00  0.00            
ATOM   1640  R3  CHO   285     192.881 214.894  49.496  1.00  0.00            
ATOM   1641  R4  CHO   285     191.181 217.094  48.646  1.00  0.00            
ATOM   1642  R5  CHO   285     191.231 215.094  47.796  1.00  0.00            
ATOM   1643  C1  CHO   285     192.031 217.144  44.696  1.00  0.00           C
ATOM   1644  C2  CHO   285     190.531 218.244  41.096  1.00  0.00           C
ATOM   1645  ROH CHO   286     171.831   4.944  54.946  1.00  0.00            
ATOM   1646  R1  CHO   286     172.031   6.194  52.446  1.00  0.00            
ATOM   1647  R2  CHO   286     174.431   6.294  50.996  1.00  0.00            
ATOM   1648  R3  CHO   286     172.881   5.194  49.046  1.00  0.00            
ATOM   1649  R4  CHO   286     174.881   6.794  47.596  1.00  0.00            
ATOM   1650  R5  CHO   286     172.731   6.944  47.396  1.00  0.00            
ATOM   1651  C1  CHO   286     173.681   6.144  43.796  1.00  0.00           C
ATOM   1652  C2  CHO   286     171.481   7.594  41.346  1.00  0.00           C
ATOM   1653  ROH CHO   287     149.181 138.344  56.196  1.00  0.00            
ATOM   1654  R1  CHO   287     150.881 138.794  53.946  1.00  0.00            
ATOM   1655  R2  CHO   287     151.581 136.744  52.246  1.00  0.00            
ATOM   1656  R3  CHO   287     150.631 138.394  50.346  1.00  0.00            
ATOM   1657  R4  CHO   287     151.681 136.144  48.846  1.00  0.00            
ATOM   1658  R5  CHO   287     152.131 138.244  48.546  1.00  0.00            
ATOM   1659  C1  CHO   287     150.781 137.344  45.096  1.00  0.00           C
ATOM   1660  C2  CHO   287     149.331 134.744  43.846  1.00  0.00           C
ATOM   1661  ROH CHO   288     165.931  67.644  26.196  1.00  0.00            
ATOM   1662  R1  CHO   288     166.731  68.744  28.696  1.00  0.00            
ATOM   1663  R2  CHO   288     164.881  69.744  30.496  1.00  0.00            
ATOM   1664  R3  CHO   288     166.081  67.994  32.196  1.00  0.00            
ATOM   1665  R4  CHO   288     165.431  70.294  33.846  1.00  0.00            
ATOM   1666  R5  CHO   288     167.381  69.394  33.646  1.00  0.00            
ATOM   1667  C1  CHO   288     166.831  68.994  37.396  1.00  0.00           C
ATOM   1668  C2  CHO   288     168.931  67.794  41.196  1.00  0.00           C
ATOM   1669  ROH CHO   289     203.481 101.344  22.746  1.00  0.00            
ATOM   1670  R1  CHO   289     202.281 101.044  25.296  1.00  0.00            
ATOM   1671  R2  CHO   289     203.731 101.244  27.646  1.00  0.00            
ATOM   1672  R3  CHO   289     201.831 103.094  28.296  1.00  0.00            
ATOM   1673  R4  CHO   289     203.331 102.694  30.796  1.00  0.00            
ATOM   1674  R5  CHO   289     201.131 102.544  30.496  1.00  0.00            
ATOM   1675  C1  CHO   289     201.331 105.294  33.146  1.00  0.00           C
ATOM   1676  C2  CHO   289     203.831 106.344  35.396  1.00  0.00           C
ATOM   1677  ROH CHO   290     169.581 127.294  55.296  1.00  0.00            
ATOM   1678  R1  CHO   290     169.131 126.294  52.696  1.00  0.00            
ATOM   1679  R2  CHO   290     169.881 127.644  50.396  1.00  0.00            
ATOM   1680  R3  CHO   290     171.181 125.294  49.846  1.00  0.00            
ATOM   1681  R4  CHO   290     169.781 125.994  47.346  1.00  0.00            
ATOM   1682  R5  CHO   290     169.631 124.094  48.396  1.00  0.00            
ATOM   1683  C1  CHO   290     170.931 122.894  45.046  1.00  0.00           C
ATOM   1684  C2  CHO   290     170.131 123.844  42.146  1.00  0.00           C
ATOM   1685  ROH CHO   291     141.681  94.044  25.996  1.00  0.00            
ATOM   1686  R1  CHO   291     141.881  95.494  28.446  1.00  0.00            
ATOM   1687  R2  CHO   291     139.781  95.744  30.196  1.00  0.00            
ATOM   1688  R3  CHO   291     141.531  94.744  31.996  1.00  0.00            
ATOM   1689  R4  CHO   291     139.131  95.344  33.546  1.00  0.00            
ATOM   1690  R5  CHO   291     141.181  95.994  33.996  1.00  0.00            
ATOM   1691  C1  CHO   291     140.431  94.094  37.196  1.00  0.00           C
ATOM   1692  C2  CHO   291     141.481  93.244  40.196  1.00  0.00           C
ATOM   1693  ROH CHO   292     203.831 210.494  22.396  1.00  0.00            
ATOM   1694  R1  CHO   292     203.881 209.494  25.046  1.00  0.00            
ATOM   1695  R2  CHO   292     206.181 208.444  26.146  1.00  0.00            
ATOM   1696  R3  CHO   292     205.631 210.244  28.146  1.00  0.00            
ATOM   1697  R4  CHO   292     206.681 207.894  29.546  1.00  0.00            
ATOM   1698  R5  CHO   292     204.781 208.894  29.896  1.00  0.00            
ATOM   1699  C1  CHO   292     206.381 209.194  33.346  1.00  0.00           C
ATOM   1700  C2  CHO   292     207.331 209.994  36.046  1.00  0.00           C
ATOM   1701  ROH CHO   293     157.431 103.044  22.396  1.00  0.00            
ATOM   1702  R1  CHO   293     158.731 104.594  24.346  1.00  0.00            
ATOM   1703  R2  CHO   293     157.531 106.644  25.696  1.00  0.00            
ATOM   1704  R3  CHO   293     158.331 105.294  27.896  1.00  0.00            
ATOM   1705  R4  CHO   293     156.981 107.644  28.996  1.00  0.00            
ATOM   1706  R5  CHO   293     158.981 106.944  29.446  1.00  0.00            
ATOM   1707  C1  CHO   293     157.431 106.894  32.946  1.00  0.00           C
ATOM   1708  C2  CHO   293     158.581 106.844  36.046  1.00  0.00           C
ATOM   1709  ROH CHO   294      93.431 224.844  51.246  1.00  0.00            
ATOM   1710  R1  CHO   294      92.631 224.294  48.596  1.00  0.00            
ATOM   1711  R2  CHO   294      93.031 226.094  46.496  1.00  0.00            
ATOM   1712  R3  CHO   294      94.281 223.944  45.346  1.00  0.00            
ATOM   1713  R4  CHO   294      93.481 225.644  43.096  1.00  0.00            
ATOM   1714  R5  CHO   294      93.031 223.544  43.346  1.00  0.00            
ATOM   1715  C1  CHO   294      94.931 223.444  40.046  1.00  0.00           C
ATOM   1716  C2  CHO   294      91.931 223.444  38.546  1.00  0.00           C
ATOM   1717  ROH CHO   295     109.131 217.544  16.346  1.00  0.00            
ATOM   1718  R1  CHO   295     109.131 216.994  19.096  1.00  0.00            
ATOM   1719  R2  CHO   295     110.531 214.894  20.196  1.00  0.00            
ATOM   1720  R3  CHO   295     111.631 216.844  21.746  1.00  0.00            
ATOM   1721  R4  CHO   295     111.081 214.644  23.596  1.00  0.00            
ATOM   1722  R5  CHO   295     110.431 216.694  23.846  1.00  0.00            
ATOM   1723  C1  CHO   295     112.431 216.294  27.046  1.00  0.00           C
ATOM   1724  C2  CHO   295     110.981 216.394  30.396  1.00  0.00           C
ATOM   1725  ROH CHO   296     121.431  64.044  22.196  1.00  0.00            
ATOM   1726  R1  CHO   296     121.831  65.644  24.496  1.00  0.00            
ATOM   1727  R2  CHO   296     120.281  65.394  26.746  1.00  0.00            
ATOM   1728  R3  CHO   296     122.631  65.044  27.996  1.00  0.00            
ATOM   1729  R4  CHO   296     120.831  65.994  30.096  1.00  0.00            
ATOM   1730  R5  CHO   296     122.731  66.844  29.596  1.00  0.00            
ATOM   1731  C1  CHO   296     123.381  65.994  33.246  1.00  0.00           C
ATOM   1732  C2  CHO   296     120.631  65.044  36.896  1.00  0.00           C
ATOM   1733  ROH CHO   297       5.381  89.094  26.146  1.00  0.00            
ATOM   1734  R1  CHO   297       4.231  91.044  27.796  1.00  0.00            
ATOM   1735  R2  CHO   297       2.931  90.394  30.146  1.00  0.00            
ATOM   1736  R3  CHO   297       4.631  92.194  31.246  1.00  0.00            
ATOM   1737  R4  CHO   297       2.381  92.094  33.146  1.00  0.00            
ATOM   1738  R5  CHO   297       3.231  93.894  32.196  1.00  0.00            
ATOM   1739  C1  CHO   297       3.731  94.744  35.896  1.00  0.00           C
ATOM   1740  C2  CHO   297       3.931  97.844  38.596  1.00  0.00           C
ATOM   1741  ROH CHO   298     158.881  87.044  25.146  1.00  0.00            
ATOM   1742  R1  CHO   298     159.281  86.194  27.846  1.00  0.00            
ATOM   1743  R2  CHO   298     160.231  87.894  29.796  1.00  0.00            
ATOM   1744  R3  CHO   298     157.981  87.194  31.096  1.00  0.00            
ATOM   1745  R4  CHO   298     159.981  87.444  33.196  1.00  0.00            
ATOM   1746  R5  CHO   298     158.731  85.744  32.846  1.00  0.00            
ATOM   1747  C1  CHO   298     157.681  86.544  36.396  1.00  0.00           C
ATOM   1748  C2  CHO   298     156.431  87.244  40.546  1.00  0.00           C
ATOM   1749  ROH CHO   299     129.181 182.544  47.946  1.00  0.00            
ATOM   1750  R1  CHO   299     130.031 182.844  45.246  1.00  0.00            
ATOM   1751  R2  CHO   299     128.431 182.044  43.096  1.00  0.00            
ATOM   1752  R3  CHO   299     128.781 184.594  42.296  1.00  0.00            
ATOM   1753  R4  CHO   299     127.731 183.194  39.946  1.00  0.00            
ATOM   1754  R5  CHO   299     129.581 184.394  40.046  1.00  0.00            
ATOM   1755  C1  CHO   299     127.681 186.294  37.346  1.00  0.00           C
ATOM   1756  C2  CHO   299     127.381 188.394  34.296  1.00  0.00           C
ATOM   1757  ROH CHO   300      58.281   1.644  30.196  1.00  0.00            
ATOM   1758  R1  CHO   300      60.331   2.544  31.896  1.00  0.00            
ATOM   1759  R2  CHO   300      60.131   4.894  33.346  1.00  0.00            
ATOM   1760  R3  CHO   300      60.731   3.294  35.446  1.00  0.00            
ATOM   1761  R4  CHO   300      62.181   5.794  36.046  1.00  0.00            
ATOM   1762  R5  CHO   300      62.981   3.794  35.996  1.00  0.00            
ATOM   1763  C1  CHO   300      63.881   4.794  39.546  1.00  0.00           C
ATOM   1764  C2  CHO   300      68.531   4.044  39.796  1.00  0.00           C
ATOM   1765  ROH CHO   301     133.831 139.994  16.646  1.00  0.00            
ATOM   1766  R1  CHO   301     133.231 140.694  19.296  1.00  0.00            
ATOM   1767  R2  CHO   301     130.981 142.094  19.996  1.00  0.00            
ATOM   1768  R3  CHO   301     130.581 139.994  21.696  1.00  0.00            
ATOM   1769  R4  CHO   301     130.131 142.394  23.346  1.00  0.00            
ATOM   1770  R5  CHO   301     131.531 140.744  23.746  1.00  0.00            
ATOM   1771  C1  CHO   301     129.281 140.544  26.846  1.00  0.00           C
ATOM   1772  C2  CHO   301     128.931 141.794  30.696  1.00  0.00           C
ATOM   1773  ROH CHO   302      54.031  91.494  47.996  1.00  0.00            
ATOM   1774  R1  CHO   302      52.731  90.944  45.546  1.00  0.00            
ATOM   1775  R2  CHO   302      52.231  92.894  43.646  1.00  0.00            
ATOM   1776  R3  CHO   302      53.531  91.144  41.996  1.00  0.00            
ATOM   1777  R4  CHO   302      52.381  93.094  40.196  1.00  0.00            
ATOM   1778  R5  CHO   302      52.131  90.944  40.096  1.00  0.00            
ATOM   1779  C1  CHO   302      53.631  91.594  36.646  1.00  0.00           C
ATOM   1780  C2  CHO   302      54.531  93.694  32.896  1.00  0.00           C
ATOM   1781  ROH CHO   303     130.981 173.144  50.596  1.00  0.00            
ATOM   1782  R1  CHO   303     130.131 173.394  47.946  1.00  0.00            
ATOM   1783  R2  CHO   303     131.681 174.444  45.946  1.00  0.00            
ATOM   1784  R3  CHO   303     131.181 172.094  44.696  1.00  0.00            
ATOM   1785  R4  CHO   303     131.331 174.044  42.496  1.00  0.00            
ATOM   1786  R5  CHO   303     129.681 172.644  42.896  1.00  0.00            
ATOM   1787  C1  CHO   303     130.631 171.594  39.396  1.00  0.00           C
ATOM   1788  C2  CHO   303     133.681 168.394  37.196  1.00  0.00           C
ATOM   1789  ROH CHO   304     193.381 181.944  47.996  1.00  0.00            
ATOM   1790  R1  CHO   304     193.481 180.544  45.546  1.00  0.00            
ATOM   1791  R2  CHO   304     191.631 180.944  43.546  1.00  0.00            
ATOM   1792  R3  CHO   304     193.831 181.444  42.046  1.00  0.00            
ATOM   1793  R4  CHO   304     191.631 181.444  40.096  1.00  0.00            
ATOM   1794  R5  CHO   304     193.431 180.244  39.996  1.00  0.00            
ATOM   1795  C1  CHO   304     193.731 182.144  36.696  1.00  0.00           C
ATOM   1796  C2  CHO   304     194.981 181.294  33.796  1.00  0.00           C
ATOM   1797  ROH CHO   305      88.281  73.994  55.696  1.00  0.00            
ATOM   1798  R1  CHO   305      87.631  74.644  52.996  1.00  0.00            
ATOM   1799  R2  CHO   305      87.231  77.194  52.146  1.00  0.00            
ATOM   1800  R3  CHO   305      89.181  76.594  50.346  1.00  0.00            
ATOM   1801  R4  CHO   305      87.431  78.494  48.946  1.00  0.00            
ATOM   1802  R5  CHO   305      88.031  76.494  48.246  1.00  0.00            
ATOM   1803  C1  CHO   305      89.381  78.644  45.396  1.00  0.00           C
ATOM   1804  C2  CHO   305      89.981  79.444  40.946  1.00  0.00           C
ATOM   1805  ROH CHO   306       8.231  22.044  27.396  1.00  0.00            
ATOM   1806  R1  CHO   306       9.031  21.794  30.146  1.00  0.00            
ATOM   1807  R2  CHO   306      10.531  23.744  31.396  1.00  0.00            
ATOM   1808  R3  CHO   306       8.531  23.644  33.196  1.00  0.00            
ATOM   1809  R4  CHO   306      10.831  24.544  34.746  1.00  0.00            
ATOM   1810  R5  CHO   306       9.531  22.844  35.246  1.00  0.00            
ATOM   1811  C1  CHO   306       9.081  24.944  38.396  1.00  0.00           C
ATOM   1812  C2  CHO   306       8.981  27.344  41.546  1.00  0.00           C
ATOM   1813  ROH CHO   307     134.031 122.744  25.696  1.00  0.00            
ATOM   1814  R1  CHO   307     133.731 122.644  28.496  1.00  0.00            
ATOM   1815  R2  CHO   307     135.631 123.644  30.246  1.00  0.00            
ATOM   1816  R3  CHO   307     133.481 125.044  31.246  1.00  0.00            
ATOM   1817  R4  CHO   307     135.031 124.244  33.596  1.00  0.00            
ATOM   1818  R5  CHO   307     132.931 123.844  33.246  1.00  0.00            
ATOM   1819  C1  CHO   307     132.731 125.844  36.496  1.00  0.00           C
ATOM   1820  C2  CHO   307     129.931 124.794  39.746  1.00  0.00           C
ATOM   1821  ROH CHO   308     137.981 120.444  58.996  1.00  0.00            
ATOM   1822  R1  CHO   308     136.731 120.744  56.446  1.00  0.00            
ATOM   1823  R2  CHO   308     137.731 122.344  54.446  1.00  0.00            
ATOM   1824  R3  CHO   308     137.581 120.094  52.996  1.00  0.00            
ATOM   1825  R4  CHO   308     137.881 122.244  50.996  1.00  0.00            
ATOM   1826  R5  CHO   308     136.331 120.744  51.046  1.00  0.00            
ATOM   1827  C1  CHO   308     137.831 120.044  47.596  1.00  0.00           C
ATOM   1828  C2  CHO   308     137.081 122.644  45.596  1.00  0.00           C
ATOM   1829  ROH CHO   309     212.381 118.744  19.396  1.00  0.00            
ATOM   1830  R1  CHO   309     213.131 121.044  20.846  1.00  0.00            
ATOM   1831  R2  CHO   309     212.231 121.544  23.446  1.00  0.00            
ATOM   1832  R3  CHO   309     214.931 121.794  23.896  1.00  0.00            
ATOM   1833  R4  CHO   309     213.581 122.944  26.246  1.00  0.00            
ATOM   1834  R5  CHO   309     215.081 123.944  24.996  1.00  0.00            
ATOM   1835  C1  CHO   309     216.881 124.044  28.396  1.00  0.00           C
ATOM   1836  C2  CHO   309     216.081 124.694  32.196  1.00  0.00           C
ATOM   1837  ROH CHO   310      24.831 106.394  21.946  1.00  0.00            
ATOM   1838  R1  CHO   310      26.681 106.594  24.046  1.00  0.00            
ATOM   1839  R2  CHO   310      26.881 104.694  26.046  1.00  0.00            
ATOM   1840  R3  CHO   310      29.481 104.594  25.296  1.00  0.00            
ATOM   1841  R4  CHO   310      29.481 103.594  28.046  1.00  0.00            
ATOM   1842  R5  CHO   310      30.731 105.244  27.246  1.00  0.00            
ATOM   1843  C1  CHO   310      33.431 102.894  28.496  1.00  0.00           C
ATOM   1844  C2  CHO   310      35.431 104.944  30.546  1.00  0.00           C
ATOM   1845  ROH CHO   311      17.831  14.494  24.196  1.00  0.00            
ATOM   1846  R1  CHO   311      17.981  14.494  27.046  1.00  0.00            
ATOM   1847  R2  CHO   311      17.431  12.294  28.546  1.00  0.00            
ATOM   1848  R3  CHO   311      19.931  12.794  29.596  1.00  0.00            
ATOM   1849  R4  CHO   311      18.481  11.344  31.696  1.00  0.00            
ATOM   1850  R5  CHO   311      19.481  13.294  31.896  1.00  0.00            
ATOM   1851  C1  CHO   311      21.381  11.294  34.546  1.00  0.00           C
ATOM   1852  C2  CHO   311      21.881  11.994  38.296  1.00  0.00           C
ATOM   1853  ROH CHO   312     133.331 117.594  26.496  1.00  0.00            
ATOM   1854  R1  CHO   312     132.681 118.094  29.196  1.00  0.00            
ATOM   1855  R2  CHO   312     134.231 117.244  31.296  1.00  0.00            
ATOM   1856  R3  CHO   312     134.181 119.844  31.996  1.00  0.00            
ATOM   1857  R4  CHO   312     134.331 118.394  34.546  1.00  0.00            
ATOM   1858  R5  CHO   312     132.881 119.944  33.996  1.00  0.00            
ATOM   1859  C1  CHO   312     134.381 121.594  37.096  1.00  0.00           C
ATOM   1860  C2  CHO   312     134.681 122.044  39.996  1.00  0.00           C
ATOM   1861  ROH CHO   313     121.381   2.494  19.846  1.00  0.00            
ATOM   1862  R1  CHO   313     121.131   2.844  22.646  1.00  0.00            
ATOM   1863  R2  CHO   313     120.381   0.744  24.296  1.00  0.00            
ATOM   1864  R3  CHO   313     122.631   1.444  25.646  1.00  0.00            
ATOM   1865  R4  CHO   313     121.031  -0.056  27.596  1.00  0.00            
ATOM   1866  R5  CHO   313     121.881   1.944  27.846  1.00  0.00            
ATOM   1867  C1  CHO   313     123.581   0.094  30.746  1.00  0.00           C
ATOM   1868  C2  CHO   313     121.031   1.694  34.096  1.00  0.00           C
ATOM   1869  ROH CHO   314      49.381 209.794  26.696  1.00  0.00            
ATOM   1870  R1  CHO   314      48.831 209.594  29.496  1.00  0.00            
ATOM   1871  R2  CHO   314      46.281 209.794  30.496  1.00  0.00            
ATOM   1872  R3  CHO   314      46.831 207.394  31.596  1.00  0.00            
ATOM   1873  R4  CHO   314      45.881 209.044  33.846  1.00  0.00            
ATOM   1874  R5  CHO   314      47.781 207.944  33.746  1.00  0.00            
ATOM   1875  C1  CHO   314      46.231 206.294  36.846  1.00  0.00           C
ATOM   1876  C2  CHO   314      46.781 208.994  39.296  1.00  0.00           C
ATOM   1877  ROH CHO   315     134.981 114.094  57.696  1.00  0.00            
ATOM   1878  R1  CHO   315     133.381 112.794  55.746  1.00  0.00            
ATOM   1879  R2  CHO   315     130.631 112.644  55.946  1.00  0.00            
ATOM   1880  R3  CHO   315     130.731 113.744  53.446  1.00  0.00            
ATOM   1881  R4  CHO   315     127.881 113.394  53.946  1.00  0.00            
ATOM   1882  R5  CHO   315     128.981 112.644  52.246  1.00  0.00            
ATOM   1883  C1  CHO   315     126.381 114.844  50.496  1.00  0.00           C
ATOM   1884  C2  CHO   315     125.981 114.544  47.246  1.00  0.00           C
ATOM   1885  ROH CHO   316     108.931 157.744  21.546  1.00  0.00            
ATOM   1886  R1  CHO   316     108.231 158.744  24.096  1.00  0.00            
ATOM   1887  R2  CHO   316     108.681 157.394  26.446  1.00  0.00            
ATOM   1888  R3  CHO   316     109.931 159.694  27.146  1.00  0.00            
ATOM   1889  R4  CHO   316     109.631 158.244  29.646  1.00  0.00            
ATOM   1890  R5  CHO   316     108.981 160.294  29.246  1.00  0.00            
ATOM   1891  C1  CHO   316     111.331 160.894  32.196  1.00  0.00           C
ATOM   1892  C2  CHO   316     109.681 159.094  35.146  1.00  0.00           C
ATOM   1893  ROH CHO   317     138.281 194.144  49.346  1.00  0.00            
ATOM   1894  R1  CHO   317     137.681 193.594  46.646  1.00  0.00            
ATOM   1895  R2  CHO   317     136.881 195.594  44.896  1.00  0.00            
ATOM   1896  R3  CHO   317     138.931 194.644  43.396  1.00  0.00            
ATOM   1897  R4  CHO   317     137.181 196.044  41.496  1.00  0.00            
ATOM   1898  R5  CHO   317     137.931 193.994  41.346  1.00  0.00            
ATOM   1899  C1  CHO   317     139.331 195.394  38.096  1.00  0.00           C
ATOM   1900  C2  CHO   317     139.881 194.444  34.746  1.00  0.00           C
ATOM   1901  ROH CHO   318      10.181  70.144  55.996  1.00  0.00            
ATOM   1902  R1  CHO   318       8.031  70.394  54.196  1.00  0.00            
ATOM   1903  R2  CHO   318       8.431  70.994  51.496  1.00  0.00            
ATOM   1904  R3  CHO   318       6.981  68.744  51.096  1.00  0.00            
ATOM   1905  R4  CHO   318       6.781  70.244  48.596  1.00  0.00            
ATOM   1906  R5  CHO   318       5.131  69.494  49.796  1.00  0.00            
ATOM   1907  C1  CHO   318       4.431  67.644  46.496  1.00  0.00           C
ATOM   1908  C2  CHO   318       2.831  67.544  42.446  1.00  0.00           C
ATOM   1909  ROH CHO   319      51.081  63.444  52.546  1.00  0.00            
ATOM   1910  R1  CHO   319      50.531  62.294  50.046  1.00  0.00            
ATOM   1911  R2  CHO   319      48.431  63.144  48.446  1.00  0.00            
ATOM   1912  R3  CHO   319      50.431  63.394  46.596  1.00  0.00            
ATOM   1913  R4  CHO   319      48.131  62.344  45.096  1.00  0.00            
ATOM   1914  R5  CHO   319      50.131  61.494  45.146  1.00  0.00            
ATOM   1915  C1  CHO   319      49.831  62.094  41.396  1.00  0.00           C
ATOM   1916  C2  CHO   319      46.681  61.694  39.446  1.00  0.00           C
ATOM   1917  ROH CHO   320     193.381 126.044  21.046  1.00  0.00            
ATOM   1918  R1  CHO   320     191.581 126.044  23.246  1.00  0.00            
ATOM   1919  R2  CHO   320     191.631 124.144  25.246  1.00  0.00            
ATOM   1920  R3  CHO   320     191.831 126.294  26.896  1.00  0.00            
ATOM   1921  R4  CHO   320     191.381 124.044  28.696  1.00  0.00            
ATOM   1922  R5  CHO   320     190.231 125.894  28.596  1.00  0.00            
ATOM   1923  C1  CHO   320     191.431 125.994  32.246  1.00  0.00           C
ATOM   1924  C2  CHO   320     190.881 128.744  34.446  1.00  0.00           C
ATOM   1925  ROH CHO   321     112.431 212.244  49.896  1.00  0.00            
ATOM   1926  R1  CHO   321     110.931 211.894  47.496  1.00  0.00            
ATOM   1927  R2  CHO   321     110.981 213.794  45.446  1.00  0.00            
ATOM   1928  R3  CHO   321     111.731 211.644  43.946  1.00  0.00            
ATOM   1929  R4  CHO   321     110.731 213.644  41.996  1.00  0.00            
ATOM   1930  R5  CHO   321     110.081 211.544  42.196  1.00  0.00            
ATOM   1931  C1  CHO   321     111.281 211.544  38.596  1.00  0.00           C
ATOM   1932  C2  CHO   321     111.281 208.844  37.796  1.00  0.00           C
ATOM   1933  ROH CHO   322     127.481 192.794  49.396  1.00  0.00            
ATOM   1934  R1  CHO   322     127.231 194.644  47.296  1.00  0.00            
ATOM   1935  R2  CHO   322     128.681 194.444  44.946  1.00  0.00            
ATOM   1936  R3  CHO   322     126.231 194.544  43.796  1.00  0.00            
ATOM   1937  R4  CHO   322     128.131 195.144  41.596  1.00  0.00            
ATOM   1938  R5  CHO   322     126.381 196.344  42.196  1.00  0.00            
ATOM   1939  C1  CHO   322     125.481 195.594  38.546  1.00  0.00           C
ATOM   1940  C2  CHO   322     128.081 196.094  36.296  1.00  0.00           C
ATOM   1941  ROH CHO   323     186.231 190.494  50.346  1.00  0.00            
ATOM   1942  R1  CHO   323     187.731 191.544  48.196  1.00  0.00            
ATOM   1943  R2  CHO   323     188.231 190.094  45.896  1.00  0.00            
ATOM   1944  R3  CHO   323     187.131 192.244  44.646  1.00  0.00            
ATOM   1945  R4  CHO   323     188.731 190.944  42.546  1.00  0.00            
ATOM   1946  R5  CHO   323     188.831 192.994  43.146  1.00  0.00            
ATOM   1947  C1  CHO   323     187.981 193.444  39.496  1.00  0.00           C
ATOM   1948  C2  CHO   323     186.531 196.994  38.396  1.00  0.00           C
ATOM   1949  ROH CHO   324     156.031 162.294  12.796  1.00  0.00            
ATOM   1950  R1  CHO   324     156.281 162.444  15.646  1.00  0.00            
ATOM   1951  R2  CHO   324     155.331 164.544  17.096  1.00  0.00            
ATOM   1952  R3  CHO   324     154.081 162.594  18.496  1.00  0.00            
ATOM   1953  R4  CHO   324     154.931 164.494  20.546  1.00  0.00            
ATOM   1954  R5  CHO   324     155.381 162.394  20.496  1.00  0.00            
ATOM   1955  C1  CHO   324     153.531 162.644  23.846  1.00  0.00           C
ATOM   1956  C2  CHO   324     154.731 165.594  25.896  1.00  0.00           C
ATOM   1957  ROH CHO   325      26.631 196.944  52.946  1.00  0.00            
ATOM   1958  R1  CHO   325      28.081 196.744  50.496  1.00  0.00            
ATOM   1959  R2  CHO   325      30.681 195.944  50.396  1.00  0.00            
ATOM   1960  R3  CHO   325      29.731 194.094  48.646  1.00  0.00            
ATOM   1961  R4  CHO   325      32.631 193.844  48.446  1.00  0.00            
ATOM   1962  R5  CHO   325      31.281 194.194  46.796  1.00  0.00            
ATOM   1963  C1  CHO   325      32.881 190.944  45.646  1.00  0.00           C
ATOM   1964  C2  CHO   325      35.531 188.644  44.096  1.00  0.00           C
ATOM   1965  ROH CHO   326      66.681 117.844  18.696  1.00  0.00            
ATOM   1966  R1  CHO   326      66.931 117.844  21.546  1.00  0.00            
ATOM   1967  R2  CHO   326      67.031 115.494  22.996  1.00  0.00            
ATOM   1968  R3  CHO   326      69.331 116.544  23.946  1.00  0.00            
ATOM   1969  R4  CHO   326      68.731 114.294  25.746  1.00  0.00            
ATOM   1970  R5  CHO   326      69.131 116.394  26.346  1.00  0.00            
ATOM   1971  C1  CHO   326      71.931 114.644  28.246  1.00  0.00           C
ATOM   1972  C2  CHO   326      69.581 113.394  31.846  1.00  0.00           C
ATOM   1973  ROH CHO   327     210.381 206.594  50.796  1.00  0.00            
ATOM   1974  R1  CHO   327     208.631 207.594  48.796  1.00  0.00            
ATOM   1975  R2  CHO   327     208.531 210.294  48.146  1.00  0.00            
ATOM   1976  R3  CHO   327     208.981 209.344  45.646  1.00  0.00            
ATOM   1977  R4  CHO   327     207.981 212.094  45.246  1.00  0.00            
ATOM   1978  R5  CHO   327     207.181 210.294  44.346  1.00  0.00            
ATOM   1979  C1  CHO   327     208.081 212.244  41.196  1.00  0.00           C
ATOM   1980  C2  CHO   327     205.881 214.044  39.196  1.00  0.00           C
ATOM   1981  ROH CHO   328     192.931  87.144  24.646  1.00  0.00            
ATOM   1982  R1  CHO   328     192.731  89.194  26.646  1.00  0.00            
ATOM   1983  R2  CHO   328     190.431  89.594  28.146  1.00  0.00            
ATOM   1984  R3  CHO   328     192.131  89.294  30.246  1.00  0.00            
ATOM   1985  R4  CHO   328     189.531  89.594  31.496  1.00  0.00            
ATOM   1986  R5  CHO   328     191.281  90.794  31.896  1.00  0.00            
ATOM   1987  C1  CHO   328     190.581  89.344  35.396  1.00  0.00           C
ATOM   1988  C2  CHO   328     188.631  88.094  38.696  1.00  0.00           C
ATOM   1989  ROH CHO   329     206.831 127.494  17.746  1.00  0.00            
ATOM   1990  R1  CHO   329     207.581 128.944  20.046  1.00  0.00            
ATOM   1991  R2  CHO   329     206.231 131.194  20.946  1.00  0.00            
ATOM   1992  R3  CHO   329     206.081 129.794  23.296  1.00  0.00            
ATOM   1993  R4  CHO   329     206.481 132.544  24.096  1.00  0.00            
ATOM   1994  R5  CHO   329     207.681 130.844  24.696  1.00  0.00            
ATOM   1995  C1  CHO   329     206.481 132.044  28.146  1.00  0.00           C
ATOM   1996  C2  CHO   329     207.381 134.344  30.896  1.00  0.00           C
ATOM   1997  ROH CHO   330      32.481 124.394  42.746  1.00  0.00            
ATOM   1998  R1  CHO   330      32.531 123.694  39.996  1.00  0.00            
ATOM   1999  R2  CHO   330      31.181 125.094  38.046  1.00  0.00            
ATOM   2000  R3  CHO   330      33.631 125.244  36.896  1.00  0.00            
ATOM   2001  R4  CHO   330      31.731 125.994  34.746  1.00  0.00            
ATOM   2002  R5  CHO   330      33.231 124.394  34.646  1.00  0.00            
ATOM   2003  C1  CHO   330      34.331 126.594  31.746  1.00  0.00           C
ATOM   2004  C2  CHO   330      32.231 128.394  28.746  1.00  0.00           C
ATOM   2005  ROH CHO   331     155.931  77.644  56.696  1.00  0.00            
ATOM   2006  R1  CHO   331     155.781  77.944  53.896  1.00  0.00            
ATOM   2007  R2  CHO   331     158.031  77.794  52.296  1.00  0.00            
ATOM   2008  R3  CHO   331     156.581  75.944  50.996  1.00  0.00            
ATOM   2009  R4  CHO   331     158.681  76.694  49.096  1.00  0.00            
ATOM   2010  R5  CHO   331     156.531  76.694  48.696  1.00  0.00            
ATOM   2011  C1  CHO   331     157.681  74.244  45.996  1.00  0.00           C
ATOM   2012  C2  CHO   331     155.881  73.194  43.096  1.00  0.00           C
ATOM   2013  ROH CHO   332     159.281  65.944  27.896  1.00  0.00            
ATOM   2014  R1  CHO   332     161.131  66.694  29.896  1.00  0.00            
ATOM   2015  R2  CHO   332     160.531  68.444  31.896  1.00  0.00            
ATOM   2016  R3  CHO   332     161.431  66.444  33.496  1.00  0.00            
ATOM   2017  R4  CHO   332     160.381  68.444  35.396  1.00  0.00            
ATOM   2018  R5  CHO   332     162.381  67.544  35.396  1.00  0.00            
ATOM   2019  C1  CHO   332     161.181  66.494  38.846  1.00  0.00           C
ATOM   2020  C2  CHO   332     164.081  68.194  41.746  1.00  0.00           C
ATOM   2021  ROH CHO   333     155.281 148.394  13.196  1.00  0.00            
ATOM   2022  R1  CHO   333     154.281 147.744  15.746  1.00  0.00            
ATOM   2023  R2  CHO   333     155.831 146.444  17.696  1.00  0.00            
ATOM   2024  R3  CHO   333     155.131 148.594  19.196  1.00  0.00            
ATOM   2025  R4  CHO   333     156.381 146.694  21.096  1.00  0.00            
ATOM   2026  R5  CHO   333     154.381 147.594  21.296  1.00  0.00            
ATOM   2027  C1  CHO   333     156.031 148.794  24.496  1.00  0.00           C
ATOM   2028  C2  CHO   333     157.531 149.794  27.846  1.00  0.00           C
ATOM   2029  ROH CHO   334      48.781 115.994  50.496  1.00  0.00            
ATOM   2030  R1  CHO   334      47.331 115.294  48.196  1.00  0.00            
ATOM   2031  R2  CHO   334      47.781 116.544  45.746  1.00  0.00            
ATOM   2032  R3  CHO   334      48.131 113.994  44.896  1.00  0.00            
ATOM   2033  R4  CHO   334      48.231 115.594  42.446  1.00  0.00            
ATOM   2034  R5  CHO   334      46.931 113.894  42.796  1.00  0.00            
ATOM   2035  C1  CHO   334      48.831 112.694  39.696  1.00  0.00           C
ATOM   2036  C2  CHO   334      50.981 112.894  37.196  1.00  0.00           C
ATOM   2037  ROH CHO   335      98.731  26.794  21.796  1.00  0.00            
ATOM   2038  R1  CHO   335      98.631  26.344  24.546  1.00  0.00            
ATOM   2039  R2  CHO   335     100.481  27.344  26.346  1.00  0.00            
ATOM   2040  R3  CHO   335      98.281  28.294  27.596  1.00  0.00            
ATOM   2041  R4  CHO   335     100.131  27.694  29.746  1.00  0.00            
ATOM   2042  R5  CHO   335      98.131  26.994  29.596  1.00  0.00            
ATOM   2043  C1  CHO   335      97.881  28.844  32.946  1.00  0.00           C
ATOM   2044  C2  CHO   335      97.031  32.144  34.496  1.00  0.00           C
ATOM   2045  ROH CHO   336     188.181 112.894  18.846  1.00  0.00            
ATOM   2046  R1  CHO   336     189.431 112.594  21.396  1.00  0.00            
ATOM   2047  R2  CHO   336     189.531 114.594  23.246  1.00  0.00            
ATOM   2048  R3  CHO   336     188.381 112.744  24.896  1.00  0.00            
ATOM   2049  R4  CHO   336     189.831 114.544  26.696  1.00  0.00            
ATOM   2050  R5  CHO   336     190.081 112.344  26.546  1.00  0.00            
ATOM   2051  C1  CHO   336     189.031 112.744  30.196  1.00  0.00           C
ATOM   2052  C2  CHO   336     189.381 116.294  32.446  1.00  0.00           C
ATOM   2053  ROH CHO   337     181.781 213.294  54.446  1.00  0.00            
ATOM   2054  R1  CHO   337     180.681 213.294  51.796  1.00  0.00            
ATOM   2055  R2  CHO   337     181.831 214.594  49.696  1.00  0.00            
ATOM   2056  R3  CHO   337     181.731 212.144  48.496  1.00  0.00            
ATOM   2057  R4  CHO   337     182.181 214.044  46.296  1.00  0.00            
ATOM   2058  R5  CHO   337     180.631 212.544  46.446  1.00  0.00            
ATOM   2059  C1  CHO   337     182.331 211.394  43.246  1.00  0.00           C
ATOM   2060  C2  CHO   337     179.881 213.794  40.946  1.00  0.00           C
ATOM   2061  ROH CHO   338      81.281  91.444  49.546  1.00  0.00            
ATOM   2062  R1  CHO   338      80.081  90.844  47.046  1.00  0.00            
ATOM   2063  R2  CHO   338      79.881  92.694  45.046  1.00  0.00            
ATOM   2064  R3  CHO   338      81.131  90.794  43.546  1.00  0.00            
ATOM   2065  R4  CHO   338      79.781  92.494  41.596  1.00  0.00            
ATOM   2066  R5  CHO   338      79.581  90.344  41.746  1.00  0.00            
ATOM   2067  C1  CHO   338      80.881  90.594  38.196  1.00  0.00           C
ATOM   2068  C2  CHO   338      80.831  92.044  35.096  1.00  0.00           C
ATOM   2069  ROH CHO   339     177.531 201.744  51.096  1.00  0.00            
ATOM   2070  R1  CHO   339     178.231 201.094  48.446  1.00  0.00            
ATOM   2071  R2  CHO   339     176.331 200.844  46.396  1.00  0.00            
ATOM   2072  R3  CHO   339     177.931 202.644  45.146  1.00  0.00            
ATOM   2073  R4  CHO   339     175.981 201.844  43.096  1.00  0.00            
ATOM   2074  R5  CHO   339     178.181 201.794  42.946  1.00  0.00            
ATOM   2075  C1  CHO   339     177.281 204.094  39.996  1.00  0.00           C
ATOM   2076  C2  CHO   339     179.831 204.644  36.696  1.00  0.00           C
ATOM   2077  ROH CHO   340     126.231 165.594  22.446  1.00  0.00            
ATOM   2078  R1  CHO   340     128.831 165.344  23.596  1.00  0.00            
ATOM   2079  R2  CHO   340     130.731 167.294  23.446  1.00  0.00            
ATOM   2080  R3  CHO   340     130.781 166.994  26.146  1.00  0.00            
ATOM   2081  R4  CHO   340     132.731 169.094  25.596  1.00  0.00            
ATOM   2082  R5  CHO   340     133.081 167.244  26.746  1.00  0.00            
ATOM   2083  C1  CHO   340     133.981 169.844  29.396  1.00  0.00           C
ATOM   2084  C2  CHO   340     135.481 168.094  31.846  1.00  0.00           C
ATOM   2085  ROH CHO   341     216.981  52.244  26.646  1.00  0.00            
ATOM   2086  R1  CHO   341     216.331  50.494  28.796  1.00  0.00            
ATOM   2087  R2  CHO   341     216.331  51.344  31.446  1.00  0.00            
ATOM   2088  R3  CHO   341     213.781  50.344  31.396  1.00  0.00            
ATOM   2089  R4  CHO   341     214.731  49.844  34.146  1.00  0.00            
ATOM   2090  R5  CHO   341     213.881  48.394  32.746  1.00  0.00            
ATOM   2091  C1  CHO   341     211.431  48.044  35.646  1.00  0.00           C
ATOM   2092  C2  CHO   341     210.981  48.344  40.046  1.00  0.00           C
ATOM   2093  ROH CHO   342     203.381 121.344  55.796  1.00  0.00            
ATOM   2094  R1  CHO   342     204.281 122.144  53.246  1.00  0.00            
ATOM   2095  R2  CHO   342     204.281 120.444  51.046  1.00  0.00            
ATOM   2096  R3  CHO   342     202.881 122.494  49.896  1.00  0.00            
ATOM   2097  R4  CHO   342     204.231 121.144  47.646  1.00  0.00            
ATOM   2098  R5  CHO   342     204.281 123.294  48.146  1.00  0.00            
ATOM   2099  C1  CHO   342     202.881 123.494  44.596  1.00  0.00           C
ATOM   2100  C2  CHO   342     203.531 122.794  41.696  1.00  0.00           C
ATOM   2101  ROH CHO   343     156.581 194.544  48.946  1.00  0.00            
ATOM   2102  R1  CHO   343     158.081 195.744  46.896  1.00  0.00            
ATOM   2103  R2  CHO   343     159.181 194.294  44.796  1.00  0.00            
ATOM   2104  R3  CHO   343     157.831 196.094  43.296  1.00  0.00            
ATOM   2105  R4  CHO   343     159.281 194.444  41.346  1.00  0.00            
ATOM   2106  R5  CHO   343     159.331 196.644  41.496  1.00  0.00            
ATOM   2107  C1  CHO   343     158.031 196.244  37.896  1.00  0.00           C
ATOM   2108  C2  CHO   343     159.281 199.594  35.896  1.00  0.00           C
ATOM   2109  ROH CHO   344      81.581  47.094  49.646  1.00  0.00            
ATOM   2110  R1  CHO   344      83.681  46.894  47.746  1.00  0.00            
ATOM   2111  R2  CHO   344      83.481  45.394  45.446  1.00  0.00            
ATOM   2112  R3  CHO   344      84.131  47.744  44.196  1.00  0.00            
ATOM   2113  R4  CHO   344      84.081  45.744  42.046  1.00  0.00            
ATOM   2114  R5  CHO   344      85.731  47.144  42.546  1.00  0.00            
ATOM   2115  C1  CHO   344      85.031  48.194  38.946  1.00  0.00           C
ATOM   2116  C2  CHO   344      85.731  46.594  34.996  1.00  0.00           C
ATOM   2117  ROH CHO   345     157.681 160.494  46.746  1.00  0.00            
ATOM   2118  R1  CHO   345     157.481 159.344  44.146  1.00  0.00            
ATOM   2119  R2  CHO   345     155.831 160.394  42.196  1.00  0.00            
ATOM   2120  R3  CHO   345     158.131 160.444  40.746  1.00  0.00            
ATOM   2121  R4  CHO   345     155.981 160.994  38.796  1.00  0.00            
ATOM   2122  R5  CHO   345     157.481 159.444  38.646  1.00  0.00            
ATOM   2123  C1  CHO   345     158.231 161.394  35.446  1.00  0.00           C
ATOM   2124  C2  CHO   345     158.381 159.344  31.046  1.00  0.00           C
ATOM   2125  ROH CHO   346     102.581  10.694  52.996  1.00  0.00            
ATOM   2126  R1  CHO   346     103.831  10.744  50.446  1.00  0.00            
ATOM   2127  R2  CHO   346     103.081   8.994  48.446  1.00  0.00            
ATOM   2128  R3  CHO   346     102.781  11.294  47.046  1.00  0.00            
ATOM   2129  R4  CHO   346     103.181   9.244  44.996  1.00  0.00            
ATOM   2130  R5  CHO   346     104.331  11.094  45.196  1.00  0.00            
ATOM   2131  C1  CHO   346     102.931  11.494  41.646  1.00  0.00           C
ATOM   2132  C2  CHO   346     105.131  11.944  38.346  1.00  0.00           C
ATOM   2133  ROH CHO   347     175.331 186.694  47.396  1.00  0.00            
ATOM   2134  R1  CHO   347     175.281 186.294  44.596  1.00  0.00            
ATOM   2135  R2  CHO   347     173.781 187.844  42.896  1.00  0.00            
ATOM   2136  R3  CHO   347     176.181 188.194  41.646  1.00  0.00            
ATOM   2137  R4  CHO   347     174.181 188.644  39.546  1.00  0.00            
ATOM   2138  R5  CHO   347     175.831 187.244  39.446  1.00  0.00            
ATOM   2139  C1  CHO   347     176.631 189.444  36.446  1.00  0.00           C
ATOM   2140  C2  CHO   347     177.931 192.644  34.396  1.00  0.00           C
ATOM   2141  ROH CHO   348     107.381  45.394  24.796  1.00  0.00            
ATOM   2142  R1  CHO   348     106.781  47.044  27.046  1.00  0.00            
ATOM   2143  R2  CHO   348     104.981  46.294  28.996  1.00  0.00            
ATOM   2144  R3  CHO   348     107.081  46.794  30.646  1.00  0.00            
ATOM   2145  R4  CHO   348     104.731  47.294  32.296  1.00  0.00            
ATOM   2146  R5  CHO   348     106.381  48.644  31.946  1.00  0.00            
ATOM   2147  C1  CHO   348     106.531  48.344  35.746  1.00  0.00           C
ATOM   2148  C2  CHO   348     107.631  48.294  39.646  1.00  0.00           C
ATOM   2149  ROH CHO   349     143.881  10.594  57.296  1.00  0.00            
ATOM   2150  R1  CHO   349     145.031  11.294  54.796  1.00  0.00            
ATOM   2151  R2  CHO   349     145.531   9.444  52.796  1.00  0.00            
ATOM   2152  R3  CHO   349     144.031  11.144  51.296  1.00  0.00            
ATOM   2153  R4  CHO   349     145.531   9.544  49.346  1.00  0.00            
ATOM   2154  R5  CHO   349     145.481  11.694  49.446  1.00  0.00            
ATOM   2155  C1  CHO   349     144.131  11.194  45.946  1.00  0.00           C
ATOM   2156  C2  CHO   349     144.281  12.244  43.246  1.00  0.00           C
ATOM   2157  ROH CHO   350     140.381   7.194  56.046  1.00  0.00            
ATOM   2158  R1  CHO   350     140.731   8.744  53.696  1.00  0.00            
ATOM   2159  R2  CHO   350     141.731   7.694  51.346  1.00  0.00            
ATOM   2160  R3  CHO   350     139.481   8.744  50.296  1.00  0.00            
ATOM   2161  R4  CHO   350     141.331   8.644  48.046  1.00  0.00            
ATOM   2162  R5  CHO   350     140.231  10.394  48.746  1.00  0.00            
ATOM   2163  C1  CHO   350     138.981  10.194  45.146  1.00  0.00           C
ATOM   2164  C2  CHO   350     140.081  11.344  41.346  1.00  0.00           C
ATOM   2165  ROH CHO   351     181.031 221.744  20.646  1.00  0.00            
ATOM   2166  R1  CHO   351     180.181 221.194  23.296  1.00  0.00            
ATOM   2167  R2  CHO   351     181.431 219.344  24.896  1.00  0.00            
ATOM   2168  R3  CHO   351     181.631 221.444  26.646  1.00  0.00            
ATOM   2169  R4  CHO   351     181.731 219.044  28.346  1.00  0.00            
ATOM   2170  R5  CHO   351     180.381 220.744  28.546  1.00  0.00            
ATOM   2171  C1  CHO   351     182.081 220.844  31.946  1.00  0.00           C
ATOM   2172  C2  CHO   351     185.181 220.994  34.346  1.00  0.00           C
ATOM   2173  ROH CHO   352     125.831  43.894  57.896  1.00  0.00            
ATOM   2174  R1  CHO   352     124.281  44.394  55.596  1.00  0.00            
ATOM   2175  R2  CHO   352     125.281  45.944  53.496  1.00  0.00            
ATOM   2176  R3  CHO   352     124.631  43.794  51.996  1.00  0.00            
ATOM   2177  R4  CHO   352     125.081  45.894  50.046  1.00  0.00            
ATOM   2178  R5  CHO   352     123.281  44.644  50.196  1.00  0.00            
ATOM   2179  C1  CHO   352     124.381  43.844  46.646  1.00  0.00           C
ATOM   2180  C2  CHO   352     125.131  45.044  42.546  1.00  0.00           C
ATOM   2181  ROH CHO   353       1.331  30.394  23.596  1.00  0.00            
ATOM   2182  R1  CHO   353       0.331  30.344  26.246  1.00  0.00            
ATOM   2183  R2  CHO   353       1.181  28.544  28.146  1.00  0.00            
ATOM   2184  R3  CHO   353       1.731  30.794  29.596  1.00  0.00            
ATOM   2185  R4  CHO   353       1.281  28.644  31.596  1.00  0.00            
ATOM   2186  R5  CHO   353       0.281  30.594  31.496  1.00  0.00            
ATOM   2187  C1  CHO   353       1.831  30.844  34.996  1.00  0.00           C
ATOM   2188  C2  CHO   353       0.381  31.394  37.696  1.00  0.00           C
ATOM   2189  ROH CHO   354      98.331 168.194  20.696  1.00  0.00            
ATOM   2190  R1  CHO   354      99.031 167.544  23.346  1.00  0.00            
ATOM   2191  R2  CHO   354     101.631 166.994  24.146  1.00  0.00            
ATOM   2192  R3  CHO   354     101.131 168.944  25.946  1.00  0.00            
ATOM   2193  R4  CHO   354     103.581 167.594  26.946  1.00  0.00            
ATOM   2194  R5  CHO   354     101.731 167.944  28.046  1.00  0.00            
ATOM   2195  C1  CHO   354     104.231 169.744  30.296  1.00  0.00           C
ATOM   2196  C2  CHO   354     107.481 168.044  32.546  1.00  0.00           C
ATOM   2197  ROH CHO   355      56.431  69.894  47.696  1.00  0.00            
ATOM   2198  R1  CHO   355      56.681  71.144  45.146  1.00  0.00            
ATOM   2199  R2  CHO   355      58.281  70.144  43.146  1.00  0.00            
ATOM   2200  R3  CHO   355      55.981  70.294  41.696  1.00  0.00            
ATOM   2201  R4  CHO   355      58.131  70.144  39.696  1.00  0.00            
ATOM   2202  R5  CHO   355      56.581  71.644  39.796  1.00  0.00            
ATOM   2203  C1  CHO   355      55.881  70.294  36.296  1.00  0.00           C
ATOM   2204  C2  CHO   355      55.431  67.744  33.896  1.00  0.00           C
ATOM   2205  ROH CHO   356     174.881 115.494  22.596  1.00  0.00            
ATOM   2206  R1  CHO   356     175.381 114.494  25.196  1.00  0.00            
ATOM   2207  R2  CHO   356     176.781 115.994  27.096  1.00  0.00            
ATOM   2208  R3  CHO   356     174.581 115.494  28.596  1.00  0.00            
ATOM   2209  R4  CHO   356     176.381 116.894  30.396  1.00  0.00            
ATOM   2210  R5  CHO   356     175.431 114.994  30.796  1.00  0.00            
ATOM   2211  C1  CHO   356     174.131 116.944  33.746  1.00  0.00           C
ATOM   2212  C2  CHO   356     176.931 118.894  37.696  1.00  0.00           C
ATOM   2213  ROH CHO   357     106.431 108.794  30.146  1.00  0.00            
ATOM   2214  R1  CHO   357     105.531 110.094  32.446  1.00  0.00            
ATOM   2215  R2  CHO   357     104.831 108.794  34.796  1.00  0.00            
ATOM   2216  R3  CHO   357     106.631 110.494  35.896  1.00  0.00            
ATOM   2217  R4  CHO   357     105.431 109.144  38.196  1.00  0.00            
ATOM   2218  R5  CHO   357     105.531 111.294  37.896  1.00  0.00            
ATOM   2219  C1  CHO   357     107.431 110.944  41.196  1.00  0.00           C
ATOM   2220  C2  CHO   357     106.881 109.144  43.446  1.00  0.00           C
ATOM   2221  ROH CHO   358     144.481  85.444  57.696  1.00  0.00            
ATOM   2222  R1  CHO   358     144.781  86.794  55.196  1.00  0.00            
ATOM   2223  R2  CHO   358     145.881  85.544  52.996  1.00  0.00            
ATOM   2224  R3  CHO   358     143.581  86.344  51.796  1.00  0.00            
ATOM   2225  R4  CHO   358     145.231  85.244  49.596  1.00  0.00            
ATOM   2226  R5  CHO   358     144.281  87.194  49.646  1.00  0.00            
ATOM   2227  C1  CHO   358     142.631  85.794  46.546  1.00  0.00           C
ATOM   2228  C2  CHO   358     139.331  84.744  45.596  1.00  0.00           C
ATOM   2229  ROH CHO   359      88.831  69.344  52.246  1.00  0.00            
ATOM   2230  R1  CHO   359      89.631  68.244  49.746  1.00  0.00            
ATOM   2231  R2  CHO   359      89.031  69.444  47.346  1.00  0.00            
ATOM   2232  R3  CHO   359      91.731  69.294  46.946  1.00  0.00            
ATOM   2233  R4  CHO   359      90.631  70.044  44.346  1.00  0.00            
ATOM   2234  R5  CHO   359      91.981  68.394  44.746  1.00  0.00            
ATOM   2235  C1  CHO   359      94.081  70.294  42.246  1.00  0.00           C
ATOM   2236  C2  CHO   359      96.781  70.694  39.596  1.00  0.00           C
ATOM   2237  ROH CHO   360     203.981  60.044  29.646  1.00  0.00            
ATOM   2238  R1  CHO   360     204.731  60.744  32.296  1.00  0.00            
ATOM   2239  R2  CHO   360     203.031  60.594  34.396  1.00  0.00            
ATOM   2240  R3  CHO   360     204.981  59.044  35.496  1.00  0.00            
ATOM   2241  R4  CHO   360     202.831  58.994  37.496  1.00  0.00            
ATOM   2242  R5  CHO   360     204.931  59.544  37.846  1.00  0.00            
ATOM   2243  C1  CHO   360     204.531  56.594  40.296  1.00  0.00           C
ATOM   2244  C2  CHO   360     201.631  57.944  43.146  1.00  0.00           C
ATOM   2245  ROH CHO   361      37.331  31.894  22.496  1.00  0.00            
ATOM   2246  R1  CHO   361      36.681  31.494  25.196  1.00  0.00            
ATOM   2247  R2  CHO   361      38.381  32.144  27.296  1.00  0.00            
ATOM   2248  R3  CHO   361      36.231  33.594  28.146  1.00  0.00            
ATOM   2249  R4  CHO   361      37.631  32.694  30.596  1.00  0.00            
ATOM   2250  R5  CHO   361      35.531  32.394  30.096  1.00  0.00            
ATOM   2251  C1  CHO   361      35.181  34.344  33.346  1.00  0.00           C
ATOM   2252  C2  CHO   361      34.031  31.494  35.046  1.00  0.00           C
ATOM   2253  ROH CHO   362     206.581  37.244  28.946  1.00  0.00            
ATOM   2254  R1  CHO   362     205.281  36.094  31.196  1.00  0.00            
ATOM   2255  R2  CHO   362     206.681  34.894  33.246  1.00  0.00            
ATOM   2256  R3  CHO   362     205.231  36.594  34.796  1.00  0.00            
ATOM   2257  R4  CHO   362     206.581  34.844  36.696  1.00  0.00            
ATOM   2258  R5  CHO   362     204.431  35.294  36.596  1.00  0.00            
ATOM   2259  C1  CHO   362     205.131  36.444  40.146  1.00  0.00           C
ATOM   2260  C2  CHO   362     207.431  33.894  42.546  1.00  0.00           C
ATOM   2261  ROH CHO   363     101.531 137.944  21.446  1.00  0.00            
ATOM   2262  R1  CHO   363     102.331 139.194  23.846  1.00  0.00            
ATOM   2263  R2  CHO   363     100.631 140.794  25.346  1.00  0.00            
ATOM   2264  R3  CHO   363     101.281 139.094  27.346  1.00  0.00            
ATOM   2265  R4  CHO   363     100.381 141.444  28.746  1.00  0.00            
ATOM   2266  R5  CHO   363     102.281 140.444  28.996  1.00  0.00            
ATOM   2267  C1  CHO   363     100.881 140.244  32.546  1.00  0.00           C
ATOM   2268  C2  CHO   363      98.831 139.894  35.196  1.00  0.00           C
ATOM   2269  ROH CHO   364      10.231 213.244  22.646  1.00  0.00            
ATOM   2270  R1  CHO   364       9.181 212.444  25.146  1.00  0.00            
ATOM   2271  R2  CHO   364      10.731 211.494  27.196  1.00  0.00            
ATOM   2272  R3  CHO   364       9.531 213.444  28.596  1.00  0.00            
ATOM   2273  R4  CHO   364      11.181 212.094  30.546  1.00  0.00            
ATOM   2274  R5  CHO   364       9.081 212.494  30.746  1.00  0.00            
ATOM   2275  C1  CHO   364      10.331 214.344  33.846  1.00  0.00           C
ATOM   2276  C2  CHO   364       9.781 212.044  36.496  1.00  0.00           C
ATOM   2277  ROH CHO   365      33.431 109.544  49.296  1.00  0.00            
ATOM   2278  R1  CHO   365      34.081 108.394  46.796  1.00  0.00            
ATOM   2279  R2  CHO   365      32.181 107.144  45.196  1.00  0.00            
ATOM   2280  R3  CHO   365      33.031 108.894  43.346  1.00  0.00            
ATOM   2281  R4  CHO   365      32.081 106.594  41.796  1.00  0.00            
ATOM   2282  R5  CHO   365      34.031 107.544  41.646  1.00  0.00            
ATOM   2283  C1  CHO   365      32.831 107.994  38.046  1.00  0.00           C
ATOM   2284  C2  CHO   365      34.631 105.894  36.096  1.00  0.00           C
ATOM   2285  ROH CHO   366     156.031  14.094  20.046  1.00  0.00            
ATOM   2286  R1  CHO   366     155.681  14.144  22.846  1.00  0.00            
ATOM   2287  R2  CHO   366     155.031  11.894  24.296  1.00  0.00            
ATOM   2288  R3  CHO   366     157.231  12.594  25.746  1.00  0.00            
ATOM   2289  R4  CHO   366     156.081  10.344  27.246  1.00  0.00            
ATOM   2290  R5  CHO   366     156.581  12.294  27.996  1.00  0.00            
ATOM   2291  C1  CHO   366     158.731  10.144  30.246  1.00  0.00           C
ATOM   2292  C2  CHO   366     160.431   7.694  32.546  1.00  0.00           C
ATOM   2293  ROH CHO   367     138.881  83.794  26.196  1.00  0.00            
ATOM   2294  R1  CHO   367     140.181  83.894  28.696  1.00  0.00            
ATOM   2295  R2  CHO   367     139.281  85.444  30.846  1.00  0.00            
ATOM   2296  R3  CHO   367     139.331  83.044  32.146  1.00  0.00            
ATOM   2297  R4  CHO   367     139.081  85.094  34.246  1.00  0.00            
ATOM   2298  R5  CHO   367     140.631  83.544  34.146  1.00  0.00            
ATOM   2299  C1  CHO   367     139.081  82.694  37.546  1.00  0.00           C
ATOM   2300  C2  CHO   367     138.131  83.744  40.846  1.00  0.00           C
ATOM   2301  ROH CHO   368     155.281 137.194  57.396  1.00  0.00            
ATOM   2302  R1  CHO   368     156.781 135.844  55.396  1.00  0.00            
ATOM   2303  R2  CHO   368     156.631 133.094  54.996  1.00  0.00            
ATOM   2304  R3  CHO   368     155.981 133.844  52.446  1.00  0.00            
ATOM   2305  R4  CHO   368     156.731 130.994  52.296  1.00  0.00            
ATOM   2306  R5  CHO   368     157.581 132.644  51.096  1.00  0.00            
ATOM   2307  C1  CHO   368     156.181 130.444  48.296  1.00  0.00           C
ATOM   2308  C2  CHO   368     155.531 127.894  44.846  1.00  0.00           C
ATOM   2309  ROH CHO   369      42.331  94.294  20.546  1.00  0.00            
ATOM   2310  R1  CHO   369      42.481  93.944  23.346  1.00  0.00            
ATOM   2311  R2  CHO   369      41.481  95.794  25.096  1.00  0.00            
ATOM   2312  R3  CHO   369      40.131  93.644  26.096  1.00  0.00            
ATOM   2313  R4  CHO   369      40.181  95.594  28.296  1.00  0.00            
ATOM   2314  R5  CHO   369      40.831  93.494  28.396  1.00  0.00            
ATOM   2315  C1  CHO   369      38.131  93.444  31.096  1.00  0.00           C
ATOM   2316  C2  CHO   369      37.881  92.994  35.746  1.00  0.00           C
ATOM   2317  ROH CHO   370     176.931 123.794  19.896  1.00  0.00            
ATOM   2318  R1  CHO   370     176.931 125.344  22.246  1.00  0.00            
ATOM   2319  R2  CHO   370     175.031 124.994  24.246  1.00  0.00            
ATOM   2320  R3  CHO   370     177.231 124.694  25.796  1.00  0.00            
ATOM   2321  R4  CHO   370     175.081 125.394  27.696  1.00  0.00            
ATOM   2322  R5  CHO   370     176.981 126.394  27.496  1.00  0.00            
ATOM   2323  C1  CHO   370     177.131 125.344  31.146  1.00  0.00           C
ATOM   2324  C2  CHO   370     176.131 124.944  34.896  1.00  0.00           C
ATOM   2325  ROH CHO   371      91.731 158.144  26.546  1.00  0.00            
ATOM   2326  R1  CHO   371      92.931 158.294  29.096  1.00  0.00            
ATOM   2327  R2  CHO   371      91.431 158.644  31.396  1.00  0.00            
ATOM   2328  R3  CHO   371      92.731 156.394  32.196  1.00  0.00            
ATOM   2329  R4  CHO   371      92.281 157.944  34.646  1.00  0.00            
ATOM   2330  R5  CHO   371      94.181 157.194  33.946  1.00  0.00            
ATOM   2331  C1  CHO   371      94.031 155.444  37.346  1.00  0.00           C
ATOM   2332  C2  CHO   371      93.081 154.194  41.596  1.00  0.00           C
ATOM   2333  ROH CHO   372     199.381 172.444  48.946  1.00  0.00            
ATOM   2334  R1  CHO   372     200.931 172.644  46.596  1.00  0.00            
ATOM   2335  R2  CHO   372     199.981 171.894  44.096  1.00  0.00            
ATOM   2336  R3  CHO   372     200.731 174.394  43.396  1.00  0.00            
ATOM   2337  R4  CHO   372     200.331 173.044  40.846  1.00  0.00            
ATOM   2338  R5  CHO   372     202.081 174.144  41.496  1.00  0.00            
ATOM   2339  C1  CHO   372     201.181 176.044  38.296  1.00  0.00           C
ATOM   2340  C2  CHO   372     201.031 177.694  34.796  1.00  0.00           C
ATOM   2341  ROH CHO   373     108.581 148.594  21.446  1.00  0.00            
ATOM   2342  R1  CHO   373     108.831 147.644  24.096  1.00  0.00            
ATOM   2343  R2  CHO   373     109.381 149.344  26.246  1.00  0.00            
ATOM   2344  R3  CHO   373     107.131 148.244  27.296  1.00  0.00            
ATOM   2345  R4  CHO   373     108.631 149.244  29.596  1.00  0.00            
ATOM   2346  R5  CHO   373     107.881 147.244  29.296  1.00  0.00            
ATOM   2347  C1  CHO   373     106.031 148.194  32.546  1.00  0.00           C
ATOM   2348  C2  CHO   373     107.031 149.694  33.946  1.00  0.00           C
ATOM   2349  ROH CHO   374     165.831 132.894  17.746  1.00  0.00            
ATOM   2350  R1  CHO   374     167.031 134.344  19.846  1.00  0.00            
ATOM   2351  R2  CHO   374     165.881 136.644  20.946  1.00  0.00            
ATOM   2352  R3  CHO   374     166.131 135.294  23.246  1.00  0.00            
ATOM   2353  R4  CHO   374     166.031 138.094  24.046  1.00  0.00            
ATOM   2354  R5  CHO   374     167.581 136.644  24.596  1.00  0.00            
ATOM   2355  C1  CHO   374     166.381 137.694  28.046  1.00  0.00           C
ATOM   2356  C2  CHO   374     166.531 138.394  32.446  1.00  0.00           C
ATOM   2357  ROH CHO   375      99.031 211.094  52.946  1.00  0.00            
ATOM   2358  R1  CHO   375     100.231 211.644  50.446  1.00  0.00            
ATOM   2359  R2  CHO   375      99.981 209.894  48.296  1.00  0.00            
ATOM   2360  R3  CHO   375      99.031 212.144  46.996  1.00  0.00            
ATOM   2361  R4  CHO   375     100.481 210.594  44.946  1.00  0.00            
ATOM   2362  R5  CHO   375     100.781 212.694  45.496  1.00  0.00            
ATOM   2363  C1  CHO   375      99.881 213.094  41.796  1.00  0.00           C
ATOM   2364  C2  CHO   375      99.331 215.944  38.496  1.00  0.00           C
ATOM   2365  ROH CHO   376     122.031 117.844  25.346  1.00  0.00            
ATOM   2366  R1  CHO   376     123.631 118.494  27.596  1.00  0.00            
ATOM   2367  R2  CHO   376     122.881 120.294  29.496  1.00  0.00            
ATOM   2368  R3  CHO   376     123.331 118.244  31.196  1.00  0.00            
ATOM   2369  R4  CHO   376     122.881 120.544  32.946  1.00  0.00            
ATOM   2370  R5  CHO   376     124.631 119.244  32.996  1.00  0.00            
ATOM   2371  C1  CHO   376     123.381 118.744  36.546  1.00  0.00           C
ATOM   2372  C2  CHO   376     122.881 118.994  39.446  1.00  0.00           C
ATOM   2373  ROH CHO   377     132.131 132.794  58.196  1.00  0.00            
ATOM   2374  R1  CHO   377     130.781 130.444  57.296  1.00  0.00            
ATOM   2375  R2  CHO   377     128.481 130.594  55.746  1.00  0.00            
ATOM   2376  R3  CHO   377     129.931 128.994  54.046  1.00  0.00            
ATOM   2377  R4  CHO   377     127.131 128.244  53.596  1.00  0.00            
ATOM   2378  R5  CHO   377     128.781 126.894  54.096  1.00  0.00            
ATOM   2379  C1  CHO   377     127.681 125.394  50.746  1.00  0.00           C
ATOM   2380  C2  CHO   377     124.131 123.494  49.146  1.00  0.00           C
ATOM   2381  ROH CHO   378     189.481  30.394  21.846  1.00  0.00            
ATOM   2382  R1  CHO   378     189.331  30.544  24.646  1.00  0.00            
ATOM   2383  R2  CHO   378     187.681  28.894  26.146  1.00  0.00            
ATOM   2384  R3  CHO   378     189.981  28.294  27.446  1.00  0.00            
ATOM   2385  R4  CHO   378     187.831  27.494  29.296  1.00  0.00            
ATOM   2386  R5  CHO   378     189.481  28.844  29.746  1.00  0.00            
ATOM   2387  C1  CHO   378     190.081  26.194  32.396  1.00  0.00           C
ATOM   2388  C2  CHO   378     189.981  24.694  36.246  1.00  0.00           C
ATOM   2389  ROH CHO   379      20.631 115.694  19.946  1.00  0.00            
ATOM   2390  R1  CHO   379      19.531 115.894  22.546  1.00  0.00            
ATOM   2391  R2  CHO   379      19.931 113.994  24.496  1.00  0.00            
ATOM   2392  R3  CHO   379      20.831 116.094  25.946  1.00  0.00            
ATOM   2393  R4  CHO   379      20.581 113.894  27.896  1.00  0.00            
ATOM   2394  R5  CHO   379      19.681 115.894  28.046  1.00  0.00            
ATOM   2395  C1  CHO   379      21.781 115.894  31.246  1.00  0.00           C
ATOM   2396  C2  CHO   379      23.981 114.544  32.746  1.00  0.00           C
ATOM   2397  ROH CHO   380     189.231 112.294  56.296  1.00  0.00            
ATOM   2398  R1  CHO   380     188.581 113.094  53.646  1.00  0.00            
ATOM   2399  R2  CHO   380     189.831 112.044  51.396  1.00  0.00            
ATOM   2400  R3  CHO   380     187.281 111.544  50.646  1.00  0.00            
ATOM   2401  R4  CHO   380     188.781 111.644  48.146  1.00  0.00            
ATOM   2402  R5  CHO   380     187.031 112.794  48.596  1.00  0.00            
ATOM   2403  C1  CHO   380     185.781 110.944  45.496  1.00  0.00           C
ATOM   2404  C2  CHO   380     185.081 110.244  41.796  1.00  0.00           C
ATOM   2405  ROH CHO   381     111.281  58.894  22.846  1.00  0.00            
ATOM   2406  R1  CHO   381     111.781  60.894  24.796  1.00  0.00            
ATOM   2407  R2  CHO   381     110.131  61.244  26.996  1.00  0.00            
ATOM   2408  R3  CHO   381     112.481  60.994  28.346  1.00  0.00            
ATOM   2409  R4  CHO   381     110.581  61.944  30.346  1.00  0.00            
ATOM   2410  R5  CHO   381     112.481  62.844  29.896  1.00  0.00            
ATOM   2411  C1  CHO   381     113.031  62.144  33.596  1.00  0.00           C
ATOM   2412  C2  CHO   381     111.981  62.994  37.896  1.00  0.00           C
ATOM   2413  ROH CHO   382     156.181  73.694  60.246  1.00  0.00            
ATOM   2414  R1  CHO   382     155.081  72.594  57.946  1.00  0.00            
ATOM   2415  R2  CHO   382     153.281  73.994  56.296  1.00  0.00            
ATOM   2416  R3  CHO   382     155.081  73.344  54.346  1.00  0.00            
ATOM   2417  R4  CHO   382     152.581  73.794  52.946  1.00  0.00            
ATOM   2418  R5  CHO   382     153.831  71.994  52.796  1.00  0.00            
ATOM   2419  C1  CHO   382     153.831  73.094  49.146  1.00  0.00           C
ATOM   2420  C2  CHO   382     152.031  73.594  46.346  1.00  0.00           C
ATOM   2421  ROH CHO   383      71.431 100.794  47.496  1.00  0.00            
ATOM   2422  R1  CHO   383      71.881 100.794  44.696  1.00  0.00            
ATOM   2423  R2  CHO   383      72.881 102.994  43.396  1.00  0.00            
ATOM   2424  R3  CHO   383      74.681 101.194  42.446  1.00  0.00            
ATOM   2425  R4  CHO   383      74.131 102.944  40.146  1.00  0.00            
ATOM   2426  R5  CHO   383      73.981 100.744  40.196  1.00  0.00            
ATOM   2427  C1  CHO   383      76.581 101.194  37.446  1.00  0.00           C
ATOM   2428  C2  CHO   383      76.181 104.644  35.946  1.00  0.00           C
ATOM   2429  ROH CHO   384       6.781  78.994  22.446  1.00  0.00            
ATOM   2430  R1  CHO   384       7.831  77.044  24.196  1.00  0.00            
ATOM   2431  R2  CHO   384      10.131  77.444  25.696  1.00  0.00            
ATOM   2432  R3  CHO   384       8.531  76.794  27.746  1.00  0.00            
ATOM   2433  R4  CHO   384      11.231  76.294  28.746  1.00  0.00            
ATOM   2434  R5  CHO   384       9.581  74.894  28.796  1.00  0.00            
ATOM   2435  C1  CHO   384      10.381  75.044  32.496  1.00  0.00           C
ATOM   2436  C2  CHO   384       8.581  73.544  35.546  1.00  0.00           C
ATOM   2437  ROH CHO   385     198.381  62.644  28.796  1.00  0.00            
ATOM   2438  R1  CHO   385     198.931  62.844  31.596  1.00  0.00            
ATOM   2439  R2  CHO   385     196.981  62.944  33.496  1.00  0.00            
ATOM   2440  R3  CHO   385     198.281  60.844  34.546  1.00  0.00            
ATOM   2441  R4  CHO   385     196.781  61.994  36.796  1.00  0.00            
ATOM   2442  R5  CHO   385     198.881  61.594  36.746  1.00  0.00            
ATOM   2443  C1  CHO   385     197.881  59.444  39.746  1.00  0.00           C
ATOM   2444  C2  CHO   385     196.831  61.294  42.646  1.00  0.00           C
ATOM   2445  ROH CHO   386     179.431  87.994  25.796  1.00  0.00            
ATOM   2446  R1  CHO   386     180.231  87.594  28.446  1.00  0.00            
ATOM   2447  R2  CHO   386     180.931  89.644  30.146  1.00  0.00            
ATOM   2448  R3  CHO   386     179.031  88.544  31.746  1.00  0.00            
ATOM   2449  R4  CHO   386     180.981  89.744  33.596  1.00  0.00            
ATOM   2450  R5  CHO   386     180.281  87.694  33.596  1.00  0.00            
ATOM   2451  C1  CHO   386     179.281  88.744  37.146  1.00  0.00           C
ATOM   2452  C2  CHO   386     178.481  86.744  40.396  1.00  0.00           C
ATOM   2453  ROH CHO   387     180.081  53.544  58.996  1.00  0.00            
ATOM   2454  R1  CHO   387     180.281  54.444  56.296  1.00  0.00            
ATOM   2455  R2  CHO   387     178.081  55.344  54.896  1.00  0.00            
ATOM   2456  R3  CHO   387     179.681  57.544  54.546  1.00  0.00            
ATOM   2457  R4  CHO   387     177.531  57.844  52.546  1.00  0.00            
ATOM   2458  R5  CHO   387     179.681  57.894  52.146  1.00  0.00            
ATOM   2459  C1  CHO   387     178.681  61.294  50.796  1.00  0.00           C
ATOM   2460  C2  CHO   387     179.781  62.344  47.246  1.00  0.00           C
ATOM   2461  ROH CHO   388      62.481  -0.056  57.696  1.00  0.00            
ATOM   2462  R1  CHO   388      62.431  -0.306  54.896  1.00  0.00            
ATOM   2463  R2  CHO   388      61.731   1.794  53.196  1.00  0.00            
ATOM   2464  R3  CHO   388      64.131   1.244  52.046  1.00  0.00            
ATOM   2465  R4  CHO   388      62.631   2.744  49.996  1.00  0.00            
ATOM   2466  R5  CHO   388      63.581   0.744  49.746  1.00  0.00            
ATOM   2467  C1  CHO   388      65.381   2.744  47.046  1.00  0.00           C
ATOM   2468  C2  CHO   388      66.181   1.544  43.096  1.00  0.00           C
ATOM   2469  ROH CHO   389     190.381  99.244  57.846  1.00  0.00            
ATOM   2470  R1  CHO   389     191.831  98.394  55.596  1.00  0.00            
ATOM   2471  R2  CHO   389     190.831  96.594  53.746  1.00  0.00            
ATOM   2472  R3  CHO   389     191.481  98.544  51.996  1.00  0.00            
ATOM   2473  R4  CHO   389     191.881  96.044  50.496  1.00  0.00            
ATOM   2474  R5  CHO   389     193.331  97.644  50.746  1.00  0.00            
ATOM   2475  C1  CHO   389     193.131  97.544  46.946  1.00  0.00           C
ATOM   2476  C2  CHO   389     192.831  96.244  43.446  1.00  0.00           C
ATOM   2477  ROH CHO   390      57.081  54.894  48.746  1.00  0.00            
ATOM   2478  R1  CHO   390      56.381  55.744  46.146  1.00  0.00            
ATOM   2479  R2  CHO   390      58.281  56.794  44.396  1.00  0.00            
ATOM   2480  R3  CHO   390      57.281  54.844  42.746  1.00  0.00            
ATOM   2481  R4  CHO   390      59.631  55.894  41.346  1.00  0.00            
ATOM   2482  R5  CHO   390      57.631  55.744  40.546  1.00  0.00            
ATOM   2483  C1  CHO   390      59.531  53.594  37.996  1.00  0.00           C
ATOM   2484  C2  CHO   390      58.981  51.594  34.296  1.00  0.00           C
ATOM   2485  ROH CHO   391     213.031  63.344  27.396  1.00  0.00            
ATOM   2486  R1  CHO   391     212.431  62.294  29.946  1.00  0.00            
ATOM   2487  R2  CHO   391     214.081  60.494  31.246  1.00  0.00            
ATOM   2488  R3  CHO   391     213.981  62.344  33.246  1.00  0.00            
ATOM   2489  R4  CHO   391     213.631  59.744  34.546  1.00  0.00            
ATOM   2490  R5  CHO   391     212.331  61.494  34.746  1.00  0.00            
ATOM   2491  C1  CHO   391     213.331  61.044  38.396  1.00  0.00           C
ATOM   2492  C2  CHO   391     215.731  59.844  41.896  1.00  0.00           C
ATOM   2493  ROH CHO   392      68.531  90.294  50.446  1.00  0.00            
ATOM   2494  R1  CHO   392      67.981  91.244  47.846  1.00  0.00            
ATOM   2495  R2  CHO   392      69.881  91.394  45.896  1.00  0.00            
ATOM   2496  R3  CHO   392      68.131  89.894  44.446  1.00  0.00            
ATOM   2497  R4  CHO   392      69.331  91.694  42.496  1.00  0.00            
ATOM   2498  R5  CHO   392      67.181  91.444  42.896  1.00  0.00            
ATOM   2499  C1  CHO   392      67.331  90.494  39.196  1.00  0.00           C
ATOM   2500  C2  CHO   392      66.381  90.344  36.046  1.00  0.00           C
ATOM   2501  ROH CHO   393     164.681 191.044  13.246  1.00  0.00            
ATOM   2502  R1  CHO   393     163.931 190.844  15.946  1.00  0.00            
ATOM   2503  R2  CHO   393     165.081 189.044  17.696  1.00  0.00            
ATOM   2504  R3  CHO   393     165.531 191.244  19.196  1.00  0.00            
ATOM   2505  R4  CHO   393     164.981 189.144  21.146  1.00  0.00            
ATOM   2506  R5  CHO   393     163.981 191.044  20.996  1.00  0.00            
ATOM   2507  C1  CHO   393     165.331 191.244  24.546  1.00  0.00           C
ATOM   2508  C2  CHO   393     165.631 189.644  27.746  1.00  0.00           C
ATOM   2509  ROH CHO   394     111.431 104.944  56.846  1.00  0.00            
ATOM   2510  R1  CHO   394     111.831 103.744  54.346  1.00  0.00            
ATOM   2511  R2  CHO   394     109.831 102.344  52.996  1.00  0.00            
ATOM   2512  R3  CHO   394     110.431 104.094  50.996  1.00  0.00            
ATOM   2513  R4  CHO   394     109.081 101.844  49.696  1.00  0.00            
ATOM   2514  R5  CHO   394     111.031 102.644  49.146  1.00  0.00            
ATOM   2515  C1  CHO   394     109.231 103.094  45.846  1.00  0.00           C
ATOM   2516  C2  CHO   394     107.631 104.594  42.496  1.00  0.00           C
ATOM   2517  ROH CHO   395     125.731  42.444  23.546  1.00  0.00            
ATOM   2518  R1  CHO   395     124.531  41.394  25.896  1.00  0.00            
ATOM   2519  R2  CHO   395     125.681  39.244  27.246  1.00  0.00            
ATOM   2520  R3  CHO   395     125.531  40.944  29.396  1.00  0.00            
ATOM   2521  R4  CHO   395     125.081  38.294  30.546  1.00  0.00            
ATOM   2522  R5  CHO   395     123.781  40.044  30.746  1.00  0.00            
ATOM   2523  C1  CHO   395     124.581  39.344  34.396  1.00  0.00           C
ATOM   2524  C2  CHO   395     125.331  42.344  37.446  1.00  0.00           C
ATOM   2525  ROH CHO   396     119.481 219.494  48.396  1.00  0.00            
ATOM   2526  R1  CHO   396     118.381 220.144  45.846  1.00  0.00            
ATOM   2527  R2  CHO   396     119.331 222.194  44.296  1.00  0.00            
ATOM   2528  R3  CHO   396     119.581 220.294  42.396  1.00  0.00            
ATOM   2529  R4  CHO   396     119.931 222.794  40.946  1.00  0.00            
ATOM   2530  R5  CHO   396     118.531 221.194  40.496  1.00  0.00            
ATOM   2531  C1  CHO   396     120.481 221.294  37.246  1.00  0.00           C
ATOM   2532  C2  CHO   396     121.781 222.894  33.896  1.00  0.00           C
ATOM   2533  ROH CHO   397     123.031 133.394  56.296  1.00  0.00            
ATOM   2534  R1  CHO   397     124.131 131.694  54.296  1.00  0.00            
ATOM   2535  R2  CHO   397     122.731 129.544  53.246  1.00  0.00            
ATOM   2536  R3  CHO   397     123.331 130.794  50.896  1.00  0.00            
ATOM   2537  R4  CHO   397     123.331 127.944  50.246  1.00  0.00            
ATOM   2538  R5  CHO   397     124.931 129.344  49.846  1.00  0.00            
ATOM   2539  C1  CHO   397     124.181 128.094  46.296  1.00  0.00           C
ATOM   2540  C2  CHO   397     121.381 126.644  43.646  1.00  0.00           C
ATOM   2541  ROH CHO   398     163.081 104.694  20.596  1.00  0.00            
ATOM   2542  R1  CHO   398     163.731 106.294  22.846  1.00  0.00            
ATOM   2543  R2  CHO   398     161.931 107.894  24.146  1.00  0.00            
ATOM   2544  R3  CHO   398     162.731 106.444  26.346  1.00  0.00            
ATOM   2545  R4  CHO   398     162.531 109.244  27.296  1.00  0.00            
ATOM   2546  R5  CHO   398     164.281 107.894  27.446  1.00  0.00            
ATOM   2547  C1  CHO   398     163.631 108.694  31.146  1.00  0.00           C
ATOM   2548  C2  CHO   398     162.931 109.894  33.896  1.00  0.00           C
ATOM   2549  ROH CHO   399       9.581 198.244  27.646  1.00  0.00            
ATOM   2550  R1  CHO   399       9.231 197.144  30.196  1.00  0.00            
ATOM   2551  R2  CHO   399       7.231 197.994  31.896  1.00  0.00            
ATOM   2552  R3  CHO   399       6.581 195.344  31.946  1.00  0.00            
ATOM   2553  R4  CHO   399       5.131 196.494  34.196  1.00  0.00            
ATOM   2554  R5  CHO   399       6.481 194.794  34.246  1.00  0.00            
ATOM   2555  C1  CHO   399       3.331 193.144  35.596  1.00  0.00           C
ATOM   2556  C2  CHO   399       0.331 193.394  38.746  1.00  0.00           C
ATOM   2557  ROH CHO   400      21.881 137.094  17.796  1.00  0.00            
ATOM   2558  R1  CHO   400      22.381 138.044  20.446  1.00  0.00            
ATOM   2559  R2  CHO   400      20.831 139.944  21.646  1.00  0.00            
ATOM   2560  R3  CHO   400      20.631 138.094  23.596  1.00  0.00            
ATOM   2561  R4  CHO   400      20.331 140.644  24.996  1.00  0.00            
ATOM   2562  R5  CHO   400      21.731 139.044  25.496  1.00  0.00            
ATOM   2563  C1  CHO   400      19.831 139.294  28.796  1.00  0.00           C
ATOM   2564  C2  CHO   400      16.881 140.944  31.696  1.00  0.00           C
ATOM   2565  ROH CHO   401     147.031  18.944  20.246  1.00  0.00            
ATOM   2566  R1  CHO   401     147.181  19.244  23.046  1.00  0.00            
ATOM   2567  R2  CHO   401     146.331  21.494  24.396  1.00  0.00            
ATOM   2568  R3  CHO   401     144.831  19.694  25.796  1.00  0.00            
ATOM   2569  R4  CHO   401     145.231  21.944  27.646  1.00  0.00            
ATOM   2570  R5  CHO   401     145.681  19.844  28.046  1.00  0.00            
ATOM   2571  C1  CHO   401     143.181  20.544  30.846  1.00  0.00           C
ATOM   2572  C2  CHO   401     143.331  22.044  34.196  1.00  0.00           C
ATOM   2573  ROH CHO   402     126.131  62.594  22.296  1.00  0.00            
ATOM   2574  R1  CHO   402     125.481  62.994  24.996  1.00  0.00            
ATOM   2575  R2  CHO   402     125.731  60.994  26.896  1.00  0.00            
ATOM   2576  R3  CHO   402     127.231  62.894  28.196  1.00  0.00            
ATOM   2577  R4  CHO   402     126.631  60.894  30.246  1.00  0.00            
ATOM   2578  R5  CHO   402     126.231  63.044  30.396  1.00  0.00            
ATOM   2579  C1  CHO   402     128.481  62.594  33.396  1.00  0.00           C
ATOM   2580  C2  CHO   402     126.981  63.194  35.946  1.00  0.00           C
ATOM   2581  ROH CHO   403      69.331  82.294  17.846  1.00  0.00            
ATOM   2582  R1  CHO   403      68.131  82.544  20.396  1.00  0.00            
ATOM   2583  R2  CHO   403      69.131  81.294  22.646  1.00  0.00            
ATOM   2584  R3  CHO   403      69.181  83.794  23.696  1.00  0.00            
ATOM   2585  R4  CHO   403      69.331  81.994  25.996  1.00  0.00            
ATOM   2586  R5  CHO   403      67.881  83.594  25.696  1.00  0.00            
ATOM   2587  C1  CHO   403      69.431  84.744  28.946  1.00  0.00           C
ATOM   2588  C2  CHO   403      69.881  80.944  31.096  1.00  0.00           C
ATOM   2589  ROH CHO   404     172.931 203.894  54.146  1.00  0.00            
ATOM   2590  R1  CHO   404     172.631 205.244  51.646  1.00  0.00            
ATOM   2591  R2  CHO   404     174.781 206.444  50.346  1.00  0.00            
ATOM   2592  R3  CHO   404     173.981 204.844  48.296  1.00  0.00            
ATOM   2593  R4  CHO   404     175.081 207.294  46.996  1.00  0.00            
ATOM   2594  R5  CHO   404     173.131 206.394  46.696  1.00  0.00            
ATOM   2595  C1  CHO   404     174.531 206.294  43.146  1.00  0.00           C
ATOM   2596  C2  CHO   404     171.281 208.094  41.146  1.00  0.00           C
ATOM   2597  ROH CHO   405     123.381   2.094  51.996  1.00  0.00            
ATOM   2598  R1  CHO   405     123.081   3.694  49.696  1.00  0.00            
ATOM   2599  R2  CHO   405     124.631   3.394  47.446  1.00  0.00            
ATOM   2600  R3  CHO   405     122.231   3.194  46.196  1.00  0.00            
ATOM   2601  R4  CHO   405     123.981   4.344  44.196  1.00  0.00            
ATOM   2602  R5  CHO   405     122.081   5.144  44.846  1.00  0.00            
ATOM   2603  C1  CHO   405     121.381   4.744  41.146  1.00  0.00           C
ATOM   2604  C2  CHO   405     118.731   6.544  38.596  1.00  0.00           C
ATOM   2605  ROH CHO   406     165.331 117.144  21.746  1.00  0.00            
ATOM   2606  R1  CHO   406     165.931 117.394  24.496  1.00  0.00            
ATOM   2607  R2  CHO   406     166.331 119.844  25.746  1.00  0.00            
ATOM   2608  R3  CHO   406     164.331 118.944  27.396  1.00  0.00            
ATOM   2609  R4  CHO   406     165.981 120.694  29.096  1.00  0.00            
ATOM   2610  R5  CHO   406     165.431 118.644  29.496  1.00  0.00            
ATOM   2611  C1  CHO   406     163.931 120.394  32.546  1.00  0.00           C
ATOM   2612  C2  CHO   406     166.381 118.544  34.896  1.00  0.00           C
ATOM   2613  ROH CHO   407     167.881   9.844  22.696  1.00  0.00            
ATOM   2614  R1  CHO   407     168.931  11.144  24.946  1.00  0.00            
ATOM   2615  R2  CHO   407     167.781  10.894  27.446  1.00  0.00            
ATOM   2616  R3  CHO   407     170.331  10.194  28.146  1.00  0.00            
ATOM   2617  R4  CHO   407     169.181  11.394  30.596  1.00  0.00            
ATOM   2618  R5  CHO   407     171.031  11.944  29.646  1.00  0.00            
ATOM   2619  C1  CHO   407     172.331  10.944  33.096  1.00  0.00           C
ATOM   2620  C2  CHO   407     170.781  13.894  35.296  1.00  0.00           C
ATOM   2621  ROH CHO   408      30.781 151.494  24.096  1.00  0.00            
ATOM   2622  R1  CHO   408      31.131 150.194  26.596  1.00  0.00            
ATOM   2623  R2  CHO   408      32.331 151.444  28.746  1.00  0.00            
ATOM   2624  R3  CHO   408      30.031 150.744  29.996  1.00  0.00            
ATOM   2625  R4  CHO   408      31.581 152.144  32.046  1.00  0.00            
ATOM   2626  R5  CHO   408      30.681 150.144  32.246  1.00  0.00            
ATOM   2627  C1  CHO   408      28.981 151.894  35.146  1.00  0.00           C
ATOM   2628  C2  CHO   408      31.131 151.644  38.996  1.00  0.00           C
ATOM   2629  ROH CHO   409     167.831  80.094  25.346  1.00  0.00            
ATOM   2630  R1  CHO   409     167.831  78.794  27.846  1.00  0.00            
ATOM   2631  R2  CHO   409     169.431  79.644  29.946  1.00  0.00            
ATOM   2632  R3  CHO   409     167.031  79.744  31.296  1.00  0.00            
ATOM   2633  R4  CHO   409     169.081  80.494  33.296  1.00  0.00            
ATOM   2634  R5  CHO   409     167.581  78.944  33.496  1.00  0.00            
ATOM   2635  C1  CHO   409     166.631  81.094  36.446  1.00  0.00           C
ATOM   2636  C2  CHO   409     166.431  82.594  39.896  1.00  0.00           C
ATOM   2637  ROH CHO   410     194.331  40.294  25.596  1.00  0.00            
ATOM   2638  R1  CHO   410     193.681  38.894  27.946  1.00  0.00            
ATOM   2639  R2  CHO   410     195.431  37.144  29.146  1.00  0.00            
ATOM   2640  R3  CHO   410     195.031  38.694  31.346  1.00  0.00            
ATOM   2641  R4  CHO   410     196.131  36.194  32.396  1.00  0.00            
ATOM   2642  R5  CHO   410     194.281  37.144  32.996  1.00  0.00            
ATOM   2643  C1  CHO   410     196.081  37.094  36.346  1.00  0.00           C
ATOM   2644  C2  CHO   410     194.781  36.044  39.546  1.00  0.00           C
ATOM   2645  ROH CHO   411     136.431  96.394  59.496  1.00  0.00            
ATOM   2646  R1  CHO   411     137.331  97.194  56.946  1.00  0.00            
ATOM   2647  R2  CHO   411     136.081  96.494  54.596  1.00  0.00            
ATOM   2648  R3  CHO   411     136.081  99.194  54.146  1.00  0.00            
ATOM   2649  R4  CHO   411     135.931  97.994  51.446  1.00  0.00            
ATOM   2650  R5  CHO   411     137.381  99.444  52.146  1.00  0.00            
ATOM   2651  C1  CHO   411     135.881 101.344  49.246  1.00  0.00           C
ATOM   2652  C2  CHO   411     135.631 103.544  45.946  1.00  0.00           C
ATOM   2653  ROH CHO   412      97.731 191.394  51.796  1.00  0.00            
ATOM   2654  R1  CHO   412      98.531 190.294  49.346  1.00  0.00            
ATOM   2655  R2  CHO   412      97.081 190.544  46.996  1.00  0.00            
ATOM   2656  R3  CHO   412      99.381 191.594  46.046  1.00  0.00            
ATOM   2657  R4  CHO   412      98.031 190.544  43.696  1.00  0.00            
ATOM   2658  R5  CHO   412     100.031 190.044  44.296  1.00  0.00            
ATOM   2659  C1  CHO   412     100.731 191.494  40.846  1.00  0.00           C
ATOM   2660  C2  CHO   412     100.231 193.194  37.396  1.00  0.00           C
ATOM   2661  ROH CHO   413      91.231  55.744  55.646  1.00  0.00            
ATOM   2662  R1  CHO   413      91.531  56.044  52.846  1.00  0.00            
ATOM   2663  R2  CHO   413      93.481  54.694  51.396  1.00  0.00            
ATOM   2664  R3  CHO   413      91.331  53.844  49.946  1.00  0.00            
ATOM   2665  R4  CHO   413      93.181  54.944  47.996  1.00  0.00            
ATOM   2666  R5  CHO   413      91.081  55.494  48.196  1.00  0.00            
ATOM   2667  C1  CHO   413      91.031  54.244  44.596  1.00  0.00           C
ATOM   2668  C2  CHO   413      93.281  53.594  42.646  1.00  0.00           C
ATOM   2669  ROH CHO   414     189.581 139.094  13.996  1.00  0.00            
ATOM   2670  R1  CHO   414     191.731 139.694  15.746  1.00  0.00            
ATOM   2671  R2  CHO   414     191.531 141.644  17.696  1.00  0.00            
ATOM   2672  R3  CHO   414     192.281 139.644  19.346  1.00  0.00            
ATOM   2673  R4  CHO   414     192.931 142.094  20.846  1.00  0.00            
ATOM   2674  R5  CHO   414     194.281 140.394  20.396  1.00  0.00            
ATOM   2675  C1  CHO   414     194.431 140.444  24.246  1.00  0.00           C
ATOM   2676  C2  CHO   414     195.731 144.644  25.096  1.00  0.00           C
ATOM   2677  ROH CHO   415     193.981  43.644  58.346  1.00  0.00            
ATOM   2678  R1  CHO   415     194.581  42.444  55.846  1.00  0.00            
ATOM   2679  R2  CHO   415     192.631  41.444  54.146  1.00  0.00            
ATOM   2680  R3  CHO   415     193.831  43.094  52.346  1.00  0.00            
ATOM   2681  R4  CHO   415     192.331  41.144  50.696  1.00  0.00            
ATOM   2682  R5  CHO   415     194.481  41.644  50.546  1.00  0.00            
ATOM   2683  C1  CHO   415     193.331  42.544  47.046  1.00  0.00           C
ATOM   2684  C2  CHO   415     192.331  45.894  44.146  1.00  0.00           C
ATOM   2685  ROH CHO   416     133.181 145.244  48.746  1.00  0.00            
ATOM   2686  R1  CHO   416     130.931 145.494  46.996  1.00  0.00            
ATOM   2687  R2  CHO   416     131.231 146.044  44.296  1.00  0.00            
ATOM   2688  R3  CHO   416     129.731 143.794  44.046  1.00  0.00            
ATOM   2689  R4  CHO   416     130.281 144.644  41.296  1.00  0.00            
ATOM   2690  R5  CHO   416     128.281 144.244  42.196  1.00  0.00            
ATOM   2691  C1  CHO   416     128.281 141.744  39.296  1.00  0.00           C
ATOM   2692  C2  CHO   416     128.831 142.394  35.696  1.00  0.00           C
ATOM   2693  ROH CHO   417     192.581 143.244  48.196  1.00  0.00            
ATOM   2694  R1  CHO   417     191.581 144.244  45.696  1.00  0.00            
ATOM   2695  R2  CHO   417     192.731 143.594  43.296  1.00  0.00            
ATOM   2696  R3  CHO   417     190.231 142.794  42.646  1.00  0.00            
ATOM   2697  R4  CHO   417     191.231 143.994  40.196  1.00  0.00            
ATOM   2698  R5  CHO   417     189.381 144.494  41.246  1.00  0.00            
ATOM   2699  C1  CHO   417     188.031 143.544  37.796  1.00  0.00           C
ATOM   2700  C2  CHO   417     188.581 142.344  33.646  1.00  0.00           C
ATOM   2701  ROH CHO   418      73.031 201.894  28.296  1.00  0.00            
ATOM   2702  R1  CHO   418      73.731 201.544  31.046  1.00  0.00            
ATOM   2703  R2  CHO   418      72.131 200.144  32.796  1.00  0.00            
ATOM   2704  R3  CHO   418      74.431 198.744  33.246  1.00  0.00            
ATOM   2705  R4  CHO   418      73.281 199.144  35.896  1.00  0.00            
ATOM   2706  R5  CHO   418      75.281 199.694  35.246  1.00  0.00            
ATOM   2707  C1  CHO   418      76.081 197.294  38.146  1.00  0.00           C
ATOM   2708  C2  CHO   418      78.331 195.344  41.496  1.00  0.00           C
ATOM   2709  ROH CHO   419     197.581 130.094  54.696  1.00  0.00            
ATOM   2710  R1  CHO   419     196.281 129.994  52.196  1.00  0.00            
ATOM   2711  R2  CHO   419     196.081 132.194  50.496  1.00  0.00            
ATOM   2712  R3  CHO   419     197.181 130.444  48.696  1.00  0.00            
ATOM   2713  R4  CHO   419     195.981 132.544  47.096  1.00  0.00            
ATOM   2714  R5  CHO   419     195.631 130.444  46.896  1.00  0.00            
ATOM   2715  C1  CHO   419     196.931 131.194  43.396  1.00  0.00           C
ATOM   2716  C2  CHO   419     194.181 128.744  41.946  1.00  0.00           C
ATOM   2717  ROH CHO   420     163.881 209.844  51.446  1.00  0.00            
ATOM   2718  R1  CHO   420     162.381 209.794  48.996  1.00  0.00            
ATOM   2719  R2  CHO   420     162.181 211.994  47.396  1.00  0.00            
ATOM   2720  R3  CHO   420     163.131 210.294  45.496  1.00  0.00            
ATOM   2721  R4  CHO   420     161.581 212.294  43.996  1.00  0.00            
ATOM   2722  R5  CHO   420     161.331 210.144  43.896  1.00  0.00            
ATOM   2723  C1  CHO   420     162.081 210.844  40.246  1.00  0.00           C
ATOM   2724  C2  CHO   420     163.081 210.894  36.696  1.00  0.00           C
ATOM   2725  ROH CHO   421       4.681 114.994  52.996  1.00  0.00            
ATOM   2726  R1  CHO   421       3.481 115.694  50.496  1.00  0.00            
ATOM   2727  R2  CHO   421       4.581 114.894  48.046  1.00  0.00            
ATOM   2728  R3  CHO   421       2.081 113.894  47.646  1.00  0.00            
ATOM   2729  R4  CHO   421       3.431 113.644  45.096  1.00  0.00            
ATOM   2730  R5  CHO   421       1.481 114.594  45.446  1.00  0.00            
ATOM   2731  C1  CHO   421       0.381 111.944  42.946  1.00  0.00           C
ATOM   2732  C2  CHO   421       1.831 109.994  40.146  1.00  0.00           C
ATOM   2733  ROH CHO   422     122.181 148.894  20.546  1.00  0.00            
ATOM   2734  R1  CHO   422     123.081 148.944  23.196  1.00  0.00            
ATOM   2735  R2  CHO   422     121.481 149.694  25.346  1.00  0.00            
ATOM   2736  R3  CHO   422     122.231 147.294  26.346  1.00  0.00            
ATOM   2737  R4  CHO   422     121.381 148.844  28.696  1.00  0.00            
ATOM   2738  R5  CHO   422     123.281 147.794  28.396  1.00  0.00            
ATOM   2739  C1  CHO   422     122.031 146.044  31.546  1.00  0.00           C
ATOM   2740  C2  CHO   422     122.531 146.344  35.246  1.00  0.00           C
ATOM   2741  ROH CHO   423     139.431  51.994  55.846  1.00  0.00            
ATOM   2742  R1  CHO   423     141.231  51.694  53.696  1.00  0.00            
ATOM   2743  R2  CHO   423     140.931  49.694  51.796  1.00  0.00            
ATOM   2744  R3  CHO   423     141.031  51.794  50.096  1.00  0.00            
ATOM   2745  R4  CHO   423     140.431  49.494  48.396  1.00  0.00            
ATOM   2746  R5  CHO   423     142.031  50.894  48.096  1.00  0.00            
ATOM   2747  C1  CHO   423     140.181  51.344  44.796  1.00  0.00           C
ATOM   2748  C2  CHO   423     138.031  50.644  40.496  1.00  0.00           C
ATOM   2749  ROH CHO   424     113.331  53.644  24.096  1.00  0.00            
ATOM   2750  R1  CHO   424     113.681  52.044  26.396  1.00  0.00            
ATOM   2751  R2  CHO   424     116.031  51.994  27.796  1.00  0.00            
ATOM   2752  R3  CHO   424     114.431  52.644  29.896  1.00  0.00            
ATOM   2753  R4  CHO   424     117.031  52.094  31.096  1.00  0.00            
ATOM   2754  R5  CHO   424     115.131  51.144  31.646  1.00  0.00            
ATOM   2755  C1  CHO   424     116.081  52.694  34.996  1.00  0.00           C
ATOM   2756  C2  CHO   424     115.931  53.494  39.146  1.00  0.00           C
ATOM   2757  ROH CHO   425     207.731 136.494  49.496  1.00  0.00            
ATOM   2758  R1  CHO   425     208.381 135.094  47.146  1.00  0.00            
ATOM   2759  R2  CHO   425     206.531 133.594  45.746  1.00  0.00            
ATOM   2760  R3  CHO   425     207.331 135.144  43.646  1.00  0.00            
ATOM   2761  R4  CHO   425     205.231 133.444  42.546  1.00  0.00            
ATOM   2762  R5  CHO   425     207.231 133.694  41.746  1.00  0.00            
ATOM   2763  C1  CHO   425     205.181 134.844  38.746  1.00  0.00           C
ATOM   2764  C2  CHO   425     206.931 132.144  36.696  1.00  0.00           C
ATOM   2765  ROH CHO   426     194.881 171.894  12.796  1.00  0.00            
ATOM   2766  R1  CHO   426     195.031 169.844  14.796  1.00  0.00            
ATOM   2767  R2  CHO   426     197.231 169.594  16.446  1.00  0.00            
ATOM   2768  R3  CHO   426     195.331 169.744  18.396  1.00  0.00            
ATOM   2769  R4  CHO   426     197.681 168.744  19.746  1.00  0.00            
ATOM   2770  R5  CHO   426     195.731 167.844  19.746  1.00  0.00            
ATOM   2771  C1  CHO   426     196.181 168.344  23.496  1.00  0.00           C
ATOM   2772  C2  CHO   426     196.581 168.694  27.196  1.00  0.00           C
ATOM   2773  ROH CHO   427      78.431 177.644  51.296  1.00  0.00            
ATOM   2774  R1  CHO   427      78.131 176.244  48.896  1.00  0.00            
ATOM   2775  R2  CHO   427      78.231 177.444  46.396  1.00  0.00            
ATOM   2776  R3  CHO   427      80.181 175.594  45.946  1.00  0.00            
ATOM   2777  R4  CHO   427      79.931 177.094  43.396  1.00  0.00            
ATOM   2778  R5  CHO   427      79.781 174.894  43.646  1.00  0.00            
ATOM   2779  C1  CHO   427      82.681 175.094  41.196  1.00  0.00           C
ATOM   2780  C2  CHO   427      82.181 176.344  37.146  1.00  0.00           C
ATOM   2781  ROH CHO   428      27.931 220.994  25.446  1.00  0.00            
ATOM   2782  R1  CHO   428      26.281 222.444  27.196  1.00  0.00            
ATOM   2783  R2  CHO   428      25.831 221.644  29.796  1.00  0.00            
ATOM   2784  R3  CHO   428      26.681 224.194  30.396  1.00  0.00            
ATOM   2785  R4  CHO   428      25.681 223.144  32.946  1.00  0.00            
ATOM   2786  R5  CHO   428      25.131 224.994  31.996  1.00  0.00            
ATOM   2787  C1  CHO   428      26.431 226.344  35.296  1.00  0.00           C
ATOM   2788  C2  CHO   428      24.381 230.544  35.696  1.00  0.00           C
ATOM   2789  ROH CHO   429     145.581  42.294  22.546  1.00  0.00            
ATOM   2790  R1  CHO   429     146.631  42.544  25.196  1.00  0.00            
ATOM   2791  R2  CHO   429     145.131  43.544  27.296  1.00  0.00            
ATOM   2792  R3  CHO   429     145.831  41.194  28.496  1.00  0.00            
ATOM   2793  R4  CHO   429     145.231  43.044  30.696  1.00  0.00            
ATOM   2794  R5  CHO   429     147.081  41.894  30.396  1.00  0.00            
ATOM   2795  C1  CHO   429     145.981  40.544  33.796  1.00  0.00           C
ATOM   2796  C2  CHO   429     146.831  39.644  38.146  1.00  0.00           C
ATOM   2797  ROH CHO   430      68.881 204.044  30.996  1.00  0.00            
ATOM   2798  R1  CHO   430      68.281 203.194  33.596  1.00  0.00            
ATOM   2799  R2  CHO   430      65.731 202.394  34.396  1.00  0.00            
ATOM   2800  R3  CHO   430      67.031 200.144  35.196  1.00  0.00            
ATOM   2801  R4  CHO   430      64.981 200.594  37.246  1.00  0.00            
ATOM   2802  R5  CHO   430      67.081 200.344  37.596  1.00  0.00            
ATOM   2803  C1  CHO   430      65.731 197.394  39.646  1.00  0.00           C
ATOM   2804  C2  CHO   430      64.981 193.044  40.496  1.00  0.00           C
ATOM   2805  ROH CHO   431     163.431 158.344  13.746  1.00  0.00            
ATOM   2806  R1  CHO   431     163.781 158.344  16.546  1.00  0.00            
ATOM   2807  R2  CHO   431     165.831 159.644  17.846  1.00  0.00            
ATOM   2808  R3  CHO   431     163.831 160.844  19.196  1.00  0.00            
ATOM   2809  R4  CHO   431     166.131 160.894  21.046  1.00  0.00            
ATOM   2810  R5  CHO   431     164.131 160.094  21.496  1.00  0.00            
ATOM   2811  C1  CHO   431     164.431 162.744  24.196  1.00  0.00           C
ATOM   2812  C2  CHO   431     165.381 162.744  27.646  1.00  0.00           C
ATOM   2813  ROH CHO   432     183.681  85.994  58.096  1.00  0.00            
ATOM   2814  R1  CHO   432     182.831  86.494  55.446  1.00  0.00            
ATOM   2815  R2  CHO   432     184.481  87.594  53.496  1.00  0.00            
ATOM   2816  R3  CHO   432     183.731  85.394  52.096  1.00  0.00            
ATOM   2817  R4  CHO   432     185.231  87.044  50.196  1.00  0.00            
ATOM   2818  R5  CHO   432     183.231  86.194  49.946  1.00  0.00            
ATOM   2819  C1  CHO   432     184.981  84.644  46.896  1.00  0.00           C
ATOM   2820  C2  CHO   432     185.381  81.894  43.496  1.00  0.00           C
ATOM   2821  ROH CHO   433       0.331  14.644  28.796  1.00  0.00            
ATOM   2822  R1  CHO   433       1.481  13.394  31.096  1.00  0.00            
ATOM   2823  R2  CHO   433       2.831  14.844  33.046  1.00  0.00            
ATOM   2824  R3  CHO   433       1.031  13.694  34.696  1.00  0.00            
ATOM   2825  R4  CHO   433       3.481  13.994  36.346  1.00  0.00            
ATOM   2826  R5  CHO   433       2.381  12.144  35.996  1.00  0.00            
ATOM   2827  C1  CHO   433       2.181  12.444  39.796  1.00  0.00           C
ATOM   2828  C2  CHO   433       5.181  11.544  42.946  1.00  0.00           C
ATOM   2829  ROH CHO   434      43.581  76.794  49.546  1.00  0.00            
ATOM   2830  R1  CHO   434      44.681  76.244  46.946  1.00  0.00            
ATOM   2831  R2  CHO   434      43.131  75.094  44.946  1.00  0.00            
ATOM   2832  R3  CHO   434      43.981  77.244  43.546  1.00  0.00            
ATOM   2833  R4  CHO   434      42.531  75.594  41.596  1.00  0.00            
ATOM   2834  R5  CHO   434      44.531  76.394  41.396  1.00  0.00            
ATOM   2835  C1  CHO   434      42.931  77.944  38.296  1.00  0.00           C
ATOM   2836  C2  CHO   434      41.381  79.244  35.296  1.00  0.00           C
ATOM   2837  ROH CHO   435       8.881  80.644  55.646  1.00  0.00            
ATOM   2838  R1  CHO   435       7.281  80.794  53.346  1.00  0.00            
ATOM   2839  R2  CHO   435       8.131  82.094  51.046  1.00  0.00            
ATOM   2840  R3  CHO   435       7.631  79.744  49.846  1.00  0.00            
ATOM   2841  R4  CHO   435       7.181  81.744  47.746  1.00  0.00            
ATOM   2842  R5  CHO   435       5.781  80.194  48.396  1.00  0.00            
ATOM   2843  C1  CHO   435       6.131  79.244  44.696  1.00  0.00           C
ATOM   2844  C2  CHO   435       6.331  76.794  42.146  1.00  0.00           C
ATOM   2845  ROH CHO   436      90.281   2.694  52.846  1.00  0.00            
ATOM   2846  R1  CHO   436      90.781   2.294  50.096  1.00  0.00            
ATOM   2847  R2  CHO   436      88.831   1.694  48.296  1.00  0.00            
ATOM   2848  R3  CHO   436      89.831   3.844  46.996  1.00  0.00            
ATOM   2849  R4  CHO   436      88.031   2.594  45.046  1.00  0.00            
ATOM   2850  R5  CHO   436      90.131   3.094  44.746  1.00  0.00            
ATOM   2851  C1  CHO   436      88.481   5.144  41.946  1.00  0.00           C
ATOM   2852  C2  CHO   436      88.931   6.194  38.896  1.00  0.00           C
ATOM   2853  ROH CHO   437     120.881 212.894  51.346  1.00  0.00            
ATOM   2854  R1  CHO   437     122.781 213.544  49.346  1.00  0.00            
ATOM   2855  R2  CHO   437     124.331 211.644  48.096  1.00  0.00            
ATOM   2856  R3  CHO   437     123.281 212.744  45.846  1.00  0.00            
ATOM   2857  R4  CHO   437     125.281 210.844  44.846  1.00  0.00            
ATOM   2858  R5  CHO   437     125.131 212.944  44.346  1.00  0.00            
ATOM   2859  C1  CHO   437     124.831 211.444  40.846  1.00  0.00           C
ATOM   2860  C2  CHO   437     127.081 210.744  38.446  1.00  0.00           C
ATOM   2861  ROH CHO   438     221.681  51.894  28.096  1.00  0.00            
ATOM   2862  R1  CHO   438     220.531  50.894  30.446  1.00  0.00            
ATOM   2863  R2  CHO   438     221.931  49.444  32.346  1.00  0.00            
ATOM   2864  R3  CHO   438     220.981  51.344  34.046  1.00  0.00            
ATOM   2865  R4  CHO   438     222.481  49.544  35.746  1.00  0.00            
ATOM   2866  R5  CHO   438     220.431  50.144  35.996  1.00  0.00            
ATOM   2867  C1  CHO   438     221.881  51.344  39.346  1.00  0.00           C
ATOM   2868  C2  CHO   438     224.731  50.344  40.846  1.00  0.00           C
ATOM   2869  ROH CHO   439     192.881  94.494  58.296  1.00  0.00            
ATOM   2870  R1  CHO   439     193.231  92.344  56.546  1.00  0.00            
ATOM   2871  R2  CHO   439     192.631  92.494  53.846  1.00  0.00            
ATOM   2872  R3  CHO   439     195.181  91.644  53.546  1.00  0.00            
ATOM   2873  R4  CHO   439     193.831  90.894  51.046  1.00  0.00            
ATOM   2874  R5  CHO   439     194.981  89.544  52.346  1.00  0.00            
ATOM   2875  C1  CHO   439     196.981  89.144  49.146  1.00  0.00           C
ATOM   2876  C2  CHO   439     197.581  87.294  46.246  1.00  0.00           C
ATOM   2877  ROH CHO   440     143.881 178.594  49.246  1.00  0.00            
ATOM   2878  R1  CHO   440     144.581 179.844  46.846  1.00  0.00            
ATOM   2879  R2  CHO   440     145.931 178.544  44.796  1.00  0.00            
ATOM   2880  R3  CHO   440     143.831 179.394  43.296  1.00  0.00            
ATOM   2881  R4  CHO   440     145.981 178.894  41.346  1.00  0.00            
ATOM   2882  R5  CHO   440     144.781 180.744  41.596  1.00  0.00            
ATOM   2883  C1  CHO   440     143.981 179.894  37.946  1.00  0.00           C
ATOM   2884  C2  CHO   440     145.631 183.444  37.796  1.00  0.00           C
ATOM   2885  ROH CHO   441     127.981 108.794  57.696  1.00  0.00            
ATOM   2886  R1  CHO   441     127.731 109.344  54.946  1.00  0.00            
ATOM   2887  R2  CHO   441     126.081 107.844  53.296  1.00  0.00            
ATOM   2888  R3  CHO   441     125.031 110.294  52.646  1.00  0.00            
ATOM   2889  R4  CHO   441     124.481 108.594  50.296  1.00  0.00            
ATOM   2890  R5  CHO   441     125.481 110.544  50.296  1.00  0.00            
ATOM   2891  C1  CHO   441     122.581 111.344  47.996  1.00  0.00           C
ATOM   2892  C2  CHO   441     120.731 113.544  45.846  1.00  0.00           C
ATOM   2893  ROH CHO   442     175.181  38.544  54.746  1.00  0.00            
ATOM   2894  R1  CHO   442     173.831  39.444  52.446  1.00  0.00            
ATOM   2895  R2  CHO   442     175.131  40.844  50.446  1.00  0.00            
ATOM   2896  R3  CHO   442     174.131  38.844  48.846  1.00  0.00            
ATOM   2897  R4  CHO   442     174.181  41.244  47.146  1.00  0.00            
ATOM   2898  R5  CHO   442     172.481  39.944  47.496  1.00  0.00            
ATOM   2899  C1  CHO   442     172.731  39.644  43.696  1.00  0.00           C
ATOM   2900  C2  CHO   442     173.031  40.194  39.746  1.00  0.00           C
ATOM   2901  ROH CHO   443     122.831 218.294  51.996  1.00  0.00            
ATOM   2902  R1  CHO   443     124.281 218.444  49.596  1.00  0.00            
ATOM   2903  R2  CHO   443     123.431 217.344  47.246  1.00  0.00            
ATOM   2904  R3  CHO   443     123.831 219.844  46.246  1.00  0.00            
ATOM   2905  R4  CHO   443     123.631 218.144  43.896  1.00  0.00            
ATOM   2906  R5  CHO   443     125.231 219.544  44.346  1.00  0.00            
ATOM   2907  C1  CHO   443     124.131 220.994  41.046  1.00  0.00           C
ATOM   2908  C2  CHO   443     125.331 220.194  37.046  1.00  0.00           C
ATOM   2909  ROH CHO   444      35.981  53.294  18.546  1.00  0.00            
ATOM   2910  R1  CHO   444      34.931  54.994  20.596  1.00  0.00            
ATOM   2911  R2  CHO   444      33.381  54.044  22.646  1.00  0.00            
ATOM   2912  R3  CHO   444      35.231  55.294  24.196  1.00  0.00            
ATOM   2913  R4  CHO   444      32.931  54.894  25.996  1.00  0.00            
ATOM   2914  R5  CHO   444      33.981  56.744  25.596  1.00  0.00            
ATOM   2915  C1  CHO   444      34.431  56.544  29.346  1.00  0.00           C
ATOM   2916  C2  CHO   444      31.781  58.044  32.246  1.00  0.00           C
ATOM   2917  ROH CHO   445     179.581 110.144  22.946  1.00  0.00            
ATOM   2918  R1  CHO   445     180.231 111.044  25.596  1.00  0.00            
ATOM   2919  R2  CHO   445     178.281 111.744  27.446  1.00  0.00            
ATOM   2920  R3  CHO   445     179.581 109.894  28.996  1.00  0.00            
ATOM   2921  R4  CHO   445     178.081 111.544  30.896  1.00  0.00            
ATOM   2922  R5  CHO   445     180.231 111.094  30.946  1.00  0.00            
ATOM   2923  C1  CHO   445     179.181 109.744  34.346  1.00  0.00           C
ATOM   2924  C2  CHO   445     179.481 106.644  36.346  1.00  0.00           C
ATOM   2925  ROH CHO   446     142.081 138.794  20.696  1.00  0.00            
ATOM   2926  R1  CHO   446     141.831 139.644  23.396  1.00  0.00            
ATOM   2927  R2  CHO   446     143.331 138.544  25.446  1.00  0.00            
ATOM   2928  R3  CHO   446     143.931 141.144  25.896  1.00  0.00            
ATOM   2929  R4  CHO   446     143.681 139.944  28.596  1.00  0.00            
ATOM   2930  R5  CHO   446     142.681 141.694  27.846  1.00  0.00            
ATOM   2931  C1  CHO   446     144.481 143.194  30.846  1.00  0.00           C
ATOM   2932  C2  CHO   446     143.081 140.744  34.646  1.00  0.00           C
ATOM   2933  ROH CHO   447     176.381  79.894  61.196  1.00  0.00            
ATOM   2934  R1  CHO   447     177.531  80.644  58.746  1.00  0.00            
ATOM   2935  R2  CHO   447     180.181  81.444  58.546  1.00  0.00            
ATOM   2936  R3  CHO   447     180.331  79.444  56.696  1.00  0.00            
ATOM   2937  R4  CHO   447     180.981  81.894  55.196  1.00  0.00            
ATOM   2938  R5  CHO   447     179.431  80.444  54.696  1.00  0.00            
ATOM   2939  C1  CHO   447     181.581  80.294  51.546  1.00  0.00           C
ATOM   2940  C2  CHO   447     180.881  81.494  48.896  1.00  0.00           C
ATOM   2941  ROH CHO   448     176.181 190.494  13.546  1.00  0.00            
ATOM   2942  R1  CHO   448     176.431 190.044  16.346  1.00  0.00            
ATOM   2943  R2  CHO   448     174.731 191.294  18.146  1.00  0.00            
ATOM   2944  R3  CHO   448     174.331 188.694  18.996  1.00  0.00            
ATOM   2945  R4  CHO   448     173.981 190.344  21.396  1.00  0.00            
ATOM   2946  R5  CHO   448     175.281 188.594  21.146  1.00  0.00            
ATOM   2947  C1  CHO   448     173.131 187.394  24.046  1.00  0.00           C
ATOM   2948  C2  CHO   448     176.281 186.094  26.046  1.00  0.00           C
ATOM   2949  ROH CHO   449     191.331  64.044  29.196  1.00  0.00            
ATOM   2950  R1  CHO   449     192.181  63.644  31.896  1.00  0.00            
ATOM   2951  R2  CHO   449     193.381  65.644  33.396  1.00  0.00            
ATOM   2952  R3  CHO   449     191.381  65.044  35.146  1.00  0.00            
ATOM   2953  R4  CHO   449     193.781  65.494  36.796  1.00  0.00            
ATOM   2954  R5  CHO   449     192.481  63.694  36.846  1.00  0.00            
ATOM   2955  C1  CHO   449     192.181  64.794  40.496  1.00  0.00           C
ATOM   2956  C2  CHO   449     194.431  65.294  43.596  1.00  0.00           C
ATOM   2957  ROH CHO   450     204.881  74.144  29.946  1.00  0.00            
ATOM   2958  R1  CHO   450     205.281  73.044  32.546  1.00  0.00            
ATOM   2959  R2  CHO   450     207.381  73.844  34.196  1.00  0.00            
ATOM   2960  R3  CHO   450     205.381  74.344  35.946  1.00  0.00            
ATOM   2961  R4  CHO   450     207.781  73.944  37.596  1.00  0.00            
ATOM   2962  R5  CHO   450     205.831  72.944  37.796  1.00  0.00            
ATOM   2963  C1  CHO   450     206.131  74.494  41.296  1.00  0.00           C
ATOM   2964  C2  CHO   450     207.731  75.694  42.746  1.00  0.00           C
ATOM   2965  ROH CHO   451     185.631 131.344  18.746  1.00  0.00            
ATOM   2966  R1  CHO   451     184.081 131.694  21.096  1.00  0.00            
ATOM   2967  R2  CHO   451     185.031 131.194  23.596  1.00  0.00            
ATOM   2968  R3  CHO   451     184.281 133.744  24.096  1.00  0.00            
ATOM   2969  R4  CHO   451     183.931 132.344  26.646  1.00  0.00            
ATOM   2970  R5  CHO   451     182.431 133.494  25.646  1.00  0.00            
ATOM   2971  C1  CHO   451     182.581 135.444  28.896  1.00  0.00           C
ATOM   2972  C2  CHO   451     180.331 133.944  31.996  1.00  0.00           C
ATOM   2973  ROH CHO   452     162.081 159.944  49.696  1.00  0.00            
ATOM   2974  R1  CHO   452     162.931 160.544  47.046  1.00  0.00            
ATOM   2975  R2  CHO   452     163.481 158.594  45.196  1.00  0.00            
ATOM   2976  R3  CHO   452     161.631 159.994  43.696  1.00  0.00            
ATOM   2977  R4  CHO   452     163.581 158.894  41.746  1.00  0.00            
ATOM   2978  R5  CHO   452     162.981 160.994  41.946  1.00  0.00            
ATOM   2979  C1  CHO   452     161.931 160.344  38.346  1.00  0.00           C
ATOM   2980  C2  CHO   452     162.831 159.094  33.646  1.00  0.00           C
ATOM   2981  ROH CHO   453     135.981 132.594  22.296  1.00  0.00            
ATOM   2982  R1  CHO   453     136.181 131.894  25.046  1.00  0.00            
ATOM   2983  R2  CHO   453     137.481 133.494  26.896  1.00  0.00            
ATOM   2984  R3  CHO   453     135.131 133.394  28.196  1.00  0.00            
ATOM   2985  R4  CHO   453     136.981 134.644  30.096  1.00  0.00            
ATOM   2986  R5  CHO   453     135.731 132.894  30.496  1.00  0.00            
ATOM   2987  C1  CHO   453     134.431 135.244  33.196  1.00  0.00           C
ATOM   2988  C2  CHO   453     135.781 134.594  37.146  1.00  0.00           C
ATOM   2989  ROH CHO   454     110.681 121.044  28.196  1.00  0.00            
ATOM   2990  R1  CHO   454     108.331 121.494  29.696  1.00  0.00            
ATOM   2991  R2  CHO   454     107.331 119.644  31.496  1.00  0.00            
ATOM   2992  R3  CHO   454     107.481 121.744  33.246  1.00  0.00            
ATOM   2993  R4  CHO   454     105.831 119.744  34.596  1.00  0.00            
ATOM   2994  R5  CHO   454     105.281 121.844  34.246  1.00  0.00            
ATOM   2995  C1  CHO   454     105.031 121.744  38.046  1.00  0.00           C
ATOM   2996  C2  CHO   454     104.881 124.744  40.646  1.00  0.00           C
ATOM   2997  ROH CHO   455     109.781  38.394  23.346  1.00  0.00            
ATOM   2998  R1  CHO   455     109.581  37.444  26.046  1.00  0.00            
ATOM   2999  R2  CHO   455     111.731  37.344  27.746  1.00  0.00            
ATOM   3000  R3  CHO   455     110.131  38.794  29.346  1.00  0.00            
ATOM   3001  R4  CHO   455     111.831  37.244  31.196  1.00  0.00            
ATOM   3002  R5  CHO   455     109.631  37.344  31.196  1.00  0.00            
ATOM   3003  C1  CHO   455     110.381  38.644  34.746  1.00  0.00           C
ATOM   3004  C2  CHO   455     108.181  38.844  38.196  1.00  0.00           C
ATOM   3005  ROH CHO   456      89.531 199.494  19.596  1.00  0.00            
ATOM   3006  R1  CHO   456      89.531 198.994  22.346  1.00  0.00            
ATOM   3007  R2  CHO   456      90.781 200.644  24.196  1.00  0.00            
ATOM   3008  R3  CHO   456      88.331 200.644  25.396  1.00  0.00            
ATOM   3009  R4  CHO   456      90.231 200.844  27.596  1.00  0.00            
ATOM   3010  R5  CHO   456      88.681 199.394  27.396  1.00  0.00            
ATOM   3011  C1  CHO   456      87.631 200.994  30.696  1.00  0.00           C
ATOM   3012  C2  CHO   456      86.431 197.544  32.596  1.00  0.00           C
ATOM   3013  ROH CHO   457     176.731 154.244  47.846  1.00  0.00            
ATOM   3014  R1  CHO   457     176.631 153.744  45.096  1.00  0.00            
ATOM   3015  R2  CHO   457     174.381 154.144  43.546  1.00  0.00            
ATOM   3016  R3  CHO   457     176.081 155.644  42.046  1.00  0.00            
ATOM   3017  R4  CHO   457     174.031 154.694  40.146  1.00  0.00            
ATOM   3018  R5  CHO   457     176.231 154.494  39.946  1.00  0.00            
ATOM   3019  C1  CHO   457     175.481 156.394  36.746  1.00  0.00           C
ATOM   3020  C2  CHO   457     175.381 160.094  34.096  1.00  0.00           C
ATOM   3021  ROH CHO   458     188.481   6.494  53.796  1.00  0.00            
ATOM   3022  R1  CHO   458     187.681   4.994  51.546  1.00  0.00            
ATOM   3023  R2  CHO   458     187.031   6.144  49.096  1.00  0.00            
ATOM   3024  R3  CHO   458     188.881   4.444  48.146  1.00  0.00            
ATOM   3025  R4  CHO   458     187.281   5.144  45.796  1.00  0.00            
ATOM   3026  R5  CHO   458     187.731   3.144  46.546  1.00  0.00            
ATOM   3027  C1  CHO   458     189.181   2.944  42.996  1.00  0.00           C
ATOM   3028  C2  CHO   458     186.531   0.994  41.296  1.00  0.00           C
ATOM   3029  ROH CHO   459      27.731  90.394  52.896  1.00  0.00            
ATOM   3030  R1  CHO   459      28.931  90.344  50.346  1.00  0.00            
ATOM   3031  R2  CHO   459      29.181  88.044  48.846  1.00  0.00            
ATOM   3032  R3  CHO   459      27.881  89.494  46.946  1.00  0.00            
ATOM   3033  R4  CHO   459      29.781  87.894  45.446  1.00  0.00            
ATOM   3034  R5  CHO   459      29.581  90.044  45.346  1.00  0.00            
ATOM   3035  C1  CHO   459      28.931  89.194  41.696  1.00  0.00           C
ATOM   3036  C2  CHO   459      28.481  91.344  38.396  1.00  0.00           C
ATOM   3037  ROH CHO   460     147.231 121.894  53.396  1.00  0.00            
ATOM   3038  R1  CHO   460     147.281 119.644  51.696  1.00  0.00            
ATOM   3039  R2  CHO   460     145.531 119.394  49.546  1.00  0.00            
ATOM   3040  R3  CHO   460     147.831 119.044  48.146  1.00  0.00            
ATOM   3041  R4  CHO   460     145.681 118.494  46.246  1.00  0.00            
ATOM   3042  R5  CHO   460     147.381 117.194  46.696  1.00  0.00            
ATOM   3043  C1  CHO   460     147.931 117.594  42.946  1.00  0.00           C
ATOM   3044  C2  CHO   460     147.831 115.194  39.796  1.00  0.00           C
ATOM   3045  ROH CHO   461     167.231  71.594  23.296  1.00  0.00            
ATOM   3046  R1  CHO   461     167.131  73.394  25.496  1.00  0.00            
ATOM   3047  R2  CHO   461     165.431  72.994  27.646  1.00  0.00            
ATOM   3048  R3  CHO   461     167.731  73.144  29.096  1.00  0.00            
ATOM   3049  R4  CHO   461     165.581  73.844  30.946  1.00  0.00            
ATOM   3050  R5  CHO   461     167.381  75.044  30.546  1.00  0.00            
ATOM   3051  C1  CHO   461     167.831  74.494  34.296  1.00  0.00           C
ATOM   3052  C2  CHO   461     167.081  74.694  36.746  1.00  0.00           C
ATOM   3053  ROH CHO   462       3.731 136.444  16.646  1.00  0.00            
ATOM   3054  R1  CHO   462       3.881 136.194  19.496  1.00  0.00            
ATOM   3055  R2  CHO   462       6.231 136.494  20.896  1.00  0.00            
ATOM   3056  R3  CHO   462       4.731 138.344  22.296  1.00  0.00            
ATOM   3057  R4  CHO   462       7.281 138.144  23.746  1.00  0.00            
ATOM   3058  R5  CHO   462       5.231 137.894  24.596  1.00  0.00            
ATOM   3059  C1  CHO   462       6.481 140.794  26.746  1.00  0.00           C
ATOM   3060  C2  CHO   462       8.931 140.544  29.196  1.00  0.00           C
ATOM   3061  ROH CHO   463      45.631  36.594  22.946  1.00  0.00            
ATOM   3062  R1  CHO   463      44.931  36.944  25.646  1.00  0.00            
ATOM   3063  R2  CHO   463      46.781  37.594  27.596  1.00  0.00            
ATOM   3064  R3  CHO   463      45.081  39.644  28.096  1.00  0.00            
ATOM   3065  R4  CHO   463      46.781  39.494  30.496  1.00  0.00            
ATOM   3066  R5  CHO   463      44.581  39.444  30.446  1.00  0.00            
ATOM   3067  C1  CHO   463      45.131  42.544  32.646  1.00  0.00           C
ATOM   3068  C2  CHO   463      45.381  44.194  36.646  1.00  0.00           C
ATOM   3069  ROH CHO   464       0.031 127.694  20.396  1.00  0.00            
ATOM   3070  R1  CHO   464       0.281 127.794  23.246  1.00  0.00            
ATOM   3071  R2  CHO   464       2.631 127.044  24.496  1.00  0.00            
ATOM   3072  R3  CHO   464       2.431 129.544  25.646  1.00  0.00            
ATOM   3073  R4  CHO   464       3.781 127.944  27.696  1.00  0.00            
ATOM   3074  R5  CHO   464       1.981 129.094  27.946  1.00  0.00            
ATOM   3075  C1  CHO   464       4.231 130.744  30.546  1.00  0.00           C
ATOM   3076  C2  CHO   464       3.931 132.394  33.646  1.00  0.00           C
ATOM   3077  ROH CHO   465       5.331  59.294  56.246  1.00  0.00            
ATOM   3078  R1  CHO   465       4.381  59.144  53.596  1.00  0.00            
ATOM   3079  R2  CHO   465       2.531  57.294  52.696  1.00  0.00            
ATOM   3080  R3  CHO   465       1.231  59.494  51.846  1.00  0.00            
ATOM   3081  R4  CHO   465       0.331  57.394  50.046  1.00  0.00            
ATOM   3082  R5  CHO   465       1.181  59.294  49.446  1.00  0.00            
ATOM   3083  C1  CHO   465      -2.169  59.494  47.696  1.00  0.00           C
ATOM   3084  C2  CHO   465      -4.219  60.544  44.146  1.00  0.00           C
ATOM   3085  ROH CHO   466     167.181   8.244  53.846  1.00  0.00            
ATOM   3086  R1  CHO   466     168.081   9.044  51.296  1.00  0.00            
ATOM   3087  R2  CHO   466     168.381   7.244  49.196  1.00  0.00            
ATOM   3088  R3  CHO   466     166.781   8.994  47.896  1.00  0.00            
ATOM   3089  R4  CHO   466     168.481   7.844  45.796  1.00  0.00            
ATOM   3090  R5  CHO   466     168.181   9.944  46.196  1.00  0.00            
ATOM   3091  C1  CHO   466     167.031   9.794  42.546  1.00  0.00           C
ATOM   3092  C2  CHO   466     169.631  12.744  40.946  1.00  0.00           C
ATOM   3093  ROH CHO   467     192.281 201.744  19.896  1.00  0.00            
ATOM   3094  R1  CHO   467     192.031 202.194  22.696  1.00  0.00            
ATOM   3095  R2  CHO   467     190.581 200.544  24.346  1.00  0.00            
ATOM   3096  R3  CHO   467     192.931 200.494  25.746  1.00  0.00            
ATOM   3097  R4  CHO   467     190.831 200.544  27.796  1.00  0.00            
ATOM   3098  R5  CHO   467     192.531 201.894  27.646  1.00  0.00            
ATOM   3099  C1  CHO   467     193.131 200.444  31.146  1.00  0.00           C
ATOM   3100  C2  CHO   467     195.031 199.444  34.446  1.00  0.00           C
ATOM   3101  ROH CHO   468      32.431  41.294  23.896  1.00  0.00            
ATOM   3102  R1  CHO   468      32.081  41.894  26.646  1.00  0.00            
ATOM   3103  R2  CHO   468      33.231  44.044  27.896  1.00  0.00            
ATOM   3104  R3  CHO   468      30.681  44.594  28.596  1.00  0.00            
ATOM   3105  R4  CHO   468      32.331  45.894  30.646  1.00  0.00            
ATOM   3106  R5  CHO   468      30.681  44.494  30.996  1.00  0.00            
ATOM   3107  C1  CHO   468      29.381  47.494  32.946  1.00  0.00           C
ATOM   3108  C2  CHO   468      28.281  46.844  37.896  1.00  0.00           C
ATOM   3109  ROH CHO   469      65.931 124.194  22.146  1.00  0.00            
ATOM   3110  R1  CHO   469      66.331 126.144  24.146  1.00  0.00            
ATOM   3111  R2  CHO   469      64.281 127.344  25.546  1.00  0.00            
ATOM   3112  R3  CHO   469      65.681 126.494  27.696  1.00  0.00            
ATOM   3113  R4  CHO   469      63.831 128.544  28.746  1.00  0.00            
ATOM   3114  R5  CHO   469      66.031 128.494  28.996  1.00  0.00            
ATOM   3115  C1  CHO   469      64.881 128.444  32.646  1.00  0.00           C
ATOM   3116  C2  CHO   469      62.581 127.344  35.696  1.00  0.00           C
ATOM   3117  ROH CHO   470     202.081 121.444  19.946  1.00  0.00            
ATOM   3118  R1  CHO   470     201.931 120.544  22.596  1.00  0.00            
ATOM   3119  R2  CHO   470     203.281 121.794  24.696  1.00  0.00            
ATOM   3120  R3  CHO   470     200.781 121.844  25.796  1.00  0.00            
ATOM   3121  R4  CHO   470     202.581 122.844  27.896  1.00  0.00            
ATOM   3122  R5  CHO   470     201.181 121.194  28.046  1.00  0.00            
ATOM   3123  C1  CHO   470     199.831 123.444  30.846  1.00  0.00           C
ATOM   3124  C2  CHO   470     199.331 125.744  34.196  1.00  0.00           C
ATOM   3125  ROH CHO   471      50.131  86.694  49.046  1.00  0.00            
ATOM   3126  R1  CHO   471      50.481  85.794  46.396  1.00  0.00            
ATOM   3127  R2  CHO   471      48.581  85.994  44.446  1.00  0.00            
ATOM   3128  R3  CHO   471      50.581  87.244  43.046  1.00  0.00            
ATOM   3129  R4  CHO   471      48.631  86.394  40.996  1.00  0.00            
ATOM   3130  R5  CHO   471      50.781  85.944  41.046  1.00  0.00            
ATOM   3131  C1  CHO   471      50.581  87.744  37.696  1.00  0.00           C
ATOM   3132  C2  CHO   471      48.131  87.444  34.046  1.00  0.00           C
ATOM   3133  ROH CHO   472     160.181  55.694  27.346  1.00  0.00            
ATOM   3134  R1  CHO   472     158.931  56.094  29.846  1.00  0.00            
ATOM   3135  R2  CHO   472     159.731  54.744  32.146  1.00  0.00            
ATOM   3136  R3  CHO   472     159.981  57.244  33.146  1.00  0.00            
ATOM   3137  R4  CHO   472     159.681  55.544  35.496  1.00  0.00            
ATOM   3138  R5  CHO   472     158.481  57.294  35.046  1.00  0.00            
ATOM   3139  C1  CHO   472     159.881  58.344  38.396  1.00  0.00           C
ATOM   3140  C2  CHO   472     160.781  57.344  41.296  1.00  0.00           C
ATOM   3141  ROH CHO   473       8.981  96.144  24.246  1.00  0.00            
ATOM   3142  R1  CHO   473       9.581  98.544  25.596  1.00  0.00            
ATOM   3143  R2  CHO   473       7.681 100.044  26.946  1.00  0.00            
ATOM   3144  R3  CHO   473       9.381  99.794  28.996  1.00  0.00            
ATOM   3145  R4  CHO   473       7.481 101.844  29.846  1.00  0.00            
ATOM   3146  R5  CHO   473       9.681 102.044  29.796  1.00  0.00            
ATOM   3147  C1  CHO   473       9.031 102.694  33.496  1.00  0.00           C
ATOM   3148  C2  CHO   473      10.831 100.094  36.296  1.00  0.00           C
ATOM   3149  ROH CHO   474     218.631 121.344  53.846  1.00  0.00            
ATOM   3150  R1  CHO   474     217.481 120.394  51.396  1.00  0.00            
ATOM   3151  R2  CHO   474     219.031 119.944  49.146  1.00  0.00            
ATOM   3152  R3  CHO   474     217.831 117.494  49.296  1.00  0.00            
ATOM   3153  R4  CHO   474     218.081 118.044  46.396  1.00  0.00            
ATOM   3154  R5  CHO   474     216.231 117.494  47.446  1.00  0.00            
ATOM   3155  C1  CHO   474     216.431 114.644  44.896  1.00  0.00           C
ATOM   3156  C2  CHO   474     215.131 115.144  41.346  1.00  0.00           C
ATOM   3157  ROH CHO   475     198.731  81.044  29.396  1.00  0.00            
ATOM   3158  R1  CHO   475     197.881  80.444  32.046  1.00  0.00            
ATOM   3159  R2  CHO   475     199.181  81.394  34.296  1.00  0.00            
ATOM   3160  R3  CHO   475     196.731  82.294  34.946  1.00  0.00            
ATOM   3161  R4  CHO   475     197.981  81.494  37.496  1.00  0.00            
ATOM   3162  R5  CHO   475     196.031  80.894  36.746  1.00  0.00            
ATOM   3163  C1  CHO   475     194.931  82.494  39.996  1.00  0.00           C
ATOM   3164  C2  CHO   475     195.581  82.644  43.746  1.00  0.00           C
ATOM   3165  ROH CHO   476     132.481 202.944  51.346  1.00  0.00            
ATOM   3166  R1  CHO   476     131.531 202.994  48.696  1.00  0.00            
ATOM   3167  R2  CHO   476     132.281 204.994  46.896  1.00  0.00            
ATOM   3168  R3  CHO   476     132.981 202.844  45.346  1.00  0.00            
ATOM   3169  R4  CHO   476     132.881 205.144  43.496  1.00  0.00            
ATOM   3170  R5  CHO   476     131.831 203.244  43.296  1.00  0.00            
ATOM   3171  C1  CHO   476     133.881 203.244  40.096  1.00  0.00           C
ATOM   3172  C2  CHO   476     134.631 202.744  36.446  1.00  0.00           C
ATOM   3173  ROH CHO   477     219.231 165.094  15.696  1.00  0.00            
ATOM   3174  R1  CHO   477     218.681 164.044  18.296  1.00  0.00            
ATOM   3175  R2  CHO   477     219.681 165.144  20.596  1.00  0.00            
ATOM   3176  R3  CHO   477     217.081 165.194  21.346  1.00  0.00            
ATOM   3177  R4  CHO   477     218.581 165.444  23.846  1.00  0.00            
ATOM   3178  R5  CHO   477     216.981 163.994  23.396  1.00  0.00            
ATOM   3179  C1  CHO   477     215.481 165.694  26.446  1.00  0.00           C
ATOM   3180  C2  CHO   477     215.131 166.744  29.396  1.00  0.00           C
ATOM   3181  ROH CHO   478     219.231  97.094  25.346  1.00  0.00            
ATOM   3182  R1  CHO   478     217.731  97.894  27.646  1.00  0.00            
ATOM   3183  R2  CHO   478     218.131  96.744  30.096  1.00  0.00            
ATOM   3184  R3  CHO   478     218.481  99.294  30.896  1.00  0.00            
ATOM   3185  R4  CHO   478     217.731  97.844  33.346  1.00  0.00            
ATOM   3186  R5  CHO   478     216.781  99.644  32.546  1.00  0.00            
ATOM   3187  C1  CHO   478     217.831 100.944  35.996  1.00  0.00           C
ATOM   3188  C2  CHO   478     218.231 101.294  39.696  1.00  0.00           C
ATOM   3189  ROH CHO   479     143.381  55.644  56.346  1.00  0.00            
ATOM   3190  R1  CHO   479     142.681  56.044  53.646  1.00  0.00            
ATOM   3191  R2  CHO   479     144.181  57.544  51.896  1.00  0.00            
ATOM   3192  R3  CHO   479     144.131  55.294  50.396  1.00  0.00            
ATOM   3193  R4  CHO   479     143.981  57.544  48.446  1.00  0.00            
ATOM   3194  R5  CHO   479     142.631  55.844  48.646  1.00  0.00            
ATOM   3195  C1  CHO   479     143.781  55.394  45.046  1.00  0.00           C
ATOM   3196  C2  CHO   479     144.631  58.094  41.346  1.00  0.00           C
ATOM   3197  ROH CHO   480     143.731 119.344  25.346  1.00  0.00            
ATOM   3198  R1  CHO   480     143.631 121.144  27.496  1.00  0.00            
ATOM   3199  R2  CHO   480     142.881 120.344  30.046  1.00  0.00            
ATOM   3200  R3  CHO   480     145.281 121.494  30.746  1.00  0.00            
ATOM   3201  R4  CHO   480     144.031 120.744  33.296  1.00  0.00            
ATOM   3202  R5  CHO   480     144.781 122.694  32.746  1.00  0.00            
ATOM   3203  C1  CHO   480     146.931 122.044  35.846  1.00  0.00           C
ATOM   3204  C2  CHO   480     146.681 119.094  37.496  1.00  0.00           C
ATOM   3205  ROH CHO   481     127.881  71.444  58.846  1.00  0.00            
ATOM   3206  R1  CHO   481     128.331  72.244  56.146  1.00  0.00            
ATOM   3207  R2  CHO   481     129.081  70.444  54.196  1.00  0.00            
ATOM   3208  R3  CHO   481     126.931  71.444  52.896  1.00  0.00            
ATOM   3209  R4  CHO   481     128.681  70.594  50.746  1.00  0.00            
ATOM   3210  R5  CHO   481     127.831  72.544  50.996  1.00  0.00            
ATOM   3211  C1  CHO   481     126.431  71.594  47.546  1.00  0.00           C
ATOM   3212  C2  CHO   481     126.131  72.394  43.996  1.00  0.00           C
ATOM   3213  ROH CHO   482      61.931 110.294  45.446  1.00  0.00            
ATOM   3214  R1  CHO   482      62.531 108.094  43.746  1.00  0.00            
ATOM   3215  R2  CHO   482      61.981 108.144  40.996  1.00  0.00            
ATOM   3216  R3  CHO   482      64.631 107.494  40.846  1.00  0.00            
ATOM   3217  R4  CHO   482      63.581 107.244  38.096  1.00  0.00            
ATOM   3218  R5  CHO   482      64.681 105.744  39.196  1.00  0.00            
ATOM   3219  C1  CHO   482      66.981 106.144  36.196  1.00  0.00           C
ATOM   3220  C2  CHO   482      64.931 105.894  32.996  1.00  0.00           C
ATOM   3221  ROH CHO   483     131.181  51.544  58.896  1.00  0.00            
ATOM   3222  R1  CHO   483     130.481  53.194  56.746  1.00  0.00            
ATOM   3223  R2  CHO   483     132.181  53.694  54.596  1.00  0.00            
ATOM   3224  R3  CHO   483     130.081  52.844  53.146  1.00  0.00            
ATOM   3225  R4  CHO   483     132.031  53.744  51.146  1.00  0.00            
ATOM   3226  R5  CHO   483     129.931  54.394  51.296  1.00  0.00            
ATOM   3227  C1  CHO   483     129.931  52.994  47.746  1.00  0.00           C
ATOM   3228  C2  CHO   483     130.581  52.744  44.746  1.00  0.00           C
ATOM   3229  ROH CHO   484     138.081 189.194  48.096  1.00  0.00            
ATOM   3230  R1  CHO   484     137.981 188.344  45.396  1.00  0.00            
ATOM   3231  R2  CHO   484     136.881 189.894  43.396  1.00  0.00            
ATOM   3232  R3  CHO   484     139.281 189.544  42.246  1.00  0.00            
ATOM   3233  R4  CHO   484     137.431 189.944  39.996  1.00  0.00            
ATOM   3234  R5  CHO   484     138.831 188.294  40.246  1.00  0.00            
ATOM   3235  C1  CHO   484     140.031 189.644  36.896  1.00  0.00           C
ATOM   3236  C2  CHO   484     140.881 187.694  32.646  1.00  0.00           C
ATOM   3237  ROH CHO   485     160.881 140.694  57.546  1.00  0.00            
ATOM   3238  R1  CHO   485     160.931 139.694  54.896  1.00  0.00            
ATOM   3239  R2  CHO   485     163.031 138.194  53.946  1.00  0.00            
ATOM   3240  R3  CHO   485     161.081 136.444  53.296  1.00  0.00            
ATOM   3241  R4  CHO   485     163.181 135.994  51.246  1.00  0.00            
ATOM   3242  R5  CHO   485     161.081 136.444  50.896  1.00  0.00            
ATOM   3243  C1  CHO   485     161.381 133.094  49.096  1.00  0.00           C
ATOM   3244  C2  CHO   485     159.731 133.044  45.996  1.00  0.00           C
ATOM   3245  ROH CHO   486     124.581 199.444  14.746  1.00  0.00            
ATOM   3246  R1  CHO   486     124.731 199.594  17.546  1.00  0.00            
ATOM   3247  R2  CHO   486     123.331 197.894  19.246  1.00  0.00            
ATOM   3248  R3  CHO   486     125.781 197.444  20.296  1.00  0.00            
ATOM   3249  R4  CHO   486     123.931 197.244  22.546  1.00  0.00            
ATOM   3250  R5  CHO   486     125.731 198.494  22.446  1.00  0.00            
ATOM   3251  C1  CHO   486     126.581 196.394  25.496  1.00  0.00           C
ATOM   3252  C2  CHO   486     124.131 199.794  27.996  1.00  0.00           C
ATOM   3253  ROH CHO   487     101.981  25.244  55.446  1.00  0.00            
ATOM   3254  R1  CHO   487     103.531  25.844  53.146  1.00  0.00            
ATOM   3255  R2  CHO   487     105.981  24.744  52.696  1.00  0.00            
ATOM   3256  R3  CHO   487     104.881  24.094  50.296  1.00  0.00            
ATOM   3257  R4  CHO   487     107.681  24.844  49.696  1.00  0.00            
ATOM   3258  R5  CHO   487     105.831  25.644  48.746  1.00  0.00            
ATOM   3259  C1  CHO   487     107.581  24.294  45.646  1.00  0.00           C
ATOM   3260  C2  CHO   487     109.731  23.294  42.396  1.00  0.00           C
ATOM   3261  ROH CHO   488     124.931 154.294  19.146  1.00  0.00            
ATOM   3262  R1  CHO   488     124.981 152.594  21.396  1.00  0.00            
ATOM   3263  R2  CHO   488     127.331 151.994  22.746  1.00  0.00            
ATOM   3264  R3  CHO   488     125.881 152.844  24.896  1.00  0.00            
ATOM   3265  R4  CHO   488     127.681 150.744  25.996  1.00  0.00            
ATOM   3266  R5  CHO   488     125.481 150.844  26.196  1.00  0.00            
ATOM   3267  C1  CHO   488     126.531 150.844  29.896  1.00  0.00           C
ATOM   3268  C2  CHO   488     128.531 153.394  31.296  1.00  0.00           C
ATOM   3269  ROH CHO   489     121.181  81.344  59.096  1.00  0.00            
ATOM   3270  R1  CHO   489     121.631  81.744  56.296  1.00  0.00            
ATOM   3271  R2  CHO   489     121.581  79.644  54.496  1.00  0.00            
ATOM   3272  R3  CHO   489     119.731  81.244  53.246  1.00  0.00            
ATOM   3273  R4  CHO   489     120.781  79.494  51.146  1.00  0.00            
ATOM   3274  R5  CHO   489     120.681  81.644  51.096  1.00  0.00            
ATOM   3275  C1  CHO   489     118.581  80.844  47.996  1.00  0.00           C
ATOM   3276  C2  CHO   489     118.031  83.044  45.296  1.00  0.00           C
ATOM   3277  ROH CHO   490     209.231  81.794  28.146  1.00  0.00            
ATOM   3278  R1  CHO   490     208.881  82.644  30.796  1.00  0.00            
ATOM   3279  R2  CHO   490     210.731  81.994  32.796  1.00  0.00            
ATOM   3280  R3  CHO   490     210.731  84.694  33.196  1.00  0.00            
ATOM   3281  R4  CHO   490     210.881  83.544  35.896  1.00  0.00            
ATOM   3282  R5  CHO   490     209.431  84.994  35.196  1.00  0.00            
ATOM   3283  C1  CHO   490     211.031  86.944  38.046  1.00  0.00           C
ATOM   3284  C2  CHO   490     208.831  88.344  40.846  1.00  0.00           C
ATOM   3285  ROH CHO   491     163.731 226.194  52.246  1.00  0.00            
ATOM   3286  R1  CHO   491     165.031 225.944  49.746  1.00  0.00            
ATOM   3287  R2  CHO   491     164.681 223.744  48.096  1.00  0.00            
ATOM   3288  R3  CHO   491     164.031 225.594  46.246  1.00  0.00            
ATOM   3289  R4  CHO   491     165.381 223.494  44.696  1.00  0.00            
ATOM   3290  R5  CHO   491     165.881 225.594  44.746  1.00  0.00            
ATOM   3291  C1  CHO   491     165.131 225.094  40.996  1.00  0.00           C
ATOM   3292  C2  CHO   491     165.031 226.694  38.546  1.00  0.00           C
ATOM   3293  ROH CHO   492     163.431 109.344  59.696  1.00  0.00            
ATOM   3294  R1  CHO   492     165.031 108.644  57.496  1.00  0.00            
ATOM   3295  R2  CHO   492     163.981 108.044  54.996  1.00  0.00            
ATOM   3296  R3  CHO   492     165.731 109.994  54.196  1.00  0.00            
ATOM   3297  R4  CHO   492     165.331 108.244  51.846  1.00  0.00            
ATOM   3298  R5  CHO   492     167.231 108.844  52.746  1.00  0.00            
ATOM   3299  C1  CHO   492     167.781 110.194  49.246  1.00  0.00           C
ATOM   3300  C2  CHO   492     167.231 108.094  46.796  1.00  0.00           C
ATOM   3301  ROH CHO   493      12.081 134.494  51.446  1.00  0.00            
ATOM   3302  R1  CHO   493      12.831 133.894  48.796  1.00  0.00            
ATOM   3303  R2  CHO   493      11.131 132.494  47.096  1.00  0.00            
ATOM   3304  R3  CHO   493      11.531 134.644  45.446  1.00  0.00            
ATOM   3305  R4  CHO   493      10.731 132.444  43.646  1.00  0.00            
ATOM   3306  R5  CHO   493      12.531 133.694  43.496  1.00  0.00            
ATOM   3307  C1  CHO   493      10.881 134.444  40.096  1.00  0.00           C
ATOM   3308  C2  CHO   493       9.581 138.094  38.496  1.00  0.00           C
ATOM   3309  ROH CHO   494      92.081  34.494  54.596  1.00  0.00            
ATOM   3310  R1  CHO   494      91.681  35.444  51.946  1.00  0.00            
ATOM   3311  R2  CHO   494      93.681  35.544  50.096  1.00  0.00            
ATOM   3312  R3  CHO   494      91.881  34.094  48.596  1.00  0.00            
ATOM   3313  R4  CHO   494      93.331  35.744  46.646  1.00  0.00            
ATOM   3314  R5  CHO   494      91.181  35.644  46.896  1.00  0.00            
ATOM   3315  C1  CHO   494      91.481  34.544  43.246  1.00  0.00           C
ATOM   3316  C2  CHO   494      89.081  35.994  40.146  1.00  0.00           C
ATOM   3317  ROH CHO   495     150.331 158.044  49.796  1.00  0.00            
ATOM   3318  R1  CHO   495     148.981 157.894  47.296  1.00  0.00            
ATOM   3319  R2  CHO   495     146.531 156.594  46.996  1.00  0.00            
ATOM   3320  R3  CHO   495     145.781 158.994  45.946  1.00  0.00            
ATOM   3321  R4  CHO   495     145.031 157.044  43.896  1.00  0.00            
ATOM   3322  R5  CHO   495     146.281 158.794  43.596  1.00  0.00            
ATOM   3323  C1  CHO   495     143.481 159.494  41.146  1.00  0.00           C
ATOM   3324  C2  CHO   495     145.281 158.594  36.746  1.00  0.00           C
ATOM   3325  ROH CHO   496     146.331 117.644  56.296  1.00  0.00            
ATOM   3326  R1  CHO   496     146.581 115.544  54.446  1.00  0.00            
ATOM   3327  R2  CHO   496     144.681 114.994  52.546  1.00  0.00            
ATOM   3328  R3  CHO   496     146.781 115.194  50.846  1.00  0.00            
ATOM   3329  R4  CHO   496     144.831 113.594  49.346  1.00  0.00            
ATOM   3330  R5  CHO   496     146.881 113.044  49.746  1.00  0.00            
ATOM   3331  C1  CHO   496     146.881 112.994  45.946  1.00  0.00           C
ATOM   3332  C2  CHO   496     146.031 110.144  43.546  1.00  0.00           C
ATOM   3333  ROH CHO   497      78.181 160.394  24.546  1.00  0.00            
ATOM   3334  R1  CHO   497      78.481 160.544  27.346  1.00  0.00            
ATOM   3335  R2  CHO   497      78.231 158.344  28.996  1.00  0.00            
ATOM   3336  R3  CHO   497      80.681 159.094  29.846  1.00  0.00            
ATOM   3337  R4  CHO   497      79.781 156.994  31.746  1.00  0.00            
ATOM   3338  R5  CHO   497      80.531 158.994  32.246  1.00  0.00            
ATOM   3339  C1  CHO   497      83.081 156.894  34.146  1.00  0.00           C
ATOM   3340  C2  CHO   497      84.231 153.394  35.646  1.00  0.00           C
ATOM   3341  ROH CHO   498     124.631  35.244  57.796  1.00  0.00            
ATOM   3342  R1  CHO   498     123.531  33.744  55.646  1.00  0.00            
ATOM   3343  R2  CHO   498     122.081  34.944  53.596  1.00  0.00            
ATOM   3344  R3  CHO   498     123.881  33.694  52.046  1.00  0.00            
ATOM   3345  R4  CHO   498     121.881  34.744  50.146  1.00  0.00            
ATOM   3346  R5  CHO   498     122.581  32.644  50.296  1.00  0.00            
ATOM   3347  C1  CHO   498     123.531  33.394  46.696  1.00  0.00           C
ATOM   3348  C2  CHO   498     122.031  32.594  43.496  1.00  0.00           C
ATOM   3349  ROH CHO   499      30.931  71.944  52.996  1.00  0.00            
ATOM   3350  R1  CHO   499      31.531  71.894  50.246  1.00  0.00            
ATOM   3351  R2  CHO   499      31.781  69.544  48.796  1.00  0.00            
ATOM   3352  R3  CHO   499      29.931  70.744  47.196  1.00  0.00            
ATOM   3353  R4  CHO   499      30.531  68.244  45.846  1.00  0.00            
ATOM   3354  R5  CHO   499      30.631  70.194  44.996  1.00  0.00            
ATOM   3355  C1  CHO   499      28.131  68.594  42.646  1.00  0.00           C
ATOM   3356  C2  CHO   499      28.931  66.044  38.946  1.00  0.00           C
ATOM   3357  ROH CHO   500      73.981  35.044  22.296  1.00  0.00            
ATOM   3358  R1  CHO   500      73.931  34.994  25.096  1.00  0.00            
ATOM   3359  R2  CHO   500      71.931  33.794  26.546  1.00  0.00            
ATOM   3360  R3  CHO   500      74.031  32.444  27.696  1.00  0.00            
ATOM   3361  R4  CHO   500      71.831  32.344  29.696  1.00  0.00            
ATOM   3362  R5  CHO   500      73.881  33.044  30.046  1.00  0.00            
ATOM   3363  C1  CHO   500      73.731  30.244  32.596  1.00  0.00           C
ATOM   3364  C2  CHO   500      76.631  29.444  35.646  1.00  0.00           C
ATOM   3365  ROH CHO   501     191.731 212.494  21.946  1.00  0.00            
ATOM   3366  R1  CHO   501     190.081 211.694  24.096  1.00  0.00            
ATOM   3367  R2  CHO   501     191.081 210.744  26.446  1.00  0.00            
ATOM   3368  R3  CHO   501     189.531 212.694  27.546  1.00  0.00            
ATOM   3369  R4  CHO   501     190.931 211.544  29.846  1.00  0.00            
ATOM   3370  R5  CHO   501     188.781 211.794  29.596  1.00  0.00            
ATOM   3371  C1  CHO   501     189.381 213.844  32.796  1.00  0.00           C
ATOM   3372  C2  CHO   501     185.881 212.244  34.696  1.00  0.00           C
ATOM   3373  ROH CHO   502     180.031  18.994  19.246  1.00  0.00            
ATOM   3374  R1  CHO   502     180.031  19.044  22.096  1.00  0.00            
ATOM   3375  R2  CHO   502     181.581  20.794  23.546  1.00  0.00            
ATOM   3376  R3  CHO   502     179.231  21.444  24.696  1.00  0.00            
ATOM   3377  R4  CHO   502     181.281  22.494  26.546  1.00  0.00            
ATOM   3378  R5  CHO   502     179.631  21.194  27.046  1.00  0.00            
ATOM   3379  C1  CHO   502     178.831  24.094  29.346  1.00  0.00           C
ATOM   3380  C2  CHO   502     178.531  27.594  31.696  1.00  0.00           C
ATOM   3381  ROH CHO   503     160.731 165.244  46.696  1.00  0.00            
ATOM   3382  R1  CHO   503     160.381 164.294  44.046  1.00  0.00            
ATOM   3383  R2  CHO   503     158.181 164.894  42.496  1.00  0.00            
ATOM   3384  R3  CHO   503     160.031 165.744  40.746  1.00  0.00            
ATOM   3385  R4  CHO   503     157.731 164.994  39.096  1.00  0.00            
ATOM   3386  R5  CHO   503     159.781 164.244  38.846  1.00  0.00            
ATOM   3387  C1  CHO   503     159.231 165.794  35.396  1.00  0.00           C
ATOM   3388  C2  CHO   503     157.581 164.744  31.446  1.00  0.00           C
ATOM   3389  ROH CHO   504     207.731  80.094  61.896  1.00  0.00            
ATOM   3390  R1  CHO   504     207.381  82.044  59.896  1.00  0.00            
ATOM   3391  R2  CHO   504     209.181  82.294  57.796  1.00  0.00            
ATOM   3392  R3  CHO   504     206.931  82.044  56.296  1.00  0.00            
ATOM   3393  R4  CHO   504     208.931  83.044  54.396  1.00  0.00            
ATOM   3394  R5  CHO   504     206.981  83.894  54.796  1.00  0.00            
ATOM   3395  C1  CHO   504     206.731  83.244  51.046  1.00  0.00           C
ATOM   3396  C2  CHO   504     203.731  85.544  49.146  1.00  0.00           C
ATOM   3397  ROH CHO   505     209.231  47.294  29.746  1.00  0.00            
ATOM   3398  R1  CHO   505     208.531  48.644  32.146  1.00  0.00            
ATOM   3399  R2  CHO   505     205.931  48.694  33.096  1.00  0.00            
ATOM   3400  R3  CHO   505     207.031  47.694  35.346  1.00  0.00            
ATOM   3401  R4  CHO   505     204.281  48.294  36.096  1.00  0.00            
ATOM   3402  R5  CHO   505     206.081  48.944  37.146  1.00  0.00            
ATOM   3403  C1  CHO   505     204.381  47.094  39.996  1.00  0.00           C
ATOM   3404  C2  CHO   505     203.331  46.444  42.796  1.00  0.00           C
ATOM   3405  ROH CHO   506     207.131 100.294  58.846  1.00  0.00            
ATOM   3406  R1  CHO   506     205.781  99.644  56.396  1.00  0.00            
ATOM   3407  R2  CHO   506     203.731 101.194  55.446  1.00  0.00            
ATOM   3408  R3  CHO   506     205.281 101.294  53.196  1.00  0.00            
ATOM   3409  R4  CHO   506     202.581 101.994  52.246  1.00  0.00            
ATOM   3410  R5  CHO   506     203.881 100.444  51.446  1.00  0.00            
ATOM   3411  C1  CHO   506     203.381 102.594  48.346  1.00  0.00           C
ATOM   3412  C2  CHO   506     205.181 102.894  45.046  1.00  0.00           C
ATOM   3413  ROH CHO   507     136.581  76.794  58.846  1.00  0.00            
ATOM   3414  R1  CHO   507     136.131  77.844  56.246  1.00  0.00            
ATOM   3415  R2  CHO   507     137.831  77.394  54.146  1.00  0.00            
ATOM   3416  R3  CHO   507     135.581  76.544  52.896  1.00  0.00            
ATOM   3417  R4  CHO   507     137.431  77.144  50.696  1.00  0.00            
ATOM   3418  R5  CHO   507     135.381  77.894  50.946  1.00  0.00            
ATOM   3419  C1  CHO   507     135.031  76.144  47.546  1.00  0.00           C
ATOM   3420  C2  CHO   507     137.331  76.394  44.246  1.00  0.00           C
ATOM   3421  ROH CHO   508      54.681  39.394  22.246  1.00  0.00            
ATOM   3422  R1  CHO   508      54.231  40.994  24.546  1.00  0.00            
ATOM   3423  R2  CHO   508      56.281  41.744  26.246  1.00  0.00            
ATOM   3424  R3  CHO   508      55.281  44.244  25.746  1.00  0.00            
ATOM   3425  R4  CHO   508      56.831  44.544  28.246  1.00  0.00            
ATOM   3426  R5  CHO   508      54.781  45.094  27.946  1.00  0.00            
ATOM   3427  C1  CHO   508      56.231  48.494  28.946  1.00  0.00           C
ATOM   3428  C2  CHO   508      54.331  49.344  32.146  1.00  0.00           C
ATOM   3429  ROH CHO   509     129.281  56.794  60.246  1.00  0.00            
ATOM   3430  R1  CHO   509     127.481  57.094  58.096  1.00  0.00            
ATOM   3431  R2  CHO   509     128.231  58.394  55.746  1.00  0.00            
ATOM   3432  R3  CHO   509     127.381  56.094  54.596  1.00  0.00            
ATOM   3433  R4  CHO   509     127.531  58.044  52.396  1.00  0.00            
ATOM   3434  R5  CHO   509     125.781  56.794  52.946  1.00  0.00            
ATOM   3435  C1  CHO   509     126.331  55.644  49.346  1.00  0.00           C
ATOM   3436  C2  CHO   509     127.131  57.144  46.746  1.00  0.00           C
ATOM   3437  ROH CHO   510     201.181 116.694  57.346  1.00  0.00            
ATOM   3438  R1  CHO   510     199.731 114.794  55.846  1.00  0.00            
ATOM   3439  R2  CHO   510     198.631 115.344  53.396  1.00  0.00            
ATOM   3440  R3  CHO   510     200.031 113.194  52.596  1.00  0.00            
ATOM   3441  R4  CHO   510     197.681 113.244  50.846  1.00  0.00            
ATOM   3442  R5  CHO   510     198.431 111.544  52.046  1.00  0.00            
ATOM   3443  C1  CHO   510     198.531 109.994  48.546  1.00  0.00           C
ATOM   3444  C2  CHO   510     199.231 110.644  44.546  1.00  0.00           C
ATOM   3445  ROH CHO   511      19.781 211.644  23.996  1.00  0.00            
ATOM   3446  R1  CHO   511      20.831 212.794  26.396  1.00  0.00            
ATOM   3447  R2  CHO   511      19.831 215.094  27.546  1.00  0.00            
ATOM   3448  R3  CHO   511      19.681 213.494  29.746  1.00  0.00            
ATOM   3449  R4  CHO   511      19.631 216.244  30.796  1.00  0.00            
ATOM   3450  R5  CHO   511      20.981 214.644  31.396  1.00  0.00            
ATOM   3451  C1  CHO   511      19.331 215.444  34.746  1.00  0.00           C
ATOM   3452  C2  CHO   511      20.731 216.794  36.696  1.00  0.00           C
ATOM   3453  ROH CHO   512     122.731  18.044  21.396  1.00  0.00            
ATOM   3454  R1  CHO   512     122.981  17.894  24.196  1.00  0.00            
ATOM   3455  R2  CHO   512     121.581  19.544  25.896  1.00  0.00            
ATOM   3456  R3  CHO   512     120.831  17.194  27.046  1.00  0.00            
ATOM   3457  R4  CHO   512     121.131  19.044  29.296  1.00  0.00            
ATOM   3458  R5  CHO   512     122.031  17.094  29.096  1.00  0.00            
ATOM   3459  C1  CHO   512     120.131  16.544  32.296  1.00  0.00           C
ATOM   3460  C2  CHO   512     121.281  18.544  35.846  1.00  0.00           C
ATOM   3461  ROH CHO   513     161.481 204.694  51.796  1.00  0.00            
ATOM   3462  R1  CHO   513     162.831 204.944  49.296  1.00  0.00            
ATOM   3463  R2  CHO   513     162.131 203.494  47.046  1.00  0.00            
ATOM   3464  R3  CHO   513     161.981 205.944  45.896  1.00  0.00            
ATOM   3465  R4  CHO   513     161.981 204.094  43.646  1.00  0.00            
ATOM   3466  R5  CHO   513     163.331 205.794  43.946  1.00  0.00            
ATOM   3467  C1  CHO   513     161.781 206.744  40.596  1.00  0.00           C
ATOM   3468  C2  CHO   513     162.431 206.144  36.546  1.00  0.00           C
ATOM   3469  ROH CHO   514      70.481 161.394  50.846  1.00  0.00            
ATOM   3470  R1  CHO   514      71.781 160.994  48.346  1.00  0.00            
ATOM   3471  R2  CHO   514      70.481 160.744  45.996  1.00  0.00            
ATOM   3472  R3  CHO   514      72.131 162.744  45.196  1.00  0.00            
ATOM   3473  R4  CHO   514      71.281 161.444  42.696  1.00  0.00            
ATOM   3474  R5  CHO   514      73.331 161.794  43.346  1.00  0.00            
ATOM   3475  C1  CHO   514      73.281 163.694  40.046  1.00  0.00           C
ATOM   3476  C2  CHO   514      70.231 164.044  37.396  1.00  0.00           C
ATOM   3477  ROH CHO   515     212.081 144.194  43.946  1.00  0.00            
ATOM   3478  R1  CHO   515     212.631 143.144  41.396  1.00  0.00            
ATOM   3479  R2  CHO   515     210.631 142.444  39.596  1.00  0.00            
ATOM   3480  R3  CHO   515     211.981 144.144  37.946  1.00  0.00            
ATOM   3481  R4  CHO   515     209.931 142.894  36.246  1.00  0.00            
ATOM   3482  R5  CHO   515     212.081 142.994  35.846  1.00  0.00            
ATOM   3483  C1  CHO   515     210.781 144.794  32.746  1.00  0.00           C
ATOM   3484  C2  CHO   515     213.281 145.444  29.296  1.00  0.00           C
ATOM   3485  ROH CHO   516       9.281 123.494  50.296  1.00  0.00            
ATOM   3486  R1  CHO   516       9.931 122.894  47.596  1.00  0.00            
ATOM   3487  R2  CHO   516       8.181 121.744  45.846  1.00  0.00            
ATOM   3488  R3  CHO   516       8.831 123.894  44.296  1.00  0.00            
ATOM   3489  R4  CHO   516       7.831 121.894  42.396  1.00  0.00            
ATOM   3490  R5  CHO   516       9.731 122.944  42.296  1.00  0.00            
ATOM   3491  C1  CHO   516       8.231 123.994  38.946  1.00  0.00           C
ATOM   3492  C2  CHO   516       8.681 125.294  35.096  1.00  0.00           C
ATOM   3493  ROH CHO   517     180.981  23.394  54.646  1.00  0.00            
ATOM   3494  R1  CHO   517     181.081  23.594  51.846  1.00  0.00            
ATOM   3495  R2  CHO   517     180.481  25.894  50.446  1.00  0.00            
ATOM   3496  R3  CHO   517     182.931  25.494  49.346  1.00  0.00            
ATOM   3497  R4  CHO   517     181.381  26.794  47.246  1.00  0.00            
ATOM   3498  R5  CHO   517     182.431  24.894  47.046  1.00  0.00            
ATOM   3499  C1  CHO   517     184.181  26.894  44.296  1.00  0.00           C
ATOM   3500  C2  CHO   517     181.731  27.444  41.796  1.00  0.00           C
ATOM   3501  ROH CHO   518      95.081 190.394  18.946  1.00  0.00            
ATOM   3502  R1  CHO   518      95.031 191.944  21.346  1.00  0.00            
ATOM   3503  R2  CHO   518      95.681 190.894  23.796  1.00  0.00            
ATOM   3504  R3  CHO   518      97.431 192.994  23.896  1.00  0.00            
ATOM   3505  R4  CHO   518      97.531 191.844  26.546  1.00  0.00            
ATOM   3506  R5  CHO   518      97.131 193.944  26.046  1.00  0.00            
ATOM   3507  C1  CHO   518     100.181 194.394  28.246  1.00  0.00           C
ATOM   3508  C2  CHO   518     100.481 191.644  31.146  1.00  0.00           C
ATOM   3509  ROH CHO   519     207.831 187.194  46.846  1.00  0.00            
ATOM   3510  R1  CHO   519     208.081 189.294  44.946  1.00  0.00            
ATOM   3511  R2  CHO   519     209.631 189.044  42.646  1.00  0.00            
ATOM   3512  R3  CHO   519     207.281 189.744  41.446  1.00  0.00            
ATOM   3513  R4  CHO   519     209.431 190.794  39.696  1.00  0.00            
ATOM   3514  R5  CHO   519     207.781 191.944  40.496  1.00  0.00            
ATOM   3515  C1  CHO   519     207.131 192.444  36.796  1.00  0.00           C
ATOM   3516  C2  CHO   519     205.431 195.494  34.496  1.00  0.00           C
ATOM   3517  ROH CHO   520     140.331  73.344  58.646  1.00  0.00            
ATOM   3518  R1  CHO   520     139.881  73.694  55.896  1.00  0.00            
ATOM   3519  R2  CHO   520     140.581  71.794  53.996  1.00  0.00            
ATOM   3520  R3  CHO   520     137.981  71.944  53.296  1.00  0.00            
ATOM   3521  R4  CHO   520     139.431  71.444  50.796  1.00  0.00            
ATOM   3522  R5  CHO   520     138.031  73.094  51.196  1.00  0.00            
ATOM   3523  C1  CHO   520     136.281  71.394  48.246  1.00  0.00           C
ATOM   3524  C2  CHO   520     138.081  69.994  44.646  1.00  0.00           C
ATOM   3525  ROH CHO   521     182.481 167.144  46.246  1.00  0.00            
ATOM   3526  R1  CHO   521     183.831 168.494  44.196  1.00  0.00            
ATOM   3527  R2  CHO   521     186.081 167.544  42.946  1.00  0.00            
ATOM   3528  R3  CHO   521     184.631 167.944  40.696  1.00  0.00            
ATOM   3529  R4  CHO   521     187.431 167.844  39.746  1.00  0.00            
ATOM   3530  R5  CHO   521     185.981 169.444  39.346  1.00  0.00            
ATOM   3531  C1  CHO   521     186.831 168.394  35.796  1.00  0.00           C
ATOM   3532  C2  CHO   521     189.031 167.894  31.996  1.00  0.00           C
ATOM   3533  ROH CHO   522     116.181  90.444  27.296  1.00  0.00            
ATOM   3534  R1  CHO   522     116.081  88.794  29.546  1.00  0.00            
ATOM   3535  R2  CHO   522     117.831  89.044  31.646  1.00  0.00            
ATOM   3536  R3  CHO   522     115.531  89.244  33.146  1.00  0.00            
ATOM   3537  R4  CHO   522     117.631  88.544  35.096  1.00  0.00            
ATOM   3538  R5  CHO   522     115.731  87.544  34.796  1.00  0.00            
ATOM   3539  C1  CHO   522     115.381  88.494  38.446  1.00  0.00           C
ATOM   3540  C2  CHO   522     114.331  86.794  42.446  1.00  0.00           C
ATOM   3541  ROH CHO   523     169.631  59.294  28.096  1.00  0.00            
ATOM   3542  R1  CHO   523     168.481  59.544  30.696  1.00  0.00            
ATOM   3543  R2  CHO   523     168.681  57.544  32.596  1.00  0.00            
ATOM   3544  R3  CHO   523     169.681  59.544  34.096  1.00  0.00            
ATOM   3545  R4  CHO   523     169.281  57.294  35.946  1.00  0.00            
ATOM   3546  R5  CHO   523     168.531  59.344  36.196  1.00  0.00            
ATOM   3547  C1  CHO   523     170.581  59.044  39.396  1.00  0.00           C
ATOM   3548  C2  CHO   523     172.781  59.094  43.146  1.00  0.00           C
ATOM   3549  ROH CHO   524     152.081  30.044  20.846  1.00  0.00            
ATOM   3550  R1  CHO   524     151.081  29.494  23.446  1.00  0.00            
ATOM   3551  R2  CHO   524     152.381  27.844  25.246  1.00  0.00            
ATOM   3552  R3  CHO   524     152.181  30.044  26.896  1.00  0.00            
ATOM   3553  R4  CHO   524     152.781  27.794  28.696  1.00  0.00            
ATOM   3554  R5  CHO   524     151.131  29.194  28.846  1.00  0.00            
ATOM   3555  C1  CHO   524     152.831  29.794  32.196  1.00  0.00           C
ATOM   3556  C2  CHO   524     152.781  26.544  33.696  1.00  0.00           C
ATOM   3557  ROH CHO   525     103.681  99.294  27.146  1.00  0.00            
ATOM   3558  R1  CHO   525     102.781  98.494  29.746  1.00  0.00            
ATOM   3559  R2  CHO   525     104.431  98.444  31.896  1.00  0.00            
ATOM   3560  R3  CHO   525     102.531  99.994  32.996  1.00  0.00            
ATOM   3561  R4  CHO   525     103.881  98.794  35.296  1.00  0.00            
ATOM   3562  R5  CHO   525     101.731  98.794  34.896  1.00  0.00            
ATOM   3563  C1  CHO   525     101.781 100.494  38.296  1.00  0.00           C
ATOM   3564  C2  CHO   525      98.381 100.244  40.396  1.00  0.00           C
ATOM   3565  ROH CHO   526     197.131 203.544  21.146  1.00  0.00            
ATOM   3566  R1  CHO   526     196.581 202.794  23.796  1.00  0.00            
ATOM   3567  R2  CHO   526     198.231 201.094  25.246  1.00  0.00            
ATOM   3568  R3  CHO   526     198.181 203.144  27.046  1.00  0.00            
ATOM   3569  R4  CHO   526     198.331 200.694  28.696  1.00  0.00            
ATOM   3570  R5  CHO   526     196.881 202.294  28.846  1.00  0.00            
ATOM   3571  C1  CHO   526     198.381 202.394  32.346  1.00  0.00           C
ATOM   3572  C2  CHO   526     198.481 204.744  36.346  1.00  0.00           C
ATOM   3573  ROH CHO   527     220.581 100.994  22.096  1.00  0.00            
ATOM   3574  R1  CHO   527     222.031 101.294  24.496  1.00  0.00            
ATOM   3575  R2  CHO   527     221.581 103.394  26.246  1.00  0.00            
ATOM   3576  R3  CHO   527     221.331 101.344  28.046  1.00  0.00            
ATOM   3577  R4  CHO   527     221.731 103.744  29.696  1.00  0.00            
ATOM   3578  R5  CHO   527     222.881 101.894  29.796  1.00  0.00            
ATOM   3579  C1  CHO   527     221.581 102.044  33.346  1.00  0.00           C
ATOM   3580  C2  CHO   527     221.231 104.644  36.646  1.00  0.00           C
ATOM   3581  ROH CHO   528     144.331  33.794  59.296  1.00  0.00            
ATOM   3582  R1  CHO   528     144.031  33.744  56.496  1.00  0.00            
ATOM   3583  R2  CHO   528     146.081  34.344  54.746  1.00  0.00            
ATOM   3584  R3  CHO   528     145.531  31.944  53.696  1.00  0.00            
ATOM   3585  R4  CHO   528     147.231  33.194  51.746  1.00  0.00            
ATOM   3586  R5  CHO   528     145.281  32.344  51.346  1.00  0.00            
ATOM   3587  C1  CHO   528     147.381  30.244  48.946  1.00  0.00           C
ATOM   3588  C2  CHO   528     144.681  28.194  47.196  1.00  0.00           C
ATOM   3589  ROH CHO   529     159.831  32.894  60.096  1.00  0.00            
ATOM   3590  R1  CHO   529     161.131  33.794  57.746  1.00  0.00            
ATOM   3591  R2  CHO   529     161.881  32.044  55.746  1.00  0.00            
ATOM   3592  R3  CHO   529     160.431  33.744  54.196  1.00  0.00            
ATOM   3593  R4  CHO   529     161.931  32.094  52.296  1.00  0.00            
ATOM   3594  R5  CHO   529     161.881  34.244  52.346  1.00  0.00            
ATOM   3595  C1  CHO   529     160.581  33.694  48.796  1.00  0.00           C
ATOM   3596  C2  CHO   529     161.131  34.894  45.446  1.00  0.00           C
ATOM   3597  ROH CHO   530     215.481  80.244  62.496  1.00  0.00            
ATOM   3598  R1  CHO   530     215.981  80.994  59.796  1.00  0.00            
ATOM   3599  R2  CHO   530     213.981  81.244  57.946  1.00  0.00            
ATOM   3600  R3  CHO   530     214.981  83.744  57.596  1.00  0.00            
ATOM   3601  R4  CHO   530     213.731  83.094  55.046  1.00  0.00            
ATOM   3602  R5  CHO   530     215.781  83.744  55.346  1.00  0.00            
ATOM   3603  C1  CHO   530     214.531  86.544  53.046  1.00  0.00           C
ATOM   3604  C2  CHO   530     212.681  86.194  49.446  1.00  0.00           C
ATOM   3605  ROH CHO   531     169.631  63.944  27.846  1.00  0.00            
ATOM   3606  R1  CHO   531     169.031  64.744  30.496  1.00  0.00            
ATOM   3607  R2  CHO   531     170.181  63.544  32.696  1.00  0.00            
ATOM   3608  R3  CHO   531     170.831  66.144  33.296  1.00  0.00            
ATOM   3609  R4  CHO   531     171.381  64.644  35.746  1.00  0.00            
ATOM   3610  R5  CHO   531     170.131  66.444  35.546  1.00  0.00            
ATOM   3611  C1  CHO   531     172.681  67.694  38.096  1.00  0.00           C
ATOM   3612  C2  CHO   531     173.681  68.644  41.796  1.00  0.00           C
ATOM   3613  ROH CHO   532     215.331 128.344  50.596  1.00  0.00            
ATOM   3614  R1  CHO   532     213.781 127.644  48.346  1.00  0.00            
ATOM   3615  R2  CHO   532     213.931 128.944  45.896  1.00  0.00            
ATOM   3616  R3  CHO   532     214.381 126.444  44.946  1.00  0.00            
ATOM   3617  R4  CHO   532     213.631 128.044  42.596  1.00  0.00            
ATOM   3618  R5  CHO   532     212.681 126.194  43.246  1.00  0.00            
ATOM   3619  C1  CHO   532     213.831 125.144  39.746  1.00  0.00           C
ATOM   3620  C2  CHO   532     214.031 122.944  36.546  1.00  0.00           C
ATOM   3621  ROH CHO   533      45.731 162.944  25.146  1.00  0.00            
ATOM   3622  R1  CHO   533      46.981 163.094  27.646  1.00  0.00            
ATOM   3623  R2  CHO   533      49.731 163.344  27.946  1.00  0.00            
ATOM   3624  R3  CHO   533      49.081 165.544  29.396  1.00  0.00            
ATOM   3625  R4  CHO   533      51.781 164.844  30.246  1.00  0.00            
ATOM   3626  R5  CHO   533      50.081 165.144  31.546  1.00  0.00            
ATOM   3627  C1  CHO   533      52.381 167.844  32.946  1.00  0.00           C
ATOM   3628  C2  CHO   533      52.881 170.994  35.946  1.00  0.00           C
ATOM   3629  ROH CHO   534     137.281 113.444  25.946  1.00  0.00            
ATOM   3630  R1  CHO   534     136.531 114.094  28.596  1.00  0.00            
ATOM   3631  R2  CHO   534     134.181 113.244  29.696  1.00  0.00            
ATOM   3632  R3  CHO   534     135.831 112.294  31.646  1.00  0.00            
ATOM   3633  R4  CHO   534     133.281 112.844  33.046  1.00  0.00            
ATOM   3634  R5  CHO   534     135.231 113.594  33.596  1.00  0.00            
ATOM   3635  C1  CHO   534     134.331 111.744  36.796  1.00  0.00           C
ATOM   3636  C2  CHO   534     133.231 111.894  40.646  1.00  0.00           C
ATOM   3637  ROH CHO   535     156.281 216.194  18.646  1.00  0.00            
ATOM   3638  R1  CHO   535     157.031 214.894  21.046  1.00  0.00            
ATOM   3639  R2  CHO   535     158.281 216.294  23.146  1.00  0.00            
ATOM   3640  R3  CHO   535     156.231 215.244  24.596  1.00  0.00            
ATOM   3641  R4  CHO   535     158.431 215.494  26.496  1.00  0.00            
ATOM   3642  R5  CHO   535     157.281 213.694  26.096  1.00  0.00            
ATOM   3643  C1  CHO   535     156.631 214.094  29.846  1.00  0.00           C
ATOM   3644  C2  CHO   535     158.431 212.694  32.496  1.00  0.00           C
ATOM   3645  ROH CHO   536       8.181 158.944  20.596  1.00  0.00            
ATOM   3646  R1  CHO   536       7.631 160.094  23.096  1.00  0.00            
ATOM   3647  R2  CHO   536       5.031 160.644  23.946  1.00  0.00            
ATOM   3648  R3  CHO   536       5.781 159.094  26.096  1.00  0.00            
ATOM   3649  R4  CHO   536       3.231 160.344  26.896  1.00  0.00            
ATOM   3650  R5  CHO   536       5.131 160.394  27.996  1.00  0.00            
ATOM   3651  C1  CHO   536       2.831 158.794  30.596  1.00  0.00           C
ATOM   3652  C2  CHO   536       4.631 159.944  33.396  1.00  0.00           C
ATOM   3653  ROH CHO   537       1.981  85.744  28.196  1.00  0.00            
ATOM   3654  R1  CHO   537       1.781  83.294  29.646  1.00  0.00            
ATOM   3655  R2  CHO   537       2.531  83.144  32.296  1.00  0.00            
ATOM   3656  R3  CHO   537       0.031  82.194  32.646  1.00  0.00            
ATOM   3657  R4  CHO   537       1.281  81.894  35.246  1.00  0.00            
ATOM   3658  R5  CHO   537       0.281  80.344  34.146  1.00  0.00            
ATOM   3659  C1  CHO   537      -1.869  80.344  37.296  1.00  0.00           C
ATOM   3660  C2  CHO   537      -5.169  78.844  38.846  1.00  0.00           C
ATOM   3661  ROH CHO   538     126.531  73.994  24.596  1.00  0.00            
ATOM   3662  R1  CHO   538     127.731  72.794  26.896  1.00  0.00            
ATOM   3663  R2  CHO   538     129.531  74.144  28.546  1.00  0.00            
ATOM   3664  R3  CHO   538     127.781  73.444  30.496  1.00  0.00            
ATOM   3665  R4  CHO   538     130.131  74.444  31.896  1.00  0.00            
ATOM   3666  R5  CHO   538     129.181  72.544  32.246  1.00  0.00            
ATOM   3667  C1  CHO   538     128.831  73.994  35.746  1.00  0.00           C
ATOM   3668  C2  CHO   538     129.481  73.544  38.946  1.00  0.00           C
ATOM   3669  ROH CHO   539     184.831  10.144  55.696  1.00  0.00            
ATOM   3670  R1  CHO   539     184.081  10.844  53.046  1.00  0.00            
ATOM   3671  R2  CHO   539     185.881  11.894  51.246  1.00  0.00            
ATOM   3672  R3  CHO   539     184.981   9.844  49.696  1.00  0.00            
ATOM   3673  R4  CHO   539     185.281  12.094  47.846  1.00  0.00            
ATOM   3674  R5  CHO   539     183.481  10.894  48.146  1.00  0.00            
ATOM   3675  C1  CHO   539     184.081  10.344  44.396  1.00  0.00           C
ATOM   3676  C2  CHO   539     182.931  10.244  41.296  1.00  0.00           C
ATOM   3677  ROH CHO   540     203.031 106.194  21.496  1.00  0.00            
ATOM   3678  R1  CHO   540     202.381 105.944  24.246  1.00  0.00            
ATOM   3679  R2  CHO   540     204.281 106.244  26.246  1.00  0.00            
ATOM   3680  R3  CHO   540     202.531 108.144  27.146  1.00  0.00            
ATOM   3681  R4  CHO   540     204.231 107.444  29.496  1.00  0.00            
ATOM   3682  R5  CHO   540     202.031 107.394  29.396  1.00  0.00            
ATOM   3683  C1  CHO   540     202.531 109.844  32.246  1.00  0.00           C
ATOM   3684  C2  CHO   540     201.781 111.644  35.696  1.00  0.00           C
ATOM   3685  ROH CHO   541     101.581  48.194  56.146  1.00  0.00            
ATOM   3686  R1  CHO   541     102.431  49.144  53.646  1.00  0.00            
ATOM   3687  R2  CHO   541     102.781  47.494  51.446  1.00  0.00            
ATOM   3688  R3  CHO   541     101.131  49.294  50.246  1.00  0.00            
ATOM   3689  R4  CHO   541     102.581  47.994  48.046  1.00  0.00            
ATOM   3690  R5  CHO   541     102.431  50.144  48.396  1.00  0.00            
ATOM   3691  C1  CHO   541     100.881  49.994  44.896  1.00  0.00           C
ATOM   3692  C2  CHO   541     101.781  49.594  41.196  1.00  0.00           C
ATOM   3693  ROH CHO   542     165.331  57.194  28.046  1.00  0.00            
ATOM   3694  R1  CHO   542     163.981  57.494  30.496  1.00  0.00            
ATOM   3695  R2  CHO   542     164.581  56.044  32.746  1.00  0.00            
ATOM   3696  R3  CHO   542     164.831  58.494  33.896  1.00  0.00            
ATOM   3697  R4  CHO   542     164.781  56.644  36.146  1.00  0.00            
ATOM   3698  R5  CHO   542     163.481  58.394  35.896  1.00  0.00            
ATOM   3699  C1  CHO   542     165.181  59.294  39.196  1.00  0.00           C
ATOM   3700  C2  CHO   542     164.031  62.544  40.696  1.00  0.00           C
ATOM   3701  ROH CHO   543     140.781 147.894  54.646  1.00  0.00            
ATOM   3702  R1  CHO   543     141.531 148.044  51.896  1.00  0.00            
ATOM   3703  R2  CHO   543     140.781 146.144  50.046  1.00  0.00            
ATOM   3704  R3  CHO   543     139.881 148.294  48.696  1.00  0.00            
ATOM   3705  R4  CHO   543     141.031 146.594  46.646  1.00  0.00            
ATOM   3706  R5  CHO   543     141.531 148.694  46.996  1.00  0.00            
ATOM   3707  C1  CHO   543     140.331 148.894  43.396  1.00  0.00           C
ATOM   3708  C2  CHO   543     139.031 151.144  40.996  1.00  0.00           C
ATOM   3709  ROH CHO   544      67.981 120.544  47.846  1.00  0.00            
ATOM   3710  R1  CHO   544      66.631 122.144  45.946  1.00  0.00            
ATOM   3711  R2  CHO   544      67.031 121.894  43.246  1.00  0.00            
ATOM   3712  R3  CHO   544      64.331 121.594  43.196  1.00  0.00            
ATOM   3713  R4  CHO   544      65.081 121.994  40.396  1.00  0.00            
ATOM   3714  R5  CHO   544      63.581 123.144  41.496  1.00  0.00            
ATOM   3715  C1  CHO   544      61.381 121.794  38.696  1.00  0.00           C
ATOM   3716  C2  CHO   544      58.831 120.744  36.846  1.00  0.00           C
ATOM   3717  ROH CHO   545     138.481 160.444  51.596  1.00  0.00            
ATOM   3718  R1  CHO   545     137.931 160.594  48.846  1.00  0.00            
ATOM   3719  R2  CHO   545     136.181 158.894  47.546  1.00  0.00            
ATOM   3720  R3  CHO   545     135.031 161.244  46.696  1.00  0.00            
ATOM   3721  R4  CHO   545     134.031 159.194  44.846  1.00  0.00            
ATOM   3722  R5  CHO   545     135.031 161.094  44.346  1.00  0.00            
ATOM   3723  C1  CHO   545     131.681 161.544  42.546  1.00  0.00           C
ATOM   3724  C2  CHO   545     128.631 162.294  40.746  1.00  0.00           C
ATOM   3725  ROH CHO   546      11.931  60.744  19.046  1.00  0.00            
ATOM   3726  R1  CHO   546      12.831  62.144  21.346  1.00  0.00            
ATOM   3727  R2  CHO   546      11.831  61.644  23.846  1.00  0.00            
ATOM   3728  R3  CHO   546      14.431  61.294  24.496  1.00  0.00            
ATOM   3729  R4  CHO   546      13.131  61.944  27.046  1.00  0.00            
ATOM   3730  R5  CHO   546      14.881  62.944  26.196  1.00  0.00            
ATOM   3731  C1  CHO   546      16.381  61.794  29.496  1.00  0.00           C
ATOM   3732  C2  CHO   546      19.931  60.394  30.996  1.00  0.00           C
ATOM   3733  ROH CHO   547     110.181  90.044  27.846  1.00  0.00            
ATOM   3734  R1  CHO   547     108.031  90.294  29.696  1.00  0.00            
ATOM   3735  R2  CHO   547     107.231  88.244  31.346  1.00  0.00            
ATOM   3736  R3  CHO   547     107.631  90.094  33.296  1.00  0.00            
ATOM   3737  R4  CHO   547     105.881  88.044  34.496  1.00  0.00            
ATOM   3738  R5  CHO   547     105.481  90.144  34.396  1.00  0.00            
ATOM   3739  C1  CHO   547     105.431  89.644  38.196  1.00  0.00           C
ATOM   3740  C2  CHO   547     103.431  90.594  41.946  1.00  0.00           C
ATOM   3741  ROH CHO   548     186.431  70.344  22.396  1.00  0.00            
ATOM   3742  R1  CHO   548     186.881  71.644  24.846  1.00  0.00            
ATOM   3743  R2  CHO   548     184.831  72.094  26.646  1.00  0.00            
ATOM   3744  R3  CHO   548     186.481  70.794  28.396  1.00  0.00            
ATOM   3745  R4  CHO   548     184.581  72.244  30.096  1.00  0.00            
ATOM   3746  R5  CHO   548     186.781  72.344  30.196  1.00  0.00            
ATOM   3747  C1  CHO   548     186.031  71.144  33.746  1.00  0.00           C
ATOM   3748  C2  CHO   548     185.881  72.144  37.446  1.00  0.00           C
ATOM   3749  ROH CHO   549     167.481  83.594  58.946  1.00  0.00            
ATOM   3750  R1  CHO   549     168.081  82.544  56.396  1.00  0.00            
ATOM   3751  R2  CHO   549     167.531  79.894  55.746  1.00  0.00            
ATOM   3752  R3  CHO   549     166.181  81.044  53.646  1.00  0.00            
ATOM   3753  R4  CHO   549     167.631  78.844  52.446  1.00  0.00            
ATOM   3754  R5  CHO   549     167.681  80.894  51.796  1.00  0.00            
ATOM   3755  C1  CHO   549     166.381  79.294  48.596  1.00  0.00           C
ATOM   3756  C2  CHO   549     166.331  78.494  45.196  1.00  0.00           C
ATOM   3757  ROH CHO   550     143.631  50.944  58.146  1.00  0.00            
ATOM   3758  R1  CHO   550     145.531  50.844  56.046  1.00  0.00            
ATOM   3759  R2  CHO   550     145.181  49.244  53.796  1.00  0.00            
ATOM   3760  R3  CHO   550     145.531  51.594  52.496  1.00  0.00            
ATOM   3761  R4  CHO   550     145.631  49.544  50.396  1.00  0.00            
ATOM   3762  R5  CHO   550     147.131  51.094  50.796  1.00  0.00            
ATOM   3763  C1  CHO   550     146.231  51.894  47.196  1.00  0.00           C
ATOM   3764  C2  CHO   550     146.381  50.544  44.446  1.00  0.00           C
ATOM   3765  ROH CHO   551     201.981  41.544  60.646  1.00  0.00            
ATOM   3766  R1  CHO   551     201.881  41.394  57.796  1.00  0.00            
ATOM   3767  R2  CHO   551     203.881  40.244  56.296  1.00  0.00            
ATOM   3768  R3  CHO   551     201.831  38.794  55.296  1.00  0.00            
ATOM   3769  R4  CHO   551     204.131  37.994  53.696  1.00  0.00            
ATOM   3770  R5  CHO   551     202.231  38.744  52.946  1.00  0.00            
ATOM   3771  C1  CHO   551     202.331  35.394  51.196  1.00  0.00           C
ATOM   3772  C2  CHO   551     204.231  32.644  49.696  1.00  0.00           C
ATOM   3773  ROH CHO   552     136.681  54.744  24.346  1.00  0.00            
ATOM   3774  R1  CHO   552     136.381  54.044  27.046  1.00  0.00            
ATOM   3775  R2  CHO   552     138.031  55.044  29.046  1.00  0.00            
ATOM   3776  R3  CHO   552     135.631  55.744  30.196  1.00  0.00            
ATOM   3777  R4  CHO   552     137.331  54.944  32.446  1.00  0.00            
ATOM   3778  R5  CHO   552     135.381  54.194  31.996  1.00  0.00            
ATOM   3779  C1  CHO   552     134.731  55.544  35.496  1.00  0.00           C
ATOM   3780  C2  CHO   552     134.981  51.744  36.796  1.00  0.00           C
ATOM   3781  ROH CHO   553      10.881 222.394  26.546  1.00  0.00            
ATOM   3782  R1  CHO   553      11.631 223.644  28.996  1.00  0.00            
ATOM   3783  R2  CHO   553      10.031 223.494  31.296  1.00  0.00            
ATOM   3784  R3  CHO   553      12.331 222.594  32.396  1.00  0.00            
ATOM   3785  R4  CHO   553      10.881 223.944  34.596  1.00  0.00            
ATOM   3786  R5  CHO   553      12.931 224.294  33.996  1.00  0.00            
ATOM   3787  C1  CHO   553      13.531 223.294  37.596  1.00  0.00           C
ATOM   3788  C2  CHO   553      13.131 223.644  40.596  1.00  0.00           C
ATOM   3789  ROH CHO   554     146.631 169.244  48.496  1.00  0.00            
ATOM   3790  R1  CHO   554     146.281 167.944  45.996  1.00  0.00            
ATOM   3791  R2  CHO   554     144.281 168.694  44.196  1.00  0.00            
ATOM   3792  R3  CHO   554     146.381 168.894  42.496  1.00  0.00            
ATOM   3793  R4  CHO   554     143.981 169.044  40.796  1.00  0.00            
ATOM   3794  R5  CHO   554     145.681 167.694  40.546  1.00  0.00            
ATOM   3795  C1  CHO   554     145.781 169.494  37.146  1.00  0.00           C
ATOM   3796  C2  CHO   554     145.131 170.694  32.646  1.00  0.00           C
ATOM   3797  ROH CHO   555     177.431  20.094  53.196  1.00  0.00            
ATOM   3798  R1  CHO   555     177.981  19.644  50.446  1.00  0.00            
ATOM   3799  R2  CHO   555     177.481  21.544  48.496  1.00  0.00            
ATOM   3800  R3  CHO   555     180.081  21.094  47.846  1.00  0.00            
ATOM   3801  R4  CHO   555     178.981  22.444  45.496  1.00  0.00            
ATOM   3802  R5  CHO   555     180.031  20.544  45.546  1.00  0.00            
ATOM   3803  C1  CHO   555     182.281  22.544  43.146  1.00  0.00           C
ATOM   3804  C2  CHO   555     183.581  23.844  38.896  1.00  0.00           C
ATOM   3805  ROH CHO   556     177.481 177.594  13.946  1.00  0.00            
ATOM   3806  R1  CHO   556     176.081 178.444  16.246  1.00  0.00            
ATOM   3807  R2  CHO   556     173.881 177.094  17.196  1.00  0.00            
ATOM   3808  R3  CHO   556     175.281 177.044  19.546  1.00  0.00            
ATOM   3809  R4  CHO   556     172.531 177.294  20.396  1.00  0.00            
ATOM   3810  R5  CHO   556     174.181 178.594  20.996  1.00  0.00            
ATOM   3811  C1  CHO   556     173.081 177.344  24.396  1.00  0.00           C
ATOM   3812  C2  CHO   556     171.631 176.594  28.996  1.00  0.00           C
ATOM   3813  ROH CHO   557     114.131 183.444  47.096  1.00  0.00            
ATOM   3814  R1  CHO   557     114.731 182.694  44.396  1.00  0.00            
ATOM   3815  R2  CHO   557     112.781 182.294  42.496  1.00  0.00            
ATOM   3816  R3  CHO   557     114.281 184.044  41.096  1.00  0.00            
ATOM   3817  R4  CHO   557     113.081 182.294  39.046  1.00  0.00            
ATOM   3818  R5  CHO   557     115.181 182.744  39.296  1.00  0.00            
ATOM   3819  C1  CHO   557     114.631 183.994  35.696  1.00  0.00           C
ATOM   3820  C2  CHO   557     114.431 182.894  31.846  1.00  0.00           C
ATOM   3821  ROH CHO   558     150.931  68.844  57.796  1.00  0.00            
ATOM   3822  R1  CHO   558     150.931  69.994  55.196  1.00  0.00            
ATOM   3823  R2  CHO   558     151.681  68.594  52.946  1.00  0.00            
ATOM   3824  R3  CHO   558     149.231  69.394  52.046  1.00  0.00            
ATOM   3825  R4  CHO   558     150.931  69.294  49.646  1.00  0.00            
ATOM   3826  R5  CHO   558     149.731  70.994  50.346  1.00  0.00            
ATOM   3827  C1  CHO   558     148.231  70.494  46.846  1.00  0.00           C
ATOM   3828  C2  CHO   558     148.881  71.694  42.646  1.00  0.00           C
ATOM   3829  ROH CHO   559     121.181  96.094  62.446  1.00  0.00            
ATOM   3830  R1  CHO   559     121.931  96.744  59.796  1.00  0.00            
ATOM   3831  R2  CHO   559     123.481  95.094  58.196  1.00  0.00            
ATOM   3832  R3  CHO   559     121.381  95.394  56.446  1.00  0.00            
ATOM   3833  R4  CHO   559     123.781  95.194  54.746  1.00  0.00            
ATOM   3834  R5  CHO   559     122.281  96.744  54.696  1.00  0.00            
ATOM   3835  C1  CHO   559     122.031  95.494  51.146  1.00  0.00           C
ATOM   3836  C2  CHO   559     120.931  97.694  46.896  1.00  0.00           C
ATOM   3837  ROH CHO   560     102.731  97.794  58.696  1.00  0.00            
ATOM   3838  R1  CHO   560     103.831  97.844  56.096  1.00  0.00            
ATOM   3839  R2  CHO   560     102.481  98.994  53.946  1.00  0.00            
ATOM   3840  R3  CHO   560     104.781 100.444  53.696  1.00  0.00            
ATOM   3841  R4  CHO   560     102.981 101.644  51.746  1.00  0.00            
ATOM   3842  R5  CHO   560     104.981 100.894  51.346  1.00  0.00            
ATOM   3843  C1  CHO   560     105.381 104.494  50.246  1.00  0.00           C
ATOM   3844  C2  CHO   560     104.281 104.394  46.396  1.00  0.00           C
ATOM   3845  ROH CHO   561     167.181  44.294  24.046  1.00  0.00            
ATOM   3846  R1  CHO   561     165.331  45.694  25.646  1.00  0.00            
ATOM   3847  R2  CHO   561     163.231  44.444  26.946  1.00  0.00            
ATOM   3848  R3  CHO   561     164.331  45.644  29.146  1.00  0.00            
ATOM   3849  R4  CHO   561     161.531  45.094  29.896  1.00  0.00            
ATOM   3850  R5  CHO   561     162.531  46.994  30.046  1.00  0.00            
ATOM   3851  C1  CHO   561     161.581  46.544  33.696  1.00  0.00           C
ATOM   3852  C2  CHO   561     161.731  47.544  37.096  1.00  0.00           C
ATOM   3853  ROH CHO   562     155.781  88.094  57.696  1.00  0.00            
ATOM   3854  R1  CHO   562     155.031  88.394  54.996  1.00  0.00            
ATOM   3855  R2  CHO   562     156.781  88.994  52.996  1.00  0.00            
ATOM   3856  R3  CHO   562     155.781  86.744  51.846  1.00  0.00            
ATOM   3857  R4  CHO   562     156.481  88.494  49.596  1.00  0.00            
ATOM   3858  R5  CHO   562     154.531  87.544  49.946  1.00  0.00            
ATOM   3859  C1  CHO   562     155.281  86.094  46.496  1.00  0.00           C
ATOM   3860  C2  CHO   562     154.181  82.594  42.946  1.00  0.00           C
ATOM   3861  ROH CHO   563     136.431 214.544  52.496  1.00  0.00            
ATOM   3862  R1  CHO   563     137.231 214.594  49.796  1.00  0.00            
ATOM   3863  R2  CHO   563     139.681 213.644  48.946  1.00  0.00            
ATOM   3864  R3  CHO   563     138.181 212.144  47.296  1.00  0.00            
ATOM   3865  R4  CHO   563     140.731 212.544  45.846  1.00  0.00            
ATOM   3866  R5  CHO   563     138.731 212.944  45.096  1.00  0.00            
ATOM   3867  C1  CHO   563     139.881 210.444  42.496  1.00  0.00           C
ATOM   3868  C2  CHO   563     141.381 209.294  38.896  1.00  0.00           C
ATOM   3869  ROH CHO   564     137.831 154.244  18.846  1.00  0.00            
ATOM   3870  R1  CHO   564     138.781 152.644  20.946  1.00  0.00            
ATOM   3871  R2  CHO   564     138.081 153.144  23.596  1.00  0.00            
ATOM   3872  R3  CHO   564     137.281 150.544  23.546  1.00  0.00            
ATOM   3873  R4  CHO   564     137.281 151.294  26.396  1.00  0.00            
ATOM   3874  R5  CHO   564     138.331 149.594  25.496  1.00  0.00            
ATOM   3875  C1  CHO   564     136.081 147.744  27.996  1.00  0.00           C
ATOM   3876  C2  CHO   564     136.631 147.894  31.596  1.00  0.00           C
ATOM   3877  ROH CHO   565      92.931  60.644  52.496  1.00  0.00            
ATOM   3878  R1  CHO   565      92.981  59.144  50.096  1.00  0.00            
ATOM   3879  R2  CHO   565      91.831  60.044  47.746  1.00  0.00            
ATOM   3880  R3  CHO   565      94.281  59.594  46.746  1.00  0.00            
ATOM   3881  R4  CHO   565      92.531  59.444  44.396  1.00  0.00            
ATOM   3882  R5  CHO   565      93.931  57.944  45.046  1.00  0.00            
ATOM   3883  C1  CHO   565      95.231  58.694  41.496  1.00  0.00           C
ATOM   3884  C2  CHO   565      93.631  57.694  37.346  1.00  0.00           C
ATOM   3885  ROH CHO   566     197.781 141.044  50.646  1.00  0.00            
ATOM   3886  R1  CHO   566     198.231 142.144  48.096  1.00  0.00            
ATOM   3887  R2  CHO   566     199.081 140.644  45.946  1.00  0.00            
ATOM   3888  R3  CHO   566     196.831 141.644  44.746  1.00  0.00            
ATOM   3889  R4  CHO   566     198.231 140.244  42.596  1.00  0.00            
ATOM   3890  R5  CHO   566     197.581 142.294  42.546  1.00  0.00            
ATOM   3891  C1  CHO   566     195.681 140.994  39.546  1.00  0.00           C
ATOM   3892  C2  CHO   566     193.931 141.644  35.546  1.00  0.00           C
ATOM   3893  ROH CHO   567     155.231 222.094  54.846  1.00  0.00            
ATOM   3894  R1  CHO   567     156.181 222.094  52.146  1.00  0.00            
ATOM   3895  R2  CHO   567     155.431 220.094  50.346  1.00  0.00            
ATOM   3896  R3  CHO   567     154.681 222.194  48.846  1.00  0.00            
ATOM   3897  R4  CHO   567     155.381 220.144  46.896  1.00  0.00            
ATOM   3898  R5  CHO   567     156.181 222.144  46.946  1.00  0.00            
ATOM   3899  C1  CHO   567     154.681 222.144  43.446  1.00  0.00           C
ATOM   3900  C2  CHO   567     154.431 223.044  39.246  1.00  0.00           C
ATOM   3901  ROH CHO   568     163.681 223.794  17.446  1.00  0.00            
ATOM   3902  R1  CHO   568     165.081 223.894  19.946  1.00  0.00            
ATOM   3903  R2  CHO   568     163.781 223.744  22.346  1.00  0.00            
ATOM   3904  R3  CHO   568     165.481 221.694  22.796  1.00  0.00            
ATOM   3905  R4  CHO   568     164.731 222.594  25.496  1.00  0.00            
ATOM   3906  R5  CHO   568     166.731 222.344  24.746  1.00  0.00            
ATOM   3907  C1  CHO   568     166.881 219.944  27.696  1.00  0.00           C
ATOM   3908  C2  CHO   568     166.131 219.644  31.446  1.00  0.00           C
ATOM   3909  ROH CHO   569     149.781 207.444  18.246  1.00  0.00            
ATOM   3910  R1  CHO   569     148.331 208.444  20.446  1.00  0.00            
ATOM   3911  R2  CHO   569     147.081 206.794  22.296  1.00  0.00            
ATOM   3912  R3  CHO   569     148.581 208.194  24.096  1.00  0.00            
ATOM   3913  R4  CHO   569     146.831 206.494  25.696  1.00  0.00            
ATOM   3914  R5  CHO   569     147.031 208.644  25.896  1.00  0.00            
ATOM   3915  C1  CHO   569     148.031 207.644  29.396  1.00  0.00           C
ATOM   3916  C2  CHO   569     147.331 204.844  31.646  1.00  0.00           C
ATOM   3917  ROH CHO   570     151.181   2.944  23.096  1.00  0.00            
ATOM   3918  R1  CHO   570     151.931   1.344  25.346  1.00  0.00            
ATOM   3919  R2  CHO   570     154.281   1.694  26.696  1.00  0.00            
ATOM   3920  R3  CHO   570     152.631   1.894  28.846  1.00  0.00            
ATOM   3921  R4  CHO   570     155.281   1.244  29.996  1.00  0.00            
ATOM   3922  R5  CHO   570     153.431   0.194  30.346  1.00  0.00            
ATOM   3923  C1  CHO   570     154.331   1.194  33.946  1.00  0.00           C
ATOM   3924  C2  CHO   570     157.581   1.344  35.946  1.00  0.00           C
ATOM   3925  ROH CHO   571      86.331 172.744  23.596  1.00  0.00            
ATOM   3926  R1  CHO   571      85.931 173.144  26.346  1.00  0.00            
ATOM   3927  R2  CHO   571      84.081 174.944  27.346  1.00  0.00            
ATOM   3928  R3  CHO   571      83.181 172.744  28.696  1.00  0.00            
ATOM   3929  R4  CHO   571      81.881 174.994  30.046  1.00  0.00            
ATOM   3930  R5  CHO   571      83.031 173.394  30.996  1.00  0.00            
ATOM   3931  C1  CHO   571      79.731 172.994  32.846  1.00  0.00           C
ATOM   3932  C2  CHO   571      77.131 169.494  33.746  1.00  0.00           C
ATOM   3933  ROH CHO   572     186.981 170.944  13.546  1.00  0.00            
ATOM   3934  R1  CHO   572     185.331 170.494  15.796  1.00  0.00            
ATOM   3935  R2  CHO   572     186.131 168.994  17.946  1.00  0.00            
ATOM   3936  R3  CHO   572     185.481 171.194  19.346  1.00  0.00            
ATOM   3937  R4  CHO   572     186.631 169.394  21.346  1.00  0.00            
ATOM   3938  R5  CHO   572     184.681 170.394  21.446  1.00  0.00            
ATOM   3939  C1  CHO   572     186.331 171.744  24.646  1.00  0.00           C
ATOM   3940  C2  CHO   572     183.531 174.444  27.096  1.00  0.00           C
ATOM   3941  ROH CHO   573     210.131 197.194  49.296  1.00  0.00            
ATOM   3942  R1  CHO   573     210.781 197.594  46.596  1.00  0.00            
ATOM   3943  R2  CHO   573     209.081 198.844  44.796  1.00  0.00            
ATOM   3944  R3  CHO   573     211.231 200.444  44.346  1.00  0.00            
ATOM   3945  R4  CHO   573     209.681 200.494  41.846  1.00  0.00            
ATOM   3946  R5  CHO   573     211.831 199.994  42.096  1.00  0.00            
ATOM   3947  C1  CHO   573     212.081 202.994  39.696  1.00  0.00           C
ATOM   3948  C2  CHO   573     213.981 200.994  36.996  1.00  0.00           C
ATOM   3949  ROH CHO   574      99.981 199.494  48.846  1.00  0.00            
ATOM   3950  R1  CHO   574     100.281 201.094  46.546  1.00  0.00            
ATOM   3951  R2  CHO   574     102.731 201.694  45.446  1.00  0.00            
ATOM   3952  R3  CHO   574     101.631 200.694  43.196  1.00  0.00            
ATOM   3953  R4  CHO   574     103.731 202.494  42.246  1.00  0.00            
ATOM   3954  R5  CHO   574     101.631 202.544  41.646  1.00  0.00            
ATOM   3955  C1  CHO   574     103.281 202.044  38.246  1.00  0.00           C
ATOM   3956  C2  CHO   574     101.431 201.494  33.796  1.00  0.00           C
ATOM   3957  ROH CHO   575      91.331 210.594  52.396  1.00  0.00            
ATOM   3958  R1  CHO   575      90.781 210.394  49.646  1.00  0.00            
ATOM   3959  R2  CHO   575      90.781 207.994  48.246  1.00  0.00            
ATOM   3960  R3  CHO   575      88.281 208.794  47.546  1.00  0.00            
ATOM   3961  R4  CHO   575      89.281 207.244  45.246  1.00  0.00            
ATOM   3962  R5  CHO   575      88.481 209.294  45.196  1.00  0.00            
ATOM   3963  C1  CHO   575      86.081 207.544  42.796  1.00  0.00           C
ATOM   3964  C2  CHO   575      84.581 205.844  39.846  1.00  0.00           C
ATOM   3965  ROH CHO   576     206.481  39.844  60.396  1.00  0.00            
ATOM   3966  R1  CHO   576     208.231  39.944  58.146  1.00  0.00            
ATOM   3967  R2  CHO   576     208.131  38.044  56.096  1.00  0.00            
ATOM   3968  R3  CHO   576     207.881  40.294  54.546  1.00  0.00            
ATOM   3969  R4  CHO   576     209.131  38.244  52.796  1.00  0.00            
ATOM   3970  R5  CHO   576     209.881  40.244  53.196  1.00  0.00            
ATOM   3971  C1  CHO   576     209.531  40.444  49.446  1.00  0.00           C
ATOM   3972  C2  CHO   576     210.131  42.694  46.346  1.00  0.00           C
ATOM   3973  ROH CHO   577      59.281  26.394  27.546  1.00  0.00            
ATOM   3974  R1  CHO   577      59.081  24.344  29.496  1.00  0.00            
ATOM   3975  R2  CHO   577      60.131  24.544  31.996  1.00  0.00            
ATOM   3976  R3  CHO   577      57.631  23.944  32.796  1.00  0.00            
ATOM   3977  R4  CHO   577      59.331  22.294  34.496  1.00  0.00            
ATOM   3978  R5  CHO   577      57.681  21.594  33.246  1.00  0.00            
ATOM   3979  C1  CHO   577      56.481  20.394  36.696  1.00  0.00           C
ATOM   3980  C2  CHO   577      58.431  18.844  39.896  1.00  0.00           C
ATOM   3981  ROH CHO   578     154.831 205.494  18.446  1.00  0.00            
ATOM   3982  R1  CHO   578     154.431 206.594  21.046  1.00  0.00            
ATOM   3983  R2  CHO   578     152.181 206.094  22.546  1.00  0.00            
ATOM   3984  R3  CHO   578     153.981 205.294  24.396  1.00  0.00            
ATOM   3985  R4  CHO   578     151.481 205.644  25.896  1.00  0.00            
ATOM   3986  R5  CHO   578     153.381 206.544  26.346  1.00  0.00            
ATOM   3987  C1  CHO   578     152.731 204.644  29.596  1.00  0.00           C
ATOM   3988  C2  CHO   578     152.081 201.494  30.996  1.00  0.00           C
ATOM   3989  ROH CHO   579     174.831 128.544  54.446  1.00  0.00            
ATOM   3990  R1  CHO   579     174.231 127.744  51.796  1.00  0.00            
ATOM   3991  R2  CHO   579     174.231 129.494  49.696  1.00  0.00            
ATOM   3992  R3  CHO   579     175.931 127.694  48.596  1.00  0.00            
ATOM   3993  R4  CHO   579     173.931 128.144  46.546  1.00  0.00            
ATOM   3994  R5  CHO   579     174.531 126.244  47.346  1.00  0.00            
ATOM   3995  C1  CHO   579     175.331 125.644  43.696  1.00  0.00           C
ATOM   3996  C2  CHO   579     174.031 126.144  39.646  1.00  0.00           C
ATOM   3997  ROH CHO   580     109.581 224.594  51.396  1.00  0.00            
ATOM   3998  R1  CHO   580     109.181 226.394  49.246  1.00  0.00            
ATOM   3999  R2  CHO   580     111.031 226.794  47.246  1.00  0.00            
ATOM   4000  R3  CHO   580     108.931 226.194  45.646  1.00  0.00            
ATOM   4001  R4  CHO   580     111.131 226.944  43.796  1.00  0.00            
ATOM   4002  R5  CHO   580     109.131 227.794  43.846  1.00  0.00            
ATOM   4003  C1  CHO   580     109.181 226.494  40.246  1.00  0.00           C
ATOM   4004  C2  CHO   580     108.631 228.494  36.246  1.00  0.00           C
ATOM   4005  ROH CHO   581     193.281  59.894  27.696  1.00  0.00            
ATOM   4006  R1  CHO   581     192.681  59.144  30.396  1.00  0.00            
ATOM   4007  R2  CHO   581     194.481  57.844  31.996  1.00  0.00            
ATOM   4008  R3  CHO   581     193.981  59.944  33.696  1.00  0.00            
ATOM   4009  R4  CHO   581     194.131  57.594  35.446  1.00  0.00            
ATOM   4010  R5  CHO   581     192.481  59.044  35.346  1.00  0.00            
ATOM   4011  C1  CHO   581     193.431  59.394  38.996  1.00  0.00           C
ATOM   4012  C2  CHO   581     193.881  57.144  41.896  1.00  0.00           C
ATOM   4013  ROH CHO   582     211.731  91.894  59.346  1.00  0.00            
ATOM   4014  R1  CHO   582     212.131  93.044  56.746  1.00  0.00            
ATOM   4015  R2  CHO   582     212.431  91.494  54.496  1.00  0.00            
ATOM   4016  R3  CHO   582     210.381  92.994  53.546  1.00  0.00            
ATOM   4017  R4  CHO   582     211.581  91.794  51.146  1.00  0.00            
ATOM   4018  R5  CHO   582     211.181  93.894  51.496  1.00  0.00            
ATOM   4019  C1  CHO   582     209.131  93.394  48.346  1.00  0.00           C
ATOM   4020  C2  CHO   582     210.981  91.544  45.946  1.00  0.00           C
ATOM   4021  ROH CHO   583     135.931   4.644  58.646  1.00  0.00            
ATOM   4022  R1  CHO   583     135.331   4.794  55.896  1.00  0.00            
ATOM   4023  R2  CHO   583     134.031   6.994  54.796  1.00  0.00            
ATOM   4024  R3  CHO   583     136.181   6.994  53.146  1.00  0.00            
ATOM   4025  R4  CHO   583     133.931   7.594  51.396  1.00  0.00            
ATOM   4026  R5  CHO   583     135.381   6.044  51.096  1.00  0.00            
ATOM   4027  C1  CHO   583     135.881   7.994  47.846  1.00  0.00           C
ATOM   4028  C2  CHO   583     133.781   7.894  43.946  1.00  0.00           C
ATOM   4029  ROH CHO   584     125.331 216.344  17.996  1.00  0.00            
ATOM   4030  R1  CHO   584     124.981 214.494  20.096  1.00  0.00            
ATOM   4031  R2  CHO   584     126.981 213.794  21.846  1.00  0.00            
ATOM   4032  R3  CHO   584     125.081 214.494  23.696  1.00  0.00            
ATOM   4033  R4  CHO   584     127.331 213.444  25.246  1.00  0.00            
ATOM   4034  R5  CHO   584     125.231 212.794  25.396  1.00  0.00            
ATOM   4035  C1  CHO   584     125.831 213.844  28.996  1.00  0.00           C
ATOM   4036  C2  CHO   584     125.381 214.444  33.096  1.00  0.00           C
ATOM   4037  ROH CHO   585      89.131 181.044  53.096  1.00  0.00            
ATOM   4038  R1  CHO   585      90.731 180.194  50.946  1.00  0.00            
ATOM   4039  R2  CHO   585      89.781 179.994  48.346  1.00  0.00            
ATOM   4040  R3  CHO   585      91.931 181.594  47.796  1.00  0.00            
ATOM   4041  R4  CHO   585      90.681 181.094  45.196  1.00  0.00            
ATOM   4042  R5  CHO   585      92.781 180.744  45.746  1.00  0.00            
ATOM   4043  C1  CHO   585      93.181 183.194  42.846  1.00  0.00           C
ATOM   4044  C2  CHO   585      95.531 183.744  39.096  1.00  0.00           C
ATOM   4045  ROH CHO   586     115.881  80.144  57.496  1.00  0.00            
ATOM   4046  R1  CHO   586     116.681  78.594  55.296  1.00  0.00            
ATOM   4047  R2  CHO   586     114.831  77.394  53.596  1.00  0.00            
ATOM   4048  R3  CHO   586     116.231  78.694  51.646  1.00  0.00            
ATOM   4049  R4  CHO   586     114.481  76.844  50.196  1.00  0.00            
ATOM   4050  R5  CHO   586     116.631  77.044  49.996  1.00  0.00            
ATOM   4051  C1  CHO   586     115.581  77.744  46.396  1.00  0.00           C
ATOM   4052  C2  CHO   586     114.431  76.744  43.146  1.00  0.00           C
ATOM   4053  ROH CHO   587     190.831 179.594  12.096  1.00  0.00            
ATOM   4054  R1  CHO   587     190.431 180.694  14.696  1.00  0.00            
ATOM   4055  R2  CHO   587     189.781 179.144  16.896  1.00  0.00            
ATOM   4056  R3  CHO   587     191.981 180.344  17.996  1.00  0.00            
ATOM   4057  R4  CHO   587     190.531 179.144  20.246  1.00  0.00            
ATOM   4058  R5  CHO   587     191.181 181.244  20.046  1.00  0.00            
ATOM   4059  C1  CHO   587     193.031 180.344  23.246  1.00  0.00           C
ATOM   4060  C2  CHO   587     194.881 178.544  25.446  1.00  0.00           C
ATOM   4061  ROH CHO   588      81.581 164.594  28.996  1.00  0.00            
ATOM   4062  R1  CHO   588      83.581 163.094  30.346  1.00  0.00            
ATOM   4063  R2  CHO   588      84.531 163.844  32.846  1.00  0.00            
ATOM   4064  R3  CHO   588      83.831 161.344  33.546  1.00  0.00            
ATOM   4065  R4  CHO   588      85.981 162.044  35.396  1.00  0.00            
ATOM   4066  R5  CHO   588      85.881 160.244  34.146  1.00  0.00            
ATOM   4067  C1  CHO   588      86.081 158.594  37.546  1.00  0.00           C
ATOM   4068  C2  CHO   588      89.581 158.644  38.646  1.00  0.00           C
ATOM   4069  ROH CHO   589     224.231 112.944  54.146  1.00  0.00            
ATOM   4070  R1  CHO   589     224.781 111.794  51.596  1.00  0.00            
ATOM   4071  R2  CHO   589     224.331 109.144  51.046  1.00  0.00            
ATOM   4072  R3  CHO   589     222.831 110.144  48.996  1.00  0.00            
ATOM   4073  R4  CHO   589     224.031 107.644  47.946  1.00  0.00            
ATOM   4074  R5  CHO   589     224.131 109.644  47.046  1.00  0.00            
ATOM   4075  C1  CHO   589     222.431 107.744  44.196  1.00  0.00           C
ATOM   4076  C2  CHO   589     222.231 108.444  39.546  1.00  0.00           C
ATOM   4077  ROH CHO   590      30.881   1.894  51.596  1.00  0.00            
ATOM   4078  R1  CHO   590      31.231   1.144  48.896  1.00  0.00            
ATOM   4079  R2  CHO   590      29.581   2.044  46.846  1.00  0.00            
ATOM   4080  R3  CHO   590      31.931   2.844  45.746  1.00  0.00            
ATOM   4081  R4  CHO   590      29.881   3.794  43.896  1.00  0.00            
ATOM   4082  R5  CHO   590      31.631   2.544  43.396  1.00  0.00            
ATOM   4083  C1  CHO   590      32.231   5.544  41.096  1.00  0.00           C
ATOM   4084  C2  CHO   590      29.931   6.494  39.746  1.00  0.00           C
ATOM   4085  ROH CHO   591     152.281 102.844  23.446  1.00  0.00            
ATOM   4086  R1  CHO   591     153.131 103.194  26.096  1.00  0.00            
ATOM   4087  R2  CHO   591     152.881 105.594  27.396  1.00  0.00            
ATOM   4088  R3  CHO   591     151.531 104.144  29.246  1.00  0.00            
ATOM   4089  R4  CHO   591     153.631 105.494  30.796  1.00  0.00            
ATOM   4090  R5  CHO   591     153.231 103.344  30.746  1.00  0.00            
ATOM   4091  C1  CHO   591     152.831 104.044  34.496  1.00  0.00           C
ATOM   4092  C2  CHO   591     153.581 105.444  38.446  1.00  0.00           C
ATOM   4093  ROH CHO   592     156.681 178.144  48.996  1.00  0.00            
ATOM   4094  R1  CHO   592     155.681 177.894  46.346  1.00  0.00            
ATOM   4095  R2  CHO   592     155.181 180.094  44.746  1.00  0.00            
ATOM   4096  R3  CHO   592     156.831 178.794  42.996  1.00  0.00            
ATOM   4097  R4  CHO   592     155.781 181.094  41.446  1.00  0.00            
ATOM   4098  R5  CHO   592     155.731 178.994  40.896  1.00  0.00            
ATOM   4099  C1  CHO   592     157.681 180.444  37.946  1.00  0.00           C
ATOM   4100  C2  CHO   592     159.881 181.594  34.296  1.00  0.00           C
ATOM   4101  ROH CHO   593      76.281  56.944  45.496  1.00  0.00            
ATOM   4102  R1  CHO   593      78.181  55.794  43.746  1.00  0.00            
ATOM   4103  R2  CHO   593      79.831  53.694  44.496  1.00  0.00            
ATOM   4104  R3  CHO   593      78.831  52.544  42.296  1.00  0.00            
ATOM   4105  R4  CHO   593      80.931  50.694  43.246  1.00  0.00            
ATOM   4106  R5  CHO   593      80.731  51.544  41.246  1.00  0.00            
ATOM   4107  C1  CHO   593      80.631  47.844  40.396  1.00  0.00           C
ATOM   4108  C2  CHO   593      79.331  47.644  37.746  1.00  0.00           C
ATOM   4109  ROH CHO   594     180.181  93.844  25.946  1.00  0.00            
ATOM   4110  R1  CHO   594     181.831  94.194  28.196  1.00  0.00            
ATOM   4111  R2  CHO   594     181.331  96.144  30.146  1.00  0.00            
ATOM   4112  R3  CHO   594     181.481  93.994  31.846  1.00  0.00            
ATOM   4113  R4  CHO   594     181.181  96.344  33.596  1.00  0.00            
ATOM   4114  R5  CHO   594     182.731  94.844  33.696  1.00  0.00            
ATOM   4115  C1  CHO   594     181.231  94.444  37.196  1.00  0.00           C
ATOM   4116  C2  CHO   594     181.031  96.844  40.596  1.00  0.00           C
ATOM   4117  ROH CHO   595     193.181  29.644  58.346  1.00  0.00            
ATOM   4118  R1  CHO   595     193.981  29.244  55.646  1.00  0.00            
ATOM   4119  R2  CHO   595     193.531  31.144  53.696  1.00  0.00            
ATOM   4120  R3  CHO   595     196.181  30.894  53.296  1.00  0.00            
ATOM   4121  R4  CHO   595     195.231  32.194  50.896  1.00  0.00            
ATOM   4122  R5  CHO   595     196.431  30.394  50.946  1.00  0.00            
ATOM   4123  C1  CHO   595     198.731  32.594  48.846  1.00  0.00           C
ATOM   4124  C2  CHO   595     197.981  34.394  46.396  1.00  0.00           C
ATOM   4125  ROH CHO   596     196.181 129.944  18.346  1.00  0.00            
ATOM   4126  R1  CHO   596     195.331 130.194  20.996  1.00  0.00            
ATOM   4127  R2  CHO   596     196.881 129.544  23.146  1.00  0.00            
ATOM   4128  R3  CHO   596     196.381 132.044  23.946  1.00  0.00            
ATOM   4129  R4  CHO   596     196.781 130.544  26.446  1.00  0.00            
ATOM   4130  R5  CHO   596     195.031 131.794  25.946  1.00  0.00            
ATOM   4131  C1  CHO   596     196.181 133.544  29.146  1.00  0.00           C
ATOM   4132  C2  CHO   596     195.331 137.194  30.546  1.00  0.00           C
ATOM   4133  ROH CHO   597      83.381 175.744  51.596  1.00  0.00            
ATOM   4134  R1  CHO   597      83.331 177.144  49.096  1.00  0.00            
ATOM   4135  R2  CHO   597      85.631 178.044  47.896  1.00  0.00            
ATOM   4136  R3  CHO   597      84.731 176.644  45.796  1.00  0.00            
ATOM   4137  R4  CHO   597      86.481 178.694  44.596  1.00  0.00            
ATOM   4138  R5  CHO   597      84.381 178.294  44.046  1.00  0.00            
ATOM   4139  C1  CHO   597      86.081 177.694  40.696  1.00  0.00           C
ATOM   4140  C2  CHO   597      88.031 177.894  37.646  1.00  0.00           C
ATOM   4141  ROH CHO   598      45.981  63.594  17.696  1.00  0.00            
ATOM   4142  R1  CHO   598      46.331  62.744  20.346  1.00  0.00            
ATOM   4143  R2  CHO   598      47.731  64.194  22.196  1.00  0.00            
ATOM   4144  R3  CHO   598      45.431  63.994  23.646  1.00  0.00            
ATOM   4145  R4  CHO   598      47.331  65.344  25.446  1.00  0.00            
ATOM   4146  R5  CHO   598      46.181  63.544  25.896  1.00  0.00            
ATOM   4147  C1  CHO   598      44.881  65.794  28.696  1.00  0.00           C
ATOM   4148  C2  CHO   598      44.531  64.794  32.846  1.00  0.00           C
ATOM   4149  ROH CHO   599      25.931  -0.056  23.146  1.00  0.00            
ATOM   4150  R1  CHO   599      25.031   1.494  25.346  1.00  0.00            
ATOM   4151  R2  CHO   599      26.081   1.244  27.846  1.00  0.00            
ATOM   4152  R3  CHO   599      26.481   3.944  27.596  1.00  0.00            
ATOM   4153  R4  CHO   599      26.231   3.494  30.496  1.00  0.00            
ATOM   4154  R5  CHO   599      25.081   4.894  29.296  1.00  0.00            
ATOM   4155  C1  CHO   599      26.681   7.344  31.796  1.00  0.00           C
ATOM   4156  C2  CHO   599      29.231   6.394  33.496  1.00  0.00           C
ATOM   4157  ROH CHO   600      13.531  62.494  51.796  1.00  0.00            
ATOM   4158  R1  CHO   600      13.781  61.744  49.096  1.00  0.00            
ATOM   4159  R2  CHO   600      11.631  60.844  47.596  1.00  0.00            
ATOM   4160  R3  CHO   600      12.381  62.844  45.896  1.00  0.00            
ATOM   4161  R4  CHO   600      11.231  60.794  44.196  1.00  0.00            
ATOM   4162  R5  CHO   600      13.181  61.694  43.996  1.00  0.00            
ATOM   4163  C1  CHO   600      11.681  62.644  40.596  1.00  0.00           C
ATOM   4164  C2  CHO   600      11.881  62.894  36.946  1.00  0.00           C
ATOM   4165  ROH CHO   601     110.331  55.244  56.796  1.00  0.00            
ATOM   4166  R1  CHO   601     111.631  54.544  54.396  1.00  0.00            
ATOM   4167  R2  CHO   601     112.481  51.994  53.846  1.00  0.00            
ATOM   4168  R3  CHO   601     110.981  52.344  51.596  1.00  0.00            
ATOM   4169  R4  CHO   601     113.031  50.444  50.796  1.00  0.00            
ATOM   4170  R5  CHO   601     112.581  52.294  49.796  1.00  0.00            
ATOM   4171  C1  CHO   601     111.981  49.844  46.946  1.00  0.00           C
ATOM   4172  C2  CHO   601     115.131  47.294  44.446  1.00  0.00           C
ATOM   4173  ROH CHO   602      87.031 103.244  20.746  1.00  0.00            
ATOM   4174  R1  CHO   602      86.531 101.494  22.946  1.00  0.00            
ATOM   4175  R2  CHO   602      85.931 102.444  25.446  1.00  0.00            
ATOM   4176  R3  CHO   602      83.781 100.794  25.196  1.00  0.00            
ATOM   4177  R4  CHO   602      83.731 101.694  27.996  1.00  0.00            
ATOM   4178  R5  CHO   602      83.681  99.644  27.296  1.00  0.00            
ATOM   4179  C1  CHO   602      80.381  99.744  29.196  1.00  0.00           C
ATOM   4180  C2  CHO   602      80.331 100.544  32.996  1.00  0.00           C
ATOM   4181  ROH CHO   603      97.081  69.744  54.646  1.00  0.00            
ATOM   4182  R1  CHO   603      97.281  68.294  52.246  1.00  0.00            
ATOM   4183  R2  CHO   603      95.831  68.944  49.996  1.00  0.00            
ATOM   4184  R3  CHO   603      98.281  68.994  48.796  1.00  0.00            
ATOM   4185  R4  CHO   603      96.331  68.844  46.596  1.00  0.00            
ATOM   4186  R5  CHO   603      98.031  67.494  46.946  1.00  0.00            
ATOM   4187  C1  CHO   603      98.931  68.794  43.496  1.00  0.00           C
ATOM   4188  C2  CHO   603     101.331  67.544  40.646  1.00  0.00           C
ATOM   4189  ROH CHO   604     131.181 223.644  55.846  1.00  0.00            
ATOM   4190  R1  CHO   604     132.281 224.594  53.446  1.00  0.00            
ATOM   4191  R2  CHO   604     133.481 222.944  51.596  1.00  0.00            
ATOM   4192  R3  CHO   604     131.731 224.094  49.896  1.00  0.00            
ATOM   4193  R4  CHO   604     133.981 223.294  48.196  1.00  0.00            
ATOM   4194  R5  CHO   604     133.081 225.244  48.296  1.00  0.00            
ATOM   4195  C1  CHO   604     132.581 224.544  44.596  1.00  0.00           C
ATOM   4196  C2  CHO   604     132.981 224.144  41.196  1.00  0.00           C
ATOM   4197  ROH CHO   605     173.431  56.394  29.396  1.00  0.00            
ATOM   4198  R1  CHO   605     172.681  56.344  32.146  1.00  0.00            
ATOM   4199  R2  CHO   605     173.181  54.244  33.796  1.00  0.00            
ATOM   4200  R3  CHO   605     174.331  56.144  35.346  1.00  0.00            
ATOM   4201  R4  CHO   605     173.831  53.944  37.196  1.00  0.00            
ATOM   4202  R5  CHO   605     173.181  55.994  37.446  1.00  0.00            
ATOM   4203  C1  CHO   605     175.231  55.544  40.596  1.00  0.00           C
ATOM   4204  C2  CHO   605     175.881  54.844  44.596  1.00  0.00           C
ATOM   4205  ROH CHO   606     163.481  68.994  59.696  1.00  0.00            
ATOM   4206  R1  CHO   606     162.781  67.494  57.396  1.00  0.00            
ATOM   4207  R2  CHO   606     161.581  68.594  55.196  1.00  0.00            
ATOM   4208  R3  CHO   606     163.681  67.394  53.896  1.00  0.00            
ATOM   4209  R4  CHO   606     161.481  67.394  51.946  1.00  0.00            
ATOM   4210  R5  CHO   606     162.631  65.694  52.546  1.00  0.00            
ATOM   4211  C1  CHO   606     163.381  65.644  48.796  1.00  0.00           C
ATOM   4212  C2  CHO   606     162.581  65.094  45.146  1.00  0.00           C
ATOM   4213  ROH CHO   607     191.331 130.994  54.196  1.00  0.00            
ATOM   4214  R1  CHO   607     190.681 130.544  51.446  1.00  0.00            
ATOM   4215  R2  CHO   607     192.031 128.694  49.946  1.00  0.00            
ATOM   4216  R3  CHO   607     189.531 127.744  49.446  1.00  0.00            
ATOM   4217  R4  CHO   607     190.931 127.444  46.896  1.00  0.00            
ATOM   4218  R5  CHO   607     189.031 128.444  47.246  1.00  0.00            
ATOM   4219  C1  CHO   607     187.931 125.844  44.696  1.00  0.00           C
ATOM   4220  C2  CHO   607     189.981 125.194  42.296  1.00  0.00           C
ATOM   4221  ROH CHO   608     132.931 167.094  49.146  1.00  0.00            
ATOM   4222  R1  CHO   608     132.281 167.994  46.546  1.00  0.00            
ATOM   4223  R2  CHO   608     132.681 166.494  44.296  1.00  0.00            
ATOM   4224  R3  CHO   608     130.081 166.944  43.896  1.00  0.00            
ATOM   4225  R4  CHO   608     131.181 166.644  41.196  1.00  0.00            
ATOM   4226  R5  CHO   608     129.981 168.294  41.896  1.00  0.00            
ATOM   4227  C1  CHO   608     127.831 167.194  38.996  1.00  0.00           C
ATOM   4228  C2  CHO   608     126.631 167.894  36.246  1.00  0.00           C
ATOM   4229  ROH CHO   609     155.131 183.994  13.846  1.00  0.00            
ATOM   4230  R1  CHO   609     155.881 183.744  16.546  1.00  0.00            
ATOM   4231  R2  CHO   609     156.031 185.894  18.246  1.00  0.00            
ATOM   4232  R3  CHO   609     154.431 184.344  19.796  1.00  0.00            
ATOM   4233  R4  CHO   609     155.281 186.544  21.546  1.00  0.00            
ATOM   4234  R5  CHO   609     155.431 184.394  21.996  1.00  0.00            
ATOM   4235  C1  CHO   609     153.281 185.494  24.946  1.00  0.00           C
ATOM   4236  C2  CHO   609     153.231 185.744  29.146  1.00  0.00           C
ATOM   4237  ROH CHO   610      56.481  30.744  27.346  1.00  0.00            
ATOM   4238  R1  CHO   610      56.081  33.094  28.846  1.00  0.00            
ATOM   4239  R2  CHO   610      53.681  33.594  30.146  1.00  0.00            
ATOM   4240  R3  CHO   610      55.331  33.944  32.296  1.00  0.00            
ATOM   4241  R4  CHO   610      52.981  35.544  32.946  1.00  0.00            
ATOM   4242  R5  CHO   610      55.031  36.244  32.946  1.00  0.00            
ATOM   4243  C1  CHO   610      54.081  36.994  36.546  1.00  0.00           C
ATOM   4244  C2  CHO   610      53.231  40.444  37.596  1.00  0.00           C
ATOM   4245  ROH CHO   611     171.431 190.894  48.396  1.00  0.00            
ATOM   4246  R1  CHO   611     170.781 190.244  45.746  1.00  0.00            
ATOM   4247  R2  CHO   611     169.181 191.844  44.146  1.00  0.00            
ATOM   4248  R3  CHO   611     171.281 191.694  42.446  1.00  0.00            
ATOM   4249  R4  CHO   611     169.081 192.794  40.846  1.00  0.00            
ATOM   4250  R5  CHO   611     170.331 191.044  40.346  1.00  0.00            
ATOM   4251  C1  CHO   611     170.981 193.194  37.296  1.00  0.00           C
ATOM   4252  C2  CHO   611     172.981 191.244  34.496  1.00  0.00           C
ATOM   4253  ROH CHO   612     133.381 191.094  15.646  1.00  0.00            
ATOM   4254  R1  CHO   612     132.631 191.594  18.346  1.00  0.00            
ATOM   4255  R2  CHO   612     131.831 189.594  20.046  1.00  0.00            
ATOM   4256  R3  CHO   612     133.781 190.594  21.646  1.00  0.00            
ATOM   4257  R4  CHO   612     132.081 188.994  23.446  1.00  0.00            
ATOM   4258  R5  CHO   612     132.681 191.094  23.696  1.00  0.00            
ATOM   4259  C1  CHO   612     134.131 189.594  26.896  1.00  0.00           C
ATOM   4260  C2  CHO   612     132.031 189.244  30.446  1.00  0.00           C
ATOM   4261  ROH CHO   613     195.181  48.344  57.996  1.00  0.00            
ATOM   4262  R1  CHO   613     197.331  49.194  56.346  1.00  0.00            
ATOM   4263  R2  CHO   613     197.081  49.394  53.596  1.00  0.00            
ATOM   4264  R3  CHO   613     197.931  51.944  53.996  1.00  0.00            
ATOM   4265  R4  CHO   613     198.631  51.394  51.246  1.00  0.00            
ATOM   4266  R5  CHO   613     199.981  52.094  52.796  1.00  0.00            
ATOM   4267  C1  CHO   613     200.381  54.894  50.246  1.00  0.00           C
ATOM   4268  C2  CHO   613     199.831  57.994  47.846  1.00  0.00           C
ATOM   4269  ROH CHO   614      15.981  83.944  52.346  1.00  0.00            
ATOM   4270  R1  CHO   614      16.681  85.094  49.846  1.00  0.00            
ATOM   4271  R2  CHO   614      15.731  84.194  47.446  1.00  0.00            
ATOM   4272  R3  CHO   614      14.981  86.794  47.146  1.00  0.00            
ATOM   4273  R4  CHO   614      15.481  85.844  44.396  1.00  0.00            
ATOM   4274  R5  CHO   614      16.331  87.644  45.346  1.00  0.00            
ATOM   4275  C1  CHO   614      14.631  89.244  42.396  1.00  0.00           C
ATOM   4276  C2  CHO   614      12.931  90.494  39.396  1.00  0.00           C
ATOM   4277  ROH CHO   615      65.681  49.844  49.696  1.00  0.00            
ATOM   4278  R1  CHO   615      64.581  49.644  47.096  1.00  0.00            
ATOM   4279  R2  CHO   615      66.081  49.194  44.846  1.00  0.00            
ATOM   4280  R3  CHO   615      64.381  47.094  44.496  1.00  0.00            
ATOM   4281  R4  CHO   615      65.881  47.294  41.996  1.00  0.00            
ATOM   4282  R5  CHO   615      63.681  47.294  42.196  1.00  0.00            
ATOM   4283  C1  CHO   615      64.081  44.244  39.996  1.00  0.00           C
ATOM   4284  C2  CHO   615      66.831  43.644  35.896  1.00  0.00           C
ATOM   4285  ROH CHO   616      20.431  81.394  21.296  1.00  0.00            
ATOM   4286  R1  CHO   616      19.531  80.594  23.846  1.00  0.00            
ATOM   4287  R2  CHO   616      20.431  78.344  25.096  1.00  0.00            
ATOM   4288  R3  CHO   616      20.981  80.044  27.096  1.00  0.00            
ATOM   4289  R4  CHO   616      20.731  77.444  28.446  1.00  0.00            
ATOM   4290  R5  CHO   616      19.631  79.294  28.946  1.00  0.00            
ATOM   4291  C1  CHO   616      21.431  78.544  32.246  1.00  0.00           C
ATOM   4292  C2  CHO   616      19.731  78.044  35.946  1.00  0.00           C
ATOM   4293  ROH CHO   617     122.681 137.194  53.446  1.00  0.00            
ATOM   4294  R1  CHO   617     122.981 135.644  51.096  1.00  0.00            
ATOM   4295  R2  CHO   617     123.731 136.744  48.696  1.00  0.00            
ATOM   4296  R3  CHO   617     125.681 134.794  48.796  1.00  0.00            
ATOM   4297  R4  CHO   617     124.881 134.894  45.996  1.00  0.00            
ATOM   4298  R5  CHO   617     124.931 133.144  47.246  1.00  0.00            
ATOM   4299  C1  CHO   617     127.331 131.994  44.546  1.00  0.00           C
ATOM   4300  C2  CHO   617     127.981 127.994  43.096  1.00  0.00           C
ATOM   4301  ROH CHO   618     213.331 113.744  18.496  1.00  0.00            
ATOM   4302  R1  CHO   618     213.981 114.144  21.246  1.00  0.00            
ATOM   4303  R2  CHO   618     216.531 114.844  22.046  1.00  0.00            
ATOM   4304  R3  CHO   618     215.231 116.844  23.296  1.00  0.00            
ATOM   4305  R4  CHO   618     217.431 116.144  25.096  1.00  0.00            
ATOM   4306  R5  CHO   618     215.331 116.244  25.646  1.00  0.00            
ATOM   4307  C1  CHO   618     216.731 118.844  28.046  1.00  0.00           C
ATOM   4308  C2  CHO   618     217.781 119.694  31.996  1.00  0.00           C
ATOM   4309  ROH CHO   619     105.781  58.944  53.696  1.00  0.00            
ATOM   4310  R1  CHO   619     106.731  57.094  51.746  1.00  0.00            
ATOM   4311  R2  CHO   619     106.981  57.744  49.096  1.00  0.00            
ATOM   4312  R3  CHO   619     109.531  56.844  49.446  1.00  0.00            
ATOM   4313  R4  CHO   619     108.931  56.144  46.696  1.00  0.00            
ATOM   4314  R5  CHO   619     109.631  54.794  48.246  1.00  0.00            
ATOM   4315  C1  CHO   619     112.431  54.444  45.646  1.00  0.00           C
ATOM   4316  C2  CHO   619     112.181  54.744  41.946  1.00  0.00           C
ATOM   4317  ROH CHO   620     152.981 143.644  54.096  1.00  0.00            
ATOM   4318  R1  CHO   620     152.481 144.194  51.396  1.00  0.00            
ATOM   4319  R2  CHO   620     153.031 142.394  49.346  1.00  0.00            
ATOM   4320  R3  CHO   620     150.381 142.794  48.746  1.00  0.00            
ATOM   4321  R4  CHO   620     151.631 142.044  46.196  1.00  0.00            
ATOM   4322  R5  CHO   620     150.431 143.794  46.546  1.00  0.00            
ATOM   4323  C1  CHO   620     148.381 142.194  43.796  1.00  0.00           C
ATOM   4324  C2  CHO   620     148.231 140.194  40.396  1.00  0.00           C
ATOM   4325  ROH CHO   621     172.731 165.194  44.846  1.00  0.00            
ATOM   4326  R1  CHO   621     173.381 163.744  42.446  1.00  0.00            
ATOM   4327  R2  CHO   621     173.981 165.044  40.096  1.00  0.00            
ATOM   4328  R3  CHO   621     176.231 163.494  40.196  1.00  0.00            
ATOM   4329  R4  CHO   621     176.281 164.694  37.546  1.00  0.00            
ATOM   4330  R5  CHO   621     176.431 162.544  37.996  1.00  0.00            
ATOM   4331  C1  CHO   621     179.731 162.994  36.146  1.00  0.00           C
ATOM   4332  C2  CHO   621     180.731 162.444  33.496  1.00  0.00           C
ATOM   4333  ROH CHO   622     165.931 114.444  57.096  1.00  0.00            
ATOM   4334  R1  CHO   622     165.481 115.044  54.396  1.00  0.00            
ATOM   4335  R2  CHO   622     167.381 116.194  52.796  1.00  0.00            
ATOM   4336  R3  CHO   622     166.931 114.044  51.196  1.00  0.00            
ATOM   4337  R4  CHO   622     167.581 116.194  49.346  1.00  0.00            
ATOM   4338  R5  CHO   622     165.831 114.944  49.296  1.00  0.00            
ATOM   4339  C1  CHO   622     167.281 114.144  45.846  1.00  0.00           C
ATOM   4340  C2  CHO   622     166.581 111.344  42.896  1.00  0.00           C
ATOM   4341  ROH CHO   623      77.231 206.194  49.946  1.00  0.00            
ATOM   4342  R1  CHO   623      78.781 206.894  47.696  1.00  0.00            
ATOM   4343  R2  CHO   623      79.381 205.044  45.696  1.00  0.00            
ATOM   4344  R3  CHO   623      78.281 206.894  44.046  1.00  0.00            
ATOM   4345  R4  CHO   623      80.481 205.794  42.496  1.00  0.00            
ATOM   4346  R5  CHO   623      80.181 207.894  42.946  1.00  0.00            
ATOM   4347  C1  CHO   623      80.131 207.994  39.146  1.00  0.00           C
ATOM   4348  C2  CHO   623      78.631 207.394  35.996  1.00  0.00           C
ATOM   4349  ROH CHO   624      39.731  49.444  19.346  1.00  0.00            
ATOM   4350  R1  CHO   624      40.731  51.744  20.646  1.00  0.00            
ATOM   4351  R2  CHO   624      40.081  52.394  23.246  1.00  0.00            
ATOM   4352  R3  CHO   624      42.781  52.494  23.546  1.00  0.00            
ATOM   4353  R4  CHO   624      41.731  54.144  25.746  1.00  0.00            
ATOM   4354  R5  CHO   624      43.231  54.744  24.296  1.00  0.00            
ATOM   4355  C1  CHO   624      45.231  55.244  27.496  1.00  0.00           C
ATOM   4356  C2  CHO   624      45.081  56.794  30.546  1.00  0.00           C
ATOM   4357  ROH CHO   625     131.931  37.744  57.596  1.00  0.00            
ATOM   4358  R1  CHO   625     131.981  38.994  55.096  1.00  0.00            
ATOM   4359  R2  CHO   625     133.981  38.544  53.196  1.00  0.00            
ATOM   4360  R3  CHO   625     131.881  37.944  51.596  1.00  0.00            
ATOM   4361  R4  CHO   625     134.031  38.594  49.746  1.00  0.00            
ATOM   4362  R5  CHO   625     132.081  39.444  49.796  1.00  0.00            
ATOM   4363  C1  CHO   625     132.131  38.044  46.246  1.00  0.00           C
ATOM   4364  C2  CHO   625     132.981  39.294  43.196  1.00  0.00           C
ATOM   4365  ROH CHO   626      93.981  66.594  22.246  1.00  0.00            
ATOM   4366  R1  CHO   626      94.381  66.794  24.996  1.00  0.00            
ATOM   4367  R2  CHO   626      92.331  67.194  26.796  1.00  0.00            
ATOM   4368  R3  CHO   626      93.381  64.994  27.996  1.00  0.00            
ATOM   4369  R4  CHO   626      92.331  66.594  30.196  1.00  0.00            
ATOM   4370  R5  CHO   626      94.331  65.794  30.046  1.00  0.00            
ATOM   4371  C1  CHO   626      93.281  64.194  33.296  1.00  0.00           C
ATOM   4372  C2  CHO   626      93.881  63.344  36.696  1.00  0.00           C
ATOM   4373  ROH CHO   627     198.931  45.444  59.096  1.00  0.00            
ATOM   4374  R1  CHO   627     198.581  43.944  56.746  1.00  0.00            
ATOM   4375  R2  CHO   627     197.931  45.094  54.296  1.00  0.00            
ATOM   4376  R3  CHO   627     200.131  43.744  53.446  1.00  0.00            
ATOM   4377  R4  CHO   627     198.681  44.594  50.996  1.00  0.00            
ATOM   4378  R5  CHO   627     199.331  42.544  51.496  1.00  0.00            
ATOM   4379  C1  CHO   627     201.231  43.044  48.246  1.00  0.00           C
ATOM   4380  C2  CHO   627     198.931  43.944  44.596  1.00  0.00           C
ATOM   4381  ROH CHO   628     100.731 189.644  21.546  1.00  0.00            
ATOM   4382  R1  CHO   628     100.731 188.694  24.196  1.00  0.00            
ATOM   4383  R2  CHO   628     102.331 186.594  25.046  1.00  0.00            
ATOM   4384  R3  CHO   628     103.081 188.394  26.946  1.00  0.00            
ATOM   4385  R4  CHO   628     103.031 185.844  28.346  1.00  0.00            
ATOM   4386  R5  CHO   628     102.031 187.644  28.946  1.00  0.00            
ATOM   4387  C1  CHO   628     104.131 187.044  32.046  1.00  0.00           C
ATOM   4388  C2  CHO   628     104.581 185.494  36.246  1.00  0.00           C
ATOM   4389  ROH CHO   629     183.081  60.244  27.846  1.00  0.00            
ATOM   4390  R1  CHO   629     182.631  59.694  30.596  1.00  0.00            
ATOM   4391  R2  CHO   629     183.281  57.244  31.746  1.00  0.00            
ATOM   4392  R3  CHO   629     184.681  58.844  33.496  1.00  0.00            
ATOM   4393  R4  CHO   629     184.231  56.344  34.946  1.00  0.00            
ATOM   4394  R5  CHO   629     183.731  58.394  35.596  1.00  0.00            
ATOM   4395  C1  CHO   629     186.081  57.294  38.446  1.00  0.00           C
ATOM   4396  C2  CHO   629     185.231  54.894  41.396  1.00  0.00           C
ATOM   4397  ROH CHO   630      67.781 170.744  18.746  1.00  0.00            
ATOM   4398  R1  CHO   630      69.731 171.294  20.696  1.00  0.00            
ATOM   4399  R2  CHO   630      71.381 173.494  20.546  1.00  0.00            
ATOM   4400  R3  CHO   630      70.431 173.944  23.096  1.00  0.00            
ATOM   4401  R4  CHO   630      73.181 174.994  23.096  1.00  0.00            
ATOM   4402  R5  CHO   630      72.331 173.544  24.496  1.00  0.00            
ATOM   4403  C1  CHO   630      73.331 176.294  26.946  1.00  0.00           C
ATOM   4404  C2  CHO   630      73.731 178.694  30.146  1.00  0.00           C
ATOM   4405  ROH CHO   631     174.531 215.844  18.096  1.00  0.00            
ATOM   4406  R1  CHO   631     172.931 215.044  20.296  1.00  0.00            
ATOM   4407  R2  CHO   631     173.381 212.644  21.596  1.00  0.00            
ATOM   4408  R3  CHO   631     173.531 214.244  23.796  1.00  0.00            
ATOM   4409  R4  CHO   631     173.281 211.544  24.896  1.00  0.00            
ATOM   4410  R5  CHO   631     172.031 213.244  25.396  1.00  0.00            
ATOM   4411  C1  CHO   631     173.331 212.444  28.846  1.00  0.00           C
ATOM   4412  C2  CHO   631     174.281 213.344  32.146  1.00  0.00           C
ATOM   4413  ROH CHO   632      34.731  80.144  50.196  1.00  0.00            
ATOM   4414  R1  CHO   632      35.981  80.294  47.696  1.00  0.00            
ATOM   4415  R2  CHO   632      35.631  78.394  45.696  1.00  0.00            
ATOM   4416  R3  CHO   632      34.881  80.544  44.196  1.00  0.00            
ATOM   4417  R4  CHO   632      34.981  78.294  42.296  1.00  0.00            
ATOM   4418  R5  CHO   632      36.031  80.194  42.146  1.00  0.00            
ATOM   4419  C1  CHO   632      33.931  80.244  38.946  1.00  0.00           C
ATOM   4420  C2  CHO   632      31.781  79.394  35.596  1.00  0.00           C
ATOM   4421  ROH CHO   633     126.331  26.394  58.046  1.00  0.00            
ATOM   4422  R1  CHO   633     126.681  24.844  55.696  1.00  0.00            
ATOM   4423  R2  CHO   633     124.881  24.944  53.546  1.00  0.00            
ATOM   4424  R3  CHO   633     127.131  25.494  52.146  1.00  0.00            
ATOM   4425  R4  CHO   633     125.281  24.444  50.146  1.00  0.00            
ATOM   4426  R5  CHO   633     127.281  23.744  50.546  1.00  0.00            
ATOM   4427  C1  CHO   633     127.581  24.644  46.846  1.00  0.00           C
ATOM   4428  C2  CHO   633     129.031  22.144  44.246  1.00  0.00           C
ATOM   4429  ROH CHO   634     133.731  58.744  58.696  1.00  0.00            
ATOM   4430  R1  CHO   634     132.631  59.344  56.146  1.00  0.00            
ATOM   4431  R2  CHO   634     134.231  59.894  53.946  1.00  0.00            
ATOM   4432  R3  CHO   634     132.831  57.894  52.796  1.00  0.00            
ATOM   4433  R4  CHO   634     134.031  59.294  50.546  1.00  0.00            
ATOM   4434  R5  CHO   634     131.931  58.844  50.796  1.00  0.00            
ATOM   4435  C1  CHO   634     132.581  57.094  47.496  1.00  0.00           C
ATOM   4436  C2  CHO   634     131.431  57.694  43.696  1.00  0.00           C
ATOM   4437  ROH CHO   635     173.031  98.844  62.196  1.00  0.00            
ATOM   4438  R1  CHO   635     173.181  97.944  59.496  1.00  0.00            
ATOM   4439  R2  CHO   635     171.031  96.794  58.196  1.00  0.00            
ATOM   4440  R3  CHO   635     171.631  98.694  56.346  1.00  0.00            
ATOM   4441  R4  CHO   635     170.281  96.594  54.846  1.00  0.00            
ATOM   4442  R5  CHO   635     172.231  97.444  54.396  1.00  0.00            
ATOM   4443  C1  CHO   635     170.381  98.194  51.146  1.00  0.00           C
ATOM   4444  C2  CHO   635     169.481  99.194  46.896  1.00  0.00           C
ATOM   4445  ROH CHO   636      70.281  69.544  47.096  1.00  0.00            
ATOM   4446  R1  CHO   636      70.981  70.694  44.596  1.00  0.00            
ATOM   4447  R2  CHO   636      71.081  69.194  42.246  1.00  0.00            
ATOM   4448  R3  CHO   636      69.431  71.144  41.346  1.00  0.00            
ATOM   4449  R4  CHO   636      70.081  69.594  38.946  1.00  0.00            
ATOM   4450  R5  CHO   636      70.281  71.744  39.196  1.00  0.00            
ATOM   4451  C1  CHO   636      67.931  71.644  36.196  1.00  0.00           C
ATOM   4452  C2  CHO   636      64.531  71.294  34.646  1.00  0.00           C
ATOM   4453  ROH CHO   637     141.981 106.494  24.796  1.00  0.00            
ATOM   4454  R1  CHO   637     141.981 105.194  27.346  1.00  0.00            
ATOM   4455  R2  CHO   637     144.181 105.244  28.996  1.00  0.00            
ATOM   4456  R3  CHO   637     142.431 106.244  30.796  1.00  0.00            
ATOM   4457  R4  CHO   637     144.481 104.944  32.446  1.00  0.00            
ATOM   4458  R5  CHO   637     142.331 104.594  32.546  1.00  0.00            
ATOM   4459  C1  CHO   637     143.031 105.744  36.146  1.00  0.00           C
ATOM   4460  C2  CHO   637     142.481 107.644  40.196  1.00  0.00           C
ATOM   4461  ROH CHO   638     116.431 108.694  28.146  1.00  0.00            
ATOM   4462  R1  CHO   638     115.581 109.544  30.696  1.00  0.00            
ATOM   4463  R2  CHO   638     114.631 107.744  32.596  1.00  0.00            
ATOM   4464  R3  CHO   638     116.581 108.894  34.146  1.00  0.00            
ATOM   4465  R4  CHO   638     114.781 107.544  36.046  1.00  0.00            
ATOM   4466  R5  CHO   638     115.381 109.644  36.096  1.00  0.00            
ATOM   4467  C1  CHO   638     116.631 108.544  39.496  1.00  0.00           C
ATOM   4468  C2  CHO   638     117.281 107.044  42.396  1.00  0.00           C
ATOM   4469  ROH CHO   639     187.281 127.244  53.946  1.00  0.00            
ATOM   4470  R1  CHO   639     185.231 127.444  52.046  1.00  0.00            
ATOM   4471  R2  CHO   639     185.331 129.244  49.946  1.00  0.00            
ATOM   4472  R3  CHO   639     184.981 127.044  48.396  1.00  0.00            
ATOM   4473  R4  CHO   639     184.081 129.244  46.696  1.00  0.00            
ATOM   4474  R5  CHO   639     182.931 127.494  47.196  1.00  0.00            
ATOM   4475  C1  CHO   639     182.981 127.144  43.396  1.00  0.00           C
ATOM   4476  C2  CHO   639     183.981 129.894  40.796  1.00  0.00           C
ATOM   4477  ROH CHO   640     195.181  16.944  23.796  1.00  0.00            
ATOM   4478  R1  CHO   640     194.931  17.394  26.546  1.00  0.00            
ATOM   4479  R2  CHO   640     193.231  15.894  28.146  1.00  0.00            
ATOM   4480  R3  CHO   640     195.531  15.544  29.646  1.00  0.00            
ATOM   4481  R4  CHO   640     193.381  15.944  31.596  1.00  0.00            
ATOM   4482  R5  CHO   640     195.281  17.044  31.446  1.00  0.00            
ATOM   4483  C1  CHO   640     195.631  15.644  34.996  1.00  0.00           C
ATOM   4484  C2  CHO   640     196.081  17.944  36.946  1.00  0.00           C
ATOM   4485  ROH CHO   641      89.531 176.744  24.896  1.00  0.00            
ATOM   4486  R1  CHO   641      89.481 176.644  27.746  1.00  0.00            
ATOM   4487  R2  CHO   641      87.281 177.494  29.196  1.00  0.00            
ATOM   4488  R3  CHO   641      87.481 174.994  30.296  1.00  0.00            
ATOM   4489  R4  CHO   641      86.031 176.544  32.296  1.00  0.00            
ATOM   4490  R5  CHO   641      87.831 175.344  32.596  1.00  0.00            
ATOM   4491  C1  CHO   641      85.481 173.694  35.096  1.00  0.00           C
ATOM   4492  C2  CHO   641      85.731 172.244  37.846  1.00  0.00           C
ATOM   4493  ROH CHO   642     215.881  30.794  28.046  1.00  0.00            
ATOM   4494  R1  CHO   642     214.681  30.894  30.596  1.00  0.00            
ATOM   4495  R2  CHO   642     215.631  29.494  32.746  1.00  0.00            
ATOM   4496  R3  CHO   642     215.631  31.944  33.946  1.00  0.00            
ATOM   4497  R4  CHO   642     215.881  30.044  36.146  1.00  0.00            
ATOM   4498  R5  CHO   642     214.381  31.644  35.946  1.00  0.00            
ATOM   4499  C1  CHO   642     215.981  32.694  39.246  1.00  0.00           C
ATOM   4500  C2  CHO   642     217.131  35.594  41.846  1.00  0.00           C
ATOM   4501  ROH CHO   643     135.781 102.494  61.196  1.00  0.00            
ATOM   4502  R1  CHO   643     135.981 102.294  58.396  1.00  0.00            
ATOM   4503  R2  CHO   643     133.831 102.594  56.696  1.00  0.00            
ATOM   4504  R3  CHO   643     135.431 104.444  55.546  1.00  0.00            
ATOM   4505  R4  CHO   643     133.881 103.294  53.346  1.00  0.00            
ATOM   4506  R5  CHO   643     136.031 103.444  53.446  1.00  0.00            
ATOM   4507  C1  CHO   643     135.381 105.444  50.246  1.00  0.00           C
ATOM   4508  C2  CHO   643     133.181 107.494  46.796  1.00  0.00           C
ATOM   4509  ROH CHO   644     203.931 110.844  20.946  1.00  0.00            
ATOM   4510  R1  CHO   644     204.231 110.494  23.746  1.00  0.00            
ATOM   4511  R2  CHO   644     205.681 112.244  25.296  1.00  0.00            
ATOM   4512  R3  CHO   644     203.381 112.294  26.746  1.00  0.00            
ATOM   4513  R4  CHO   644     205.381 113.744  28.396  1.00  0.00            
ATOM   4514  R5  CHO   644     204.131 112.044  28.996  1.00  0.00            
ATOM   4515  C1  CHO   644     203.031 114.694  31.546  1.00  0.00           C
ATOM   4516  C2  CHO   644     203.631 116.144  35.446  1.00  0.00           C
ATOM   4517  ROH CHO   645     151.481  91.744  56.496  1.00  0.00            
ATOM   4518  R1  CHO   645     152.431  92.794  53.996  1.00  0.00            
ATOM   4519  R2  CHO   645     153.131  91.144  51.896  1.00  0.00            
ATOM   4520  R3  CHO   645     151.331  92.694  50.546  1.00  0.00            
ATOM   4521  R4  CHO   645     153.381  92.094  48.546  1.00  0.00            
ATOM   4522  R5  CHO   645     152.681  94.044  49.096  1.00  0.00            
ATOM   4523  C1  CHO   645     151.831  94.044  45.346  1.00  0.00           C
ATOM   4524  C2  CHO   645     154.831  96.744  43.996  1.00  0.00           C
ATOM   4525  ROH CHO   646     147.681   6.944  21.046  1.00  0.00            
ATOM   4526  R1  CHO   646     148.181   7.494  23.796  1.00  0.00            
ATOM   4527  R2  CHO   646     147.781   9.994  24.946  1.00  0.00            
ATOM   4528  R3  CHO   646     146.231   8.594  26.696  1.00  0.00            
ATOM   4529  R4  CHO   646     147.231  10.894  28.196  1.00  0.00            
ATOM   4530  R5  CHO   646     147.381   8.794  28.746  1.00  0.00            
ATOM   4531  C1  CHO   646     145.481  10.094  31.796  1.00  0.00           C
ATOM   4532  C2  CHO   646     148.981  11.894  33.546  1.00  0.00           C
ATOM   4533  ROH CHO   647     175.731 145.644  48.496  1.00  0.00            
ATOM   4534  R1  CHO   647     175.381 143.794  46.396  1.00  0.00            
ATOM   4535  R2  CHO   647     173.231 143.844  44.696  1.00  0.00            
ATOM   4536  R3  CHO   647     175.131 143.944  42.746  1.00  0.00            
ATOM   4537  R4  CHO   647     172.631 143.444  41.296  1.00  0.00            
ATOM   4538  R5  CHO   647     174.481 142.294  41.146  1.00  0.00            
ATOM   4539  C1  CHO   647     174.131 143.344  37.546  1.00  0.00           C
ATOM   4540  C2  CHO   647     175.631 142.394  34.196  1.00  0.00           C
ATOM   4541  ROH CHO   648     144.681 219.794  56.096  1.00  0.00            
ATOM   4542  R1  CHO   648     145.781 220.944  53.746  1.00  0.00            
ATOM   4543  R2  CHO   648     146.081 219.494  51.396  1.00  0.00            
ATOM   4544  R3  CHO   648     144.681 221.544  50.346  1.00  0.00            
ATOM   4545  R4  CHO   648     145.381 219.894  48.046  1.00  0.00            
ATOM   4546  R5  CHO   648     145.731 221.994  48.246  1.00  0.00            
ATOM   4547  C1  CHO   648     143.581 222.044  45.096  1.00  0.00           C
ATOM   4548  C2  CHO   648     144.431 221.094  41.346  1.00  0.00           C
ATOM   4549  ROH CHO   649      73.131  65.944  47.646  1.00  0.00            
ATOM   4550  R1  CHO   649      75.081  66.094  45.596  1.00  0.00            
ATOM   4551  R2  CHO   649      75.031  64.494  43.346  1.00  0.00            
ATOM   4552  R3  CHO   649      75.131  66.844  42.046  1.00  0.00            
ATOM   4553  R4  CHO   649      77.131  65.194  40.696  1.00  0.00            
ATOM   4554  R5  CHO   649      77.481  67.144  41.546  1.00  0.00            
ATOM   4555  C1  CHO   649      78.431  67.794  37.896  1.00  0.00           C
ATOM   4556  C2  CHO   649      79.381  70.494  34.096  1.00  0.00           C
ATOM   4557  ROH CHO   650     160.981 126.244  21.796  1.00  0.00            
ATOM   4558  R1  CHO   650     161.831 127.894  23.946  1.00  0.00            
ATOM   4559  R2  CHO   650     160.181 129.694  25.246  1.00  0.00            
ATOM   4560  R3  CHO   650     160.981 128.344  27.446  1.00  0.00            
ATOM   4561  R4  CHO   650     160.231 130.994  28.446  1.00  0.00            
ATOM   4562  R5  CHO   650     162.131 129.944  28.796  1.00  0.00            
ATOM   4563  C1  CHO   650     161.031 130.494  32.396  1.00  0.00           C
ATOM   4564  C2  CHO   650     162.281 132.094  35.196  1.00  0.00           C
ATOM   4565  ROH CHO   651      53.231 191.144  31.646  1.00  0.00            
ATOM   4566  R1  CHO   651      51.031 191.694  33.296  1.00  0.00            
ATOM   4567  R2  CHO   651      49.531 189.694  34.496  1.00  0.00            
ATOM   4568  R3  CHO   651      50.081 191.094  36.796  1.00  0.00            
ATOM   4569  R4  CHO   651      47.531 189.794  37.346  1.00  0.00            
ATOM   4570  R5  CHO   651      47.981 191.944  37.546  1.00  0.00            
ATOM   4571  C1  CHO   651      46.881 191.194  41.096  1.00  0.00           C
ATOM   4572  C2  CHO   651      45.731 189.394  44.796  1.00  0.00           C
ATOM   4573  ROH CHO   652     163.381  42.994  58.596  1.00  0.00            
ATOM   4574  R1  CHO   652     164.231  42.744  55.946  1.00  0.00            
ATOM   4575  R2  CHO   652     162.531  41.894  53.896  1.00  0.00            
ATOM   4576  R3  CHO   652     163.381  44.194  52.696  1.00  0.00            
ATOM   4577  R4  CHO   652     163.281  42.194  50.546  1.00  0.00            
ATOM   4578  R5  CHO   652     164.981  43.444  51.096  1.00  0.00            
ATOM   4579  C1  CHO   652     164.481  44.494  47.446  1.00  0.00           C
ATOM   4580  C2  CHO   652     165.981  47.194  45.396  1.00  0.00           C
ATOM   4581  ROH CHO   653      96.531  44.494  56.146  1.00  0.00            
ATOM   4582  R1  CHO   653      97.181  43.794  53.496  1.00  0.00            
ATOM   4583  R2  CHO   653      99.281  44.894  52.096  1.00  0.00            
ATOM   4584  R3  CHO   653     100.031  42.344  51.796  1.00  0.00            
ATOM   4585  R4  CHO   653     101.381  43.794  49.646  1.00  0.00            
ATOM   4586  R5  CHO   653     100.131  42.044  49.396  1.00  0.00            
ATOM   4587  C1  CHO   653     103.381  40.694  47.896  1.00  0.00           C
ATOM   4588  C2  CHO   653     105.831  39.844  46.746  1.00  0.00           C
ATOM   4589  ROH CHO   654      55.881  75.694  48.546  1.00  0.00            
ATOM   4590  R1  CHO   654      54.981  76.394  45.946  1.00  0.00            
ATOM   4591  R2  CHO   654      56.681  76.544  43.796  1.00  0.00            
ATOM   4592  R3  CHO   654      54.881  74.844  42.646  1.00  0.00            
ATOM   4593  R4  CHO   654      55.931  76.394  40.396  1.00  0.00            
ATOM   4594  R5  CHO   654      53.831  76.144  40.946  1.00  0.00            
ATOM   4595  C1  CHO   654      53.781  74.744  37.396  1.00  0.00           C
ATOM   4596  C2  CHO   654      55.381  78.644  36.096  1.00  0.00           C
ATOM   4597  ROH CHO   655     110.631 134.044  24.646  1.00  0.00            
ATOM   4598  R1  CHO   655     111.581 135.394  26.946  1.00  0.00            
ATOM   4599  R2  CHO   655     109.931 135.944  29.096  1.00  0.00            
ATOM   4600  R3  CHO   655     111.831 134.694  30.496  1.00  0.00            
ATOM   4601  R4  CHO   655     110.531 136.394  32.446  1.00  0.00            
ATOM   4602  R5  CHO   655     112.681 136.344  32.046  1.00  0.00            
ATOM   4603  C1  CHO   655     112.681 135.444  35.746  1.00  0.00           C
ATOM   4604  C2  CHO   655     113.881 133.944  38.946  1.00  0.00           C
ATOM   4605  ROH CHO   656      20.581  71.294  51.546  1.00  0.00            
ATOM   4606  R1  CHO   656      20.981  71.294  48.746  1.00  0.00            
ATOM   4607  R2  CHO   656      19.981  69.294  47.096  1.00  0.00            
ATOM   4608  R3  CHO   656      18.881  71.444  45.796  1.00  0.00            
ATOM   4609  R4  CHO   656      18.981  69.294  43.796  1.00  0.00            
ATOM   4610  R5  CHO   656      19.831  71.294  43.596  1.00  0.00            
ATOM   4611  C1  CHO   656      17.431  71.244  40.596  1.00  0.00           C
ATOM   4612  C2  CHO   656      18.981  68.094  38.446  1.00  0.00           C
ATOM   4613  ROH CHO   657     101.581 171.944  21.596  1.00  0.00            
ATOM   4614  R1  CHO   657     101.931 172.944  24.196  1.00  0.00            
ATOM   4615  R2  CHO   657     104.181 172.444  25.696  1.00  0.00            
ATOM   4616  R3  CHO   657     104.281 175.144  25.946  1.00  0.00            
ATOM   4617  R4  CHO   657     105.981 174.194  28.096  1.00  0.00            
ATOM   4618  R5  CHO   657     104.281 175.544  28.296  1.00  0.00            
ATOM   4619  C1  CHO   657     107.081 177.744  29.696  1.00  0.00           C
ATOM   4620  C2  CHO   657     106.881 181.494  29.596  1.00  0.00           C
ATOM   4621  ROH CHO   658     215.281  34.844  25.396  1.00  0.00            
ATOM   4622  R1  CHO   658     216.081  36.144  27.796  1.00  0.00            
ATOM   4623  R2  CHO   658     214.331  37.544  29.396  1.00  0.00            
ATOM   4624  R3  CHO   658     215.331  35.894  31.346  1.00  0.00            
ATOM   4625  R4  CHO   658     214.231  38.144  32.796  1.00  0.00            
ATOM   4626  R5  CHO   658     216.281  37.344  32.946  1.00  0.00            
ATOM   4627  C1  CHO   658     215.131  36.994  36.596  1.00  0.00           C
ATOM   4628  C2  CHO   658     213.831  39.144  38.096  1.00  0.00           C
ATOM   4629  ROH CHO   659      58.131  91.494  18.146  1.00  0.00            
ATOM   4630  R1  CHO   659      58.531  90.694  20.796  1.00  0.00            
ATOM   4631  R2  CHO   659      61.081  90.444  21.946  1.00  0.00            
ATOM   4632  R3  CHO   659      60.031  92.094  23.796  1.00  0.00            
ATOM   4633  R4  CHO   659      62.331  90.844  25.096  1.00  0.00            
ATOM   4634  R5  CHO   659      60.281  90.894  25.846  1.00  0.00            
ATOM   4635  C1  CHO   659      62.081  92.594  28.746  1.00  0.00           C
ATOM   4636  C2  CHO   659      59.231  94.294  30.446  1.00  0.00           C
ATOM   4637  ROH CHO   660     181.981  49.244  25.746  1.00  0.00            
ATOM   4638  R1  CHO   660     179.681  48.894  27.346  1.00  0.00            
ATOM   4639  R2  CHO   660     178.981  46.444  28.446  1.00  0.00            
ATOM   4640  R3  CHO   660     178.981  47.844  30.796  1.00  0.00            
ATOM   4641  R4  CHO   660     177.881  45.194  31.496  1.00  0.00            
ATOM   4642  R5  CHO   660     176.981  47.094  31.896  1.00  0.00            
ATOM   4643  C1  CHO   660     177.281  45.744  35.446  1.00  0.00           C
ATOM   4644  C2  CHO   660     175.331  42.744  35.296  1.00  0.00           C
ATOM   4645  ROH CHO   661      21.031  -0.006  56.546  1.00  0.00            
ATOM   4646  R1  CHO   661      20.531   0.594  53.846  1.00  0.00            
ATOM   4647  R2  CHO   661      18.331  -0.406  52.496  1.00  0.00            
ATOM   4648  R3  CHO   661      17.831   2.194  51.996  1.00  0.00            
ATOM   4649  R4  CHO   661      16.231   0.744  49.996  1.00  0.00            
ATOM   4650  R5  CHO   661      17.681   2.344  49.596  1.00  0.00            
ATOM   4651  C1  CHO   661      14.581   3.894  48.046  1.00  0.00           C
ATOM   4652  C2  CHO   661      11.531   6.494  46.496  1.00  0.00           C
ATOM   4653  ROH CHO   662     162.731 153.444  14.546  1.00  0.00            
ATOM   4654  R1  CHO   662     161.631 154.044  17.096  1.00  0.00            
ATOM   4655  R2  CHO   662     162.831 153.144  19.446  1.00  0.00            
ATOM   4656  R3  CHO   662     162.781 155.794  20.096  1.00  0.00            
ATOM   4657  R4  CHO   662     163.231 154.394  22.646  1.00  0.00            
ATOM   4658  R5  CHO   662     161.631 155.844  22.196  1.00  0.00            
ATOM   4659  C1  CHO   662     163.381 157.594  25.096  1.00  0.00           C
ATOM   4660  C2  CHO   662     162.131 159.244  27.846  1.00  0.00           C
ATOM   4661  ROH CHO   663      96.981 207.344  17.746  1.00  0.00            
ATOM   4662  R1  CHO   663      97.281 206.244  20.296  1.00  0.00            
ATOM   4663  R2  CHO   663      99.331 206.894  22.046  1.00  0.00            
ATOM   4664  R3  CHO   663      97.281 207.444  23.746  1.00  0.00            
ATOM   4665  R4  CHO   663      99.681 207.694  25.346  1.00  0.00            
ATOM   4666  R5  CHO   663      97.981 206.444  25.796  1.00  0.00            
ATOM   4667  C1  CHO   663      98.031 208.644  28.946  1.00  0.00           C
ATOM   4668  C2  CHO   663      97.531 206.994  33.046  1.00  0.00           C
ATOM   4669  ROH CHO   664      53.781  12.394  55.446  1.00  0.00            
ATOM   4670  R1  CHO   664      52.031  13.044  53.346  1.00  0.00            
ATOM   4671  R2  CHO   664      50.981  15.544  52.946  1.00  0.00            
ATOM   4672  R3  CHO   664      52.031  15.244  50.446  1.00  0.00            
ATOM   4673  R4  CHO   664      49.781  17.094  50.096  1.00  0.00            
ATOM   4674  R5  CHO   664      50.131  15.244  48.996  1.00  0.00            
ATOM   4675  C1  CHO   664      50.031  17.694  46.096  1.00  0.00           C
ATOM   4676  C2  CHO   664      48.431  17.194  42.296  1.00  0.00           C
ATOM   4677  ROH CHO   665     133.031  85.994  59.596  1.00  0.00            
ATOM   4678  R1  CHO   665     132.281  86.544  56.896  1.00  0.00            
ATOM   4679  R2  CHO   665     133.831  88.094  55.196  1.00  0.00            
ATOM   4680  R3  CHO   665     133.681  85.944  53.596  1.00  0.00            
ATOM   4681  R4  CHO   665     133.681  88.244  51.746  1.00  0.00            
ATOM   4682  R5  CHO   665     132.231  86.644  51.796  1.00  0.00            
ATOM   4683  C1  CHO   665     133.481  86.294  48.246  1.00  0.00           C
ATOM   4684  C2  CHO   665     133.681  85.294  44.396  1.00  0.00           C
ATOM   4685  ROH CHO   666      40.081  80.844  50.746  1.00  0.00            
ATOM   4686  R1  CHO   666      41.131  80.844  48.146  1.00  0.00            
ATOM   4687  R2  CHO   666      40.481  78.944  46.246  1.00  0.00            
ATOM   4688  R3  CHO   666      39.781  81.094  44.746  1.00  0.00            
ATOM   4689  R4  CHO   666      40.231  78.944  42.796  1.00  0.00            
ATOM   4690  R5  CHO   666      41.131  80.894  42.796  1.00  0.00            
ATOM   4691  C1  CHO   666      39.381  80.944  39.396  1.00  0.00           C
ATOM   4692  C2  CHO   666      40.131  84.094  36.996  1.00  0.00           C
ATOM   4693  ROH CHO   667     186.181 149.894  46.196  1.00  0.00            
ATOM   4694  R1  CHO   667     184.381 148.394  44.646  1.00  0.00            
ATOM   4695  R2  CHO   667     183.681 149.094  42.046  1.00  0.00            
ATOM   4696  R3  CHO   667     184.481 146.544  41.496  1.00  0.00            
ATOM   4697  R4  CHO   667     183.131 147.494  39.046  1.00  0.00            
ATOM   4698  R5  CHO   667     182.681 145.644  40.196  1.00  0.00            
ATOM   4699  C1  CHO   667     183.531 144.144  36.796  1.00  0.00           C
ATOM   4700  C2  CHO   667     183.681 145.294  33.246  1.00  0.00           C
ATOM   4701  ROH CHO   668     155.631  53.094  28.546  1.00  0.00            
ATOM   4702  R1  CHO   668     154.781  54.344  30.896  1.00  0.00            
ATOM   4703  R2  CHO   668     153.431  52.994  32.896  1.00  0.00            
ATOM   4704  R3  CHO   668     155.431  54.044  34.496  1.00  0.00            
ATOM   4705  R4  CHO   668     153.181  53.494  36.346  1.00  0.00            
ATOM   4706  R5  CHO   668     154.281  55.394  36.096  1.00  0.00            
ATOM   4707  C1  CHO   668     154.931  54.744  39.796  1.00  0.00           C
ATOM   4708  C2  CHO   668     152.981  56.194  43.096  1.00  0.00           C
ATOM   4709  ROH CHO   669      61.131 205.794  53.946  1.00  0.00            
ATOM   4710  R1  CHO   669      59.631 205.594  51.546  1.00  0.00            
ATOM   4711  R2  CHO   669      59.981 207.294  49.396  1.00  0.00            
ATOM   4712  R3  CHO   669      60.331 204.994  48.046  1.00  0.00            
ATOM   4713  R4  CHO   669      58.731 206.694  46.246  1.00  0.00            
ATOM   4714  R5  CHO   669      58.281 204.644  46.846  1.00  0.00            
ATOM   4715  C1  CHO   669      58.381 204.144  43.096  1.00  0.00           C
ATOM   4716  C2  CHO   669      55.331 205.044  40.546  1.00  0.00           C
ATOM   4717  ROH CHO   670     167.031 203.794  52.546  1.00  0.00            
ATOM   4718  R1  CHO   670     167.381 205.794  50.546  1.00  0.00            
ATOM   4719  R2  CHO   670     168.631 205.294  48.146  1.00  0.00            
ATOM   4720  R3  CHO   670     166.331 206.344  47.096  1.00  0.00            
ATOM   4721  R4  CHO   670     168.481 207.244  45.296  1.00  0.00            
ATOM   4722  R5  CHO   670     166.981 208.494  46.346  1.00  0.00            
ATOM   4723  C1  CHO   670     166.231 209.394  42.696  1.00  0.00           C
ATOM   4724  C2  CHO   670     166.431 208.044  39.596  1.00  0.00           C
ATOM   4725  ROH CHO   671     175.181 222.344  53.146  1.00  0.00            
ATOM   4726  R1  CHO   671     175.931 221.444  50.546  1.00  0.00            
ATOM   4727  R2  CHO   671     174.081 220.594  48.696  1.00  0.00            
ATOM   4728  R3  CHO   671     175.281 222.444  47.096  1.00  0.00            
ATOM   4729  R4  CHO   671     173.681 220.844  45.246  1.00  0.00            
ATOM   4730  R5  CHO   671     175.831 221.294  45.096  1.00  0.00            
ATOM   4731  C1  CHO   671     174.631 222.744  41.796  1.00  0.00           C
ATOM   4732  C2  CHO   671     175.381 223.794  39.596  1.00  0.00           C
ATOM   4733  ROH CHO   672     121.781   7.744  19.496  1.00  0.00            
ATOM   4734  R1  CHO   672     122.231   7.944  22.296  1.00  0.00            
ATOM   4735  R2  CHO   672     120.181   8.294  24.096  1.00  0.00            
ATOM   4736  R3  CHO   672     121.231   6.094  25.246  1.00  0.00            
ATOM   4737  R4  CHO   672     120.231   7.694  27.496  1.00  0.00            
ATOM   4738  R5  CHO   672     122.281   6.944  27.246  1.00  0.00            
ATOM   4739  C1  CHO   672     121.281   5.294  30.596  1.00  0.00           C
ATOM   4740  C2  CHO   672     124.531   5.094  32.496  1.00  0.00           C
ATOM   4741  ROH CHO   673     162.731 209.394  17.846  1.00  0.00            
ATOM   4742  R1  CHO   673     163.481 207.644  19.946  1.00  0.00            
ATOM   4743  R2  CHO   673     164.931 208.444  22.146  1.00  0.00            
ATOM   4744  R3  CHO   673     162.831 207.344  23.546  1.00  0.00            
ATOM   4745  R4  CHO   673     165.131 207.294  25.396  1.00  0.00            
ATOM   4746  R5  CHO   673     163.881 205.594  24.796  1.00  0.00            
ATOM   4747  C1  CHO   673     163.281 205.594  28.596  1.00  0.00           C
ATOM   4748  C2  CHO   673     161.131 204.294  32.096  1.00  0.00           C
ATOM   4749  ROH CHO   674     147.881 193.994  14.996  1.00  0.00            
ATOM   4750  R1  CHO   674     147.681 192.444  17.346  1.00  0.00            
ATOM   4751  R2  CHO   674     149.081 193.044  19.696  1.00  0.00            
ATOM   4752  R3  CHO   674     146.581 192.894  20.796  1.00  0.00            
ATOM   4753  R4  CHO   674     148.381 191.844  22.846  1.00  0.00            
ATOM   4754  R5  CHO   674     146.581 190.894  22.046  1.00  0.00            
ATOM   4755  C1  CHO   674     145.631 191.044  25.746  1.00  0.00           C
ATOM   4756  C2  CHO   674     144.631 189.944  29.246  1.00  0.00           C
ATOM   4757  ROH CHO   675     103.581   0.894  55.046  1.00  0.00            
ATOM   4758  R1  CHO   675     104.331  -0.006  52.496  1.00  0.00            
ATOM   4759  R2  CHO   675     102.481  -1.006  50.646  1.00  0.00            
ATOM   4760  R3  CHO   675     103.531   0.944  49.046  1.00  0.00            
ATOM   4761  R4  CHO   675     102.981  -1.306  47.246  1.00  0.00            
ATOM   4762  R5  CHO   675     104.831  -0.256  47.446  1.00  0.00            
ATOM   4763  C1  CHO   675     104.181   0.344  43.746  1.00  0.00           C
ATOM   4764  C2  CHO   675     104.881   1.544  40.346  1.00  0.00           C
ATOM   4765  ROH CHO   676      69.081  71.744  20.046  1.00  0.00            
ATOM   4766  R1  CHO   676      67.581  71.394  22.396  1.00  0.00            
ATOM   4767  R2  CHO   676      67.931  72.944  24.696  1.00  0.00            
ATOM   4768  R3  CHO   676      65.281  73.344  24.396  1.00  0.00            
ATOM   4769  R4  CHO   676      65.831  73.794  27.246  1.00  0.00            
ATOM   4770  R5  CHO   676      64.331  72.444  26.446  1.00  0.00            
ATOM   4771  C1  CHO   676      62.081  74.744  28.496  1.00  0.00           C
ATOM   4772  C2  CHO   676      62.081  74.994  31.846  1.00  0.00           C
ATOM   4773  ROH CHO   677     180.081  63.844  27.396  1.00  0.00            
ATOM   4774  R1  CHO   677     180.081  64.644  30.096  1.00  0.00            
ATOM   4775  R2  CHO   677     179.531  62.894  32.146  1.00  0.00            
ATOM   4776  R3  CHO   677     181.931  63.744  33.096  1.00  0.00            
ATOM   4777  R4  CHO   677     180.631  62.494  35.396  1.00  0.00            
ATOM   4778  R5  CHO   677     181.481  64.494  35.346  1.00  0.00            
ATOM   4779  C1  CHO   677     183.531  62.994  38.196  1.00  0.00           C
ATOM   4780  C2  CHO   677     182.631  64.194  41.646  1.00  0.00           C
ATOM   4781  ROH CHO   678      87.081 213.094  51.996  1.00  0.00            
ATOM   4782  R1  CHO   678      86.481 214.044  49.446  1.00  0.00            
ATOM   4783  R2  CHO   678      88.331 215.344  47.846  1.00  0.00            
ATOM   4784  R3  CHO   678      87.631 213.444  46.046  1.00  0.00            
ATOM   4785  R4  CHO   678      89.431 215.244  44.546  1.00  0.00            
ATOM   4786  R5  CHO   678      87.431 214.644  43.946  1.00  0.00            
ATOM   4787  C1  CHO   678      89.381 213.394  40.946  1.00  0.00           C
ATOM   4788  C2  CHO   678      89.431 213.044  36.696  1.00  0.00           C
ATOM   4789  ROH CHO   679     135.331  49.244  56.796  1.00  0.00            
ATOM   4790  R1  CHO   679     134.831  50.194  54.196  1.00  0.00            
ATOM   4791  R2  CHO   679     136.631  49.844  52.096  1.00  0.00            
ATOM   4792  R3  CHO   679     134.531  48.644  50.896  1.00  0.00            
ATOM   4793  R4  CHO   679     136.281  49.444  48.696  1.00  0.00            
ATOM   4794  R5  CHO   679     134.181  49.944  48.896  1.00  0.00            
ATOM   4795  C1  CHO   679     134.131  48.144  45.546  1.00  0.00           C
ATOM   4796  C2  CHO   679     132.631  49.294  41.446  1.00  0.00           C
ATOM   4797  ROH CHO   680     188.331 103.344  54.696  1.00  0.00            
ATOM   4798  R1  CHO   680     188.481 101.644  52.446  1.00  0.00            
ATOM   4799  R2  CHO   680     186.581 101.644  50.446  1.00  0.00            
ATOM   4800  R3  CHO   680     188.731 102.094  48.846  1.00  0.00            
ATOM   4801  R4  CHO   680     186.931 100.344  47.296  1.00  0.00            
ATOM   4802  R5  CHO   680     189.031  99.994  47.696  1.00  0.00            
ATOM   4803  C1  CHO   680     189.131  99.994  43.896  1.00  0.00           C
ATOM   4804  C2  CHO   680     190.331 100.794  41.046  1.00  0.00           C
ATOM   4805  NC3 DPP   681     108.131  52.444  59.946  1.00  0.00           N
ATOM   4806  PO4 DPP   681     105.931  56.494  58.696  1.00  0.00           P
ATOM   4807  GL1 DPP   681     106.131  53.144  55.246  1.00  0.00            
ATOM   4808  GL2 DPP   681     107.081  49.144  56.096  1.00  0.00            
ATOM   4809  C1A DPP   681     106.131  52.294  51.146  1.00  0.00           C
ATOM   4810  C2A DPP   681     107.581  50.044  48.796  1.00  0.00           C
ATOM   4811  C3A DPP   681     105.581  48.644  44.446  1.00  0.00           C
ATOM   4812  C4A DPP   681     102.681  44.894  44.646  1.00  0.00           C
ATOM   4813  C1B DPP   681     109.631  47.744  52.546  1.00  0.00           C
ATOM   4814  C2B DPP   681     112.381  45.894  49.296  1.00  0.00           C
ATOM   4815  C3B DPP   681     113.831  42.944  45.746  1.00  0.00           C
ATOM   4816  C4B DPP   681     116.881  41.044  43.546  1.00  0.00           C
ATOM   4817  NC3 DPP   682     145.381 190.794  54.196  1.00  0.00           N
ATOM   4818  PO4 DPP   682     149.731 190.544  52.596  1.00  0.00           P
ATOM   4819  GL1 DPP   682     152.581 191.744  49.596  1.00  0.00            
ATOM   4820  GL2 DPP   682     154.231 188.644  49.846  1.00  0.00            
ATOM   4821  C1A DPP   682     153.331 193.744  45.246  1.00  0.00           C
ATOM   4822  C2A DPP   682     153.731 194.694  40.546  1.00  0.00           C
ATOM   4823  C3A DPP   682     153.381 194.144  37.296  1.00  0.00           C
ATOM   4824  C4A DPP   682     153.931 197.594  33.796  1.00  0.00           C
ATOM   4825  C1B DPP   682     155.031 189.194  45.396  1.00  0.00           C
ATOM   4826  C2B DPP   682     155.481 190.294  42.446  1.00  0.00           C
ATOM   4827  C3B DPP   682     156.231 190.144  38.246  1.00  0.00           C
ATOM   4828  C4B DPP   682     154.631 188.544  34.296  1.00  0.00           C
ATOM   4829  NC3 DPP   683      51.281  94.544  54.746  1.00  0.00           N
ATOM   4830  PO4 DPP   683      54.831  94.994  52.446  1.00  0.00           P
ATOM   4831  GL1 DPP   683      55.431  96.144  47.546  1.00  0.00            
ATOM   4832  GL2 DPP   683      58.181  96.044  45.196  1.00  0.00            
ATOM   4833  C1A DPP   683      53.581  97.494  43.846  1.00  0.00           C
ATOM   4834  C2A DPP   683      54.281  98.044  38.846  1.00  0.00           C
ATOM   4835  C3A DPP   683      53.781 101.194  37.046  1.00  0.00           C
ATOM   4836  C4A DPP   683      56.281 105.144  36.746  1.00  0.00           C
ATOM   4837  C1B DPP   683      57.631  95.094  40.896  1.00  0.00           C
ATOM   4838  C2B DPP   683      58.581  93.244  36.796  1.00  0.00           C
ATOM   4839  C3B DPP   683      62.081  92.244  33.946  1.00  0.00           C
ATOM   4840  C4B DPP   683      66.181  92.894  31.746  1.00  0.00           C
ATOM   4841  NC3 DPP   684     179.931 121.394  63.996  1.00  0.00           N
ATOM   4842  PO4 DPP   684     174.531 120.144  62.696  1.00  0.00           P
ATOM   4843  GL1 DPP   684     173.981 118.144  58.646  1.00  0.00            
ATOM   4844  GL2 DPP   684     176.631 115.794  57.696  1.00  0.00            
ATOM   4845  C1A DPP   684     172.681 116.794  53.846  1.00  0.00           C
ATOM   4846  C2A DPP   684     176.331 116.444  50.546  1.00  0.00           C
ATOM   4847  C3A DPP   684     176.131 115.644  46.096  1.00  0.00           C
ATOM   4848  C4A DPP   684     175.681 115.494  42.546  1.00  0.00           C
ATOM   4849  C1B DPP   684     178.331 118.844  53.896  1.00  0.00           C
ATOM   4850  C2B DPP   684     180.781 120.244  49.796  1.00  0.00           C
ATOM   4851  C3B DPP   684     180.481 118.344  46.146  1.00  0.00           C
ATOM   4852  C4B DPP   684     179.281 118.744  42.046  1.00  0.00           C
ATOM   4853  NC3 DPP   685     168.181  31.094  64.096  1.00  0.00           N
ATOM   4854  PO4 DPP   685     163.431  31.994  64.146  1.00  0.00           P
ATOM   4855  GL1 DPP   685     165.681  32.794  59.946  1.00  0.00            
ATOM   4856  GL2 DPP   685     167.031  30.644  58.496  1.00  0.00            
ATOM   4857  C1A DPP   685     166.481  33.194  54.646  1.00  0.00           C
ATOM   4858  C2A DPP   685     166.781  33.494  50.596  1.00  0.00           C
ATOM   4859  C3A DPP   685     165.781  34.394  46.496  1.00  0.00           C
ATOM   4860  C4A DPP   685     164.881  35.544  42.896  1.00  0.00           C
ATOM   4861  C1B DPP   685     165.281  28.444  54.546  1.00  0.00           C
ATOM   4862  C2B DPP   685     166.331  28.394  50.196  1.00  0.00           C
ATOM   4863  C3B DPP   685     167.181  29.744  46.246  1.00  0.00           C
ATOM   4864  C4B DPP   685     167.331  30.494  41.846  1.00  0.00           C
ATOM   4865  NC3 DPP   686     100.731 179.394  59.796  1.00  0.00           N
ATOM   4866  PO4 DPP   686     102.381 183.044  58.346  1.00  0.00           P
ATOM   4867  GL1 DPP   686     102.881 180.094  55.346  1.00  0.00            
ATOM   4868  GL2 DPP   686     105.031 179.094  54.096  1.00  0.00            
ATOM   4869  C1A DPP   686     101.531 180.744  51.046  1.00  0.00           C
ATOM   4870  C2A DPP   686      99.731 179.344  47.696  1.00  0.00           C
ATOM   4871  C3A DPP   686      97.831 182.294  44.946  1.00  0.00           C
ATOM   4872  C4A DPP   686      96.781 186.194  43.796  1.00  0.00           C
ATOM   4873  C1B DPP   686     103.131 175.294  52.146  1.00  0.00           C
ATOM   4874  C2B DPP   686      99.931 174.294  48.746  1.00  0.00           C
ATOM   4875  C3B DPP   686      98.581 173.544  45.596  1.00  0.00           C
ATOM   4876  C4B DPP   686      99.581 171.944  41.546  1.00  0.00           C
ATOM   4877  NC3 DPP   687      24.731  89.994  56.846  1.00  0.00           N
ATOM   4878  PO4 DPP   687      23.581  86.444  59.046  1.00  0.00           P
ATOM   4879  GL1 DPP   687      24.681  85.594  54.996  1.00  0.00            
ATOM   4880  GL2 DPP   687      24.431  82.644  53.596  1.00  0.00            
ATOM   4881  C1A DPP   687      24.731  86.544  50.296  1.00  0.00           C
ATOM   4882  C2A DPP   687      25.231  85.594  45.446  1.00  0.00           C
ATOM   4883  C3A DPP   687      24.631  86.294  41.046  1.00  0.00           C
ATOM   4884  C4A DPP   687      27.331  86.894  36.896  1.00  0.00           C
ATOM   4885  C1B DPP   687      21.181  83.594  50.646  1.00  0.00           C
ATOM   4886  C2B DPP   687      20.631  83.944  47.296  1.00  0.00           C
ATOM   4887  C3B DPP   687      21.531  81.344  44.646  1.00  0.00           C
ATOM   4888  C4B DPP   687      20.281  80.744  40.196  1.00  0.00           C
ATOM   4889  NC3 DPP   688      47.781  69.594  57.296  1.00  0.00           N
ATOM   4890  PO4 DPP   688      48.781  72.244  53.596  1.00  0.00           P
ATOM   4891  GL1 DPP   688      47.081  73.044  50.096  1.00  0.00            
ATOM   4892  GL2 DPP   688      48.531  75.444  49.496  1.00  0.00            
ATOM   4893  C1A DPP   688      46.531  70.894  45.946  1.00  0.00           C
ATOM   4894  C2A DPP   688      46.631  71.644  40.796  1.00  0.00           C
ATOM   4895  C3A DPP   688      45.981  74.494  36.896  1.00  0.00           C
ATOM   4896  C4A DPP   688      44.831  75.894  33.846  1.00  0.00           C
ATOM   4897  C1B DPP   688      49.431  76.244  45.296  1.00  0.00           C
ATOM   4898  C2B DPP   688      48.881  77.294  40.546  1.00  0.00           C
ATOM   4899  C3B DPP   688      49.931  77.294  35.796  1.00  0.00           C
ATOM   4900  C4B DPP   688      52.331  77.744  31.496  1.00  0.00           C
ATOM   4901  NC3 DPP   689     201.031 137.694  60.796  1.00  0.00           N
ATOM   4902  PO4 DPP   689     199.731 134.444  57.846  1.00  0.00           P
ATOM   4903  GL1 DPP   689     199.331 135.494  53.246  1.00  0.00            
ATOM   4904  GL2 DPP   689     196.381 136.594  54.046  1.00  0.00            
ATOM   4905  C1A DPP   689     198.531 136.494  49.146  1.00  0.00           C
ATOM   4906  C2A DPP   689     197.831 135.894  44.396  1.00  0.00           C
ATOM   4907  C3A DPP   689     196.431 135.744  39.996  1.00  0.00           C
ATOM   4908  C4A DPP   689     194.181 136.144  36.596  1.00  0.00           C
ATOM   4909  C1B DPP   689     192.081 134.994  50.796  1.00  0.00           C
ATOM   4910  C2B DPP   689     191.131 133.344  46.596  1.00  0.00           C
ATOM   4911  C3B DPP   689     192.131 133.244  41.196  1.00  0.00           C
ATOM   4912  C4B DPP   689     193.831 131.394  37.396  1.00  0.00           C
ATOM   4913  NC3 DPP   690     143.781 107.244  63.146  1.00  0.00           N
ATOM   4914  PO4 DPP   690     141.831 110.544  60.996  1.00  0.00           P
ATOM   4915  GL1 DPP   690     142.681 106.294  58.196  1.00  0.00            
ATOM   4916  GL2 DPP   690     140.881 105.644  56.046  1.00  0.00            
ATOM   4917  C1A DPP   690     145.831 105.594  54.696  1.00  0.00           C
ATOM   4918  C2A DPP   690     148.231 108.044  51.646  1.00  0.00           C
ATOM   4919  C3A DPP   690     149.781 108.444  46.596  1.00  0.00           C
ATOM   4920  C4A DPP   690     150.431 108.244  42.796  1.00  0.00           C
ATOM   4921  C1B DPP   690     139.731 106.544  51.846  1.00  0.00           C
ATOM   4922  C2B DPP   690     139.631 106.644  47.246  1.00  0.00           C
ATOM   4923  C3B DPP   690     138.131 110.044  43.546  1.00  0.00           C
ATOM   4924  C4B DPP   690     137.681 114.244  42.246  1.00  0.00           C
ATOM   4925  NC3 DPP   691     186.431  34.594  63.696  1.00  0.00           N
ATOM   4926  PO4 DPP   691     187.531  38.244  61.146  1.00  0.00           P
ATOM   4927  GL1 DPP   691     188.131  38.094  56.296  1.00  0.00            
ATOM   4928  GL2 DPP   691     192.081  36.694  57.046  1.00  0.00            
ATOM   4929  C1A DPP   691     188.381  38.144  52.146  1.00  0.00           C
ATOM   4930  C2A DPP   691     189.031  38.544  48.346  1.00  0.00           C
ATOM   4931  C3A DPP   691     189.031  39.144  44.646  1.00  0.00           C
ATOM   4932  C4A DPP   691     190.331  41.794  42.446  1.00  0.00           C
ATOM   4933  C1B DPP   691     193.081  36.594  52.546  1.00  0.00           C
ATOM   4934  C2B DPP   691     193.831  36.744  47.946  1.00  0.00           C
ATOM   4935  C3B DPP   691     194.181  38.544  44.196  1.00  0.00           C
ATOM   4936  C4B DPP   691     196.781  39.994  41.946  1.00  0.00           C
ATOM   4937  NC3 DPP   692     126.381 138.394  63.446  1.00  0.00           N
ATOM   4938  PO4 DPP   692     126.381 141.594  60.946  1.00  0.00           P
ATOM   4939  GL1 DPP   692     127.081 139.194  56.496  1.00  0.00            
ATOM   4940  GL2 DPP   692     128.731 140.644  53.946  1.00  0.00            
ATOM   4941  C1A DPP   692     127.631 135.094  53.546  1.00  0.00           C
ATOM   4942  C2A DPP   692     129.131 131.544  50.296  1.00  0.00           C
ATOM   4943  C3A DPP   692     129.831 128.094  47.396  1.00  0.00           C
ATOM   4944  C4A DPP   692     128.131 124.244  46.046  1.00  0.00           C
ATOM   4945  C1B DPP   692     127.481 139.644  49.796  1.00  0.00           C
ATOM   4946  C2B DPP   692     128.131 140.044  46.946  1.00  0.00           C
ATOM   4947  C3B DPP   692     125.731 139.194  43.296  1.00  0.00           C
ATOM   4948  C4B DPP   692     123.181 136.894  41.246  1.00  0.00           C
ATOM   4949  NC3 DPP   693     101.731 112.844  64.996  1.00  0.00           N
ATOM   4950  PO4 DPP   693      98.781 110.544  62.546  1.00  0.00           P
ATOM   4951  GL1 DPP   693     100.431 111.694  59.496  1.00  0.00            
ATOM   4952  GL2 DPP   693      97.681 111.894  56.996  1.00  0.00            
ATOM   4953  C1A DPP   693     102.031 110.494  54.996  1.00  0.00           C
ATOM   4954  C2A DPP   693     101.731 110.544  50.946  1.00  0.00           C
ATOM   4955  C3A DPP   693     104.631 109.144  48.446  1.00  0.00           C
ATOM   4956  C4A DPP   693     108.881 107.844  48.296  1.00  0.00           C
ATOM   4957  C1B DPP   693      97.831 114.144  52.096  1.00  0.00           C
ATOM   4958  C2B DPP   693     100.631 114.944  47.646  1.00  0.00           C
ATOM   4959  C3B DPP   693     104.431 116.494  45.846  1.00  0.00           C
ATOM   4960  C4B DPP   693     104.181 119.844  42.796  1.00  0.00           C
ATOM   4961  NC3 DPP   694     150.831 185.594  52.496  1.00  0.00           N
ATOM   4962  PO4 DPP   694     151.031 180.844  54.596  1.00  0.00           P
ATOM   4963  GL1 DPP   694     149.531 180.944  50.196  1.00  0.00            
ATOM   4964  GL2 DPP   694     147.181 182.994  49.646  1.00  0.00            
ATOM   4965  C1A DPP   694     150.581 181.194  45.146  1.00  0.00           C
ATOM   4966  C2A DPP   694     150.581 181.844  40.746  1.00  0.00           C
ATOM   4967  C3A DPP   694     152.431 182.344  37.146  1.00  0.00           C
ATOM   4968  C4A DPP   694     154.431 182.844  33.446  1.00  0.00           C
ATOM   4969  C1B DPP   694     146.131 184.444  46.296  1.00  0.00           C
ATOM   4970  C2B DPP   694     147.731 185.044  42.396  1.00  0.00           C
ATOM   4971  C3B DPP   694     149.281 186.194  38.396  1.00  0.00           C
ATOM   4972  C4B DPP   694     149.781 184.744  34.296  1.00  0.00           C
ATOM   4973  NC3 DPP   695     127.481 158.644  58.446  1.00  0.00           N
ATOM   4974  PO4 DPP   695     130.281 156.694  56.596  1.00  0.00           P
ATOM   4975  GL1 DPP   695     131.131 155.394  52.246  1.00  0.00            
ATOM   4976  GL2 DPP   695     128.581 154.394  50.196  1.00  0.00            
ATOM   4977  C1A DPP   695     133.431 154.694  47.946  1.00  0.00           C
ATOM   4978  C2A DPP   695     134.531 154.294  43.746  1.00  0.00           C
ATOM   4979  C3A DPP   695     135.531 155.294  40.246  1.00  0.00           C
ATOM   4980  C4A DPP   695     136.081 156.794  35.796  1.00  0.00           C
ATOM   4981  C1B DPP   695     126.231 153.744  46.096  1.00  0.00           C
ATOM   4982  C2B DPP   695     124.781 156.494  43.546  1.00  0.00           C
ATOM   4983  C3B DPP   695     120.831 159.544  42.746  1.00  0.00           C
ATOM   4984  C4B DPP   695     118.281 159.394  38.596  1.00  0.00           C
ATOM   4985  NC3 DPP   696     138.331 212.844  56.946  1.00  0.00           N
ATOM   4986  PO4 DPP   696     136.331 209.094  58.296  1.00  0.00           P
ATOM   4987  GL1 DPP   696     135.031 207.594  54.646  1.00  0.00            
ATOM   4988  GL2 DPP   696     133.481 210.594  53.046  1.00  0.00            
ATOM   4989  C1A DPP   696     137.431 205.294  50.746  1.00  0.00           C
ATOM   4990  C2A DPP   696     138.081 206.594  47.096  1.00  0.00           C
ATOM   4991  C3A DPP   696     138.181 205.694  43.496  1.00  0.00           C
ATOM   4992  C4A DPP   696     138.581 205.444  39.246  1.00  0.00           C
ATOM   4993  C1B DPP   696     134.431 210.044  49.346  1.00  0.00           C
ATOM   4994  C2B DPP   696     134.831 210.044  44.346  1.00  0.00           C
ATOM   4995  C3B DPP   696     135.731 209.144  40.346  1.00  0.00           C
ATOM   4996  C4B DPP   696     137.581 212.394  38.346  1.00  0.00           C
ATOM   4997  NC3 DPP   697      99.031  66.394  58.346  1.00  0.00           N
ATOM   4998  PO4 DPP   697     101.831  70.494  57.096  1.00  0.00           P
ATOM   4999  GL1 DPP   697     102.131  68.694  53.146  1.00  0.00            
ATOM   5000  GL2 DPP   697     101.081  65.394  54.146  1.00  0.00            
ATOM   5001  C1A DPP   697     103.081  69.444  49.496  1.00  0.00           C
ATOM   5002  C2A DPP   697     101.231  72.594  47.146  1.00  0.00           C
ATOM   5003  C3A DPP   697     100.581  76.644  46.296  1.00  0.00           C
ATOM   5004  C4A DPP   697     102.631  80.744  46.596  1.00  0.00           C
ATOM   5005  C1B DPP   697     101.781  64.694  49.896  1.00  0.00           C
ATOM   5006  C2B DPP   697     102.481  66.244  45.596  1.00  0.00           C
ATOM   5007  C3B DPP   697     105.731  65.794  42.796  1.00  0.00           C
ATOM   5008  C4B DPP   697     107.481  64.044  39.496  1.00  0.00           C
ATOM   5009  NC3 DPP   698     158.081  49.994  64.046  1.00  0.00           N
ATOM   5010  PO4 DPP   698     154.731  52.194  67.296  1.00  0.00           P
ATOM   5011  GL1 DPP   698     153.381  51.594  62.896  1.00  0.00            
ATOM   5012  GL2 DPP   698     150.631  53.494  61.946  1.00  0.00            
ATOM   5013  C1A DPP   698     154.281  52.944  58.696  1.00  0.00           C
ATOM   5014  C2A DPP   698     153.131  54.294  55.096  1.00  0.00           C
ATOM   5015  C3A DPP   698     152.181  52.894  50.546  1.00  0.00           C
ATOM   5016  C4A DPP   698     151.531  52.744  46.646  1.00  0.00           C
ATOM   5017  C1B DPP   698     149.331  54.244  57.896  1.00  0.00           C
ATOM   5018  C2B DPP   698     148.731  55.594  53.346  1.00  0.00           C
ATOM   5019  C3B DPP   698     148.631  56.494  48.496  1.00  0.00           C
ATOM   5020  C4B DPP   698     148.631  55.844  44.796  1.00  0.00           C
ATOM   5021  NC3 DPP   699     179.581  13.594  61.046  1.00  0.00           N
ATOM   5022  PO4 DPP   699     182.381  14.944  58.246  1.00  0.00           P
ATOM   5023  GL1 DPP   699     180.681  15.694  54.246  1.00  0.00            
ATOM   5024  GL2 DPP   699     182.081  18.494  53.546  1.00  0.00            
ATOM   5025  C1A DPP   699     180.931  14.044  50.396  1.00  0.00           C
ATOM   5026  C2A DPP   699     182.381  16.344  47.346  1.00  0.00           C
ATOM   5027  C3A DPP   699     182.731  17.094  43.546  1.00  0.00           C
ATOM   5028  C4A DPP   699     183.531  15.094  40.346  1.00  0.00           C
ATOM   5029  C1B DPP   699     184.781  20.094  50.996  1.00  0.00           C
ATOM   5030  C2B DPP   699     185.681  20.944  47.196  1.00  0.00           C
ATOM   5031  C3B DPP   699     186.281  20.694  42.646  1.00  0.00           C
ATOM   5032  C4B DPP   699     189.331  22.794  40.596  1.00  0.00           C
ATOM   5033  NC3 DPP   700     200.031 139.544  55.796  1.00  0.00           N
ATOM   5034  PO4 DPP   700     203.981 137.894  55.646  1.00  0.00           P
ATOM   5035  GL1 DPP   700     203.331 138.094  51.346  1.00  0.00            
ATOM   5036  GL2 DPP   700     203.981 140.794  50.196  1.00  0.00            
ATOM   5037  C1A DPP   700     202.581 137.094  47.046  1.00  0.00           C
ATOM   5038  C2A DPP   700     202.881 137.494  42.546  1.00  0.00           C
ATOM   5039  C3A DPP   700     200.581 137.394  38.496  1.00  0.00           C
ATOM   5040  C4A DPP   700     198.831 138.444  34.946  1.00  0.00           C
ATOM   5041  C1B DPP   700     203.181 143.244  46.646  1.00  0.00           C
ATOM   5042  C2B DPP   700     203.181 142.644  42.646  1.00  0.00           C
ATOM   5043  C3B DPP   700     200.981 142.444  38.596  1.00  0.00           C
ATOM   5044  C4B DPP   700     198.431 143.894  35.846  1.00  0.00           C
ATOM   5045  NC3 DPP   701     175.581  -5.106  57.896  1.00  0.00           N
ATOM   5046  PO4 DPP   701     175.031  -1.256  57.396  1.00  0.00           P
ATOM   5047  GL1 DPP   701     175.281   1.194  54.146  1.00  0.00            
ATOM   5048  GL2 DPP   701     178.281   3.744  53.046  1.00  0.00            
ATOM   5049  C1A DPP   701     174.331   0.644  50.246  1.00  0.00           C
ATOM   5050  C2A DPP   701     173.131   1.144  45.646  1.00  0.00           C
ATOM   5051  C3A DPP   701     173.381   1.794  40.696  1.00  0.00           C
ATOM   5052  C4A DPP   701     175.481   5.244  38.946  1.00  0.00           C
ATOM   5053  C1B DPP   701     178.231   3.544  49.046  1.00  0.00           C
ATOM   5054  C2B DPP   701     177.831   1.194  44.946  1.00  0.00           C
ATOM   5055  C3B DPP   701     178.581   1.344  40.796  1.00  0.00           C
ATOM   5056  C4B DPP   701     176.981   1.394  36.746  1.00  0.00           C
ATOM   5057  NC3 DPP   702     208.381 105.594  62.646  1.00  0.00           N
ATOM   5058  PO4 DPP   702     210.981 102.344  61.896  1.00  0.00           P
[truncated: 4,171,450 more chars]
