# Supplementary material for: Data showing the lipid conformations and membrane binding behaviors of beta-amyloid fibrils in phase-separated cholesterol-enriched lipid domains with and without glycolipid and oxidized cholesterol from coarse-grained molecular dynamics simulations
Source: Data Brief. 2020 Apr 19;30:105496. doi: 10.1016/j.dib.2020.105496 (PMC7186522; doi:10.1016/j.dib.2020.105496)
Supplement: Supplementary file 1 [file mmc1.zip › Supplementary-Data/S08-12/CO-ABCD-3.pdb]

TITLE     Martini system ABCDE-CO-2 t= 19998600.00000
REMARK    THIS IS A SIMULATION BOX
CRYST1  222.965  224.697  129.122  90.00  90.00  90.00 P 1           1
MODEL        1
ATOM      1  BB  LEU     1     116.757 117.458  58.882  1.00  0.00           B
ATOM      2  SC1 LEU     1     119.207 118.358  59.282  1.00  0.00           S
ATOM      3  BB  VAL     2     114.807 120.808  58.732  1.00  0.00           B
ATOM      4  SC1 VAL     2     114.457 122.558  57.882  1.00  0.00           S
ATOM      5  BB  PHE     3     113.557 120.558  62.282  1.00  0.00           B
ATOM      6  SC1 PHE     3     116.107 119.258  63.232  1.00  0.00           S
ATOM      7  SC2 PHE     3     116.607 121.608  63.282  1.00  0.00           S
ATOM      8  SC3 PHE     3     118.357 120.008  63.682  1.00  0.00           S
ATOM      9  BB  PHE     4     110.157 121.008  63.582  1.00  0.00           B
ATOM     10  SC1 PHE     4     109.107 122.358  60.532  1.00  0.00           S
ATOM     11  SC2 PHE     4     107.757 122.858  62.432  1.00  0.00           S
ATOM     12  SC3 PHE     4     107.757 124.358  60.582  1.00  0.00           S
ATOM     13  BB  ALA     5     109.507 119.258  66.832  1.00  0.00           B
ATOM     14  BB  GLU     6     106.557 120.758  68.682  1.00  0.00           B
ATOM     15  SC1 GLU     6     106.757 123.008  67.482  1.00  0.00           S
ATOM     16  BB  ASP     7     104.557 121.758  71.682  1.00  0.00           B
ATOM     17  SC1 ASP     7     105.407 123.408  73.432  1.00  0.00           S
ATOM     18  BB  VAL     8     100.907 122.708  71.332  1.00  0.00           B
ATOM     19  SC1 VAL     8     100.307 123.858  69.732  1.00  0.00           S
ATOM     20  BB  GLY     9      98.607 122.208  74.332  1.00  0.00           B
ATOM     21  BB  SER    10      96.807 123.408  77.582  1.00  0.00           B
ATOM     22  SC1 SER    10      94.957 123.958  77.632  1.00  0.00           S
ATOM     23  BB  ASN    11      99.807 123.558  79.882  1.00  0.00           B
ATOM     24  SC1 ASN    11     101.057 125.708  79.582  1.00  0.00           S
ATOM     25  BB  LYS    12     100.907 121.058  82.482  1.00  0.00           B
ATOM     26  SC1 LYS    12      99.007 121.408  84.382  1.00  0.00           S
ATOM     27  SC2 LYS    12      96.607 122.758  85.182  1.00  0.00           S
ATOM     28  BB  GLY    13     104.457 121.558  81.682  1.00  0.00           B
ATOM     29  BB  ALA    14     105.857 118.958  84.032  1.00  0.00           B
ATOM     30  BB  ILE    15     109.557 118.158  83.532  1.00  0.00           B
ATOM     31  SC1 ILE    15     110.707 118.358  85.282  1.00  0.00           S
ATOM     32  BB  ILE    16     109.757 118.808  79.832  1.00  0.00           B
ATOM     33  SC1 ILE    16     109.107 121.258  79.882  1.00  0.00           S
ATOM     34  BB  GLY    17     112.507 118.408  77.232  1.00  0.00           B
ATOM     35  BB  LEU    18     112.457 119.308  73.482  1.00  0.00           B
ATOM     36  SC1 LEU    18     111.107 120.158  71.382  1.00  0.00           S
ATOM     37  BB  MET    19     115.957 118.358  72.632  1.00  0.00           B
ATOM     38  SC1 MET    19     117.307 119.808  74.532  1.00  0.00           S
ATOM     39  BB  VAL    20     117.807 118.858  69.282  1.00  0.00           B
ATOM     40  SC1 VAL    20     116.907 120.458  68.432  1.00  0.00           S
ATOM     41  BB  GLY    21     120.107 116.758  67.232  1.00  0.00           B
ATOM     42  BB  GLY    22     122.057 116.958  63.982  1.00  0.00           B
ATOM     43  BB  VAL    23     124.157 116.158  60.882  1.00  0.00           B
ATOM     44  SC1 VAL    23     123.957 115.758  58.932  1.00  0.00           S
ATOM     45  BB  VAL    24     126.957 114.008  62.382  1.00  0.00           B
ATOM     46  SC1 VAL    24     127.607 113.658  64.232  1.00  0.00           S
ATOM     47  BB  ILE    25     128.707 112.408  59.382  1.00  0.00           B
ATOM     48  SC1 ILE    25     127.907 113.458  57.432  1.00  0.00           S
ATOM     49  BB  ALA    26     131.557 110.008  60.082  1.00  0.00           B
ATOM     50  BB  LEU    27     113.957 117.258  53.982  1.00  0.00           B
ATOM     51  SC1 LEU    27     114.657 119.608  52.932  1.00  0.00           S
ATOM     52  BB  VAL    28     111.357 118.908  56.232  1.00  0.00           B
ATOM     53  SC1 VAL    28     110.257 120.558  56.282  1.00  0.00           S
ATOM     54  BB  PHE    29     110.907 117.858  59.882  1.00  0.00           B
ATOM     55  SC1 PHE    29     113.107 115.358  60.382  1.00  0.00           S
ATOM     56  SC2 PHE    29     112.057 115.958  62.482  1.00  0.00           S
ATOM     57  SC3 PHE    29     114.307 115.158  62.432  1.00  0.00           S
ATOM     58  BB  PHE    30     107.257 117.708  60.682  1.00  0.00           B
ATOM     59  SC1 PHE    30     105.757 119.358  57.982  1.00  0.00           S
ATOM     60  SC2 PHE    30     104.907 119.758  60.182  1.00  0.00           S
ATOM     61  SC3 PHE    30     104.557 121.358  58.482  1.00  0.00           S
ATOM     62  BB  ALA    31     106.757 118.058  64.482  1.00  0.00           B
ATOM     63  BB  GLU    32     103.507 119.358  65.782  1.00  0.00           B
ATOM     64  SC1 GLU    32     102.407 121.058  64.582  1.00  0.00           S
ATOM     65  BB  ASP    33     101.457 118.358  68.832  1.00  0.00           B
ATOM     66  SC1 ASP    33     102.807 117.158  70.682  1.00  0.00           S
ATOM     67  BB  VAL    34      97.957 119.208  69.732  1.00  0.00           B
ATOM     68  SC1 VAL    34      97.007 120.458  68.532  1.00  0.00           S
ATOM     69  BB  GLY    35      98.407 118.358  73.482  1.00  0.00           B
ATOM     70  BB  SER    36      95.757 118.658  76.232  1.00  0.00           B
ATOM     71  SC1 SER    36      94.007 119.158  75.632  1.00  0.00           S
ATOM     72  BB  ASN    37      97.657 119.258  79.482  1.00  0.00           B
ATOM     73  SC1 ASN    37      95.807 119.958  80.982  1.00  0.00           S
ATOM     74  BB  LYS    38     100.757 117.058  78.982  1.00  0.00           B
ATOM     75  SC1 LYS    38     101.607 118.058  76.932  1.00  0.00           S
ATOM     76  SC2 LYS    38     102.507 120.958  76.432  1.00  0.00           S
ATOM     77  BB  GLY    39     102.607 117.708  82.232  1.00  0.00           B
ATOM     78  BB  ALA    40     105.057 115.258  83.882  1.00  0.00           B
ATOM     79  BB  ILE    41     107.807 113.208  82.282  1.00  0.00           B
ATOM     80  SC1 ILE    41     110.057 113.158  82.832  1.00  0.00           S
ATOM     81  BB  ILE    42     107.107 114.208  78.632  1.00  0.00           B
ATOM     82  SC1 ILE    42     105.457 115.708  78.982  1.00  0.00           S
ATOM     83  BB  GLY    43     110.107 114.608  76.432  1.00  0.00           B
ATOM     84  BB  LEU    44     111.157 115.058  72.782  1.00  0.00           B
ATOM     85  SC1 LEU    44     109.507 115.708  70.882  1.00  0.00           S
ATOM     86  BB  MET    45     114.557 114.408  71.232  1.00  0.00           B
ATOM     87  SC1 MET    45     117.207 114.058  71.582  1.00  0.00           S
ATOM     88  BB  VAL    46     114.707 114.758  67.432  1.00  0.00           B
ATOM     89  SC1 VAL    46     114.107 116.608  66.932  1.00  0.00           S
ATOM     90  BB  GLY    47     117.957 113.708  65.932  1.00  0.00           B
ATOM     91  BB  GLY    48     118.957 114.408  62.482  1.00  0.00           B
ATOM     92  BB  VAL    49     121.807 112.058  63.082  1.00  0.00           B
ATOM     93  SC1 VAL    49     122.507 112.108  64.932  1.00  0.00           S
ATOM     94  BB  VAL    50     124.257 110.358  60.782  1.00  0.00           B
ATOM     95  SC1 VAL    50     124.307 110.658  58.782  1.00  0.00           S
ATOM     96  BB  ILE    51     126.507 108.058  62.782  1.00  0.00           B
ATOM     97  SC1 ILE    51     126.257 108.658  65.232  1.00  0.00           S
ATOM     98  BB  ALA    52     128.907 106.858  60.182  1.00  0.00           B
ATOM     99  BB  LEU    53     113.007 113.008  54.982  1.00  0.00           B
ATOM    100  SC1 LEU    53     114.357 110.958  55.932  1.00  0.00           S
ATOM    101  BB  VAL    54     109.707 114.858  54.782  1.00  0.00           B
ATOM    102  SC1 VAL    54     108.157 115.908  54.032  1.00  0.00           S
ATOM    103  BB  PHE    55     108.457 113.758  58.282  1.00  0.00           B
ATOM    104  SC1 PHE    55     108.857 112.308  61.082  1.00  0.00           S
ATOM    105  SC2 PHE    55     110.657 111.758  59.582  1.00  0.00           S
ATOM    106  SC3 PHE    55     109.607 110.058  60.932  1.00  0.00           S
ATOM    107  BB  PHE    56     104.957 114.608  59.382  1.00  0.00           B
ATOM    108  SC1 PHE    56     103.507 115.758  56.382  1.00  0.00           S
ATOM    109  SC2 PHE    56     101.807 115.908  58.082  1.00  0.00           S
ATOM    110  SC3 PHE    56     101.207 115.858  55.782  1.00  0.00           S
ATOM    111  BB  ALA    57     104.357 113.508  62.982  1.00  0.00           B
ATOM    112  BB  GLU    58     101.507 115.408  64.682  1.00  0.00           B
ATOM    113  SC1 GLU    58     100.407 116.758  62.832  1.00  0.00           S
ATOM    114  BB  ASP    59      99.957 113.708  67.732  1.00  0.00           B
ATOM    115  SC1 ASP    59     101.507 111.858  68.582  1.00  0.00           S
ATOM    116  BB  VAL    60      96.757 115.158  68.882  1.00  0.00           B
ATOM    117  SC1 VAL    60      95.457 116.008  67.582  1.00  0.00           S
ATOM    118  BB  GLY    61      95.507 114.958  72.532  1.00  0.00           B
ATOM    119  BB  SER    62      93.707 114.358  75.832  1.00  0.00           B
ATOM    120  SC1 SER    62      91.757 114.608  75.632  1.00  0.00           S
ATOM    121  BB  ASN    63      95.607 114.958  79.032  1.00  0.00           B
ATOM    122  SC1 ASN    63      94.107 114.308  80.882  1.00  0.00           S
ATOM    123  BB  LYS    64      98.907 113.608  77.632  1.00  0.00           B
ATOM    124  SC1 LYS    64      99.957 113.858  75.432  1.00  0.00           S
ATOM    125  SC2 LYS    64      99.957 113.808  72.632  1.00  0.00           S
ATOM    126  BB  GLY    65     101.057 113.508  80.632  1.00  0.00           B
ATOM    127  BB  ALA    66     102.757 110.558  82.082  1.00  0.00           B
ATOM    128  BB  ILE    67     106.257 109.658  80.982  1.00  0.00           B
ATOM    129  SC1 ILE    67     108.307 108.408  81.232  1.00  0.00           S
ATOM    130  BB  ILE    68     105.757 110.208  77.232  1.00  0.00           B
ATOM    131  SC1 ILE    68     103.707 110.858  77.282  1.00  0.00           S
ATOM    132  BB  GLY    69     108.907 109.658  75.182  1.00  0.00           B
ATOM    133  BB  LEU    70     109.857 111.108  71.832  1.00  0.00           B
ATOM    134  SC1 LEU    70     107.907 111.058  69.982  1.00  0.00           S
ATOM    135  BB  MET    71     112.757 110.158  69.532  1.00  0.00           B
ATOM    136  SC1 MET    71     115.707 109.758  68.732  1.00  0.00           S
ATOM    137  BB  VAL    72     112.107 112.308  66.432  1.00  0.00           B
ATOM    138  SC1 VAL    72     110.507 113.508  66.132  1.00  0.00           S
ATOM    139  BB  GLY    73     113.957 110.508  63.732  1.00  0.00           B
ATOM    140  BB  GLY    74     115.907 111.158  60.582  1.00  0.00           B
ATOM    141  BB  VAL    75     118.957 109.458  61.932  1.00  0.00           B
ATOM    142  SC1 VAL    75     118.607 108.658  63.732  1.00  0.00           S
ATOM    143  BB  VAL    76     121.607 107.258  60.182  1.00  0.00           B
ATOM    144  SC1 VAL    76     120.957 107.058  58.282  1.00  0.00           S
ATOM    145  BB  ILE    77     123.207 105.358  63.132  1.00  0.00           B
ATOM    146  SC1 ILE    77     122.207 105.658  65.032  1.00  0.00           S
ATOM    147  BB  ALA    78     125.957 103.258  61.432  1.00  0.00           B
ATOM    148  BB  LEU    79     109.557 109.958  52.082  1.00  0.00           B
ATOM    149  SC1 LEU    79     108.957 109.758  49.532  1.00  0.00           S
ATOM    150  BB  VAL    80     106.357 111.758  52.982  1.00  0.00           B
ATOM    151  SC1 VAL    80     104.457 112.308  52.932  1.00  0.00           S
ATOM    152  BB  PHE    81     106.857 110.908  56.582  1.00  0.00           B
ATOM    153  SC1 PHE    81     109.557 108.608  56.732  1.00  0.00           S
ATOM    154  SC2 PHE    81     107.407 107.608  57.032  1.00  0.00           S
ATOM    155  SC3 PHE    81     109.357 106.458  57.782  1.00  0.00           S
ATOM    156  BB  PHE    82     103.807 110.758  58.882  1.00  0.00           B
ATOM    157  SC1 PHE    82     101.807 109.108  57.382  1.00  0.00           S
ATOM    158  SC2 PHE    82     101.157 111.308  56.682  1.00  0.00           S
ATOM    159  SC3 PHE    82      99.957 109.408  55.832  1.00  0.00           S
ATOM    160  BB  ALA    83     102.507 109.958  62.232  1.00  0.00           B
ATOM    161  BB  GLU    84      99.407 112.008  62.832  1.00  0.00           B
ATOM    162  SC1 GLU    84      97.857 111.358  60.782  1.00  0.00           S
ATOM    163  BB  ASP    85      97.257 110.308  65.582  1.00  0.00           B
ATOM    164  SC1 ASP    85      97.807 107.808  65.432  1.00  0.00           S
ATOM    165  BB  VAL    86      94.307 111.108  67.582  1.00  0.00           B
ATOM    166  SC1 VAL    86      92.707 112.058  66.932  1.00  0.00           S
ATOM    167  BB  GLY    87      94.357 111.708  71.382  1.00  0.00           B
ATOM    168  BB  SER    88      93.507 109.308  74.132  1.00  0.00           B
ATOM    169  SC1 SER    88      93.707 107.458  73.482  1.00  0.00           S
ATOM    170  BB  ASN    89      95.807 110.708  76.832  1.00  0.00           B
ATOM    171  SC1 ASN    89      95.007 109.958  79.082  1.00  0.00           S
ATOM    172  BB  LYS    90      99.007 109.108  75.482  1.00  0.00           B
ATOM    173  SC1 LYS    90      98.907 109.158  73.132  1.00  0.00           S
ATOM    174  SC2 LYS    90      98.307 108.808  70.382  1.00  0.00           S
ATOM    175  BB  GLY    91      99.957 108.758  79.132  1.00  0.00           B
ATOM    176  BB  ALA    92     101.157 105.758  80.982  1.00  0.00           B
ATOM    177  BB  ILE    93     104.307 104.158  79.432  1.00  0.00           B
ATOM    178  SC1 ILE    93     106.207 102.808  79.482  1.00  0.00           S
ATOM    179  BB  ILE    94     103.857 105.208  75.782  1.00  0.00           B
ATOM    180  SC1 ILE    94     102.007 105.208  75.682  1.00  0.00           S
ATOM    181  BB  GLY    95     107.307 105.308  74.032  1.00  0.00           B
ATOM    182  BB  LEU    96     107.507 106.608  70.382  1.00  0.00           B
ATOM    183  SC1 LEU    96     106.357 104.558  69.182  1.00  0.00           S
ATOM    184  BB  MET    97     110.857 106.208  68.532  1.00  0.00           B
ATOM    185  SC1 MET    97     112.907 105.708  70.232  1.00  0.00           S
ATOM    186  BB  VAL    98     109.507 108.058  65.482  1.00  0.00           B
ATOM    187  SC1 VAL    98     107.957 109.358  65.582  1.00  0.00           S
ATOM    188  BB  GLY    99     111.457 105.858  63.032  1.00  0.00           B
ATOM    189  BB  GLY   100     113.607 107.558  60.332  1.00  0.00           B
ATOM    190  BB  VAL   101     116.357 105.858  58.482  1.00  0.00           B
ATOM    191  SC1 VAL   101     117.057 105.458  56.632  1.00  0.00           S
ATOM    192  BB  VAL   102     118.157 103.708  61.082  1.00  0.00           B
ATOM    193  SC1 VAL   102     117.607 104.258  62.932  1.00  0.00           S
ATOM    194  BB  ILE   103     121.007 101.258  60.632  1.00  0.00           B
ATOM    195  SC1 ILE   103     120.607 101.608  58.282  1.00  0.00           S
ATOM    196  BB  ALA   104     123.057  99.758  63.432  1.00  0.00           B
ATOM    197  ROH CHO   105     168.957  74.808  27.432  1.00  0.00            
ATOM    198  R1  CHO   105     168.657  73.108  29.682  1.00  0.00            
ATOM    199  R2  CHO   105     170.857  72.108  31.082  1.00  0.00            
ATOM    200  R3  CHO   105     169.557  73.208  33.232  1.00  0.00            
ATOM    201  R4  CHO   105     170.907  70.858  34.282  1.00  0.00            
ATOM    202  R5  CHO   105     168.757  71.358  34.482  1.00  0.00            
ATOM    203  C1  CHO   105     169.707  71.108  38.132  1.00  0.00           C
ATOM    204  C2  CHO   105     168.607  68.508  41.232  1.00  0.00           C
ATOM    205  ROH CHO   106      11.507 204.158  40.182  1.00  0.00            
ATOM    206  R1  CHO   106      11.207 203.458  37.432  1.00  0.00            
ATOM    207  R2  CHO   106       9.157 204.408  35.882  1.00  0.00            
ATOM    208  R3  CHO   106      11.157 205.208  34.232  1.00  0.00            
ATOM    209  R4  CHO   106       8.957 204.508  32.432  1.00  0.00            
ATOM    210  R5  CHO   106      11.007 203.758  32.382  1.00  0.00            
ATOM    211  C1  CHO   106      10.807 205.358  28.882  1.00  0.00           C
ATOM    212  C2  CHO   106      10.707 204.208  26.132  1.00  0.00           C
ATOM    213  ROH CHO   107     196.007 220.558  45.782  1.00  0.00            
ATOM    214  R1  CHO   107     196.607 220.208  43.032  1.00  0.00            
ATOM    215  R2  CHO   107     197.357 217.808  41.932  1.00  0.00            
ATOM    216  R3  CHO   107     195.307 218.258  40.232  1.00  0.00            
ATOM    217  R4  CHO   107     196.807 216.058  39.032  1.00  0.00            
ATOM    218  R5  CHO   107     196.207 217.958  38.082  1.00  0.00            
ATOM    219  C1  CHO   107     194.507 215.458  35.732  1.00  0.00           C
ATOM    220  C2  CHO   107     192.607 214.608  32.932  1.00  0.00           C
ATOM    221  ROH CHO   108      93.207 101.808  20.282  1.00  0.00            
ATOM    222  R1  CHO   108      93.457 103.608  22.432  1.00  0.00            
ATOM    223  R2  CHO   108      92.807 102.908  25.032  1.00  0.00            
ATOM    224  R3  CHO   108      95.357 103.708  25.582  1.00  0.00            
ATOM    225  R4  CHO   108      94.107 103.408  28.182  1.00  0.00            
ATOM    226  R5  CHO   108      95.107 105.158  27.432  1.00  0.00            
ATOM    227  C1  CHO   108      97.257 104.458  30.532  1.00  0.00           C
ATOM    228  C2  CHO   108      99.957 102.808  32.832  1.00  0.00           C
ATOM    229  ROH CHO   109      52.257  23.058  13.832  1.00  0.00            
ATOM    230  R1  CHO   109      52.957  22.558  16.532  1.00  0.00            
ATOM    231  R2  CHO   109      51.557  23.708  18.632  1.00  0.00            
ATOM    232  R3  CHO   109      51.307  21.158  19.432  1.00  0.00            
ATOM    233  R4  CHO   109      50.957  22.758  21.882  1.00  0.00            
ATOM    234  R5  CHO   109      52.407  21.108  21.582  1.00  0.00            
ATOM    235  C1  CHO   109      50.407  19.758  24.582  1.00  0.00           C
ATOM    236  C2  CHO   109      49.407  19.508  28.582  1.00  0.00           C
ATOM    237  ROH CHO   110     183.007  12.208  13.632  1.00  0.00            
ATOM    238  R1  CHO   110     184.757  11.408  15.732  1.00  0.00            
ATOM    239  R2  CHO   110     184.957  12.758  18.132  1.00  0.00            
ATOM    240  R3  CHO   110     184.457  10.308  19.182  1.00  0.00            
ATOM    241  R4  CHO   110     186.007  11.708  21.232  1.00  0.00            
ATOM    242  R5  CHO   110     186.457   9.758  20.332  1.00  0.00            
ATOM    243  C1  CHO   110     186.157   8.758  24.032  1.00  0.00           C
ATOM    244  C2  CHO   110     183.557   8.958  27.582  1.00  0.00           C
ATOM    245  ROH CHO   111     151.157  65.708  21.232  1.00  0.00            
ATOM    246  R1  CHO   111     150.507  63.608  23.032  1.00  0.00            
ATOM    247  R2  CHO   111     152.257  62.708  24.932  1.00  0.00            
ATOM    248  R3  CHO   111     150.157  63.208  26.632  1.00  0.00            
ATOM    249  R4  CHO   111     152.257  62.108  28.332  1.00  0.00            
ATOM    250  R5  CHO   111     150.207  61.408  28.182  1.00  0.00            
ATOM    251  C1  CHO   111     150.357  62.208  31.882  1.00  0.00           C
ATOM    252  C2  CHO   111     149.507  61.458  35.282  1.00  0.00           C
ATOM    253  ROH CHO   112      72.457 113.858  45.632  1.00  0.00            
ATOM    254  R1  CHO   112      74.307 113.008  43.682  1.00  0.00            
ATOM    255  R2  CHO   112      73.707 111.158  41.732  1.00  0.00            
ATOM    256  R3  CHO   112      74.607 113.058  40.082  1.00  0.00            
ATOM    257  R4  CHO   112      75.057 110.558  38.632  1.00  0.00            
ATOM    258  R5  CHO   112      76.557 112.108  39.032  1.00  0.00            
ATOM    259  C1  CHO   112      76.757 112.058  35.232  1.00  0.00           C
ATOM    260  C2  CHO   112      80.107 112.858  32.382  1.00  0.00           C
ATOM    261  ROH CHO   113     201.057 111.708  33.882  1.00  0.00            
ATOM    262  R1  CHO   113     199.407 110.308  35.732  1.00  0.00            
ATOM    263  R2  CHO   113     197.807 108.158  35.032  1.00  0.00            
ATOM    264  R3  CHO   113     199.107 106.958  37.032  1.00  0.00            
ATOM    265  R4  CHO   113     196.807 105.258  36.532  1.00  0.00            
ATOM    266  R5  CHO   113     197.357 106.108  38.432  1.00  0.00            
ATOM    267  C1  CHO   113     197.407 102.358  39.332  1.00  0.00           C
ATOM    268  C2  CHO   113     196.007 100.958  42.182  1.00  0.00           C
ATOM    269  ROH CHO   114      11.757 216.858  10.182  1.00  0.00            
ATOM    270  R1  CHO   114      11.407 217.258  12.982  1.00  0.00            
ATOM    271  R2  CHO   114      11.357 215.158  14.782  1.00  0.00            
ATOM    272  R3  CHO   114      13.357 216.558  15.982  1.00  0.00            
ATOM    273  R4  CHO   114      11.907 215.308  18.182  1.00  0.00            
ATOM    274  R5  CHO   114      12.357 217.408  17.982  1.00  0.00            
ATOM    275  C1  CHO   114      14.157 216.658  21.282  1.00  0.00           C
ATOM    276  C2  CHO   114      11.907 219.458  23.332  1.00  0.00           C
ATOM    277  ROH CHO   115      72.857  98.858  20.732  1.00  0.00            
ATOM    278  R1  CHO   115      70.857 100.808  21.182  1.00  0.00            
ATOM    279  R2  CHO   115      69.357 100.858  23.482  1.00  0.00            
ATOM    280  R3  CHO   115      70.207 103.458  23.582  1.00  0.00            
ATOM    281  R4  CHO   115      67.957 103.308  25.482  1.00  0.00            
ATOM    282  R5  CHO   115      68.207 104.708  23.832  1.00  0.00            
ATOM    283  C1  CHO   115      67.907 107.158  26.732  1.00  0.00           C
ATOM    284  C2  CHO   115      65.757 109.908  26.732  1.00  0.00           C
ATOM    285  ROH CHO   116     160.307 105.658  27.932  1.00  0.00            
ATOM    286  R1  CHO   116     161.457 106.208  30.482  1.00  0.00            
ATOM    287  R2  CHO   116     159.907 106.508  32.732  1.00  0.00            
ATOM    288  R3  CHO   116     161.557 104.608  33.732  1.00  0.00            
ATOM    289  R4  CHO   116     160.557 106.008  36.082  1.00  0.00            
ATOM    290  R5  CHO   116     162.607 105.608  35.582  1.00  0.00            
ATOM    291  C1  CHO   116     162.457 103.858  38.982  1.00  0.00           C
ATOM    292  C2  CHO   116     162.407 101.158  41.432  1.00  0.00           C
ATOM    293  ROH CHO   117      54.057 106.558  12.582  1.00  0.00            
ATOM    294  R1  CHO   117      53.357 108.408  14.532  1.00  0.00            
ATOM    295  R2  CHO   117      50.707 108.808  15.332  1.00  0.00            
ATOM    296  R3  CHO   117      51.707 108.358  17.832  1.00  0.00            
ATOM    297  R4  CHO   117      49.157 109.708  18.282  1.00  0.00            
ATOM    298  R5  CHO   117      51.107 110.308  19.082  1.00  0.00            
ATOM    299  C1  CHO   117      49.207 109.808  22.332  1.00  0.00           C
ATOM    300  C2  CHO   117      49.907 110.858  25.382  1.00  0.00           C
ATOM    301  ROH CHO   118     109.707 201.008  25.732  1.00  0.00            
ATOM    302  R1  CHO   118     111.657 199.208  24.832  1.00  0.00            
ATOM    303  R2  CHO   118     113.807 198.458  26.382  1.00  0.00            
ATOM    304  R3  CHO   118     112.907 195.958  25.832  1.00  0.00            
ATOM    305  R4  CHO   118     115.807 195.658  26.132  1.00  0.00            
ATOM    306  R5  CHO   118     114.607 195.008  24.432  1.00  0.00            
ATOM    307  C1  CHO   118     116.157 191.658  25.532  1.00  0.00           C
ATOM    308  C2  CHO   118     120.907 190.558  25.632  1.00  0.00           C
ATOM    309  ROH CHO   119     167.007  58.708  51.932  1.00  0.00            
ATOM    310  R1  CHO   119     168.357  60.408  50.082  1.00  0.00            
ATOM    311  R2  CHO   119     170.957  59.958  49.232  1.00  0.00            
ATOM    312  R3  CHO   119     169.807  60.058  46.782  1.00  0.00            
ATOM    313  R4  CHO   119     172.657  59.608  46.282  1.00  0.00            
ATOM    314  R5  CHO   119     171.457  61.208  45.432  1.00  0.00            
ATOM    315  C1  CHO   119     172.607  59.558  42.232  1.00  0.00           C
ATOM    316  C2  CHO   119     172.957  62.558  40.282  1.00  0.00           C
ATOM    317  ROH CHO   120     115.257 179.308  42.382  1.00  0.00            
ATOM    318  R1  CHO   120     115.607 179.708  39.582  1.00  0.00            
ATOM    319  R2  CHO   120     113.757 178.908  37.732  1.00  0.00            
ATOM    320  R3  CHO   120     113.957 181.508  36.932  1.00  0.00            
ATOM    321  R4  CHO   120     112.857 180.058  34.582  1.00  0.00            
ATOM    322  R5  CHO   120     114.607 181.358  34.632  1.00  0.00            
ATOM    323  C1  CHO   120     112.507 183.158  31.982  1.00  0.00           C
ATOM    324  C2  CHO   120     113.907 182.608  28.332  1.00  0.00           C
ATOM    325  ROH CHO   121     163.707  16.708  41.132  1.00  0.00            
ATOM    326  R1  CHO   121     163.957  15.758  38.482  1.00  0.00            
ATOM    327  R2  CHO   121     161.857  14.658  37.082  1.00  0.00            
ATOM    328  R3  CHO   121     162.457  16.558  35.232  1.00  0.00            
ATOM    329  R4  CHO   121     162.207  14.058  33.732  1.00  0.00            
ATOM    330  R5  CHO   121     163.957  15.408  33.732  1.00  0.00            
ATOM    331  C1  CHO   121     163.057  15.508  30.032  1.00  0.00           C
ATOM    332  C2  CHO   121     163.657  13.658  26.982  1.00  0.00           C
ATOM    333  ROH CHO   122       3.057  12.408  14.182  1.00  0.00            
ATOM    334  R1  CHO   122       2.157  13.608  16.582  1.00  0.00            
ATOM    335  R2  CHO   122       1.557  12.108  18.832  1.00  0.00            
ATOM    336  R3  CHO   122       3.307  13.758  20.032  1.00  0.00            
ATOM    337  R4  CHO   122       2.057  12.308  22.232  1.00  0.00            
ATOM    338  R5  CHO   122       2.257  14.508  22.032  1.00  0.00            
ATOM    339  C1  CHO   122       4.057  14.008  25.332  1.00  0.00           C
ATOM    340  C2  CHO   122       5.157  15.758  28.532  1.00  0.00           C
ATOM    341  ROH CHO   123     164.757 170.958  18.882  1.00  0.00            
ATOM    342  R1  CHO   123     163.807 171.408  21.532  1.00  0.00            
ATOM    343  R2  CHO   123     164.857 170.108  23.732  1.00  0.00            
ATOM    344  R3  CHO   123     165.157 172.658  24.682  1.00  0.00            
ATOM    345  R4  CHO   123     164.157 171.158  26.982  1.00  0.00            
ATOM    346  R5  CHO   123     163.307 172.958  26.132  1.00  0.00            
ATOM    347  C1  CHO   123     164.007 174.108  29.732  1.00  0.00           C
ATOM    348  C2  CHO   123     161.457 175.358  31.232  1.00  0.00           C
ATOM    349  ROH CHO   124     152.557 111.208  25.432  1.00  0.00            
ATOM    350  R1  CHO   124     153.407 112.658  27.682  1.00  0.00            
ATOM    351  R2  CHO   124     151.657 113.658  29.582  1.00  0.00            
ATOM    352  R3  CHO   124     153.157 112.258  31.332  1.00  0.00            
ATOM    353  R4  CHO   124     151.207 113.708  32.982  1.00  0.00            
ATOM    354  R5  CHO   124     153.407 113.708  33.182  1.00  0.00            
ATOM    355  C1  CHO   124     152.407 112.358  36.632  1.00  0.00           C
ATOM    356  C2  CHO   124     150.457 114.708  39.082  1.00  0.00           C
ATOM    357  ROH CHO   125      26.257  43.558  45.082  1.00  0.00            
ATOM    358  R1  CHO   125      24.657  43.308  42.782  1.00  0.00            
ATOM    359  R2  CHO   125      22.407  44.908  42.332  1.00  0.00            
ATOM    360  R3  CHO   125      23.657  45.408  39.982  1.00  0.00            
ATOM    361  R4  CHO   125      21.007  46.558  39.682  1.00  0.00            
ATOM    362  R5  CHO   125      21.957  45.108  38.332  1.00  0.00            
ATOM    363  C1  CHO   125      21.357  48.008  35.882  1.00  0.00           C
ATOM    364  C2  CHO   125      21.557  50.358  32.832  1.00  0.00           C
ATOM    365  ROH CHO   126      24.957 113.758  50.482  1.00  0.00            
ATOM    366  R1  CHO   126      23.657 113.508  47.982  1.00  0.00            
ATOM    367  R2  CHO   126      24.157 115.308  45.882  1.00  0.00            
ATOM    368  R3  CHO   126      24.707 113.008  44.532  1.00  0.00            
ATOM    369  R4  CHO   126      23.307 114.708  42.582  1.00  0.00            
ATOM    370  R5  CHO   126      22.757 112.658  43.132  1.00  0.00            
ATOM    371  C1  CHO   126      23.307 112.258  39.382  1.00  0.00           C
ATOM    372  C2  CHO   126      20.957 111.358  36.732  1.00  0.00           C
ATOM    373  ROH CHO   127      39.807  72.708  47.582  1.00  0.00            
ATOM    374  R1  CHO   127      41.307  73.058  45.182  1.00  0.00            
ATOM    375  R2  CHO   127      43.507  71.458  44.582  1.00  0.00            
ATOM    376  R3  CHO   127      42.157  71.058  42.282  1.00  0.00            
ATOM    377  R4  CHO   127      44.907  70.508  41.582  1.00  0.00            
ATOM    378  R5  CHO   127      43.607  71.908  40.582  1.00  0.00            
ATOM    379  C1  CHO   127      44.457  69.608  37.682  1.00  0.00           C
ATOM    380  C2  CHO   127      42.857  68.508  33.682  1.00  0.00           C
ATOM    381  ROH CHO   128      77.707 115.758  15.082  1.00  0.00            
ATOM    382  R1  CHO   128      76.707 114.858  17.532  1.00  0.00            
ATOM    383  R2  CHO   128      78.057 115.158  19.932  1.00  0.00            
ATOM    384  R3  CHO   128      75.807 116.358  20.732  1.00  0.00            
ATOM    385  R4  CHO   128      77.257 115.808  23.232  1.00  0.00            
ATOM    386  R5  CHO   128      75.207 115.208  22.782  1.00  0.00            
ATOM    387  C1  CHO   128      74.607 117.308  25.882  1.00  0.00           C
ATOM    388  C2  CHO   128      72.407 116.108  28.632  1.00  0.00           C
ATOM    389  ROH CHO   129     213.457  66.208  46.332  1.00  0.00            
ATOM    390  R1  CHO   129     212.507  66.758  43.732  1.00  0.00            
ATOM    391  R2  CHO   129     214.207  67.158  41.582  1.00  0.00            
ATOM    392  R3  CHO   129     212.707  65.208  40.432  1.00  0.00            
ATOM    393  R4  CHO   129     213.957  66.608  38.182  1.00  0.00            
ATOM    394  R5  CHO   129     211.807  66.208  38.432  1.00  0.00            
ATOM    395  C1  CHO   129     212.407  64.408  35.132  1.00  0.00           C
ATOM    396  C2  CHO   129     214.957  63.008  32.482  1.00  0.00           C
ATOM    397  ROH CHO   130     176.207 210.158  45.532  1.00  0.00            
ATOM    398  R1  CHO   130     177.007 211.608  43.182  1.00  0.00            
ATOM    399  R2  CHO   130     177.857 210.358  40.882  1.00  0.00            
ATOM    400  R3  CHO   130     175.907 211.808  39.732  1.00  0.00            
ATOM    401  R4  CHO   130     177.807 211.258  37.582  1.00  0.00            
ATOM    402  R5  CHO   130     177.007 213.208  38.182  1.00  0.00            
ATOM    403  C1  CHO   130     175.857 213.158  34.532  1.00  0.00           C
ATOM    404  C2  CHO   130     175.307 214.058  30.882  1.00  0.00           C
ATOM    405  ROH CHO   131     195.957  78.308  20.632  1.00  0.00            
ATOM    406  R1  CHO   131     197.557  78.358  22.982  1.00  0.00            
ATOM    407  R2  CHO   131     196.607  79.458  25.382  1.00  0.00            
ATOM    408  R3  CHO   131     197.307  77.008  26.332  1.00  0.00            
ATOM    409  R4  CHO   131     197.307  78.808  28.682  1.00  0.00            
ATOM    410  R5  CHO   131     198.957  77.508  28.032  1.00  0.00            
ATOM    411  C1  CHO   131     198.357  76.108  31.532  1.00  0.00           C
ATOM    412  C2  CHO   131     198.457  79.208  34.332  1.00  0.00           C
ATOM    413  ROH CHO   132     209.407  79.008  48.782  1.00  0.00            
ATOM    414  R1  CHO   132     207.757  79.558  46.532  1.00  0.00            
ATOM    415  R2  CHO   132     208.707  80.758  44.232  1.00  0.00            
ATOM    416  R3  CHO   132     207.707  78.558  43.032  1.00  0.00            
ATOM    417  R4  CHO   132     207.907  80.558  40.882  1.00  0.00            
ATOM    418  R5  CHO   132     206.107  79.458  41.432  1.00  0.00            
ATOM    419  C1  CHO   132     206.457  78.358  37.782  1.00  0.00           C
ATOM    420  C2  CHO   132     207.257  77.258  33.332  1.00  0.00           C
ATOM    421  ROH CHO   133      15.057 204.058   7.782  1.00  0.00            
ATOM    422  R1  CHO   133      15.207 203.008  10.432  1.00  0.00            
ATOM    423  R2  CHO   133      17.657 202.658  11.682  1.00  0.00            
ATOM    424  R3  CHO   133      16.457 204.108  13.632  1.00  0.00            
ATOM    425  R4  CHO   133      18.707 202.808  14.982  1.00  0.00            
ATOM    426  R5  CHO   133      16.607 202.758  15.632  1.00  0.00            
ATOM    427  C1  CHO   133      18.157 204.258  18.732  1.00  0.00           C
ATOM    428  C2  CHO   133      17.057 201.858  20.882  1.00  0.00           C
ATOM    429  ROH CHO   134     191.857 152.408  47.482  1.00  0.00            
ATOM    430  R1  CHO   134     192.557 152.858  44.732  1.00  0.00            
ATOM    431  R2  CHO   134     192.457 150.858  42.832  1.00  0.00            
ATOM    432  R3  CHO   134     190.857 152.658  41.532  1.00  0.00            
ATOM    433  R4  CHO   134     192.157 151.108  39.382  1.00  0.00            
ATOM    434  R5  CHO   134     192.157 153.258  39.582  1.00  0.00            
ATOM    435  C1  CHO   134     190.507 152.908  36.182  1.00  0.00           C
ATOM    436  C2  CHO   134     187.157 151.358  34.332  1.00  0.00           C
ATOM    437  ROH CHO   135     111.157  11.058  44.532  1.00  0.00            
ATOM    438  R1  CHO   135     109.857  12.658  42.632  1.00  0.00            
ATOM    439  R2  CHO   135     111.107  13.408  40.232  1.00  0.00            
ATOM    440  R3  CHO   135     108.857  12.308  39.132  1.00  0.00            
ATOM    441  R4  CHO   135     110.207  13.658  36.932  1.00  0.00            
ATOM    442  R5  CHO   135     108.157  13.958  37.532  1.00  0.00            
ATOM    443  C1  CHO   135     107.607  12.808  33.932  1.00  0.00           C
ATOM    444  C2  CHO   135     106.507  13.608  30.582  1.00  0.00           C
ATOM    445  ROH CHO   136      98.807  54.308  17.932  1.00  0.00            
ATOM    446  R1  CHO   136      98.307  53.208  20.532  1.00  0.00            
ATOM    447  R2  CHO   136     100.307  52.208  22.132  1.00  0.00            
ATOM    448  R3  CHO   136      99.357  53.958  23.932  1.00  0.00            
ATOM    449  R4  CHO   136     100.657  51.908  25.532  1.00  0.00            
ATOM    450  R5  CHO   136      98.607  52.608  25.732  1.00  0.00            
ATOM    451  C1  CHO   136      99.907  53.408  29.232  1.00  0.00           C
ATOM    452  C2  CHO   136     100.157  51.458  32.932  1.00  0.00           C
ATOM    453  ROH CHO   137     116.907  66.708  52.932  1.00  0.00            
ATOM    454  R1  CHO   137     116.157  66.558  50.182  1.00  0.00            
ATOM    455  R2  CHO   137     115.507  68.758  48.682  1.00  0.00            
ATOM    456  R3  CHO   137     117.457  67.858  47.032  1.00  0.00            
ATOM    457  R4  CHO   137     116.157  69.958  45.532  1.00  0.00            
ATOM    458  R5  CHO   137     116.457  67.908  44.882  1.00  0.00            
ATOM    459  C1  CHO   137     118.357  69.758  42.132  1.00  0.00           C
ATOM    460  C2  CHO   137     120.507  69.058  38.632  1.00  0.00           C
ATOM    461  ROH CHO   138      -0.093  74.308  50.082  1.00  0.00            
ATOM    462  R1  CHO   138      -0.043  74.958  47.332  1.00  0.00            
ATOM    463  R2  CHO   138       2.257  75.558  45.982  1.00  0.00            
ATOM    464  R3  CHO   138       1.457  73.608  44.332  1.00  0.00            
ATOM    465  R4  CHO   138       3.807  74.758  42.982  1.00  0.00            
ATOM    466  R5  CHO   138       1.807  74.458  42.132  1.00  0.00            
ATOM    467  C1  CHO   138       3.957  72.408  39.682  1.00  0.00           C
ATOM    468  C2  CHO   138       5.907  72.008  36.332  1.00  0.00           C
ATOM    469  ROH CHO   139      31.757 198.008  34.632  1.00  0.00            
ATOM    470  R1  CHO   139      30.207 199.008  32.482  1.00  0.00            
ATOM    471  R2  CHO   139      31.307 200.058  30.182  1.00  0.00            
ATOM    472  R3  CHO   139      29.707 198.208  28.932  1.00  0.00            
ATOM    473  R4  CHO   139      30.207 200.208  26.882  1.00  0.00            
ATOM    474  R5  CHO   139      28.257 199.508  27.532  1.00  0.00            
ATOM    475  C1  CHO   139      28.107 198.608  23.832  1.00  0.00           C
ATOM    476  C2  CHO   139      27.057 198.908  20.632  1.00  0.00           C
ATOM    477  ROH CHO   140     104.757 174.508  28.182  1.00  0.00            
ATOM    478  R1  CHO   140     103.957 176.858  26.882  1.00  0.00            
ATOM    479  R2  CHO   140     103.757 179.308  28.132  1.00  0.00            
ATOM    480  R3  CHO   140     105.407 180.108  26.082  1.00  0.00            
ATOM    481  R4  CHO   140     103.657 182.408  26.632  1.00  0.00            
ATOM    482  R5  CHO   140     103.957 181.408  24.732  1.00  0.00            
ATOM    483  C1  CHO   140     105.107 184.958  23.882  1.00  0.00           C
ATOM    484  C2  CHO   140     102.857 188.008  22.382  1.00  0.00           C
ATOM    485  ROH CHO   141      50.657  36.958  44.032  1.00  0.00            
ATOM    486  R1  CHO   141      51.907  36.258  41.632  1.00  0.00            
ATOM    487  R2  CHO   141      50.507  35.408  39.382  1.00  0.00            
ATOM    488  R3  CHO   141      51.807  37.458  38.182  1.00  0.00            
ATOM    489  R4  CHO   141      50.207  36.208  36.082  1.00  0.00            
ATOM    490  R5  CHO   141      52.357  36.558  35.982  1.00  0.00            
ATOM    491  C1  CHO   141      51.207  38.558  32.932  1.00  0.00           C
ATOM    492  C2  CHO   141      48.607  37.908  29.682  1.00  0.00           C
ATOM    493  ROH CHO   142      20.507   6.608  10.382  1.00  0.00            
ATOM    494  R1  CHO   142      20.757   6.808  13.182  1.00  0.00            
ATOM    495  R2  CHO   142      19.557   5.008  14.882  1.00  0.00            
ATOM    496  R3  CHO   142      22.057   4.708  15.882  1.00  0.00            
ATOM    497  R4  CHO   142      20.357   3.408  17.882  1.00  0.00            
ATOM    498  R5  CHO   142      21.807   4.958  18.232  1.00  0.00            
ATOM    499  C1  CHO   142      23.207   2.208  20.482  1.00  0.00           C
ATOM    500  C2  CHO   142      25.257   1.258  23.832  1.00  0.00           C
ATOM    501  ROH CHO   143     184.757 174.158  14.282  1.00  0.00            
ATOM    502  R1  CHO   143     184.507 174.608  17.032  1.00  0.00            
ATOM    503  R2  CHO   143     183.007 173.058  18.732  1.00  0.00            
ATOM    504  R3  CHO   143     185.357 172.858  20.132  1.00  0.00            
ATOM    505  R4  CHO   143     183.257 173.008  22.182  1.00  0.00            
ATOM    506  R5  CHO   143     185.057 174.308  22.032  1.00  0.00            
ATOM    507  C1  CHO   143     185.607 172.808  25.482  1.00  0.00           C
ATOM    508  C2  CHO   143     183.207 172.308  28.932  1.00  0.00           C
ATOM    509  ROH CHO   144      59.957 119.158   8.482  1.00  0.00            
ATOM    510  R1  CHO   144      60.657 120.608  10.832  1.00  0.00            
ATOM    511  R2  CHO   144      60.257 123.308  11.082  1.00  0.00            
ATOM    512  R3  CHO   144      58.957 122.558  13.332  1.00  0.00            
ATOM    513  R4  CHO   144      59.907 125.258  13.932  1.00  0.00            
ATOM    514  R5  CHO   144      60.257 123.508  15.132  1.00  0.00            
ATOM    515  C1  CHO   144      58.457 125.708  17.682  1.00  0.00           C
ATOM    516  C2  CHO   144      56.157 126.108  19.582  1.00  0.00           C
ATOM    517  ROH CHO   145     186.607  75.758  54.182  1.00  0.00            
ATOM    518  R1  CHO   145     187.257  75.708  51.432  1.00  0.00            
ATOM    519  R2  CHO   145     185.457  74.908  49.482  1.00  0.00            
ATOM    520  R3  CHO   145     186.007  77.358  48.382  1.00  0.00            
ATOM    521  R4  CHO   145     185.007  75.758  46.132  1.00  0.00            
ATOM    522  R5  CHO   145     186.857  76.858  46.232  1.00  0.00            
ATOM    523  C1  CHO   145     185.257  78.508  43.182  1.00  0.00           C
ATOM    524  C2  CHO   145     182.307  78.258  40.532  1.00  0.00           C
ATOM    525  ROH CHO   146     185.507 160.958  30.432  1.00  0.00            
ATOM    526  R1  CHO   146     183.807 158.758  31.082  1.00  0.00            
ATOM    527  R2  CHO   146     183.357 156.658  29.332  1.00  0.00            
ATOM    528  R3  CHO   146     184.207 155.158  31.432  1.00  0.00            
ATOM    529  R4  CHO   146     182.507 153.358  29.832  1.00  0.00            
ATOM    530  R5  CHO   146     182.307 153.808  31.982  1.00  0.00            
ATOM    531  C1  CHO   146     182.807 150.008  32.132  1.00  0.00           C
ATOM    532  C2  CHO   146     182.457 149.608  35.632  1.00  0.00           C
ATOM    533  ROH CHO   147     146.357 179.708  42.432  1.00  0.00            
ATOM    534  R1  CHO   147     146.457 177.608  40.582  1.00  0.00            
ATOM    535  R2  CHO   147     148.407 175.658  40.582  1.00  0.00            
ATOM    536  R3  CHO   147     146.257 173.958  40.632  1.00  0.00            
ATOM    537  R4  CHO   147     148.507 172.308  39.832  1.00  0.00            
ATOM    538  R5  CHO   147     146.607 172.508  38.782  1.00  0.00            
ATOM    539  C1  CHO   147     146.607 168.758  39.482  1.00  0.00           C
ATOM    540  C2  CHO   147     148.107 165.508  39.482  1.00  0.00           C
ATOM    541  ROH CHO   148     206.657  10.958  16.632  1.00  0.00            
ATOM    542  R1  CHO   148     208.507  10.908  18.782  1.00  0.00            
ATOM    543  R2  CHO   148     208.257  12.508  21.032  1.00  0.00            
ATOM    544  R3  CHO   148     208.507  10.108  22.332  1.00  0.00            
ATOM    545  R4  CHO   148     209.157  12.108  24.332  1.00  0.00            
ATOM    546  R5  CHO   148     210.357  10.408  23.782  1.00  0.00            
ATOM    547  C1  CHO   148     209.907   9.658  27.482  1.00  0.00           C
ATOM    548  C2  CHO   148     212.057   9.958  31.332  1.00  0.00           C
ATOM    549  ROH CHO   149     114.607 124.758  26.132  1.00  0.00            
ATOM    550  R1  CHO   149     114.357 124.658  28.932  1.00  0.00            
ATOM    551  R2  CHO   149     112.407 126.108  30.282  1.00  0.00            
ATOM    552  R3  CHO   149     111.757 123.708  31.332  1.00  0.00            
ATOM    553  R4  CHO   149     110.607 125.608  33.182  1.00  0.00            
ATOM    554  R5  CHO   149     111.907 123.958  33.682  1.00  0.00            
ATOM    555  C1  CHO   149     108.907 123.058  35.832  1.00  0.00           C
ATOM    556  C2  CHO   149     108.757 124.258  38.382  1.00  0.00           C
ATOM    557  ROH CHO   150     178.357 135.908  58.232  1.00  0.00            
ATOM    558  R1  CHO   150     177.407 135.258  55.682  1.00  0.00            
ATOM    559  R2  CHO   150     178.657 136.008  53.382  1.00  0.00            
ATOM    560  R3  CHO   150     178.607 133.358  52.782  1.00  0.00            
ATOM    561  R4  CHO   150     179.057 134.658  50.232  1.00  0.00            
ATOM    562  R5  CHO   150     177.507 133.208  50.682  1.00  0.00            
ATOM    563  C1  CHO   150     179.207 131.358  47.832  1.00  0.00           C
ATOM    564  C2  CHO   150     179.207 130.308  44.382  1.00  0.00           C
ATOM    565  ROH CHO   151      81.407  63.158  44.632  1.00  0.00            
ATOM    566  R1  CHO   151      81.857  64.358  42.132  1.00  0.00            
ATOM    567  R2  CHO   151      80.257  63.808  39.932  1.00  0.00            
ATOM    568  R3  CHO   151      79.957  66.508  39.882  1.00  0.00            
ATOM    569  R4  CHO   151      80.157  65.758  37.032  1.00  0.00            
ATOM    570  R5  CHO   151      81.357  67.208  38.032  1.00  0.00            
ATOM    571  C1  CHO   151      79.807  69.408  35.332  1.00  0.00           C
ATOM    572  C2  CHO   151      79.507  73.458  35.032  1.00  0.00           C
ATOM    573  ROH CHO   152     118.607  18.658  42.582  1.00  0.00            
ATOM    574  R1  CHO   152     118.807  20.158  40.182  1.00  0.00            
ATOM    575  R2  CHO   152     119.957  19.158  37.882  1.00  0.00            
ATOM    576  R3  CHO   152     117.557  19.858  36.782  1.00  0.00            
ATOM    577  R4  CHO   152     119.457  19.808  34.532  1.00  0.00            
ATOM    578  R5  CHO   152     118.157  21.458  35.082  1.00  0.00            
ATOM    579  C1  CHO   152     116.907  20.808  31.532  1.00  0.00           C
ATOM    580  C2  CHO   152     115.157  20.358  27.682  1.00  0.00           C
ATOM    581  ROH CHO   153      87.957 119.508  18.832  1.00  0.00            
ATOM    582  R1  CHO   153      86.857 119.158  21.432  1.00  0.00            
ATOM    583  R2  CHO   153      88.307 119.758  23.732  1.00  0.00            
ATOM    584  R3  CHO   153      86.057 121.258  24.282  1.00  0.00            
ATOM    585  R4  CHO   153      87.257 120.658  26.882  1.00  0.00            
ATOM    586  R5  CHO   153      85.207 120.308  26.282  1.00  0.00            
ATOM    587  C1  CHO   153      84.557 122.558  29.282  1.00  0.00           C
ATOM    588  C2  CHO   153      84.557 125.708  32.632  1.00  0.00           C
ATOM    589  ROH CHO   154      46.857  50.458  44.482  1.00  0.00            
ATOM    590  R1  CHO   154      45.457  50.308  42.032  1.00  0.00            
ATOM    591  R2  CHO   154      45.757  52.208  39.982  1.00  0.00            
ATOM    592  R3  CHO   154      46.357  50.008  38.482  1.00  0.00            
ATOM    593  R4  CHO   154      45.307  52.008  36.582  1.00  0.00            
ATOM    594  R5  CHO   154      44.607  49.958  36.832  1.00  0.00            
ATOM    595  C1  CHO   154      45.607  49.858  33.182  1.00  0.00           C
ATOM    596  C2  CHO   154      47.557  50.608  30.332  1.00  0.00           C
ATOM    597  ROH CHO   155      30.757 108.008  12.482  1.00  0.00            
ATOM    598  R1  CHO   155      30.857 107.758  15.282  1.00  0.00            
ATOM    599  R2  CHO   155      33.157 107.158  16.682  1.00  0.00            
ATOM    600  R3  CHO   155      32.557 109.408  18.032  1.00  0.00            
ATOM    601  R4  CHO   155      33.807 107.608  20.032  1.00  0.00            
ATOM    602  R5  CHO   155      31.857 108.608  20.182  1.00  0.00            
ATOM    603  C1  CHO   155      33.557 110.008  23.282  1.00  0.00           C
ATOM    604  C2  CHO   155      34.007 110.208  26.832  1.00  0.00           C
ATOM    605  ROH CHO   156     217.107 187.858   6.682  1.00  0.00            
ATOM    606  R1  CHO   156     217.507 187.058   9.382  1.00  0.00            
ATOM    607  R2  CHO   156     219.307 188.358  11.032  1.00  0.00            
ATOM    608  R3  CHO   156     217.157 188.608  12.632  1.00  0.00            
ATOM    609  R4  CHO   156     219.507 188.708  14.432  1.00  0.00            
ATOM    610  R5  CHO   156     217.757 187.408  14.632  1.00  0.00            
ATOM    611  C1  CHO   156     217.557 189.208  17.982  1.00  0.00           C
ATOM    612  C2  CHO   156     221.257 188.858  20.282  1.00  0.00           C
ATOM    613  ROH CHO   157     143.457 117.908  28.982  1.00  0.00            
ATOM    614  R1  CHO   157     142.157 118.308  31.482  1.00  0.00            
ATOM    615  R2  CHO   157     142.907 116.958  33.782  1.00  0.00            
ATOM    616  R3  CHO   157     143.057 119.458  34.782  1.00  0.00            
ATOM    617  R4  CHO   157     142.657 117.758  37.132  1.00  0.00            
ATOM    618  R5  CHO   157     141.507 119.508  36.582  1.00  0.00            
ATOM    619  C1  CHO   157     142.657 120.608  40.032  1.00  0.00           C
ATOM    620  C2  CHO   157     142.907 122.608  43.282  1.00  0.00           C
ATOM    621  ROH CHO   158     155.307 183.508  47.532  1.00  0.00            
ATOM    622  R1  CHO   158     156.907 181.858  45.932  1.00  0.00            
ATOM    623  R2  CHO   158     157.307 182.358  43.232  1.00  0.00            
ATOM    624  R3  CHO   158     159.907 182.208  43.932  1.00  0.00            
ATOM    625  R4  CHO   158     159.907 181.758  41.032  1.00  0.00            
ATOM    626  R5  CHO   158     160.807 180.458  42.532  1.00  0.00            
ATOM    627  C1  CHO   158     163.857 181.258  40.432  1.00  0.00           C
ATOM    628  C2  CHO   158     167.407 183.908  40.332  1.00  0.00           C
ATOM    629  ROH CHO   159     198.007 109.308  45.082  1.00  0.00            
ATOM    630  R1  CHO   159     197.107 111.758  46.132  1.00  0.00            
ATOM    631  R2  CHO   159     196.507 113.908  44.532  1.00  0.00            
ATOM    632  R3  CHO   159     194.107 113.808  45.882  1.00  0.00            
ATOM    633  R4  CHO   159     194.407 116.608  45.032  1.00  0.00            
ATOM    634  R5  CHO   159     194.007 115.908  47.032  1.00  0.00            
ATOM    635  C1  CHO   159     190.957 118.108  46.582  1.00  0.00           C
ATOM    636  C2  CHO   159     190.157 121.608  46.782  1.00  0.00           C
ATOM    637  ROH CHO   160     144.357 220.508  41.932  1.00  0.00            
ATOM    638  R1  CHO   160     144.407 218.658  39.782  1.00  0.00            
ATOM    639  R2  CHO   160     142.707 218.908  37.632  1.00  0.00            
ATOM    640  R3  CHO   160     145.007 218.858  36.182  1.00  0.00            
ATOM    641  R4  CHO   160     142.907 217.858  34.332  1.00  0.00            
ATOM    642  R5  CHO   160     144.807 216.858  34.832  1.00  0.00            
ATOM    643  C1  CHO   160     145.257 217.208  31.082  1.00  0.00           C
ATOM    644  C2  CHO   160     144.807 214.608  29.332  1.00  0.00           C
ATOM    645  ROH CHO   161     116.057  43.458  16.332  1.00  0.00            
ATOM    646  R1  CHO   161     115.207  44.958  18.582  1.00  0.00            
ATOM    647  R2  CHO   161     113.907  43.758  20.732  1.00  0.00            
ATOM    648  R3  CHO   161     115.857  44.908  22.182  1.00  0.00            
ATOM    649  R4  CHO   161     113.857  44.158  24.182  1.00  0.00            
ATOM    650  R5  CHO   161     114.707  46.158  23.882  1.00  0.00            
ATOM    651  C1  CHO   161     115.707  45.458  27.532  1.00  0.00           C
ATOM    652  C2  CHO   161     117.357  43.908  30.232  1.00  0.00           C
ATOM    653  ROH CHO   162     174.707 111.658  55.182  1.00  0.00            
ATOM    654  R1  CHO   162     176.157 113.658  53.832  1.00  0.00            
ATOM    655  R2  CHO   162     176.807 113.458  51.182  1.00  0.00            
ATOM    656  R3  CHO   162     175.657 115.908  51.032  1.00  0.00            
ATOM    657  R4  CHO   162     177.457 115.858  48.732  1.00  0.00            
ATOM    658  R5  CHO   162     177.357 117.358  50.282  1.00  0.00            
ATOM    659  C1  CHO   162     176.707 119.508  47.232  1.00  0.00           C
ATOM    660  C2  CHO   162     176.607 123.058  48.282  1.00  0.00           C
ATOM    661  ROH CHO   163     117.057  92.458  55.582  1.00  0.00            
ATOM    662  R1  CHO   163     117.857  93.408  53.082  1.00  0.00            
ATOM    663  R2  CHO   163     118.657  91.758  51.032  1.00  0.00            
ATOM    664  R3  CHO   163     116.707  93.058  49.632  1.00  0.00            
ATOM    665  R4  CHO   163     118.357  91.708  47.582  1.00  0.00            
ATOM    666  R5  CHO   163     117.807  93.858  47.632  1.00  0.00            
ATOM    667  C1  CHO   163     116.307  92.908  44.282  1.00  0.00           C
ATOM    668  C2  CHO   163     119.557  95.458  42.632  1.00  0.00           C
ATOM    669  ROH CHO   164      29.057  80.008  50.182  1.00  0.00            
ATOM    670  R1  CHO   164      28.057  80.258  47.582  1.00  0.00            
ATOM    671  R2  CHO   164      25.557  81.308  47.032  1.00  0.00            
ATOM    672  R3  CHO   164      26.957  83.008  45.432  1.00  0.00            
ATOM    673  R4  CHO   164      24.557  82.308  43.882  1.00  0.00            
ATOM    674  R5  CHO   164      26.657  82.108  43.232  1.00  0.00            
ATOM    675  C1  CHO   164      25.307  84.458  40.532  1.00  0.00           C
ATOM    676  C2  CHO   164      25.957  85.808  36.582  1.00  0.00           C
ATOM    677  ROH CHO   165     214.357  88.508  47.032  1.00  0.00            
ATOM    678  R1  CHO   165     214.457  87.558  44.382  1.00  0.00            
ATOM    679  R2  CHO   165     212.457  87.958  42.582  1.00  0.00            
ATOM    680  R3  CHO   165     214.457  88.958  41.032  1.00  0.00            
ATOM    681  R4  CHO   165     212.407  88.058  39.132  1.00  0.00            
ATOM    682  R5  CHO   165     214.557  87.508  39.132  1.00  0.00            
ATOM    683  C1  CHO   165     214.307  89.058  35.682  1.00  0.00           C
ATOM    684  C2  CHO   165     213.657  92.408  32.532  1.00  0.00           C
ATOM    685  ROH CHO   166      34.157 103.858  46.232  1.00  0.00            
ATOM    686  R1  CHO   166      34.407 103.508  43.432  1.00  0.00            
ATOM    687  R2  CHO   166      34.157 101.058  42.182  1.00  0.00            
ATOM    688  R3  CHO   166      32.307 102.358  40.682  1.00  0.00            
ATOM    689  R4  CHO   166      33.607 100.508  38.832  1.00  0.00            
ATOM    690  R5  CHO   166      33.357 102.658  38.582  1.00  0.00            
ATOM    691  C1  CHO   166      31.557 101.408  35.482  1.00  0.00           C
ATOM    692  C2  CHO   166      30.807 102.058  32.182  1.00  0.00           C
ATOM    693  ROH CHO   167      87.907 130.708  51.032  1.00  0.00            
ATOM    694  R1  CHO   167      88.457 129.158  48.732  1.00  0.00            
ATOM    695  R2  CHO   167      87.457 129.758  46.232  1.00  0.00            
ATOM    696  R3  CHO   167      90.057 129.608  45.482  1.00  0.00            
ATOM    697  R4  CHO   167      88.557 128.958  43.032  1.00  0.00            
ATOM    698  R5  CHO   167      90.107 127.758  43.982  1.00  0.00            
ATOM    699  C1  CHO   167      91.657 128.308  40.532  1.00  0.00           C
ATOM    700  C2  CHO   167      90.207 128.208  38.482  1.00  0.00           C
ATOM    701  ROH CHO   168      51.457 142.508  40.382  1.00  0.00            
ATOM    702  R1  CHO   168      51.807 143.108  37.632  1.00  0.00            
ATOM    703  R2  CHO   168      53.807 141.958  36.132  1.00  0.00            
ATOM    704  R3  CHO   168      51.757 141.258  34.482  1.00  0.00            
ATOM    705  R4  CHO   168      54.107 141.258  32.732  1.00  0.00            
ATOM    706  R5  CHO   168      52.257 142.308  32.432  1.00  0.00            
ATOM    707  C1  CHO   168      52.357 140.158  29.282  1.00  0.00           C
ATOM    708  C2  CHO   168      53.457 140.008  25.782  1.00  0.00           C
ATOM    709  ROH CHO   169      37.507 150.808  37.832  1.00  0.00            
ATOM    710  R1  CHO   169      38.307 150.408  35.132  1.00  0.00            
ATOM    711  R2  CHO   169      38.607 147.908  34.032  1.00  0.00            
ATOM    712  R3  CHO   169      36.857 148.858  32.132  1.00  0.00            
ATOM    713  R4  CHO   169      38.707 147.158  30.682  1.00  0.00            
ATOM    714  R5  CHO   169      38.257 149.208  30.232  1.00  0.00            
ATOM    715  C1  CHO   169      37.207 147.608  26.932  1.00  0.00           C
ATOM    716  C2  CHO   169      39.257 146.308  24.082  1.00  0.00           C
ATOM    717  ROH CHO   170     196.557 135.008  19.982  1.00  0.00            
ATOM    718  R1  CHO   170     195.857 135.258  22.732  1.00  0.00            
ATOM    719  R2  CHO   170     195.107 133.108  24.232  1.00  0.00            
ATOM    720  R3  CHO   170     197.107 133.958  25.882  1.00  0.00            
ATOM    721  R4  CHO   170     195.707 131.958  27.482  1.00  0.00            
ATOM    722  R5  CHO   170     196.107 134.008  28.082  1.00  0.00            
ATOM    723  C1  CHO   170     197.907 132.108  30.882  1.00  0.00           C
ATOM    724  C2  CHO   170     200.307 133.758  33.432  1.00  0.00           C
ATOM    725  ROH CHO   171       7.207 123.708  13.332  1.00  0.00            
ATOM    726  R1  CHO   171       8.557 123.058  15.732  1.00  0.00            
ATOM    727  R2  CHO   171      10.857 124.358  16.532  1.00  0.00            
ATOM    728  R3  CHO   171       9.457 124.758  18.832  1.00  0.00            
ATOM    729  R4  CHO   171      12.207 125.508  19.482  1.00  0.00            
ATOM    730  R5  CHO   171      10.957 124.058  20.582  1.00  0.00            
ATOM    731  C1  CHO   171      11.657 126.508  23.382  1.00  0.00           C
ATOM    732  C2  CHO   171      11.057 127.708  27.232  1.00  0.00           C
ATOM    733  ROH CHO   172     179.557  57.308  21.232  1.00  0.00            
ATOM    734  R1  CHO   172     178.707  55.858  23.532  1.00  0.00            
ATOM    735  R2  CHO   172     177.707  53.308  23.432  1.00  0.00            
ATOM    736  R3  CHO   172     179.657  52.808  25.232  1.00  0.00            
ATOM    737  R4  CHO   172     177.757  50.608  25.582  1.00  0.00            
ATOM    738  R5  CHO   172     178.457  51.908  27.132  1.00  0.00            
ATOM    739  C1  CHO   172     179.557  48.558  28.532  1.00  0.00           C
ATOM    740  C2  CHO   172     179.157  45.708  27.482  1.00  0.00           C
ATOM    741  ROH CHO   173      27.657  81.358  18.632  1.00  0.00            
ATOM    742  R1  CHO   173      28.157  80.608  21.332  1.00  0.00            
ATOM    743  R2  CHO   173      30.707  80.608  22.432  1.00  0.00            
ATOM    744  R3  CHO   173      29.607  82.258  24.282  1.00  0.00            
ATOM    745  R4  CHO   173      32.057  81.258  25.532  1.00  0.00            
ATOM    746  R5  CHO   173      30.007  81.158  26.382  1.00  0.00            
ATOM    747  C1  CHO   173      31.757  83.158  29.132  1.00  0.00           C
ATOM    748  C2  CHO   173      32.457  80.608  31.432  1.00  0.00           C
ATOM    749  ROH CHO   174     180.857 120.108  28.482  1.00  0.00            
ATOM    750  R1  CHO   174     181.257 120.008  31.282  1.00  0.00            
ATOM    751  R2  CHO   174     183.357 118.608  32.432  1.00  0.00            
ATOM    752  R3  CHO   174     183.907 120.958  33.582  1.00  0.00            
ATOM    753  R4  CHO   174     184.757 118.958  35.532  1.00  0.00            
ATOM    754  R5  CHO   174     183.407 120.608  35.932  1.00  0.00            
ATOM    755  C1  CHO   174     186.107 121.458  38.482  1.00  0.00           C
ATOM    756  C2  CHO   174     187.357 121.608  42.582  1.00  0.00           C
ATOM    757  ROH CHO   175     195.157  63.608  17.032  1.00  0.00            
ATOM    758  R1  CHO   175     194.857  63.958  19.832  1.00  0.00            
ATOM    759  R2  CHO   175     194.807  61.858  21.632  1.00  0.00            
ATOM    760  R3  CHO   175     196.757  63.258  22.832  1.00  0.00            
ATOM    761  R4  CHO   175     195.757  61.508  24.932  1.00  0.00            
ATOM    762  R5  CHO   175     195.957  63.658  25.032  1.00  0.00            
ATOM    763  C1  CHO   175     198.107  62.608  27.982  1.00  0.00           C
ATOM    764  C2  CHO   175     199.607  63.058  31.132  1.00  0.00           C
ATOM    765  ROH CHO   176      95.407 156.658  42.432  1.00  0.00            
ATOM    766  R1  CHO   176      96.157 156.058  39.782  1.00  0.00            
ATOM    767  R2  CHO   176      96.107 157.958  37.782  1.00  0.00            
ATOM    768  R3  CHO   176      98.707 157.258  37.432  1.00  0.00            
ATOM    769  R4  CHO   176      98.057 158.758  35.032  1.00  0.00            
ATOM    770  R5  CHO   176      98.907 156.758  35.132  1.00  0.00            
ATOM    771  C1  CHO   176     101.607 158.608  33.132  1.00  0.00           C
ATOM    772  C2  CHO   176     103.407 160.058  30.482  1.00  0.00           C
ATOM    773  ROH CHO   177     218.107 108.358  46.682  1.00  0.00            
ATOM    774  R1  CHO   177     217.957 108.558  43.832  1.00  0.00            
ATOM    775  R2  CHO   177     215.807 109.758  42.582  1.00  0.00            
ATOM    776  R3  CHO   177     217.707 111.258  41.382  1.00  0.00            
ATOM    777  R4  CHO   177     215.407 111.508  39.632  1.00  0.00            
ATOM    778  R5  CHO   177     217.407 110.858  39.032  1.00  0.00            
ATOM    779  C1  CHO   177     216.957 113.908  36.782  1.00  0.00           C
ATOM    780  C2  CHO   177     214.807 116.408  36.132  1.00  0.00           C
ATOM    781  ROH CHO   178     142.407 137.058  25.932  1.00  0.00            
ATOM    782  R1  CHO   178     141.557 137.608  28.582  1.00  0.00            
ATOM    783  R2  CHO   178     143.257 138.608  30.482  1.00  0.00            
ATOM    784  R3  CHO   178     141.357 140.508  30.732  1.00  0.00            
ATOM    785  R4  CHO   178     142.157 139.908  33.482  1.00  0.00            
ATOM    786  R5  CHO   178     140.107 139.908  32.682  1.00  0.00            
ATOM    787  C1  CHO   178     139.707 142.458  35.482  1.00  0.00           C
ATOM    788  C2  CHO   178     139.057 144.008  39.832  1.00  0.00           C
ATOM    789  ROH CHO   179      27.607  43.008  12.982  1.00  0.00            
ATOM    790  R1  CHO   179      27.207  44.558  15.332  1.00  0.00            
ATOM    791  R2  CHO   179      26.157  43.458  17.632  1.00  0.00            
ATOM    792  R3  CHO   179      28.407  44.458  18.732  1.00  0.00            
ATOM    793  R4  CHO   179      26.757  43.658  21.032  1.00  0.00            
ATOM    794  R5  CHO   179      27.657  45.608  20.732  1.00  0.00            
ATOM    795  C1  CHO   179      29.257  44.708  24.032  1.00  0.00           C
ATOM    796  C2  CHO   179      30.207  44.708  27.832  1.00  0.00           C
ATOM    797  ROH CHO   180     208.657 159.608  35.982  1.00  0.00            
ATOM    798  R1  CHO   180     207.107 159.008  33.732  1.00  0.00            
ATOM    799  R2  CHO   180     207.057 160.608  31.482  1.00  0.00            
ATOM    800  R3  CHO   180     207.657 158.258  30.232  1.00  0.00            
ATOM    801  R4  CHO   180     206.757 160.008  28.082  1.00  0.00            
ATOM    802  R5  CHO   180     206.007 158.058  28.532  1.00  0.00            
ATOM    803  C1  CHO   180     207.157 157.508  24.932  1.00  0.00           C
ATOM    804  C2  CHO   180     204.007 156.908  21.732  1.00  0.00           C
ATOM    805  ROH CHO   181      10.057 214.108  40.732  1.00  0.00            
ATOM    806  R1  CHO   181       8.957 213.458  38.182  1.00  0.00            
ATOM    807  R2  CHO   181       6.357 214.008  37.482  1.00  0.00            
ATOM    808  R3  CHO   181       7.507 215.258  35.382  1.00  0.00            
ATOM    809  R4  CHO   181       4.657 215.108  34.682  1.00  0.00            
ATOM    810  R5  CHO   181       6.307 214.408  33.482  1.00  0.00            
ATOM    811  C1  CHO   181       4.757 216.958  31.082  1.00  0.00           C
ATOM    812  C2  CHO   181       2.007 217.508  28.682  1.00  0.00           C
ATOM    813  ROH CHO   182      14.857 194.458   6.432  1.00  0.00            
ATOM    814  R1  CHO   182      14.407 192.908   8.782  1.00  0.00            
ATOM    815  R2  CHO   182      16.007 193.058  11.032  1.00  0.00            
ATOM    816  R3  CHO   182      13.657 193.558  12.282  1.00  0.00            
ATOM    817  R4  CHO   182      15.557 193.008  14.432  1.00  0.00            
ATOM    818  R5  CHO   182      13.657 192.008  14.132  1.00  0.00            
ATOM    819  C1  CHO   182      13.057 193.408  17.632  1.00  0.00           C
ATOM    820  C2  CHO   182      11.407 195.608  20.632  1.00  0.00           C
ATOM    821  ROH CHO   183     110.307  39.408  43.732  1.00  0.00            
ATOM    822  R1  CHO   183     110.907  38.458  41.182  1.00  0.00            
ATOM    823  R2  CHO   183     108.957  37.708  39.332  1.00  0.00            
ATOM    824  R3  CHO   183     110.257  39.458  37.732  1.00  0.00            
ATOM    825  R4  CHO   183     108.907  37.608  35.882  1.00  0.00            
ATOM    826  R5  CHO   183     111.007  38.108  35.932  1.00  0.00            
ATOM    827  C1  CHO   183     110.107  39.208  32.382  1.00  0.00           C
ATOM    828  C2  CHO   183     108.857  38.858  28.532  1.00  0.00           C
ATOM    829  ROH CHO   184      18.957 179.608   1.432  1.00  0.00            
ATOM    830  R1  CHO   184      19.057 180.308   4.182  1.00  0.00            
ATOM    831  R2  CHO   184      17.057 179.558   5.932  1.00  0.00            
ATOM    832  R3  CHO   184      19.107 178.508   7.332  1.00  0.00            
ATOM    833  R4  CHO   184      16.907 178.558   9.232  1.00  0.00            
ATOM    834  R5  CHO   184      18.857 179.408   9.532  1.00  0.00            
ATOM    835  C1  CHO   184      18.757 176.958  12.482  1.00  0.00           C
ATOM    836  C2  CHO   184      20.507 174.508  16.632  1.00  0.00           C
ATOM    837  ROH CHO   185      75.907 159.458  10.032  1.00  0.00            
ATOM    838  R1  CHO   185      74.557 158.908  12.432  1.00  0.00            
ATOM    839  R2  CHO   185      75.707 157.458  14.482  1.00  0.00            
ATOM    840  R3  CHO   185      75.057 159.658  15.982  1.00  0.00            
ATOM    841  R4  CHO   185      75.757 157.608  17.932  1.00  0.00            
ATOM    842  R5  CHO   185      73.907 158.758  17.882  1.00  0.00            
ATOM    843  C1  CHO   185      75.157 159.708  21.332  1.00  0.00           C
ATOM    844  C2  CHO   185      75.007 157.658  24.432  1.00  0.00           C
ATOM    845  ROH CHO   186     200.357 119.258  20.832  1.00  0.00            
ATOM    846  R1  CHO   186     200.807 118.758  23.632  1.00  0.00            
ATOM    847  R2  CHO   186     203.107 117.658  24.582  1.00  0.00            
ATOM    848  R3  CHO   186     203.157 119.858  26.132  1.00  0.00            
ATOM    849  R4  CHO   186     204.407 117.808  27.782  1.00  0.00            
ATOM    850  R5  CHO   186     202.757 119.058  28.332  1.00  0.00            
ATOM    851  C1  CHO   186     205.207 120.008  31.082  1.00  0.00           C
ATOM    852  C2  CHO   186     207.557 120.958  33.982  1.00  0.00           C
ATOM    853  ROH CHO   187     164.857  34.208  41.332  1.00  0.00            
ATOM    854  R1  CHO   187     165.807  34.758  38.682  1.00  0.00            
ATOM    855  R2  CHO   187     164.857  36.908  37.232  1.00  0.00            
ATOM    856  R3  CHO   187     167.507  37.508  37.082  1.00  0.00            
ATOM    857  R4  CHO   187     166.407  38.408  34.482  1.00  0.00            
ATOM    858  R5  CHO   187     168.107  37.058  34.782  1.00  0.00            
ATOM    859  C1  CHO   187     169.807  39.808  32.782  1.00  0.00           C
ATOM    860  C2  CHO   187     173.707  42.408  30.982  1.00  0.00           C
ATOM    861  ROH CHO   188     213.207 170.608   4.632  1.00  0.00            
ATOM    862  R1  CHO   188     214.507 171.258   7.082  1.00  0.00            
ATOM    863  R2  CHO   188     213.507 173.158   8.832  1.00  0.00            
ATOM    864  R3  CHO   188     213.657 171.108  10.632  1.00  0.00            
ATOM    865  R4  CHO   188     213.857 173.558  12.232  1.00  0.00            
ATOM    866  R5  CHO   188     215.207 171.858  12.232  1.00  0.00            
ATOM    867  C1  CHO   188     214.207 171.908  15.932  1.00  0.00           C
ATOM    868  C2  CHO   188     213.757 174.308  18.432  1.00  0.00           C
ATOM    869  ROH CHO   189     177.357 190.408  43.932  1.00  0.00            
ATOM    870  R1  CHO   189     179.607 191.808  43.032  1.00  0.00            
ATOM    871  R2  CHO   189     181.857 190.558  42.032  1.00  0.00            
ATOM    872  R3  CHO   189     181.457 192.158  39.882  1.00  0.00            
ATOM    873  R4  CHO   189     184.307 191.558  39.832  1.00  0.00            
ATOM    874  R5  CHO   189     183.407 193.558  39.782  1.00  0.00            
ATOM    875  C1  CHO   189     185.357 193.658  36.532  1.00  0.00           C
ATOM    876  C2  CHO   189     187.957 196.458  37.032  1.00  0.00           C
ATOM    877  ROH CHO   190     203.907 152.008  40.282  1.00  0.00            
ATOM    878  R1  CHO   190     203.157 150.558  37.982  1.00  0.00            
ATOM    879  R2  CHO   190     200.507 150.308  37.182  1.00  0.00            
ATOM    880  R3  CHO   190     201.457 151.308  34.832  1.00  0.00            
ATOM    881  R4  CHO   190     199.207 149.608  34.082  1.00  0.00            
ATOM    882  R5  CHO   190     201.257 149.508  33.282  1.00  0.00            
ATOM    883  C1  CHO   190     199.307 150.158  30.082  1.00  0.00           C
ATOM    884  C2  CHO   190     195.507 148.108  30.882  1.00  0.00           C
ATOM    885  ROH CHO   191     199.357 217.958  19.682  1.00  0.00            
ATOM    886  R1  CHO   191     197.757 219.258  21.582  1.00  0.00            
ATOM    887  R2  CHO   191     195.757 217.958  22.982  1.00  0.00            
ATOM    888  R3  CHO   191     197.057 218.908  25.132  1.00  0.00            
ATOM    889  R4  CHO   191     194.357 218.408  26.082  1.00  0.00            
ATOM    890  R5  CHO   191     195.457 220.258  26.282  1.00  0.00            
ATOM    891  C1  CHO   191     194.807 219.508  29.982  1.00  0.00           C
ATOM    892  C2  CHO   191     195.107 220.758  34.032  1.00  0.00           C
ATOM    893  ROH CHO   192     124.407 126.708  31.582  1.00  0.00            
ATOM    894  R1  CHO   192     124.607 126.858  34.382  1.00  0.00            
ATOM    895  R2  CHO   192     122.707 128.108  35.982  1.00  0.00            
ATOM    896  R3  CHO   192     122.607 125.708  37.232  1.00  0.00            
ATOM    897  R4  CHO   192     120.207 127.108  38.182  1.00  0.00            
ATOM    898  R5  CHO   192     121.757 126.208  39.432  1.00  0.00            
ATOM    899  C1  CHO   192     118.707 124.258  40.632  1.00  0.00           C
ATOM    900  C2  CHO   192     118.357 123.408  44.732  1.00  0.00           C
ATOM    901  ROH CHO   193      35.307 221.658  38.232  1.00  0.00            
ATOM    902  R1  CHO   193      35.107 222.908  35.732  1.00  0.00            
ATOM    903  R2  CHO   193      34.457 221.508  33.432  1.00  0.00            
ATOM    904  R3  CHO   193      32.507 223.408  33.232  1.00  0.00            
ATOM    905  R4  CHO   193      32.057 221.608  30.932  1.00  0.00            
ATOM    906  R5  CHO   193      32.307 223.758  30.832  1.00  0.00            
ATOM    907  C1  CHO   193      28.857 223.408  29.282  1.00  0.00           C
ATOM    908  C2  CHO   193      28.857 222.858  25.832  1.00  0.00           C
ATOM    909  ROH CHO   194     149.107  95.608  27.832  1.00  0.00            
ATOM    910  R1  CHO   194     149.757  96.458  30.432  1.00  0.00            
ATOM    911  R2  CHO   194     148.257  98.358  31.782  1.00  0.00            
ATOM    912  R3  CHO   194     148.157  96.458  33.682  1.00  0.00            
ATOM    913  R4  CHO   194     147.557  98.958  35.082  1.00  0.00            
ATOM    914  R5  CHO   194     149.107  97.458  35.632  1.00  0.00            
ATOM    915  C1  CHO   194     147.057  97.508  38.832  1.00  0.00           C
ATOM    916  C2  CHO   194     145.957  98.808  40.532  1.00  0.00           C
ATOM    917  ROH CHO   195      30.557  59.308  14.282  1.00  0.00            
ATOM    918  R1  CHO   195      32.357  58.008  16.082  1.00  0.00            
ATOM    919  R2  CHO   195      34.557  59.308  17.182  1.00  0.00            
ATOM    920  R3  CHO   195      33.457  58.508  19.532  1.00  0.00            
ATOM    921  R4  CHO   195      36.357  58.558  20.032  1.00  0.00            
ATOM    922  R5  CHO   195      35.007  56.908  20.382  1.00  0.00            
ATOM    923  C1  CHO   195      36.307  57.408  23.932  1.00  0.00           C
ATOM    924  C2  CHO   195      37.607  57.308  27.132  1.00  0.00           C
ATOM    925  ROH CHO   196      58.257   5.708  37.432  1.00  0.00            
ATOM    926  R1  CHO   196      57.307   4.758  34.982  1.00  0.00            
ATOM    927  R2  CHO   196      55.507   6.158  33.382  1.00  0.00            
ATOM    928  R3  CHO   196      57.457   5.758  31.482  1.00  0.00            
ATOM    929  R4  CHO   196      55.157   6.808  29.982  1.00  0.00            
ATOM    930  R5  CHO   196      56.207   4.958  29.582  1.00  0.00            
ATOM    931  C1  CHO   196      56.707   6.758  26.232  1.00  0.00           C
ATOM    932  C2  CHO   196      53.857   8.508  24.832  1.00  0.00           C
ATOM    933  ROH CHO   197     187.807 220.158  49.032  1.00  0.00            
ATOM    934  R1  CHO   197     188.107 219.808  46.232  1.00  0.00            
ATOM    935  R2  CHO   197     190.607 219.358  45.032  1.00  0.00            
ATOM    936  R3  CHO   197     189.307 217.208  43.982  1.00  0.00            
ATOM    937  R4  CHO   197     191.407 217.858  42.032  1.00  0.00            
ATOM    938  R5  CHO   197     189.257 217.658  41.632  1.00  0.00            
ATOM    939  C1  CHO   197     190.657 215.008  39.282  1.00  0.00           C
ATOM    940  C2  CHO   197     190.707 211.608  36.632  1.00  0.00           C
ATOM    941  ROH CHO   198     170.657  44.608  46.932  1.00  0.00            
ATOM    942  R1  CHO   198     171.057  44.608  44.132  1.00  0.00            
ATOM    943  R2  CHO   198     169.257  45.658  42.382  1.00  0.00            
ATOM    944  R3  CHO   198     171.407  47.058  41.482  1.00  0.00            
ATOM    945  R4  CHO   198     169.657  46.858  39.132  1.00  0.00            
ATOM    946  R5  CHO   198     171.757  46.308  39.282  1.00  0.00            
ATOM    947  C1  CHO   198     171.907  48.908  36.482  1.00  0.00           C
ATOM    948  C2  CHO   198     174.857  51.758  35.032  1.00  0.00           C
ATOM    949  ROH CHO   199     204.307 207.858  46.032  1.00  0.00            
ATOM    950  R1  CHO   199     204.807 205.858  44.032  1.00  0.00            
ATOM    951  R2  CHO   199     202.757 204.458  42.832  1.00  0.00            
ATOM    952  R3  CHO   199     203.957 205.358  40.532  1.00  0.00            
ATOM    953  R4  CHO   199     202.107 203.308  39.632  1.00  0.00            
ATOM    954  R5  CHO   199     204.257 203.408  39.182  1.00  0.00            
ATOM    955  C1  CHO   199     202.857 203.458  35.682  1.00  0.00           C
ATOM    956  C2  CHO   199     201.607 204.258  32.232  1.00  0.00           C
ATOM    957  ROH CHO   200     137.907  85.608  26.332  1.00  0.00            
ATOM    958  R1  CHO   200     139.007  86.058  28.882  1.00  0.00            
ATOM    959  R2  CHO   200     137.907  85.058  31.232  1.00  0.00            
ATOM    960  R3  CHO   200     140.407  84.008  31.582  1.00  0.00            
ATOM    961  R4  CHO   200     139.157  83.858  34.232  1.00  0.00            
ATOM    962  R5  CHO   200     141.057  84.808  33.732  1.00  0.00            
ATOM    963  C1  CHO   200     142.257  82.208  36.282  1.00  0.00           C
ATOM    964  C2  CHO   200     144.457  81.508  39.482  1.00  0.00           C
ATOM    965  ROH CHO   201      10.457 186.208   7.582  1.00  0.00            
ATOM    966  R1  CHO   201      10.157 184.058   9.382  1.00  0.00            
ATOM    967  R2  CHO   201      11.457 184.008  11.832  1.00  0.00            
ATOM    968  R3  CHO   201       8.957 183.658  12.782  1.00  0.00            
ATOM    969  R4  CHO   201      10.607 181.808  14.382  1.00  0.00            
ATOM    970  R5  CHO   201       8.807 181.308  13.232  1.00  0.00            
ATOM    971  C1  CHO   201       7.707 180.208  16.732  1.00  0.00           C
ATOM    972  C2  CHO   201       4.657 177.408  17.282  1.00  0.00           C
ATOM    973  ROH CHO   202     117.207  57.708  50.832  1.00  0.00            
ATOM    974  R1  CHO   202     119.407  57.208  49.082  1.00  0.00            
ATOM    975  R2  CHO   202     119.207  57.358  46.332  1.00  0.00            
ATOM    976  R3  CHO   202     121.207  59.108  46.582  1.00  0.00            
ATOM    977  R4  CHO   202     121.507  58.008  43.882  1.00  0.00            
ATOM    978  R5  CHO   202     123.057  58.108  45.432  1.00  0.00            
ATOM    979  C1  CHO   202     124.807  60.058  42.682  1.00  0.00           C
ATOM    980  C2  CHO   202     125.757  58.058  39.282  1.00  0.00           C
ATOM    981  ROH CHO   203      84.007 116.108  15.182  1.00  0.00            
ATOM    982  R1  CHO   203      83.957 117.508  17.632  1.00  0.00            
ATOM    983  R2  CHO   203      81.907 119.208  18.332  1.00  0.00            
ATOM    984  R3  CHO   203      81.807 117.658  20.582  1.00  0.00            
ATOM    985  R4  CHO   203      80.357 120.058  21.332  1.00  0.00            
ATOM    986  R5  CHO   203      82.057 119.158  22.382  1.00  0.00            
ATOM    987  C1  CHO   203      79.407 119.108  25.132  1.00  0.00           C
ATOM    988  C2  CHO   203      79.557 119.858  27.882  1.00  0.00           C
ATOM    989  ROH CHO   204      63.007 164.008  36.282  1.00  0.00            
ATOM    990  R1  CHO   204      62.707 163.108  33.582  1.00  0.00            
ATOM    991  R2  CHO   204      64.507 163.858  31.632  1.00  0.00            
ATOM    992  R3  CHO   204      64.657 161.158  31.232  1.00  0.00            
ATOM    993  R4  CHO   204      65.557 162.308  28.682  1.00  0.00            
ATOM    994  R5  CHO   204      63.957 160.808  28.982  1.00  0.00            
ATOM    995  C1  CHO   204      66.307 158.858  26.682  1.00  0.00           C
ATOM    996  C2  CHO   204      67.807 155.358  25.532  1.00  0.00           C
ATOM    997  ROH CHO   205     144.707  50.608  17.832  1.00  0.00            
ATOM    998  R1  CHO   205     144.857  51.208  20.582  1.00  0.00            
ATOM    999  R2  CHO   205     142.757  50.758  22.332  1.00  0.00            
ATOM   1000  R3  CHO   205     144.607  49.358  23.732  1.00  0.00            
ATOM   1001  R4  CHO   205     142.207  49.258  25.382  1.00  0.00            
ATOM   1002  R5  CHO   205     144.207  49.858  26.032  1.00  0.00            
ATOM   1003  C1  CHO   205     143.657  47.008  28.482  1.00  0.00           C
ATOM   1004  C2  CHO   205     146.157  45.058  30.932  1.00  0.00           C
ATOM   1005  ROH CHO   206     105.357  67.908  19.082  1.00  0.00            
ATOM   1006  R1  CHO   206     105.957  69.308  21.482  1.00  0.00            
ATOM   1007  R2  CHO   206     104.607  68.858  23.832  1.00  0.00            
ATOM   1008  R3  CHO   206     107.107  68.358  24.832  1.00  0.00            
ATOM   1009  R4  CHO   206     105.357  68.508  27.232  1.00  0.00            
ATOM   1010  R5  CHO   206     107.157  69.658  26.882  1.00  0.00            
ATOM   1011  C1  CHO   206     108.107  67.858  30.082  1.00  0.00           C
ATOM   1012  C2  CHO   206     107.457  71.058  32.932  1.00  0.00           C
ATOM   1013  ROH CHO   207      97.607  62.858  46.832  1.00  0.00            
ATOM   1014  R1  CHO   207     100.107  62.958  45.532  1.00  0.00            
ATOM   1015  R2  CHO   207     100.407  62.758  42.782  1.00  0.00            
ATOM   1016  R3  CHO   207     101.757  65.108  43.082  1.00  0.00            
ATOM   1017  R4  CHO   207     102.707  64.008  40.532  1.00  0.00            
ATOM   1018  R5  CHO   207     103.957  64.658  42.232  1.00  0.00            
ATOM   1019  C1  CHO   207     105.357  66.908  39.532  1.00  0.00           C
ATOM   1020  C2  CHO   207     106.507  67.308  36.382  1.00  0.00           C
ATOM   1021  ROH CHO   208     123.957 170.958  43.232  1.00  0.00            
ATOM   1022  R1  CHO   208     123.507 168.808  41.432  1.00  0.00            
ATOM   1023  R2  CHO   208     121.507 168.808  39.532  1.00  0.00            
ATOM   1024  R3  CHO   208     123.557 168.358  37.782  1.00  0.00            
ATOM   1025  R4  CHO   208     121.107 167.808  36.282  1.00  0.00            
ATOM   1026  R5  CHO   208     122.807 166.458  36.532  1.00  0.00            
ATOM   1027  C1  CHO   208     122.807 166.758  32.732  1.00  0.00           C
ATOM   1028  C2  CHO   208     123.007 166.008  29.132  1.00  0.00           C
ATOM   1029  ROH CHO   209     190.657 196.808  16.732  1.00  0.00            
ATOM   1030  R1  CHO   209     191.907 195.858  19.082  1.00  0.00            
ATOM   1031  R2  CHO   209     192.907 197.508  21.032  1.00  0.00            
ATOM   1032  R3  CHO   209     191.307 196.058  22.682  1.00  0.00            
ATOM   1033  R4  CHO   209     193.157 197.358  24.482  1.00  0.00            
ATOM   1034  R5  CHO   209     192.757 195.208  24.382  1.00  0.00            
ATOM   1035  C1  CHO   209     191.807 195.908  28.032  1.00  0.00           C
ATOM   1036  C2  CHO   209     193.207 194.808  30.132  1.00  0.00           C
ATOM   1037  ROH CHO   210     172.307 112.958  26.782  1.00  0.00            
ATOM   1038  R1  CHO   210     172.057 114.008  29.382  1.00  0.00            
ATOM   1039  R2  CHO   210     172.307 112.458  31.632  1.00  0.00            
ATOM   1040  R3  CHO   210     174.157 114.308  32.382  1.00  0.00            
ATOM   1041  R4  CHO   210     173.457 112.908  34.882  1.00  0.00            
ATOM   1042  R5  CHO   210     173.407 115.058  34.532  1.00  0.00            
ATOM   1043  C1  CHO   210     175.907 114.908  37.382  1.00  0.00           C
ATOM   1044  C2  CHO   210     177.857 116.158  41.382  1.00  0.00           C
ATOM   1045  ROH CHO   211      20.657  72.758  17.882  1.00  0.00            
ATOM   1046  R1  CHO   211      21.207  71.308  20.282  1.00  0.00            
ATOM   1047  R2  CHO   211      22.157  72.558  22.532  1.00  0.00            
ATOM   1048  R3  CHO   211      20.007  71.358  23.682  1.00  0.00            
ATOM   1049  R4  CHO   211      21.757  72.058  25.932  1.00  0.00            
ATOM   1050  R5  CHO   211      20.907  70.108  25.482  1.00  0.00            
ATOM   1051  C1  CHO   211      19.507  70.658  28.982  1.00  0.00           C
ATOM   1052  C2  CHO   211      21.457  69.858  31.682  1.00  0.00           C
ATOM   1053  ROH CHO   212      14.707 194.058  40.682  1.00  0.00            
ATOM   1054  R1  CHO   212      13.707 193.408  38.082  1.00  0.00            
ATOM   1055  R2  CHO   212      11.007 193.158  37.582  1.00  0.00            
ATOM   1056  R3  CHO   212      11.557 194.958  35.632  1.00  0.00            
ATOM   1057  R4  CHO   212       9.457 193.258  34.482  1.00  0.00            
ATOM   1058  R5  CHO   212      11.357 193.708  33.582  1.00  0.00            
ATOM   1059  C1  CHO   212       9.007 195.058  30.882  1.00  0.00           C
ATOM   1060  C2  CHO   212       8.507 195.758  27.232  1.00  0.00           C
ATOM   1061  ROH CHO   213     184.557 169.208  15.932  1.00  0.00            
ATOM   1062  R1  CHO   213     185.607 168.558  18.482  1.00  0.00            
ATOM   1063  R2  CHO   213     185.957 165.908  19.332  1.00  0.00            
ATOM   1064  R3  CHO   213     188.507 166.708  19.682  1.00  0.00            
ATOM   1065  R4  CHO   213     188.207 164.308  21.382  1.00  0.00            
ATOM   1066  R5  CHO   213     188.907 166.258  22.032  1.00  0.00            
ATOM   1067  C1  CHO   213     191.907 164.108  22.932  1.00  0.00           C
ATOM   1068  C2  CHO   213     193.507 163.508  26.882  1.00  0.00           C
ATOM   1069  ROH CHO   214      27.907 156.458  34.432  1.00  0.00            
ATOM   1070  R1  CHO   214      28.907 154.808  32.332  1.00  0.00            
ATOM   1071  R2  CHO   214      27.907 154.908  29.782  1.00  0.00            
ATOM   1072  R3  CHO   214      30.507 155.308  29.132  1.00  0.00            
ATOM   1073  R4  CHO   214      29.157 154.808  26.582  1.00  0.00            
ATOM   1074  R5  CHO   214      30.907 153.758  27.332  1.00  0.00            
ATOM   1075  C1  CHO   214      32.357 155.108  24.082  1.00  0.00           C
ATOM   1076  C2  CHO   214      33.457 155.458  20.732  1.00  0.00           C
ATOM   1077  ROH CHO   215     110.457 214.558  38.632  1.00  0.00            
ATOM   1078  R1  CHO   215     108.707 214.208  36.482  1.00  0.00            
ATOM   1079  R2  CHO   215     109.307 215.008  33.932  1.00  0.00            
ATOM   1080  R3  CHO   215     108.757 212.458  33.282  1.00  0.00            
ATOM   1081  R4  CHO   215     107.907 213.958  30.932  1.00  0.00            
ATOM   1082  R5  CHO   215     106.707 212.558  32.032  1.00  0.00            
ATOM   1083  C1  CHO   215     106.607 210.908  28.582  1.00  0.00           C
ATOM   1084  C2  CHO   215     102.857 209.408  26.432  1.00  0.00           C
ATOM   1085  ROH CHO   216      14.407  42.208  14.482  1.00  0.00            
ATOM   1086  R1  CHO   216      15.807  41.608  16.882  1.00  0.00            
ATOM   1087  R2  CHO   216      16.957  43.508  18.482  1.00  0.00            
ATOM   1088  R3  CHO   216      15.457  42.308  20.432  1.00  0.00            
ATOM   1089  R4  CHO   216      17.757  43.458  21.832  1.00  0.00            
ATOM   1090  R5  CHO   216      17.057  41.408  21.932  1.00  0.00            
ATOM   1091  C1  CHO   216      16.807  42.308  25.632  1.00  0.00           C
ATOM   1092  C2  CHO   216      19.707  41.808  28.182  1.00  0.00           C
ATOM   1093  ROH CHO   217      35.257 217.558   6.132  1.00  0.00            
ATOM   1094  R1  CHO   217      35.507 217.658   8.932  1.00  0.00            
ATOM   1095  R2  CHO   217      36.357 215.508  10.432  1.00  0.00            
ATOM   1096  R3  CHO   217      38.157 217.308  11.382  1.00  0.00            
ATOM   1097  R4  CHO   217      37.407 215.708  13.732  1.00  0.00            
ATOM   1098  R5  CHO   217      37.357 217.908  13.532  1.00  0.00            
ATOM   1099  C1  CHO   217      39.707 217.558  16.532  1.00  0.00           C
ATOM   1100  C2  CHO   217      42.107 220.108  17.282  1.00  0.00           C
ATOM   1101  ROH CHO   218     220.257  95.858  47.282  1.00  0.00            
ATOM   1102  R1  CHO   218     219.957  96.008  44.482  1.00  0.00            
ATOM   1103  R2  CHO   218     217.507  96.158  43.282  1.00  0.00            
ATOM   1104  R3  CHO   218     218.557  98.358  42.082  1.00  0.00            
ATOM   1105  R4  CHO   218     216.357  97.608  40.332  1.00  0.00            
ATOM   1106  R5  CHO   218     218.407  97.908  39.732  1.00  0.00            
ATOM   1107  C1  CHO   218     216.657 100.508  37.532  1.00  0.00           C
ATOM   1108  C2  CHO   218     215.107 103.058  35.032  1.00  0.00           C
ATOM   1109  ROH CHO   219      20.307 110.308  49.582  1.00  0.00            
ATOM   1110  R1  CHO   219      20.557 110.808  46.832  1.00  0.00            
ATOM   1111  R2  CHO   219      21.007 108.758  44.982  1.00  0.00            
ATOM   1112  R3  CHO   219      18.807 109.858  43.782  1.00  0.00            
ATOM   1113  R4  CHO   219      20.057 108.158  41.682  1.00  0.00            
ATOM   1114  R5  CHO   219      19.507 110.308  41.532  1.00  0.00            
ATOM   1115  C1  CHO   219      17.457 108.858  38.682  1.00  0.00           C
ATOM   1116  C2  CHO   219      16.907 107.708  34.332  1.00  0.00           C
ATOM   1117  ROH CHO   220     154.957 138.408  24.332  1.00  0.00            
ATOM   1118  R1  CHO   220     155.457 139.758  26.782  1.00  0.00            
ATOM   1119  R2  CHO   220     154.807 138.658  29.232  1.00  0.00            
ATOM   1120  R3  CHO   220     157.457 139.208  29.782  1.00  0.00            
ATOM   1121  R4  CHO   220     156.207 138.808  32.432  1.00  0.00            
ATOM   1122  R5  CHO   220     157.357 140.558  31.732  1.00  0.00            
ATOM   1123  C1  CHO   220     159.457 139.458  34.732  1.00  0.00           C
ATOM   1124  C2  CHO   220     161.257 138.708  37.632  1.00  0.00           C
ATOM   1125  ROH CHO   221     180.307 105.058  52.732  1.00  0.00            
ATOM   1126  R1  CHO   221     179.757 102.708  51.332  1.00  0.00            
ATOM   1127  R2  CHO   221     177.857 102.558  49.332  1.00  0.00            
ATOM   1128  R3  CHO   221     179.957 101.508  47.882  1.00  0.00            
ATOM   1129  R4  CHO   221     177.607 101.258  46.132  1.00  0.00            
ATOM   1130  R5  CHO   221     179.007  99.658  46.732  1.00  0.00            
ATOM   1131  C1  CHO   221     179.357  99.558  42.932  1.00  0.00           C
ATOM   1132  C2  CHO   221     175.957  96.408  43.032  1.00  0.00           C
ATOM   1133  ROH CHO   222     182.657  72.858  22.332  1.00  0.00            
ATOM   1134  R1  CHO   222     183.257  71.008  24.382  1.00  0.00            
ATOM   1135  R2  CHO   222     185.257  71.408  26.232  1.00  0.00            
ATOM   1136  R3  CHO   222     183.307  70.958  27.982  1.00  0.00            
ATOM   1137  R4  CHO   222     185.757  71.058  29.632  1.00  0.00            
ATOM   1138  R5  CHO   222     184.257  69.408  29.582  1.00  0.00            
ATOM   1139  C1  CHO   222     184.107  70.358  33.282  1.00  0.00           C
ATOM   1140  C2  CHO   222     183.057  68.258  35.232  1.00  0.00           C
ATOM   1141  ROH CHO   223     105.607  79.008  17.382  1.00  0.00            
ATOM   1142  R1  CHO   223     106.757  79.958  19.782  1.00  0.00            
ATOM   1143  R2  CHO   223     105.207  80.958  21.832  1.00  0.00            
ATOM   1144  R3  CHO   223     106.557  79.108  23.282  1.00  0.00            
ATOM   1145  R4  CHO   223     105.357  80.858  25.282  1.00  0.00            
ATOM   1146  R5  CHO   223     107.457  80.308  25.182  1.00  0.00            
ATOM   1147  C1  CHO   223     106.657  79.058  28.682  1.00  0.00           C
ATOM   1148  C2  CHO   223     108.757  80.208  31.782  1.00  0.00           C
ATOM   1149  ROH CHO   224      53.757 134.408   6.282  1.00  0.00            
ATOM   1150  R1  CHO   224      53.607 134.958   9.082  1.00  0.00            
ATOM   1151  R2  CHO   224      55.157 133.608  10.932  1.00  0.00            
ATOM   1152  R3  CHO   224      55.857 136.158  11.632  1.00  0.00            
ATOM   1153  R4  CHO   224      55.807 134.608  14.182  1.00  0.00            
ATOM   1154  R5  CHO   224      54.757 136.508  13.732  1.00  0.00            
ATOM   1155  C1  CHO   224      56.907 137.558  16.732  1.00  0.00           C
ATOM   1156  C2  CHO   224      55.457 139.008  20.082  1.00  0.00           C
ATOM   1157  ROH CHO   225      85.657 157.608  15.232  1.00  0.00            
ATOM   1158  R1  CHO   225      84.457 158.358  17.682  1.00  0.00            
ATOM   1159  R2  CHO   225      85.907 159.058  19.932  1.00  0.00            
ATOM   1160  R3  CHO   225      84.407 161.308  19.782  1.00  0.00            
ATOM   1161  R4  CHO   225      85.607 161.408  22.432  1.00  0.00            
ATOM   1162  R5  CHO   225      83.507 161.558  21.982  1.00  0.00            
ATOM   1163  C1  CHO   225      84.007 164.858  23.832  1.00  0.00           C
ATOM   1164  C2  CHO   225      84.757 167.558  26.232  1.00  0.00           C
ATOM   1165  ROH CHO   226      46.157  72.808  15.382  1.00  0.00            
ATOM   1166  R1  CHO   226      46.257  71.558  17.882  1.00  0.00            
ATOM   1167  R2  CHO   226      47.607  72.658  20.082  1.00  0.00            
ATOM   1168  R3  CHO   226      45.157  72.308  21.282  1.00  0.00            
ATOM   1169  R4  CHO   226      47.057  72.808  23.482  1.00  0.00            
ATOM   1170  R5  CHO   226      45.707  71.108  23.282  1.00  0.00            
ATOM   1171  C1  CHO   226      44.507  72.558  26.582  1.00  0.00           C
ATOM   1172  C2  CHO   226      43.107  72.458  30.082  1.00  0.00           C
ATOM   1173  ROH CHO   227     146.607  26.458  43.732  1.00  0.00            
ATOM   1174  R1  CHO   227     145.507  27.708  41.432  1.00  0.00            
ATOM   1175  R2  CHO   227     146.307  30.258  40.632  1.00  0.00            
ATOM   1176  R3  CHO   227     146.807  28.958  38.282  1.00  0.00            
ATOM   1177  R4  CHO   227     146.107  31.708  37.532  1.00  0.00            
ATOM   1178  R5  CHO   227     145.157  29.908  36.732  1.00  0.00            
ATOM   1179  C1  CHO   227     146.457  31.408  33.482  1.00  0.00           C
ATOM   1180  C2  CHO   227     146.307  32.558  29.782  1.00  0.00           C
ATOM   1181  ROH CHO   228     178.857  32.408  49.132  1.00  0.00            
ATOM   1182  R1  CHO   228     180.307  33.308  46.832  1.00  0.00            
ATOM   1183  R2  CHO   228     182.207  31.758  45.582  1.00  0.00            
ATOM   1184  R3  CHO   228     180.707  32.258  43.382  1.00  0.00            
ATOM   1185  R4  CHO   228     183.407  32.058  42.382  1.00  0.00            
ATOM   1186  R5  CHO   228     182.057  33.708  42.032  1.00  0.00            
ATOM   1187  C1  CHO   228     182.707  32.708  38.432  1.00  0.00           C
ATOM   1188  C2  CHO   228     184.157  34.108  35.132  1.00  0.00           C
ATOM   1189  ROH CHO   229      22.157  81.458  18.282  1.00  0.00            
ATOM   1190  R1  CHO   229      22.557  82.558  20.832  1.00  0.00            
ATOM   1191  R2  CHO   229      22.057  81.158  23.182  1.00  0.00            
ATOM   1192  R3  CHO   229      24.657  81.808  23.732  1.00  0.00            
ATOM   1193  R4  CHO   229      23.357  81.458  26.332  1.00  0.00            
ATOM   1194  R5  CHO   229      24.507  83.208  25.682  1.00  0.00            
ATOM   1195  C1  CHO   229      26.507  82.208  28.732  1.00  0.00           C
ATOM   1196  C2  CHO   229      27.307  82.008  32.732  1.00  0.00           C
ATOM   1197  ROH CHO   230     111.157 126.808  58.882  1.00  0.00            
ATOM   1198  R1  CHO   230     110.507 125.558  56.432  1.00  0.00            
ATOM   1199  R2  CHO   230     111.207 126.658  53.982  1.00  0.00            
ATOM   1200  R3  CHO   230     112.357 124.208  53.582  1.00  0.00            
ATOM   1201  R4  CHO   230     112.857 125.708  51.132  1.00  0.00            
ATOM   1202  R5  CHO   230     111.957 123.708  51.282  1.00  0.00            
ATOM   1203  C1  CHO   230     114.957 122.858  49.082  1.00  0.00           C
ATOM   1204  C2  CHO   230     113.457 126.158  46.232  1.00  0.00           C
ATOM   1205  ROH CHO   231      68.357 116.708  13.582  1.00  0.00            
ATOM   1206  R1  CHO   231      66.857 115.608  15.682  1.00  0.00            
ATOM   1207  R2  CHO   231      67.457 116.108  18.332  1.00  0.00            
ATOM   1208  R3  CHO   231      64.807 116.858  18.432  1.00  0.00            
ATOM   1209  R4  CHO   231      65.857 117.358  21.132  1.00  0.00            
ATOM   1210  R5  CHO   231      64.107 116.158  20.632  1.00  0.00            
ATOM   1211  C1  CHO   231      62.457 118.758  22.882  1.00  0.00           C
ATOM   1212  C2  CHO   231      60.657 119.858  26.082  1.00  0.00           C
ATOM   1213  ROH CHO   232      36.607  78.008  18.182  1.00  0.00            
ATOM   1214  R1  CHO   232      36.357  79.008  20.782  1.00  0.00            
ATOM   1215  R2  CHO   232      34.307  78.258  22.482  1.00  0.00            
ATOM   1216  R3  CHO   232      36.357  77.608  24.182  1.00  0.00            
ATOM   1217  R4  CHO   232      33.907  76.758  25.582  1.00  0.00            
ATOM   1218  R5  CHO   232      35.457  78.058  26.332  1.00  0.00            
ATOM   1219  C1  CHO   232      35.607  75.308  28.982  1.00  0.00           C
ATOM   1220  C2  CHO   232      36.907  74.658  32.532  1.00  0.00           C
ATOM   1221  ROH CHO   233     222.057  52.158  14.082  1.00  0.00            
ATOM   1222  R1  CHO   233     220.307  51.658  16.232  1.00  0.00            
ATOM   1223  R2  CHO   233     220.157  49.158  17.432  1.00  0.00            
ATOM   1224  R3  CHO   233     220.657  50.608  19.732  1.00  0.00            
ATOM   1225  R4  CHO   233     219.307  48.208  20.632  1.00  0.00            
ATOM   1226  R5  CHO   233     218.757  50.258  21.082  1.00  0.00            
ATOM   1227  C1  CHO   233     219.257  48.958  24.632  1.00  0.00           C
ATOM   1228  C2  CHO   233     219.907  47.658  27.682  1.00  0.00           C
ATOM   1229  ROH CHO   234     154.857  39.558  45.032  1.00  0.00            
ATOM   1230  R1  CHO   234     156.107  39.708  42.482  1.00  0.00            
ATOM   1231  R2  CHO   234     154.807  40.708  40.282  1.00  0.00            
ATOM   1232  R3  CHO   234     157.007  42.358  40.132  1.00  0.00            
ATOM   1233  R4  CHO   234     155.607  42.758  37.582  1.00  0.00            
ATOM   1234  R5  CHO   234     157.707  42.208  37.832  1.00  0.00            
ATOM   1235  C1  CHO   234     158.107  45.458  35.932  1.00  0.00           C
ATOM   1236  C2  CHO   234     156.557  47.008  33.282  1.00  0.00           C
ATOM   1237  ROH CHO   235      69.907 118.608  47.482  1.00  0.00            
ATOM   1238  R1  CHO   235      69.557 118.208  44.682  1.00  0.00            
ATOM   1239  R2  CHO   235      71.407 119.108  42.832  1.00  0.00            
ATOM   1240  R3  CHO   235      71.307 116.508  42.032  1.00  0.00            
ATOM   1241  R4  CHO   235      72.057 118.008  39.632  1.00  0.00            
ATOM   1242  R5  CHO   235      70.407 116.608  39.782  1.00  0.00            
ATOM   1243  C1  CHO   235      72.357 114.958  36.982  1.00  0.00           C
ATOM   1244  C2  CHO   235      72.307 114.308  33.782  1.00  0.00           C
ATOM   1245  ROH CHO   236      55.807 184.858  31.032  1.00  0.00            
ATOM   1246  R1  CHO   236      55.557 183.258  28.682  1.00  0.00            
ATOM   1247  R2  CHO   236      57.457 183.408  26.632  1.00  0.00            
ATOM   1248  R3  CHO   236      57.607 180.708  27.032  1.00  0.00            
ATOM   1249  R4  CHO   236      58.607 181.108  24.332  1.00  0.00            
ATOM   1250  R5  CHO   236      57.007 179.758  24.932  1.00  0.00            
ATOM   1251  C1  CHO   236      59.457 177.258  23.332  1.00  0.00           C
ATOM   1252  C2  CHO   236      57.257 176.458  20.432  1.00  0.00           C
ATOM   1253  ROH CHO   237     110.757 163.908  48.532  1.00  0.00            
ATOM   1254  R1  CHO   237     111.907 162.408  46.432  1.00  0.00            
ATOM   1255  R2  CHO   237     112.507 163.508  43.982  1.00  0.00            
ATOM   1256  R3  CHO   237     115.007 162.508  44.482  1.00  0.00            
ATOM   1257  R4  CHO   237     114.907 162.808  41.582  1.00  0.00            
ATOM   1258  R5  CHO   237     115.457 161.008  42.682  1.00  0.00            
ATOM   1259  C1  CHO   237     118.657 161.508  40.682  1.00  0.00           C
ATOM   1260  C2  CHO   237     118.607 163.858  37.732  1.00  0.00           C
ATOM   1261  ROH CHO   238     125.007 105.858  56.832  1.00  0.00            
ATOM   1262  R1  CHO   238     125.557 107.358  54.532  1.00  0.00            
ATOM   1263  R2  CHO   238     123.757 109.058  53.382  1.00  0.00            
ATOM   1264  R3  CHO   238     125.757 110.908  53.632  1.00  0.00            
ATOM   1265  R4  CHO   238     124.057 112.008  51.532  1.00  0.00            
ATOM   1266  R5  CHO   238     126.207 111.658  51.432  1.00  0.00            
ATOM   1267  C1  CHO   238     126.107 115.408  50.732  1.00  0.00           C
ATOM   1268  C2  CHO   238     125.507 117.458  48.082  1.00  0.00           C
ATOM   1269  ROH CHO   239      46.457 203.008  35.382  1.00  0.00            
ATOM   1270  R1  CHO   239      45.657 202.408  32.682  1.00  0.00            
ATOM   1271  R2  CHO   239      45.557 204.358  30.732  1.00  0.00            
ATOM   1272  R3  CHO   239      47.157 202.658  29.382  1.00  0.00            
ATOM   1273  R4  CHO   239      45.957 204.308  27.332  1.00  0.00            
ATOM   1274  R5  CHO   239      46.007 202.158  27.382  1.00  0.00            
ATOM   1275  C1  CHO   239      47.757 202.708  24.082  1.00  0.00           C
ATOM   1276  C2  CHO   239      49.307 201.858  19.582  1.00  0.00           C
ATOM   1277  ROH CHO   240      15.557  29.108  46.132  1.00  0.00            
ATOM   1278  R1  CHO   240      14.507  27.808  43.782  1.00  0.00            
ATOM   1279  R2  CHO   240      12.007  28.358  42.782  1.00  0.00            
ATOM   1280  R3  CHO   240      13.407  28.858  40.482  1.00  0.00            
ATOM   1281  R4  CHO   240      10.807  27.758  39.582  1.00  0.00            
ATOM   1282  R5  CHO   240      12.807  27.058  39.032  1.00  0.00            
ATOM   1283  C1  CHO   240      11.407  27.858  35.582  1.00  0.00           C
ATOM   1284  C2  CHO   240       9.307  29.358  34.832  1.00  0.00           C
ATOM   1285  ROH CHO   241     208.257  45.108  15.382  1.00  0.00            
ATOM   1286  R1  CHO   241     208.357  43.308  17.582  1.00  0.00            
ATOM   1287  R2  CHO   241     210.657  42.908  19.032  1.00  0.00            
ATOM   1288  R3  CHO   241     209.007  43.508  21.132  1.00  0.00            
ATOM   1289  R4  CHO   241     211.507  42.558  22.382  1.00  0.00            
ATOM   1290  R5  CHO   241     209.507  41.808  22.782  1.00  0.00            
ATOM   1291  C1  CHO   241     210.457  42.908  26.282  1.00  0.00           C
ATOM   1292  C2  CHO   241     212.357  41.008  29.032  1.00  0.00           C
ATOM   1293  ROH CHO   242      10.357  96.958  15.432  1.00  0.00            
ATOM   1294  R1  CHO   242       8.657  97.958  17.482  1.00  0.00            
ATOM   1295  R2  CHO   242       6.357  96.608  18.282  1.00  0.00            
ATOM   1296  R3  CHO   242       7.507  96.758  20.732  1.00  0.00            
ATOM   1297  R4  CHO   242       4.757  95.808  21.232  1.00  0.00            
ATOM   1298  R5  CHO   242       5.757  97.508  22.182  1.00  0.00            
ATOM   1299  C1  CHO   242       4.957  95.508  25.282  1.00  0.00           C
ATOM   1300  C2  CHO   242       3.057  95.358  28.382  1.00  0.00           C
ATOM   1301  ROH CHO   243     173.407 148.158  50.932  1.00  0.00            
ATOM   1302  R1  CHO   243     173.107 149.558  48.482  1.00  0.00            
ATOM   1303  R2  CHO   243     175.257 150.508  47.032  1.00  0.00            
ATOM   1304  R3  CHO   243     174.107 149.058  45.032  1.00  0.00            
ATOM   1305  R4  CHO   243     175.807 151.008  43.632  1.00  0.00            
ATOM   1306  R5  CHO   243     173.707 150.658  43.282  1.00  0.00            
ATOM   1307  C1  CHO   243     175.107 149.958  39.782  1.00  0.00           C
ATOM   1308  C2  CHO   243     176.457 149.658  35.532  1.00  0.00           C
ATOM   1309  ROH CHO   244      60.857 131.958  41.382  1.00  0.00            
ATOM   1310  R1  CHO   244      63.007 130.208  40.732  1.00  0.00            
ATOM   1311  R2  CHO   244      64.007 129.958  38.182  1.00  0.00            
ATOM   1312  R3  CHO   244      66.357 130.608  39.432  1.00  0.00            
ATOM   1313  R4  CHO   244      67.157 129.358  36.882  1.00  0.00            
ATOM   1314  R5  CHO   244      67.807 128.758  38.882  1.00  0.00            
ATOM   1315  C1  CHO   244      71.207 129.558  37.282  1.00  0.00           C
ATOM   1316  C2  CHO   244      73.607 128.058  34.382  1.00  0.00           C
ATOM   1317  ROH CHO   245      24.407 188.508   2.832  1.00  0.00            
ATOM   1318  R1  CHO   245      23.957 187.108   5.232  1.00  0.00            
ATOM   1319  R2  CHO   245      25.957 185.708   6.532  1.00  0.00            
ATOM   1320  R3  CHO   245      25.207 187.208   8.632  1.00  0.00            
ATOM   1321  R4  CHO   245      26.457 184.858   9.832  1.00  0.00            
ATOM   1322  R5  CHO   245      24.457 185.658  10.282  1.00  0.00            
ATOM   1323  C1  CHO   245      26.057 185.808  13.782  1.00  0.00           C
ATOM   1324  C2  CHO   245      24.807 182.658  15.332  1.00  0.00           C
ATOM   1325  ROH CHO   246       7.857  53.158  12.182  1.00  0.00            
ATOM   1326  R1  CHO   246       9.457  52.208  14.332  1.00  0.00            
ATOM   1327  R2  CHO   246       9.207  53.208  16.882  1.00  0.00            
ATOM   1328  R3  CHO   246       8.857  50.608  17.532  1.00  0.00            
ATOM   1329  R4  CHO   246       9.057  52.008  20.132  1.00  0.00            
ATOM   1330  R5  CHO   246      10.257  50.258  19.482  1.00  0.00            
ATOM   1331  C1  CHO   246       8.607  48.808  22.582  1.00  0.00           C
ATOM   1332  C2  CHO   246       8.607  47.058  26.082  1.00  0.00           C
ATOM   1333  ROH CHO   247      43.957 108.158  47.182  1.00  0.00            
ATOM   1334  R1  CHO   247      43.057 107.458  44.582  1.00  0.00            
ATOM   1335  R2  CHO   247      41.957 109.308  42.832  1.00  0.00            
ATOM   1336  R3  CHO   247      43.857 108.408  41.182  1.00  0.00            
ATOM   1337  R4  CHO   247      41.657 109.208  39.432  1.00  0.00            
ATOM   1338  R5  CHO   247      42.657 107.258  39.432  1.00  0.00            
ATOM   1339  C1  CHO   247      43.307 108.308  35.832  1.00  0.00           C
ATOM   1340  C2  CHO   247      40.557 107.808  34.082  1.00  0.00           C
ATOM   1341  ROH CHO   248     174.107 219.458  12.782  1.00  0.00            
ATOM   1342  R1  CHO   248     174.957 218.958  15.432  1.00  0.00            
ATOM   1343  R2  CHO   248     174.157 216.758  16.882  1.00  0.00            
ATOM   1344  R3  CHO   248     176.857 216.408  17.182  1.00  0.00            
ATOM   1345  R4  CHO   248     175.657 215.458  19.682  1.00  0.00            
ATOM   1346  R5  CHO   248     177.257 216.958  19.482  1.00  0.00            
ATOM   1347  C1  CHO   248     179.057 214.358  21.632  1.00  0.00           C
ATOM   1348  C2  CHO   248     179.657 213.308  25.132  1.00  0.00           C
ATOM   1349  ROH CHO   249      20.407  18.108  45.332  1.00  0.00            
ATOM   1350  R1  CHO   249      20.657  19.458  42.882  1.00  0.00            
ATOM   1351  R2  CHO   249      22.057  18.358  40.732  1.00  0.00            
ATOM   1352  R3  CHO   249      19.757  18.758  39.382  1.00  0.00            
ATOM   1353  R4  CHO   249      21.707  18.108  37.332  1.00  0.00            
ATOM   1354  R5  CHO   249      20.407  19.858  37.382  1.00  0.00            
ATOM   1355  C1  CHO   249      19.307  18.358  34.032  1.00  0.00           C
ATOM   1356  C2  CHO   249      17.607  18.558  31.232  1.00  0.00           C
ATOM   1357  ROH CHO   250      45.407 173.058   7.382  1.00  0.00            
ATOM   1358  R1  CHO   250      45.557 172.958  10.232  1.00  0.00            
ATOM   1359  R2  CHO   250      44.607 175.008  11.832  1.00  0.00            
ATOM   1360  R3  CHO   250      43.207 173.008  12.982  1.00  0.00            
ATOM   1361  R4  CHO   250      44.607 174.308  15.232  1.00  0.00            
ATOM   1362  R5  CHO   250      44.657 172.158  14.732  1.00  0.00            
ATOM   1363  C1  CHO   250      43.307 172.008  18.282  1.00  0.00           C
ATOM   1364  C2  CHO   250      42.707 174.858  20.032  1.00  0.00           C
ATOM   1365  ROH CHO   251       7.007 145.858  38.332  1.00  0.00            
ATOM   1366  R1  CHO   251       8.607 144.358  36.532  1.00  0.00            
ATOM   1367  R2  CHO   251       7.557 142.908  34.432  1.00  0.00            
ATOM   1368  R3  CHO   251       9.307 144.358  32.982  1.00  0.00            
ATOM   1369  R4  CHO   251       8.357 142.258  31.132  1.00  0.00            
ATOM   1370  R5  CHO   251      10.407 142.758  31.582  1.00  0.00            
ATOM   1371  C1  CHO   251      10.407 143.308  27.832  1.00  0.00           C
ATOM   1372  C2  CHO   251       8.907 140.508  26.632  1.00  0.00           C
ATOM   1373  ROH CHO   252     207.357 124.108  53.082  1.00  0.00            
ATOM   1374  R1  CHO   252     206.957 122.908  50.582  1.00  0.00            
ATOM   1375  R2  CHO   252     204.957 121.058  50.082  1.00  0.00            
ATOM   1376  R3  CHO   252     204.357 122.758  48.032  1.00  0.00            
ATOM   1377  R4  CHO   252     204.257 120.108  46.832  1.00  0.00            
ATOM   1378  R5  CHO   252     205.407 121.858  46.132  1.00  0.00            
ATOM   1379  C1  CHO   252     203.257 121.158  43.032  1.00  0.00           C
ATOM   1380  C2  CHO   252     204.707 119.708  40.182  1.00  0.00           C
ATOM   1381  ROH CHO   253     160.407 102.108  24.882  1.00  0.00            
ATOM   1382  R1  CHO   253     159.907 100.958  27.432  1.00  0.00            
ATOM   1383  R2  CHO   253     161.907  99.708  28.882  1.00  0.00            
ATOM   1384  R3  CHO   253     161.107 101.458  30.832  1.00  0.00            
ATOM   1385  R4  CHO   253     162.057  99.108  32.282  1.00  0.00            
ATOM   1386  R5  CHO   253     160.107 100.108  32.532  1.00  0.00            
ATOM   1387  C1  CHO   253     161.407 100.408  36.082  1.00  0.00           C
ATOM   1388  C2  CHO   253     158.857  98.208  38.882  1.00  0.00           C
ATOM   1389  ROH CHO   254      64.257  81.908  47.982  1.00  0.00            
ATOM   1390  R1  CHO   254      64.957  79.858  46.132  1.00  0.00            
ATOM   1391  R2  CHO   254      64.957  80.308  43.382  1.00  0.00            
ATOM   1392  R3  CHO   254      67.507  79.358  43.582  1.00  0.00            
ATOM   1393  R4  CHO   254      66.907  79.358  40.682  1.00  0.00            
ATOM   1394  R5  CHO   254      67.657  77.708  41.882  1.00  0.00            
ATOM   1395  C1  CHO   254      70.457  77.958  39.332  1.00  0.00           C
ATOM   1396  C2  CHO   254      69.557  77.508  35.432  1.00  0.00           C
ATOM   1397  ROH CHO   255     105.407 126.208  20.982  1.00  0.00            
ATOM   1398  R1  CHO   255     103.607 125.458  23.032  1.00  0.00            
ATOM   1399  R2  CHO   255     104.007 123.258  24.632  1.00  0.00            
ATOM   1400  R3  CHO   255     103.707 125.058  26.632  1.00  0.00            
ATOM   1401  R4  CHO   255     102.257 122.708  27.582  1.00  0.00            
ATOM   1402  R5  CHO   255     101.457 124.708  27.432  1.00  0.00            
ATOM   1403  C1  CHO   255     101.007 124.108  31.182  1.00  0.00           C
ATOM   1404  C2  CHO   255      97.507 123.258  32.182  1.00  0.00           C
ATOM   1405  ROH CHO   256     176.157   9.608  44.332  1.00  0.00            
ATOM   1406  R1  CHO   256     175.757  10.008  41.532  1.00  0.00            
ATOM   1407  R2  CHO   256     175.457  12.508  40.432  1.00  0.00            
ATOM   1408  R3  CHO   256     177.507  11.658  38.832  1.00  0.00            
ATOM   1409  R4  CHO   256     176.307  13.908  37.382  1.00  0.00            
ATOM   1410  R5  CHO   256     176.657  11.908  36.582  1.00  0.00            
ATOM   1411  C1  CHO   256     178.707  13.908  34.082  1.00  0.00           C
ATOM   1412  C2  CHO   256     179.107  16.208  31.032  1.00  0.00           C
ATOM   1413  ROH CHO   257     195.557 127.258  55.632  1.00  0.00            
ATOM   1414  R1  CHO   257     196.557 127.058  52.982  1.00  0.00            
ATOM   1415  R2  CHO   257     195.707 125.108  51.232  1.00  0.00            
ATOM   1416  R3  CHO   257     195.207 127.258  49.632  1.00  0.00            
ATOM   1417  R4  CHO   257     194.757 124.908  47.932  1.00  0.00            
ATOM   1418  R5  CHO   257     196.057 126.558  47.482  1.00  0.00            
ATOM   1419  C1  CHO   257     193.707 126.758  44.482  1.00  0.00           C
ATOM   1420  C2  CHO   257     191.457 124.508  42.632  1.00  0.00           C
ATOM   1421  ROH CHO   258     145.657  72.758  25.582  1.00  0.00            
ATOM   1422  R1  CHO   258     144.057  71.558  27.532  1.00  0.00            
ATOM   1423  R2  CHO   258     145.157  70.058  29.632  1.00  0.00            
ATOM   1424  R3  CHO   258     143.707  71.808  31.182  1.00  0.00            
ATOM   1425  R4  CHO   258     144.757  69.808  33.032  1.00  0.00            
ATOM   1426  R5  CHO   258     142.657  70.358  32.832  1.00  0.00            
ATOM   1427  C1  CHO   258     143.157  71.258  36.482  1.00  0.00           C
ATOM   1428  C2  CHO   258     146.257  69.208  38.332  1.00  0.00           C
ATOM   1429  ROH CHO   259      13.957  14.008  13.332  1.00  0.00            
ATOM   1430  R1  CHO   259      12.957  13.158  15.832  1.00  0.00            
ATOM   1431  R2  CHO   259      14.607  12.258  17.832  1.00  0.00            
ATOM   1432  R3  CHO   259      13.357  14.158  19.282  1.00  0.00            
ATOM   1433  R4  CHO   259      14.757  12.508  21.282  1.00  0.00            
ATOM   1434  R5  CHO   259      12.607  13.008  21.282  1.00  0.00            
ATOM   1435  C1  CHO   259      13.607  14.458  24.682  1.00  0.00           C
ATOM   1436  C2  CHO   259      13.907  12.008  27.132  1.00  0.00           C
ATOM   1437  ROH CHO   260     209.107  58.458  50.682  1.00  0.00            
ATOM   1438  R1  CHO   260     209.207  58.458  47.882  1.00  0.00            
ATOM   1439  R2  CHO   260     207.057  57.708  46.282  1.00  0.00            
ATOM   1440  R3  CHO   260     207.457  60.108  45.132  1.00  0.00            
ATOM   1441  R4  CHO   260     205.157  59.008  43.682  1.00  0.00            
ATOM   1442  R5  CHO   260     207.007  59.758  42.832  1.00  0.00            
ATOM   1443  C1  CHO   260     204.457  62.058  41.132  1.00  0.00           C
ATOM   1444  C2  CHO   260     203.457  64.958  39.232  1.00  0.00           C
ATOM   1445  ROH CHO   261      15.707 105.658  12.132  1.00  0.00            
ATOM   1446  R1  CHO   261      16.057 105.808  14.932  1.00  0.00            
ATOM   1447  R2  CHO   261      14.007 106.358  16.682  1.00  0.00            
ATOM   1448  R3  CHO   261      14.807 104.008  17.832  1.00  0.00            
ATOM   1449  R4  CHO   261      14.157 105.808  20.082  1.00  0.00            
ATOM   1450  R5  CHO   261      16.007 104.708  19.782  1.00  0.00            
ATOM   1451  C1  CHO   261      15.007 103.308  23.132  1.00  0.00           C
ATOM   1452  C2  CHO   261      16.057 105.058  26.182  1.00  0.00           C
ATOM   1453  ROH CHO   262     154.907  25.358  43.082  1.00  0.00            
ATOM   1454  R1  CHO   262     154.407  24.908  40.332  1.00  0.00            
ATOM   1455  R2  CHO   262     156.307  23.758  38.632  1.00  0.00            
ATOM   1456  R3  CHO   262     154.257  22.058  38.082  1.00  0.00            
ATOM   1457  R4  CHO   262     155.807  22.158  35.632  1.00  0.00            
ATOM   1458  R5  CHO   262     153.657  22.508  35.832  1.00  0.00            
ATOM   1459  C1  CHO   262     153.657  19.608  33.332  1.00  0.00           C
ATOM   1460  C2  CHO   262     153.907  19.408  29.782  1.00  0.00           C
ATOM   1461  ROH CHO   263     196.507 214.958  16.732  1.00  0.00            
ATOM   1462  R1  CHO   263     196.207 214.558  19.482  1.00  0.00            
ATOM   1463  R2  CHO   263     196.357 212.058  20.682  1.00  0.00            
ATOM   1464  R3  CHO   263     198.207 213.258  22.232  1.00  0.00            
ATOM   1465  R4  CHO   263     197.157 211.058  23.882  1.00  0.00            
ATOM   1466  R5  CHO   263     197.257 213.158  24.432  1.00  0.00            
ATOM   1467  C1  CHO   263     199.357 211.608  27.232  1.00  0.00           C
ATOM   1468  C2  CHO   263     201.757 212.258  30.432  1.00  0.00           C
ATOM   1469  ROH CHO   264     221.907 120.258  18.632  1.00  0.00            
ATOM   1470  R1  CHO   264     223.707 121.258  20.582  1.00  0.00            
ATOM   1471  R2  CHO   264     223.457 123.758  21.682  1.00  0.00            
ATOM   1472  R3  CHO   264     223.457 122.408  24.032  1.00  0.00            
ATOM   1473  R4  CHO   264     223.707 125.258  24.782  1.00  0.00            
ATOM   1474  R5  CHO   264     225.007 123.658  25.382  1.00  0.00            
ATOM   1475  C1  CHO   264     223.807 124.858  28.832  1.00  0.00           C
ATOM   1476  C2  CHO   264     223.007 125.508  32.382  1.00  0.00           C
ATOM   1477  ROH CHO   265     186.207  82.008  24.982  1.00  0.00            
ATOM   1478  R1  CHO   265     186.507  82.308  27.782  1.00  0.00            
ATOM   1479  R2  CHO   265     186.407  80.158  29.532  1.00  0.00            
ATOM   1480  R3  CHO   265     188.807  81.158  30.332  1.00  0.00            
ATOM   1481  R4  CHO   265     187.757  79.758  32.682  1.00  0.00            
ATOM   1482  R5  CHO   265     188.407  81.858  32.582  1.00  0.00            
ATOM   1483  C1  CHO   265     190.757  80.458  35.282  1.00  0.00           C
ATOM   1484  C2  CHO   265     193.957  79.458  36.982  1.00  0.00           C
ATOM   1485  ROH CHO   266      45.757 112.308  45.132  1.00  0.00            
ATOM   1486  R1  CHO   266      47.457 112.658  42.832  1.00  0.00            
ATOM   1487  R2  CHO   266      47.757 110.758  40.882  1.00  0.00            
ATOM   1488  R3  CHO   266      47.007 112.808  39.232  1.00  0.00            
ATOM   1489  R4  CHO   266      47.707 110.608  37.432  1.00  0.00            
ATOM   1490  R5  CHO   266      48.507 112.658  37.382  1.00  0.00            
ATOM   1491  C1  CHO   266      47.057 112.458  33.882  1.00  0.00           C
ATOM   1492  C2  CHO   266      48.857 112.858  30.882  1.00  0.00           C
ATOM   1493  ROH CHO   267      65.307 142.558   8.382  1.00  0.00            
ATOM   1494  R1  CHO   267      64.307 144.608  10.082  1.00  0.00            
ATOM   1495  R2  CHO   267      63.257 144.058  12.582  1.00  0.00            
ATOM   1496  R3  CHO   267      65.057 145.908  13.382  1.00  0.00            
ATOM   1497  R4  CHO   267      63.157 145.708  15.632  1.00  0.00            
ATOM   1498  R5  CHO   267      63.757 147.508  14.582  1.00  0.00            
ATOM   1499  C1  CHO   267      64.857 148.408  18.182  1.00  0.00           C
ATOM   1500  C2  CHO   267      67.057 152.608  18.832  1.00  0.00           C
ATOM   1501  ROH CHO   268     152.757  65.908  50.432  1.00  0.00            
ATOM   1502  R1  CHO   268     153.607  65.758  47.782  1.00  0.00            
ATOM   1503  R2  CHO   268     156.007  66.858  46.932  1.00  0.00            
ATOM   1504  R3  CHO   268     156.457  64.358  45.982  1.00  0.00            
ATOM   1505  R4  CHO   268     158.057  66.058  44.232  1.00  0.00            
ATOM   1506  R5  CHO   268     156.607  64.558  43.632  1.00  0.00            
ATOM   1507  C1  CHO   268     159.657  63.208  41.832  1.00  0.00           C
ATOM   1508  C2  CHO   268     161.207  60.358  38.782  1.00  0.00           C
ATOM   1509  ROH CHO   269      48.357 127.808  39.382  1.00  0.00            
ATOM   1510  R1  CHO   269      48.057 126.908  36.682  1.00  0.00            
ATOM   1511  R2  CHO   269      47.507 128.608  34.582  1.00  0.00            
ATOM   1512  R3  CHO   269      49.707 127.408  33.482  1.00  0.00            
ATOM   1513  R4  CHO   269      48.307 128.658  31.232  1.00  0.00            
ATOM   1514  R5  CHO   269      48.907 126.558  31.382  1.00  0.00            
ATOM   1515  C1  CHO   269      50.857 127.558  28.232  1.00  0.00           C
ATOM   1516  C2  CHO   269      49.757 131.358  25.882  1.00  0.00           C
ATOM   1517  ROH CHO   270      46.157 145.008  38.282  1.00  0.00            
ATOM   1518  R1  CHO   270      47.657 143.708  36.282  1.00  0.00            
ATOM   1519  R2  CHO   270      46.507 142.158  34.332  1.00  0.00            
ATOM   1520  R3  CHO   270      47.907 143.758  32.632  1.00  0.00            
ATOM   1521  R4  CHO   270      46.157 142.208  30.882  1.00  0.00            
ATOM   1522  R5  CHO   270      48.307 142.408  30.732  1.00  0.00            
ATOM   1523  C1  CHO   270      47.307 143.708  27.282  1.00  0.00           C
ATOM   1524  C2  CHO   270      47.207 142.408  23.032  1.00  0.00           C
ATOM   1525  ROH CHO   271     121.207   5.258  43.832  1.00  0.00            
ATOM   1526  R1  CHO   271     122.257   5.508  41.182  1.00  0.00            
ATOM   1527  R2  CHO   271     121.557   3.758  39.132  1.00  0.00            
ATOM   1528  R3  CHO   271     120.907   6.058  37.882  1.00  0.00            
ATOM   1529  R4  CHO   271     122.157   4.408  35.832  1.00  0.00            
ATOM   1530  R5  CHO   271     122.707   6.458  36.382  1.00  0.00            
ATOM   1531  C1  CHO   271     121.957   6.958  32.682  1.00  0.00           C
ATOM   1532  C2  CHO   271     122.207  11.208  31.482  1.00  0.00           C
ATOM   1533  ROH CHO   272     121.707 109.658  32.532  1.00  0.00            
ATOM   1534  R1  CHO   272     120.507 109.208  35.082  1.00  0.00            
ATOM   1535  R2  CHO   272     119.507 106.758  35.832  1.00  0.00            
ATOM   1536  R3  CHO   272     121.157 107.158  37.982  1.00  0.00            
ATOM   1537  R4  CHO   272     120.707 104.258  37.882  1.00  0.00            
ATOM   1538  R5  CHO   272     120.357 105.558  39.582  1.00  0.00            
ATOM   1539  C1  CHO   272     122.907 103.158  41.082  1.00  0.00           C
ATOM   1540  C2  CHO   272     126.407 102.858  43.582  1.00  0.00           C
ATOM   1541  ROH CHO   273     107.957  90.208  21.232  1.00  0.00            
ATOM   1542  R1  CHO   273     106.607  89.108  23.482  1.00  0.00            
ATOM   1543  R2  CHO   273     107.807  88.858  25.932  1.00  0.00            
ATOM   1544  R3  CHO   273     105.657  90.308  26.782  1.00  0.00            
ATOM   1545  R4  CHO   273     106.657  88.958  29.182  1.00  0.00            
ATOM   1546  R5  CHO   273     104.607  88.858  28.382  1.00  0.00            
ATOM   1547  C1  CHO   273     103.907  90.308  31.882  1.00  0.00           C
ATOM   1548  C2  CHO   273     100.707  88.058  33.132  1.00  0.00           C
ATOM   1549  ROH CHO   274     197.657 204.558  40.632  1.00  0.00            
ATOM   1550  R1  CHO   274     197.807 204.058  37.832  1.00  0.00            
ATOM   1551  R2  CHO   274     195.607 203.158  36.382  1.00  0.00            
ATOM   1552  R3  CHO   274     196.157 205.308  34.832  1.00  0.00            
ATOM   1553  R4  CHO   274     194.307 203.658  33.232  1.00  0.00            
ATOM   1554  R5  CHO   274     196.257 204.458  32.632  1.00  0.00            
ATOM   1555  C1  CHO   274     194.057 206.008  29.932  1.00  0.00           C
ATOM   1556  C2  CHO   274     194.357 208.308  26.882  1.00  0.00           C
ATOM   1557  ROH CHO   275     162.857  71.858  52.882  1.00  0.00            
ATOM   1558  R1  CHO   275     163.007  73.908  50.982  1.00  0.00            
ATOM   1559  R2  CHO   275     163.207  73.458  48.232  1.00  0.00            
ATOM   1560  R3  CHO   275     160.957  75.008  48.132  1.00  0.00            
ATOM   1561  R4  CHO   275     162.307  75.408  45.532  1.00  0.00            
ATOM   1562  R5  CHO   275     161.707  77.008  46.932  1.00  0.00            
ATOM   1563  C1  CHO   275     159.757  78.058  43.882  1.00  0.00           C
ATOM   1564  C2  CHO   275     160.407  82.158  43.582  1.00  0.00           C
ATOM   1565  ROH CHO   276     203.457  41.358  11.832  1.00  0.00            
ATOM   1566  R1  CHO   276     203.557  40.008  14.332  1.00  0.00            
ATOM   1567  R2  CHO   276     204.857  41.008  16.532  1.00  0.00            
ATOM   1568  R3  CHO   276     202.457  40.608  17.732  1.00  0.00            
ATOM   1569  R4  CHO   276     204.457  40.208  19.832  1.00  0.00            
ATOM   1570  R5  CHO   276     202.907  38.808  19.232  1.00  0.00            
ATOM   1571  C1  CHO   276     202.007  39.308  22.932  1.00  0.00           C
ATOM   1572  C2  CHO   276     202.157  37.608  26.232  1.00  0.00           C
ATOM   1573  ROH CHO   277     182.107   2.758  46.382  1.00  0.00            
ATOM   1574  R1  CHO   277     182.407   1.358  43.932  1.00  0.00            
ATOM   1575  R2  CHO   277     181.007   2.058  41.682  1.00  0.00            
ATOM   1576  R3  CHO   277     183.507   2.158  40.582  1.00  0.00            
ATOM   1577  R4  CHO   277     181.657   2.708  38.332  1.00  0.00            
ATOM   1578  R5  CHO   277     183.257   1.208  38.382  1.00  0.00            
ATOM   1579  C1  CHO   277     184.407   3.258  35.382  1.00  0.00           C
ATOM   1580  C2  CHO   277     186.107   1.708  32.182  1.00  0.00           C
ATOM   1581  ROH CHO   278      58.857  29.708  42.032  1.00  0.00            
ATOM   1582  R1  CHO   278      58.957  30.758  39.382  1.00  0.00            
ATOM   1583  R2  CHO   278      61.157  30.508  37.782  1.00  0.00            
ATOM   1584  R3  CHO   278      59.307  29.458  36.032  1.00  0.00            
ATOM   1585  R4  CHO   278      61.457  30.558  34.332  1.00  0.00            
ATOM   1586  R5  CHO   278      59.307  31.008  34.182  1.00  0.00            
ATOM   1587  C1  CHO   278      59.957  29.558  30.682  1.00  0.00           C
ATOM   1588  C2  CHO   278      56.957  32.708  29.682  1.00  0.00           C
ATOM   1589  ROH CHO   279      74.607 216.658  14.582  1.00  0.00            
ATOM   1590  R1  CHO   279      76.057 215.808  16.832  1.00  0.00            
ATOM   1591  R2  CHO   279      77.257 213.308  17.032  1.00  0.00            
ATOM   1592  R3  CHO   279      79.507 214.758  17.532  1.00  0.00            
ATOM   1593  R4  CHO   279      79.807 212.308  19.082  1.00  0.00            
ATOM   1594  R5  CHO   279      79.957 214.358  19.832  1.00  0.00            
ATOM   1595  C1  CHO   279      83.407 213.108  20.782  1.00  0.00           C
ATOM   1596  C2  CHO   279      86.457 215.008  23.032  1.00  0.00           C
ATOM   1597  ROH CHO   280     193.157  25.158  15.082  1.00  0.00            
ATOM   1598  R1  CHO   280     193.657  24.558  17.782  1.00  0.00            
ATOM   1599  R2  CHO   280     194.557  26.408  19.632  1.00  0.00            
ATOM   1600  R3  CHO   280     192.357  25.608  21.032  1.00  0.00            
ATOM   1601  R4  CHO   280     194.207  26.708  23.032  1.00  0.00            
ATOM   1602  R5  CHO   280     193.257  24.758  23.082  1.00  0.00            
ATOM   1603  C1  CHO   280     191.957  26.158  26.382  1.00  0.00           C
ATOM   1604  C2  CHO   280     191.357  24.908  31.082  1.00  0.00           C
ATOM   1605  ROH CHO   281     188.007 140.608  22.132  1.00  0.00            
ATOM   1606  R1  CHO   281     188.357 139.558  24.732  1.00  0.00            
ATOM   1607  R2  CHO   281     190.307 140.408  26.432  1.00  0.00            
ATOM   1608  R3  CHO   281     188.207 140.758  28.132  1.00  0.00            
ATOM   1609  R4  CHO   281     190.557 140.408  29.882  1.00  0.00            
ATOM   1610  R5  CHO   281     188.657 139.258  29.982  1.00  0.00            
ATOM   1611  C1  CHO   281     188.707 140.708  33.482  1.00  0.00           C
ATOM   1612  C2  CHO   281     190.607 143.208  35.282  1.00  0.00           C
ATOM   1613  ROH CHO   282     120.007 113.208  57.582  1.00  0.00            
ATOM   1614  R1  CHO   282     120.707 111.658  55.282  1.00  0.00            
ATOM   1615  R2  CHO   282     119.257 109.458  54.482  1.00  0.00            
ATOM   1616  R3  CHO   282     119.157 110.808  52.132  1.00  0.00            
ATOM   1617  R4  CHO   282     119.007 107.958  51.382  1.00  0.00            
ATOM   1618  R5  CHO   282     120.457 109.458  50.632  1.00  0.00            
ATOM   1619  C1  CHO   282     118.807 108.308  47.332  1.00  0.00           C
ATOM   1620  C2  CHO   282     120.657 105.458  45.082  1.00  0.00           C
ATOM   1621  ROH CHO   283      25.807 186.858  38.982  1.00  0.00            
ATOM   1622  R1  CHO   283      26.357 187.458  36.282  1.00  0.00            
ATOM   1623  R2  CHO   283      24.807 186.558  34.182  1.00  0.00            
ATOM   1624  R3  CHO   283      24.757 189.208  33.532  1.00  0.00            
ATOM   1625  R4  CHO   283      24.207 187.808  31.032  1.00  0.00            
ATOM   1626  R5  CHO   283      25.757 189.308  31.382  1.00  0.00            
ATOM   1627  C1  CHO   283      23.807 191.008  28.582  1.00  0.00           C
ATOM   1628  C2  CHO   283      23.157 192.108  25.432  1.00  0.00           C
ATOM   1629  ROH CHO   284     206.107  64.458  15.082  1.00  0.00            
ATOM   1630  R1  CHO   284     208.407  63.308  16.282  1.00  0.00            
ATOM   1631  R2  CHO   284     209.107  63.758  18.882  1.00  0.00            
ATOM   1632  R3  CHO   284     209.107  61.058  19.032  1.00  0.00            
ATOM   1633  R4  CHO   284     210.807  61.908  21.282  1.00  0.00            
ATOM   1634  R5  CHO   284     211.357  60.458  19.682  1.00  0.00            
ATOM   1635  C1  CHO   284     211.757  58.258  22.782  1.00  0.00           C
ATOM   1636  C2  CHO   284     215.157  57.808  24.832  1.00  0.00           C
ATOM   1637  ROH CHO   285      19.657 221.708  11.632  1.00  0.00            
ATOM   1638  R1  CHO   285      21.707 219.858  12.232  1.00  0.00            
ATOM   1639  R2  CHO   285      24.357 220.308  11.632  1.00  0.00            
ATOM   1640  R3  CHO   285      24.707 219.858  14.282  1.00  0.00            
ATOM   1641  R4  CHO   285      27.407 219.808  13.182  1.00  0.00            
ATOM   1642  R5  CHO   285      26.507 218.258  14.382  1.00  0.00            
ATOM   1643  C1  CHO   285      29.507 219.058  16.532  1.00  0.00           C
ATOM   1644  C2  CHO   285      30.057 219.158  19.432  1.00  0.00           C
ATOM   1645  ROH CHO   286     157.507 214.758  44.432  1.00  0.00            
ATOM   1646  R1  CHO   286     157.057 215.708  41.782  1.00  0.00            
ATOM   1647  R2  CHO   286     157.907 218.208  40.932  1.00  0.00            
ATOM   1648  R3  CHO   286     159.107 216.758  38.932  1.00  0.00            
ATOM   1649  R4  CHO   286     158.957 219.458  37.882  1.00  0.00            
ATOM   1650  R5  CHO   286     158.207 217.608  36.932  1.00  0.00            
ATOM   1651  C1  CHO   286     160.657 218.808  34.232  1.00  0.00           C
ATOM   1652  C2  CHO   286     162.157 218.158  30.832  1.00  0.00           C
ATOM   1653  ROH CHO   287     109.307  29.058  42.432  1.00  0.00            
ATOM   1654  R1  CHO   287     108.607  28.858  39.682  1.00  0.00            
ATOM   1655  R2  CHO   287     110.457  29.008  37.682  1.00  0.00            
ATOM   1656  R3  CHO   287     109.357  26.658  36.932  1.00  0.00            
ATOM   1657  R4  CHO   287     110.007  28.008  34.382  1.00  0.00            
ATOM   1658  R5  CHO   287     108.107  27.208  34.982  1.00  0.00            
ATOM   1659  C1  CHO   287     108.707  25.208  31.782  1.00  0.00           C
ATOM   1660  C2  CHO   287     107.907  26.658  28.482  1.00  0.00           C
ATOM   1661  ROH CHO   288      24.407  32.958  47.832  1.00  0.00            
ATOM   1662  R1  CHO   288      25.407  33.708  45.282  1.00  0.00            
ATOM   1663  R2  CHO   288      25.207  32.108  43.082  1.00  0.00            
ATOM   1664  R3  CHO   288      24.007  34.258  41.982  1.00  0.00            
ATOM   1665  R4  CHO   288      25.507  33.008  39.782  1.00  0.00            
ATOM   1666  R5  CHO   288      25.657  35.108  40.432  1.00  0.00            
ATOM   1667  C1  CHO   288      24.557  35.608  36.782  1.00  0.00           C
ATOM   1668  C2  CHO   288      26.357  36.908  33.132  1.00  0.00           C
ATOM   1669  ROH CHO   289     125.607  27.958  40.332  1.00  0.00            
ATOM   1670  R1  CHO   289     127.107  27.008  38.132  1.00  0.00            
ATOM   1671  R2  CHO   289     125.907  26.108  35.782  1.00  0.00            
ATOM   1672  R3  CHO   289     127.557  27.908  34.632  1.00  0.00            
ATOM   1673  R4  CHO   289     126.407  26.408  32.382  1.00  0.00            
ATOM   1674  R5  CHO   289     128.557  26.708  32.782  1.00  0.00            
ATOM   1675  C1  CHO   289     128.307  28.258  29.332  1.00  0.00           C
ATOM   1676  C2  CHO   289     128.707  30.358  25.332  1.00  0.00           C
ATOM   1677  ROH CHO   290      96.707 125.708  53.132  1.00  0.00            
ATOM   1678  R1  CHO   290      97.007 123.858  51.032  1.00  0.00            
ATOM   1679  R2  CHO   290      94.857 122.508  49.932  1.00  0.00            
ATOM   1680  R3  CHO   290      95.807 123.558  47.582  1.00  0.00            
ATOM   1681  R4  CHO   290      94.557 121.008  46.832  1.00  0.00            
ATOM   1682  R5  CHO   290      96.607 121.658  46.382  1.00  0.00            
ATOM   1683  C1  CHO   290      95.257 121.108  42.832  1.00  0.00           C
ATOM   1684  C2  CHO   290      96.107 120.258  39.532  1.00  0.00           C
ATOM   1685  ROH CHO   291     158.757  37.608  16.382  1.00  0.00            
ATOM   1686  R1  CHO   291     160.407  38.208  18.632  1.00  0.00            
ATOM   1687  R2  CHO   291     159.457  38.108  21.232  1.00  0.00            
ATOM   1688  R3  CHO   291     161.607  36.508  21.582  1.00  0.00            
ATOM   1689  R4  CHO   291     160.707  37.158  24.282  1.00  0.00            
ATOM   1690  R5  CHO   291     162.757  37.408  23.482  1.00  0.00            
ATOM   1691  C1  CHO   291     163.457  35.008  26.432  1.00  0.00           C
ATOM   1692  C2  CHO   291     162.157  32.658  29.432  1.00  0.00           C
ATOM   1693  ROH CHO   292     133.107 201.208  16.632  1.00  0.00            
ATOM   1694  R1  CHO   292     132.007 202.158  19.082  1.00  0.00            
ATOM   1695  R2  CHO   292     129.857 200.958  20.282  1.00  0.00            
ATOM   1696  R3  CHO   292     131.557 200.808  22.432  1.00  0.00            
ATOM   1697  R4  CHO   292     128.907 201.408  23.582  1.00  0.00            
ATOM   1698  R5  CHO   292     130.757 202.558  23.882  1.00  0.00            
ATOM   1699  C1  CHO   292     129.957 201.558  27.482  1.00  0.00           C
ATOM   1700  C2  CHO   292     127.907 199.158  30.932  1.00  0.00           C
ATOM   1701  ROH CHO   293     198.257 167.758   9.232  1.00  0.00            
ATOM   1702  R1  CHO   293     200.607 167.608  10.832  1.00  0.00            
ATOM   1703  R2  CHO   293     200.657 168.508  13.432  1.00  0.00            
ATOM   1704  R3  CHO   293     201.607 166.008  13.932  1.00  0.00            
ATOM   1705  R4  CHO   293     201.657 167.358  16.532  1.00  0.00            
ATOM   1706  R5  CHO   293     203.357 166.358  15.582  1.00  0.00            
ATOM   1707  C1  CHO   293     203.157 164.358  18.782  1.00  0.00           C
ATOM   1708  C2  CHO   293     204.757 161.958  20.232  1.00  0.00           C
ATOM   1709  ROH CHO   294      70.357  -0.692  38.382  1.00  0.00            
ATOM   1710  R1  CHO   294      71.807  -0.042  36.032  1.00  0.00            
ATOM   1711  R2  CHO   294      70.907   1.808  34.182  1.00  0.00            
ATOM   1712  R3  CHO   294      73.357   2.908  34.582  1.00  0.00            
ATOM   1713  R4  CHO   294      72.007   4.708  32.732  1.00  0.00            
ATOM   1714  R5  CHO   294      73.957   3.808  32.432  1.00  0.00            
ATOM   1715  C1  CHO   294      74.907   7.508  32.232  1.00  0.00           C
ATOM   1716  C2  CHO   294      76.507   9.858  28.882  1.00  0.00           C
ATOM   1717  ROH CHO   295     138.907  98.408  26.532  1.00  0.00            
ATOM   1718  R1  CHO   295     139.257  99.208  29.232  1.00  0.00            
ATOM   1719  R2  CHO   295     137.157  99.558  30.982  1.00  0.00            
ATOM   1720  R3  CHO   295     138.607  97.858  32.532  1.00  0.00            
ATOM   1721  R4  CHO   295     136.207  98.458  34.132  1.00  0.00            
ATOM   1722  R5  CHO   295     138.307  98.658  34.782  1.00  0.00            
ATOM   1723  C1  CHO   295     137.057  96.208  37.382  1.00  0.00           C
ATOM   1724  C2  CHO   295     135.957  94.908  40.632  1.00  0.00           C
ATOM   1725  ROH CHO   296      81.757 216.658  22.732  1.00  0.00            
ATOM   1726  R1  CHO   296      82.857 219.008  23.832  1.00  0.00            
ATOM   1727  R2  CHO   296      84.457 218.958  26.082  1.00  0.00            
ATOM   1728  R3  CHO   296      86.157 220.358  24.482  1.00  0.00            
ATOM   1729  R4  CHO   296      87.107 220.908  27.182  1.00  0.00            
ATOM   1730  R5  CHO   296      86.607 222.358  25.682  1.00  0.00            
ATOM   1731  C1  CHO   296      90.207 223.358  26.332  1.00  0.00           C
ATOM   1732  C2  CHO   296      92.207 221.958  29.082  1.00  0.00           C
ATOM   1733  ROH CHO   297      28.907 143.958   3.382  1.00  0.00            
ATOM   1734  R1  CHO   297      28.057 143.758   6.082  1.00  0.00            
ATOM   1735  R2  CHO   297      28.307 141.458   7.582  1.00  0.00            
ATOM   1736  R3  CHO   297      29.657 143.058   9.282  1.00  0.00            
ATOM   1737  R4  CHO   297      28.057 141.308  10.982  1.00  0.00            
ATOM   1738  R5  CHO   297      28.057 143.458  11.032  1.00  0.00            
ATOM   1739  C1  CHO   297      29.107 142.708  14.632  1.00  0.00           C
ATOM   1740  C2  CHO   297      29.057 141.208  17.532  1.00  0.00           C
ATOM   1741  ROH CHO   298     204.607 136.208  51.382  1.00  0.00            
ATOM   1742  R1  CHO   298     205.457 134.758  49.082  1.00  0.00            
ATOM   1743  R2  CHO   298     204.207 132.458  48.232  1.00  0.00            
ATOM   1744  R3  CHO   298     204.107 133.808  45.882  1.00  0.00            
ATOM   1745  R4  CHO   298     203.057 131.158  45.232  1.00  0.00            
ATOM   1746  R5  CHO   298     204.657 132.208  44.182  1.00  0.00            
ATOM   1747  C1  CHO   298     202.257 131.658  41.282  1.00  0.00           C
ATOM   1748  C2  CHO   298     202.007 130.558  38.232  1.00  0.00           C
ATOM   1749  ROH CHO   299     153.407  46.858  14.882  1.00  0.00            
ATOM   1750  R1  CHO   299     154.107  45.658  17.332  1.00  0.00            
ATOM   1751  R2  CHO   299     154.207  47.108  19.732  1.00  0.00            
ATOM   1752  R3  CHO   299     152.507  45.108  20.532  1.00  0.00            
ATOM   1753  R4  CHO   299     153.907  46.008  22.982  1.00  0.00            
ATOM   1754  R5  CHO   299     153.757  43.958  22.232  1.00  0.00            
ATOM   1755  C1  CHO   299     152.157  43.508  25.682  1.00  0.00           C
ATOM   1756  C2  CHO   299     151.457  41.458  28.932  1.00  0.00           C
ATOM   1757  ROH CHO   300       9.757  51.858  47.432  1.00  0.00            
ATOM   1758  R1  CHO   300       8.757  51.008  44.932  1.00  0.00            
ATOM   1759  R2  CHO   300       6.107  51.308  44.232  1.00  0.00            
ATOM   1760  R3  CHO   300       7.157  52.508  42.032  1.00  0.00            
ATOM   1761  R4  CHO   300       4.707  51.258  41.082  1.00  0.00            
ATOM   1762  R5  CHO   300       6.707  51.008  40.232  1.00  0.00            
ATOM   1763  C1  CHO   300       4.907  52.408  37.182  1.00  0.00           C
ATOM   1764  C2  CHO   300       1.057  49.808  36.082  1.00  0.00           C
ATOM   1765  ROH CHO   301     178.107 193.808  20.782  1.00  0.00            
ATOM   1766  R1  CHO   301     178.457 192.058  22.982  1.00  0.00            
ATOM   1767  R2  CHO   301     177.457 192.608  25.482  1.00  0.00            
ATOM   1768  R3  CHO   301     176.257 190.208  25.232  1.00  0.00            
ATOM   1769  R4  CHO   301     175.957 190.908  28.082  1.00  0.00            
ATOM   1770  R5  CHO   301     176.807 189.058  27.232  1.00  0.00            
ATOM   1771  C1  CHO   301     173.957 187.608  29.332  1.00  0.00           C
ATOM   1772  C2  CHO   301     175.457 183.808  30.782  1.00  0.00           C
ATOM   1773  ROH CHO   302     158.307 163.308  24.632  1.00  0.00            
ATOM   1774  R1  CHO   302     158.807 163.958  27.332  1.00  0.00            
ATOM   1775  R2  CHO   302     157.557 166.058  28.632  1.00  0.00            
ATOM   1776  R3  CHO   302     156.907 164.158  30.432  1.00  0.00            
ATOM   1777  R4  CHO   302     156.457 166.658  31.832  1.00  0.00            
ATOM   1778  R5  CHO   302     157.657 165.008  32.532  1.00  0.00            
ATOM   1779  C1  CHO   302     155.157 165.208  35.382  1.00  0.00           C
ATOM   1780  C2  CHO   302     155.807 164.558  38.882  1.00  0.00           C
ATOM   1781  ROH CHO   303     201.957 164.558  41.782  1.00  0.00            
ATOM   1782  R1  CHO   303     200.507 164.658  39.332  1.00  0.00            
ATOM   1783  R2  CHO   303     200.107 167.008  37.982  1.00  0.00            
ATOM   1784  R3  CHO   303     201.207 165.608  35.932  1.00  0.00            
ATOM   1785  R4  CHO   303     200.207 168.058  34.682  1.00  0.00            
ATOM   1786  R5  CHO   303     199.757 166.008  34.032  1.00  0.00            
ATOM   1787  C1  CHO   303     201.307 167.358  30.832  1.00  0.00           C
ATOM   1788  C2  CHO   303     199.707 164.608  27.782  1.00  0.00           C
ATOM   1789  ROH CHO   304      40.957 210.708  35.582  1.00  0.00            
ATOM   1790  R1  CHO   304      39.257 210.708  33.332  1.00  0.00            
ATOM   1791  R2  CHO   304      38.807 213.008  31.832  1.00  0.00            
ATOM   1792  R3  CHO   304      39.507 211.408  29.782  1.00  0.00            
ATOM   1793  R4  CHO   304      37.507 213.158  28.632  1.00  0.00            
ATOM   1794  R5  CHO   304      37.507 211.008  28.582  1.00  0.00            
ATOM   1795  C1  CHO   304      37.457 211.758  24.832  1.00  0.00           C
ATOM   1796  C2  CHO   304      35.707 214.408  23.782  1.00  0.00           C
ATOM   1797  ROH CHO   305      52.507  87.208  48.282  1.00  0.00            
ATOM   1798  R1  CHO   305      53.057  84.958  46.632  1.00  0.00            
ATOM   1799  R2  CHO   305      52.457  85.008  43.882  1.00  0.00            
ATOM   1800  R3  CHO   305      55.107  84.308  43.682  1.00  0.00            
ATOM   1801  R4  CHO   305      54.057  84.258  40.932  1.00  0.00            
ATOM   1802  R5  CHO   305      55.107  82.658  41.982  1.00  0.00            
ATOM   1803  C1  CHO   305      57.507  83.158  38.982  1.00  0.00           C
ATOM   1804  C2  CHO   305      58.457  85.008  35.232  1.00  0.00           C
ATOM   1805  ROH CHO   306     216.757  34.658  47.632  1.00  0.00            
ATOM   1806  R1  CHO   306     217.207  34.008  44.932  1.00  0.00            
ATOM   1807  R2  CHO   306     215.457  32.408  43.482  1.00  0.00            
ATOM   1808  R3  CHO   306     215.507  34.508  41.782  1.00  0.00            
ATOM   1809  R4  CHO   306     214.957  32.158  40.082  1.00  0.00            
ATOM   1810  R5  CHO   306     216.557  33.608  39.782  1.00  0.00            
ATOM   1811  C1  CHO   306     214.657  33.958  36.482  1.00  0.00           C
ATOM   1812  C2  CHO   306     215.807  32.108  33.582  1.00  0.00           C
ATOM   1813  ROH CHO   307     206.207  32.508  48.782  1.00  0.00            
ATOM   1814  R1  CHO   307     206.157  31.308  46.232  1.00  0.00            
ATOM   1815  R2  CHO   307     203.807  30.858  44.832  1.00  0.00            
ATOM   1816  R3  CHO   307     205.107  32.308  42.882  1.00  0.00            
ATOM   1817  R4  CHO   307     203.957  29.958  41.482  1.00  0.00            
ATOM   1818  R5  CHO   307     206.057  30.608  41.432  1.00  0.00            
ATOM   1819  C1  CHO   307     205.207  30.758  37.732  1.00  0.00           C
ATOM   1820  C2  CHO   307     205.207  29.758  33.232  1.00  0.00           C
ATOM   1821  ROH CHO   308     127.507  83.058  22.932  1.00  0.00            
ATOM   1822  R1  CHO   308     127.407  84.308  25.432  1.00  0.00            
ATOM   1823  R2  CHO   308     126.257  83.158  27.632  1.00  0.00            
ATOM   1824  R3  CHO   308     128.657  83.658  28.832  1.00  0.00            
ATOM   1825  R4  CHO   308     126.807  83.358  31.082  1.00  0.00            
ATOM   1826  R5  CHO   308     128.157  85.008  30.682  1.00  0.00            
ATOM   1827  C1  CHO   308     129.357  83.908  34.132  1.00  0.00           C
ATOM   1828  C2  CHO   308     126.957  82.058  36.482  1.00  0.00           C
ATOM   1829  ROH CHO   309      62.257 176.608   6.932  1.00  0.00            
ATOM   1830  R1  CHO   309      61.557 176.458   9.682  1.00  0.00            
ATOM   1831  R2  CHO   309      60.957 178.708  11.132  1.00  0.00            
ATOM   1832  R3  CHO   309      58.657 177.358  11.682  1.00  0.00            
ATOM   1833  R4  CHO   309      58.707 179.558  13.632  1.00  0.00            
ATOM   1834  R5  CHO   309      58.507 177.408  14.082  1.00  0.00            
ATOM   1835  C1  CHO   309      55.207 178.758  15.632  1.00  0.00           C
ATOM   1836  C2  CHO   309      51.307 179.258  15.982  1.00  0.00           C
ATOM   1837  ROH CHO   310     140.107 205.158  43.782  1.00  0.00            
ATOM   1838  R1  CHO   310     138.907 203.508  41.782  1.00  0.00            
ATOM   1839  R2  CHO   310     136.407 204.058  40.682  1.00  0.00            
ATOM   1840  R3  CHO   310     137.807 203.908  38.332  1.00  0.00            
ATOM   1841  R4  CHO   310     134.957 203.758  37.582  1.00  0.00            
ATOM   1842  R5  CHO   310     136.557 202.358  37.032  1.00  0.00            
ATOM   1843  C1  CHO   310     135.357 203.508  33.532  1.00  0.00           C
ATOM   1844  C2  CHO   310     133.307 201.008  30.832  1.00  0.00           C
ATOM   1845  ROH CHO   311     161.507  27.208  11.332  1.00  0.00            
ATOM   1846  R1  CHO   311     162.057  26.358  13.982  1.00  0.00            
ATOM   1847  R2  CHO   311     162.507  28.108  16.032  1.00  0.00            
ATOM   1848  R3  CHO   311     160.507  26.758  17.232  1.00  0.00            
ATOM   1849  R4  CHO   311     162.307  27.558  19.432  1.00  0.00            
ATOM   1850  R5  CHO   311     161.607  25.558  19.032  1.00  0.00            
ATOM   1851  C1  CHO   311     160.257  26.008  22.532  1.00  0.00           C
ATOM   1852  C2  CHO   311     158.307  24.558  25.732  1.00  0.00           C
ATOM   1853  ROH CHO   312      83.507 130.858  31.382  1.00  0.00            
ATOM   1854  R1  CHO   312      82.857 130.358  34.082  1.00  0.00            
ATOM   1855  R2  CHO   312      82.307 132.358  35.882  1.00  0.00            
ATOM   1856  R3  CHO   312      80.007 131.008  36.282  1.00  0.00            
ATOM   1857  R4  CHO   312      80.507 132.308  38.832  1.00  0.00            
ATOM   1858  R5  CHO   312      80.157 130.158  38.532  1.00  0.00            
ATOM   1859  C1  CHO   312      77.307 130.958  40.932  1.00  0.00           C
ATOM   1860  C2  CHO   312      79.157 133.108  43.682  1.00  0.00           C
ATOM   1861  ROH CHO   313     137.357 211.508  44.732  1.00  0.00            
ATOM   1862  R1  CHO   313     138.407 210.808  42.182  1.00  0.00            
ATOM   1863  R2  CHO   313     137.207 208.908  40.532  1.00  0.00            
ATOM   1864  R3  CHO   313     137.257 210.908  38.732  1.00  0.00            
ATOM   1865  R4  CHO   313     136.907 208.508  37.132  1.00  0.00            
ATOM   1866  R5  CHO   313     138.457 210.008  36.832  1.00  0.00            
ATOM   1867  C1  CHO   313     136.807 210.158  33.432  1.00  0.00           C
ATOM   1868  C2  CHO   313     135.657 207.408  30.232  1.00  0.00           C
ATOM   1869  ROH CHO   314     197.307  53.608  17.082  1.00  0.00            
ATOM   1870  R1  CHO   314     196.207  52.808  19.582  1.00  0.00            
ATOM   1871  R2  CHO   314     196.607  50.308  20.682  1.00  0.00            
ATOM   1872  R3  CHO   314     197.457  51.708  22.832  1.00  0.00            
ATOM   1873  R4  CHO   314     197.107  49.008  23.832  1.00  0.00            
ATOM   1874  R5  CHO   314     196.207  50.808  24.632  1.00  0.00            
ATOM   1875  C1  CHO   314     198.207  49.558  27.682  1.00  0.00           C
ATOM   1876  C2  CHO   314     198.107  48.708  31.532  1.00  0.00           C
ATOM   1877  ROH CHO   315      86.707 183.908  35.482  1.00  0.00            
ATOM   1878  R1  CHO   315      87.407 184.308  32.732  1.00  0.00            
ATOM   1879  R2  CHO   315      85.507 184.908  30.832  1.00  0.00            
ATOM   1880  R3  CHO   315      87.157 187.008  30.332  1.00  0.00            
ATOM   1881  R4  CHO   315      86.007 186.408  27.732  1.00  0.00            
ATOM   1882  R5  CHO   315      88.107 186.558  28.232  1.00  0.00            
ATOM   1883  C1  CHO   315      87.857 189.208  25.482  1.00  0.00           C
ATOM   1884  C2  CHO   315      87.407 191.458  24.232  1.00  0.00           C
ATOM   1885  ROH CHO   316     221.107 132.908  15.232  1.00  0.00            
ATOM   1886  R1  CHO   316     222.357 133.208  17.782  1.00  0.00            
ATOM   1887  R2  CHO   316     223.307 135.608  18.732  1.00  0.00            
ATOM   1888  R3  CHO   316     221.707 135.058  20.832  1.00  0.00            
ATOM   1889  R4  CHO   316     223.807 136.808  21.932  1.00  0.00            
ATOM   1890  R5  CHO   316     223.207 134.858  22.682  1.00  0.00            
ATOM   1891  C1  CHO   316     222.607 136.958  25.782  1.00  0.00           C
ATOM   1892  C2  CHO   316     222.557 138.558  30.032  1.00  0.00           C
ATOM   1893  ROH CHO   317     219.257 109.508  19.082  1.00  0.00            
ATOM   1894  R1  CHO   317     219.557 107.308  20.832  1.00  0.00            
ATOM   1895  R2  CHO   317     219.707 107.658  23.582  1.00  0.00            
ATOM   1896  R3  CHO   317     217.657 105.858  23.582  1.00  0.00            
ATOM   1897  R4  CHO   317     218.357 106.208  26.432  1.00  0.00            
ATOM   1898  R5  CHO   317     218.207 104.308  25.332  1.00  0.00            
ATOM   1899  C1  CHO   317     215.657 103.708  28.082  1.00  0.00           C
ATOM   1900  C2  CHO   317     213.657 100.908  30.332  1.00  0.00           C
ATOM   1901  ROH CHO   318     158.307 137.908  56.182  1.00  0.00            
ATOM   1902  R1  CHO   318     157.807 139.308  53.782  1.00  0.00            
ATOM   1903  R2  CHO   318     159.807 140.508  52.332  1.00  0.00            
ATOM   1904  R3  CHO   318     158.807 139.008  50.282  1.00  0.00            
ATOM   1905  R4  CHO   318     160.707 140.858  49.032  1.00  0.00            
ATOM   1906  R5  CHO   318     158.607 140.508  48.482  1.00  0.00            
ATOM   1907  C1  CHO   318     160.307 139.658  45.182  1.00  0.00           C
ATOM   1908  C2  CHO   318     161.607 137.008  42.582  1.00  0.00           C
ATOM   1909  ROH CHO   319     100.757 154.158  47.632  1.00  0.00            
ATOM   1910  R1  CHO   319     102.057 154.258  45.132  1.00  0.00            
ATOM   1911  R2  CHO   319     101.957 152.158  43.332  1.00  0.00            
ATOM   1912  R3  CHO   319     101.007 154.058  41.632  1.00  0.00            
ATOM   1913  R4  CHO   319     103.257 152.758  40.182  1.00  0.00            
ATOM   1914  R5  CHO   319     103.007 154.908  40.582  1.00  0.00            
ATOM   1915  C1  CHO   319     103.107 154.908  36.782  1.00  0.00           C
ATOM   1916  C2  CHO   319     106.457 153.708  34.532  1.00  0.00           C
ATOM   1917  ROH CHO   320     128.657  14.808  40.682  1.00  0.00            
ATOM   1918  R1  CHO   320     127.457  14.358  38.182  1.00  0.00            
ATOM   1919  R2  CHO   320     127.057  16.358  36.332  1.00  0.00            
ATOM   1920  R3  CHO   320     128.407  14.708  34.682  1.00  0.00            
ATOM   1921  R4  CHO   320     127.207  16.708  32.932  1.00  0.00            
ATOM   1922  R5  CHO   320     127.007  14.558  32.732  1.00  0.00            
ATOM   1923  C1  CHO   320     128.557  15.358  29.382  1.00  0.00           C
ATOM   1924  C2  CHO   320     127.157  15.708  25.382  1.00  0.00           C
ATOM   1925  ROH CHO   321     110.407 135.508  23.382  1.00  0.00            
ATOM   1926  R1  CHO   321     109.707 135.008  26.082  1.00  0.00            
ATOM   1927  R2  CHO   321     111.457 135.258  28.182  1.00  0.00            
ATOM   1928  R3  CHO   321     109.507 136.908  29.182  1.00  0.00            
ATOM   1929  R4  CHO   321     111.207 136.158  31.482  1.00  0.00            
ATOM   1930  R5  CHO   321     109.007 135.958  31.332  1.00  0.00            
ATOM   1931  C1  CHO   321     109.207 138.208  34.382  1.00  0.00           C
ATOM   1932  C2  CHO   321     112.707 139.408  36.782  1.00  0.00           C
ATOM   1933  ROH CHO   322      14.557  54.558  49.582  1.00  0.00            
ATOM   1934  R1  CHO   322      14.007  56.908  48.082  1.00  0.00            
ATOM   1935  R2  CHO   322      15.807  58.058  46.382  1.00  0.00            
ATOM   1936  R3  CHO   322      13.807  57.808  44.582  1.00  0.00            
ATOM   1937  R4  CHO   322      15.507  59.908  43.432  1.00  0.00            
ATOM   1938  R5  CHO   322      13.407  60.058  43.832  1.00  0.00            
ATOM   1939  C1  CHO   322      13.457  60.758  40.082  1.00  0.00           C
ATOM   1940  C2  CHO   322      13.457  61.558  36.432  1.00  0.00           C
ATOM   1941  ROH CHO   323     134.807  96.908  26.982  1.00  0.00            
ATOM   1942  R1  CHO   323     134.507  94.858  28.882  1.00  0.00            
ATOM   1943  R2  CHO   323     135.207  95.158  31.532  1.00  0.00            
ATOM   1944  R3  CHO   323     132.657  94.358  31.982  1.00  0.00            
ATOM   1945  R4  CHO   323     134.057  93.858  34.532  1.00  0.00            
ATOM   1946  R5  CHO   323     132.907  92.408  33.382  1.00  0.00            
ATOM   1947  C1  CHO   323     130.957  92.358  36.682  1.00  0.00           C
ATOM   1948  C2  CHO   323     130.207  90.158  40.132  1.00  0.00           C
ATOM   1949  ROH CHO   324     217.307  84.808  48.682  1.00  0.00            
ATOM   1950  R1  CHO   324     218.107  85.608  46.082  1.00  0.00            
ATOM   1951  R2  CHO   324     219.307  83.908  44.282  1.00  0.00            
ATOM   1952  R3  CHO   324     217.257  84.658  42.682  1.00  0.00            
ATOM   1953  R4  CHO   324     219.257  83.508  40.882  1.00  0.00            
ATOM   1954  R5  CHO   324     218.357  85.508  40.732  1.00  0.00            
ATOM   1955  C1  CHO   324     217.357  84.058  37.332  1.00  0.00           C
ATOM   1956  C2  CHO   324     216.507  85.008  33.382  1.00  0.00           C
ATOM   1957  ROH CHO   325     124.807 174.208  26.882  1.00  0.00            
ATOM   1958  R1  CHO   325     127.507 173.958  27.732  1.00  0.00            
ATOM   1959  R2  CHO   325     129.657 174.108  25.982  1.00  0.00            
ATOM   1960  R3  CHO   325     130.457 176.058  27.682  1.00  0.00            
ATOM   1961  R4  CHO   325     132.957 174.958  26.582  1.00  0.00            
ATOM   1962  R5  CHO   325     132.457 175.158  28.682  1.00  0.00            
ATOM   1963  C1  CHO   325     135.657 177.258  28.482  1.00  0.00           C
ATOM   1964  C2  CHO   325     137.207 176.458  30.982  1.00  0.00           C
ATOM   1965  ROH CHO   326      79.957  92.508  20.382  1.00  0.00            
ATOM   1966  R1  CHO   326      79.457  93.458  22.982  1.00  0.00            
ATOM   1967  R2  CHO   326      79.257  91.758  25.182  1.00  0.00            
ATOM   1968  R3  CHO   326      81.157  93.358  26.182  1.00  0.00            
ATOM   1969  R4  CHO   326      80.157  91.858  28.482  1.00  0.00            
ATOM   1970  R5  CHO   326      80.307  94.008  28.332  1.00  0.00            
ATOM   1971  C1  CHO   326      82.507  93.408  31.432  1.00  0.00           C
ATOM   1972  C2  CHO   326      83.007  95.208  35.032  1.00  0.00           C
ATOM   1973  ROH CHO   327      45.707  82.608  16.182  1.00  0.00            
ATOM   1974  R1  CHO   327      46.507  83.258  18.782  1.00  0.00            
ATOM   1975  R2  CHO   327      44.757  83.508  20.882  1.00  0.00            
ATOM   1976  R3  CHO   327      46.407  81.708  22.082  1.00  0.00            
ATOM   1977  R4  CHO   327      45.407  83.358  24.282  1.00  0.00            
ATOM   1978  R5  CHO   327      47.507  82.958  23.832  1.00  0.00            
ATOM   1979  C1  CHO   327      47.357  81.608  27.382  1.00  0.00           C
ATOM   1980  C2  CHO   327      48.607  85.258  28.932  1.00  0.00           C
ATOM   1981  ROH CHO   328      50.607  59.758  14.682  1.00  0.00            
ATOM   1982  R1  CHO   328      50.207  60.358  17.432  1.00  0.00            
ATOM   1983  R2  CHO   328      49.357  58.458  19.232  1.00  0.00            
ATOM   1984  R3  CHO   328      51.607  59.258  20.582  1.00  0.00            
ATOM   1985  R4  CHO   328      49.907  57.958  22.582  1.00  0.00            
ATOM   1986  R5  CHO   328      50.807  59.958  22.732  1.00  0.00            
ATOM   1987  C1  CHO   328      52.357  58.358  25.832  1.00  0.00           C
ATOM   1988  C2  CHO   328      53.307  56.358  27.882  1.00  0.00           C
ATOM   1989  ROH CHO   329     129.307 118.558  62.682  1.00  0.00            
ATOM   1990  R1  CHO   329     128.907 117.658  60.032  1.00  0.00            
ATOM   1991  R2  CHO   329     127.407 119.058  58.182  1.00  0.00            
ATOM   1992  R3  CHO   329     129.707 118.858  56.682  1.00  0.00            
ATOM   1993  R4  CHO   329     127.507 119.008  54.732  1.00  0.00            
ATOM   1994  R5  CHO   329     129.057 117.458  54.832  1.00  0.00            
ATOM   1995  C1  CHO   329     129.707 118.758  51.332  1.00  0.00           C
ATOM   1996  C2  CHO   329     131.257 118.158  47.432  1.00  0.00           C
ATOM   1997  ROH CHO   330     147.007  54.558  51.782  1.00  0.00            
ATOM   1998  R1  CHO   330     147.357  54.908  49.032  1.00  0.00            
ATOM   1999  R2  CHO   330     145.507  56.258  47.432  1.00  0.00            
ATOM   2000  R3  CHO   330     147.657  57.758  46.732  1.00  0.00            
ATOM   2001  R4  CHO   330     145.707  58.258  44.632  1.00  0.00            
ATOM   2002  R5  CHO   330     147.757  57.558  44.332  1.00  0.00            
ATOM   2003  C1  CHO   330     147.857  60.808  42.332  1.00  0.00           C
ATOM   2004  C2  CHO   330     146.557  59.508  39.482  1.00  0.00           C
ATOM   2005  ROH CHO   331      87.357  62.808  21.832  1.00  0.00            
ATOM   2006  R1  CHO   331      87.607  61.058  24.082  1.00  0.00            
ATOM   2007  R2  CHO   331      86.857  61.858  26.582  1.00  0.00            
ATOM   2008  R3  CHO   331      85.357  59.608  26.532  1.00  0.00            
ATOM   2009  R4  CHO   331      85.607  60.208  29.382  1.00  0.00            
ATOM   2010  R5  CHO   331      86.057  58.308  28.432  1.00  0.00            
ATOM   2011  C1  CHO   331      83.407  57.158  30.932  1.00  0.00           C
ATOM   2012  C2  CHO   331      82.357  57.858  34.532  1.00  0.00           C
ATOM   2013  ROH CHO   332      71.557  87.858  18.482  1.00  0.00            
ATOM   2014  R1  CHO   332      70.957  87.408  21.232  1.00  0.00            
ATOM   2015  R2  CHO   332      68.757  85.958  22.032  1.00  0.00            
ATOM   2016  R3  CHO   332      70.607  84.508  23.432  1.00  0.00            
ATOM   2017  R4  CHO   332      68.057  83.608  24.482  1.00  0.00            
ATOM   2018  R5  CHO   332      69.757  84.408  25.632  1.00  0.00            
ATOM   2019  C1  CHO   332      69.407  80.958  27.232  1.00  0.00           C
ATOM   2020  C2  CHO   332      72.357  80.308  29.682  1.00  0.00           C
ATOM   2021  ROH CHO   333     177.007  83.558  30.732  1.00  0.00            
ATOM   2022  R1  CHO   333     178.807  84.508  32.682  1.00  0.00            
ATOM   2023  R2  CHO   333     178.057  85.008  35.282  1.00  0.00            
ATOM   2024  R3  CHO   333     180.107  83.308  35.882  1.00  0.00            
ATOM   2025  R4  CHO   333     179.807  84.958  38.282  1.00  0.00            
ATOM   2026  R5  CHO   333     181.657  84.658  37.132  1.00  0.00            
ATOM   2027  C1  CHO   333     182.757  83.408  40.532  1.00  0.00           C
ATOM   2028  C2  CHO   333     182.357  83.058  43.932  1.00  0.00           C
ATOM   2029  ROH CHO   334      70.607 108.458  47.482  1.00  0.00            
ATOM   2030  R1  CHO   334      71.307 108.558  44.782  1.00  0.00            
ATOM   2031  R2  CHO   334      73.007 106.708  43.582  1.00  0.00            
ATOM   2032  R3  CHO   334      70.907 106.408  41.832  1.00  0.00            
ATOM   2033  R4  CHO   334      73.307 105.708  40.282  1.00  0.00            
ATOM   2034  R5  CHO   334      71.807 107.208  39.732  1.00  0.00            
ATOM   2035  C1  CHO   334      71.507 104.858  36.732  1.00  0.00           C
ATOM   2036  C2  CHO   334      70.007 101.208  34.282  1.00  0.00           C
ATOM   2037  ROH CHO   335     170.657 100.558  55.032  1.00  0.00            
ATOM   2038  R1  CHO   335     169.707 101.408  52.482  1.00  0.00            
ATOM   2039  R2  CHO   335     169.857  99.858  50.232  1.00  0.00            
ATOM   2040  R3  CHO   335     167.157 100.358  50.082  1.00  0.00            
ATOM   2041  R4  CHO   335     167.757  98.758  47.682  1.00  0.00            
ATOM   2042  R5  CHO   335     166.757 100.708  47.782  1.00  0.00            
ATOM   2043  C1  CHO   335     164.007  98.658  46.082  1.00  0.00           C
ATOM   2044  C2  CHO   335     162.107  94.808  45.682  1.00  0.00           C
ATOM   2045  ROH CHO   336     187.557 166.108  48.032  1.00  0.00            
ATOM   2046  R1  CHO   336     188.307 165.508  45.382  1.00  0.00            
ATOM   2047  R2  CHO   336     186.657 165.908  43.232  1.00  0.00            
ATOM   2048  R3  CHO   336     188.807 167.308  42.282  1.00  0.00            
ATOM   2049  R4  CHO   336     187.757 165.858  39.932  1.00  0.00            
ATOM   2050  R5  CHO   336     189.807 165.808  40.682  1.00  0.00            
ATOM   2051  C1  CHO   336     190.357 167.108  37.132  1.00  0.00           C
ATOM   2052  C2  CHO   336     189.607 163.758  35.582  1.00  0.00           C
ATOM   2053  ROH CHO   337     174.507   9.608  11.732  1.00  0.00            
ATOM   2054  R1  CHO   337     175.457   8.308  14.082  1.00  0.00            
ATOM   2055  R2  CHO   337     176.007   9.708  16.382  1.00  0.00            
ATOM   2056  R3  CHO   337     174.307   7.858  17.482  1.00  0.00            
ATOM   2057  R4  CHO   337     175.607   9.158  19.782  1.00  0.00            
ATOM   2058  R5  CHO   337     175.507   7.008  19.382  1.00  0.00            
ATOM   2059  C1  CHO   337     173.807   7.108  22.782  1.00  0.00           C
ATOM   2060  C2  CHO   337     173.407   7.608  27.082  1.00  0.00           C
ATOM   2061  ROH CHO   338     191.407  61.108  18.932  1.00  0.00            
ATOM   2062  R1  CHO   338     190.457  60.358  21.482  1.00  0.00            
ATOM   2063  R2  CHO   338     191.007  57.908  22.632  1.00  0.00            
ATOM   2064  R3  CHO   338     191.907  59.408  24.682  1.00  0.00            
ATOM   2065  R4  CHO   338     191.457  56.758  25.882  1.00  0.00            
ATOM   2066  R5  CHO   338     190.657  58.658  26.582  1.00  0.00            
ATOM   2067  C1  CHO   338     192.607  57.558  29.682  1.00  0.00           C
ATOM   2068  C2  CHO   338     190.657  56.158  32.182  1.00  0.00           C
ATOM   2069  ROH CHO   339     192.507  67.208  18.182  1.00  0.00            
ATOM   2070  R1  CHO   339     191.407  67.108  20.782  1.00  0.00            
ATOM   2071  R2  CHO   339     190.257  64.808  21.832  1.00  0.00            
ATOM   2072  R3  CHO   339     192.007  65.258  23.882  1.00  0.00            
ATOM   2073  R4  CHO   339     190.257  63.158  24.832  1.00  0.00            
ATOM   2074  R5  CHO   339     190.707  65.008  25.832  1.00  0.00            
ATOM   2075  C1  CHO   339     191.907  62.558  28.482  1.00  0.00           C
ATOM   2076  C2  CHO   339     194.307  61.258  32.082  1.00  0.00           C
ATOM   2077  ROH CHO   340     218.007  11.258  46.582  1.00  0.00            
ATOM   2078  R1  CHO   340     217.957  12.258  43.932  1.00  0.00            
ATOM   2079  R2  CHO   340     218.457  10.608  41.732  1.00  0.00            
ATOM   2080  R3  CHO   340     216.057  11.608  40.882  1.00  0.00            
ATOM   2081  R4  CHO   340     217.707  11.458  38.432  1.00  0.00            
ATOM   2082  R5  CHO   340     216.657  13.208  39.182  1.00  0.00            
ATOM   2083  C1  CHO   340     215.057  12.808  35.732  1.00  0.00           C
ATOM   2084  C2  CHO   340     217.407  12.608  32.482  1.00  0.00           C
ATOM   2085  ROH CHO   341      61.857 112.108  43.682  1.00  0.00            
ATOM   2086  R1  CHO   341      61.157 111.808  40.932  1.00  0.00            
ATOM   2087  R2  CHO   341      63.057 111.758  38.932  1.00  0.00            
ATOM   2088  R3  CHO   341      61.857 109.408  38.332  1.00  0.00            
ATOM   2089  R4  CHO   341      63.357 110.158  35.882  1.00  0.00            
ATOM   2090  R5  CHO   341      61.257 109.658  36.032  1.00  0.00            
ATOM   2091  C1  CHO   341      62.407 107.008  33.532  1.00  0.00           C
ATOM   2092  C2  CHO   341      64.207 106.608  30.232  1.00  0.00           C
ATOM   2093  ROH CHO   342     105.357   2.058  41.632  1.00  0.00            
ATOM   2094  R1  CHO   342     105.907   1.558  38.882  1.00  0.00            
ATOM   2095  R2  CHO   342     107.157   3.408  37.232  1.00  0.00            
ATOM   2096  R3  CHO   342     108.857   1.358  36.732  1.00  0.00            
ATOM   2097  R4  CHO   342     109.457   3.308  34.682  1.00  0.00            
ATOM   2098  R5  CHO   342     108.957   1.208  34.382  1.00  0.00            
ATOM   2099  C1  CHO   342     112.357   1.308  32.682  1.00  0.00           C
ATOM   2100  C2  CHO   342     115.257   1.408  28.982  1.00  0.00           C
ATOM   2101  ROH CHO   343     105.757  92.008  53.432  1.00  0.00            
ATOM   2102  R1  CHO   343     104.707  92.108  50.832  1.00  0.00            
ATOM   2103  R2  CHO   343     104.957  94.358  49.232  1.00  0.00            
ATOM   2104  R3  CHO   343     106.057  92.608  47.482  1.00  0.00            
ATOM   2105  R4  CHO   343     106.257  95.208  46.132  1.00  0.00            
ATOM   2106  R5  CHO   343     105.357  93.408  45.332  1.00  0.00            
ATOM   2107  C1  CHO   343     108.057  94.058  42.682  1.00  0.00           C
ATOM   2108  C2  CHO   343     107.257  96.008  38.782  1.00  0.00           C
ATOM   2109  ROH CHO   344     124.057 193.458  16.132  1.00  0.00            
ATOM   2110  R1  CHO   344     123.057 194.908  18.332  1.00  0.00            
ATOM   2111  R2  CHO   344     121.007 193.958  19.882  1.00  0.00            
ATOM   2112  R3  CHO   344     122.757 194.308  21.932  1.00  0.00            
ATOM   2113  R4  CHO   344     120.107 194.658  23.182  1.00  0.00            
ATOM   2114  R5  CHO   344     121.807 196.058  23.232  1.00  0.00            
ATOM   2115  C1  CHO   344     121.307 195.458  26.982  1.00  0.00           C
ATOM   2116  C2  CHO   344     122.957 198.208  29.832  1.00  0.00           C
ATOM   2117  ROH CHO   345      63.707 113.958  13.882  1.00  0.00            
ATOM   2118  R1  CHO   345      62.207 113.458  16.182  1.00  0.00            
ATOM   2119  R2  CHO   345      61.707 110.858  17.082  1.00  0.00            
ATOM   2120  R3  CHO   345      62.707 111.858  19.432  1.00  0.00            
ATOM   2121  R4  CHO   345      60.907 109.658  20.232  1.00  0.00            
ATOM   2122  R5  CHO   345      60.907 111.708  20.932  1.00  0.00            
ATOM   2123  C1  CHO   345      61.407 109.858  24.232  1.00  0.00           C
ATOM   2124  C2  CHO   345      58.307 108.558  27.282  1.00  0.00           C
ATOM   2125  ROH CHO   346      21.007 127.458  10.082  1.00  0.00            
ATOM   2126  R1  CHO   346      22.207 128.008  12.582  1.00  0.00            
ATOM   2127  R2  CHO   346      20.707 128.808  14.782  1.00  0.00            
ATOM   2128  R3  CHO   346      21.957 126.708  15.932  1.00  0.00            
ATOM   2129  R4  CHO   346      21.807 128.758  18.082  1.00  0.00            
ATOM   2130  R5  CHO   346      23.607 127.708  17.382  1.00  0.00            
ATOM   2131  C1  CHO   346      23.557 126.708  21.082  1.00  0.00           C
ATOM   2132  C2  CHO   346      26.257 128.308  23.282  1.00  0.00           C
ATOM   2133  ROH CHO   347      47.357 173.608  35.632  1.00  0.00            
ATOM   2134  R1  CHO   347      46.807 171.908  33.482  1.00  0.00            
ATOM   2135  R2  CHO   347      47.057 172.658  30.832  1.00  0.00            
ATOM   2136  R3  CHO   347      48.657 170.458  30.682  1.00  0.00            
ATOM   2137  R4  CHO   347      47.957 171.058  27.932  1.00  0.00            
ATOM   2138  R5  CHO   347      47.657 169.158  28.932  1.00  0.00            
ATOM   2139  C1  CHO   347      49.907 168.058  26.032  1.00  0.00           C
ATOM   2140  C2  CHO   347      51.707 168.008  22.432  1.00  0.00           C
ATOM   2141  ROH CHO   348     170.807 186.108  44.532  1.00  0.00            
ATOM   2142  R1  CHO   348     172.507 185.358  42.382  1.00  0.00            
ATOM   2143  R2  CHO   348     173.207 182.758  41.882  1.00  0.00            
ATOM   2144  R3  CHO   348     172.257 183.308  39.432  1.00  0.00            
ATOM   2145  R4  CHO   348     174.357 181.308  38.982  1.00  0.00            
ATOM   2146  R5  CHO   348     174.207 183.258  38.032  1.00  0.00            
ATOM   2147  C1  CHO   348     174.107 181.008  34.932  1.00  0.00           C
ATOM   2148  C2  CHO   348     177.057 178.808  32.082  1.00  0.00           C
ATOM   2149  ROH CHO   349      50.007  25.658  42.582  1.00  0.00            
ATOM   2150  R1  CHO   349      51.157  24.808  40.132  1.00  0.00            
ATOM   2151  R2  CHO   349      49.807  23.258  38.282  1.00  0.00            
ATOM   2152  R3  CHO   349      50.507  25.258  36.582  1.00  0.00            
ATOM   2153  R4  CHO   349      49.907  22.958  34.832  1.00  0.00            
ATOM   2154  R5  CHO   349      51.707  24.158  34.832  1.00  0.00            
ATOM   2155  C1  CHO   349      50.557  24.708  31.232  1.00  0.00           C
ATOM   2156  C2  CHO   349      52.707  23.758  27.432  1.00  0.00           C
ATOM   2157  ROH CHO   350      30.107 207.458  36.832  1.00  0.00            
ATOM   2158  R1  CHO   350      30.357 208.608  34.282  1.00  0.00            
ATOM   2159  R2  CHO   350      28.707 208.008  32.182  1.00  0.00            
ATOM   2160  R3  CHO   350      28.307 210.708  32.082  1.00  0.00            
ATOM   2161  R4  CHO   350      27.557 209.758  29.432  1.00  0.00            
ATOM   2162  R5  CHO   350      29.007 211.308  29.882  1.00  0.00            
ATOM   2163  C1  CHO   350      26.507 213.308  27.732  1.00  0.00           C
ATOM   2164  C2  CHO   350      25.057 215.708  25.432  1.00  0.00           C
ATOM   2165  ROH CHO   351      43.907 207.058  37.082  1.00  0.00            
ATOM   2166  R1  CHO   351      44.107 206.658  34.282  1.00  0.00            
ATOM   2167  R2  CHO   351      41.857 206.358  32.682  1.00  0.00            
ATOM   2168  R3  CHO   351      43.007 208.358  31.282  1.00  0.00            
ATOM   2169  R4  CHO   351      40.957 207.308  29.482  1.00  0.00            
ATOM   2170  R5  CHO   351      43.057 207.558  29.032  1.00  0.00            
ATOM   2171  C1  CHO   351      41.507 209.758  26.282  1.00  0.00           C
ATOM   2172  C2  CHO   351      42.357 212.058  22.832  1.00  0.00           C
ATOM   2173  ROH CHO   352      91.207 169.308  12.982  1.00  0.00            
ATOM   2174  R1  CHO   352      90.057 170.458  15.282  1.00  0.00            
ATOM   2175  R2  CHO   352      90.807 169.708  17.832  1.00  0.00            
ATOM   2176  R3  CHO   352      91.257 172.408  18.132  1.00  0.00            
ATOM   2177  R4  CHO   352      91.107 171.358  20.882  1.00  0.00            
ATOM   2178  R5  CHO   352      89.957 173.008  20.032  1.00  0.00            
ATOM   2179  C1  CHO   352      91.657 174.808  22.932  1.00  0.00           C
ATOM   2180  C2  CHO   352      88.057 177.358  24.282  1.00  0.00           C
ATOM   2181  ROH CHO   353      40.207 180.608  33.482  1.00  0.00            
ATOM   2182  R1  CHO   353      38.357 181.558  31.582  1.00  0.00            
ATOM   2183  R2  CHO   353      39.107 183.108  29.432  1.00  0.00            
ATOM   2184  R3  CHO   353      37.857 181.158  27.982  1.00  0.00            
ATOM   2185  R4  CHO   353      38.657 183.158  25.982  1.00  0.00            
ATOM   2186  R5  CHO   353      36.657 182.358  26.282  1.00  0.00            
ATOM   2187  C1  CHO   353      37.257 181.408  22.632  1.00  0.00           C
ATOM   2188  C2  CHO   353      38.957 185.658  21.432  1.00  0.00           C
ATOM   2189  ROH CHO   354      82.257  31.208  37.682  1.00  0.00            
ATOM   2190  R1  CHO   354      82.007  31.508  34.882  1.00  0.00            
ATOM   2191  R2  CHO   354      79.557  31.458  33.582  1.00  0.00            
ATOM   2192  R3  CHO   354      80.407  33.858  32.582  1.00  0.00            
ATOM   2193  R4  CHO   354      78.407  32.908  30.682  1.00  0.00            
ATOM   2194  R5  CHO   354      80.457  33.508  30.232  1.00  0.00            
ATOM   2195  C1  CHO   354      78.557  36.008  28.032  1.00  0.00           C
ATOM   2196  C2  CHO   354      78.357  39.808  26.532  1.00  0.00           C
ATOM   2197  ROH CHO   355     135.057  29.608  42.732  1.00  0.00            
ATOM   2198  R1  CHO   355     134.907  32.158  41.482  1.00  0.00            
ATOM   2199  R2  CHO   355     135.557  32.558  38.832  1.00  0.00            
ATOM   2200  R3  CHO   355     133.057  33.608  38.732  1.00  0.00            
ATOM   2201  R4  CHO   355     134.257  34.308  36.132  1.00  0.00            
ATOM   2202  R5  CHO   355     133.307  35.708  37.532  1.00  0.00            
ATOM   2203  C1  CHO   355     131.157  36.308  34.482  1.00  0.00           C
ATOM   2204  C2  CHO   355     130.807  39.408  33.182  1.00  0.00           C
ATOM   2205  ROH CHO   356     201.957 179.308  42.432  1.00  0.00            
ATOM   2206  R1  CHO   356     202.057 181.058  40.232  1.00  0.00            
ATOM   2207  R2  CHO   356     204.357 182.358  39.432  1.00  0.00            
ATOM   2208  R3  CHO   356     203.807 181.208  37.032  1.00  0.00            
ATOM   2209  R4  CHO   356     204.957 183.808  36.382  1.00  0.00            
ATOM   2210  R5  CHO   356     203.057 183.008  35.682  1.00  0.00            
ATOM   2211  C1  CHO   356     204.807 183.558  32.332  1.00  0.00           C
ATOM   2212  C2  CHO   356     202.707 184.258  29.232  1.00  0.00           C
ATOM   2213  ROH CHO   357      36.357  37.158  14.482  1.00  0.00            
ATOM   2214  R1  CHO   357      36.007  38.708  16.832  1.00  0.00            
ATOM   2215  R2  CHO   357      34.357  37.908  18.932  1.00  0.00            
ATOM   2216  R3  CHO   357      36.607  38.308  20.432  1.00  0.00            
ATOM   2217  R4  CHO   357      34.557  37.558  22.382  1.00  0.00            
ATOM   2218  R5  CHO   357      35.857  39.308  22.432  1.00  0.00            
ATOM   2219  C1  CHO   357      36.807  37.708  25.732  1.00  0.00           C
ATOM   2220  C2  CHO   357      37.807  39.158  28.382  1.00  0.00           C
ATOM   2221  ROH CHO   358      97.007   5.358  40.132  1.00  0.00            
ATOM   2222  R1  CHO   358      96.507   6.208  37.482  1.00  0.00            
ATOM   2223  R2  CHO   358      98.307   5.758  35.432  1.00  0.00            
ATOM   2224  R3  CHO   358      96.207   4.608  34.232  1.00  0.00            
ATOM   2225  R4  CHO   358      98.207   4.758  32.132  1.00  0.00            
ATOM   2226  R5  CHO   358      96.207   5.508  31.982  1.00  0.00            
ATOM   2227  C1  CHO   358      96.157   3.058  29.082  1.00  0.00           C
ATOM   2228  C2  CHO   358      98.607   2.858  27.032  1.00  0.00           C
ATOM   2229  ROH CHO   359     122.607  66.708  17.082  1.00  0.00            
ATOM   2230  R1  CHO   359     121.457  66.808  19.682  1.00  0.00            
ATOM   2231  R2  CHO   359     119.707  64.908  20.632  1.00  0.00            
ATOM   2232  R3  CHO   359     121.457  64.758  22.682  1.00  0.00            
ATOM   2233  R4  CHO   359     118.857  64.358  23.932  1.00  0.00            
ATOM   2234  R5  CHO   359     120.357  65.808  24.482  1.00  0.00            
ATOM   2235  C1  CHO   359     120.007  63.858  27.782  1.00  0.00           C
ATOM   2236  C2  CHO   359     117.907  60.708  29.882  1.00  0.00           C
ATOM   2237  ROH CHO   360      16.207 150.908  35.582  1.00  0.00            
ATOM   2238  R1  CHO   360      18.207 150.558  33.582  1.00  0.00            
ATOM   2239  R2  CHO   360      17.957 148.708  31.532  1.00  0.00            
ATOM   2240  R3  CHO   360      18.407 150.908  29.982  1.00  0.00            
ATOM   2241  R4  CHO   360      18.307 148.608  28.082  1.00  0.00            
ATOM   2242  R5  CHO   360      19.907 150.108  28.282  1.00  0.00            
ATOM   2243  C1  CHO   360      18.907 150.608  24.632  1.00  0.00           C
ATOM   2244  C2  CHO   360      19.807 150.708  21.932  1.00  0.00           C
ATOM   2245  ROH CHO   361      35.407  32.808  44.832  1.00  0.00            
ATOM   2246  R1  CHO   361      35.207  33.908  42.182  1.00  0.00            
ATOM   2247  R2  CHO   361      36.557  32.808  40.032  1.00  0.00            
ATOM   2248  R3  CHO   361      34.057  32.808  38.932  1.00  0.00            
ATOM   2249  R4  CHO   361      35.857  32.558  36.682  1.00  0.00            
ATOM   2250  R5  CHO   361      34.307  34.058  36.882  1.00  0.00            
ATOM   2251  C1  CHO   361      33.157  32.408  33.682  1.00  0.00           C
ATOM   2252  C2  CHO   361      34.957  35.058  30.782  1.00  0.00           C
ATOM   2253  ROH CHO   362     168.657 220.758  43.182  1.00  0.00            
ATOM   2254  R1  CHO   362     168.557 221.308  40.432  1.00  0.00            
ATOM   2255  R2  CHO   362     170.807 221.258  38.832  1.00  0.00            
ATOM   2256  R3  CHO   362     169.307 219.558  37.332  1.00  0.00            
ATOM   2257  R4  CHO   362     170.757 221.158  35.332  1.00  0.00            
ATOM   2258  R5  CHO   362     168.557 220.858  35.482  1.00  0.00            
ATOM   2259  C1  CHO   362     169.257 219.508  31.932  1.00  0.00           C
ATOM   2260  C2  CHO   362     167.707 220.558  29.132  1.00  0.00           C
ATOM   2261  ROH CHO   363     223.207  24.658  49.032  1.00  0.00            
ATOM   2262  R1  CHO   363     222.207  25.658  46.532  1.00  0.00            
ATOM   2263  R2  CHO   363     223.807  25.758  44.282  1.00  0.00            
ATOM   2264  R3  CHO   363     221.757  24.308  43.182  1.00  0.00            
ATOM   2265  R4  CHO   363     222.557  26.208  41.082  1.00  0.00            
ATOM   2266  R5  CHO   363     220.557  25.908  41.882  1.00  0.00            
ATOM   2267  C1  CHO   363     219.907  25.108  38.182  1.00  0.00           C
ATOM   2268  C2  CHO   363     220.207  24.358  34.782  1.00  0.00           C
ATOM   2269  ROH CHO   364     147.157  87.908  24.532  1.00  0.00            
ATOM   2270  R1  CHO   364     148.207  88.208  27.182  1.00  0.00            
ATOM   2271  R2  CHO   364     148.907  90.658  28.182  1.00  0.00            
ATOM   2272  R3  CHO   364     147.207  89.958  30.182  1.00  0.00            
ATOM   2273  R4  CHO   364     148.707  92.158  31.332  1.00  0.00            
ATOM   2274  R5  CHO   364     148.457  90.208  32.182  1.00  0.00            
ATOM   2275  C1  CHO   364     147.007  92.358  34.982  1.00  0.00           C
ATOM   2276  C2  CHO   364     149.557  93.158  38.732  1.00  0.00           C
ATOM   2277  ROH CHO   365     179.207  42.058  46.082  1.00  0.00            
ATOM   2278  R1  CHO   365     180.457  43.508  43.932  1.00  0.00            
ATOM   2279  R2  CHO   365     182.357  42.358  42.332  1.00  0.00            
ATOM   2280  R3  CHO   365     180.707  43.208  40.332  1.00  0.00            
ATOM   2281  R4  CHO   365     183.357  43.658  39.282  1.00  0.00            
ATOM   2282  R5  CHO   365     181.757  45.108  39.432  1.00  0.00            
ATOM   2283  C1  CHO   365     182.407  45.208  35.632  1.00  0.00           C
ATOM   2284  C2  CHO   365     180.207  45.558  32.432  1.00  0.00           C
ATOM   2285  ROH CHO   366      26.907 140.008  38.282  1.00  0.00            
ATOM   2286  R1  CHO   366      27.657 140.308  35.582  1.00  0.00            
ATOM   2287  R2  CHO   366      28.307 138.108  33.982  1.00  0.00            
ATOM   2288  R3  CHO   366      26.407 139.208  32.332  1.00  0.00            
ATOM   2289  R4  CHO   366      27.507 136.908  30.832  1.00  0.00            
ATOM   2290  R5  CHO   366      27.357 139.008  30.132  1.00  0.00            
ATOM   2291  C1  CHO   366      25.307 137.208  27.432  1.00  0.00           C
ATOM   2292  C2  CHO   366      27.157 137.608  24.632  1.00  0.00           C
ATOM   2293  ROH CHO   367      86.557  70.708  13.882  1.00  0.00            
ATOM   2294  R1  CHO   367      85.357  72.358  15.832  1.00  0.00            
ATOM   2295  R2  CHO   367      83.257  71.508  17.432  1.00  0.00            
ATOM   2296  R3  CHO   367      84.907  72.258  19.432  1.00  0.00            
ATOM   2297  R4  CHO   367      82.407  71.608  20.782  1.00  0.00            
ATOM   2298  R5  CHO   367      83.507  73.508  20.932  1.00  0.00            
ATOM   2299  C1  CHO   367      83.457  72.458  24.632  1.00  0.00           C
ATOM   2300  C2  CHO   367      81.107  70.708  26.782  1.00  0.00           C
ATOM   2301  ROH CHO   368     103.957 131.458  53.582  1.00  0.00            
ATOM   2302  R1  CHO   368     104.007 131.758  50.782  1.00  0.00            
ATOM   2303  R2  CHO   368     105.957 130.508  49.182  1.00  0.00            
ATOM   2304  R3  CHO   368     103.807 129.508  47.882  1.00  0.00            
ATOM   2305  R4  CHO   368     105.757 130.058  45.782  1.00  0.00            
ATOM   2306  R5  CHO   368     103.657 130.758  45.832  1.00  0.00            
ATOM   2307  C1  CHO   368     103.607 128.858  42.532  1.00  0.00           C
ATOM   2308  C2  CHO   368     103.857 125.058  39.982  1.00  0.00           C
ATOM   2309  ROH CHO   369     219.757  23.758  14.932  1.00  0.00            
ATOM   2310  R1  CHO   369     219.607  21.808  16.982  1.00  0.00            
ATOM   2311  R2  CHO   369     220.007  22.408  19.682  1.00  0.00            
ATOM   2312  R3  CHO   369     217.557  21.308  19.982  1.00  0.00            
ATOM   2313  R4  CHO   369     218.807  21.208  22.632  1.00  0.00            
ATOM   2314  R5  CHO   369     217.907  19.508  21.532  1.00  0.00            
ATOM   2315  C1  CHO   369     215.757  19.408  24.682  1.00  0.00           C
ATOM   2316  C2  CHO   369     215.357  17.358  28.582  1.00  0.00           C
ATOM   2317  ROH CHO   370      79.807  99.608  49.432  1.00  0.00            
ATOM   2318  R1  CHO   370      79.457  98.408  46.932  1.00  0.00            
ATOM   2319  R2  CHO   370      81.007  99.058  44.732  1.00  0.00            
ATOM   2320  R3  CHO   370      81.457  96.408  44.632  1.00  0.00            
ATOM   2321  R4  CHO   370      81.657  97.258  41.832  1.00  0.00            
ATOM   2322  R5  CHO   370      80.407  95.708  42.632  1.00  0.00            
ATOM   2323  C1  CHO   370      82.457  93.758  40.082  1.00  0.00           C
ATOM   2324  C2  CHO   370      84.607  90.858  38.182  1.00  0.00           C
ATOM   2325  ROH CHO   371     205.007 144.858  47.482  1.00  0.00            
ATOM   2326  R1  CHO   371     204.157 142.908  45.582  1.00  0.00            
ATOM   2327  R2  CHO   371     201.657 142.908  44.432  1.00  0.00            
ATOM   2328  R3  CHO   371     203.057 142.958  42.132  1.00  0.00            
ATOM   2329  R4  CHO   371     200.557 141.508  41.482  1.00  0.00            
ATOM   2330  R5  CHO   371     202.607 140.808  41.132  1.00  0.00            
ATOM   2331  C1  CHO   371     201.257 140.708  37.582  1.00  0.00           C
ATOM   2332  C2  CHO   371     202.107 140.858  32.882  1.00  0.00           C
ATOM   2333  ROH CHO   372     193.807 112.658  23.632  1.00  0.00            
ATOM   2334  R1  CHO   372     194.357 111.658  26.232  1.00  0.00            
ATOM   2335  R2  CHO   372     196.807 112.008  27.482  1.00  0.00            
ATOM   2336  R3  CHO   372     195.257 113.108  29.482  1.00  0.00            
ATOM   2337  R4  CHO   372     197.957 112.758  30.632  1.00  0.00            
ATOM   2338  R5  CHO   372     196.057 112.008  31.432  1.00  0.00            
ATOM   2339  C1  CHO   372     197.157 114.208  34.382  1.00  0.00           C
ATOM   2340  C2  CHO   372     200.357 115.408  36.832  1.00  0.00           C
ATOM   2341  ROH CHO   373     110.307 152.508  19.082  1.00  0.00            
ATOM   2342  R1  CHO   373     109.757 154.558  20.982  1.00  0.00            
ATOM   2343  R2  CHO   373     107.307 154.908  22.182  1.00  0.00            
ATOM   2344  R3  CHO   373     108.757 154.758  24.482  1.00  0.00            
ATOM   2345  R4  CHO   373     106.107 155.558  25.332  1.00  0.00            
ATOM   2346  R5  CHO   373     107.957 156.608  25.782  1.00  0.00            
ATOM   2347  C1  CHO   373     106.757 155.858  29.332  1.00  0.00           C
ATOM   2348  C2  CHO   373     108.407 158.108  30.582  1.00  0.00           C
ATOM   2349  ROH CHO   374     129.207 108.958  55.982  1.00  0.00            
ATOM   2350  R1  CHO   374     130.057 107.858  53.532  1.00  0.00            
ATOM   2351  R2  CHO   374     128.557 108.008  51.232  1.00  0.00            
ATOM   2352  R3  CHO   374     130.807 109.108  50.182  1.00  0.00            
ATOM   2353  R4  CHO   374     128.957 108.958  47.932  1.00  0.00            
ATOM   2354  R5  CHO   374     131.007 108.208  47.982  1.00  0.00            
ATOM   2355  C1  CHO   374     131.307 110.608  45.032  1.00  0.00           C
ATOM   2356  C2  CHO   374     135.157 108.908  44.032  1.00  0.00           C
ATOM   2357  ROH CHO   375     170.057   7.508  11.382  1.00  0.00            
ATOM   2358  R1  CHO   375     170.857   7.608  14.132  1.00  0.00            
ATOM   2359  R2  CHO   375     170.757   9.858  15.632  1.00  0.00            
ATOM   2360  R3  CHO   375     169.307   8.308  17.332  1.00  0.00            
ATOM   2361  R4  CHO   375     169.907  10.708  18.882  1.00  0.00            
ATOM   2362  R5  CHO   375     170.307   8.608  19.482  1.00  0.00            
ATOM   2363  C1  CHO   375     168.057   9.708  22.382  1.00  0.00           C
ATOM   2364  C2  CHO   375     166.057   8.708  26.032  1.00  0.00           C
ATOM   2365  ROH CHO   376      78.507 191.858  11.082  1.00  0.00            
ATOM   2366  R1  CHO   376      78.207 193.358  13.482  1.00  0.00            
ATOM   2367  R2  CHO   376      75.757 194.158  14.432  1.00  0.00            
ATOM   2368  R3  CHO   376      76.557 192.908  16.682  1.00  0.00            
ATOM   2369  R4  CHO   376      74.007 194.158  17.432  1.00  0.00            
ATOM   2370  R5  CHO   376      75.907 194.358  18.482  1.00  0.00            
ATOM   2371  C1  CHO   376      73.757 192.958  21.282  1.00  0.00           C
ATOM   2372  C2  CHO   376      73.007 196.508  22.332  1.00  0.00           C
ATOM   2373  ROH CHO   377     142.407 148.708  51.782  1.00  0.00            
ATOM   2374  R1  CHO   377     141.957 147.508  49.282  1.00  0.00            
ATOM   2375  R2  CHO   377     139.607 147.758  47.882  1.00  0.00            
ATOM   2376  R3  CHO   377     141.257 148.608  45.882  1.00  0.00            
ATOM   2377  R4  CHO   377     138.857 147.658  44.482  1.00  0.00            
ATOM   2378  R5  CHO   377     140.907 147.058  44.132  1.00  0.00            
ATOM   2379  C1  CHO   377     139.957 148.408  40.682  1.00  0.00           C
ATOM   2380  C2  CHO   377     136.257 149.608  39.232  1.00  0.00           C
ATOM   2381  ROH CHO   378      17.407 171.708  34.332  1.00  0.00            
ATOM   2382  R1  CHO   378      15.957 170.158  32.432  1.00  0.00            
ATOM   2383  R2  CHO   378      13.657 171.058  31.232  1.00  0.00            
ATOM   2384  R3  CHO   378      15.007 170.508  28.932  1.00  0.00            
ATOM   2385  R4  CHO   378      12.257 170.958  28.032  1.00  0.00            
ATOM   2386  R5  CHO   378      13.457 169.208  27.632  1.00  0.00            
ATOM   2387  C1  CHO   378      12.707 170.358  24.082  1.00  0.00           C
ATOM   2388  C2  CHO   378      11.407 168.558  21.782  1.00  0.00           C
ATOM   2389  ROH CHO   379     103.207  45.558  46.632  1.00  0.00            
ATOM   2390  R1  CHO   379     102.357  45.958  43.982  1.00  0.00            
ATOM   2391  R2  CHO   379     104.007  46.808  41.982  1.00  0.00            
ATOM   2392  R3  CHO   379     103.157  44.558  40.732  1.00  0.00            
ATOM   2393  R4  CHO   379     103.907  46.358  38.532  1.00  0.00            
ATOM   2394  R5  CHO   379     102.007  45.358  38.782  1.00  0.00            
ATOM   2395  C1  CHO   379     103.057  44.008  35.382  1.00  0.00           C
ATOM   2396  C2  CHO   379     104.007  46.108  32.382  1.00  0.00           C
ATOM   2397  ROH CHO   380     222.157 154.808  36.332  1.00  0.00            
ATOM   2398  R1  CHO   380     221.407 152.858  34.432  1.00  0.00            
ATOM   2399  R2  CHO   380     219.807 153.508  32.232  1.00  0.00            
ATOM   2400  R3  CHO   380     221.857 152.408  30.832  1.00  0.00            
ATOM   2401  R4  CHO   380     219.757 152.808  28.882  1.00  0.00            
ATOM   2402  R5  CHO   380     220.807 150.958  29.282  1.00  0.00            
ATOM   2403  C1  CHO   380     221.657 151.408  25.582  1.00  0.00           C
ATOM   2404  C2  CHO   380     222.207 152.108  22.182  1.00  0.00           C
ATOM   2405  ROH CHO   381     104.807  37.608  14.482  1.00  0.00            
ATOM   2406  R1  CHO   381     103.757  38.458  16.932  1.00  0.00            
ATOM   2407  R2  CHO   381     103.407  36.708  19.082  1.00  0.00            
ATOM   2408  R3  CHO   381     104.857  38.608  20.432  1.00  0.00            
ATOM   2409  R4  CHO   381     103.207  37.358  22.482  1.00  0.00            
ATOM   2410  R5  CHO   381     103.357  39.458  22.032  1.00  0.00            
ATOM   2411  C1  CHO   381     104.457  39.458  25.682  1.00  0.00           C
ATOM   2412  C2  CHO   381     102.507  37.108  27.932  1.00  0.00           C
ATOM   2413  ROH CHO   382      89.807  -4.392  39.232  1.00  0.00            
ATOM   2414  R1  CHO   382      88.057  -2.242  38.732  1.00  0.00            
ATOM   2415  R2  CHO   382      88.957   0.258  37.882  1.00  0.00            
ATOM   2416  R3  CHO   382      87.157  -0.142  35.882  1.00  0.00            
ATOM   2417  R4  CHO   382      87.607   2.758  35.882  1.00  0.00            
ATOM   2418  R5  CHO   382      85.707   1.708  35.982  1.00  0.00            
ATOM   2419  C1  CHO   382      85.157   3.808  32.832  1.00  0.00           C
ATOM   2420  C2  CHO   382      86.307   7.858  33.582  1.00  0.00           C
ATOM   2421  ROH CHO   383      88.257  80.858  49.982  1.00  0.00            
ATOM   2422  R1  CHO   383      88.807  81.258  47.232  1.00  0.00            
ATOM   2423  R2  CHO   383      86.807  81.758  45.382  1.00  0.00            
ATOM   2424  R3  CHO   383      88.307  83.908  44.782  1.00  0.00            
ATOM   2425  R4  CHO   383      87.307  83.008  42.182  1.00  0.00            
ATOM   2426  R5  CHO   383      89.407  83.358  42.732  1.00  0.00            
ATOM   2427  C1  CHO   383      89.057  85.758  39.782  1.00  0.00           C
ATOM   2428  C2  CHO   383      90.107  88.258  36.832  1.00  0.00           C
ATOM   2429  ROH CHO   384      27.557 145.308  36.482  1.00  0.00            
ATOM   2430  R1  CHO   384      27.107 144.858  33.732  1.00  0.00            
ATOM   2431  R2  CHO   384      28.907 145.608  31.782  1.00  0.00            
ATOM   2432  R3  CHO   384      28.707 143.008  31.032  1.00  0.00            
ATOM   2433  R4  CHO   384      29.857 144.358  28.682  1.00  0.00            
ATOM   2434  R5  CHO   384      28.057 143.108  28.732  1.00  0.00            
ATOM   2435  C1  CHO   384      30.207 141.208  26.182  1.00  0.00           C
ATOM   2436  C2  CHO   384      29.957 142.208  22.332  1.00  0.00           C
ATOM   2437  ROH CHO   385     139.057 208.608  16.232  1.00  0.00            
ATOM   2438  R1  CHO   385     139.957 209.208  18.882  1.00  0.00            
ATOM   2439  R2  CHO   385     138.307 208.958  21.082  1.00  0.00            
ATOM   2440  R3  CHO   385     140.357 207.408  21.982  1.00  0.00            
ATOM   2441  R4  CHO   385     138.607 207.808  24.332  1.00  0.00            
ATOM   2442  R5  CHO   385     140.757 208.258  24.232  1.00  0.00            
ATOM   2443  C1  CHO   385     140.707 205.708  27.082  1.00  0.00           C
ATOM   2444  C2  CHO   385     138.907 203.208  29.082  1.00  0.00           C
ATOM   2445  ROH CHO   386      48.507 218.008   7.782  1.00  0.00            
ATOM   2446  R1  CHO   386      47.207 217.558  10.282  1.00  0.00            
ATOM   2447  R2  CHO   386      48.307 215.958  12.232  1.00  0.00            
ATOM   2448  R3  CHO   386      47.957 218.158  13.782  1.00  0.00            
ATOM   2449  R4  CHO   386      48.457 216.008  15.682  1.00  0.00            
ATOM   2450  R5  CHO   386      46.757 217.358  15.682  1.00  0.00            
ATOM   2451  C1  CHO   386      48.157 218.108  19.132  1.00  0.00           C
ATOM   2452  C2  CHO   386      50.157 217.608  22.432  1.00  0.00           C
ATOM   2453  ROH CHO   387     116.507  46.908  46.732  1.00  0.00            
ATOM   2454  R1  CHO   387     115.507  48.558  44.632  1.00  0.00            
ATOM   2455  R2  CHO   387     116.607  48.558  42.082  1.00  0.00            
ATOM   2456  R3  CHO   387     114.057  48.008  41.332  1.00  0.00            
ATOM   2457  R4  CHO   387     115.407  48.958  38.882  1.00  0.00            
ATOM   2458  R5  CHO   387     113.507  49.708  39.732  1.00  0.00            
ATOM   2459  C1  CHO   387     112.307  48.658  36.282  1.00  0.00           C
ATOM   2460  C2  CHO   387     114.107  47.708  33.082  1.00  0.00           C
ATOM   2461  ROH CHO   388     112.757  96.608  56.982  1.00  0.00            
ATOM   2462  R1  CHO   388     112.557  96.958  54.182  1.00  0.00            
ATOM   2463  R2  CHO   388     113.657  99.108  52.882  1.00  0.00            
ATOM   2464  R3  CHO   388     114.807  97.208  51.382  1.00  0.00            
ATOM   2465  R4  CHO   388     114.457  99.458  49.532  1.00  0.00            
ATOM   2466  R5  CHO   388     113.807  97.408  49.232  1.00  0.00            
ATOM   2467  C1  CHO   388     116.107  97.858  46.182  1.00  0.00           C
ATOM   2468  C2  CHO   388     118.357 100.858  43.682  1.00  0.00           C
ATOM   2469  ROH CHO   389      32.807   6.308   6.732  1.00  0.00            
ATOM   2470  R1  CHO   389      32.757   4.958   9.182  1.00  0.00            
ATOM   2471  R2  CHO   389      34.607   5.408  11.182  1.00  0.00            
ATOM   2472  R3  CHO   389      32.357   5.808  12.682  1.00  0.00            
ATOM   2473  R4  CHO   389      34.407   5.108  14.632  1.00  0.00            
ATOM   2474  R5  CHO   389      32.507   4.158  14.382  1.00  0.00            
ATOM   2475  C1  CHO   389      32.207   5.258  18.032  1.00  0.00           C
ATOM   2476  C2  CHO   389      31.757   4.958  20.782  1.00  0.00           C
ATOM   2477  ROH CHO   390     157.357 129.308  27.182  1.00  0.00            
ATOM   2478  R1  CHO   390     158.507 128.308  29.582  1.00  0.00            
ATOM   2479  R2  CHO   390     160.107 129.858  31.232  1.00  0.00            
ATOM   2480  R3  CHO   390     158.307 129.008  33.132  1.00  0.00            
ATOM   2481  R4  CHO   390     160.707 129.758  34.632  1.00  0.00            
ATOM   2482  R5  CHO   390     159.607 127.858  34.732  1.00  0.00            
ATOM   2483  C1  CHO   390     159.357 128.958  38.382  1.00  0.00           C
ATOM   2484  C2  CHO   390     162.557 128.958  39.282  1.00  0.00           C
ATOM   2485  ROH CHO   391     169.207 123.958  26.732  1.00  0.00            
ATOM   2486  R1  CHO   391     169.657 123.158  29.382  1.00  0.00            
ATOM   2487  R2  CHO   391     171.757 124.208  30.882  1.00  0.00            
ATOM   2488  R3  CHO   391     169.757 124.808  32.632  1.00  0.00            
ATOM   2489  R4  CHO   391     172.257 125.258  34.132  1.00  0.00            
ATOM   2490  R5  CHO   391     170.557 124.008  34.782  1.00  0.00            
ATOM   2491  C1  CHO   391     170.657 126.458  37.682  1.00  0.00           C
ATOM   2492  C2  CHO   391     171.357 124.258  40.582  1.00  0.00           C
ATOM   2493  ROH CHO   392     167.057  82.108  25.732  1.00  0.00            
ATOM   2494  R1  CHO   392     167.707  82.458  28.482  1.00  0.00            
ATOM   2495  R2  CHO   392     165.907  83.308  30.332  1.00  0.00            
ATOM   2496  R3  CHO   392     166.657  81.058  31.632  1.00  0.00            
ATOM   2497  R4  CHO   392     165.707  82.858  33.782  1.00  0.00            
ATOM   2498  R5  CHO   392     167.657  81.858  33.682  1.00  0.00            
ATOM   2499  C1  CHO   392     166.307  80.458  36.982  1.00  0.00           C
ATOM   2500  C2  CHO   392     163.607  83.258  39.132  1.00  0.00           C
ATOM   2501  ROH CHO   393     202.757 192.458  43.732  1.00  0.00            
ATOM   2502  R1  CHO   393     201.957 192.358  41.032  1.00  0.00            
ATOM   2503  R2  CHO   393     202.257 194.458  39.282  1.00  0.00            
ATOM   2504  R3  CHO   393     203.557 192.608  37.782  1.00  0.00            
ATOM   2505  R4  CHO   393     202.757 194.708  35.882  1.00  0.00            
ATOM   2506  R5  CHO   393     202.307 192.558  35.732  1.00  0.00            
ATOM   2507  C1  CHO   393     204.257 193.058  32.482  1.00  0.00           C
ATOM   2508  C2  CHO   393     203.057 192.158  28.482  1.00  0.00           C
ATOM   2509  ROH CHO   394     116.807  84.108  22.582  1.00  0.00            
ATOM   2510  R1  CHO   394     116.207  84.758  25.282  1.00  0.00            
ATOM   2511  R2  CHO   394     117.707  83.858  27.382  1.00  0.00            
ATOM   2512  R3  CHO   394     117.857  86.458  27.982  1.00  0.00            
ATOM   2513  R4  CHO   394     117.757  85.108  30.582  1.00  0.00            
ATOM   2514  R5  CHO   394     116.457  86.708  29.932  1.00  0.00            
ATOM   2515  C1  CHO   394     117.907  88.308  33.082  1.00  0.00           C
ATOM   2516  C2  CHO   394     118.957  90.558  35.232  1.00  0.00           C
ATOM   2517  ROH CHO   395      39.107 185.658  11.582  1.00  0.00            
ATOM   2518  R1  CHO   395      41.307 187.358  12.082  1.00  0.00            
ATOM   2519  R2  CHO   395      42.557 187.508  14.532  1.00  0.00            
ATOM   2520  R3  CHO   395      44.757 187.008  13.082  1.00  0.00            
ATOM   2521  R4  CHO   395      45.757 188.408  15.482  1.00  0.00            
ATOM   2522  R5  CHO   395      46.157 188.958  13.432  1.00  0.00            
ATOM   2523  C1  CHO   395      49.707 188.458  14.682  1.00  0.00           C
ATOM   2524  C2  CHO   395      52.557 185.708  18.082  1.00  0.00           C
ATOM   2525  ROH CHO   396      33.207 117.008  45.082  1.00  0.00            
ATOM   2526  R1  CHO   396      34.057 116.008  42.582  1.00  0.00            
ATOM   2527  R2  CHO   396      33.207 113.558  41.532  1.00  0.00            
ATOM   2528  R3  CHO   396      32.557 115.058  39.382  1.00  0.00            
ATOM   2529  R4  CHO   396      32.207 112.308  38.482  1.00  0.00            
ATOM   2530  R5  CHO   396      33.357 113.858  37.532  1.00  0.00            
ATOM   2531  C1  CHO   396      30.957 113.008  34.682  1.00  0.00           C
ATOM   2532  C2  CHO   396      29.607 113.308  31.532  1.00  0.00           C
ATOM   2533  ROH CHO   397      86.557  30.808  19.632  1.00  0.00            
ATOM   2534  R1  CHO   397      87.707  32.158  21.832  1.00  0.00            
ATOM   2535  R2  CHO   397      86.207  33.408  23.732  1.00  0.00            
ATOM   2536  R3  CHO   397      87.657  31.858  25.432  1.00  0.00            
ATOM   2537  R4  CHO   397      87.907  34.558  26.532  1.00  0.00            
ATOM   2538  R5  CHO   397      89.507  33.208  26.032  1.00  0.00            
ATOM   2539  C1  CHO   397      90.207  33.758  29.782  1.00  0.00           C
ATOM   2540  C2  CHO   397      91.857  32.958  33.582  1.00  0.00           C
ATOM   2541  ROH CHO   398     127.907  89.558  54.082  1.00  0.00            
ATOM   2542  R1  CHO   398     129.307  88.308  51.932  1.00  0.00            
ATOM   2543  R2  CHO   398     128.357  88.408  49.332  1.00  0.00            
ATOM   2544  R3  CHO   398     130.857  89.358  48.832  1.00  0.00            
ATOM   2545  R4  CHO   398     130.057  88.108  46.332  1.00  0.00            
ATOM   2546  R5  CHO   398     131.907  87.758  47.432  1.00  0.00            
ATOM   2547  C1  CHO   398     133.357  88.908  44.132  1.00  0.00           C
ATOM   2548  C2  CHO   398     135.507  86.308  43.232  1.00  0.00           C
ATOM   2549  ROH CHO   399     148.107  43.658  49.782  1.00  0.00            
ATOM   2550  R1  CHO   399     148.407  44.608  47.132  1.00  0.00            
ATOM   2551  R2  CHO   399     147.157  43.508  44.932  1.00  0.00            
ATOM   2552  R3  CHO   399     146.257  46.058  44.532  1.00  0.00            
ATOM   2553  R4  CHO   399     146.457  44.858  41.882  1.00  0.00            
ATOM   2554  R5  CHO   399     147.357  46.708  42.532  1.00  0.00            
ATOM   2555  C1  CHO   399     145.207  48.058  39.682  1.00  0.00           C
ATOM   2556  C2  CHO   399     145.557  51.208  36.982  1.00  0.00           C
ATOM   2557  ROH CHO   400     142.807 205.958  16.782  1.00  0.00            
ATOM   2558  R1  CHO   400     144.707 205.758  18.882  1.00  0.00            
ATOM   2559  R2  CHO   400     144.957 207.708  20.832  1.00  0.00            
ATOM   2560  R3  CHO   400     144.657 205.608  22.532  1.00  0.00            
ATOM   2561  R4  CHO   400     145.657 207.758  24.232  1.00  0.00            
ATOM   2562  R5  CHO   400     146.507 205.758  24.032  1.00  0.00            
ATOM   2563  C1  CHO   400     145.807 205.808  27.782  1.00  0.00           C
ATOM   2564  C2  CHO   400     144.307 204.708  30.182  1.00  0.00           C
ATOM   2565  ROH CHO   401     130.807   4.158  42.332  1.00  0.00            
ATOM   2566  R1  CHO   401     130.807   4.958  39.582  1.00  0.00            
ATOM   2567  R2  CHO   401     132.857   6.408  38.482  1.00  0.00            
ATOM   2568  R3  CHO   401     132.857   4.358  36.682  1.00  0.00            
ATOM   2569  R4  CHO   401     134.557   6.408  35.432  1.00  0.00            
ATOM   2570  R5  CHO   401     132.857   5.408  34.532  1.00  0.00            
ATOM   2571  C1  CHO   401     135.557   4.508  31.982  1.00  0.00           C
ATOM   2572  C2  CHO   401     134.557   2.058  28.482  1.00  0.00           C
ATOM   2573  ROH CHO   402     158.707 156.108  49.482  1.00  0.00            
ATOM   2574  R1  CHO   402     156.607 156.058  47.582  1.00  0.00            
ATOM   2575  R2  CHO   402     157.007 155.408  44.932  1.00  0.00            
ATOM   2576  R3  CHO   402     155.057 153.558  45.432  1.00  0.00            
ATOM   2577  R4  CHO   402     154.807 154.108  42.582  1.00  0.00            
ATOM   2578  R5  CHO   402     153.207 154.208  44.082  1.00  0.00            
ATOM   2579  C1  CHO   402     151.707 151.658  41.682  1.00  0.00           C
ATOM   2580  C2  CHO   402     150.257 153.408  38.582  1.00  0.00           C
ATOM   2581  ROH CHO   403     214.607 161.208   7.782  1.00  0.00            
ATOM   2582  R1  CHO   403     214.357 161.208  10.632  1.00  0.00            
ATOM   2583  R2  CHO   403     212.907 163.108  11.932  1.00  0.00            
ATOM   2584  R3  CHO   403     211.657 160.958  13.032  1.00  0.00            
ATOM   2585  R4  CHO   403     211.607 163.008  15.132  1.00  0.00            
ATOM   2586  R5  CHO   403     212.357 160.958  15.332  1.00  0.00            
ATOM   2587  C1  CHO   403     209.657 160.858  18.032  1.00  0.00           C
ATOM   2588  C2  CHO   403     209.857 158.558  20.332  1.00  0.00           C
ATOM   2589  ROH CHO   404      94.407  41.958  33.232  1.00  0.00            
ATOM   2590  R1  CHO   404      95.407  42.458  30.632  1.00  0.00            
ATOM   2591  R2  CHO   404      94.357  41.258  28.382  1.00  0.00            
ATOM   2592  R3  CHO   404      94.107  43.858  27.532  1.00  0.00            
ATOM   2593  R4  CHO   404      94.657  42.358  25.132  1.00  0.00            
ATOM   2594  R5  CHO   404      95.757  44.058  25.832  1.00  0.00            
ATOM   2595  C1  CHO   404      94.607  45.358  22.432  1.00  0.00           C
ATOM   2596  C2  CHO   404      95.907  43.358  20.032  1.00  0.00           C
ATOM   2597  ROH CHO   405      42.007 163.408  35.482  1.00  0.00            
ATOM   2598  R1  CHO   405      42.457 163.908  32.732  1.00  0.00            
ATOM   2599  R2  CHO   405      44.657 162.858  31.382  1.00  0.00            
ATOM   2600  R3  CHO   405      42.757 161.908  29.682  1.00  0.00            
ATOM   2601  R4  CHO   405      44.657 163.258  27.982  1.00  0.00            
ATOM   2602  R5  CHO   405      42.507 163.658  28.032  1.00  0.00            
ATOM   2603  C1  CHO   405      42.907 162.658  24.382  1.00  0.00           C
ATOM   2604  C2  CHO   405      43.757 163.808  21.132  1.00  0.00           C
ATOM   2605  ROH CHO   406      19.107  55.858  12.582  1.00  0.00            
ATOM   2606  R1  CHO   406      18.407  54.958  15.182  1.00  0.00            
ATOM   2607  R2  CHO   406      19.157  52.508  16.132  1.00  0.00            
ATOM   2608  R3  CHO   406      20.157  53.958  18.182  1.00  0.00            
ATOM   2609  R4  CHO   406      20.207  51.158  19.132  1.00  0.00            
ATOM   2610  R5  CHO   406      19.307  52.908  20.132  1.00  0.00            
ATOM   2611  C1  CHO   406      21.757  51.808  22.832  1.00  0.00           C
ATOM   2612  C2  CHO   406      21.807  50.708  27.832  1.00  0.00           C
ATOM   2613  ROH CHO   407      18.557  27.858  11.932  1.00  0.00            
ATOM   2614  R1  CHO   407      19.107  26.708  14.432  1.00  0.00            
ATOM   2615  R2  CHO   407      21.357  27.308  15.932  1.00  0.00            
ATOM   2616  R3  CHO   407      19.557  27.908  17.832  1.00  0.00            
ATOM   2617  R4  CHO   407      22.157  28.008  19.232  1.00  0.00            
ATOM   2618  R5  CHO   407      20.407  26.858  19.832  1.00  0.00            
ATOM   2619  C1  CHO   407      20.907  28.958  22.932  1.00  0.00           C
ATOM   2620  C2  CHO   407      21.207  31.608  25.282  1.00  0.00           C
ATOM   2621  ROH CHO   408     214.107  32.308  14.532  1.00  0.00            
ATOM   2622  R1  CHO   408     213.657  33.558  17.032  1.00  0.00            
ATOM   2623  R2  CHO   408     211.207  33.508  18.332  1.00  0.00            
ATOM   2624  R3  CHO   408     212.657  32.508  20.382  1.00  0.00            
ATOM   2625  R4  CHO   408     209.907  32.308  21.282  1.00  0.00            
ATOM   2626  R5  CHO   408     211.507  33.258  22.332  1.00  0.00            
ATOM   2627  C1  CHO   408     210.507  30.708  24.932  1.00  0.00           C
ATOM   2628  C2  CHO   408     207.657  30.708  27.632  1.00  0.00           C
ATOM   2629  ROH CHO   409     155.407 150.408  25.382  1.00  0.00            
ATOM   2630  R1  CHO   409     154.707 148.908  27.682  1.00  0.00            
ATOM   2631  R2  CHO   409     156.257 148.758  29.932  1.00  0.00            
ATOM   2632  R3  CHO   409     153.957 149.558  31.182  1.00  0.00            
ATOM   2633  R4  CHO   409     155.457 148.208  33.232  1.00  0.00            
ATOM   2634  R5  CHO   409     153.407 147.758  32.632  1.00  0.00            
ATOM   2635  C1  CHO   409     152.857 148.608  36.332  1.00  0.00           C
ATOM   2636  C2  CHO   409     153.557 147.358  39.882  1.00  0.00           C
ATOM   2637  ROH CHO   410      61.007 147.358  38.432  1.00  0.00            
ATOM   2638  R1  CHO   410      63.207 147.158  36.632  1.00  0.00            
ATOM   2639  R2  CHO   410      64.057 144.708  35.632  1.00  0.00            
ATOM   2640  R3  CHO   410      63.707 145.958  33.232  1.00  0.00            
ATOM   2641  R4  CHO   410      64.757 143.308  32.582  1.00  0.00            
ATOM   2642  R5  CHO   410      65.557 145.208  31.882  1.00  0.00            
ATOM   2643  C1  CHO   410      64.807 143.658  28.532  1.00  0.00           C
ATOM   2644  C2  CHO   410      65.257 142.008  25.182  1.00  0.00           C
ATOM   2645  ROH CHO   411     196.907 139.108  18.132  1.00  0.00            
ATOM   2646  R1  CHO   411     197.807 140.308  20.532  1.00  0.00            
ATOM   2647  R2  CHO   411     198.307 138.908  22.832  1.00  0.00            
ATOM   2648  R3  CHO   411     200.757 140.108  22.682  1.00  0.00            
ATOM   2649  R4  CHO   411     200.407 139.458  25.532  1.00  0.00            
ATOM   2650  R5  CHO   411     200.857 141.408  24.682  1.00  0.00            
ATOM   2651  C1  CHO   411     203.907 140.908  26.932  1.00  0.00           C
ATOM   2652  C2  CHO   411     206.957 143.308  29.182  1.00  0.00           C
ATOM   2653  ROH CHO   412     143.707  17.608  39.732  1.00  0.00            
ATOM   2654  R1  CHO   412     142.757  18.358  37.182  1.00  0.00            
ATOM   2655  R2  CHO   412     144.357  19.558  35.282  1.00  0.00            
ATOM   2656  R3  CHO   412     143.507  17.508  33.732  1.00  0.00            
ATOM   2657  R4  CHO   412     144.407  19.558  31.782  1.00  0.00            
ATOM   2658  R5  CHO   412     142.457  18.608  31.832  1.00  0.00            
ATOM   2659  C1  CHO   412     143.607  17.608  28.332  1.00  0.00           C
ATOM   2660  C2  CHO   412     145.357  15.908  24.882  1.00  0.00           C
ATOM   2661  ROH CHO   413     210.957  46.508  45.782  1.00  0.00            
ATOM   2662  R1  CHO   413     210.257  45.958  43.082  1.00  0.00            
ATOM   2663  R2  CHO   413     207.757  45.258  42.282  1.00  0.00            
ATOM   2664  R3  CHO   413     208.007  47.308  40.582  1.00  0.00            
ATOM   2665  R4  CHO   413     206.057  45.558  39.282  1.00  0.00            
ATOM   2666  R5  CHO   413     207.857  46.358  38.382  1.00  0.00            
ATOM   2667  C1  CHO   413     205.307  47.758  35.932  1.00  0.00           C
ATOM   2668  C2  CHO   413     203.057  47.658  34.782  1.00  0.00           C
ATOM   2669  ROH CHO   414     209.107 221.258  14.432  1.00  0.00            
ATOM   2670  R1  CHO   414     209.507 222.358  17.032  1.00  0.00            
ATOM   2671  R2  CHO   414     207.757 221.958  19.132  1.00  0.00            
ATOM   2672  R3  CHO   414     210.007 221.108  20.382  1.00  0.00            
ATOM   2673  R4  CHO   414     207.907 220.858  22.382  1.00  0.00            
ATOM   2674  R5  CHO   414     209.757 221.908  22.632  1.00  0.00            
ATOM   2675  C1  CHO   414     210.057 219.408  25.482  1.00  0.00           C
ATOM   2676  C2  CHO   414     209.557 221.558  28.932  1.00  0.00           C
ATOM   2677  ROH CHO   415     109.357  54.858  46.332  1.00  0.00            
ATOM   2678  R1  CHO   415     108.957  55.208  43.582  1.00  0.00            
ATOM   2679  R2  CHO   415     108.557  57.708  42.432  1.00  0.00            
ATOM   2680  R3  CHO   415     110.657  56.908  40.832  1.00  0.00            
ATOM   2681  R4  CHO   415     109.107  58.758  39.182  1.00  0.00            
ATOM   2682  R5  CHO   415     109.657  56.758  38.682  1.00  0.00            
ATOM   2683  C1  CHO   415     111.357  58.708  35.832  1.00  0.00           C
ATOM   2684  C2  CHO   415     113.557  59.808  31.982  1.00  0.00           C
ATOM   2685  ROH CHO   416      34.757 211.258   9.182  1.00  0.00            
ATOM   2686  R1  CHO   416      35.107 211.208  11.982  1.00  0.00            
ATOM   2687  R2  CHO   416      33.007 210.858  13.732  1.00  0.00            
ATOM   2688  R3  CHO   416      34.557 208.808  14.682  1.00  0.00            
ATOM   2689  R4  CHO   416      32.207 208.908  16.482  1.00  0.00            
ATOM   2690  R5  CHO   416      34.357 208.958  17.032  1.00  0.00            
ATOM   2691  C1  CHO   416      33.207 205.808  18.932  1.00  0.00           C
ATOM   2692  C2  CHO   416      36.407 203.758  19.682  1.00  0.00           C
ATOM   2693  ROH CHO   417     154.257  11.658  42.882  1.00  0.00            
ATOM   2694  R1  CHO   417     155.207  12.808  40.482  1.00  0.00            
ATOM   2695  R2  CHO   417     157.657  12.108  39.382  1.00  0.00            
ATOM   2696  R3  CHO   417     156.157  11.608  37.182  1.00  0.00            
ATOM   2697  R4  CHO   417     158.907  11.658  36.182  1.00  0.00            
ATOM   2698  R5  CHO   417     157.207  12.808  35.382  1.00  0.00            
ATOM   2699  C1  CHO   417     158.207  10.908  32.232  1.00  0.00           C
ATOM   2700  C2  CHO   417     159.457  12.508  30.132  1.00  0.00           C
ATOM   2701  ROH CHO   418      36.557 208.508  37.582  1.00  0.00            
ATOM   2702  R1  CHO   418      34.707 208.658  35.432  1.00  0.00            
ATOM   2703  R2  CHO   418      34.257 211.008  34.032  1.00  0.00            
ATOM   2704  R3  CHO   418      34.857 209.508  31.882  1.00  0.00            
ATOM   2705  R4  CHO   418      33.107 211.608  30.832  1.00  0.00            
ATOM   2706  R5  CHO   418      32.857 209.458  30.582  1.00  0.00            
ATOM   2707  C1  CHO   418      33.007 210.508  26.932  1.00  0.00           C
ATOM   2708  C2  CHO   418      31.907 214.458  26.732  1.00  0.00           C
ATOM   2709  ROH CHO   419      32.657  56.108  47.732  1.00  0.00            
ATOM   2710  R1  CHO   419      33.407  56.508  45.032  1.00  0.00            
ATOM   2711  R2  CHO   419      32.057  55.358  42.932  1.00  0.00            
ATOM   2712  R3  CHO   419      31.857  57.958  42.032  1.00  0.00            
ATOM   2713  R4  CHO   419      31.907  56.358  39.582  1.00  0.00            
ATOM   2714  R5  CHO   419      33.257  58.008  40.082  1.00  0.00            
ATOM   2715  C1  CHO   419      31.657  59.358  36.882  1.00  0.00           C
ATOM   2716  C2  CHO   419      29.957  59.258  33.232  1.00  0.00           C
ATOM   2717  ROH CHO   420     168.407  96.558  26.032  1.00  0.00            
ATOM   2718  R1  CHO   420     170.257  95.858  28.082  1.00  0.00            
ATOM   2719  R2  CHO   420     171.707  97.758  29.482  1.00  0.00            
ATOM   2720  R3  CHO   420     170.657  96.508  31.632  1.00  0.00            
ATOM   2721  R4  CHO   420     172.057  98.808  32.732  1.00  0.00            
ATOM   2722  R5  CHO   420     172.357  96.708  33.332  1.00  0.00            
ATOM   2723  C1  CHO   420     171.307  98.208  36.682  1.00  0.00           C
ATOM   2724  C2  CHO   420     171.107 102.008  37.882  1.00  0.00           C
ATOM   2725  ROH CHO   421     223.107  37.908  12.982  1.00  0.00            
ATOM   2726  R1  CHO   421     223.507  38.158  15.782  1.00  0.00            
ATOM   2727  R2  CHO   421     222.557  40.358  17.232  1.00  0.00            
ATOM   2728  R3  CHO   421     221.357  38.408  18.732  1.00  0.00            
ATOM   2729  R4  CHO   421     222.007  40.558  20.632  1.00  0.00            
ATOM   2730  R5  CHO   421     222.557  38.458  20.832  1.00  0.00            
ATOM   2731  C1  CHO   421     220.557  38.858  24.032  1.00  0.00           C
ATOM   2732  C2  CHO   421     220.157  40.508  26.682  1.00  0.00           C
ATOM   2733  ROH CHO   422     133.057 177.908  46.582  1.00  0.00            
ATOM   2734  R1  CHO   422     132.607 177.008  43.932  1.00  0.00            
ATOM   2735  R2  CHO   422     132.107 178.758  41.832  1.00  0.00            
ATOM   2736  R3  CHO   422     134.207 177.508  40.682  1.00  0.00            
ATOM   2737  R4  CHO   422     132.407 178.208  38.482  1.00  0.00            
ATOM   2738  R5  CHO   422     133.207 176.208  38.932  1.00  0.00            
ATOM   2739  C1  CHO   422     134.607 176.708  35.382  1.00  0.00           C
ATOM   2740  C2  CHO   422     134.357 173.758  34.232  1.00  0.00           C
ATOM   2741  ROH CHO   423      34.907 129.258  40.332  1.00  0.00            
ATOM   2742  R1  CHO   423      33.807 128.558  37.832  1.00  0.00            
ATOM   2743  R2  CHO   423      34.507 129.858  35.482  1.00  0.00            
ATOM   2744  R3  CHO   423      35.057 127.358  34.632  1.00  0.00            
ATOM   2745  R4  CHO   423      34.207 128.758  32.232  1.00  0.00            
ATOM   2746  R5  CHO   423      33.407 126.908  32.982  1.00  0.00            
ATOM   2747  C1  CHO   423      34.557 125.758  29.532  1.00  0.00           C
ATOM   2748  C2  CHO   423      35.657 126.358  25.632  1.00  0.00           C
ATOM   2749  ROH CHO   424     135.807  26.908  11.532  1.00  0.00            
ATOM   2750  R1  CHO   424     135.957  27.408  14.282  1.00  0.00            
ATOM   2751  R2  CHO   424     134.057  26.558  16.082  1.00  0.00            
ATOM   2752  R3  CHO   424     136.157  25.408  17.332  1.00  0.00            
ATOM   2753  R4  CHO   424     134.607  26.558  19.482  1.00  0.00            
ATOM   2754  R5  CHO   424     136.707  26.908  19.132  1.00  0.00            
ATOM   2755  C1  CHO   424     136.907  25.508  22.632  1.00  0.00           C
ATOM   2756  C2  CHO   424     136.907  25.708  26.582  1.00  0.00           C
ATOM   2757  ROH CHO   425     189.757 103.608  23.532  1.00  0.00            
ATOM   2758  R1  CHO   425     190.407 102.358  25.982  1.00  0.00            
ATOM   2759  R2  CHO   425     192.757 102.858  27.332  1.00  0.00            
ATOM   2760  R3  CHO   425     191.057 103.408  29.382  1.00  0.00            
ATOM   2761  R4  CHO   425     193.607 102.858  30.682  1.00  0.00            
ATOM   2762  R5  CHO   425     191.707 101.908  31.132  1.00  0.00            
ATOM   2763  C1  CHO   425     192.507 103.358  34.582  1.00  0.00           C
ATOM   2764  C2  CHO   425     192.957 100.708  37.832  1.00  0.00           C
ATOM   2765  ROH CHO   426     113.207 157.608  18.232  1.00  0.00            
ATOM   2766  R1  CHO   426     112.307 159.008  20.482  1.00  0.00            
ATOM   2767  R2  CHO   426     113.707 161.108  21.632  1.00  0.00            
ATOM   2768  R3  CHO   426     111.357 162.458  21.282  1.00  0.00            
ATOM   2769  R4  CHO   426     112.907 164.158  23.082  1.00  0.00            
ATOM   2770  R5  CHO   426     110.907 163.408  23.432  1.00  0.00            
ATOM   2771  C1  CHO   426     110.257 167.158  23.632  1.00  0.00           C
ATOM   2772  C2  CHO   426     108.807 167.508  27.282  1.00  0.00           C
ATOM   2773  ROH CHO   427      97.207  87.058  52.982  1.00  0.00            
ATOM   2774  R1  CHO   427      98.307  86.358  50.482  1.00  0.00            
ATOM   2775  R2  CHO   427      96.857  86.408  48.132  1.00  0.00            
ATOM   2776  R3  CHO   427      98.907  88.008  47.282  1.00  0.00            
ATOM   2777  R4  CHO   427      97.207  87.558  44.882  1.00  0.00            
ATOM   2778  R5  CHO   427      99.357  87.208  45.032  1.00  0.00            
ATOM   2779  C1  CHO   427      99.357  89.708  42.182  1.00  0.00           C
ATOM   2780  C2  CHO   427     101.057  88.958  39.632  1.00  0.00           C
ATOM   2781  ROH CHO   428     218.057 196.508  43.682  1.00  0.00            
ATOM   2782  R1  CHO   428     217.207 196.208  41.032  1.00  0.00            
ATOM   2783  R2  CHO   428     215.257 197.808  39.832  1.00  0.00            
ATOM   2784  R3  CHO   428     217.207 198.258  37.982  1.00  0.00            
ATOM   2785  R4  CHO   428     214.657 198.708  36.582  1.00  0.00            
ATOM   2786  R5  CHO   428     216.307 197.408  35.982  1.00  0.00            
ATOM   2787  C1  CHO   428     216.157 199.658  32.932  1.00  0.00           C
ATOM   2788  C2  CHO   428     215.957 199.408  29.882  1.00  0.00           C
ATOM   2789  ROH CHO   429      13.757 223.858  44.682  1.00  0.00            
ATOM   2790  R1  CHO   429      13.957 224.958  42.082  1.00  0.00            
ATOM   2791  R2  CHO   429      13.557 223.508  39.832  1.00  0.00            
ATOM   2792  R3  CHO   429      11.757 225.458  39.232  1.00  0.00            
ATOM   2793  R4  CHO   429      12.057 223.958  36.732  1.00  0.00            
ATOM   2794  R5  CHO   429      12.257 226.108  36.982  1.00  0.00            
ATOM   2795  C1  CHO   429       9.457 226.058  34.432  1.00  0.00           C
ATOM   2796  C2  CHO   429       8.757 223.608  31.732  1.00  0.00           C
ATOM   2797  ROH CHO   430     216.757 143.208  10.982  1.00  0.00            
ATOM   2798  R1  CHO   430     217.257 143.458  13.732  1.00  0.00            
ATOM   2799  R2  CHO   430     219.707 142.958  14.882  1.00  0.00            
ATOM   2800  R3  CHO   430     219.407 145.458  15.882  1.00  0.00            
ATOM   2801  R4  CHO   430     221.657 144.308  17.432  1.00  0.00            
ATOM   2802  R5  CHO   430     219.807 145.158  18.232  1.00  0.00            
ATOM   2803  C1  CHO   430     222.457 147.408  19.882  1.00  0.00           C
ATOM   2804  C2  CHO   430     226.757 146.758  18.982  1.00  0.00           C
ATOM   2805  ROH CHO   431     174.157  84.308  46.832  1.00  0.00            
ATOM   2806  R1  CHO   431     175.707  86.258  45.532  1.00  0.00            
ATOM   2807  R2  CHO   431     174.807  88.808  45.082  1.00  0.00            
ATOM   2808  R3  CHO   431     177.107  89.508  46.332  1.00  0.00            
ATOM   2809  R4  CHO   431     175.857  92.058  45.632  1.00  0.00            
ATOM   2810  R5  CHO   431     177.907  91.458  45.132  1.00  0.00            
ATOM   2811  C1  CHO   431     178.607  94.608  47.132  1.00  0.00           C
ATOM   2812  C2  CHO   431     182.357  95.758  45.132  1.00  0.00           C
ATOM   2813  ROH CHO   432      41.457  24.308  41.882  1.00  0.00            
ATOM   2814  R1  CHO   432      42.007  23.608  39.182  1.00  0.00            
ATOM   2815  R2  CHO   432      40.157  22.508  37.482  1.00  0.00            
ATOM   2816  R3  CHO   432      40.857  24.558  35.882  1.00  0.00            
ATOM   2817  R4  CHO   432      39.857  22.508  34.032  1.00  0.00            
ATOM   2818  R5  CHO   432      41.807  23.508  33.932  1.00  0.00            
ATOM   2819  C1  CHO   432      40.357  24.508  30.532  1.00  0.00           C
ATOM   2820  C2  CHO   432      41.257  24.858  26.432  1.00  0.00           C
ATOM   2821  ROH CHO   433      55.607 120.308  43.032  1.00  0.00            
ATOM   2822  R1  CHO   433      55.657 118.908  40.582  1.00  0.00            
ATOM   2823  R2  CHO   433      54.407 119.808  38.332  1.00  0.00            
ATOM   2824  R3  CHO   433      56.857 119.508  37.232  1.00  0.00            
ATOM   2825  R4  CHO   433      55.007 118.908  35.032  1.00  0.00            
ATOM   2826  R5  CHO   433      56.607 117.658  35.732  1.00  0.00            
ATOM   2827  C1  CHO   433      57.657 118.108  32.082  1.00  0.00           C
ATOM   2828  C2  CHO   433      56.157 117.458  28.632  1.00  0.00           C
ATOM   2829  ROH CHO   434     150.707  43.158  14.332  1.00  0.00            
ATOM   2830  R1  CHO   434     150.207  43.408  17.082  1.00  0.00            
ATOM   2831  R2  CHO   434     148.407  41.808  18.432  1.00  0.00            
ATOM   2832  R3  CHO   434     150.507  41.258  20.032  1.00  0.00            
ATOM   2833  R4  CHO   434     148.207  40.358  21.532  1.00  0.00            
ATOM   2834  R5  CHO   434     149.757  41.708  22.232  1.00  0.00            
ATOM   2835  C1  CHO   434     150.107  39.008  24.882  1.00  0.00           C
ATOM   2836  C2  CHO   434     149.207  36.658  27.732  1.00  0.00           C
ATOM   2837  ROH CHO   435     214.457 184.908  37.532  1.00  0.00            
ATOM   2838  R1  CHO   435     215.707 186.808  35.882  1.00  0.00            
ATOM   2839  R2  CHO   435     218.357 186.508  35.032  1.00  0.00            
ATOM   2840  R3  CHO   435     217.207 186.858  32.582  1.00  0.00            
ATOM   2841  R4  CHO   435     219.957 187.808  32.282  1.00  0.00            
ATOM   2842  R5  CHO   435     218.157 188.908  31.782  1.00  0.00            
ATOM   2843  C1  CHO   435     219.857 188.908  28.382  1.00  0.00           C
ATOM   2844  C2  CHO   435     218.707 188.558  24.282  1.00  0.00           C
ATOM   2845  ROH CHO   436       4.057 164.058  31.082  1.00  0.00            
ATOM   2846  R1  CHO   436       3.057 164.408  28.432  1.00  0.00            
ATOM   2847  R2  CHO   436       3.107 166.808  27.132  1.00  0.00            
ATOM   2848  R3  CHO   436       4.457 165.358  25.232  1.00  0.00            
ATOM   2849  R4  CHO   436       2.657 167.158  23.732  1.00  0.00            
ATOM   2850  R5  CHO   436       2.807 164.958  23.532  1.00  0.00            
ATOM   2851  C1  CHO   436       3.657 166.008  19.932  1.00  0.00           C
ATOM   2852  C2  CHO   436       2.057 164.308  18.282  1.00  0.00           C
ATOM   2853  ROH CHO   437     222.407 180.108   8.882  1.00  0.00            
ATOM   2854  R1  CHO   437     221.057 178.858  11.032  1.00  0.00            
ATOM   2855  R2  CHO   437     222.407 177.908  13.232  1.00  0.00            
ATOM   2856  R3  CHO   437     220.707 179.508  14.632  1.00  0.00            
ATOM   2857  R4  CHO   437     222.507 178.408  16.682  1.00  0.00            
ATOM   2858  R5  CHO   437     220.307 178.358  16.682  1.00  0.00            
ATOM   2859  C1  CHO   437     220.957 180.208  19.932  1.00  0.00           C
ATOM   2860  C2  CHO   437     218.407 177.558  21.782  1.00  0.00           C
ATOM   2861  ROH CHO   438      27.807 113.208  10.832  1.00  0.00            
ATOM   2862  R1  CHO   438      27.707 113.208  13.682  1.00  0.00            
ATOM   2863  R2  CHO   438      29.657 112.108  15.282  1.00  0.00            
ATOM   2864  R3  CHO   438      29.657 114.558  16.432  1.00  0.00            
ATOM   2865  R4  CHO   438      30.307 112.758  18.632  1.00  0.00            
ATOM   2866  R5  CHO   438      28.707 114.208  18.582  1.00  0.00            
ATOM   2867  C1  CHO   438      30.607 115.408  21.632  1.00  0.00           C
ATOM   2868  C2  CHO   438      32.757 117.508  23.732  1.00  0.00           C
ATOM   2869  ROH CHO   439     209.907 177.858   7.532  1.00  0.00            
ATOM   2870  R1  CHO   439     210.957 177.458  10.132  1.00  0.00            
ATOM   2871  R2  CHO   439     211.307 179.558  11.932  1.00  0.00            
ATOM   2872  R3  CHO   439     209.807 177.958  13.532  1.00  0.00            
ATOM   2873  R4  CHO   439     211.457 179.558  15.382  1.00  0.00            
ATOM   2874  R5  CHO   439     211.307 177.358  15.332  1.00  0.00            
ATOM   2875  C1  CHO   439     210.157 178.058  18.932  1.00  0.00           C
ATOM   2876  C2  CHO   439     212.657 177.458  22.832  1.00  0.00           C
ATOM   2877  ROH CHO   440      13.707  63.608  15.982  1.00  0.00            
ATOM   2878  R1  CHO   440      13.157  63.358  18.782  1.00  0.00            
ATOM   2879  R2  CHO   440      12.457  60.908  19.882  1.00  0.00            
ATOM   2880  R3  CHO   440      14.507  61.458  21.582  1.00  0.00            
ATOM   2881  R4  CHO   440      12.207  61.058  23.332  1.00  0.00            
ATOM   2882  R5  CHO   440      13.557  62.808  23.282  1.00  0.00            
ATOM   2883  C1  CHO   440      14.057  61.658  26.932  1.00  0.00           C
ATOM   2884  C2  CHO   440      14.507  61.208  30.532  1.00  0.00           C
ATOM   2885  ROH CHO   441     213.407   8.608  47.532  1.00  0.00            
ATOM   2886  R1  CHO   441     214.257   8.008  44.882  1.00  0.00            
ATOM   2887  R2  CHO   441     216.607   6.758  44.332  1.00  0.00            
ATOM   2888  R3  CHO   441     215.007   5.058  42.982  1.00  0.00            
ATOM   2889  R4  CHO   441     217.707   4.408  41.982  1.00  0.00            
ATOM   2890  R5  CHO   441     215.957   4.908  40.782  1.00  0.00            
ATOM   2891  C1  CHO   441     216.807   1.458  39.382  1.00  0.00           C
ATOM   2892  C2  CHO   441     218.007  -1.192  37.432  1.00  0.00           C
ATOM   2893  ROH CHO   442     194.107  88.458  20.532  1.00  0.00            
ATOM   2894  R1  CHO   442     194.307  89.558  23.132  1.00  0.00            
ATOM   2895  R2  CHO   442     192.507  89.008  25.132  1.00  0.00            
ATOM   2896  R3  CHO   442     194.707  88.308  26.532  1.00  0.00            
ATOM   2897  R4  CHO   442     192.707  88.758  28.582  1.00  0.00            
ATOM   2898  R5  CHO   442     194.657  89.708  28.482  1.00  0.00            
ATOM   2899  C1  CHO   442     194.907  88.008  31.882  1.00  0.00           C
ATOM   2900  C2  CHO   442     195.457  88.808  35.032  1.00  0.00           C
ATOM   2901  ROH CHO   443     182.757 109.208  27.382  1.00  0.00            
ATOM   2902  R1  CHO   443     183.507 110.908  29.532  1.00  0.00            
ATOM   2903  R2  CHO   443     183.107 110.208  32.182  1.00  0.00            
ATOM   2904  R3  CHO   443     185.757 110.758  32.332  1.00  0.00            
ATOM   2905  R4  CHO   443     184.907 110.358  35.132  1.00  0.00            
ATOM   2906  R5  CHO   443     185.957 112.108  34.332  1.00  0.00            
ATOM   2907  C1  CHO   443     188.407 110.958  37.032  1.00  0.00           C
ATOM   2908  C2  CHO   443     189.257 108.558  39.882  1.00  0.00           C
ATOM   2909  ROH CHO   444      26.707  33.308  13.032  1.00  0.00            
ATOM   2910  R1  CHO   444      27.807  32.808  15.582  1.00  0.00            
ATOM   2911  R2  CHO   444      30.007  34.208  16.582  1.00  0.00            
ATOM   2912  R3  CHO   444      28.307  34.708  18.632  1.00  0.00            
ATOM   2913  R4  CHO   444      31.007  34.858  19.832  1.00  0.00            
ATOM   2914  R5  CHO   444      29.357  33.658  20.532  1.00  0.00            
ATOM   2915  C1  CHO   444      30.057  35.708  23.632  1.00  0.00           C
ATOM   2916  C2  CHO   444      32.457  35.358  26.032  1.00  0.00           C
ATOM   2917  ROH CHO   445       1.707 220.308  12.982  1.00  0.00            
ATOM   2918  R1  CHO   445       1.007 220.758  15.682  1.00  0.00            
ATOM   2919  R2  CHO   445       1.457 218.858  17.682  1.00  0.00            
ATOM   2920  R3  CHO   445       2.757 220.958  18.882  1.00  0.00            
ATOM   2921  R4  CHO   445       2.057 219.108  21.082  1.00  0.00            
ATOM   2922  R5  CHO   445       1.557 221.208  20.932  1.00  0.00            
ATOM   2923  C1  CHO   445       3.607 221.158  24.182  1.00  0.00           C
ATOM   2924  C2  CHO   445       0.107 221.458  26.682  1.00  0.00           C
ATOM   2925  ROH CHO   446      24.557 161.858  34.782  1.00  0.00            
ATOM   2926  R1  CHO   446      23.957 163.058  32.232  1.00  0.00            
ATOM   2927  R2  CHO   446      25.957 163.908  30.532  1.00  0.00            
ATOM   2928  R3  CHO   446      24.657 162.308  28.732  1.00  0.00            
ATOM   2929  R4  CHO   446      26.007 164.308  27.082  1.00  0.00            
ATOM   2930  R5  CHO   446      23.857 163.808  27.082  1.00  0.00            
ATOM   2931  C1  CHO   446      24.757 163.058  23.432  1.00  0.00           C
ATOM   2932  C2  CHO   446      23.707 161.908  19.932  1.00  0.00           C
ATOM   2933  ROH CHO   447      57.857 173.858   4.832  1.00  0.00            
ATOM   2934  R1  CHO   447      57.557 174.308   7.582  1.00  0.00            
ATOM   2935  R2  CHO   447      56.207 172.508   9.282  1.00  0.00            
ATOM   2936  R3  CHO   447      58.557 172.658  10.682  1.00  0.00            
ATOM   2937  R4  CHO   447      56.707 171.058  12.332  1.00  0.00            
ATOM   2938  R5  CHO   447      57.857 172.808  12.982  1.00  0.00            
ATOM   2939  C1  CHO   447      59.257 170.308  15.482  1.00  0.00           C
ATOM   2940  C2  CHO   447      59.807 168.158  17.182  1.00  0.00           C
ATOM   2941  ROH CHO   448      73.907 136.858  42.932  1.00  0.00            
ATOM   2942  R1  CHO   448      74.607 134.558  41.382  1.00  0.00            
ATOM   2943  R2  CHO   448      73.157 133.808  39.132  1.00  0.00            
ATOM   2944  R3  CHO   448      75.657 133.908  37.982  1.00  0.00            
ATOM   2945  R4  CHO   448      73.857 132.958  35.882  1.00  0.00            
ATOM   2946  R5  CHO   448      75.707 132.008  36.532  1.00  0.00            
ATOM   2947  C1  CHO   448      76.507 132.558  32.882  1.00  0.00           C
ATOM   2948  C2  CHO   448      78.757 130.858  30.682  1.00  0.00           C
ATOM   2949  ROH CHO   449     178.407  88.308  28.982  1.00  0.00            
ATOM   2950  R1  CHO   449     179.607  89.608  31.182  1.00  0.00            
ATOM   2951  R2  CHO   449     178.707  89.308  33.782  1.00  0.00            
ATOM   2952  R3  CHO   449     181.307  88.608  34.282  1.00  0.00            
ATOM   2953  R4  CHO   449     180.207  89.308  36.882  1.00  0.00            
ATOM   2954  R5  CHO   449     182.007  90.108  35.982  1.00  0.00            
ATOM   2955  C1  CHO   449     183.507  88.658  39.182  1.00  0.00           C
ATOM   2956  C2  CHO   449     184.207  88.208  41.582  1.00  0.00           C
ATOM   2957  ROH CHO   450       3.907 115.708  16.732  1.00  0.00            
ATOM   2958  R1  CHO   450       4.857 116.408  19.332  1.00  0.00            
ATOM   2959  R2  CHO   450       3.207 117.508  21.282  1.00  0.00            
ATOM   2960  R3  CHO   450       4.157 115.408  22.782  1.00  0.00            
ATOM   2961  R4  CHO   450       3.707 117.608  24.682  1.00  0.00            
ATOM   2962  R5  CHO   450       5.557 116.458  24.382  1.00  0.00            
ATOM   2963  C1  CHO   450       4.907 115.708  28.082  1.00  0.00           C
ATOM   2964  C2  CHO   450       6.957 115.058  30.932  1.00  0.00           C
ATOM   2965  ROH CHO   451      69.757 153.558  42.482  1.00  0.00            
ATOM   2966  R1  CHO   451      69.757 154.008  39.682  1.00  0.00            
ATOM   2967  R2  CHO   451      71.707 155.508  38.432  1.00  0.00            
ATOM   2968  R3  CHO   451      71.957 153.308  36.882  1.00  0.00            
ATOM   2969  R4  CHO   451      73.007 155.458  35.232  1.00  0.00            
ATOM   2970  R5  CHO   451      71.457 154.058  34.632  1.00  0.00            
ATOM   2971  C1  CHO   451      74.007 153.308  31.882  1.00  0.00           C
ATOM   2972  C2  CHO   451      75.907 153.658  28.282  1.00  0.00           C
ATOM   2973  ROH CHO   452       7.707  20.358  45.982  1.00  0.00            
ATOM   2974  R1  CHO   452       8.707  18.958  43.782  1.00  0.00            
ATOM   2975  R2  CHO   452       7.057  17.608  41.982  1.00  0.00            
ATOM   2976  R3  CHO   452       8.357  19.158  40.132  1.00  0.00            
ATOM   2977  R4  CHO   452       7.007  17.108  38.582  1.00  0.00            
ATOM   2978  R5  CHO   452       9.107  17.558  38.482  1.00  0.00            
ATOM   2979  C1  CHO   452       8.157  18.208  34.832  1.00  0.00           C
ATOM   2980  C2  CHO   452       6.107  15.158  33.082  1.00  0.00           C
ATOM   2981  ROH CHO   453     179.657  19.858  48.932  1.00  0.00            
ATOM   2982  R1  CHO   453     180.707  21.158  46.632  1.00  0.00            
ATOM   2983  R2  CHO   453     181.957  19.758  44.582  1.00  0.00            
ATOM   2984  R3  CHO   453     180.107  21.008  43.032  1.00  0.00            
ATOM   2985  R4  CHO   453     182.207  20.208  41.182  1.00  0.00            
ATOM   2986  R5  CHO   453     181.407  22.208  41.432  1.00  0.00            
ATOM   2987  C1  CHO   453     180.607  21.658  37.732  1.00  0.00           C
ATOM   2988  C2  CHO   453     180.057  22.608  34.182  1.00  0.00           C
ATOM   2989  ROH CHO   454     181.207 179.408  15.182  1.00  0.00            
ATOM   2990  R1  CHO   454     182.657 178.558  17.432  1.00  0.00            
ATOM   2991  R2  CHO   454     184.957 179.808  18.332  1.00  0.00            
ATOM   2992  R3  CHO   454     183.607 179.908  20.682  1.00  0.00            
ATOM   2993  R4  CHO   454     186.407 180.158  21.432  1.00  0.00            
ATOM   2994  R5  CHO   454     185.007 178.708  22.232  1.00  0.00            
ATOM   2995  C1  CHO   454     186.007 180.458  25.482  1.00  0.00           C
ATOM   2996  C2  CHO   454     184.607 182.758  28.032  1.00  0.00           C
ATOM   2997  ROH CHO   455     207.107 190.608  10.232  1.00  0.00            
ATOM   2998  R1  CHO   455     208.107 192.458  12.132  1.00  0.00            
ATOM   2999  R2  CHO   455     206.657 193.358  14.232  1.00  0.00            
ATOM   3000  R3  CHO   455     208.807 192.508  15.682  1.00  0.00            
ATOM   3001  R4  CHO   455     207.407 194.408  17.432  1.00  0.00            
ATOM   3002  R5  CHO   455     209.507 194.458  16.882  1.00  0.00            
ATOM   3003  C1  CHO   455     209.907 194.208  20.682  1.00  0.00           C
ATOM   3004  C2  CHO   455     211.957 195.158  23.582  1.00  0.00           C
ATOM   3005  ROH CHO   456      10.307 120.458  42.382  1.00  0.00            
ATOM   3006  R1  CHO   456       7.507 120.458  42.082  1.00  0.00            
ATOM   3007  R2  CHO   456       6.207 122.408  40.582  1.00  0.00            
ATOM   3008  R3  CHO   456       5.107 120.258  39.332  1.00  0.00            
ATOM   3009  R4  CHO   456       3.407 122.508  38.582  1.00  0.00            
ATOM   3010  R5  CHO   456       2.757 120.608  39.432  1.00  0.00            
ATOM   3011  C1  CHO   456       0.807 120.558  36.132  1.00  0.00           C
ATOM   3012  C2  CHO   456      -2.493 122.258  35.382  1.00  0.00           C
ATOM   3013  ROH CHO   457      65.007  47.908  45.982  1.00  0.00            
ATOM   3014  R1  CHO   457      66.407  47.908  43.532  1.00  0.00            
ATOM   3015  R2  CHO   457      67.907  45.758  42.632  1.00  0.00            
ATOM   3016  R3  CHO   457      66.357  46.008  40.432  1.00  0.00            
ATOM   3017  R4  CHO   457      67.957  43.608  39.932  1.00  0.00            
ATOM   3018  R5  CHO   457      67.807  45.358  38.632  1.00  0.00            
ATOM   3019  C1  CHO   457      66.557  42.608  36.282  1.00  0.00           C
ATOM   3020  C2  CHO   457      67.157  39.258  34.732  1.00  0.00           C
ATOM   3021  ROH CHO   458      99.607 102.258  51.532  1.00  0.00            
ATOM   3022  R1  CHO   458     101.507 102.858  49.482  1.00  0.00            
ATOM   3023  R2  CHO   458     101.207 102.058  46.882  1.00  0.00            
ATOM   3024  R3  CHO   458     101.557 104.708  46.382  1.00  0.00            
ATOM   3025  R4  CHO   458     102.257 103.358  43.882  1.00  0.00            
ATOM   3026  R5  CHO   458     103.507 104.808  44.982  1.00  0.00            
ATOM   3027  C1  CHO   458     103.207 106.608  41.632  1.00  0.00           C
ATOM   3028  C2  CHO   458     103.407 106.658  37.782  1.00  0.00           C
ATOM   3029  ROH CHO   459     214.107 198.308  10.682  1.00  0.00            
ATOM   3030  R1  CHO   459     216.407 198.608  12.332  1.00  0.00            
ATOM   3031  R2  CHO   459     216.657 200.658  14.132  1.00  0.00            
ATOM   3032  R3  CHO   459     217.057 198.608  15.882  1.00  0.00            
ATOM   3033  R4  CHO   459     218.557 200.858  16.982  1.00  0.00            
ATOM   3034  R5  CHO   459     219.357 198.908  16.582  1.00  0.00            
ATOM   3035  C1  CHO   459     220.057 199.108  20.332  1.00  0.00           C
ATOM   3036  C2  CHO   459     223.007 201.058  21.632  1.00  0.00           C
ATOM   3037  ROH CHO   460      89.657  98.808  49.332  1.00  0.00            
ATOM   3038  R1  CHO   460      89.807  98.508  46.532  1.00  0.00            
ATOM   3039  R2  CHO   460      91.907  99.558  45.032  1.00  0.00            
ATOM   3040  R3  CHO   460      92.107  96.958  44.132  1.00  0.00            
ATOM   3041  R4  CHO   460      91.907  98.608  41.682  1.00  0.00            
ATOM   3042  R5  CHO   460      90.657  96.908  42.182  1.00  0.00            
ATOM   3043  C1  CHO   460      92.057  95.708  38.882  1.00  0.00           C
ATOM   3044  C2  CHO   460      92.057  92.708  36.782  1.00  0.00           C
ATOM   3045  ROH CHO   461     100.107 107.258  49.732  1.00  0.00            
ATOM   3046  R1  CHO   461     101.657 109.158  48.382  1.00  0.00            
ATOM   3047  R2  CHO   461     104.257 108.658  47.582  1.00  0.00            
ATOM   3048  R3  CHO   461     103.307 109.408  45.132  1.00  0.00            
ATOM   3049  R4  CHO   461     106.207 109.308  44.782  1.00  0.00            
ATOM   3050  R5  CHO   461     104.907 111.008  44.332  1.00  0.00            
ATOM   3051  C1  CHO   461     106.507 110.458  40.932  1.00  0.00           C
ATOM   3052  C2  CHO   461     107.857 108.758  38.082  1.00  0.00           C
ATOM   3053  ROH CHO   462      14.857 178.958  36.732  1.00  0.00            
ATOM   3054  R1  CHO   462      13.907 180.008  34.282  1.00  0.00            
ATOM   3055  R2  CHO   462      15.407 181.708  32.682  1.00  0.00            
ATOM   3056  R3  CHO   462      14.957 179.858  30.782  1.00  0.00            
ATOM   3057  R4  CHO   462      14.957 182.408  29.332  1.00  0.00            
ATOM   3058  R5  CHO   462      13.357 180.908  29.282  1.00  0.00            
ATOM   3059  C1  CHO   462      14.257 181.058  25.582  1.00  0.00           C
ATOM   3060  C2  CHO   462      11.707 181.858  24.432  1.00  0.00           C
ATOM   3061  ROH CHO   463      60.757 174.258  34.432  1.00  0.00            
ATOM   3062  R1  CHO   463      59.957 175.258  31.932  1.00  0.00            
ATOM   3063  R2  CHO   463      60.257 173.908  29.582  1.00  0.00            
ATOM   3064  R3  CHO   463      57.607 174.358  29.332  1.00  0.00            
ATOM   3065  R4  CHO   463      58.607 174.308  26.582  1.00  0.00            
ATOM   3066  R5  CHO   463      57.457 175.908  27.482  1.00  0.00            
ATOM   3067  C1  CHO   463      55.107 174.958  24.582  1.00  0.00           C
ATOM   3068  C2  CHO   463      53.507 173.008  21.782  1.00  0.00           C
ATOM   3069  ROH CHO   464     130.107   9.208  13.632  1.00  0.00            
ATOM   3070  R1  CHO   464     129.407   8.458  16.282  1.00  0.00            
ATOM   3071  R2  CHO   464     130.857   9.258  18.482  1.00  0.00            
ATOM   3072  R3  CHO   464     128.457  10.158  19.382  1.00  0.00            
ATOM   3073  R4  CHO   464     129.757   9.158  21.782  1.00  0.00            
ATOM   3074  R5  CHO   464     127.807   8.608  21.032  1.00  0.00            
ATOM   3075  C1  CHO   464     126.857   9.958  24.482  1.00  0.00           C
ATOM   3076  C2  CHO   464     126.107  11.808  28.332  1.00  0.00           C
ATOM   3077  ROH CHO   465      80.707 155.308  42.732  1.00  0.00            
ATOM   3078  R1  CHO   465      82.007 154.458  40.382  1.00  0.00            
ATOM   3079  R2  CHO   465      80.807 154.558  37.882  1.00  0.00            
ATOM   3080  R3  CHO   465      83.057 155.958  37.282  1.00  0.00            
ATOM   3081  R4  CHO   465      82.257 154.708  34.782  1.00  0.00            
ATOM   3082  R5  CHO   465      84.207 154.558  35.682  1.00  0.00            
ATOM   3083  C1  CHO   465      85.207 156.058  32.332  1.00  0.00           C
ATOM   3084  C2  CHO   465      88.907 157.008  30.682  1.00  0.00           C
ATOM   3085  ROH CHO   466     120.207 116.558  29.132  1.00  0.00            
ATOM   3086  R1  CHO   466     119.457 115.558  31.682  1.00  0.00            
ATOM   3087  R2  CHO   466     121.207 114.208  33.332  1.00  0.00            
ATOM   3088  R3  CHO   466     120.457 116.058  35.132  1.00  0.00            
ATOM   3089  R4  CHO   466     120.857 113.658  36.732  1.00  0.00            
ATOM   3090  R5  CHO   466     119.057 114.908  36.682  1.00  0.00            
ATOM   3091  C1  CHO   466     119.957 115.108  40.382  1.00  0.00           C
ATOM   3092  C2  CHO   466     118.707 115.858  44.032  1.00  0.00           C
ATOM   3093  ROH CHO   467      84.707  93.158  20.082  1.00  0.00            
ATOM   3094  R1  CHO   467      83.957  93.008  22.832  1.00  0.00            
ATOM   3095  R2  CHO   467      83.907  90.608  24.232  1.00  0.00            
ATOM   3096  R3  CHO   467      85.507  91.958  25.932  1.00  0.00            
ATOM   3097  R4  CHO   467      84.757  89.558  27.382  1.00  0.00            
ATOM   3098  R5  CHO   467      84.557  91.608  28.082  1.00  0.00            
ATOM   3099  C1  CHO   467      86.757  90.208  30.882  1.00  0.00           C
ATOM   3100  C2  CHO   467      87.857  91.308  33.282  1.00  0.00           C
ATOM   3101  ROH CHO   468     107.957 139.708  22.582  1.00  0.00            
ATOM   3102  R1  CHO   468     106.007 139.708  24.682  1.00  0.00            
ATOM   3103  R2  CHO   468     105.907 137.758  26.582  1.00  0.00            
ATOM   3104  R3  CHO   468     106.007 139.858  28.282  1.00  0.00            
ATOM   3105  R4  CHO   468     105.057 137.658  29.982  1.00  0.00            
ATOM   3106  R5  CHO   468     104.107 139.608  29.732  1.00  0.00            
ATOM   3107  C1  CHO   468     104.707 139.608  33.482  1.00  0.00           C
ATOM   3108  C2  CHO   468     105.707 137.408  37.332  1.00  0.00           C
ATOM   3109  ROH CHO   469     217.757 213.408  40.832  1.00  0.00            
ATOM   3110  R1  CHO   469     216.657 212.508  38.382  1.00  0.00            
ATOM   3111  R2  CHO   469     214.407 213.658  37.282  1.00  0.00            
ATOM   3112  R3  CHO   469     216.007 213.958  35.132  1.00  0.00            
ATOM   3113  R4  CHO   469     213.307 214.258  34.082  1.00  0.00            
ATOM   3114  R5  CHO   469     214.807 212.858  33.332  1.00  0.00            
ATOM   3115  C1  CHO   469     214.157 214.858  30.132  1.00  0.00           C
ATOM   3116  C2  CHO   469     211.707 214.358  27.482  1.00  0.00           C
ATOM   3117  ROH CHO   470     123.207 102.458  21.532  1.00  0.00            
ATOM   3118  R1  CHO   470     121.207 102.408  23.532  1.00  0.00            
ATOM   3119  R2  CHO   470     120.307 100.058  24.732  1.00  0.00            
ATOM   3120  R3  CHO   470     120.907 101.408  27.032  1.00  0.00            
ATOM   3121  R4  CHO   470     118.707  99.658  27.732  1.00  0.00            
ATOM   3122  R5  CHO   470     118.807 101.808  28.032  1.00  0.00            
ATOM   3123  C1  CHO   470     118.307 100.658  31.632  1.00  0.00           C
ATOM   3124  C2  CHO   470     117.257 102.308  34.982  1.00  0.00           C
ATOM   3125  ROH CHO   471      99.757 158.008  44.732  1.00  0.00            
ATOM   3126  R1  CHO   471     100.007 159.008  42.132  1.00  0.00            
ATOM   3127  R2  CHO   471     102.057 160.608  41.332  1.00  0.00            
ATOM   3128  R3  CHO   471     102.357 158.758  39.382  1.00  0.00            
ATOM   3129  R4  CHO   471     104.357 160.808  38.732  1.00  0.00            
ATOM   3130  R5  CHO   471     102.807 160.008  37.382  1.00  0.00            
ATOM   3131  C1  CHO   471     105.957 159.108  35.382  1.00  0.00           C
ATOM   3132  C2  CHO   471     109.957 160.558  34.932  1.00  0.00           C
ATOM   3133  ROH CHO   472     170.607 147.958  24.032  1.00  0.00            
ATOM   3134  R1  CHO   472     172.457 148.158  26.132  1.00  0.00            
ATOM   3135  R2  CHO   472     171.807 149.208  28.582  1.00  0.00            
ATOM   3136  R3  CHO   472     172.857 146.858  29.482  1.00  0.00            
ATOM   3137  R4  CHO   472     172.107 148.358  31.932  1.00  0.00            
ATOM   3138  R5  CHO   472     174.057 147.458  31.482  1.00  0.00            
ATOM   3139  C1  CHO   472     173.257 145.658  34.732  1.00  0.00           C
ATOM   3140  C2  CHO   472     174.407 145.658  37.982  1.00  0.00           C
ATOM   3141  ROH CHO   473       9.007   2.758  15.482  1.00  0.00            
ATOM   3142  R1  CHO   473      10.707   1.508  17.382  1.00  0.00            
ATOM   3143  R2  CHO   473      12.257   2.958  19.182  1.00  0.00            
ATOM   3144  R3  CHO   473      11.007   1.358  20.982  1.00  0.00            
ATOM   3145  R4  CHO   473      12.657   3.158  22.632  1.00  0.00            
ATOM   3146  R5  CHO   473      12.657   1.008  22.682  1.00  0.00            
ATOM   3147  C1  CHO   473      11.757   1.758  26.282  1.00  0.00           C
ATOM   3148  C2  CHO   473      10.807   2.308  29.032  1.00  0.00           C
ATOM   3149  ROH CHO   474      61.607 214.608  34.232  1.00  0.00            
ATOM   3150  R1  CHO   474      61.957 215.158  31.482  1.00  0.00            
ATOM   3151  R2  CHO   474      59.907 216.208  29.932  1.00  0.00            
ATOM   3152  R3  CHO   474      61.807 218.058  29.332  1.00  0.00            
ATOM   3153  R4  CHO   474      59.507 218.708  27.582  1.00  0.00            
ATOM   3154  R5  CHO   474      61.607 218.358  26.932  1.00  0.00            
ATOM   3155  C1  CHO   474      61.057 221.908  25.632  1.00  0.00           C
ATOM   3156  C2  CHO   474      58.507 220.908  22.732  1.00  0.00           C
ATOM   3157  ROH CHO   475     195.807   7.058  46.882  1.00  0.00            
ATOM   3158  R1  CHO   475     198.057   6.808  45.182  1.00  0.00            
ATOM   3159  R2  CHO   475     198.157   5.058  43.032  1.00  0.00            
ATOM   3160  R3  CHO   475     198.757   7.258  41.632  1.00  0.00            
ATOM   3161  R4  CHO   475     199.257   5.058  39.782  1.00  0.00            
ATOM   3162  R5  CHO   475     200.657   6.658  40.282  1.00  0.00            
ATOM   3163  C1  CHO   475     200.457   7.158  36.532  1.00  0.00           C
ATOM   3164  C2  CHO   475     203.807   7.058  33.832  1.00  0.00           C
ATOM   3165  ROH CHO   476     108.757 148.358  49.532  1.00  0.00            
ATOM   3166  R1  CHO   476     109.857 148.908  46.982  1.00  0.00            
ATOM   3167  R2  CHO   476     112.557 148.858  46.482  1.00  0.00            
ATOM   3168  R3  CHO   476     111.807 147.108  44.532  1.00  0.00            
ATOM   3169  R4  CHO   476     114.407 148.108  43.682  1.00  0.00            
ATOM   3170  R5  CHO   476     112.607 148.158  42.482  1.00  0.00            
ATOM   3171  C1  CHO   476     114.807 146.108  40.182  1.00  0.00           C
ATOM   3172  C2  CHO   476     115.057 144.458  35.432  1.00  0.00           C
ATOM   3173  ROH CHO   477      12.457  81.508  18.482  1.00  0.00            
ATOM   3174  R1  CHO   477      12.307  82.758  21.032  1.00  0.00            
ATOM   3175  R2  CHO   477      10.757  81.808  23.082  1.00  0.00            
ATOM   3176  R3  CHO   477      13.057  81.858  24.432  1.00  0.00            
ATOM   3177  R4  CHO   477      11.007  82.308  26.482  1.00  0.00            
ATOM   3178  R5  CHO   477      12.757  83.558  26.082  1.00  0.00            
ATOM   3179  C1  CHO   477      13.357  82.658  29.782  1.00  0.00           C
ATOM   3180  C2  CHO   477      15.157  82.758  32.282  1.00  0.00           C
ATOM   3181  ROH CHO   478      54.557  92.358  47.782  1.00  0.00            
ATOM   3182  R1  CHO   478      54.757  91.758  45.032  1.00  0.00            
ATOM   3183  R2  CHO   478      53.857  89.408  43.932  1.00  0.00            
ATOM   3184  R3  CHO   478      52.457  91.108  42.282  1.00  0.00            
ATOM   3185  R4  CHO   478      52.207  88.458  41.032  1.00  0.00            
ATOM   3186  R5  CHO   478      52.957  90.308  40.082  1.00  0.00            
ATOM   3187  C1  CHO   478      50.007  89.458  37.832  1.00  0.00           C
ATOM   3188  C2  CHO   478      50.007  87.658  33.582  1.00  0.00           C
ATOM   3189  ROH CHO   479      42.957 149.258   4.582  1.00  0.00            
ATOM   3190  R1  CHO   479      44.257 149.258   7.082  1.00  0.00            
ATOM   3191  R2  CHO   479      44.607 151.558   8.582  1.00  0.00            
ATOM   3192  R3  CHO   479      43.357 150.108  10.482  1.00  0.00            
ATOM   3193  R4  CHO   479      43.807 152.758  11.682  1.00  0.00            
ATOM   3194  R5  CHO   479      44.407 150.808  12.532  1.00  0.00            
ATOM   3195  C1  CHO   479      42.157 152.108  15.332  1.00  0.00           C
ATOM   3196  C2  CHO   479      39.007 151.858  17.482  1.00  0.00           C
ATOM   3197  ROH CHO   480      18.807 102.758  16.282  1.00  0.00            
ATOM   3198  R1  CHO   480      19.007 101.758  18.932  1.00  0.00            
ATOM   3199  R2  CHO   480      21.407 101.458  20.232  1.00  0.00            
ATOM   3200  R3  CHO   480      20.257 103.008  22.132  1.00  0.00            
ATOM   3201  R4  CHO   480      21.507 100.808  23.632  1.00  0.00            
ATOM   3202  R5  CHO   480      19.407 101.408  23.732  1.00  0.00            
ATOM   3203  C1  CHO   480      20.457 101.858  27.382  1.00  0.00           C
ATOM   3204  C2  CHO   480      20.507 104.508  29.932  1.00  0.00           C
ATOM   3205  ROH CHO   481      76.907  80.758  16.282  1.00  0.00            
ATOM   3206  R1  CHO   481      78.157  79.958  18.732  1.00  0.00            
ATOM   3207  R2  CHO   481      79.457  81.708  20.382  1.00  0.00            
ATOM   3208  R3  CHO   481      77.757  80.708  22.232  1.00  0.00            
ATOM   3209  R4  CHO   481      79.807  82.108  23.782  1.00  0.00            
ATOM   3210  R5  CHO   481      79.157  80.058  24.082  1.00  0.00            
ATOM   3211  C1  CHO   481      78.457  81.408  27.532  1.00  0.00           C
ATOM   3212  C2  CHO   481      76.857  81.658  31.132  1.00  0.00           C
ATOM   3213  ROH CHO   482      11.057  34.358  12.982  1.00  0.00            
ATOM   3214  R1  CHO   482      11.057  32.858  15.432  1.00  0.00            
ATOM   3215  R2  CHO   482      13.207  32.908  17.182  1.00  0.00            
ATOM   3216  R3  CHO   482      11.307  33.658  18.982  1.00  0.00            
ATOM   3217  R4  CHO   482      13.807  33.458  20.532  1.00  0.00            
ATOM   3218  R5  CHO   482      11.907  32.458  20.982  1.00  0.00            
ATOM   3219  C1  CHO   482      12.357  34.458  24.182  1.00  0.00           C
ATOM   3220  C2  CHO   482      13.057  33.308  28.632  1.00  0.00           C
ATOM   3221  ROH CHO   483     212.707 120.208  20.482  1.00  0.00            
ATOM   3222  R1  CHO   483     213.107 122.758  21.682  1.00  0.00            
ATOM   3223  R2  CHO   483     211.607 123.608  23.882  1.00  0.00            
ATOM   3224  R3  CHO   483     214.107 124.008  24.932  1.00  0.00            
ATOM   3225  R4  CHO   483     212.307 125.708  26.532  1.00  0.00            
ATOM   3226  R5  CHO   483     214.107 126.358  25.482  1.00  0.00            
ATOM   3227  C1  CHO   483     215.007 127.358  29.082  1.00  0.00           C
ATOM   3228  C2  CHO   483     214.857 130.258  30.082  1.00  0.00           C
ATOM   3229  ROH CHO   484     121.907 149.108  24.032  1.00  0.00            
ATOM   3230  R1  CHO   484     122.507 149.258  26.782  1.00  0.00            
ATOM   3231  R2  CHO   484     123.407 151.558  27.982  1.00  0.00            
ATOM   3232  R3  CHO   484     121.307 151.108  29.682  1.00  0.00            
ATOM   3233  R4  CHO   484     123.007 152.958  31.132  1.00  0.00            
ATOM   3234  R5  CHO   484     122.257 151.058  31.832  1.00  0.00            
ATOM   3235  C1  CHO   484     120.807 153.308  34.532  1.00  0.00           C
ATOM   3236  C2  CHO   484     123.007 153.608  36.432  1.00  0.00           C
ATOM   3237  ROH CHO   485      13.307  43.358  46.532  1.00  0.00            
ATOM   3238  R1  CHO   485      13.607  42.308  43.882  1.00  0.00            
ATOM   3239  R2  CHO   485      11.507  42.058  42.132  1.00  0.00            
ATOM   3240  R3  CHO   485      13.057  43.508  40.532  1.00  0.00            
ATOM   3241  R4  CHO   485      11.057  42.358  38.732  1.00  0.00            
ATOM   3242  R5  CHO   485      13.207  42.208  38.482  1.00  0.00            
ATOM   3243  C1  CHO   485      12.307  43.908  35.232  1.00  0.00           C
ATOM   3244  C2  CHO   485       8.957  42.558  32.982  1.00  0.00           C
ATOM   3245  ROH CHO   486     214.107  13.658  45.732  1.00  0.00            
ATOM   3246  R1  CHO   486     212.657  12.558  43.582  1.00  0.00            
ATOM   3247  R2  CHO   486     210.657  13.908  42.232  1.00  0.00            
ATOM   3248  R3  CHO   486     212.157  13.308  40.032  1.00  0.00            
ATOM   3249  R4  CHO   486     209.607  14.358  38.982  1.00  0.00            
ATOM   3250  R5  CHO   486     210.557  12.458  38.482  1.00  0.00            
ATOM   3251  C1  CHO   486     210.457  14.058  34.982  1.00  0.00           C
ATOM   3252  C2  CHO   486     212.457  14.658  31.882  1.00  0.00           C
ATOM   3253  ROH CHO   487      16.007  37.608  13.882  1.00  0.00            
ATOM   3254  R1  CHO   487      14.557  36.908  16.182  1.00  0.00            
ATOM   3255  R2  CHO   487      15.757  36.758  18.682  1.00  0.00            
ATOM   3256  R3  CHO   487      13.757  38.458  19.382  1.00  0.00            
ATOM   3257  R4  CHO   487      14.857  37.608  21.932  1.00  0.00            
ATOM   3258  R5  CHO   487      12.757  37.508  21.332  1.00  0.00            
ATOM   3259  C1  CHO   487      12.457  39.708  24.432  1.00  0.00           C
ATOM   3260  C2  CHO   487      11.107  39.658  28.132  1.00  0.00           C
ATOM   3261  ROH CHO   488      16.657 155.608  34.582  1.00  0.00            
ATOM   3262  R1  CHO   488      17.607 154.658  32.082  1.00  0.00            
ATOM   3263  R2  CHO   488      16.107 154.808  29.782  1.00  0.00            
ATOM   3264  R3  CHO   488      18.257 156.108  28.832  1.00  0.00            
ATOM   3265  R4  CHO   488      17.657 154.108  26.782  1.00  0.00            
ATOM   3266  R5  CHO   488      19.557 154.408  27.782  1.00  0.00            
ATOM   3267  C1  CHO   488      20.607 154.908  24.132  1.00  0.00           C
ATOM   3268  C2  CHO   488      21.107 157.008  20.732  1.00  0.00           C
ATOM   3269  ROH CHO   489     211.057   1.658  14.882  1.00  0.00            
ATOM   3270  R1  CHO   489     212.407   1.808  17.332  1.00  0.00            
ATOM   3271  R2  CHO   489     211.207   2.658  19.682  1.00  0.00            
ATOM   3272  R3  CHO   489     212.157   0.258  20.632  1.00  0.00            
ATOM   3273  R4  CHO   489     211.807   1.958  23.032  1.00  0.00            
ATOM   3274  R5  CHO   489     213.607   0.908  22.432  1.00  0.00            
ATOM   3275  C1  CHO   489     213.057  -0.642  25.832  1.00  0.00           C
ATOM   3276  C2  CHO   489     213.057   0.558  29.182  1.00  0.00           C
ATOM   3277  ROH CHO   490     209.757 172.258  36.782  1.00  0.00            
ATOM   3278  R1  CHO   490     209.107 174.008  34.632  1.00  0.00            
ATOM   3279  R2  CHO   490     210.357 173.858  32.182  1.00  0.00            
ATOM   3280  R3  CHO   490     207.757 173.658  31.282  1.00  0.00            
ATOM   3281  R4  CHO   490     209.307 174.608  28.982  1.00  0.00            
ATOM   3282  R5  CHO   490     207.507 175.558  29.782  1.00  0.00            
ATOM   3283  C1  CHO   490     206.307 174.858  26.232  1.00  0.00           C
ATOM   3284  C2  CHO   490     207.507 176.758  23.632  1.00  0.00           C
ATOM   3285  ROH CHO   491     122.707 130.158  28.832  1.00  0.00            
ATOM   3286  R1  CHO   491     122.157 130.758  31.532  1.00  0.00            
ATOM   3287  R2  CHO   491     120.307 132.658  32.332  1.00  0.00            
ATOM   3288  R3  CHO   491     119.307 130.558  33.782  1.00  0.00            
ATOM   3289  R4  CHO   491     118.657 132.958  35.332  1.00  0.00            
ATOM   3290  R5  CHO   491     119.707 131.208  36.032  1.00  0.00            
ATOM   3291  C1  CHO   491     116.757 131.208  38.482  1.00  0.00           C
ATOM   3292  C2  CHO   491     115.357 128.808  41.882  1.00  0.00           C
ATOM   3293  ROH CHO   492     103.707  68.508  49.082  1.00  0.00            
ATOM   3294  R1  CHO   492     103.957  70.458  47.032  1.00  0.00            
ATOM   3295  R2  CHO   492     104.607  73.108  47.582  1.00  0.00            
ATOM   3296  R3  CHO   492     106.607  72.608  45.782  1.00  0.00            
ATOM   3297  R4  CHO   492     106.407  75.558  45.882  1.00  0.00            
ATOM   3298  R5  CHO   492     106.307  74.308  44.132  1.00  0.00            
ATOM   3299  C1  CHO   492     109.307  76.508  43.282  1.00  0.00           C
ATOM   3300  C2  CHO   492     108.257  78.208  41.082  1.00  0.00           C
ATOM   3301  ROH CHO   493     131.257 154.858  20.932  1.00  0.00            
ATOM   3302  R1  CHO   493     129.807 154.108  23.232  1.00  0.00            
ATOM   3303  R2  CHO   493     130.607 154.808  25.832  1.00  0.00            
ATOM   3304  R3  CHO   493     128.107 155.908  25.982  1.00  0.00            
ATOM   3305  R4  CHO   493     128.857 155.408  28.732  1.00  0.00            
ATOM   3306  R5  CHO   493     127.057 154.708  27.732  1.00  0.00            
ATOM   3307  C1  CHO   493     125.507 156.708  30.582  1.00  0.00           C
ATOM   3308  C2  CHO   493     123.957 157.308  33.232  1.00  0.00           C
ATOM   3309  ROH CHO   494      -0.443  40.958  46.432  1.00  0.00            
ATOM   3310  R1  CHO   494      -0.793  41.758  43.732  1.00  0.00            
ATOM   3311  R2  CHO   494       1.357  42.258  42.032  1.00  0.00            
ATOM   3312  R3  CHO   494       0.107  40.458  40.432  1.00  0.00            
ATOM   3313  R4  CHO   494       1.707  42.058  38.632  1.00  0.00            
ATOM   3314  R5  CHO   494      -0.393  41.658  38.432  1.00  0.00            
ATOM   3315  C1  CHO   494       0.757  40.208  35.132  1.00  0.00           C
ATOM   3316  C2  CHO   494       0.757  41.958  32.232  1.00  0.00           C
ATOM   3317  ROH CHO   495     176.907  79.208  28.682  1.00  0.00            
ATOM   3318  R1  CHO   495     176.107  79.058  31.382  1.00  0.00            
ATOM   3319  R2  CHO   495     177.807  78.158  33.382  1.00  0.00            
ATOM   3320  R3  CHO   495     177.107  80.508  34.532  1.00  0.00            
ATOM   3321  R4  CHO   495     178.207  78.908  36.732  1.00  0.00            
ATOM   3322  R5  CHO   495     176.257  79.908  36.682  1.00  0.00            
ATOM   3323  C1  CHO   495     177.757  81.558  39.782  1.00  0.00           C
ATOM   3324  C2  CHO   495     177.607  82.108  43.232  1.00  0.00           C
ATOM   3325  ROH CHO   496     195.757 148.558  11.682  1.00  0.00            
ATOM   3326  R1  CHO   496     197.057 149.958  13.782  1.00  0.00            
ATOM   3327  R2  CHO   496     195.757 150.558  16.132  1.00  0.00            
ATOM   3328  R3  CHO   496     197.907 149.308  17.232  1.00  0.00            
ATOM   3329  R4  CHO   496     196.307 150.258  19.532  1.00  0.00            
ATOM   3330  R5  CHO   496     198.407 150.658  19.182  1.00  0.00            
ATOM   3331  C1  CHO   496     198.657 148.908  22.532  1.00  0.00           C
ATOM   3332  C2  CHO   496     200.707 152.058  24.182  1.00  0.00           C
ATOM   3333  ROH CHO   497      84.207 145.358  45.132  1.00  0.00            
ATOM   3334  R1  CHO   497      84.257 144.458  42.432  1.00  0.00            
ATOM   3335  R2  CHO   497      83.407 146.058  40.332  1.00  0.00            
ATOM   3336  R3  CHO   497      85.857 145.508  39.332  1.00  0.00            
ATOM   3337  R4  CHO   497      84.157 145.758  36.982  1.00  0.00            
ATOM   3338  R5  CHO   497      85.407 144.108  37.482  1.00  0.00            
ATOM   3339  C1  CHO   497      86.907 145.108  34.082  1.00  0.00           C
ATOM   3340  C2  CHO   497      85.657 144.108  29.682  1.00  0.00           C
ATOM   3341  ROH CHO   498     124.107 220.158  41.632  1.00  0.00            
ATOM   3342  R1  CHO   498     125.857 221.208  39.632  1.00  0.00            
ATOM   3343  R2  CHO   498     126.807 219.658  37.532  1.00  0.00            
ATOM   3344  R3  CHO   498     125.757 221.658  36.032  1.00  0.00            
ATOM   3345  R4  CHO   498     126.807 219.708  34.082  1.00  0.00            
ATOM   3346  R5  CHO   498     127.257 221.858  34.182  1.00  0.00            
ATOM   3347  C1  CHO   498     125.857 221.658  30.682  1.00  0.00           C
ATOM   3348  C2  CHO   498     124.357 224.608  28.282  1.00  0.00           C
ATOM   3349  ROH CHO   499     132.307 107.808  29.682  1.00  0.00            
ATOM   3350  R1  CHO   499     132.107 109.008  32.232  1.00  0.00            
ATOM   3351  R2  CHO   499     129.907 108.658  33.882  1.00  0.00            
ATOM   3352  R3  CHO   499     131.757 107.908  35.682  1.00  0.00            
ATOM   3353  R4  CHO   499     129.507 108.858  37.282  1.00  0.00            
ATOM   3354  R5  CHO   499     131.557 109.508  37.432  1.00  0.00            
ATOM   3355  C1  CHO   499     131.057 108.308  41.032  1.00  0.00           C
ATOM   3356  C2  CHO   499     131.057 105.458  43.832  1.00  0.00           C
ATOM   3357  ROH CHO   500     214.257 180.558  38.632  1.00  0.00            
ATOM   3358  R1  CHO   500     214.807 180.258  35.882  1.00  0.00            
ATOM   3359  R2  CHO   500     213.557 181.758  33.882  1.00  0.00            
ATOM   3360  R3  CHO   500     216.107 182.308  33.182  1.00  0.00            
ATOM   3361  R4  CHO   500     214.457 183.308  30.932  1.00  0.00            
ATOM   3362  R5  CHO   500     216.157 181.908  30.782  1.00  0.00            
ATOM   3363  C1  CHO   500     217.407 184.758  28.532  1.00  0.00           C
ATOM   3364  C2  CHO   500     214.907 187.508  28.032  1.00  0.00           C
ATOM   3365  ROH CHO   501     190.407 125.458  23.182  1.00  0.00            
ATOM   3366  R1  CHO   501     189.957 125.108  25.932  1.00  0.00            
ATOM   3367  R2  CHO   501     191.157 123.108  27.432  1.00  0.00            
ATOM   3368  R3  CHO   501     191.957 125.208  28.982  1.00  0.00            
ATOM   3369  R4  CHO   501     193.507 122.908  29.932  1.00  0.00            
ATOM   3370  R5  CHO   501     192.257 124.208  31.132  1.00  0.00            
ATOM   3371  C1  CHO   501     195.657 124.758  32.832  1.00  0.00           C
ATOM   3372  C2  CHO   501     195.807 124.308  36.132  1.00  0.00           C
ATOM   3373  ROH CHO   502      51.707 153.808  37.682  1.00  0.00            
ATOM   3374  R1  CHO   502      51.757 152.308  35.232  1.00  0.00            
ATOM   3375  R2  CHO   502      51.507 153.558  32.782  1.00  0.00            
ATOM   3376  R3  CHO   502      53.807 152.258  32.232  1.00  0.00            
ATOM   3377  R4  CHO   502      52.557 152.608  29.632  1.00  0.00            
ATOM   3378  R5  CHO   502      53.307 150.758  30.482  1.00  0.00            
ATOM   3379  C1  CHO   502      55.357 150.858  27.282  1.00  0.00           C
ATOM   3380  C2  CHO   502      57.807 150.208  23.882  1.00  0.00           C
ATOM   3381  ROH CHO   503       2.857  89.508  17.532  1.00  0.00            
ATOM   3382  R1  CHO   503       4.107  89.408  20.032  1.00  0.00            
ATOM   3383  R2  CHO   503       3.507  91.158  22.082  1.00  0.00            
ATOM   3384  R3  CHO   503       3.107  88.858  23.482  1.00  0.00            
ATOM   3385  R4  CHO   503       3.457  90.908  25.532  1.00  0.00            
ATOM   3386  R5  CHO   503       4.557  89.058  25.382  1.00  0.00            
ATOM   3387  C1  CHO   503       3.107  88.608  28.882  1.00  0.00           C
ATOM   3388  C2  CHO   503       3.557  91.008  31.382  1.00  0.00           C
ATOM   3389  ROH CHO   504      90.807  18.458  29.782  1.00  0.00            
ATOM   3390  R1  CHO   504      89.757  20.958  30.682  1.00  0.00            
ATOM   3391  R2  CHO   504      88.007  22.508  29.182  1.00  0.00            
ATOM   3392  R3  CHO   504      86.507  22.308  31.432  1.00  0.00            
ATOM   3393  R4  CHO   504      85.357  24.558  29.882  1.00  0.00            
ATOM   3394  R5  CHO   504      86.007  24.608  31.982  1.00  0.00            
ATOM   3395  C1  CHO   504      82.307  25.608  32.382  1.00  0.00           C
ATOM   3396  C2  CHO   504      82.007  28.308  30.982  1.00  0.00           C
ATOM   3397  ROH CHO   505     130.807 119.408  30.182  1.00  0.00            
ATOM   3398  R1  CHO   505     130.307 118.158  32.632  1.00  0.00            
ATOM   3399  R2  CHO   505     132.057 118.358  34.782  1.00  0.00            
ATOM   3400  R3  CHO   505     129.857 119.258  36.082  1.00  0.00            
ATOM   3401  R4  CHO   505     131.707 118.458  38.232  1.00  0.00            
ATOM   3402  R5  CHO   505     129.657 117.808  37.982  1.00  0.00            
ATOM   3403  C1  CHO   505     129.407 119.358  41.432  1.00  0.00           C
ATOM   3404  C2  CHO   505     128.107 120.208  44.332  1.00  0.00           C
ATOM   3405  ROH CHO   506     148.807  77.408  22.782  1.00  0.00            
ATOM   3406  R1  CHO   506     148.257  76.108  25.182  1.00  0.00            
ATOM   3407  R2  CHO   506     149.107  77.058  27.632  1.00  0.00            
ATOM   3408  R3  CHO   506     146.507  76.858  28.282  1.00  0.00            
ATOM   3409  R4  CHO   506     147.907  76.158  30.732  1.00  0.00            
ATOM   3410  R5  CHO   506     146.407  74.958  29.782  1.00  0.00            
ATOM   3411  C1  CHO   506     144.757  75.458  33.182  1.00  0.00           C
ATOM   3412  C2  CHO   506     143.307  76.258  36.882  1.00  0.00           C
ATOM   3413  ROH CHO   507     191.607 191.058  44.782  1.00  0.00            
ATOM   3414  R1  CHO   507     192.707 190.008  42.432  1.00  0.00            
ATOM   3415  R2  CHO   507     192.257 187.458  41.532  1.00  0.00            
ATOM   3416  R3  CHO   507     191.507 188.708  39.232  1.00  0.00            
ATOM   3417  R4  CHO   507     192.407 186.058  38.382  1.00  0.00            
ATOM   3418  R5  CHO   507     193.107 187.958  37.632  1.00  0.00            
ATOM   3419  C1  CHO   507     191.807 186.408  34.382  1.00  0.00           C
ATOM   3420  C2  CHO   507     191.057 185.758  30.632  1.00  0.00           C
ATOM   3421  ROH CHO   508     199.307 128.058  19.932  1.00  0.00            
ATOM   3422  R1  CHO   508     200.707 129.508  21.932  1.00  0.00            
ATOM   3423  R2  CHO   508     199.407 130.758  24.032  1.00  0.00            
ATOM   3424  R3  CHO   508     201.157 129.308  25.532  1.00  0.00            
ATOM   3425  R4  CHO   508     200.757 131.808  27.032  1.00  0.00            
ATOM   3426  R5  CHO   508     202.707 130.958  26.382  1.00  0.00            
ATOM   3427  C1  CHO   508     203.207 131.058  30.182  1.00  0.00           C
ATOM   3428  C2  CHO   508     205.107 131.008  33.532  1.00  0.00           C
ATOM   3429  ROH CHO   509     105.557  98.708  18.382  1.00  0.00            
ATOM   3430  R1  CHO   509     105.007  97.908  21.032  1.00  0.00            
ATOM   3431  R2  CHO   509     105.907  99.358  23.232  1.00  0.00            
ATOM   3432  R3  CHO   509     103.257  99.358  23.882  1.00  0.00            
ATOM   3433  R4  CHO   509     104.707  99.108  26.432  1.00  0.00            
ATOM   3434  R5  CHO   509     103.157  97.758  25.732  1.00  0.00            
ATOM   3435  C1  CHO   509     101.557  98.908  28.982  1.00  0.00           C
ATOM   3436  C2  CHO   509     100.907  97.358  31.882  1.00  0.00           C
ATOM   3437  ROH CHO   510      58.357 191.608   4.282  1.00  0.00            
ATOM   3438  R1  CHO   510      56.057 192.708   5.582  1.00  0.00            
ATOM   3439  R2  CHO   510      54.807 191.458   7.732  1.00  0.00            
ATOM   3440  R3  CHO   510      55.207 193.808   8.982  1.00  0.00            
ATOM   3441  R4  CHO   510      53.007 192.608  10.482  1.00  0.00            
ATOM   3442  R5  CHO   510      53.007 194.558   9.582  1.00  0.00            
ATOM   3443  C1  CHO   510      52.357 195.508  13.232  1.00  0.00           C
ATOM   3444  C2  CHO   510      52.407 198.408  16.432  1.00  0.00           C
ATOM   3445  ROH CHO   511     180.207 134.708  23.982  1.00  0.00            
ATOM   3446  R1  CHO   511     180.107 134.258  26.782  1.00  0.00            
ATOM   3447  R2  CHO   511     180.157 131.758  27.882  1.00  0.00            
ATOM   3448  R3  CHO   511     182.257 132.758  29.282  1.00  0.00            
ATOM   3449  R4  CHO   511     181.307 130.508  30.882  1.00  0.00            
ATOM   3450  R5  CHO   511     181.657 132.558  31.582  1.00  0.00            
ATOM   3451  C1  CHO   511     184.007 130.708  33.932  1.00  0.00           C
ATOM   3452  C2  CHO   511     185.457 130.408  37.032  1.00  0.00           C
ATOM   3453  ROH CHO   512     213.007 214.008  12.882  1.00  0.00            
ATOM   3454  R1  CHO   512     214.557 213.558  15.232  1.00  0.00            
ATOM   3455  R2  CHO   512     213.457 212.558  17.582  1.00  0.00            
ATOM   3456  R3  CHO   512     215.407 210.708  17.282  1.00  0.00            
ATOM   3457  R4  CHO   512     215.207 211.108  20.182  1.00  0.00            
ATOM   3458  R5  CHO   512     217.007 211.258  18.982  1.00  0.00            
ATOM   3459  C1  CHO   512     218.007 208.508  21.432  1.00  0.00           C
ATOM   3460  C2  CHO   512     217.657 207.958  25.332  1.00  0.00           C
ATOM   3461  ROH CHO   513      32.407  78.258  47.132  1.00  0.00            
ATOM   3462  R1  CHO   513      32.157  77.858  44.332  1.00  0.00            
ATOM   3463  R2  CHO   513      29.807  78.158  42.982  1.00  0.00            
ATOM   3464  R3  CHO   513      31.207  79.908  41.482  1.00  0.00            
ATOM   3465  R4  CHO   513      28.657  79.708  40.132  1.00  0.00            
ATOM   3466  R5  CHO   513      30.607  79.358  39.232  1.00  0.00            
ATOM   3467  C1  CHO   513      29.357  82.208  36.982  1.00  0.00           C
ATOM   3468  C2  CHO   513      32.407  84.558  33.982  1.00  0.00           C
ATOM   3469  ROH CHO   514      27.507 178.258  36.482  1.00  0.00            
ATOM   3470  R1  CHO   514      27.207 178.108  33.632  1.00  0.00            
ATOM   3471  R2  CHO   514      28.707 179.608  31.932  1.00  0.00            
ATOM   3472  R3  CHO   514      29.307 177.208  30.832  1.00  0.00            
ATOM   3473  R4  CHO   514      29.307 179.058  28.532  1.00  0.00            
ATOM   3474  R5  CHO   514      28.157 177.208  28.732  1.00  0.00            
ATOM   3475  C1  CHO   514      30.157 176.458  25.532  1.00  0.00           C
ATOM   3476  C2  CHO   514      27.857 176.958  22.582  1.00  0.00           C
ATOM   3477  ROH CHO   515     138.157  49.808  16.882  1.00  0.00            
ATOM   3478  R1  CHO   515     137.307  49.158  19.532  1.00  0.00            
ATOM   3479  R2  CHO   515     137.057  46.558  20.382  1.00  0.00            
ATOM   3480  R3  CHO   515     138.707  47.408  22.382  1.00  0.00            
ATOM   3481  R4  CHO   515     136.857  45.558  23.682  1.00  0.00            
ATOM   3482  R5  CHO   515     137.307  47.608  24.282  1.00  0.00            
ATOM   3483  C1  CHO   515     138.307  45.708  27.482  1.00  0.00           C
ATOM   3484  C2  CHO   515     139.757  45.658  32.082  1.00  0.00           C
ATOM   3485  ROH CHO   516     111.457 114.008  49.882  1.00  0.00            
ATOM   3486  R1  CHO   516     111.407 116.058  47.882  1.00  0.00            
ATOM   3487  R2  CHO   516     113.207 118.158  47.832  1.00  0.00            
ATOM   3488  R3  CHO   516     113.707 117.258  45.282  1.00  0.00            
ATOM   3489  R4  CHO   516     115.107 119.858  45.482  1.00  0.00            
ATOM   3490  R5  CHO   516     113.607 119.258  43.982  1.00  0.00            
ATOM   3491  C1  CHO   516     116.607 120.008  41.732  1.00  0.00           C
ATOM   3492  C2  CHO   516     117.557 119.558  38.482  1.00  0.00           C
ATOM   3493  ROH CHO   517     186.157 202.158  46.682  1.00  0.00            
ATOM   3494  R1  CHO   517     185.807 201.708  43.882  1.00  0.00            
ATOM   3495  R2  CHO   517     186.557 203.608  41.982  1.00  0.00            
ATOM   3496  R3  CHO   517     188.007 201.508  40.982  1.00  0.00            
ATOM   3497  R4  CHO   517     188.057 203.558  38.882  1.00  0.00            
ATOM   3498  R5  CHO   517     187.457 201.508  38.632  1.00  0.00            
ATOM   3499  C1  CHO   517     190.307 201.608  36.132  1.00  0.00           C
ATOM   3500  C2  CHO   517     191.157 199.308  32.332  1.00  0.00           C
ATOM   3501  ROH CHO   518     142.607 123.658  26.482  1.00  0.00            
ATOM   3502  R1  CHO   518     142.557 123.308  29.332  1.00  0.00            
ATOM   3503  R2  CHO   518     144.807 122.658  30.782  1.00  0.00            
ATOM   3504  R3  CHO   518     144.157 124.908  32.182  1.00  0.00            
ATOM   3505  R4  CHO   518     145.757 123.258  34.032  1.00  0.00            
ATOM   3506  R5  CHO   518     143.807 124.108  34.432  1.00  0.00            
ATOM   3507  C1  CHO   518     145.757 125.758  37.232  1.00  0.00           C
ATOM   3508  C2  CHO   518     146.457 123.958  39.882  1.00  0.00           C
ATOM   3509  ROH CHO   519      93.307 138.008  48.382  1.00  0.00            
ATOM   3510  R1  CHO   519      94.207 138.158  45.732  1.00  0.00            
ATOM   3511  R2  CHO   519      96.857 137.708  45.032  1.00  0.00            
ATOM   3512  R3  CHO   519      95.757 135.908  43.332  1.00  0.00            
ATOM   3513  R4  CHO   519      98.157 136.858  41.932  1.00  0.00            
ATOM   3514  R5  CHO   519      96.107 136.808  41.132  1.00  0.00            
ATOM   3515  C1  CHO   519      97.907 134.658  38.532  1.00  0.00           C
ATOM   3516  C2  CHO   519     100.707 134.108  36.332  1.00  0.00           C
ATOM   3517  ROH CHO   520      66.407  91.358  48.032  1.00  0.00            
ATOM   3518  R1  CHO   520      65.757  91.108  45.282  1.00  0.00            
ATOM   3519  R2  CHO   520      67.157  92.508  43.282  1.00  0.00            
ATOM   3520  R3  CHO   520      67.457  90.008  42.232  1.00  0.00            
ATOM   3521  R4  CHO   520      67.907  91.858  39.982  1.00  0.00            
ATOM   3522  R5  CHO   520      66.507  90.158  40.032  1.00  0.00            
ATOM   3523  C1  CHO   520      68.707  89.158  37.082  1.00  0.00           C
ATOM   3524  C2  CHO   520      67.807  86.158  35.432  1.00  0.00           C
ATOM   3525  ROH CHO   521      47.057 187.658  33.032  1.00  0.00            
ATOM   3526  R1  CHO   521      47.957 188.808  30.582  1.00  0.00            
ATOM   3527  R2  CHO   521      47.257 187.758  28.132  1.00  0.00            
ATOM   3528  R3  CHO   521      46.407 190.308  27.632  1.00  0.00            
ATOM   3529  R4  CHO   521      47.057 189.258  24.982  1.00  0.00            
ATOM   3530  R5  CHO   521      47.857 191.058  25.882  1.00  0.00            
ATOM   3531  C1  CHO   521      46.207 192.508  22.732  1.00  0.00           C
ATOM   3532  C2  CHO   521      45.707 191.708  19.132  1.00  0.00           C
ATOM   3533  ROH CHO   522      36.907  73.508  16.382  1.00  0.00            
ATOM   3534  R1  CHO   522      35.957  72.258  18.732  1.00  0.00            
ATOM   3535  R2  CHO   522      36.907  72.908  21.282  1.00  0.00            
ATOM   3536  R3  CHO   522      34.257  73.258  21.782  1.00  0.00            
ATOM   3537  R4  CHO   522      35.457  72.558  24.382  1.00  0.00            
ATOM   3538  R5  CHO   522      33.757  71.608  23.432  1.00  0.00            
ATOM   3539  C1  CHO   522      32.157  72.708  26.682  1.00  0.00           C
ATOM   3540  C2  CHO   522      31.707  72.508  30.382  1.00  0.00           C
ATOM   3541  ROH CHO   523      93.657  61.908  20.082  1.00  0.00            
ATOM   3542  R1  CHO   523      92.107  62.058  22.432  1.00  0.00            
ATOM   3543  R2  CHO   523      92.607  60.508  24.682  1.00  0.00            
ATOM   3544  R3  CHO   523      92.657  62.908  25.932  1.00  0.00            
ATOM   3545  R4  CHO   523      92.707  60.958  28.082  1.00  0.00            
ATOM   3546  R5  CHO   523      91.257  62.558  27.882  1.00  0.00            
ATOM   3547  C1  CHO   523      92.757  63.458  31.282  1.00  0.00           C
ATOM   3548  C2  CHO   523      92.057  65.708  34.532  1.00  0.00           C
ATOM   3549  ROH CHO   524       3.707 153.608  36.282  1.00  0.00            
ATOM   3550  R1  CHO   524       3.157 152.458  33.782  1.00  0.00            
ATOM   3551  R2  CHO   524       3.307 153.858  31.382  1.00  0.00            
ATOM   3552  R3  CHO   524       4.957 151.808  30.682  1.00  0.00            
ATOM   3553  R4  CHO   524       3.157 152.208  28.382  1.00  0.00            
ATOM   3554  R5  CHO   524       3.557 150.358  29.432  1.00  0.00            
ATOM   3555  C1  CHO   524       4.607 149.358  25.932  1.00  0.00           C
ATOM   3556  C2  CHO   524       3.507 150.308  22.532  1.00  0.00           C
ATOM   3557  ROH CHO   525     166.557  63.058  19.982  1.00  0.00            
ATOM   3558  R1  CHO   525     167.407  63.458  22.682  1.00  0.00            
ATOM   3559  R2  CHO   525     166.107  65.208  24.382  1.00  0.00            
ATOM   3560  R3  CHO   525     165.907  63.008  25.982  1.00  0.00            
ATOM   3561  R4  CHO   525     165.607  65.258  27.782  1.00  0.00            
ATOM   3562  R5  CHO   525     167.007  63.658  27.982  1.00  0.00            
ATOM   3563  C1  CHO   525     165.107  63.258  31.282  1.00  0.00           C
ATOM   3564  C2  CHO   525     164.207  61.458  34.332  1.00  0.00           C
ATOM   3565  ROH CHO   526     154.257  35.308  43.582  1.00  0.00            
ATOM   3566  R1  CHO   526     154.957  35.058  40.882  1.00  0.00            
ATOM   3567  R2  CHO   526     154.007  36.708  38.882  1.00  0.00            
ATOM   3568  R3  CHO   526     156.657  37.108  38.382  1.00  0.00            
ATOM   3569  R4  CHO   526     155.257  38.458  36.182  1.00  0.00            
ATOM   3570  R5  CHO   526     156.807  36.958  35.982  1.00  0.00            
ATOM   3571  C1  CHO   526     158.407  39.808  34.082  1.00  0.00           C
ATOM   3572  C2  CHO   526     156.907  41.508  31.282  1.00  0.00           C
ATOM   3573  ROH CHO   527     213.207  77.558  51.682  1.00  0.00            
ATOM   3574  R1  CHO   527     213.907  76.908  49.032  1.00  0.00            
ATOM   3575  R2  CHO   527     212.457  75.108  47.482  1.00  0.00            
ATOM   3576  R3  CHO   527     212.357  77.158  45.732  1.00  0.00            
ATOM   3577  R4  CHO   527     211.407  74.858  44.232  1.00  0.00            
ATOM   3578  R5  CHO   527     213.007  76.208  43.632  1.00  0.00            
ATOM   3579  C1  CHO   527     210.707  76.608  40.682  1.00  0.00           C
ATOM   3580  C2  CHO   527     211.107  78.808  37.632  1.00  0.00           C
ATOM   3581  ROH CHO   528     162.907 115.408  26.932  1.00  0.00            
ATOM   3582  R1  CHO   528     162.157 115.758  29.632  1.00  0.00            
ATOM   3583  R2  CHO   528     163.157 114.258  31.682  1.00  0.00            
ATOM   3584  R3  CHO   528     163.757 116.708  32.732  1.00  0.00            
ATOM   3585  R4  CHO   528     163.857 114.858  35.032  1.00  0.00            
ATOM   3586  R5  CHO   528     162.707 116.708  34.882  1.00  0.00            
ATOM   3587  C1  CHO   528     164.807 117.508  37.932  1.00  0.00           C
ATOM   3588  C2  CHO   528     163.507 118.608  41.182  1.00  0.00           C
ATOM   3589  ROH CHO   529      58.007  48.708  15.032  1.00  0.00            
ATOM   3590  R1  CHO   529      57.657  47.408  17.532  1.00  0.00            
ATOM   3591  R2  CHO   529      59.657  45.958  18.782  1.00  0.00            
ATOM   3592  R3  CHO   529      59.107  47.608  20.882  1.00  0.00            
ATOM   3593  R4  CHO   529      60.157  45.158  22.132  1.00  0.00            
ATOM   3594  R5  CHO   529      58.257  46.158  22.582  1.00  0.00            
ATOM   3595  C1  CHO   529      59.907  46.258  25.982  1.00  0.00           C
ATOM   3596  C2  CHO   529      59.757  46.108  28.082  1.00  0.00           C
ATOM   3597  ROH CHO   530      81.107 123.058  46.732  1.00  0.00            
ATOM   3598  R1  CHO   530      82.057 121.658  44.482  1.00  0.00            
ATOM   3599  R2  CHO   530      80.407 120.858  42.432  1.00  0.00            
ATOM   3600  R3  CHO   530      82.207 122.208  40.882  1.00  0.00            
ATOM   3601  R4  CHO   530      80.207 121.208  38.982  1.00  0.00            
ATOM   3602  R5  CHO   530      82.357 120.908  38.882  1.00  0.00            
ATOM   3603  C1  CHO   530      81.757 122.708  35.582  1.00  0.00           C
ATOM   3604  C2  CHO   530      78.957 121.858  33.332  1.00  0.00           C
ATOM   3605  ROH CHO   531     160.157 139.908  25.282  1.00  0.00            
ATOM   3606  R1  CHO   531     162.007 139.208  27.282  1.00  0.00            
ATOM   3607  R2  CHO   531     164.057 140.908  28.082  1.00  0.00            
ATOM   3608  R3  CHO   531     163.007 140.508  30.532  1.00  0.00            
ATOM   3609  R4  CHO   531     165.907 140.708  30.982  1.00  0.00            
ATOM   3610  R5  CHO   531     164.557 139.108  31.632  1.00  0.00            
ATOM   3611  C1  CHO   531     165.957 140.208  35.032  1.00  0.00           C
ATOM   3612  C2  CHO   531     165.657 139.608  39.582  1.00  0.00           C
ATOM   3613  ROH CHO   532     214.007 139.158  46.782  1.00  0.00            
ATOM   3614  R1  CHO   532     212.507 139.208  44.432  1.00  0.00            
ATOM   3615  R2  CHO   532     213.057 140.908  42.332  1.00  0.00            
ATOM   3616  R3  CHO   532     213.107 138.608  40.882  1.00  0.00            
ATOM   3617  R4  CHO   532     212.207 140.658  38.982  1.00  0.00            
ATOM   3618  R5  CHO   532     211.207 138.808  39.432  1.00  0.00            
ATOM   3619  C1  CHO   532     211.757 138.358  35.682  1.00  0.00           C
ATOM   3620  C2  CHO   532     209.357 135.308  34.532  1.00  0.00           C
ATOM   3621  ROH CHO   533      25.107 132.508  40.782  1.00  0.00            
ATOM   3622  R1  CHO   533      24.407 131.108  38.432  1.00  0.00            
ATOM   3623  R2  CHO   533      21.857 130.108  37.982  1.00  0.00            
ATOM   3624  R3  CHO   533      22.107 131.558  35.682  1.00  0.00            
ATOM   3625  R4  CHO   533      19.657 129.958  35.332  1.00  0.00            
ATOM   3626  R5  CHO   533      21.357 130.008  33.982  1.00  0.00            
ATOM   3627  C1  CHO   533      18.557 131.158  31.632  1.00  0.00           C
ATOM   3628  C2  CHO   533      19.257 128.358  29.582  1.00  0.00           C
ATOM   3629  ROH CHO   534     135.657  46.308  51.182  1.00  0.00            
ATOM   3630  R1  CHO   534     135.557  47.108  48.482  1.00  0.00            
ATOM   3631  R2  CHO   534     137.657  46.608  46.732  1.00  0.00            
ATOM   3632  R3  CHO   534     135.657  45.458  45.232  1.00  0.00            
ATOM   3633  R4  CHO   534     137.407  46.758  43.282  1.00  0.00            
ATOM   3634  R5  CHO   534     135.257  47.008  43.482  1.00  0.00            
ATOM   3635  C1  CHO   534     135.407  45.758  39.882  1.00  0.00           C
ATOM   3636  C2  CHO   534     136.907  46.008  36.832  1.00  0.00           C
ATOM   3637  ROH CHO   535      20.107 119.808  11.582  1.00  0.00            
ATOM   3638  R1  CHO   535      20.907 119.858  14.282  1.00  0.00            
ATOM   3639  R2  CHO   535      21.757 122.158  15.582  1.00  0.00            
ATOM   3640  R3  CHO   535      19.857 121.458  17.382  1.00  0.00            
ATOM   3641  R4  CHO   535      21.807 123.058  18.882  1.00  0.00            
ATOM   3642  R5  CHO   535      21.107 121.058  19.382  1.00  0.00            
ATOM   3643  C1  CHO   535      20.057 122.908  22.532  1.00  0.00           C
ATOM   3644  C2  CHO   535      21.507 123.508  27.032  1.00  0.00           C
ATOM   3645  ROH CHO   536      35.657  88.508  18.332  1.00  0.00            
ATOM   3646  R1  CHO   536      36.457  88.458  21.032  1.00  0.00            
ATOM   3647  R2  CHO   536      38.257  90.258  22.082  1.00  0.00            
ATOM   3648  R3  CHO   536      36.307  90.708  23.882  1.00  0.00            
ATOM   3649  R4  CHO   536      38.807  91.358  25.332  1.00  0.00            
ATOM   3650  R5  CHO   536      37.257  89.958  25.982  1.00  0.00            
ATOM   3651  C1  CHO   536      37.207  92.408  28.932  1.00  0.00           C
ATOM   3652  C2  CHO   536      38.007  95.158  31.832  1.00  0.00           C
ATOM   3653  ROH CHO   537      47.407 219.508  37.882  1.00  0.00            
ATOM   3654  R1  CHO   537      45.557 219.558  35.732  1.00  0.00            
ATOM   3655  R2  CHO   537      45.107 221.858  34.232  1.00  0.00            
ATOM   3656  R3  CHO   537      45.757 220.258  32.182  1.00  0.00            
ATOM   3657  R4  CHO   537      45.057 222.808  30.932  1.00  0.00            
ATOM   3658  R5  CHO   537      44.207 220.858  30.432  1.00  0.00            
ATOM   3659  C1  CHO   537      45.607 221.808  27.032  1.00  0.00           C
ATOM   3660  C2  CHO   537      44.357 220.808  22.782  1.00  0.00           C
ATOM   3661  ROH CHO   538     212.257  25.658  47.482  1.00  0.00            
ATOM   3662  R1  CHO   538     212.957  24.558  44.982  1.00  0.00            
ATOM   3663  R2  CHO   538     211.457  22.608  43.732  1.00  0.00            
ATOM   3664  R3  CHO   538     211.407  24.358  41.682  1.00  0.00            
ATOM   3665  R4  CHO   538     211.407  21.758  40.382  1.00  0.00            
ATOM   3666  R5  CHO   538     212.807  23.358  39.982  1.00  0.00            
ATOM   3667  C1  CHO   538     211.357  22.908  36.532  1.00  0.00           C
ATOM   3668  C2  CHO   538     210.057  22.708  32.732  1.00  0.00           C
ATOM   3669  ROH CHO   539      52.207 219.908  36.582  1.00  0.00            
ATOM   3670  R1  CHO   539      50.857 220.508  34.132  1.00  0.00            
ATOM   3671  R2  CHO   539      51.657 222.508  32.432  1.00  0.00            
ATOM   3672  R3  CHO   539      51.657 220.508  30.632  1.00  0.00            
ATOM   3673  R4  CHO   539      50.857 222.908  29.082  1.00  0.00            
ATOM   3674  R5  CHO   539      49.807 221.008  29.182  1.00  0.00            
ATOM   3675  C1  CHO   539      50.407 221.208  25.432  1.00  0.00           C
ATOM   3676  C2  CHO   539      49.157 224.108  23.282  1.00  0.00           C
ATOM   3677  ROH CHO   540     100.707  27.358  15.832  1.00  0.00            
ATOM   3678  R1  CHO   540     100.857  25.558  18.032  1.00  0.00            
ATOM   3679  R2  CHO   540     100.957  26.408  20.632  1.00  0.00            
ATOM   3680  R3  CHO   540      98.857  24.708  20.932  1.00  0.00            
ATOM   3681  R4  CHO   540      99.857  25.108  23.632  1.00  0.00            
ATOM   3682  R5  CHO   540      99.507  23.208  22.632  1.00  0.00            
ATOM   3683  C1  CHO   540      97.207  22.758  25.632  1.00  0.00           C
ATOM   3684  C2  CHO   540      96.107  19.508  28.732  1.00  0.00           C
ATOM   3685  ROH CHO   541       5.807 183.408  40.132  1.00  0.00            
ATOM   3686  R1  CHO   541       4.657 183.308  37.532  1.00  0.00            
ATOM   3687  R2  CHO   541       5.757 184.608  35.382  1.00  0.00            
ATOM   3688  R3  CHO   541       5.657 182.158  34.232  1.00  0.00            
ATOM   3689  R4  CHO   541       4.907 183.958  32.082  1.00  0.00            
ATOM   3690  R5  CHO   541       3.757 182.258  32.782  1.00  0.00            
ATOM   3691  C1  CHO   541       4.257 181.258  29.132  1.00  0.00           C
ATOM   3692  C2  CHO   541       2.257 181.208  25.882  1.00  0.00           C
ATOM   3693  ROH CHO   542     220.157 100.708  13.932  1.00  0.00            
ATOM   3694  R1  CHO   542     218.307  99.008  15.232  1.00  0.00            
ATOM   3695  R2  CHO   542     218.907  97.708  17.632  1.00  0.00            
ATOM   3696  R3  CHO   542     216.607  98.908  18.482  1.00  0.00            
ATOM   3697  R4  CHO   542     217.207  96.858  20.482  1.00  0.00            
ATOM   3698  R5  CHO   542     215.307  97.108  19.382  1.00  0.00            
ATOM   3699  C1  CHO   542     214.007  97.458  22.932  1.00  0.00           C
ATOM   3700  C2  CHO   542     213.407  96.558  26.782  1.00  0.00           C
ATOM   3701  ROH CHO   543       1.857 203.358  41.832  1.00  0.00            
ATOM   3702  R1  CHO   543       1.407 205.358  39.882  1.00  0.00            
ATOM   3703  R2  CHO   543       2.907 205.508  37.582  1.00  0.00            
ATOM   3704  R3  CHO   543       0.507 205.358  36.332  1.00  0.00            
ATOM   3705  R4  CHO   543       2.257 206.708  34.382  1.00  0.00            
ATOM   3706  R5  CHO   543       0.307 207.458  35.132  1.00  0.00            
ATOM   3707  C1  CHO   543      -0.443 207.258  31.382  1.00  0.00           C
ATOM   3708  C2  CHO   543      -2.193 207.808  29.382  1.00  0.00           C
ATOM   3709  ROH CHO   544     165.407   7.408  44.432  1.00  0.00            
ATOM   3710  R1  CHO   544     166.857   7.808  42.032  1.00  0.00            
ATOM   3711  R2  CHO   544     168.257   5.808  40.782  1.00  0.00            
ATOM   3712  R3  CHO   544     166.757   6.558  38.632  1.00  0.00            
ATOM   3713  R4  CHO   544     168.957   5.008  37.482  1.00  0.00            
ATOM   3714  R5  CHO   544     168.357   7.058  36.932  1.00  0.00            
ATOM   3715  C1  CHO   544     167.957   5.258  33.582  1.00  0.00           C
ATOM   3716  C2  CHO   544     167.307   5.258  28.982  1.00  0.00           C
ATOM   3717  ROH CHO   545      59.457  86.258  16.632  1.00  0.00            
ATOM   3718  R1  CHO   545      58.757  88.558  18.082  1.00  0.00            
ATOM   3719  R2  CHO   545      57.807  88.408  20.682  1.00  0.00            
ATOM   3720  R3  CHO   545      59.857  90.158  21.182  1.00  0.00            
ATOM   3721  R4  CHO   545      58.107  90.408  23.532  1.00  0.00            
ATOM   3722  R5  CHO   545      58.807  92.008  22.232  1.00  0.00            
ATOM   3723  C1  CHO   545      60.157  93.158  25.632  1.00  0.00           C
ATOM   3724  C2  CHO   545      60.807  96.808  27.432  1.00  0.00           C
ATOM   3725  ROH CHO   546     143.007 108.108  28.232  1.00  0.00            
ATOM   3726  R1  CHO   546     142.057 108.058  30.882  1.00  0.00            
ATOM   3727  R2  CHO   546     143.157 106.458  32.832  1.00  0.00            
ATOM   3728  R3  CHO   546     143.407 108.758  34.182  1.00  0.00            
ATOM   3729  R4  CHO   546     143.657 106.658  36.232  1.00  0.00            
ATOM   3730  R5  CHO   546     142.307 108.358  36.282  1.00  0.00            
ATOM   3731  C1  CHO   546     144.257 108.958  39.482  1.00  0.00           C
ATOM   3732  C2  CHO   546     145.657 107.158  43.732  1.00  0.00           C
ATOM   3733  ROH CHO   547     109.307  58.408  18.432  1.00  0.00            
ATOM   3734  R1  CHO   547     108.357  57.958  21.032  1.00  0.00            
ATOM   3735  R2  CHO   547     109.957  57.008  23.032  1.00  0.00            
ATOM   3736  R3  CHO   547     109.057  59.208  24.382  1.00  0.00            
ATOM   3737  R4  CHO   547     110.157  57.458  26.482  1.00  0.00            
ATOM   3738  R5  CHO   547     108.157  58.358  26.432  1.00  0.00            
ATOM   3739  C1  CHO   547     109.407  59.808  29.682  1.00  0.00           C
ATOM   3740  C2  CHO   547     107.307  58.058  32.732  1.00  0.00           C
ATOM   3741  ROH CHO   548     140.757  63.208  23.282  1.00  0.00            
ATOM   3742  R1  CHO   548     140.207  61.458  25.432  1.00  0.00            
ATOM   3743  R2  CHO   548     142.057  59.708  26.482  1.00  0.00            
ATOM   3744  R3  CHO   548     141.457  60.958  28.782  1.00  0.00            
ATOM   3745  R4  CHO   548     141.357  58.058  29.432  1.00  0.00            
ATOM   3746  R5  CHO   548     139.807  59.558  29.782  1.00  0.00            
ATOM   3747  C1  CHO   548     140.357  58.308  33.332  1.00  0.00           C
ATOM   3748  C2  CHO   548     141.257  55.258  33.382  1.00  0.00           C
ATOM   3749  ROH CHO   549     201.957  30.508  14.332  1.00  0.00            
ATOM   3750  R1  CHO   549     201.857  29.408  16.932  1.00  0.00            
ATOM   3751  R2  CHO   549     201.757  31.008  19.232  1.00  0.00            
ATOM   3752  R3  CHO   549     199.557  29.508  19.782  1.00  0.00            
ATOM   3753  R4  CHO   549     200.407  30.508  22.382  1.00  0.00            
ATOM   3754  R5  CHO   549     200.057  28.408  21.832  1.00  0.00            
ATOM   3755  C1  CHO   549     197.557  28.808  24.732  1.00  0.00           C
ATOM   3756  C2  CHO   549     196.507  27.808  28.382  1.00  0.00           C
ATOM   3757  ROH CHO   550      93.607 147.458  44.682  1.00  0.00            
ATOM   3758  R1  CHO   550      95.207 146.358  42.632  1.00  0.00            
ATOM   3759  R2  CHO   550      94.207 145.958  40.032  1.00  0.00            
ATOM   3760  R3  CHO   550      96.407 147.408  39.332  1.00  0.00            
ATOM   3761  R4  CHO   550      95.057 146.808  36.832  1.00  0.00            
ATOM   3762  R5  CHO   550      97.157 146.458  37.282  1.00  0.00            
ATOM   3763  C1  CHO   550      97.607 148.708  34.282  1.00  0.00           C
ATOM   3764  C2  CHO   550      97.457 152.508  32.082  1.00  0.00           C
ATOM   3765  ROH CHO   551     186.907  35.958  14.632  1.00  0.00            
ATOM   3766  R1  CHO   551     186.607  34.358  16.932  1.00  0.00            
ATOM   3767  R2  CHO   551     188.657  33.958  18.732  1.00  0.00            
ATOM   3768  R3  CHO   551     186.857  34.858  20.532  1.00  0.00            
ATOM   3769  R4  CHO   551     189.257  34.258  22.132  1.00  0.00            
ATOM   3770  R5  CHO   551     187.257  33.508  22.482  1.00  0.00            
ATOM   3771  C1  CHO   551     187.907  35.308  25.782  1.00  0.00           C
ATOM   3772  C2  CHO   551     190.757  34.508  29.332  1.00  0.00           C
ATOM   3773  ROH CHO   552     217.157 132.958  12.782  1.00  0.00            
ATOM   3774  R1  CHO   552     216.457 134.308  15.182  1.00  0.00            
ATOM   3775  R2  CHO   552     216.857 133.208  17.682  1.00  0.00            
ATOM   3776  R3  CHO   552     218.207 135.508  18.132  1.00  0.00            
ATOM   3777  R4  CHO   552     217.307 134.658  20.782  1.00  0.00            
ATOM   3778  R5  CHO   552     216.957 136.608  19.832  1.00  0.00            
ATOM   3779  C1  CHO   552     218.807 137.658  23.032  1.00  0.00           C
ATOM   3780  C2  CHO   552     217.957 138.508  26.782  1.00  0.00           C
ATOM   3781  ROH CHO   553      24.257 197.508   4.832  1.00  0.00            
ATOM   3782  R1  CHO   553      24.857 196.058   7.232  1.00  0.00            
ATOM   3783  R2  CHO   553      26.807 196.858   8.982  1.00  0.00            
ATOM   3784  R3  CHO   553      24.807 196.708  10.782  1.00  0.00            
ATOM   3785  R4  CHO   553      27.257 196.658  12.432  1.00  0.00            
ATOM   3786  R5  CHO   553      25.607 195.208  12.482  1.00  0.00            
ATOM   3787  C1  CHO   553      25.607 196.408  16.082  1.00  0.00           C
ATOM   3788  C2  CHO   553      27.507 193.808  19.182  1.00  0.00           C
ATOM   3789  ROH CHO   554       6.857  90.208  52.582  1.00  0.00            
ATOM   3790  R1  CHO   554       5.407  89.058  50.432  1.00  0.00            
ATOM   3791  R2  CHO   554       4.607  90.508  48.232  1.00  0.00            
ATOM   3792  R3  CHO   554       5.907  88.508  46.882  1.00  0.00            
ATOM   3793  R4  CHO   554       4.257  89.808  44.832  1.00  0.00            
ATOM   3794  R5  CHO   554       4.307  87.708  45.282  1.00  0.00            
ATOM   3795  C1  CHO   554       5.257  87.608  41.632  1.00  0.00           C
ATOM   3796  C2  CHO   554       5.357  84.758  38.282  1.00  0.00           C
ATOM   3797  ROH CHO   555     156.457  91.708  25.482  1.00  0.00            
ATOM   3798  R1  CHO   555     156.957  89.808  27.532  1.00  0.00            
ATOM   3799  R2  CHO   555     158.857  90.258  29.482  1.00  0.00            
ATOM   3800  R3  CHO   555     156.757  89.758  31.132  1.00  0.00            
ATOM   3801  R4  CHO   555     159.157  89.658  32.882  1.00  0.00            
ATOM   3802  R5  CHO   555     157.607  88.108  32.682  1.00  0.00            
ATOM   3803  C1  CHO   555     157.307  88.908  36.432  1.00  0.00           C
ATOM   3804  C2  CHO   555     156.057  88.258  39.682  1.00  0.00           C
ATOM   3805  ROH CHO   556     217.157 164.408  34.332  1.00  0.00            
ATOM   3806  R1  CHO   556     216.407 163.258  31.832  1.00  0.00            
ATOM   3807  R2  CHO   556     214.757 164.508  30.032  1.00  0.00            
ATOM   3808  R3  CHO   556     216.807 164.058  28.332  1.00  0.00            
ATOM   3809  R4  CHO   556     214.407 163.608  26.732  1.00  0.00            
ATOM   3810  R5  CHO   556     216.057 162.258  26.982  1.00  0.00            
ATOM   3811  C1  CHO   556     216.107 162.658  23.182  1.00  0.00           C
ATOM   3812  C2  CHO   556     213.207 163.358  21.432  1.00  0.00           C
ATOM   3813  ROH CHO   557     205.607  67.558  51.932  1.00  0.00            
ATOM   3814  R1  CHO   557     204.457  67.608  49.382  1.00  0.00            
ATOM   3815  R2  CHO   557     202.857  69.658  48.482  1.00  0.00            
ATOM   3816  R3  CHO   557     204.607  69.708  46.432  1.00  0.00            
ATOM   3817  R4  CHO   557     201.957  69.908  45.132  1.00  0.00            
ATOM   3818  R5  CHO   557     203.557  68.458  44.682  1.00  0.00            
ATOM   3819  C1  CHO   557     203.107  70.108  41.282  1.00  0.00           C
ATOM   3820  C2  CHO   557     202.057  70.858  37.782  1.00  0.00           C
ATOM   3821  ROH CHO   558      90.607 109.708  52.282  1.00  0.00            
ATOM   3822  R1  CHO   558      92.157 110.258  49.932  1.00  0.00            
ATOM   3823  R2  CHO   558      91.207 109.658  47.432  1.00  0.00            
ATOM   3824  R3  CHO   558      91.757 112.258  46.982  1.00  0.00            
ATOM   3825  R4  CHO   558      91.757 111.058  44.282  1.00  0.00            
ATOM   3826  R5  CHO   558      93.357 112.258  45.182  1.00  0.00            
ATOM   3827  C1  CHO   558      92.557 114.358  42.082  1.00  0.00           C
ATOM   3828  C2  CHO   558      95.057 114.508  39.382  1.00  0.00           C
ATOM   3829  ROH CHO   559      21.507 171.608  31.732  1.00  0.00            
ATOM   3830  R1  CHO   559      19.657 171.658  29.532  1.00  0.00            
ATOM   3831  R2  CHO   559      19.957 173.358  27.382  1.00  0.00            
ATOM   3832  R3  CHO   559      19.857 171.058  25.982  1.00  0.00            
ATOM   3833  R4  CHO   559      18.157 172.958  24.482  1.00  0.00            
ATOM   3834  R5  CHO   559      17.557 170.958  25.182  1.00  0.00            
ATOM   3835  C1  CHO   559      16.957 170.558  21.482  1.00  0.00           C
ATOM   3836  C2  CHO   559      16.757 171.458  17.932  1.00  0.00           C
ATOM   3837  ROH CHO   560     140.207  99.308  54.032  1.00  0.00            
ATOM   3838  R1  CHO   560     138.457  98.608  51.932  1.00  0.00            
ATOM   3839  R2  CHO   560     136.807 100.408  50.632  1.00  0.00            
ATOM   3840  R3  CHO   560     138.057  99.458  48.432  1.00  0.00            
ATOM   3841  R4  CHO   560     135.307 100.158  47.532  1.00  0.00            
ATOM   3842  R5  CHO   560     136.307  98.258  47.282  1.00  0.00            
ATOM   3843  C1  CHO   560     135.607  99.158  43.632  1.00  0.00           C
ATOM   3844  C2  CHO   560     134.257  99.808  39.882  1.00  0.00           C
ATOM   3845  ROH CHO   561      52.457  95.758  12.582  1.00  0.00            
ATOM   3846  R1  CHO   561      52.107  94.358  15.032  1.00  0.00            
ATOM   3847  R2  CHO   561      51.307  95.608  17.382  1.00  0.00            
ATOM   3848  R3  CHO   561      49.357  93.758  17.382  1.00  0.00            
ATOM   3849  R4  CHO   561      49.357  94.808  20.082  1.00  0.00            
ATOM   3850  R5  CHO   561      49.507  92.758  19.532  1.00  0.00            
ATOM   3851  C1  CHO   561      46.357  92.608  21.682  1.00  0.00           C
ATOM   3852  C2  CHO   561      43.757  92.758  24.382  1.00  0.00           C
ATOM   3853  ROH CHO   562      71.057 145.458  42.382  1.00  0.00            
ATOM   3854  R1  CHO   562      72.857 143.958  40.782  1.00  0.00            
ATOM   3855  R2  CHO   562      72.307 143.358  38.132  1.00  0.00            
ATOM   3856  R3  CHO   562      74.707 144.558  37.682  1.00  0.00            
ATOM   3857  R4  CHO   562      74.157 143.058  35.232  1.00  0.00            
ATOM   3858  R5  CHO   562      75.957 142.958  36.432  1.00  0.00            
ATOM   3859  C1  CHO   562      77.507 144.008  33.132  1.00  0.00           C
ATOM   3860  C2  CHO   562      78.757 142.958  30.432  1.00  0.00           C
ATOM   3861  ROH CHO   563      97.307 133.358  19.282  1.00  0.00            
ATOM   3862  R1  CHO   563      97.757 132.658  21.982  1.00  0.00            
ATOM   3863  R2  CHO   563      97.257 134.358  24.082  1.00  0.00            
ATOM   3864  R3  CHO   563      95.757 132.308  24.982  1.00  0.00            
ATOM   3865  R4  CHO   563      96.307 133.958  27.332  1.00  0.00            
ATOM   3866  R5  CHO   563      96.707 131.808  27.132  1.00  0.00            
ATOM   3867  C1  CHO   563      94.357 131.758  30.132  1.00  0.00           C
ATOM   3868  C2  CHO   563      91.707 132.608  33.532  1.00  0.00           C
ATOM   3869  ROH CHO   564       8.507  47.308  31.032  1.00  0.00            
ATOM   3870  R1  CHO   564       6.007  48.608  31.282  1.00  0.00            
ATOM   3871  R2  CHO   564       5.507  50.608  33.132  1.00  0.00            
ATOM   3872  R3  CHO   564       4.757  52.008  30.932  1.00  0.00            
ATOM   3873  R4  CHO   564       3.207  53.158  33.132  1.00  0.00            
ATOM   3874  R5  CHO   564       2.407  52.408  31.282  1.00  0.00            
ATOM   3875  C1  CHO   564       1.157  56.008  31.082  1.00  0.00           C
ATOM   3876  C2  CHO   564      -2.193  56.908  29.232  1.00  0.00           C
ATOM   3877  ROH CHO   565      18.107 115.858  11.732  1.00  0.00            
ATOM   3878  R1  CHO   565      17.707 115.508  14.532  1.00  0.00            
ATOM   3879  R2  CHO   565      19.807 115.208  16.282  1.00  0.00            
ATOM   3880  R3  CHO   565      18.557 117.258  17.582  1.00  0.00            
ATOM   3881  R4  CHO   565      20.107 115.908  19.682  1.00  0.00            
ATOM   3882  R5  CHO   565      18.007 116.358  19.732  1.00  0.00            
ATOM   3883  C1  CHO   565      19.157 118.258  22.832  1.00  0.00           C
ATOM   3884  C2  CHO   565      22.107 118.158  26.032  1.00  0.00           C
ATOM   3885  ROH CHO   566      53.957 145.558   7.332  1.00  0.00            
ATOM   3886  R1  CHO   566      54.857 145.858  10.032  1.00  0.00            
ATOM   3887  R2  CHO   566      54.307 148.108  11.532  1.00  0.00            
ATOM   3888  R3  CHO   566      53.307 146.308  13.282  1.00  0.00            
ATOM   3889  R4  CHO   566      53.307 148.858  14.732  1.00  0.00            
ATOM   3890  R5  CHO   566      54.207 146.958  15.382  1.00  0.00            
ATOM   3891  C1  CHO   566      51.757 147.608  18.282  1.00  0.00           C
ATOM   3892  C2  CHO   566      53.307 149.458  21.582  1.00  0.00           C
ATOM   3893  ROH CHO   567     156.707  50.358  50.532  1.00  0.00            
ATOM   3894  R1  CHO   567     157.307  50.758  47.832  1.00  0.00            
ATOM   3895  R2  CHO   567     155.407  50.808  45.832  1.00  0.00            
ATOM   3896  R3  CHO   567     156.557  53.208  45.232  1.00  0.00            
ATOM   3897  R4  CHO   567     155.707  52.158  42.632  1.00  0.00            
ATOM   3898  R5  CHO   567     157.707  52.858  43.182  1.00  0.00            
ATOM   3899  C1  CHO   567     156.907  55.208  40.282  1.00  0.00           C
ATOM   3900  C2  CHO   567     156.807  58.708  39.082  1.00  0.00           C
ATOM   3901  ROH CHO   568     167.807  24.258  45.282  1.00  0.00            
ATOM   3902  R1  CHO   568     167.607  23.808  42.532  1.00  0.00            
ATOM   3903  R2  CHO   568     165.307  24.158  41.082  1.00  0.00            
ATOM   3904  R3  CHO   568     166.857  25.808  39.582  1.00  0.00            
ATOM   3905  R4  CHO   568     165.257  24.258  37.632  1.00  0.00            
ATOM   3906  R5  CHO   568     167.457  24.458  37.682  1.00  0.00            
ATOM   3907  C1  CHO   568     166.707  25.858  34.182  1.00  0.00           C
ATOM   3908  C2  CHO   568     167.757  24.108  30.932  1.00  0.00           C
ATOM   3909  ROH CHO   569     131.907  64.008  21.182  1.00  0.00            
ATOM   3910  R1  CHO   569     130.907  64.108  23.832  1.00  0.00            
ATOM   3911  R2  CHO   569     130.957  61.908  25.532  1.00  0.00            
ATOM   3912  R3  CHO   569     132.207  63.658  27.182  1.00  0.00            
ATOM   3913  R4  CHO   569     130.957  61.658  28.982  1.00  0.00            
ATOM   3914  R5  CHO   569     130.707  63.858  29.082  1.00  0.00            
ATOM   3915  C1  CHO   569     132.107  63.158  32.532  1.00  0.00           C
ATOM   3916  C2  CHO   569     134.257  63.258  34.632  1.00  0.00           C
ATOM   3917  ROH CHO   570      57.507  67.658  19.282  1.00  0.00            
ATOM   3918  R1  CHO   570      56.307  69.158  21.382  1.00  0.00            
ATOM   3919  R2  CHO   570      56.957  68.758  24.032  1.00  0.00            
ATOM   3920  R3  CHO   570      57.507  71.458  23.982  1.00  0.00            
ATOM   3921  R4  CHO   570      57.407  70.758  26.832  1.00  0.00            
ATOM   3922  R5  CHO   570      56.207  72.308  25.832  1.00  0.00            
ATOM   3923  C1  CHO   570      58.157  74.458  28.432  1.00  0.00           C
ATOM   3924  C2  CHO   570      60.907  76.308  29.782  1.00  0.00           C
ATOM   3925  ROH CHO   571      16.407  88.758  16.682  1.00  0.00            
ATOM   3926  R1  CHO   571      15.357  88.658  19.332  1.00  0.00            
ATOM   3927  R2  CHO   571      15.357  86.358  20.882  1.00  0.00            
ATOM   3928  R3  CHO   571      16.657  87.958  22.632  1.00  0.00            
ATOM   3929  R4  CHO   571      16.157  85.458  24.132  1.00  0.00            
ATOM   3930  R5  CHO   571      15.607  87.508  24.732  1.00  0.00            
ATOM   3931  C1  CHO   571      17.807  86.458  27.682  1.00  0.00           C
ATOM   3932  C2  CHO   571      19.307  83.758  29.632  1.00  0.00           C
ATOM   3933  ROH CHO   572      31.957  -0.692  41.082  1.00  0.00            
ATOM   3934  R1  CHO   572      31.057  -0.942  38.432  1.00  0.00            
ATOM   3935  R2  CHO   572      28.357  -0.692  37.782  1.00  0.00            
ATOM   3936  R3  CHO   572      29.307   1.208  36.032  1.00  0.00            
ATOM   3937  R4  CHO   572      26.707   0.408  34.982  1.00  0.00            
ATOM   3938  R5  CHO   572      28.607   0.408  33.882  1.00  0.00            
ATOM   3939  C1  CHO   572      26.557   2.808  31.732  1.00  0.00           C
ATOM   3940  C2  CHO   572      25.757   2.158  28.582  1.00  0.00           C
ATOM   3941  ROH CHO   573      50.507 100.958  43.382  1.00  0.00            
ATOM   3942  R1  CHO   573      48.957 101.108  41.032  1.00  0.00            
ATOM   3943  R2  CHO   573      50.057 101.608  38.532  1.00  0.00            
ATOM   3944  R3  CHO   573      48.757  99.308  37.882  1.00  0.00            
ATOM   3945  R4  CHO   573      48.907 100.858  35.382  1.00  0.00            
ATOM   3946  R5  CHO   573      47.107 100.008  36.282  1.00  0.00            
ATOM   3947  C1  CHO   573      47.007  98.258  32.882  1.00  0.00           C
ATOM   3948  C2  CHO   573      43.657  98.158  30.682  1.00  0.00           C
ATOM   3949  ROH CHO   574      42.107 195.558   3.032  1.00  0.00            
ATOM   3950  R1  CHO   574      41.707 196.808   5.532  1.00  0.00            
ATOM   3951  R2  CHO   574      41.257 195.358   7.882  1.00  0.00            
ATOM   3952  R3  CHO   574      43.357 196.858   8.782  1.00  0.00            
ATOM   3953  R4  CHO   574      41.657 196.408  11.132  1.00  0.00            
ATOM   3954  R5  CHO   574      42.407 198.308  10.382  1.00  0.00            
ATOM   3955  C1  CHO   574      43.907 198.408  13.882  1.00  0.00           C
ATOM   3956  C2  CHO   574      46.007 200.008  15.732  1.00  0.00           C
ATOM   3957  ROH CHO   575     176.707  34.108  44.082  1.00  0.00            
ATOM   3958  R1  CHO   575     177.507  34.858  41.482  1.00  0.00            
ATOM   3959  R2  CHO   575     178.557  33.108  39.682  1.00  0.00            
ATOM   3960  R3  CHO   575     176.557  34.008  38.032  1.00  0.00            
ATOM   3961  R4  CHO   575     178.757  33.308  36.232  1.00  0.00            
ATOM   3962  R5  CHO   575     177.707  35.208  36.332  1.00  0.00            
ATOM   3963  C1  CHO   575     176.957  34.308  32.682  1.00  0.00           C
ATOM   3964  C2  CHO   575     178.507  33.958  28.782  1.00  0.00           C
ATOM   3965  ROH CHO   576     190.007 115.708  25.032  1.00  0.00            
ATOM   3966  R1  CHO   576     191.957 115.758  27.082  1.00  0.00            
ATOM   3967  R2  CHO   576     192.957 118.108  28.132  1.00  0.00            
ATOM   3968  R3  CHO   576     192.157 116.958  30.482  1.00  0.00            
ATOM   3969  R4  CHO   576     194.107 119.008  31.282  1.00  0.00            
ATOM   3970  R5  CHO   576     194.157 116.908  31.832  1.00  0.00            
ATOM   3971  C1  CHO   576     194.057 118.508  35.282  1.00  0.00           C
ATOM   3972  C2  CHO   576     197.207 119.858  35.232  1.00  0.00           C
ATOM   3973  ROH CHO   577     182.657  50.658  48.832  1.00  0.00            
ATOM   3974  R1  CHO   577     182.757  52.908  47.082  1.00  0.00            
ATOM   3975  R2  CHO   577     182.757  52.608  44.332  1.00  0.00            
ATOM   3976  R3  CHO   577     180.657  54.308  44.482  1.00  0.00            
ATOM   3977  R4  CHO   577     181.457  54.308  41.632  1.00  0.00            
ATOM   3978  R5  CHO   577     181.207  56.058  42.932  1.00  0.00            
ATOM   3979  C1  CHO   577     178.657  56.908  40.232  1.00  0.00           C
ATOM   3980  C2  CHO   577     177.957  55.908  37.132  1.00  0.00           C
ATOM   3981  ROH CHO   578       4.457  39.758  13.182  1.00  0.00            
ATOM   3982  R1  CHO   578       5.157  40.108  15.882  1.00  0.00            
ATOM   3983  R2  CHO   578       3.807  41.858  17.532  1.00  0.00            
ATOM   3984  R3  CHO   578       3.507  39.658  19.132  1.00  0.00            
ATOM   3985  R4  CHO   578       3.007  41.958  20.932  1.00  0.00            
ATOM   3986  R5  CHO   578       4.407  40.308  21.232  1.00  0.00            
ATOM   3987  C1  CHO   578       2.257  39.908  24.332  1.00  0.00           C
ATOM   3988  C2  CHO   578       2.357  38.258  28.682  1.00  0.00           C
ATOM   3989  ROH CHO   579      38.207 195.808  30.232  1.00  0.00            
ATOM   3990  R1  CHO   579      38.907 195.758  27.532  1.00  0.00            
ATOM   3991  R2  CHO   579      37.157 194.908  25.532  1.00  0.00            
ATOM   3992  R3  CHO   579      37.757 197.308  24.432  1.00  0.00            
ATOM   3993  R4  CHO   579      36.357 195.858  22.332  1.00  0.00            
ATOM   3994  R5  CHO   579      38.307 196.808  22.182  1.00  0.00            
ATOM   3995  C1  CHO   579      36.407 198.658  19.432  1.00  0.00           C
ATOM   3996  C2  CHO   579      35.357 199.758  16.432  1.00  0.00           C
ATOM   3997  ROH CHO   580      12.157  18.408  13.282  1.00  0.00            
ATOM   3998  R1  CHO   580      12.557  17.558  15.932  1.00  0.00            
ATOM   3999  R2  CHO   580      14.757  18.308  17.432  1.00  0.00            
ATOM   4000  R3  CHO   580      12.907  19.158  19.182  1.00  0.00            
ATOM   4001  R4  CHO   580      15.357  19.058  20.732  1.00  0.00            
ATOM   4002  R5  CHO   580      13.457  18.108  21.232  1.00  0.00            
ATOM   4003  C1  CHO   580      13.957  20.258  24.332  1.00  0.00           C
ATOM   4004  C2  CHO   580      15.557  21.908  26.932  1.00  0.00           C
ATOM   4005  ROH CHO   581      96.907  74.158  19.782  1.00  0.00            
ATOM   4006  R1  CHO   581      97.607  73.758  22.532  1.00  0.00            
ATOM   4007  R2  CHO   581      97.157  75.658  24.432  1.00  0.00            
ATOM   4008  R3  CHO   581      95.857  73.608  25.682  1.00  0.00            
ATOM   4009  R4  CHO   581      96.607  75.458  27.882  1.00  0.00            
ATOM   4010  R5  CHO   581      97.057  73.308  27.732  1.00  0.00            
ATOM   4011  C1  CHO   581      95.107  73.408  31.032  1.00  0.00           C
ATOM   4012  C2  CHO   581      95.807  76.458  33.282  1.00  0.00           C
ATOM   4013  ROH CHO   582     222.157 172.608  36.382  1.00  0.00            
ATOM   4014  R1  CHO   582     222.407 173.208  33.632  1.00  0.00            
ATOM   4015  R2  CHO   582     221.657 171.458  31.632  1.00  0.00            
ATOM   4016  R3  CHO   582     220.207 173.558  30.782  1.00  0.00            
ATOM   4017  R4  CHO   582     220.607 171.908  28.382  1.00  0.00            
ATOM   4018  R5  CHO   582     221.057 174.008  28.582  1.00  0.00            
ATOM   4019  C1  CHO   582     218.557 174.158  25.682  1.00  0.00           C
ATOM   4020  C2  CHO   582     216.057 173.208  22.632  1.00  0.00           C
ATOM   4021  ROH CHO   583     148.157   4.408  40.382  1.00  0.00            
ATOM   4022  R1  CHO   583     147.657   5.458  37.832  1.00  0.00            
ATOM   4023  R2  CHO   583     149.657   5.858  35.982  1.00  0.00            
ATOM   4024  R3  CHO   583     148.107   4.308  34.382  1.00  0.00            
ATOM   4025  R4  CHO   583     150.257   5.308  32.632  1.00  0.00            
ATOM   4026  R5  CHO   583     148.107   5.458  32.282  1.00  0.00            
ATOM   4027  C1  CHO   583     149.157   3.558  29.182  1.00  0.00           C
ATOM   4028  C2  CHO   583     153.007   3.758  27.132  1.00  0.00           C
ATOM   4029  ROH CHO   584     171.557 128.158  27.582  1.00  0.00            
ATOM   4030  R1  CHO   584     171.957 129.258  30.132  1.00  0.00            
ATOM   4031  R2  CHO   584     170.307 131.208  31.232  1.00  0.00            
ATOM   4032  R3  CHO   584     170.057 129.458  33.282  1.00  0.00            
ATOM   4033  R4  CHO   584     168.907 131.908  34.282  1.00  0.00            
ATOM   4034  R5  CHO   584     170.457 130.758  35.232  1.00  0.00            
ATOM   4035  C1  CHO   584     167.857 130.658  37.982  1.00  0.00           C
ATOM   4036  C2  CHO   584     168.657 130.408  42.282  1.00  0.00           C
ATOM   4037  ROH CHO   585      70.257  11.908  18.132  1.00  0.00            
ATOM   4038  R1  CHO   585      70.457  12.908  20.782  1.00  0.00            
ATOM   4039  R2  CHO   585      68.407  14.358  21.982  1.00  0.00            
ATOM   4040  R3  CHO   585      68.657  12.458  23.882  1.00  0.00            
ATOM   4041  R4  CHO   585      67.607  14.808  25.282  1.00  0.00            
ATOM   4042  R5  CHO   585      69.357  13.658  25.832  1.00  0.00            
ATOM   4043  C1  CHO   585      67.357  13.308  29.032  1.00  0.00           C
ATOM   4044  C2  CHO   585      64.407  11.708  30.482  1.00  0.00           C
ATOM   4045  ROH CHO   586      92.157  87.858  17.582  1.00  0.00            
ATOM   4046  R1  CHO   586      93.707  86.958  19.782  1.00  0.00            
ATOM   4047  R2  CHO   586      93.907  88.408  22.132  1.00  0.00            
ATOM   4048  R3  CHO   586      93.007  86.108  23.282  1.00  0.00            
ATOM   4049  R4  CHO   586      95.007  87.158  25.132  1.00  0.00            
ATOM   4050  R5  CHO   586      94.957  85.158  24.282  1.00  0.00            
ATOM   4051  C1  CHO   586      94.807  84.258  27.982  1.00  0.00           C
ATOM   4052  C2  CHO   586      96.557  84.858  30.882  1.00  0.00           C
ATOM   4053  ROH CHO   587      -1.243  64.758  19.632  1.00  0.00            
ATOM   4054  R1  CHO   587      -1.743  65.858  22.182  1.00  0.00            
ATOM   4055  R2  CHO   587      -1.843  64.258  24.482  1.00  0.00            
ATOM   4056  R3  CHO   587       0.057  66.008  25.382  1.00  0.00            
ATOM   4057  R4  CHO   587      -1.293  65.108  27.782  1.00  0.00            
ATOM   4058  R5  CHO   587      -0.943  67.158  27.182  1.00  0.00            
ATOM   4059  C1  CHO   587       0.807  67.208  30.532  1.00  0.00           C
ATOM   4060  C2  CHO   587       3.507  68.958  33.432  1.00  0.00           C
ATOM   4061  ROH CHO   588     129.007  73.458  22.532  1.00  0.00            
ATOM   4062  R1  CHO   588     127.957  74.108  25.082  1.00  0.00            
ATOM   4063  R2  CHO   588     125.557  73.058  26.032  1.00  0.00            
ATOM   4064  R3  CHO   588     127.107  72.308  28.132  1.00  0.00            
ATOM   4065  R4  CHO   588     124.457  72.658  29.232  1.00  0.00            
ATOM   4066  R5  CHO   588     126.257  73.608  29.982  1.00  0.00            
ATOM   4067  C1  CHO   588     125.207  71.708  33.132  1.00  0.00           C
ATOM   4068  C2  CHO   588     127.307  70.308  36.682  1.00  0.00           C
ATOM   4069  ROH CHO   589     101.107  35.908  45.782  1.00  0.00            
ATOM   4070  R1  CHO   589     100.757  34.858  43.182  1.00  0.00            
ATOM   4071  R2  CHO   589      99.957  32.208  42.732  1.00  0.00            
ATOM   4072  R3  CHO   589      98.007  33.408  41.282  1.00  0.00            
ATOM   4073  R4  CHO   589      98.507  30.858  39.932  1.00  0.00            
ATOM   4074  R5  CHO   589      98.557  32.808  38.982  1.00  0.00            
ATOM   4075  C1  CHO   589      95.857  31.208  36.882  1.00  0.00           C
ATOM   4076  C2  CHO   589      96.007  29.808  33.732  1.00  0.00           C
ATOM   4077  ROH CHO   590      78.757  44.908  45.082  1.00  0.00            
ATOM   4078  R1  CHO   590      79.007  46.408  42.732  1.00  0.00            
ATOM   4079  R2  CHO   590      76.857  47.408  41.332  1.00  0.00            
ATOM   4080  R3  CHO   590      78.207  49.758  41.632  1.00  0.00            
ATOM   4081  R4  CHO   590      76.807  50.008  39.032  1.00  0.00            
ATOM   4082  R5  CHO   590      78.957  50.308  39.382  1.00  0.00            
ATOM   4083  C1  CHO   590      78.057  53.708  37.932  1.00  0.00           C
ATOM   4084  C2  CHO   590      80.457  53.408  34.682  1.00  0.00           C
ATOM   4085  ROH CHO   591      90.407 174.508  37.482  1.00  0.00            
ATOM   4086  R1  CHO   591      90.507 174.208  34.682  1.00  0.00            
ATOM   4087  R2  CHO   591      90.207 176.358  32.932  1.00  0.00            
ATOM   4088  R3  CHO   591      92.607 175.458  31.932  1.00  0.00            
ATOM   4089  R4  CHO   591      91.257 176.708  29.632  1.00  0.00            
ATOM   4090  R5  CHO   591      92.057 174.658  29.782  1.00  0.00            
ATOM   4091  C1  CHO   591      94.057 176.008  26.832  1.00  0.00           C
ATOM   4092  C2  CHO   591      93.257 179.108  24.032  1.00  0.00           C
ATOM   4093  ROH CHO   592      42.207  51.158  44.932  1.00  0.00            
ATOM   4094  R1  CHO   592      40.557  51.208  42.632  1.00  0.00            
ATOM   4095  R2  CHO   592      40.557  53.308  40.832  1.00  0.00            
ATOM   4096  R3  CHO   592      41.057  51.358  39.032  1.00  0.00            
ATOM   4097  R4  CHO   592      40.757  53.808  37.432  1.00  0.00            
ATOM   4098  R5  CHO   592      39.657  51.908  37.132  1.00  0.00            
ATOM   4099  C1  CHO   592      41.307  52.208  33.732  1.00  0.00           C
ATOM   4100  C2  CHO   592      39.607  54.258  31.082  1.00  0.00           C
ATOM   4101  ROH CHO   593     204.057 211.058  14.082  1.00  0.00            
ATOM   4102  R1  CHO   593     204.007 208.608  15.482  1.00  0.00            
ATOM   4103  R2  CHO   593     205.857 206.608  15.032  1.00  0.00            
ATOM   4104  R3  CHO   593     206.257 206.808  17.682  1.00  0.00            
ATOM   4105  R4  CHO   593     207.807 204.458  16.882  1.00  0.00            
ATOM   4106  R5  CHO   593     206.307 204.508  18.432  1.00  0.00            
ATOM   4107  C1  CHO   593     209.307 203.358  20.482  1.00  0.00           C
ATOM   4108  C2  CHO   593     210.007 200.858  23.832  1.00  0.00           C
ATOM   4109  ROH CHO   594       3.357  74.558  17.682  1.00  0.00            
ATOM   4110  R1  CHO   594       3.257  74.408  20.482  1.00  0.00            
ATOM   4111  R2  CHO   594       5.557  74.008  22.032  1.00  0.00            
ATOM   4112  R3  CHO   594       4.657  76.258  23.282  1.00  0.00            
ATOM   4113  R4  CHO   594       5.407  74.408  25.432  1.00  0.00            
ATOM   4114  R5  CHO   594       3.457  75.408  25.232  1.00  0.00            
ATOM   4115  C1  CHO   594       4.457  76.708  28.682  1.00  0.00           C
ATOM   4116  C2  CHO   594       4.807  77.158  33.032  1.00  0.00           C
ATOM   4117  ROH CHO   595      14.957  39.058  47.032  1.00  0.00            
ATOM   4118  R1  CHO   595      15.057  37.658  44.582  1.00  0.00            
ATOM   4119  R2  CHO   595      13.107  37.908  42.632  1.00  0.00            
ATOM   4120  R3  CHO   595      15.207  38.558  41.082  1.00  0.00            
ATOM   4121  R4  CHO   595      13.057  37.758  39.182  1.00  0.00            
ATOM   4122  R5  CHO   595      15.107  36.958  39.282  1.00  0.00            
ATOM   4123  C1  CHO   595      15.057  38.308  35.682  1.00  0.00           C
ATOM   4124  C2  CHO   595      12.357  38.258  32.682  1.00  0.00           C
ATOM   4125  ROH CHO   596     202.307   3.058  18.732  1.00  0.00            
ATOM   4126  R1  CHO   596     202.507   3.908  21.432  1.00  0.00            
ATOM   4127  R2  CHO   596     200.557   3.408  23.282  1.00  0.00            
ATOM   4128  R3  CHO   596     202.657   2.358  24.682  1.00  0.00            
ATOM   4129  R4  CHO   596     201.057   3.758  26.682  1.00  0.00            
ATOM   4130  R5  CHO   596     203.207   4.008  26.332  1.00  0.00            
ATOM   4131  C1  CHO   596     203.257   2.958  29.982  1.00  0.00           C
ATOM   4132  C2  CHO   596     199.407   4.408  31.732  1.00  0.00           C
ATOM   4133  ROH CHO   597     185.757 107.008  44.282  1.00  0.00            
ATOM   4134  R1  CHO   597     187.807 105.158  43.682  1.00  0.00            
ATOM   4135  R2  CHO   597     189.757 104.458  45.532  1.00  0.00            
ATOM   4136  R3  CHO   597     188.907 101.908  45.032  1.00  0.00            
ATOM   4137  R4  CHO   597     191.807 101.658  45.482  1.00  0.00            
ATOM   4138  R5  CHO   597     190.707 100.958  43.732  1.00  0.00            
ATOM   4139  C1  CHO   597     192.207  97.658  44.982  1.00  0.00           C
ATOM   4140  C2  CHO   597     194.707  95.308  45.132  1.00  0.00           C
ATOM   4141  ROH CHO   598      25.357  61.508  47.282  1.00  0.00            
ATOM   4142  R1  CHO   598      26.007  62.908  44.882  1.00  0.00            
ATOM   4143  R2  CHO   598      24.307  62.958  42.732  1.00  0.00            
ATOM   4144  R3  CHO   598      24.607  65.658  42.982  1.00  0.00            
ATOM   4145  R4  CHO   598      23.207  65.308  40.432  1.00  0.00            
ATOM   4146  R5  CHO   598      25.057  66.458  40.782  1.00  0.00            
ATOM   4147  C1  CHO   598      22.807  69.208  39.382  1.00  0.00           C
ATOM   4148  C2  CHO   598      23.907  71.658  35.932  1.00  0.00           C
ATOM   4149  ROH CHO   599      87.007  44.808  19.332  1.00  0.00            
ATOM   4150  R1  CHO   599      85.107  44.008  21.232  1.00  0.00            
ATOM   4151  R2  CHO   599      85.457  44.358  23.982  1.00  0.00            
ATOM   4152  R3  CHO   599      83.057  45.558  23.782  1.00  0.00            
ATOM   4153  R4  CHO   599      83.257  44.708  26.582  1.00  0.00            
ATOM   4154  R5  CHO   599      81.607  44.258  25.182  1.00  0.00            
ATOM   4155  C1  CHO   599      79.657  46.058  27.932  1.00  0.00           C
ATOM   4156  C2  CHO   599      79.607  48.008  30.632  1.00  0.00           C
ATOM   4157  ROH CHO   600     198.107  41.258  46.432  1.00  0.00            
ATOM   4158  R1  CHO   600     197.557  40.408  43.782  1.00  0.00            
ATOM   4159  R2  CHO   600     197.907  42.108  41.632  1.00  0.00            
ATOM   4160  R3  CHO   600     199.507  40.108  40.682  1.00  0.00            
ATOM   4161  R4  CHO   600     198.157  41.158  38.332  1.00  0.00            
ATOM   4162  R5  CHO   600     198.207  39.108  38.982  1.00  0.00            
ATOM   4163  C1  CHO   600     199.807  38.708  35.532  1.00  0.00           C
ATOM   4164  C2  CHO   600     202.457  39.958  32.332  1.00  0.00           C
ATOM   4165  ROH CHO   601     138.607 160.508  21.332  1.00  0.00            
ATOM   4166  R1  CHO   601     138.307 159.858  24.082  1.00  0.00            
ATOM   4167  R2  CHO   601     138.757 161.658  26.082  1.00  0.00            
ATOM   4168  R3  CHO   601     136.207 160.958  26.832  1.00  0.00            
ATOM   4169  R4  CHO   601     137.407 162.108  29.282  1.00  0.00            
ATOM   4170  R5  CHO   601     136.457 160.158  29.082  1.00  0.00            
ATOM   4171  C1  CHO   601     134.257 161.658  31.782  1.00  0.00           C
ATOM   4172  C2  CHO   601     131.707 163.408  33.982  1.00  0.00           C
ATOM   4173  ROH CHO   602       6.457 194.758  39.432  1.00  0.00            
ATOM   4174  R1  CHO   602       5.507 194.358  36.782  1.00  0.00            
ATOM   4175  R2  CHO   602       3.307 195.708  35.732  1.00  0.00            
ATOM   4176  R3  CHO   602       5.107 196.408  33.782  1.00  0.00            
ATOM   4177  R4  CHO   602       2.457 197.108  32.682  1.00  0.00            
ATOM   4178  R5  CHO   602       3.957 195.858  31.732  1.00  0.00            
ATOM   4179  C1  CHO   602       3.607 198.608  29.082  1.00  0.00           C
ATOM   4180  C2  CHO   602       2.357 201.458  25.982  1.00  0.00           C
ATOM   4181  ROH CHO   603      41.157  77.508  45.582  1.00  0.00            
ATOM   4182  R1  CHO   603      39.907  78.858  43.432  1.00  0.00            
ATOM   4183  R2  CHO   603      40.557  81.458  42.682  1.00  0.00            
ATOM   4184  R3  CHO   603      40.907  80.308  40.232  1.00  0.00            
ATOM   4185  R4  CHO   603      40.107  83.058  39.682  1.00  0.00            
ATOM   4186  R5  CHO   603      39.207  81.258  38.882  1.00  0.00            
ATOM   4187  C1  CHO   603      40.207  82.958  35.632  1.00  0.00           C
ATOM   4188  C2  CHO   603      37.457  84.608  33.882  1.00  0.00           C
ATOM   4189  ROH CHO   604      33.057 192.358  36.632  1.00  0.00            
ATOM   4190  R1  CHO   604      33.957 193.858  34.432  1.00  0.00            
ATOM   4191  R2  CHO   604      34.457 192.758  31.982  1.00  0.00            
ATOM   4192  R3  CHO   604      32.757 194.708  31.082  1.00  0.00            
ATOM   4193  R4  CHO   604      34.257 193.908  28.682  1.00  0.00            
ATOM   4194  R5  CHO   604      34.007 195.908  29.482  1.00  0.00            
ATOM   4195  C1  CHO   604      32.557 196.408  25.982  1.00  0.00           C
ATOM   4196  C2  CHO   604      31.357 195.458  22.382  1.00  0.00           C
ATOM   4197  ROH CHO   605     109.157  23.608  15.832  1.00  0.00            
ATOM   4198  R1  CHO   605     110.657  23.758  18.232  1.00  0.00            
ATOM   4199  R2  CHO   605     109.707  24.958  20.532  1.00  0.00            
ATOM   4200  R3  CHO   605     110.257  22.558  21.632  1.00  0.00            
ATOM   4201  R4  CHO   605     109.807  24.358  23.932  1.00  0.00            
ATOM   4202  R5  CHO   605     111.557  23.108  23.582  1.00  0.00            
ATOM   4203  C1  CHO   605     110.407  21.708  26.932  1.00  0.00           C
ATOM   4204  C2  CHO   605     109.757  17.608  28.332  1.00  0.00           C
ATOM   4205  ROH CHO   606     134.857 130.958  27.032  1.00  0.00            
ATOM   4206  R1  CHO   606     134.707 131.908  29.732  1.00  0.00            
ATOM   4207  R2  CHO   606     133.157 134.108  30.432  1.00  0.00            
ATOM   4208  R3  CHO   606     132.157 132.358  32.232  1.00  0.00            
ATOM   4209  R4  CHO   606     131.557 135.008  33.332  1.00  0.00            
ATOM   4210  R5  CHO   606     132.557 133.408  34.382  1.00  0.00            
ATOM   4211  C1  CHO   606     129.607 133.958  36.732  1.00  0.00           C
ATOM   4212  C2  CHO   606     129.357 133.008  41.032  1.00  0.00           C
ATOM   4213  ROH CHO   607      30.707  43.908  45.182  1.00  0.00            
ATOM   4214  R1  CHO   607      31.507  43.858  42.432  1.00  0.00            
ATOM   4215  R2  CHO   607      29.707  43.758  40.382  1.00  0.00            
ATOM   4216  R3  CHO   607      31.007  45.958  39.532  1.00  0.00            
ATOM   4217  R4  CHO   607      29.857  44.858  37.082  1.00  0.00            
ATOM   4218  R5  CHO   607      31.957  45.308  37.382  1.00  0.00            
ATOM   4219  C1  CHO   607      31.157  47.558  34.382  1.00  0.00           C
ATOM   4220  C2  CHO   607      30.907  49.508  31.482  1.00  0.00           C
ATOM   4221  ROH CHO   608      42.407  47.208  14.982  1.00  0.00            
ATOM   4222  R1  CHO   608      43.857  46.608  17.382  1.00  0.00            
ATOM   4223  R2  CHO   608      42.657  46.658  19.882  1.00  0.00            
ATOM   4224  R3  CHO   608      43.657  44.108  20.032  1.00  0.00            
ATOM   4225  R4  CHO   608      43.957  45.208  22.732  1.00  0.00            
ATOM   4226  R5  CHO   608      45.507  44.308  21.532  1.00  0.00            
ATOM   4227  C1  CHO   608      45.657  42.008  24.532  1.00  0.00           C
ATOM   4228  C2  CHO   608      48.257  41.358  26.282  1.00  0.00           C
ATOM   4229  ROH CHO   609     171.307 155.708  21.782  1.00  0.00            
ATOM   4230  R1  CHO   609     172.707 157.608  23.332  1.00  0.00            
ATOM   4231  R2  CHO   609     171.507 159.108  25.282  1.00  0.00            
ATOM   4232  R3  CHO   609     173.507 158.108  26.832  1.00  0.00            
ATOM   4233  R4  CHO   609     172.907 160.708  28.032  1.00  0.00            
ATOM   4234  R5  CHO   609     174.857 160.008  27.382  1.00  0.00            
ATOM   4235  C1  CHO   609     175.557 160.658  31.082  1.00  0.00           C
ATOM   4236  C2  CHO   609     175.907 164.508  33.182  1.00  0.00           C
ATOM   4237  ROH CHO   610      46.057 123.558  41.532  1.00  0.00            
ATOM   4238  R1  CHO   610      45.507 122.308  39.082  1.00  0.00            
ATOM   4239  R2  CHO   610      44.207 123.658  36.982  1.00  0.00            
ATOM   4240  R3  CHO   610      46.407 122.808  35.582  1.00  0.00            
ATOM   4241  R4  CHO   610      44.207 122.758  33.682  1.00  0.00            
ATOM   4242  R5  CHO   610      45.557 121.108  34.132  1.00  0.00            
ATOM   4243  C1  CHO   610      46.207 121.508  30.382  1.00  0.00           C
ATOM   4244  C2  CHO   610      45.507 120.408  27.182  1.00  0.00           C
ATOM   4245  ROH CHO   611     156.007   9.858  10.282  1.00  0.00            
ATOM   4246  R1  CHO   611     153.707  10.358  11.882  1.00  0.00            
ATOM   4247  R2  CHO   611     152.657   8.408  13.582  1.00  0.00            
ATOM   4248  R3  CHO   611     153.007  10.358  15.482  1.00  0.00            
ATOM   4249  R4  CHO   611     150.707   8.808  16.382  1.00  0.00            
ATOM   4250  R5  CHO   611     150.757  10.958  16.082  1.00  0.00            
ATOM   4251  C1  CHO   611     149.857  10.858  19.782  1.00  0.00           C
ATOM   4252  C2  CHO   611     147.357  11.858  23.182  1.00  0.00           C
ATOM   4253  ROH CHO   612     192.957  31.908  49.332  1.00  0.00            
ATOM   4254  R1  CHO   612     192.457  32.058  46.582  1.00  0.00            
ATOM   4255  R2  CHO   612     194.457  31.858  44.682  1.00  0.00            
ATOM   4256  R3  CHO   612     192.907  29.858  43.682  1.00  0.00            
ATOM   4257  R4  CHO   612     193.657  31.508  41.332  1.00  0.00            
ATOM   4258  R5  CHO   612     191.657  30.958  41.932  1.00  0.00            
ATOM   4259  C1  CHO   612     191.707  29.408  38.482  1.00  0.00           C
ATOM   4260  C2  CHO   612     192.607  29.808  35.332  1.00  0.00           C
ATOM   4261  ROH CHO   613      13.707 102.608  49.182  1.00  0.00            
ATOM   4262  R1  CHO   613      14.857 101.508  46.832  1.00  0.00            
ATOM   4263  R2  CHO   613      13.807  99.258  45.632  1.00  0.00            
ATOM   4264  R3  CHO   613      13.757 100.858  43.432  1.00  0.00            
ATOM   4265  R4  CHO   613      15.157  98.458  42.532  1.00  0.00            
ATOM   4266  R5  CHO   613      15.857 100.508  42.382  1.00  0.00            
ATOM   4267  C1  CHO   613      15.907  99.458  38.682  1.00  0.00           C
ATOM   4268  C2  CHO   613      14.507  98.758  35.432  1.00  0.00           C
ATOM   4269  ROH CHO   614     162.057 158.758  25.132  1.00  0.00            
ATOM   4270  R1  CHO   614     161.507 158.708  27.882  1.00  0.00            
ATOM   4271  R2  CHO   614     163.207 159.708  29.782  1.00  0.00            
ATOM   4272  R3  CHO   614     161.057 161.158  30.532  1.00  0.00            
ATOM   4273  R4  CHO   614     162.807 161.108  32.882  1.00  0.00            
ATOM   4274  R5  CHO   614     160.707 160.508  32.832  1.00  0.00            
ATOM   4275  C1  CHO   614     160.507 163.258  35.482  1.00  0.00           C
ATOM   4276  C2  CHO   614     160.957 164.908  38.982  1.00  0.00           C
ATOM   4277  ROH CHO   615      25.107  18.258  12.182  1.00  0.00            
ATOM   4278  R1  CHO   615      27.007  17.758  14.182  1.00  0.00            
ATOM   4279  R2  CHO   615      27.157  19.308  16.482  1.00  0.00            
ATOM   4280  R3  CHO   615      26.957  16.908  17.732  1.00  0.00            
ATOM   4281  R4  CHO   615      27.757  18.808  19.832  1.00  0.00            
ATOM   4282  R5  CHO   615      28.757  16.908  19.332  1.00  0.00            
ATOM   4283  C1  CHO   615      27.857  16.208  22.982  1.00  0.00           C
ATOM   4284  C2  CHO   615      30.507  14.908  26.182  1.00  0.00           C
ATOM   4285  ROH CHO   616     156.407  70.958  26.332  1.00  0.00            
ATOM   4286  R1  CHO   616     156.057  71.108  29.132  1.00  0.00            
ATOM   4287  R2  CHO   616     156.357  68.908  30.782  1.00  0.00            
ATOM   4288  R3  CHO   616     158.057  70.558  32.082  1.00  0.00            
ATOM   4289  R4  CHO   616     157.207  68.658  34.132  1.00  0.00            
ATOM   4290  R5  CHO   616     157.107  70.808  34.282  1.00  0.00            
ATOM   4291  C1  CHO   616     159.257  70.058  37.332  1.00  0.00           C
ATOM   4292  C2  CHO   616     159.707  68.408  40.232  1.00  0.00           C
ATOM   4293  ROH CHO   617     208.807 191.808  43.182  1.00  0.00            
ATOM   4294  R1  CHO   617     207.607 192.808  40.832  1.00  0.00            
ATOM   4295  R2  CHO   617     208.907 194.558  39.132  1.00  0.00            
ATOM   4296  R3  CHO   617     208.307 192.708  37.232  1.00  0.00            
ATOM   4297  R4  CHO   617     209.007 195.108  35.732  1.00  0.00            
ATOM   4298  R5  CHO   617     207.157 193.958  35.532  1.00  0.00            
ATOM   4299  C1  CHO   617     208.507 193.658  31.982  1.00  0.00           C
ATOM   4300  C2  CHO   617     207.307 196.758  30.932  1.00  0.00           C
ATOM   4301  ROH CHO   618     128.357 221.608  11.732  1.00  0.00            
ATOM   4302  R1  CHO   618     129.807 222.908  13.782  1.00  0.00            
ATOM   4303  R2  CHO   618     128.607 224.508  15.682  1.00  0.00            
ATOM   4304  R3  CHO   618     129.857 222.858  17.432  1.00  0.00            
ATOM   4305  R4  CHO   618     128.157 224.508  19.082  1.00  0.00            
ATOM   4306  R5  CHO   618     130.257 224.208  19.382  1.00  0.00            
ATOM   4307  C1  CHO   618     129.007 222.908  22.732  1.00  0.00           C
ATOM   4308  C2  CHO   618     126.907 220.758  25.232  1.00  0.00           C
ATOM   4309  ROH CHO   619       7.407 160.608  36.282  1.00  0.00            
ATOM   4310  R1  CHO   619       7.707 161.708  33.682  1.00  0.00            
ATOM   4311  R2  CHO   619      10.107 162.508  32.682  1.00  0.00            
ATOM   4312  R3  CHO   619       9.457 160.858  30.632  1.00  0.00            
ATOM   4313  R4  CHO   619      11.207 162.808  29.382  1.00  0.00            
ATOM   4314  R5  CHO   619       9.207 162.308  28.732  1.00  0.00            
ATOM   4315  C1  CHO   619      11.207 161.458  25.582  1.00  0.00           C
ATOM   4316  C2  CHO   619      12.607 162.808  21.482  1.00  0.00           C
ATOM   4317  ROH CHO   620      38.207 114.608  12.482  1.00  0.00            
ATOM   4318  R1  CHO   620      39.757 113.808  14.682  1.00  0.00            
ATOM   4319  R2  CHO   620      40.807 115.608  16.532  1.00  0.00            
ATOM   4320  R3  CHO   620      39.557 113.958  18.332  1.00  0.00            
ATOM   4321  R4  CHO   620      41.007 115.858  19.982  1.00  0.00            
ATOM   4322  R5  CHO   620      41.107 113.658  20.082  1.00  0.00            
ATOM   4323  C1  CHO   620      39.957 114.458  23.632  1.00  0.00           C
ATOM   4324  C2  CHO   620      36.857 114.758  26.782  1.00  0.00           C
ATOM   4325  ROH CHO   621      72.707  55.708  29.632  1.00  0.00            
ATOM   4326  R1  CHO   621      72.357  58.158  30.982  1.00  0.00            
ATOM   4327  R2  CHO   621      73.557  60.508  30.132  1.00  0.00            
ATOM   4328  R3  CHO   621      71.007  61.458  30.132  1.00  0.00            
ATOM   4329  R4  CHO   621      72.657  63.808  29.482  1.00  0.00            
ATOM   4330  R5  CHO   621      71.207  63.658  31.132  1.00  0.00            
ATOM   4331  C1  CHO   621      69.757  66.608  29.182  1.00  0.00           C
ATOM   4332  C2  CHO   621      70.507  69.008  31.482  1.00  0.00           C
ATOM   4333  ROH CHO   622      39.707   5.808  36.732  1.00  0.00            
ATOM   4334  R1  CHO   622      40.607   5.758  34.032  1.00  0.00            
ATOM   4335  R2  CHO   622      38.907   5.308  31.932  1.00  0.00            
ATOM   4336  R3  CHO   622      39.957   7.608  30.982  1.00  0.00            
ATOM   4337  R4  CHO   622      39.407   6.058  28.582  1.00  0.00            
ATOM   4338  R5  CHO   622      41.307   7.008  29.132  1.00  0.00            
ATOM   4339  C1  CHO   622      40.657   8.708  25.782  1.00  0.00           C
ATOM   4340  C2  CHO   622      40.007  10.458  22.032  1.00  0.00           C
ATOM   4341  ROH CHO   623     161.207 201.358  42.032  1.00  0.00            
ATOM   4342  R1  CHO   623     160.957 201.908  39.282  1.00  0.00            
ATOM   4343  R2  CHO   623     159.457 200.408  37.532  1.00  0.00            
ATOM   4344  R3  CHO   623     158.307 202.758  36.982  1.00  0.00            
ATOM   4345  R4  CHO   623     158.357 201.358  34.432  1.00  0.00            
ATOM   4346  R5  CHO   623     159.107 203.358  34.832  1.00  0.00            
ATOM   4347  C1  CHO   623     156.607 204.158  32.082  1.00  0.00           C
ATOM   4348  C2  CHO   623     157.857 204.958  28.582  1.00  0.00           C
ATOM   4349  ROH CHO   624     150.207 158.758  18.932  1.00  0.00            
ATOM   4350  R1  CHO   624     148.607 159.108  21.232  1.00  0.00            
ATOM   4351  R2  CHO   624     147.507 156.958  22.632  1.00  0.00            
ATOM   4352  R3  CHO   624     148.707 158.108  24.732  1.00  0.00            
ATOM   4353  R4  CHO   624     147.207 155.858  25.882  1.00  0.00            
ATOM   4354  R5  CHO   624     147.157 157.958  26.532  1.00  0.00            
ATOM   4355  C1  CHO   624     148.257 156.308  29.782  1.00  0.00           C
ATOM   4356  C2  CHO   624     150.807 156.508  32.532  1.00  0.00           C
ATOM   4357  ROH CHO   625     191.307  27.258  47.532  1.00  0.00            
ATOM   4358  R1  CHO   625     190.757  25.758  45.232  1.00  0.00            
ATOM   4359  R2  CHO   625     189.507  26.808  43.032  1.00  0.00            
ATOM   4360  R3  CHO   625     191.657  25.908  41.682  1.00  0.00            
ATOM   4361  R4  CHO   625     189.657  26.208  39.632  1.00  0.00            
ATOM   4362  R5  CHO   625     190.807  24.408  40.032  1.00  0.00            
ATOM   4363  C1  CHO   625     191.757  25.008  36.382  1.00  0.00           C
ATOM   4364  C2  CHO   625     190.307  22.108  35.132  1.00  0.00           C
ATOM   4365  ROH CHO   626      96.157 148.158  15.082  1.00  0.00            
ATOM   4366  R1  CHO   626      95.607 150.108  17.032  1.00  0.00            
ATOM   4367  R2  CHO   626      93.007 151.008  17.532  1.00  0.00            
ATOM   4368  R3  CHO   626      93.607 150.308  20.082  1.00  0.00            
ATOM   4369  R4  CHO   626      91.307 152.058  20.382  1.00  0.00            
ATOM   4370  R5  CHO   626      93.207 152.258  21.382  1.00  0.00            
ATOM   4371  C1  CHO   626      90.857 151.958  24.382  1.00  0.00           C
ATOM   4372  C2  CHO   626      91.457 154.558  26.932  1.00  0.00           C
ATOM   4373  ROH CHO   627      72.557 167.958  38.782  1.00  0.00            
ATOM   4374  R1  CHO   627      72.857 166.258  36.532  1.00  0.00            
ATOM   4375  R2  CHO   627      72.407 167.108  33.982  1.00  0.00            
ATOM   4376  R3  CHO   627      74.907 166.108  33.582  1.00  0.00            
ATOM   4377  R4  CHO   627      73.807 166.408  30.882  1.00  0.00            
ATOM   4378  R5  CHO   627      74.657 164.608  31.732  1.00  0.00            
ATOM   4379  C1  CHO   627      76.957 165.108  28.682  1.00  0.00           C
ATOM   4380  C2  CHO   627      79.257 166.408  26.582  1.00  0.00           C
ATOM   4381  ROH CHO   628     166.757  71.358  25.132  1.00  0.00            
ATOM   4382  R1  CHO   628     166.657  69.308  27.082  1.00  0.00            
ATOM   4383  R2  CHO   628     168.807  68.658  28.632  1.00  0.00            
ATOM   4384  R3  CHO   628     167.107  69.108  30.682  1.00  0.00            
ATOM   4385  R4  CHO   628     169.207  67.408  31.832  1.00  0.00            
ATOM   4386  R5  CHO   628     167.057  67.058  31.882  1.00  0.00            
ATOM   4387  C1  CHO   628     167.857  67.108  35.632  1.00  0.00           C
ATOM   4388  C2  CHO   628     170.257  66.058  36.832  1.00  0.00           C
ATOM   4389  ROH CHO   629     183.257  95.808  25.182  1.00  0.00            
ATOM   4390  R1  CHO   629     184.957  96.258  27.432  1.00  0.00            
ATOM   4391  R2  CHO   629     184.007  97.358  29.782  1.00  0.00            
ATOM   4392  R3  CHO   629     185.157  95.158  30.882  1.00  0.00            
ATOM   4393  R4  CHO   629     184.557  96.858  33.182  1.00  0.00            
ATOM   4394  R5  CHO   629     186.457  95.958  32.682  1.00  0.00            
ATOM   4395  C1  CHO   629     185.907  94.558  36.132  1.00  0.00           C
ATOM   4396  C2  CHO   629     185.807  93.558  39.632  1.00  0.00           C
ATOM   4397  ROH CHO   630     150.057  27.808  13.382  1.00  0.00            
ATOM   4398  R1  CHO   630     151.007  26.908  15.882  1.00  0.00            
ATOM   4399  R2  CHO   630     149.407  25.658  17.732  1.00  0.00            
ATOM   4400  R3  CHO   630     151.307  23.708  17.582  1.00  0.00            
ATOM   4401  R4  CHO   630     149.757  23.058  19.982  1.00  0.00            
ATOM   4402  R5  CHO   630     151.907  23.308  19.882  1.00  0.00            
ATOM   4403  C1  CHO   630     151.707  19.708  21.182  1.00  0.00           C
ATOM   4404  C2  CHO   630     149.807  19.358  24.382  1.00  0.00           C
ATOM   4405  ROH CHO   631      26.507  58.408  16.182  1.00  0.00            
ATOM   4406  R1  CHO   631      28.007  59.158  18.482  1.00  0.00            
ATOM   4407  R2  CHO   631      27.107  58.908  21.032  1.00  0.00            
ATOM   4408  R3  CHO   631      29.357  57.458  21.432  1.00  0.00            
ATOM   4409  R4  CHO   631      28.807  58.658  24.032  1.00  0.00            
ATOM   4410  R5  CHO   631      30.707  58.808  22.882  1.00  0.00            
ATOM   4411  C1  CHO   631      32.007  57.208  26.082  1.00  0.00           C
ATOM   4412  C2  CHO   631      33.807  54.458  27.582  1.00  0.00           C
ATOM   4413  ROH CHO   632     139.407 188.508  18.782  1.00  0.00            
ATOM   4414  R1  CHO   632     136.807 187.758  19.682  1.00  0.00            
ATOM   4415  R2  CHO   632     136.407 186.358  22.032  1.00  0.00            
ATOM   4416  R3  CHO   632     134.757 188.458  22.582  1.00  0.00            
ATOM   4417  R4  CHO   632     133.957 186.358  24.482  1.00  0.00            
ATOM   4418  R5  CHO   632     132.657 187.408  23.132  1.00  0.00            
ATOM   4419  C1  CHO   632     131.007 188.258  26.432  1.00  0.00           C
ATOM   4420  C2  CHO   632     130.757 191.458  29.282  1.00  0.00           C
ATOM   4421  ROH CHO   633       5.507 209.408   9.282  1.00  0.00            
ATOM   4422  R1  CHO   633       3.907 208.158  11.182  1.00  0.00            
ATOM   4423  R2  CHO   633       4.357 205.558  12.032  1.00  0.00            
ATOM   4424  R3  CHO   633       4.357 206.658  14.482  1.00  0.00            
ATOM   4425  R4  CHO   633       3.857 203.808  14.982  1.00  0.00            
ATOM   4426  R5  CHO   633       2.657 205.508  15.682  1.00  0.00            
ATOM   4427  C1  CHO   633       3.607 203.908  19.032  1.00  0.00           C
ATOM   4428  C2  CHO   633       3.457 205.258  22.332  1.00  0.00           C
ATOM   4429  ROH CHO   634     139.357  71.858  21.232  1.00  0.00            
ATOM   4430  R1  CHO   634     139.907  72.158  23.982  1.00  0.00            
ATOM   4431  R2  CHO   634     137.907  72.408  25.882  1.00  0.00            
ATOM   4432  R3  CHO   634     139.207  70.308  27.032  1.00  0.00            
ATOM   4433  R4  CHO   634     137.257  71.158  29.032  1.00  0.00            
ATOM   4434  R5  CHO   634     139.407  70.958  29.382  1.00  0.00            
ATOM   4435  C1  CHO   634     138.107  68.508  31.982  1.00  0.00           C
ATOM   4436  C2  CHO   634     136.257  67.608  34.882  1.00  0.00           C
ATOM   4437  ROH CHO   635     110.957   2.858  15.082  1.00  0.00            
ATOM   4438  R1  CHO   635     109.057   2.308  17.132  1.00  0.00            
ATOM   4439  R2  CHO   635     109.557   0.608  19.232  1.00  0.00            
ATOM   4440  R3  CHO   635     108.857   2.708  20.732  1.00  0.00            
ATOM   4441  R4  CHO   635     107.357   0.458  21.832  1.00  0.00            
ATOM   4442  R5  CHO   635     106.507   2.358  21.182  1.00  0.00            
ATOM   4443  C1  CHO   635     105.357   2.408  24.832  1.00  0.00           C
ATOM   4444  C2  CHO   635     101.657   0.608  23.732  1.00  0.00           C
ATOM   4445  ROH CHO   636     206.857 210.108  41.282  1.00  0.00            
ATOM   4446  R1  CHO   636     205.557 209.458  38.832  1.00  0.00            
ATOM   4447  R2  CHO   636     205.807 211.008  36.582  1.00  0.00            
ATOM   4448  R3  CHO   636     206.607 208.658  35.432  1.00  0.00            
ATOM   4449  R4  CHO   636     205.657 210.258  33.182  1.00  0.00            
ATOM   4450  R5  CHO   636     205.007 208.258  33.682  1.00  0.00            
ATOM   4451  C1  CHO   636     206.307 207.658  30.182  1.00  0.00           C
ATOM   4452  C2  CHO   636     203.357 207.708  27.482  1.00  0.00           C
ATOM   4453  ROH CHO   637     157.757  75.158  25.682  1.00  0.00            
ATOM   4454  R1  CHO   637     159.107  75.708  28.082  1.00  0.00            
ATOM   4455  R2  CHO   637     157.957  77.158  30.182  1.00  0.00            
ATOM   4456  R3  CHO   637     158.657  74.958  31.632  1.00  0.00            
ATOM   4457  R4  CHO   637     158.007  77.008  33.632  1.00  0.00            
ATOM   4458  R5  CHO   637     159.807  75.858  33.532  1.00  0.00            
ATOM   4459  C1  CHO   637     158.657  74.858  37.032  1.00  0.00           C
ATOM   4460  C2  CHO   637     157.107  76.108  40.332  1.00  0.00           C
ATOM   4461  ROH CHO   638      19.907  85.758  52.032  1.00  0.00            
ATOM   4462  R1  CHO   638      18.207  86.908  50.082  1.00  0.00            
ATOM   4463  R2  CHO   638      19.157  88.258  47.882  1.00  0.00            
ATOM   4464  R3  CHO   638      17.607  86.508  46.482  1.00  0.00            
ATOM   4465  R4  CHO   638      17.157  89.058  45.182  1.00  0.00            
ATOM   4466  R5  CHO   638      15.607  87.708  45.982  1.00  0.00            
ATOM   4467  C1  CHO   638      14.507  87.858  42.332  1.00  0.00           C
ATOM   4468  C2  CHO   638      12.857  88.958  38.882  1.00  0.00           C
ATOM   4469  ROH CHO   639      39.507 136.408  10.982  1.00  0.00            
ATOM   4470  R1  CHO   639      39.457 137.458  13.632  1.00  0.00            
ATOM   4471  R2  CHO   639      41.207 139.358  14.482  1.00  0.00            
ATOM   4472  R3  CHO   639      38.957 140.708  15.182  1.00  0.00            
ATOM   4473  R4  CHO   639      41.107 142.058  16.682  1.00  0.00            
ATOM   4474  R5  CHO   639      39.257 141.258  17.482  1.00  0.00            
ATOM   4475  C1  CHO   639      38.907 144.858  18.582  1.00  0.00           C
ATOM   4476  C2  CHO   639      36.657 148.008  18.482  1.00  0.00           C
ATOM   4477  ROH CHO   640     153.357 185.208  28.332  1.00  0.00            
ATOM   4478  R1  CHO   640     150.757 186.158  28.932  1.00  0.00            
ATOM   4479  R2  CHO   640     148.857 186.658  26.932  1.00  0.00            
ATOM   4480  R3  CHO   640     147.307 185.008  28.432  1.00  0.00            
ATOM   4481  R4  CHO   640     145.457 186.158  26.482  1.00  0.00            
ATOM   4482  R5  CHO   640     145.257 186.158  28.632  1.00  0.00            
ATOM   4483  C1  CHO   640     142.057 184.258  27.632  1.00  0.00           C
ATOM   4484  C2  CHO   640     139.107 180.958  29.232  1.00  0.00           C
ATOM   4485  ROH CHO   641     202.257  19.758  15.932  1.00  0.00            
ATOM   4486  R1  CHO   641     201.407  20.158  18.632  1.00  0.00            
ATOM   4487  R2  CHO   641     199.957  18.258  19.982  1.00  0.00            
ATOM   4488  R3  CHO   641     201.957  18.508  21.782  1.00  0.00            
ATOM   4489  R4  CHO   641     199.607  17.958  23.432  1.00  0.00            
ATOM   4490  R5  CHO   641     200.957  19.658  23.682  1.00  0.00            
ATOM   4491  C1  CHO   641     201.257  18.058  27.132  1.00  0.00           C
ATOM   4492  C2  CHO   641     198.157  18.808  28.332  1.00  0.00           C
ATOM   4493  ROH CHO   642     206.607  49.108  47.582  1.00  0.00            
ATOM   4494  R1  CHO   642     205.907  48.308  44.932  1.00  0.00            
ATOM   4495  R2  CHO   642     203.407  48.808  43.882  1.00  0.00            
ATOM   4496  R3  CHO   642     204.807  49.958  41.882  1.00  0.00            
ATOM   4497  R4  CHO   642     202.007  50.308  41.082  1.00  0.00            
ATOM   4498  R5  CHO   642     203.607  49.458  39.882  1.00  0.00            
ATOM   4499  C1  CHO   642     202.557  52.308  37.632  1.00  0.00           C
ATOM   4500  C2  CHO   642     202.357  55.558  34.482  1.00  0.00           C
ATOM   4501  ROH CHO   643     100.407  49.708  47.532  1.00  0.00            
ATOM   4502  R1  CHO   643      99.407  49.358  44.932  1.00  0.00            
ATOM   4503  R2  CHO   643      99.357  51.358  43.032  1.00  0.00            
ATOM   4504  R3  CHO   643     100.757  49.558  41.532  1.00  0.00            
ATOM   4505  R4  CHO   643      98.307  50.158  39.982  1.00  0.00            
ATOM   4506  R5  CHO   643      99.007  48.208  40.582  1.00  0.00            
ATOM   4507  C1  CHO   643      98.957  47.758  36.782  1.00  0.00           C
ATOM   4508  C2  CHO   643      98.357  46.208  32.782  1.00  0.00           C
ATOM   4509  ROH CHO   644     159.607 149.508  27.032  1.00  0.00            
ATOM   4510  R1  CHO   644     160.957 150.308  29.432  1.00  0.00            
ATOM   4511  R2  CHO   644     159.607 151.358  31.632  1.00  0.00            
ATOM   4512  R3  CHO   644     160.907 149.358  32.932  1.00  0.00            
ATOM   4513  R4  CHO   644     160.057 151.208  35.032  1.00  0.00            
ATOM   4514  R5  CHO   644     162.057 150.458  34.682  1.00  0.00            
ATOM   4515  C1  CHO   644     161.507 149.258  38.282  1.00  0.00           C
ATOM   4516  C2  CHO   644     162.457 148.258  40.982  1.00  0.00           C
ATOM   4517  ROH CHO   645     213.657 152.158  41.982  1.00  0.00            
ATOM   4518  R1  CHO   645     214.257 151.608  39.232  1.00  0.00            
ATOM   4519  R2  CHO   645     213.107 149.458  37.882  1.00  0.00            
ATOM   4520  R3  CHO   645     212.357 151.408  36.132  1.00  0.00            
ATOM   4521  R4  CHO   645     212.357 148.958  34.532  1.00  0.00            
ATOM   4522  R5  CHO   645     213.407 150.758  34.082  1.00  0.00            
ATOM   4523  C1  CHO   645     211.207 150.458  30.982  1.00  0.00           C
ATOM   4524  C2  CHO   645     211.607 149.858  27.282  1.00  0.00           C
ATOM   4525  ROH CHO   646      44.157 122.208   9.382  1.00  0.00            
ATOM   4526  R1  CHO   646      43.007 123.908  11.282  1.00  0.00            
ATOM   4527  R2  CHO   646      42.307 123.058  13.832  1.00  0.00            
ATOM   4528  R3  CHO   646      43.857 125.158  14.632  1.00  0.00            
ATOM   4529  R4  CHO   646      42.557 124.258  17.082  1.00  0.00            
ATOM   4530  R5  CHO   646      42.557 126.258  16.282  1.00  0.00            
ATOM   4531  C1  CHO   646      44.157 126.858  19.682  1.00  0.00           C
ATOM   4532  C2  CHO   646      41.257 127.708  22.782  1.00  0.00           C
ATOM   4533  ROH CHO   647     134.007  15.208  39.882  1.00  0.00            
ATOM   4534  R1  CHO   647     132.407  15.558  37.582  1.00  0.00            
ATOM   4535  R2  CHO   647     132.207  18.008  36.282  1.00  0.00            
ATOM   4536  R3  CHO   647     132.957  16.558  34.082  1.00  0.00            
ATOM   4537  R4  CHO   647     132.157  19.158  32.982  1.00  0.00            
ATOM   4538  R5  CHO   647     131.407  17.158  32.382  1.00  0.00            
ATOM   4539  C1  CHO   647     132.807  18.408  29.082  1.00  0.00           C
ATOM   4540  C2  CHO   647     131.407  17.758  25.132  1.00  0.00           C
ATOM   4541  ROH CHO   648      56.257  35.358  24.032  1.00  0.00            
ATOM   4542  R1  CHO   648      53.757  34.158  24.532  1.00  0.00            
ATOM   4543  R2  CHO   648      53.407  31.408  24.782  1.00  0.00            
ATOM   4544  R3  CHO   648      52.307  32.058  27.132  1.00  0.00            
ATOM   4545  R4  CHO   648      50.807  29.708  26.232  1.00  0.00            
ATOM   4546  R5  CHO   648      49.957  31.608  26.832  1.00  0.00            
ATOM   4547  C1  CHO   648      48.207  29.358  29.332  1.00  0.00           C
ATOM   4548  C2  CHO   648      49.207  29.208  34.282  1.00  0.00           C
ATOM   4549  ROH CHO   649      30.957  14.308  38.282  1.00  0.00            
ATOM   4550  R1  CHO   649      33.207  14.208  36.532  1.00  0.00            
ATOM   4551  R2  CHO   649      33.107  13.008  34.082  1.00  0.00            
ATOM   4552  R3  CHO   649      33.957  15.458  33.182  1.00  0.00            
ATOM   4553  R4  CHO   649      33.707  13.858  30.782  1.00  0.00            
ATOM   4554  R5  CHO   649      35.457  14.958  31.432  1.00  0.00            
ATOM   4555  C1  CHO   649      34.857  16.608  28.032  1.00  0.00           C
ATOM   4556  C2  CHO   649      35.057  17.608  23.932  1.00  0.00           C
ATOM   4557  ROH CHO   650     127.157 137.658  24.982  1.00  0.00            
ATOM   4558  R1  CHO   650     127.157 139.608  26.982  1.00  0.00            
ATOM   4559  R2  CHO   650     124.907 140.458  28.332  1.00  0.00            
ATOM   4560  R3  CHO   650     126.307 139.808  30.532  1.00  0.00            
ATOM   4561  R4  CHO   650     124.757 142.158  31.332  1.00  0.00            
ATOM   4562  R5  CHO   650     126.907 141.908  31.482  1.00  0.00            
ATOM   4563  C1  CHO   650     126.007 142.558  35.132  1.00  0.00           C
ATOM   4564  C2  CHO   650     125.107 144.808  38.382  1.00  0.00           C
ATOM   4565  ROH CHO   651      63.857  21.258  32.632  1.00  0.00            
ATOM   4566  R1  CHO   651      64.007  22.508  30.082  1.00  0.00            
ATOM   4567  R2  CHO   651      61.907  23.908  28.982  1.00  0.00            
ATOM   4568  R3  CHO   651      63.757  25.908  28.782  1.00  0.00            
ATOM   4569  R4  CHO   651      61.457  26.858  27.182  1.00  0.00            
ATOM   4570  R5  CHO   651      63.557  26.708  26.532  1.00  0.00            
ATOM   4571  C1  CHO   651      62.957  30.408  25.982  1.00  0.00           C
ATOM   4572  C2  CHO   651      60.107  31.458  25.582  1.00  0.00           C
ATOM   4573  ROH CHO   652      54.557  64.708  46.282  1.00  0.00            
ATOM   4574  R1  CHO   652      55.007  64.658  43.482  1.00  0.00            
ATOM   4575  R2  CHO   652      53.457  66.158  41.682  1.00  0.00            
ATOM   4576  R3  CHO   652      55.907  67.108  40.932  1.00  0.00            
ATOM   4577  R4  CHO   652      54.057  67.958  38.782  1.00  0.00            
ATOM   4578  R5  CHO   652      55.907  66.808  38.532  1.00  0.00            
ATOM   4579  C1  CHO   652      56.707  69.808  36.382  1.00  0.00           C
ATOM   4580  C2  CHO   652      57.357  70.458  33.132  1.00  0.00           C
ATOM   4581  ROH CHO   653     116.357  81.258  54.882  1.00  0.00            
ATOM   4582  R1  CHO   653     115.057  81.658  52.432  1.00  0.00            
ATOM   4583  R2  CHO   653     116.457  82.008  50.032  1.00  0.00            
ATOM   4584  R3  CHO   653     114.857  79.958  49.232  1.00  0.00            
ATOM   4585  R4  CHO   653     115.757  81.258  46.732  1.00  0.00            
ATOM   4586  R5  CHO   653     113.707  80.858  47.332  1.00  0.00            
ATOM   4587  C1  CHO   653     113.907  78.858  44.032  1.00  0.00           C
ATOM   4588  C2  CHO   653     112.857  77.858  40.732  1.00  0.00           C
ATOM   4589  ROH CHO   654     133.257 122.908  32.082  1.00  0.00            
ATOM   4590  R1  CHO   654     132.107 122.558  34.632  1.00  0.00            
ATOM   4591  R2  CHO   654     133.657 122.258  36.932  1.00  0.00            
ATOM   4592  R3  CHO   654     132.157 124.358  37.832  1.00  0.00            
ATOM   4593  R4  CHO   654     133.007 122.958  40.232  1.00  0.00            
ATOM   4594  R5  CHO   654     130.957 123.458  39.682  1.00  0.00            
ATOM   4595  C1  CHO   654     131.157 125.308  43.032  1.00  0.00           C
ATOM   4596  C2  CHO   654     128.757 126.158  46.632  1.00  0.00           C
ATOM   4597  ROH CHO   655      73.557 128.208   9.982  1.00  0.00            
ATOM   4598  R1  CHO   655      73.957 129.208  12.582  1.00  0.00            
ATOM   4599  R2  CHO   655      72.507 131.308  13.632  1.00  0.00            
ATOM   4600  R3  CHO   655      72.007 129.558  15.632  1.00  0.00            
ATOM   4601  R4  CHO   655      71.707 132.158  16.882  1.00  0.00            
ATOM   4602  R5  CHO   655      73.007 130.508  17.582  1.00  0.00            
ATOM   4603  C1  CHO   655      70.757 131.008  20.682  1.00  0.00           C
ATOM   4604  C2  CHO   655      69.957 134.108  22.782  1.00  0.00           C
ATOM   4605  ROH CHO   656      18.207  92.108  19.282  1.00  0.00            
ATOM   4606  R1  CHO   656      19.057  92.408  21.982  1.00  0.00            
ATOM   4607  R2  CHO   656      17.307  92.608  24.082  1.00  0.00            
ATOM   4608  R3  CHO   656      18.757  90.558  25.082  1.00  0.00            
ATOM   4609  R4  CHO   656      17.757  91.958  27.432  1.00  0.00            
ATOM   4610  R5  CHO   656      19.807  91.458  27.032  1.00  0.00            
ATOM   4611  C1  CHO   656      19.357  89.608  30.332  1.00  0.00           C
ATOM   4612  C2  CHO   656      19.057  87.758  33.132  1.00  0.00           C
ATOM   4613  ROH CHO   657     165.357 121.408  25.182  1.00  0.00            
ATOM   4614  R1  CHO   657     165.057 122.208  27.882  1.00  0.00            
ATOM   4615  R2  CHO   657     164.007 120.508  29.782  1.00  0.00            
ATOM   4616  R3  CHO   657     166.307 121.058  31.082  1.00  0.00            
ATOM   4617  R4  CHO   657     164.307 121.008  33.182  1.00  0.00            
ATOM   4618  R5  CHO   657     165.707 122.608  32.782  1.00  0.00            
ATOM   4619  C1  CHO   657     166.657 121.808  36.432  1.00  0.00           C
ATOM   4620  C2  CHO   657     167.307 121.208  39.932  1.00  0.00           C
ATOM   4621  ROH CHO   658      23.357 201.908   4.532  1.00  0.00            
ATOM   4622  R1  CHO   658      25.257 201.308   6.582  1.00  0.00            
ATOM   4623  R2  CHO   658      26.207 203.208   8.332  1.00  0.00            
ATOM   4624  R3  CHO   658      25.357 201.408  10.182  1.00  0.00            
ATOM   4625  R4  CHO   658      27.207 203.208  11.632  1.00  0.00            
ATOM   4626  R5  CHO   658      27.307 201.008  11.532  1.00  0.00            
ATOM   4627  C1  CHO   658      27.007 201.508  15.282  1.00  0.00           C
ATOM   4628  C2  CHO   658      28.207 203.958  18.682  1.00  0.00           C
ATOM   4629  ROH CHO   659     209.207  49.158  16.832  1.00  0.00            
ATOM   4630  R1  CHO   659     209.557  47.808  19.282  1.00  0.00            
ATOM   4631  R2  CHO   659     210.257  49.058  21.632  1.00  0.00            
ATOM   4632  R3  CHO   659     208.007  47.858  22.582  1.00  0.00            
ATOM   4633  R4  CHO   659     209.707  48.308  24.982  1.00  0.00            
ATOM   4634  R5  CHO   659     208.807  46.408  24.332  1.00  0.00            
ATOM   4635  C1  CHO   659     207.257  46.708  27.782  1.00  0.00           C
ATOM   4636  C2  CHO   659     205.207  44.558  31.082  1.00  0.00           C
ATOM   4637  ROH CHO   660     221.957  65.558  51.432  1.00  0.00            
ATOM   4638  R1  CHO   660     223.207  64.558  49.082  1.00  0.00            
ATOM   4639  R2  CHO   660     221.907  63.008  47.232  1.00  0.00            
ATOM   4640  R3  CHO   660     222.707  64.908  45.482  1.00  0.00            
ATOM   4641  R4  CHO   660     222.157  62.608  43.782  1.00  0.00            
ATOM   4642  R5  CHO   660     224.007  63.758  43.882  1.00  0.00            
ATOM   4643  C1  CHO   660     223.107  64.208  40.182  1.00  0.00           C
ATOM   4644  C2  CHO   660     224.257  64.758  36.482  1.00  0.00           C
ATOM   4645  ROH CHO   661     142.007  -2.742  13.332  1.00  0.00            
ATOM   4646  R1  CHO   661     140.557  -2.292  15.732  1.00  0.00            
ATOM   4647  R2  CHO   661     141.757  -1.142  17.982  1.00  0.00            
ATOM   4648  R3  CHO   661     139.657   0.608  17.782  1.00  0.00            
ATOM   4649  R4  CHO   661     140.607   0.858  20.532  1.00  0.00            
ATOM   4650  R5  CHO   661     138.557   0.458  19.882  1.00  0.00            
ATOM   4651  C1  CHO   661     138.007   3.658  21.832  1.00  0.00           C
ATOM   4652  C2  CHO   661     137.157   4.758  24.732  1.00  0.00           C
ATOM   4653  ROH CHO   662     208.507 106.308  51.732  1.00  0.00            
ATOM   4654  R1  CHO   662     209.057 107.208  49.082  1.00  0.00            
ATOM   4655  R2  CHO   662     207.357 106.758  46.982  1.00  0.00            
ATOM   4656  R3  CHO   662     207.457 109.458  46.682  1.00  0.00            
ATOM   4657  R4  CHO   662     206.657 108.458  44.032  1.00  0.00            
ATOM   4658  R5  CHO   662     208.357 109.758  44.482  1.00  0.00            
ATOM   4659  C1  CHO   662     206.357 112.008  42.082  1.00  0.00           C
ATOM   4660  C2  CHO   662     204.107 111.958  37.532  1.00  0.00           C
ATOM   4661  ROH CHO   663      75.957 124.158  14.632  1.00  0.00            
ATOM   4662  R1  CHO   663      73.707 125.108  16.032  1.00  0.00            
ATOM   4663  R2  CHO   663      72.807 123.958  18.382  1.00  0.00            
ATOM   4664  R3  CHO   663      73.107 126.458  19.382  1.00  0.00            
ATOM   4665  R4  CHO   663      72.257 124.858  21.682  1.00  0.00            
ATOM   4666  R5  CHO   663      71.307 126.658  20.932  1.00  0.00            
ATOM   4667  C1  CHO   663      72.157 127.758  24.482  1.00  0.00           C
ATOM   4668  C2  CHO   663      69.507 128.208  27.382  1.00  0.00           C
ATOM   4669  ROH CHO   664      58.957 129.058  38.132  1.00  0.00            
ATOM   4670  R1  CHO   664      60.107 129.108  35.482  1.00  0.00            
ATOM   4671  R2  CHO   664      61.507 127.008  34.432  1.00  0.00            
ATOM   4672  R3  CHO   664      59.707 127.208  32.432  1.00  0.00            
ATOM   4673  R4  CHO   664      61.857 125.558  31.332  1.00  0.00            
ATOM   4674  R5  CHO   664      61.057 127.358  30.432  1.00  0.00            
ATOM   4675  C1  CHO   664      60.407 124.908  27.632  1.00  0.00           C
ATOM   4676  C2  CHO   664      62.357 126.708  24.882  1.00  0.00           C
ATOM   4677  ROH CHO   665     121.457  33.508  39.982  1.00  0.00            
ATOM   4678  R1  CHO   665     121.857  34.958  37.582  1.00  0.00            
ATOM   4679  R2  CHO   665     120.657  34.258  35.182  1.00  0.00            
ATOM   4680  R3  CHO   665     119.757  36.858  35.282  1.00  0.00            
ATOM   4681  R4  CHO   665     121.207  36.658  32.782  1.00  0.00            
ATOM   4682  R5  CHO   665     121.507  38.108  34.332  1.00  0.00            
ATOM   4683  C1  CHO   665     120.707  40.458  31.432  1.00  0.00           C
ATOM   4684  C2  CHO   665     122.257  38.558  27.382  1.00  0.00           C
ATOM   4685  ROH CHO   666     153.607 214.158  11.432  1.00  0.00            
ATOM   4686  R1  CHO   666     154.107 214.908  14.132  1.00  0.00            
ATOM   4687  R2  CHO   666     155.857 213.458  15.732  1.00  0.00            
ATOM   4688  R3  CHO   666     157.007 215.908  16.082  1.00  0.00            
ATOM   4689  R4  CHO   666     157.407 214.558  18.632  1.00  0.00            
ATOM   4690  R5  CHO   666     156.507 216.558  18.332  1.00  0.00            
ATOM   4691  C1  CHO   666     159.407 217.508  20.632  1.00  0.00           C
ATOM   4692  C2  CHO   666     159.507 220.158  22.782  1.00  0.00           C
ATOM   4693  ROH CHO   667      36.507 120.258  44.482  1.00  0.00            
ATOM   4694  R1  CHO   667      36.907 120.158  41.682  1.00  0.00            
ATOM   4695  R2  CHO   667      37.457 117.808  40.332  1.00  0.00            
ATOM   4696  R3  CHO   667      35.307 118.458  38.882  1.00  0.00            
ATOM   4697  R4  CHO   667      36.857 116.708  37.132  1.00  0.00            
ATOM   4698  R5  CHO   667      36.157 118.708  36.632  1.00  0.00            
ATOM   4699  C1  CHO   667      34.457 116.758  33.832  1.00  0.00           C
ATOM   4700  C2  CHO   667      32.607 117.008  29.982  1.00  0.00           C
ATOM   4701  ROH CHO   668      47.507  97.858  44.082  1.00  0.00            
ATOM   4702  R1  CHO   668      45.307  97.408  42.382  1.00  0.00            
ATOM   4703  R2  CHO   668      45.007  98.708  39.932  1.00  0.00            
ATOM   4704  R3  CHO   668      44.807  96.158  38.982  1.00  0.00            
ATOM   4705  R4  CHO   668      42.957  97.758  37.332  1.00  0.00            
ATOM   4706  R5  CHO   668      42.457  95.958  38.432  1.00  0.00            
ATOM   4707  C1  CHO   668      41.557  94.858  34.882  1.00  0.00           C
ATOM   4708  C2  CHO   668      41.457  92.058  33.482  1.00  0.00           C
ATOM   4709  ROH CHO   669      90.557  31.908  16.832  1.00  0.00            
ATOM   4710  R1  CHO   669      92.157  31.358  19.132  1.00  0.00            
ATOM   4711  R2  CHO   669      93.507  33.358  20.482  1.00  0.00            
ATOM   4712  R3  CHO   669      92.207  32.308  22.632  1.00  0.00            
ATOM   4713  R4  CHO   669      94.507  33.708  23.782  1.00  0.00            
ATOM   4714  R5  CHO   669      93.907  31.608  24.132  1.00  0.00            
ATOM   4715  C1  CHO   669      93.807  32.958  27.732  1.00  0.00           C
ATOM   4716  C2  CHO   669      96.157  32.658  28.782  1.00  0.00           C
ATOM   4717  ROH CHO   670       4.557 223.208  15.182  1.00  0.00            
ATOM   4718  R1  CHO   670       6.407 222.908  17.282  1.00  0.00            
ATOM   4719  R2  CHO   670       6.607 224.758  19.332  1.00  0.00            
ATOM   4720  R3  CHO   670       6.257 222.558  20.932  1.00  0.00            
ATOM   4721  R4  CHO   670       7.157 224.658  22.732  1.00  0.00            
ATOM   4722  R5  CHO   670       8.057 222.708  22.482  1.00  0.00            
ATOM   4723  C1  CHO   670       7.207 222.558  26.232  1.00  0.00           C
ATOM   4724  C2  CHO   670       4.907 221.808  29.182  1.00  0.00           C
ATOM   4725  ROH CHO   671       5.257  27.208  14.932  1.00  0.00            
ATOM   4726  R1  CHO   671       4.307  26.708  17.532  1.00  0.00            
ATOM   4727  R2  CHO   671       5.657  25.058  19.332  1.00  0.00            
ATOM   4728  R3  CHO   671       5.507  27.258  20.932  1.00  0.00            
ATOM   4729  R4  CHO   671       5.707  25.008  22.782  1.00  0.00            
ATOM   4730  R5  CHO   671       4.157  26.558  22.782  1.00  0.00            
ATOM   4731  C1  CHO   671       5.607  27.008  26.282  1.00  0.00           C
ATOM   4732  C2  CHO   671       4.207  26.858  29.232  1.00  0.00           C
ATOM   4733  ROH CHO   672     118.857 218.958  15.432  1.00  0.00            
ATOM   4734  R1  CHO   672     119.057 218.008  18.132  1.00  0.00            
ATOM   4735  R2  CHO   672     121.457 217.908  19.482  1.00  0.00            
ATOM   4736  R3  CHO   672     120.057 219.358  21.332  1.00  0.00            
ATOM   4737  R4  CHO   672     122.307 218.208  22.832  1.00  0.00            
ATOM   4738  R5  CHO   672     120.207 218.058  23.332  1.00  0.00            
ATOM   4739  C1  CHO   672     121.507 219.808  26.482  1.00  0.00           C
ATOM   4740  C2  CHO   672     119.657 222.658  28.982  1.00  0.00           C
ATOM   4741  ROH CHO   673      57.807  96.408  43.182  1.00  0.00            
ATOM   4742  R1  CHO   673      57.757  95.408  40.532  1.00  0.00            
ATOM   4743  R2  CHO   673      57.307  92.758  40.032  1.00  0.00            
ATOM   4744  R3  CHO   673      55.307  93.708  38.432  1.00  0.00            
ATOM   4745  R4  CHO   673      56.207  91.258  37.082  1.00  0.00            
ATOM   4746  R5  CHO   673      56.007  93.258  36.182  1.00  0.00            
ATOM   4747  C1  CHO   673      53.707  91.258  33.932  1.00  0.00           C
ATOM   4748  C2  CHO   673      55.657  88.108  31.882  1.00  0.00           C
ATOM   4749  ROH CHO   674     139.707 167.408  49.432  1.00  0.00            
ATOM   4750  R1  CHO   674     141.307 167.758  47.132  1.00  0.00            
ATOM   4751  R2  CHO   674     142.707 165.658  45.982  1.00  0.00            
ATOM   4752  R3  CHO   674     141.357 166.408  43.732  1.00  0.00            
ATOM   4753  R4  CHO   674     143.857 165.208  42.732  1.00  0.00            
ATOM   4754  R5  CHO   674     143.057 167.208  42.232  1.00  0.00            
ATOM   4755  C1  CHO   674     143.257 165.658  38.782  1.00  0.00           C
ATOM   4756  C2  CHO   674     144.807 168.158  35.032  1.00  0.00           C
ATOM   4757  ROH CHO   675     159.257  95.808  25.882  1.00  0.00            
ATOM   4758  R1  CHO   675     159.457  96.008  28.682  1.00  0.00            
ATOM   4759  R2  CHO   675     157.657  94.908  30.432  1.00  0.00            
ATOM   4760  R3  CHO   675     159.907  93.808  31.532  1.00  0.00            
ATOM   4761  R4  CHO   675     158.057  94.008  33.782  1.00  0.00            
ATOM   4762  R5  CHO   675     160.057  94.808  33.732  1.00  0.00            
ATOM   4763  C1  CHO   675     160.357  92.458  36.732  1.00  0.00           C
ATOM   4764  C2  CHO   675     159.307  92.908  40.532  1.00  0.00           C
ATOM   4765  ROH CHO   676      38.907 138.508  40.182  1.00  0.00            
ATOM   4766  R1  CHO   676      37.307 138.608  37.832  1.00  0.00            
ATOM   4767  R2  CHO   676      38.307 138.108  35.332  1.00  0.00            
ATOM   4768  R3  CHO   676      36.257 136.308  35.232  1.00  0.00            
ATOM   4769  R4  CHO   676      37.707 135.958  32.682  1.00  0.00            
ATOM   4770  R5  CHO   676      35.557 136.308  32.932  1.00  0.00            
ATOM   4771  C1  CHO   676      35.457 132.958  31.082  1.00  0.00           C
ATOM   4772  C2  CHO   676      35.007 132.008  27.982  1.00  0.00           C
ATOM   4773  ROH CHO   677     153.607 119.208  26.732  1.00  0.00            
ATOM   4774  R1  CHO   677     152.607 119.558  29.382  1.00  0.00            
ATOM   4775  R2  CHO   677     152.457 117.508  31.182  1.00  0.00            
ATOM   4776  R3  CHO   677     153.907 119.158  32.782  1.00  0.00            
ATOM   4777  R4  CHO   677     152.357 117.508  34.632  1.00  0.00            
ATOM   4778  R5  CHO   677     152.457 119.708  34.582  1.00  0.00            
ATOM   4779  C1  CHO   677     153.707 119.108  38.132  1.00  0.00           C
ATOM   4780  C2  CHO   677     151.907 119.358  41.232  1.00  0.00           C
ATOM   4781  ROH CHO   678      24.457 127.808  42.232  1.00  0.00            
ATOM   4782  R1  CHO   678      25.107 126.508  39.782  1.00  0.00            
ATOM   4783  R2  CHO   678      23.157 125.558  38.082  1.00  0.00            
ATOM   4784  R3  CHO   678      24.407 127.058  36.232  1.00  0.00            
ATOM   4785  R4  CHO   678      22.757 125.258  34.632  1.00  0.00            
ATOM   4786  R5  CHO   678      24.907 125.608  34.432  1.00  0.00            
ATOM   4787  C1  CHO   678      23.707 126.558  30.932  1.00  0.00           C
ATOM   4788  C2  CHO   678      25.957 125.858  27.882  1.00  0.00           C
ATOM   4789  ROH CHO   679     153.857 107.908  59.632  1.00  0.00            
ATOM   4790  R1  CHO   679     152.807 108.308  57.032  1.00  0.00            
ATOM   4791  R2  CHO   679     154.057 109.958  55.182  1.00  0.00            
ATOM   4792  R3  CHO   679     153.957 107.708  53.632  1.00  0.00            
ATOM   4793  R4  CHO   679     153.957 109.908  51.732  1.00  0.00            
ATOM   4794  R5  CHO   679     152.507 108.308  51.832  1.00  0.00            
ATOM   4795  C1  CHO   679     153.757 107.808  48.232  1.00  0.00           C
ATOM   4796  C2  CHO   679     151.707 105.658  45.982  1.00  0.00           C
ATOM   4797  ROH CHO   680      28.907  97.958  13.532  1.00  0.00            
ATOM   4798  R1  CHO   680      30.857  97.758  15.632  1.00  0.00            
ATOM   4799  R2  CHO   680      30.757  99.258  17.932  1.00  0.00            
ATOM   4800  R3  CHO   680      30.857  96.858  19.132  1.00  0.00            
ATOM   4801  R4  CHO   680      30.607  98.808  21.332  1.00  0.00            
ATOM   4802  R5  CHO   680      32.107  97.258  21.132  1.00  0.00            
ATOM   4803  C1  CHO   680      30.607  96.258  24.482  1.00  0.00           C
ATOM   4804  C2  CHO   680      29.857  97.158  28.282  1.00  0.00           C
ATOM   4805  NC3 DPP   681     139.707 134.058  22.332  1.00  0.00           N
ATOM   4806  PO4 DPP   681     144.507 132.708  23.232  1.00  0.00           P
ATOM   4807  GL1 DPP   681     142.607 131.458  26.432  1.00  0.00            
ATOM   4808  GL2 DPP   681     140.207 130.908  26.682  1.00  0.00            
ATOM   4809  C1A DPP   681     143.907 129.358  30.032  1.00  0.00           C
ATOM   4810  C2A DPP   681     148.057 128.458  33.382  1.00  0.00           C
ATOM   4811  C3A DPP   681     149.357 131.958  34.132  1.00  0.00           C
ATOM   4812  C4A DPP   681     150.957 134.558  38.832  1.00  0.00           C
ATOM   4813  C1B DPP   681     139.357 132.308  30.232  1.00  0.00           C
ATOM   4814  C2B DPP   681     138.357 134.008  34.882  1.00  0.00           C
ATOM   4815  C3B DPP   681     141.307 134.908  37.532  1.00  0.00           C
ATOM   4816  C4B DPP   681     141.557 139.558  38.632  1.00  0.00           C
ATOM   4817  NC3 DPP   682     118.707 122.758  21.982  1.00  0.00           N
ATOM   4818  PO4 DPP   682     123.457 121.908  23.432  1.00  0.00           P
ATOM   4819  GL1 DPP   682     126.607 121.108  27.982  1.00  0.00            
ATOM   4820  GL2 DPP   682     125.057 118.208  30.232  1.00  0.00            
ATOM   4821  C1A DPP   682     126.957 122.508  32.482  1.00  0.00           C
ATOM   4822  C2A DPP   682     126.857 123.258  36.932  1.00  0.00           C
ATOM   4823  C3A DPP   682     125.607 122.908  41.282  1.00  0.00           C
ATOM   4824  C4A DPP   682     124.207 126.258  43.482  1.00  0.00           C
ATOM   4825  C1B DPP   682     125.457 116.758  34.332  1.00  0.00           C
ATOM   4826  C2B DPP   682     124.807 115.258  39.382  1.00  0.00           C
ATOM   4827  C3B DPP   682     124.657 114.708  43.582  1.00  0.00           C
ATOM   4828  C4B DPP   682     126.257 112.408  46.532  1.00  0.00           C
ATOM   4829  NC3 DPP   683     173.557  69.408  19.932  1.00  0.00           N
ATOM   4830  PO4 DPP   683     170.707  72.708  21.532  1.00  0.00           P
ATOM   4831  GL1 DPP   683     171.657  70.658  25.082  1.00  0.00            
ATOM   4832  GL2 DPP   683     170.957  67.308  24.332  1.00  0.00            
ATOM   4833  C1A DPP   683     173.657  69.758  28.232  1.00  0.00           C
ATOM   4834  C2A DPP   683     174.107  67.558  32.032  1.00  0.00           C
ATOM   4835  C3A DPP   683     173.257  63.708  33.032  1.00  0.00           C
ATOM   4836  C4A DPP   683     169.957  62.708  33.232  1.00  0.00           C
ATOM   4837  C1B DPP   683     172.157  64.508  28.232  1.00  0.00           C
ATOM   4838  C2B DPP   683     172.657  59.508  30.182  1.00  0.00           C
ATOM   4839  C3B DPP   683     173.957  57.358  33.982  1.00  0.00           C
ATOM   4840  C4B DPP   683     175.707  60.508  37.182  1.00  0.00           C
ATOM   4841  NC3 DPP   684      21.157 192.308  -3.268  1.00  0.00           N
ATOM   4842  PO4 DPP   684      21.857 195.008   0.632  1.00  0.00           P
ATOM   4843  GL1 DPP   684      21.707 193.058   4.232  1.00  0.00            
ATOM   4844  GL2 DPP   684      19.657 194.958   5.332  1.00  0.00            
ATOM   4845  C1A DPP   684      23.507 191.308   7.332  1.00  0.00           C
ATOM   4846  C2A DPP   684      24.807 190.458  12.032  1.00  0.00           C
ATOM   4847  C3A DPP   684      24.557 191.058  15.982  1.00  0.00           C
ATOM   4848  C4A DPP   684      26.357 188.458  19.232  1.00  0.00           C
ATOM   4849  C1B DPP   684      20.557 194.508   9.732  1.00  0.00           C
ATOM   4850  C2B DPP   684      20.357 194.608  13.582  1.00  0.00           C
ATOM   4851  C3B DPP   684      19.957 194.258  17.532  1.00  0.00           C
ATOM   4852  C4B DPP   684      21.557 191.008  20.482  1.00  0.00           C
ATOM   4853  NC3 DPP   685     207.757  24.308   9.082  1.00  0.00           N
ATOM   4854  PO4 DPP   685     203.957  21.608   9.832  1.00  0.00           P
ATOM   4855  GL1 DPP   685     200.007  20.008  11.732  1.00  0.00            
ATOM   4856  GL2 DPP   685     197.107  22.458  12.432  1.00  0.00            
ATOM   4857  C1A DPP   685     199.257  15.858  15.532  1.00  0.00           C
ATOM   4858  C2A DPP   685     199.257  13.258  18.632  1.00  0.00           C
ATOM   4859  C3A DPP   685     200.207  12.658  22.382  1.00  0.00           C
ATOM   4860  C4A DPP   685     200.807  12.008  27.332  1.00  0.00           C
ATOM   4861  C1B DPP   685     196.507  20.008  16.632  1.00  0.00           C
ATOM   4862  C2B DPP   685     194.807  19.658  20.382  1.00  0.00           C
ATOM   4863  C3B DPP   685     195.507  20.508  24.432  1.00  0.00           C
ATOM   4864  C4B DPP   685     194.707  21.858  28.482  1.00  0.00           C
ATOM   4865  NC3 DPP   686     114.107  34.008   6.032  1.00  0.00           N
ATOM   4866  PO4 DPP   686     111.607  30.608   8.482  1.00  0.00           P
ATOM   4867  GL1 DPP   686     111.457  28.208  13.182  1.00  0.00            
ATOM   4868  GL2 DPP   686     113.457  25.258  13.282  1.00  0.00            
ATOM   4869  C1A DPP   686     110.807  28.758  17.482  1.00  0.00           C
ATOM   4870  C2A DPP   686     111.307  30.958  21.282  1.00  0.00           C
ATOM   4871  C3A DPP   686     110.657  31.858  25.132  1.00  0.00           C
ATOM   4872  C4A DPP   686     111.207  30.308  30.032  1.00  0.00           C
ATOM   4873  C1B DPP   686     114.957  26.258  16.982  1.00  0.00           C
ATOM   4874  C2B DPP   686     114.307  26.708  21.482  1.00  0.00           C
ATOM   4875  C3B DPP   686     113.057  27.458  25.782  1.00  0.00           C
ATOM   4876  C4B DPP   686     113.907  25.958  29.282  1.00  0.00           C
ATOM   4877  NC3 DPP   687      26.357  26.058   5.282  1.00  0.00           N
ATOM   4878  PO4 DPP   687      26.357  21.508   5.232  1.00  0.00           P
ATOM   4879  GL1 DPP   687      25.107  22.208   8.782  1.00  0.00            
ATOM   4880  GL2 DPP   687      21.907  22.908  10.582  1.00  0.00            
ATOM   4881  C1A DPP   687      26.757  22.858  12.282  1.00  0.00           C
ATOM   4882  C2A DPP   687      25.207  24.108  16.632  1.00  0.00           C
ATOM   4883  C3A DPP   687      23.557  22.958  20.482  1.00  0.00           C
ATOM   4884  C4A DPP   687      23.757  24.908  23.932  1.00  0.00           C
ATOM   4885  C1B DPP   687      21.257  21.758  15.132  1.00  0.00           C
ATOM   4886  C2B DPP   687      22.257  18.658  17.482  1.00  0.00           C
ATOM   4887  C3B DPP   687      22.507  17.658  21.232  1.00  0.00           C
ATOM   4888  C4B DPP   687      23.007  16.508  25.182  1.00  0.00           C
ATOM   4889  NC3 DPP   688      18.257  61.358   5.282  1.00  0.00           N
ATOM   4890  PO4 DPP   688      14.357  57.658   6.532  1.00  0.00           P
ATOM   4891  GL1 DPP   688      14.707  58.058  11.032  1.00  0.00            
ATOM   4892  GL2 DPP   688      12.307  55.808  12.682  1.00  0.00            
ATOM   4893  C1A DPP   688      15.357  58.808  16.082  1.00  0.00           C
ATOM   4894  C2A DPP   688      16.707  57.258  20.532  1.00  0.00           C
ATOM   4895  C3A DPP   688      16.507  55.458  24.232  1.00  0.00           C
ATOM   4896  C4A DPP   688      14.857  56.808  27.682  1.00  0.00           C
ATOM   4897  C1B DPP   688      14.107  53.508  16.582  1.00  0.00           C
ATOM   4898  C2B DPP   688      14.457  52.858  20.132  1.00  0.00           C
ATOM   4899  C3B DPP   688      12.407  51.308  24.432  1.00  0.00           C
ATOM   4900  C4B DPP   688      12.357  49.308  28.632  1.00  0.00           C
ATOM   4901  NC3 DPP   689     163.257 176.758  15.182  1.00  0.00           N
ATOM   4902  PO4 DPP   689     160.807 181.008  15.732  1.00  0.00           P
ATOM   4903  GL1 DPP   689     157.957 181.858  19.232  1.00  0.00            
ATOM   4904  GL2 DPP   689     155.957 185.608  19.432  1.00  0.00            
ATOM   4905  C1A DPP   689     158.207 179.758  23.532  1.00  0.00           C
ATOM   4906  C2A DPP   689     154.657 179.458  26.632  1.00  0.00           C
ATOM   4907  C3A DPP   689     151.207 180.808  30.082  1.00  0.00           C
ATOM   4908  C4A DPP   689     148.607 180.858  33.382  1.00  0.00           C
ATOM   4909  C1B DPP   689     158.857 188.058  22.132  1.00  0.00           C
ATOM   4910  C2B DPP   689     157.257 189.808  26.132  1.00  0.00           C
ATOM   4911  C3B DPP   689     153.857 189.958  29.732  1.00  0.00           C
ATOM   4912  C4B DPP   689     153.857 187.408  33.932  1.00  0.00           C
ATOM   4913  NC3 DPP   690     132.307 111.458  18.882  1.00  0.00           N
ATOM   4914  PO4 DPP   690     132.007 107.608  20.932  1.00  0.00           P
ATOM   4915  GL1 DPP   690     130.357 106.158  23.632  1.00  0.00            
ATOM   4916  GL2 DPP   690     127.157 105.408  22.432  1.00  0.00            
ATOM   4917  C1A DPP   690     130.307 103.708  27.532  1.00  0.00           C
ATOM   4918  C2A DPP   690     129.257 104.358  31.832  1.00  0.00           C
ATOM   4919  C3A DPP   690     128.857 103.158  35.932  1.00  0.00           C
ATOM   4920  C4A DPP   690     129.907 102.258  40.082  1.00  0.00           C
ATOM   4921  C1B DPP   690     125.357 104.608  26.132  1.00  0.00           C
ATOM   4922  C2B DPP   690     123.407 103.658  30.482  1.00  0.00           C
ATOM   4923  C3B DPP   690     122.807 101.258  34.482  1.00  0.00           C
ATOM   4924  C4B DPP   690     122.607  99.058  38.232  1.00  0.00           C
ATOM   4925  NC3 DPP   691     205.107   4.608  11.082  1.00  0.00           N
ATOM   4926  PO4 DPP   691     207.507   2.958  10.882  1.00  0.00           P
ATOM   4927  GL1 DPP   691     205.557   0.708  14.082  1.00  0.00            
ATOM   4928  GL2 DPP   691     206.707   1.558  17.632  1.00  0.00            
ATOM   4929  C1A DPP   691     202.757  -1.492  16.582  1.00  0.00           C
ATOM   4930  C2A DPP   691     202.057  -1.392  20.832  1.00  0.00           C
ATOM   4931  C3A DPP   691     198.857  -1.092  24.182  1.00  0.00           C
ATOM   4932  C4A DPP   691     195.557   1.708  26.032  1.00  0.00           C
ATOM   4933  C1B DPP   691     206.557   1.108  22.332  1.00  0.00           C
ATOM   4934  C2B DPP   691     207.557   1.258  26.732  1.00  0.00           C
ATOM   4935  C3B DPP   691     208.907   1.558  31.232  1.00  0.00           C
ATOM   4936  C4B DPP   691     204.807   2.408  34.932  1.00  0.00           C
ATOM   4937  NC3 DPP   692     177.057 177.158  12.832  1.00  0.00           N
ATOM   4938  PO4 DPP   692     180.607 175.158  10.732  1.00  0.00           P
ATOM   4939  GL1 DPP   692     179.507 172.808  13.932  1.00  0.00            
ATOM   4940  GL2 DPP   692     178.557 175.358  16.982  1.00  0.00            
ATOM   4941  C1A DPP   692     179.007 170.708  18.382  1.00  0.00           C
ATOM   4942  C2A DPP   692     181.357 168.158  20.732  1.00  0.00           C
ATOM   4943  C3A DPP   692     184.857 167.908  23.532  1.00  0.00           C
ATOM   4944  C4A DPP   692     185.707 167.858  28.582  1.00  0.00           C
ATOM   4945  C1B DPP   692     179.957 176.808  21.132  1.00  0.00           C
ATOM   4946  C2B DPP   692     181.057 176.308  25.932  1.00  0.00           C
ATOM   4947  C3B DPP   692     181.757 179.208  29.032  1.00  0.00           C
ATOM   4948  C4B DPP   692     183.657 180.108  33.632  1.00  0.00           C
ATOM   4949  NC3 DPP   693      96.557 124.808  13.832  1.00  0.00           N
ATOM   4950  PO4 DPP   693      99.707 121.608  14.082  1.00  0.00           P
ATOM   4951  GL1 DPP   693      99.307 124.608  17.632  1.00  0.00            
ATOM   4952  GL2 DPP   693     101.007 123.408  19.882  1.00  0.00            
ATOM   4953  C1A DPP   693      95.657 125.308  20.682  1.00  0.00           C
ATOM   4954  C2A DPP   693      95.957 126.908  24.332  1.00  0.00           C
ATOM   4955  C3A DPP   693      94.857 127.308  28.532  1.00  0.00           C
ATOM   4956  C4A DPP   693      92.857 126.958  32.782  1.00  0.00           C
ATOM   4957  C1B DPP   693      98.757 122.558  24.232  1.00  0.00           C
ATOM   4958  C2B DPP   693      96.757 121.158  27.632  1.00  0.00           C
ATOM   4959  C3B DPP   693      96.357 117.108  28.482  1.00  0.00           C
ATOM   4960  C4B DPP   693      96.007 113.058  30.682  1.00  0.00           C
ATOM   4961  NC3 DPP   694     217.257  -2.992  10.382  1.00  0.00           N
ATOM   4962  PO4 DPP   694     222.357  -0.842  10.132  1.00  0.00           P
ATOM   4963  GL1 DPP   694     222.457   1.308  13.182  1.00  0.00            
ATOM   4964  GL2 DPP   694     221.407   4.358  12.582  1.00  0.00            
ATOM   4965  C1A DPP   694     222.757   0.908  18.482  1.00  0.00           C
ATOM   4966  C2A DPP   694     224.157   1.508  22.832  1.00  0.00           C
ATOM   4967  C3A DPP   694     227.057   2.558  26.232  1.00  0.00           C
ATOM   4968  C4A DPP   694     228.557   2.508  29.782  1.00  0.00           C
ATOM   4969  C1B DPP   694     219.507   5.658  16.982  1.00  0.00           C
ATOM   4970  C2B DPP   694     220.607   5.108  21.532  1.00  0.00           C
ATOM   4971  C3B DPP   694     221.007   4.458  25.932  1.00  0.00           C
ATOM   4972  C4B DPP   694     222.857   0.508  29.532  1.00  0.00           C
ATOM   4973  NC3 DPP   695      26.357 219.808   0.182  1.00  0.00           N
ATOM   4974  PO4 DPP   695      30.507 219.608   1.832  1.00  0.00           P
ATOM   4975  GL1 DPP   695      31.507 221.758   5.232  1.00  0.00            
ATOM   4976  GL2 DPP   695      31.207 226.058   5.732  1.00  0.00            
ATOM   4977  C1A DPP   695      30.807 219.258   9.032  1.00  0.00           C
ATOM   4978  C2A DPP   695      33.057 220.358  12.832  1.00  0.00           C
ATOM   4979  C3A DPP   695      34.257 220.158  16.832  1.00  0.00           C
ATOM   4980  C4A DPP   695      38.007 222.058  19.032  1.00  0.00           C
ATOM   4981  C1B DPP   695      33.307 223.758   9.432  1.00  0.00           C
ATOM   4982  C2B DPP   695      34.857 224.708  13.832  1.00  0.00           C
ATOM   4983  C3B DPP   695      37.957 226.808  16.782  1.00  0.00           C
ATOM   4984  C4B DPP   695      36.907 230.858  18.832  1.00  0.00           C
ATOM   4985  NC3 DPP   696     118.457 108.558  14.182  1.00  0.00           N
ATOM   4986  PO4 DPP   696     115.857 110.608  16.582  1.00  0.00           P
ATOM   4987  GL1 DPP   696     115.257 108.758  21.232  1.00  0.00            
ATOM   4988  GL2 DPP   696     117.857 107.858  22.782  1.00  0.00            
ATOM   4989  C1A DPP   696     113.157 110.308  25.682  1.00  0.00           C
ATOM   4990  C2A DPP   696     111.957 110.258  30.632  1.00  0.00           C
ATOM   4991  C3A DPP   696     111.657 109.908  34.732  1.00  0.00           C
ATOM   4992  C4A DPP   696     111.707 112.808  38.582  1.00  0.00           C
ATOM   4993  C1B DPP   696     116.557 105.208  25.732  1.00  0.00           C
ATOM   4994  C2B DPP   696     113.957 106.108  28.832  1.00  0.00           C
ATOM   4995  C3B DPP   696     109.757 106.258  32.382  1.00  0.00           C
ATOM   4996  C4B DPP   696     105.807 106.008  33.282  1.00  0.00           C
ATOM   4997  NC3 DPP   697     149.357 131.908  21.482  1.00  0.00           N
ATOM   4998  PO4 DPP   697     152.407 134.458  23.532  1.00  0.00           P
ATOM   4999  GL1 DPP   697     155.657 134.358  26.882  1.00  0.00            
ATOM   5000  GL2 DPP   697     158.507 135.108  26.932  1.00  0.00            
ATOM   5001  C1A DPP   697     156.057 133.758  31.032  1.00  0.00           C
ATOM   5002  C2A DPP   697     154.757 132.758  33.532  1.00  0.00           C
ATOM   5003  C3A DPP   697     155.507 131.858  37.982  1.00  0.00           C
ATOM   5004  C4A DPP   697     154.557 133.008  42.132  1.00  0.00           C
ATOM   5005  C1B DPP   697     160.807 135.158  31.332  1.00  0.00           C
ATOM   5006  C2B DPP   697     159.457 134.308  35.282  1.00  0.00           C
ATOM   5007  C3B DPP   697     160.757 133.658  38.982  1.00  0.00           C
ATOM   5008  C4B DPP   697     160.107 132.558  42.532  1.00  0.00           C
ATOM   5009  NC3 DPP   698     117.957 219.908   9.782  1.00  0.00           N
ATOM   5010  PO4 DPP   698     122.307 218.258  10.632  1.00  0.00           P
ATOM   5011  GL1 DPP   698     123.507 217.458  13.982  1.00  0.00            
ATOM   5012  GL2 DPP   698     124.157 214.308  16.232  1.00  0.00            
ATOM   5013  C1A DPP   698     124.457 221.658  16.482  1.00  0.00           C
ATOM   5014  C2A DPP   698     124.557 222.208  20.982  1.00  0.00           C
ATOM   5015  C3A DPP   698     121.757 223.508  23.382  1.00  0.00           C
ATOM   5016  C4A DPP   698     119.157 226.308  25.282  1.00  0.00           C
ATOM   5017  C1B DPP   698     123.057 213.158  19.882  1.00  0.00           C
ATOM   5018  C2B DPP   698     119.257 213.108  22.032  1.00  0.00           C
ATOM   5019  C3B DPP   698     118.557 210.258  26.182  1.00  0.00           C
ATOM   5020  C4B DPP   698     117.957 208.408  29.932  1.00  0.00           C
ATOM   5021  NC3 DPP   699      93.907  28.058   8.482  1.00  0.00           N
ATOM   5022  PO4 DPP   699      94.607  31.808   9.682  1.00  0.00           P
ATOM   5023  GL1 DPP   699      94.757  30.258  14.732  1.00  0.00            
ATOM   5024  GL2 DPP   699      93.157  27.858  14.382  1.00  0.00            
ATOM   5025  C1A DPP   699      96.907  30.108  18.132  1.00  0.00           C
ATOM   5026  C2A DPP   699      98.057  29.758  22.882  1.00  0.00           C
ATOM   5027  C3A DPP   699      97.057  27.608  27.082  1.00  0.00           C
ATOM   5028  C4A DPP   699      97.257  24.658  30.332  1.00  0.00           C
ATOM   5029  C1B DPP   699      94.407  25.858  18.682  1.00  0.00           C
ATOM   5030  C2B DPP   699      94.607  26.708  22.882  1.00  0.00           C
ATOM   5031  C3B DPP   699      91.057  27.858  26.882  1.00  0.00           C
ATOM   5032  C4B DPP   699      89.507  29.358  31.332  1.00  0.00           C
ATOM   5033  NC3 DPP   700     199.357 125.558  13.682  1.00  0.00           N
ATOM   5034  PO4 DPP   700     201.007 130.558  13.282  1.00  0.00           P
ATOM   5035  GL1 DPP   700     201.307 133.258  17.182  1.00  0.00            
ATOM   5036  GL2 DPP   700     200.107 136.858  15.232  1.00  0.00            
ATOM   5037  C1A DPP   700     201.207 134.508  21.882  1.00  0.00           C
ATOM   5038  C2A DPP   700     203.307 136.008  24.482  1.00  0.00           C
ATOM   5039  C3A DPP   700     205.507 136.758  29.032  1.00  0.00           C
ATOM   5040  C4A DPP   700     207.707 138.608  31.582  1.00  0.00           C
ATOM   5041  C1B DPP   700     201.907 138.458  18.182  1.00  0.00           C
ATOM   5042  C2B DPP   700     205.107 141.058  20.882  1.00  0.00           C
ATOM   5043  C3B DPP   700     207.557 143.458  23.982  1.00  0.00           C
ATOM   5044  C4B DPP   700     212.157 144.858  25.882  1.00  0.00           C
ATOM   5045  NC3 DPP   701     218.257 202.858   7.282  1.00  0.00           N
ATOM   5046  PO4 DPP   701     216.257 199.158   6.132  1.00  0.00           P
ATOM   5047  GL1 DPP   701     215.357 194.808   7.132  1.00  0.00            
ATOM   5048  GL2 DPP   701     217.107 192.808   9.432  1.00  0.00            
ATOM   5049  C1A DPP   701     212.757 190.458   8.432  1.00  0.00           C
ATOM   5050  C2A DPP   701     211.957 189.558  13.582  1.00  0.00           C
ATOM   5051  C3A DPP   701     212.207 190.108  18.582  1.00  0.00           C
ATOM   5052  C4A DPP   701     213.357 189.858  23.032  1.00  0.00           C
ATOM   5053  C1B DPP   701     221.107 192.808  12.432  1.00  0.00           C
ATOM   5054  C2B DPP   701     218.857 193.658  16.732  1.00  0.00           C
ATOM   5055  C3B DPP   701     221.857 194.558  20.382  1.00  0.00           C
ATOM   5056  C4B DPP   701     224.207 196.258  23.232  1.00  0.00           C
ATOM   5057  NC3 DPP   702     201.157  50.258   1.482  1.00  0.00           N
ATOM   5058  PO4 DPP   702     204.057  49.958   5.582  1.00  0.00           P
ATOM   5059  GL1 DPP   702     204.607  48.608  10.332  1.00  0.00            
ATOM   5060  GL2 DPP   702     202.407  50.758  12.182  1.00  0.00            
ATOM   5061  C1A DPP   702     203.257  46.058  14.632  1.00  0.00           C
[truncated: 4,170,580 more chars]
