# Supplementary material for: Data showing the lipid conformations and membrane binding behaviors of beta-amyloid fibrils in phase-separated cholesterol-enriched lipid domains with and without glycolipid and oxidized cholesterol from coarse-grained molecular dynamics simulations
Source: Data Brief. 2020 Apr 19;30:105496. doi: 10.1016/j.dib.2020.105496 (PMC7186522; doi:10.1016/j.dib.2020.105496)
Supplement: Supplementary file 1 [file mmc1.zip › Supplementary-Data/S08-12/C1-ABCD-3.pdb]

TITLE     C1-ABCD system t= 19800800.00000
REMARK    THIS IS A SIMULATION BOX
CRYST1  222.519  224.247  129.906  90.00  90.00  90.00 P 1           1
MODEL        1
ATOM      1  BB  LEU     1     102.889 115.911  57.807  1.00  0.00           B
ATOM      2  SC1 LEU     1     102.839 118.011  59.457  1.00  0.00           S
ATOM      3  BB  VAL     2     100.839 112.811  57.257  1.00  0.00           B
ATOM      4  SC1 VAL     2      99.739 111.661  56.007  1.00  0.00           S
ATOM      5  BB  PHE     3     102.439 111.561  60.507  1.00  0.00           B
ATOM      6  SC1 PHE     3     100.439 113.611  62.407  1.00  0.00           S
ATOM      7  SC2 PHE     3     102.589 113.211  63.457  1.00  0.00           S
ATOM      8  SC3 PHE     3     101.289 115.161  64.007  1.00  0.00           S
ATOM      9  BB  PHE     4     103.839 108.261  60.457  1.00  0.00           B
ATOM     10  SC1 PHE     4     102.789 105.761  58.007  1.00  0.00           S
ATOM     11  SC2 PHE     4     102.039 105.311  60.257  1.00  0.00           S
ATOM     12  SC3 PHE     4     102.639 103.511  58.757  1.00  0.00           S
ATOM     13  BB  ALA     5     104.139 108.411  64.157  1.00  0.00           B
ATOM     14  BB  GLU     6     103.939 105.411  66.357  1.00  0.00           B
ATOM     15  SC1 GLU     6     101.789 103.611  64.957  1.00  0.00           S
ATOM     16  BB  ASP     7     104.989 103.361  69.407  1.00  0.00           B
ATOM     17  SC1 ASP     7     103.689 104.511  71.307  1.00  0.00           S
ATOM     18  BB  VAL     8     104.339  99.611  69.507  1.00  0.00           B
ATOM     19  SC1 VAL     8     103.089  98.511  68.307  1.00  0.00           S
ATOM     20  BB  GLY     9     106.539  98.111  72.207  1.00  0.00           B
ATOM     21  BB  SER    10     104.789  95.661  74.407  1.00  0.00           B
ATOM     22  SC1 SER    10     105.139  93.711  74.207  1.00  0.00           S
ATOM     23  BB  ASN    11     104.239  98.511  76.907  1.00  0.00           B
ATOM     24  SC1 ASN    11     103.039 100.061  75.407  1.00  0.00           S
ATOM     25  BB  LYS    12     107.039  99.161  79.407  1.00  0.00           B
ATOM     26  SC1 LYS    12     107.539  97.461  80.657  1.00  0.00           S
ATOM     27  SC2 LYS    12     108.489  95.461  82.507  1.00  0.00           S
ATOM     28  BB  GLY    13     106.989 102.911  78.807  1.00  0.00           B
ATOM     29  BB  ALA    14     107.239 103.711  82.507  1.00  0.00           B
ATOM     30  BB  ILE    15     107.889 107.361  83.607  1.00  0.00           B
ATOM     31  SC1 ILE    15     108.889 108.511  85.007  1.00  0.00           S
ATOM     32  BB  ILE    16     107.889 108.611  80.057  1.00  0.00           B
ATOM     33  SC1 ILE    16     108.039 110.761  80.357  1.00  0.00           S
ATOM     34  BB  GLY    17     107.789 107.461  76.457  1.00  0.00           B
ATOM     35  BB  LEU    18     105.339 110.111  75.257  1.00  0.00           B
ATOM     36  SC1 LEU    18     106.389 112.411  76.107  1.00  0.00           S
ATOM     37  BB  MET    19     104.539 111.561  71.807  1.00  0.00           B
ATOM     38  SC1 MET    19     103.689 109.511  69.807  1.00  0.00           S
ATOM     39  BB  VAL    20     104.289 115.311  71.707  1.00  0.00           B
ATOM     40  SC1 VAL    20     104.589 116.361  73.407  1.00  0.00           S
ATOM     41  BB  GLY    21     102.839 116.611  68.457  1.00  0.00           B
ATOM     42  BB  GLY    22     101.589 120.011  67.807  1.00  0.00           B
ATOM     43  BB  VAL    23     101.139 120.911  64.107  1.00  0.00           B
ATOM     44  SC1 VAL    23     100.189 120.661  62.357  1.00  0.00           S
ATOM     45  BB  VAL    24     100.439 124.511  64.907  1.00  0.00           B
ATOM     46  SC1 VAL    24      99.589 124.861  66.707  1.00  0.00           S
ATOM     47  BB  ILE    25      99.989 126.911  61.957  1.00  0.00           B
ATOM     48  SC1 ILE    25      98.889 125.311  60.557  1.00  0.00           S
ATOM     49  BB  ALA    26     100.039 130.311  63.657  1.00  0.00           B
ATOM     50  BB  LEU    27     105.739 116.511  53.907  1.00  0.00           B
ATOM     51  SC1 LEU    27     105.139 116.611  51.357  1.00  0.00           S
ATOM     52  BB  VAL    28     105.189 112.961  55.057  1.00  0.00           B
ATOM     53  SC1 VAL    28     104.839 111.211  54.207  1.00  0.00           S
ATOM     54  BB  PHE    29     106.089 111.611  58.457  1.00  0.00           B
ATOM     55  SC1 PHE    29     107.639 114.111  60.107  1.00  0.00           S
ATOM     56  SC2 PHE    29     107.239 112.211  61.557  1.00  0.00           S
ATOM     57  SC3 PHE    29     107.339 114.461  62.457  1.00  0.00           S
ATOM     58  BB  PHE    30     107.139 107.911  58.907  1.00  0.00           B
ATOM     59  SC1 PHE    30     107.139 106.811  55.857  1.00  0.00           S
ATOM     60  SC2 PHE    30     107.389 105.211  57.507  1.00  0.00           S
ATOM     61  SC3 PHE    30     106.489 104.611  55.357  1.00  0.00           S
ATOM     62  BB  ALA    31     108.139 107.161  62.457  1.00  0.00           B
ATOM     63  BB  GLU    32     107.339 104.161  64.457  1.00  0.00           B
ATOM     64  SC1 GLU    32     106.189 102.611  62.057  1.00  0.00           S
ATOM     65  BB  ASP    33     109.789 102.461  66.807  1.00  0.00           B
ATOM     66  SC1 ASP    33     109.739 103.711  69.007  1.00  0.00           S
ATOM     67  BB  VAL    34     108.989  98.711  67.357  1.00  0.00           B
ATOM     68  SC1 VAL    34     107.639  97.711  66.307  1.00  0.00           S
ATOM     69  BB  GLY    35     109.839  98.811  71.107  1.00  0.00           B
ATOM     70  BB  SER    36     110.189  95.461  72.557  1.00  0.00           B
ATOM     71  SC1 SER    36     110.339  93.511  72.607  1.00  0.00           S
ATOM     72  BB  ASN    37     109.089  96.711  76.057  1.00  0.00           B
ATOM     73  SC1 ASN    37     108.839  94.611  77.307  1.00  0.00           S
ATOM     74  BB  LYS    38     110.939  99.961  76.807  1.00  0.00           B
ATOM     75  SC1 LYS    38     110.139 101.861  75.357  1.00  0.00           S
ATOM     76  SC2 LYS    38     107.839 102.911  73.607  1.00  0.00           S
ATOM     77  BB  GLY    39     110.389 101.761  80.007  1.00  0.00           B
ATOM     78  BB  ALA    40     112.889 103.061  82.607  1.00  0.00           B
ATOM     79  BB  ILE    41     113.339 106.811  82.107  1.00  0.00           B
ATOM     80  SC1 ILE    41     112.989 108.811  83.057  1.00  0.00           S
ATOM     81  BB  ILE    42     112.339 107.611  78.407  1.00  0.00           B
ATOM     82  SC1 ILE    42     111.989 105.411  77.657  1.00  0.00           S
ATOM     83  BB  GLY    43     111.889 111.011  76.607  1.00  0.00           B
ATOM     84  BB  LEU    44     110.439 111.211  73.107  1.00  0.00           B
ATOM     85  SC1 LEU    44     108.839 109.411  71.907  1.00  0.00           S
ATOM     86  BB  MET    45     109.289 114.011  70.907  1.00  0.00           B
ATOM     87  SC1 MET    45     109.789 116.461  71.657  1.00  0.00           S
ATOM     88  BB  VAL    46     107.139 114.161  67.707  1.00  0.00           B
ATOM     89  SC1 VAL    46     105.989 113.061  66.507  1.00  0.00           S
ATOM     90  BB  GLY    47     106.889 117.911  67.207  1.00  0.00           B
ATOM     91  BB  GLY    48     105.089 118.711  64.107  1.00  0.00           B
ATOM     92  BB  VAL    49     105.739 122.311  65.107  1.00  0.00           B
ATOM     93  SC1 VAL    49     105.589 122.761  67.057  1.00  0.00           S
ATOM     94  BB  VAL    50     105.039 125.161  62.657  1.00  0.00           B
ATOM     95  SC1 VAL    50     103.989 124.461  61.107  1.00  0.00           S
ATOM     96  BB  ILE    51     104.389 128.011  65.007  1.00  0.00           B
ATOM     97  SC1 ILE    51     104.989 127.561  67.207  1.00  0.00           S
ATOM     98  BB  ALA    52     104.089 131.061  62.707  1.00  0.00           B
ATOM     99  BB  LEU    53     109.689 116.611  55.007  1.00  0.00           B
ATOM    100  SC1 LEU    53     110.189 117.461  57.457  1.00  0.00           S
ATOM    101  BB  VAL    54     109.839 113.061  53.707  1.00  0.00           B
ATOM    102  SC1 VAL    54     109.439 111.561  52.457  1.00  0.00           S
ATOM    103  BB  PHE    55     110.639 111.111  56.757  1.00  0.00           B
ATOM    104  SC1 PHE    55     111.939 113.561  58.807  1.00  0.00           S
ATOM    105  SC2 PHE    55     111.689 111.461  59.957  1.00  0.00           S
ATOM    106  SC3 PHE    55     111.939 113.511  61.207  1.00  0.00           S
ATOM    107  BB  PHE    56     111.539 107.461  57.107  1.00  0.00           B
ATOM    108  SC1 PHE    56     111.239 106.811  53.607  1.00  0.00           S
ATOM    109  SC2 PHE    56     111.139 104.961  55.057  1.00  0.00           S
ATOM    110  SC3 PHE    56     110.489 104.761  52.757  1.00  0.00           S
ATOM    111  BB  ALA    57     112.089 106.361  60.757  1.00  0.00           B
ATOM    112  BB  GLU    58     111.639 102.811  61.807  1.00  0.00           B
ATOM    113  SC1 GLU    58     110.789 101.711  59.107  1.00  0.00           S
ATOM    114  BB  ASP    59     112.789 101.211  65.057  1.00  0.00           B
ATOM    115  SC1 ASP    59     114.839 102.211  66.157  1.00  0.00           S
ATOM    116  BB  VAL    60     112.789  97.461  65.557  1.00  0.00           B
ATOM    117  SC1 VAL    60     112.339  95.911  64.407  1.00  0.00           S
ATOM    118  BB  GLY    61     114.139  97.111  69.057  1.00  0.00           B
ATOM    119  BB  SER    62     115.039  94.611  71.657  1.00  0.00           B
ATOM    120  SC1 SER    62     114.839  92.661  71.307  1.00  0.00           S
ATOM    121  BB  ASN    63     114.039  96.211  74.907  1.00  0.00           B
ATOM    122  SC1 ASN    63     114.289  94.511  76.707  1.00  0.00           S
ATOM    123  BB  LYS    64     114.939  99.861  75.057  1.00  0.00           B
ATOM    124  SC1 LYS    64     113.789 100.461  73.057  1.00  0.00           S
ATOM    125  SC2 LYS    64     114.039 101.811  70.607  1.00  0.00           S
ATOM    126  BB  GLY    65     115.039 101.711  78.307  1.00  0.00           B
ATOM    127  BB  ALA    66     117.639 103.411  80.507  1.00  0.00           B
ATOM    128  BB  ILE    67     117.439 107.261  79.957  1.00  0.00           B
ATOM    129  SC1 ILE    67     117.989 108.961  81.157  1.00  0.00           S
ATOM    130  BB  ILE    68     116.189 108.061  76.457  1.00  0.00           B
ATOM    131  SC1 ILE    68     116.289 106.211  75.357  1.00  0.00           S
ATOM    132  BB  GLY    69     115.739 110.861  73.807  1.00  0.00           B
ATOM    133  BB  LEU    70     113.439 111.011  71.007  1.00  0.00           B
ATOM    134  SC1 LEU    70     114.139 109.311  69.107  1.00  0.00           S
ATOM    135  BB  MET    71     113.039 114.261  69.207  1.00  0.00           B
ATOM    136  SC1 MET    71     114.139 116.811  68.657  1.00  0.00           S
ATOM    137  BB  VAL    72     111.339 113.561  65.957  1.00  0.00           B
ATOM    138  SC1 VAL    72     110.839 111.661  65.457  1.00  0.00           S
ATOM    139  BB  GLY    73     111.489 116.961  64.457  1.00  0.00           B
ATOM    140  BB  GLY    74     109.389 118.861  61.857  1.00  0.00           B
ATOM    141  BB  VAL    75     109.639 122.361  63.307  1.00  0.00           B
ATOM    142  SC1 VAL    75     111.389 122.361  64.257  1.00  0.00           S
ATOM    143  BB  VAL    76     108.939 125.411  61.107  1.00  0.00           B
ATOM    144  SC1 VAL    76     108.439 125.811  59.257  1.00  0.00           S
ATOM    145  BB  ILE    77     109.289 128.061  63.757  1.00  0.00           B
ATOM    146  SC1 ILE    77     109.289 126.611  65.707  1.00  0.00           S
ATOM    147  BB  ALA    78     109.339 131.861  63.107  1.00  0.00           B
ATOM    148  BB  LEU    79     114.489 115.511  53.557  1.00  0.00           B
ATOM    149  SC1 LEU    79     114.339 116.711  51.207  1.00  0.00           S
ATOM    150  BB  VAL    80     114.289 111.911  52.257  1.00  0.00           B
ATOM    151  SC1 VAL    80     114.039 110.211  51.257  1.00  0.00           S
ATOM    152  BB  PHE    81     115.489 110.761  55.757  1.00  0.00           B
ATOM    153  SC1 PHE    81     115.939 111.561  59.007  1.00  0.00           S
ATOM    154  SC2 PHE    81     116.289 113.511  57.707  1.00  0.00           S
ATOM    155  SC3 PHE    81     117.889 112.911  59.407  1.00  0.00           S
ATOM    156  BB  PHE    82     115.189 107.111  56.657  1.00  0.00           B
ATOM    157  SC1 PHE    82     115.539 105.661  53.907  1.00  0.00           S
ATOM    158  SC2 PHE    82     117.789 105.861  54.757  1.00  0.00           S
ATOM    159  SC3 PHE    82     117.439 106.011  52.357  1.00  0.00           S
ATOM    160  BB  ALA    83     115.989 106.711  60.407  1.00  0.00           B
ATOM    161  BB  GLU    84     115.989 102.911  61.057  1.00  0.00           B
ATOM    162  SC1 GLU    84     115.839 102.261  58.457  1.00  0.00           S
ATOM    163  BB  ASP    85     118.689 100.861  62.807  1.00  0.00           B
ATOM    164  SC1 ASP    85     121.189 101.211  63.057  1.00  0.00           S
ATOM    165  BB  VAL    86     117.789  97.461  64.107  1.00  0.00           B
ATOM    166  SC1 VAL    86     118.039  95.761  63.057  1.00  0.00           S
ATOM    167  BB  GLY    87     117.689  98.461  67.707  1.00  0.00           B
ATOM    168  BB  SER    88     118.889  95.311  69.357  1.00  0.00           B
ATOM    169  SC1 SER    88     120.139  93.811  69.457  1.00  0.00           S
ATOM    170  BB  ASN    89     118.239  97.261  72.557  1.00  0.00           B
ATOM    171  SC1 ASN    89     118.889  95.511  74.207  1.00  0.00           S
ATOM    172  BB  LYS    90     118.889 100.961  72.607  1.00  0.00           B
ATOM    173  SC1 LYS    90     119.839 101.711  70.407  1.00  0.00           S
ATOM    174  SC2 LYS    90     121.789 100.561  68.157  1.00  0.00           S
ATOM    175  BB  GLY    91     119.039 101.661  76.357  1.00  0.00           B
ATOM    176  BB  ALA    92     122.089 103.361  77.557  1.00  0.00           B
ATOM    177  BB  ILE    93     121.289 107.011  78.057  1.00  0.00           B
ATOM    178  SC1 ILE    93     123.039 107.961  78.857  1.00  0.00           S
ATOM    179  BB  ILE    94     121.189 107.711  74.357  1.00  0.00           B
ATOM    180  SC1 ILE    94     120.989 106.011  73.107  1.00  0.00           S
ATOM    181  BB  GLY    95     120.139 110.661  72.407  1.00  0.00           B
ATOM    182  BB  LEU    96     118.789 109.961  68.957  1.00  0.00           B
ATOM    183  SC1 LEU    96     120.539 108.511  67.557  1.00  0.00           S
ATOM    184  BB  MET    97     118.239 113.261  67.307  1.00  0.00           B
ATOM    185  SC1 MET    97     119.489 115.661  68.607  1.00  0.00           S
ATOM    186  BB  VAL    98     115.489 112.911  64.857  1.00  0.00           B
ATOM    187  SC1 VAL    98     115.289 111.111  64.107  1.00  0.00           S
ATOM    188  BB  GLY    99     115.939 115.861  62.557  1.00  0.00           B
ATOM    189  BB  GLY   100     113.789 118.561  60.907  1.00  0.00           B
ATOM    190  BB  VAL   101     113.039 121.961  59.507  1.00  0.00           B
ATOM    191  SC1 VAL   101     111.439 122.161  58.357  1.00  0.00           S
ATOM    192  BB  VAL   102     114.039 125.461  60.707  1.00  0.00           B
ATOM    193  SC1 VAL   102     114.239 126.161  62.557  1.00  0.00           S
ATOM    194  BB  ILE   103     112.789 128.511  58.707  1.00  0.00           B
ATOM    195  SC1 ILE   103     112.539 127.811  56.457  1.00  0.00           S
ATOM    196  BB  ALA   104     112.639 131.761  60.657  1.00  0.00           B
ATOM    197  ROH CHO   105     126.789 196.811  39.857  1.00  0.00            
ATOM    198  R1  CHO   105     125.339 196.161  37.557  1.00  0.00            
ATOM    199  R2  CHO   105     122.639 195.561  37.657  1.00  0.00            
ATOM    200  R3  CHO   105     122.489 197.511  35.807  1.00  0.00            
ATOM    201  R4  CHO   105     119.689 196.511  36.057  1.00  0.00            
ATOM    202  R5  CHO   105     120.889 196.661  34.207  1.00  0.00            
ATOM    203  C1  CHO   105     117.889 198.861  33.307  1.00  0.00           C
ATOM    204  C2  CHO   105     116.089 202.411  31.157  1.00  0.00           C
ATOM    205  ROH CHO   106      44.839 163.161  25.557  1.00  0.00            
ATOM    206  R1  CHO   106      46.789 163.511  27.607  1.00  0.00            
ATOM    207  R2  CHO   106      47.789 161.411  29.107  1.00  0.00            
ATOM    208  R3  CHO   106      50.189 162.411  28.207  1.00  0.00            
ATOM    209  R4  CHO   106      50.839 160.761  30.557  1.00  0.00            
ATOM    210  R5  CHO   106      51.439 162.811  30.207  1.00  0.00            
ATOM    211  C1  CHO   106      54.889 161.261  30.607  1.00  0.00           C
ATOM    212  C2  CHO   106      59.039 161.361  32.707  1.00  0.00           C
ATOM    213  ROH CHO   107     205.239  89.461  28.857  1.00  0.00            
ATOM    214  R1  CHO   107     206.039  87.161  30.307  1.00  0.00            
ATOM    215  R2  CHO   107     207.189  84.961  29.157  1.00  0.00            
ATOM    216  R3  CHO   107     209.089  85.361  31.057  1.00  0.00            
ATOM    217  R4  CHO   107     209.689  82.661  29.957  1.00  0.00            
ATOM    218  R5  CHO   107     209.339  83.161  32.057  1.00  0.00            
ATOM    219  C1  CHO   107     212.839  81.711  32.257  1.00  0.00           C
ATOM    220  C2  CHO   107     216.589  79.611  31.707  1.00  0.00           C
ATOM    221  ROH CHO   108      16.189 104.811  32.057  1.00  0.00            
ATOM    222  R1  CHO   108      15.539 103.011  34.157  1.00  0.00            
ATOM    223  R2  CHO   108      14.239 100.661  33.707  1.00  0.00            
ATOM    224  R3  CHO   108      16.339  99.611  35.057  1.00  0.00            
ATOM    225  R4  CHO   108      14.189  97.611  35.357  1.00  0.00            
ATOM    226  R5  CHO   108      15.389  98.561  36.957  1.00  0.00            
ATOM    227  C1  CHO   108      16.189  94.911  37.607  1.00  0.00           C
ATOM    228  C2  CHO   108      15.889  91.611  41.107  1.00  0.00           C
ATOM    229  ROH CHO   109     136.689 218.211  17.957  1.00  0.00            
ATOM    230  R1  CHO   109     136.789 219.761  20.307  1.00  0.00            
ATOM    231  R2  CHO   109     136.839 218.661  22.807  1.00  0.00            
ATOM    232  R3  CHO   109     139.139 220.211  23.107  1.00  0.00            
ATOM    233  R4  CHO   109     138.939 218.761  25.607  1.00  0.00            
ATOM    234  R5  CHO   109     139.089 220.911  25.357  1.00  0.00            
ATOM    235  C1  CHO   109     142.189 220.211  27.507  1.00  0.00           C
ATOM    236  C2  CHO   109     144.789 220.861  29.407  1.00  0.00           C
ATOM    237  ROH CHO   110      56.489  89.661  22.207  1.00  0.00            
ATOM    238  R1  CHO   110      56.589  87.961  24.407  1.00  0.00            
ATOM    239  R2  CHO   110      56.339  88.761  27.057  1.00  0.00            
ATOM    240  R3  CHO   110      54.389  86.911  27.107  1.00  0.00            
ATOM    241  R4  CHO   110      55.239  87.161  29.907  1.00  0.00            
ATOM    242  R5  CHO   110      55.139  85.311  28.757  1.00  0.00            
ATOM    243  C1  CHO   110      52.789  84.461  31.657  1.00  0.00           C
ATOM    244  C2  CHO   110      50.689  82.261  35.657  1.00  0.00           C
ATOM    245  ROH CHO   111      22.489 153.161  32.607  1.00  0.00            
ATOM    246  R1  CHO   111      22.589 155.861  33.307  1.00  0.00            
ATOM    247  R2  CHO   111      24.289 157.661  32.057  1.00  0.00            
ATOM    248  R3  CHO   111      21.989 159.061  31.607  1.00  0.00            
ATOM    249  R4  CHO   111      24.139 161.061  31.457  1.00  0.00            
ATOM    250  R5  CHO   111      22.339 161.111  32.707  1.00  0.00            
ATOM    251  C1  CHO   111      21.839 164.361  30.707  1.00  0.00           C
ATOM    252  C2  CHO   111      22.789 168.111  29.907  1.00  0.00           C
ATOM    253  ROH CHO   112       6.989 103.111  20.457  1.00  0.00            
ATOM    254  R1  CHO   112       4.739 104.011  21.907  1.00  0.00            
ATOM    255  R2  CHO   112       3.839 102.761  24.207  1.00  0.00            
ATOM    256  R3  CHO   112       4.089 105.161  25.257  1.00  0.00            
ATOM    257  R4  CHO   112       2.639 103.661  27.307  1.00  0.00            
ATOM    258  R5  CHO   112       1.989 105.511  26.407  1.00  0.00            
ATOM    259  C1  CHO   112       2.139 106.511  30.107  1.00  0.00           C
ATOM    260  C2  CHO   112      -1.461 108.711  29.857  1.00  0.00           C
ATOM    261  ROH CHO   113     192.139 130.811  48.057  1.00  0.00            
ATOM    262  R1  CHO   113     191.839 128.611  46.257  1.00  0.00            
ATOM    263  R2  CHO   113     191.389 128.961  43.557  1.00  0.00            
ATOM    264  R3  CHO   113     193.589 127.411  43.307  1.00  0.00            
ATOM    265  R4  CHO   113     191.989 126.811  40.957  1.00  0.00            
ATOM    266  R5  CHO   113     192.839 125.361  42.407  1.00  0.00            
ATOM    267  C1  CHO   113     194.489 124.111  39.207  1.00  0.00           C
ATOM    268  C2  CHO   113     196.239 121.011  40.907  1.00  0.00           C
ATOM    269  ROH CHO   114     121.989  56.361  18.307  1.00  0.00            
ATOM    270  R1  CHO   114     122.939  56.761  20.957  1.00  0.00            
ATOM    271  R2  CHO   114     123.589  54.661  22.657  1.00  0.00            
ATOM    272  R3  CHO   114     125.939  55.911  22.807  1.00  0.00            
ATOM    273  R4  CHO   114     125.939  54.111  25.107  1.00  0.00            
ATOM    274  R5  CHO   114     126.389  56.261  25.107  1.00  0.00            
ATOM    275  C1  CHO   114     129.639  54.961  26.657  1.00  0.00           C
ATOM    276  C2  CHO   114     132.889  54.211  28.157  1.00  0.00           C
ATOM    277  ROH CHO   115      14.289 112.211  34.107  1.00  0.00            
ATOM    278  R1  CHO   115      11.489 112.311  34.157  1.00  0.00            
ATOM    279  R2  CHO   115      10.089 114.711  34.307  1.00  0.00            
ATOM    280  R3  CHO   115       8.839 113.711  32.107  1.00  0.00            
ATOM    281  R4  CHO   115       7.389 116.211  32.707  1.00  0.00            
ATOM    282  R5  CHO   115       6.539 114.211  32.407  1.00  0.00            
ATOM    283  C1  CHO   115       4.689 116.161  29.707  1.00  0.00           C
ATOM    284  C2  CHO   115       2.139 115.561  26.157  1.00  0.00           C
ATOM    285  ROH CHO   116      -6.561 219.911  24.957  1.00  0.00            
ATOM    286  R1  CHO   116      -4.511 220.611  26.757  1.00  0.00            
ATOM    287  R2  CHO   116      -2.361 219.011  27.357  1.00  0.00            
ATOM    288  R3  CHO   116      -0.911 221.211  26.657  1.00  0.00            
ATOM    289  R4  CHO   116       0.939 219.561  28.257  1.00  0.00            
ATOM    290  R5  CHO   116       0.389 221.661  28.607  1.00  0.00            
ATOM    291  C1  CHO   116       4.189 222.011  28.157  1.00  0.00           C
ATOM    292  C2  CHO   116       6.889 225.361  28.357  1.00  0.00           C
ATOM    293  ROH CHO   117      97.789 154.211  35.407  1.00  0.00            
ATOM    294  R1  CHO   117      97.839 155.061  32.707  1.00  0.00            
ATOM    295  R2  CHO   117      95.539 155.461  31.207  1.00  0.00            
ATOM    296  R3  CHO   117      96.589 157.911  30.757  1.00  0.00            
ATOM    297  R4  CHO   117      94.539 157.661  28.707  1.00  0.00            
ATOM    298  R5  CHO   117      96.639 158.161  28.407  1.00  0.00            
ATOM    299  C1  CHO   117      94.939 161.261  26.907  1.00  0.00           C
ATOM    300  C2  CHO   117      96.439 162.561  24.207  1.00  0.00           C
ATOM    301  ROH CHO   118     161.489  54.111  16.257  1.00  0.00            
ATOM    302  R1  CHO   118     160.039  56.361  15.357  1.00  0.00            
ATOM    303  R2  CHO   118     157.839  57.311  16.707  1.00  0.00            
ATOM    304  R3  CHO   118     159.139  59.661  16.607  1.00  0.00            
ATOM    305  R4  CHO   118     156.389  60.461  16.807  1.00  0.00            
ATOM    306  R5  CHO   118     157.739  61.061  15.257  1.00  0.00            
ATOM    307  C1  CHO   118     156.789  64.461  16.707  1.00  0.00           C
ATOM    308  C2  CHO   118     153.439  64.611  16.407  1.00  0.00           C
ATOM    309  ROH CHO   119      75.539  86.511  20.057  1.00  0.00            
ATOM    310  R1  CHO   119      76.339  85.261  22.507  1.00  0.00            
ATOM    311  R2  CHO   119      74.739  83.411  23.807  1.00  0.00            
ATOM    312  R3  CHO   119      76.939  81.911  23.657  1.00  0.00            
ATOM    313  R4  CHO   119      75.239  80.461  25.607  1.00  0.00            
ATOM    314  R5  CHO   119      77.289  81.061  25.907  1.00  0.00            
ATOM    315  C1  CHO   119      77.589  77.311  26.457  1.00  0.00           C
ATOM    316  C2  CHO   119      79.039  73.861  26.107  1.00  0.00           C
ATOM    317  ROH CHO   120     193.739 197.861  23.957  1.00  0.00            
ATOM    318  R1  CHO   120     195.689 196.561  25.407  1.00  0.00            
ATOM    319  R2  CHO   120     195.239 195.011  27.657  1.00  0.00            
ATOM    320  R3  CHO   120     196.589 193.111  26.257  1.00  0.00            
ATOM    321  R4  CHO   120     196.989 192.411  29.057  1.00  0.00            
ATOM    322  R5  CHO   120     198.589 192.711  27.557  1.00  0.00            
ATOM    323  C1  CHO   120     199.339 189.161  28.557  1.00  0.00           C
ATOM    324  C2  CHO   120     203.089 187.411  28.107  1.00  0.00           C
ATOM    325  ROH CHO   121      97.239 167.061  28.507  1.00  0.00            
ATOM    326  R1  CHO   121      99.889 167.711  29.257  1.00  0.00            
ATOM    327  R2  CHO   121     101.339 169.711  28.007  1.00  0.00            
ATOM    328  R3  CHO   121     101.639 170.611  30.557  1.00  0.00            
ATOM    329  R4  CHO   121     103.989 171.661  29.157  1.00  0.00            
ATOM    330  R5  CHO   121     103.989 170.511  30.957  1.00  0.00            
ATOM    331  C1  CHO   121     105.789 173.661  32.157  1.00  0.00           C
ATOM    332  C2  CHO   121     107.189 176.061  31.957  1.00  0.00           C
ATOM    333  ROH CHO   122     204.139 168.111  34.657  1.00  0.00            
ATOM    334  R1  CHO   122     205.589 170.561  34.507  1.00  0.00            
ATOM    335  R2  CHO   122     205.889 172.261  36.707  1.00  0.00            
ATOM    336  R3  CHO   122     208.539 172.061  36.107  1.00  0.00            
ATOM    337  R4  CHO   122     208.189 174.761  37.207  1.00  0.00            
ATOM    338  R5  CHO   122     209.089 174.211  35.307  1.00  0.00            
ATOM    339  C1  CHO   122     212.089 175.961  36.957  1.00  0.00           C
ATOM    340  C2  CHO   122     215.189 178.511  36.907  1.00  0.00           C
ATOM    341  ROH CHO   123       0.089  35.211  37.807  1.00  0.00            
ATOM    342  R1  CHO   123       1.239  33.161  36.357  1.00  0.00            
ATOM    343  R2  CHO   123       2.039  33.411  33.707  1.00  0.00            
ATOM    344  R3  CHO   123       4.439  32.461  34.657  1.00  0.00            
ATOM    345  R4  CHO   123       4.539  32.061  31.757  1.00  0.00            
ATOM    346  R5  CHO   123       4.889  30.511  33.307  1.00  0.00            
ATOM    347  C1  CHO   123       8.239  30.311  31.557  1.00  0.00           C
ATOM    348  C2  CHO   123      10.139  31.561  28.607  1.00  0.00           C
ATOM    349  ROH CHO   124      45.939  11.711  31.107  1.00  0.00            
ATOM    350  R1  CHO   124      43.939  10.561  32.857  1.00  0.00            
ATOM    351  R2  CHO   124      43.889   7.961  33.507  1.00  0.00            
ATOM    352  R3  CHO   124      43.889   8.861  36.057  1.00  0.00            
ATOM    353  R4  CHO   124      43.539   6.011  36.357  1.00  0.00            
ATOM    354  R5  CHO   124      42.289   7.511  37.207  1.00  0.00            
ATOM    355  C1  CHO   124      43.339   5.711  40.357  1.00  0.00           C
ATOM    356  C2  CHO   124      42.889   6.561  43.957  1.00  0.00           C
ATOM    357  ROH CHO   125      97.389  22.511   9.257  1.00  0.00            
ATOM    358  R1  CHO   125      97.739  21.961  12.057  1.00  0.00            
ATOM    359  R2  CHO   125      98.489  23.911  13.857  1.00  0.00            
ATOM    360  R3  CHO   125      96.289  23.061  15.157  1.00  0.00            
ATOM    361  R4  CHO   125      97.389  25.111  16.907  1.00  0.00            
ATOM    362  R5  CHO   125      96.889  23.061  17.457  1.00  0.00            
ATOM    363  C1  CHO   125      94.689  24.961  19.907  1.00  0.00           C
ATOM    364  C2  CHO   125      95.039  23.511  23.407  1.00  0.00           C
ATOM    365  ROH CHO   126      53.739 221.511  33.807  1.00  0.00            
ATOM    366  R1  CHO   126      55.939 223.161  33.107  1.00  0.00            
ATOM    367  R2  CHO   126      58.239 223.211  34.607  1.00  0.00            
ATOM    368  R3  CHO   126      59.439 222.611  32.257  1.00  0.00            
ATOM    369  R4  CHO   126      61.089 224.761  33.407  1.00  0.00            
ATOM    370  R5  CHO   126      60.189 224.761  31.407  1.00  0.00            
ATOM    371  C1  CHO   126      63.839 225.111  30.457  1.00  0.00           C
ATOM    372  C2  CHO   126      66.239 227.461  29.607  1.00  0.00           C
ATOM    373  ROH CHO   127      -3.611 195.761  31.807  1.00  0.00            
ATOM    374  R1  CHO   127      -1.061 195.961  32.957  1.00  0.00            
ATOM    375  R2  CHO   127      -0.561 197.111  35.407  1.00  0.00            
ATOM    376  R3  CHO   127       0.639 194.761  35.957  1.00  0.00            
ATOM    377  R4  CHO   127       2.039 196.711  37.657  1.00  0.00            
ATOM    378  R5  CHO   127       2.939 195.311  36.257  1.00  0.00            
ATOM    379  C1  CHO   127       4.689 194.261  39.457  1.00  0.00           C
ATOM    380  C2  CHO   127       8.489 191.911  41.157  1.00  0.00           C
ATOM    381  ROH CHO   128      47.289  82.761  31.307  1.00  0.00            
ATOM    382  R1  CHO   128      45.589  82.961  29.107  1.00  0.00            
ATOM    383  R2  CHO   128      45.039  85.361  27.907  1.00  0.00            
ATOM    384  R3  CHO   128      45.839  84.061  25.657  1.00  0.00            
ATOM    385  R4  CHO   128      44.789  86.611  24.657  1.00  0.00            
ATOM    386  R5  CHO   128      44.189  84.611  24.007  1.00  0.00            
ATOM    387  C1  CHO   128      45.339  86.061  20.707  1.00  0.00           C
ATOM    388  C2  CHO   128      45.339  87.761  17.757  1.00  0.00           C
ATOM    389  ROH CHO   129      88.789  39.061  33.307  1.00  0.00            
ATOM    390  R1  CHO   129      87.339  37.261  31.607  1.00  0.00            
ATOM    391  R2  CHO   129      85.989  35.111  32.557  1.00  0.00            
ATOM    392  R3  CHO   129      83.889  36.161  31.207  1.00  0.00            
ATOM    393  R4  CHO   129      83.139  33.361  31.557  1.00  0.00            
ATOM    394  R5  CHO   129      83.189  34.461  29.707  1.00  0.00            
ATOM    395  C1  CHO   129      79.539  33.411  29.757  1.00  0.00           C
ATOM    396  C2  CHO   129      77.889  29.761  28.457  1.00  0.00           C
ATOM    397  ROH CHO   130     199.339 149.861  38.307  1.00  0.00            
ATOM    398  R1  CHO   130     199.139 147.011  38.507  1.00  0.00            
ATOM    399  R2  CHO   130     200.789 145.311  37.057  1.00  0.00            
ATOM    400  R3  CHO   130     201.289 144.261  39.557  1.00  0.00            
ATOM    401  R4  CHO   130     202.539 142.361  37.657  1.00  0.00            
ATOM    402  R5  CHO   130     201.089 141.911  39.257  1.00  0.00            
ATOM    403  C1  CHO   130     204.089 139.711  40.307  1.00  0.00           C
ATOM    404  C2  CHO   130     204.789 137.711  43.207  1.00  0.00           C
ATOM    405  ROH CHO   131      49.389  64.811  27.407  1.00  0.00            
ATOM    406  R1  CHO   131      46.789  65.511  28.207  1.00  0.00            
ATOM    407  R2  CHO   131      46.139  68.061  29.107  1.00  0.00            
ATOM    408  R3  CHO   131      44.239  67.961  27.157  1.00  0.00            
ATOM    409  R4  CHO   131      43.089  69.661  29.157  1.00  0.00            
ATOM    410  R5  CHO   131      42.189  67.861  28.357  1.00  0.00            
ATOM    411  C1  CHO   131      39.539  70.461  27.407  1.00  0.00           C
ATOM    412  C2  CHO   131      35.939  71.611  28.157  1.00  0.00           C
ATOM    413  ROH CHO   132      15.139 122.711  22.357  1.00  0.00            
ATOM    414  R1  CHO   132      14.839 123.561  25.057  1.00  0.00            
ATOM    415  R2  CHO   132      16.089 125.811  26.057  1.00  0.00            
ATOM    416  R3  CHO   132      13.539 126.511  26.757  1.00  0.00            
ATOM    417  R4  CHO   132      15.239 127.861  28.707  1.00  0.00            
ATOM    418  R5  CHO   132      13.589 126.561  29.157  1.00  0.00            
ATOM    419  C1  CHO   132      12.389 129.761  30.857  1.00  0.00           C
ATOM    420  C2  CHO   132      11.089 133.111  30.607  1.00  0.00           C
ATOM    421  ROH CHO   133     104.939  24.961  24.557  1.00  0.00            
ATOM    422  R1  CHO   133     104.989  27.711  25.307  1.00  0.00            
ATOM    423  R2  CHO   133     105.089  28.561  27.957  1.00  0.00            
ATOM    424  R3  CHO   133     107.239  29.961  27.057  1.00  0.00            
ATOM    425  R4  CHO   133     106.539  31.161  29.607  1.00  0.00            
ATOM    426  R5  CHO   133     106.789  32.261  27.707  1.00  0.00            
ATOM    427  C1  CHO   133     109.389  34.061  29.807  1.00  0.00           C
ATOM    428  C2  CHO   133     108.239  35.661  32.157  1.00  0.00           C
ATOM    429  ROH CHO   134     193.589 114.711  21.307  1.00  0.00            
ATOM    430  R1  CHO   134     193.739 113.411  23.807  1.00  0.00            
ATOM    431  R2  CHO   134     193.289 110.661  24.057  1.00  0.00            
ATOM    432  R3  CHO   134     195.739 110.761  25.207  1.00  0.00            
ATOM    433  R4  CHO   134     194.439 108.361  26.307  1.00  0.00            
ATOM    434  R5  CHO   134     195.339 109.961  27.457  1.00  0.00            
ATOM    435  C1  CHO   134     197.389 107.011  28.707  1.00  0.00           C
ATOM    436  C2  CHO   134     200.039 104.511  29.157  1.00  0.00           C
ATOM    437  ROH CHO   135     129.189  40.661  25.607  1.00  0.00            
ATOM    438  R1  CHO   135     128.039  43.161  24.957  1.00  0.00            
ATOM    439  R2  CHO   135     129.539  45.211  23.807  1.00  0.00            
ATOM    440  R3  CHO   135     127.639  45.111  21.907  1.00  0.00            
ATOM    441  R4  CHO   135     129.489  47.111  20.957  1.00  0.00            
ATOM    442  R5  CHO   135     127.339  47.411  21.207  1.00  0.00            
ATOM    443  C1  CHO   135     127.689  48.161  17.507  1.00  0.00           C
ATOM    444  C2  CHO   135     126.439  51.011  15.607  1.00  0.00           C
ATOM    445  ROH CHO   136      22.939  19.211  28.207  1.00  0.00            
ATOM    446  R1  CHO   136      21.489  16.911  27.407  1.00  0.00            
ATOM    447  R2  CHO   136      22.739  14.661  26.507  1.00  0.00            
ATOM    448  R3  CHO   136      21.289  13.511  28.457  1.00  0.00            
ATOM    449  R4  CHO   136      21.639  11.361  26.407  1.00  0.00            
ATOM    450  R5  CHO   136      19.739  12.061  27.257  1.00  0.00            
ATOM    451  C1  CHO   136      19.589   8.361  28.157  1.00  0.00           C
ATOM    452  C2  CHO   136      19.689   5.811  29.707  1.00  0.00           C
ATOM    453  ROH CHO   137     105.189 130.261  35.307  1.00  0.00            
ATOM    454  R1  CHO   137     106.939 128.161  34.607  1.00  0.00            
ATOM    455  R2  CHO   137     107.689 126.161  36.407  1.00  0.00            
ATOM    456  R3  CHO   137     106.789 124.511  34.457  1.00  0.00            
ATOM    457  R4  CHO   137     107.989 122.711  36.407  1.00  0.00            
ATOM    458  R5  CHO   137     108.439 122.811  34.257  1.00  0.00            
ATOM    459  C1  CHO   137     107.339 119.161  34.557  1.00  0.00           C
ATOM    460  C2  CHO   137     106.989 118.511  30.607  1.00  0.00           C
ATOM    461  ROH CHO   138     125.039 136.511  32.657  1.00  0.00            
ATOM    462  R1  CHO   138     124.089 136.261  30.007  1.00  0.00            
ATOM    463  R2  CHO   138     122.939 138.411  28.657  1.00  0.00            
ATOM    464  R3  CHO   138     124.839 137.711  26.757  1.00  0.00            
ATOM    465  R4  CHO   138     122.689 139.061  25.257  1.00  0.00            
ATOM    466  R5  CHO   138     123.539 137.111  24.857  1.00  0.00            
ATOM    467  C1  CHO   138     124.289 138.811  21.557  1.00  0.00           C
ATOM    468  C2  CHO   138     123.239 140.311  18.757  1.00  0.00           C
ATOM    469  ROH CHO   139     116.639  30.711  25.257  1.00  0.00            
ATOM    470  R1  CHO   139     116.589  28.661  23.307  1.00  0.00            
ATOM    471  R2  CHO   139     118.589  28.311  21.407  1.00  0.00            
ATOM    472  R3  CHO   139     118.639  25.811  22.357  1.00  0.00            
ATOM    473  R4  CHO   139     119.289  25.511  19.507  1.00  0.00            
ATOM    474  R5  CHO   139     117.739  24.461  20.607  1.00  0.00            
ATOM    475  C1  CHO   139     119.839  21.561  19.357  1.00  0.00           C
ATOM    476  C2  CHO   139     120.539  18.961  17.057  1.00  0.00           C
ATOM    477  ROH CHO   140     100.489  49.761  25.757  1.00  0.00            
ATOM    478  R1  CHO   140      98.039  48.511  26.207  1.00  0.00            
ATOM    479  R2  CHO   140      97.789  46.211  27.757  1.00  0.00            
ATOM    480  R3  CHO   140      95.889  47.711  29.057  1.00  0.00            
ATOM    481  R4  CHO   140      95.039  44.911  29.457  1.00  0.00            
ATOM    482  R5  CHO   140      93.839  46.561  28.657  1.00  0.00            
ATOM    483  C1  CHO   140      91.739  45.561  31.657  1.00  0.00           C
ATOM    484  C2  CHO   140      90.789  42.311  30.807  1.00  0.00           C
ATOM    485  ROH CHO   141      21.189 105.111  34.707  1.00  0.00            
ATOM    486  R1  CHO   141      22.639 107.261  35.857  1.00  0.00            
ATOM    487  R2  CHO   141      21.539 109.761  36.057  1.00  0.00            
ATOM    488  R3  CHO   141      22.139 109.561  38.657  1.00  0.00            
ATOM    489  R4  CHO   141      22.589 112.361  38.107  1.00  0.00            
ATOM    490  R5  CHO   141      24.039 111.011  39.007  1.00  0.00            
ATOM    491  C1  CHO   141      23.789 113.611  41.757  1.00  0.00           C
ATOM    492  C2  CHO   141      25.789 117.661  42.507  1.00  0.00           C
ATOM    493  ROH CHO   142     182.739  35.911  26.757  1.00  0.00            
ATOM    494  R1  CHO   142     182.539  38.711  26.457  1.00  0.00            
ATOM    495  R2  CHO   142     180.239  40.011  25.807  1.00  0.00            
ATOM    496  R3  CHO   142     180.739  41.461  28.057  1.00  0.00            
ATOM    497  R4  CHO   142     178.239  42.611  27.057  1.00  0.00            
ATOM    498  R5  CHO   142     180.139  43.661  27.507  1.00  0.00            
ATOM    499  C1  CHO   142     177.689  45.461  29.857  1.00  0.00           C
ATOM    500  C2  CHO   142     178.089  48.411  29.857  1.00  0.00           C
ATOM    501  ROH CHO   143     176.489  35.311  14.557  1.00  0.00            
ATOM    502  R1  CHO   143     177.189  33.011  16.057  1.00  0.00            
ATOM    503  R2  CHO   143     177.539  33.061  18.807  1.00  0.00            
ATOM    504  R3  CHO   143     175.689  31.161  18.807  1.00  0.00            
ATOM    505  R4  CHO   143     176.389  31.461  21.607  1.00  0.00            
ATOM    506  R5  CHO   143     176.389  29.611  20.507  1.00  0.00            
ATOM    507  C1  CHO   143     173.889  28.711  23.257  1.00  0.00           C
ATOM    508  C2  CHO   143     175.689  28.711  26.607  1.00  0.00           C
ATOM    509  ROH CHO   144      41.189 219.311  31.807  1.00  0.00            
ATOM    510  R1  CHO   144      38.539 219.261  30.907  1.00  0.00            
ATOM    511  R2  CHO   144      37.689 217.661  28.807  1.00  0.00            
ATOM    512  R3  CHO   144      35.889 216.761  30.657  1.00  0.00            
ATOM    513  R4  CHO   144      34.689 216.111  28.057  1.00  0.00            
ATOM    514  R5  CHO   144      33.789 217.211  29.657  1.00  0.00            
ATOM    515  C1  CHO   144      31.289 214.361  29.307  1.00  0.00           C
ATOM    516  C2  CHO   144      29.139 214.461  26.557  1.00  0.00           C
ATOM    517  ROH CHO   145     198.589 219.311  30.307  1.00  0.00            
ATOM    518  R1  CHO   145     201.289 220.061  30.007  1.00  0.00            
ATOM    519  R2  CHO   145     202.389 220.661  27.557  1.00  0.00            
ATOM    520  R3  CHO   145     203.089 223.011  28.807  1.00  0.00            
ATOM    521  R4  CHO   145     205.189 222.611  26.757  1.00  0.00            
ATOM    522  R5  CHO   145     205.489 222.961  28.907  1.00  0.00            
ATOM    523  C1  CHO   145     207.339 225.911  27.457  1.00  0.00           C
ATOM    524  C2  CHO   145     209.889 227.161  25.457  1.00  0.00           C
ATOM    525  ROH CHO   146     169.689 197.511  25.707  1.00  0.00            
ATOM    526  R1  CHO   146     171.939 199.211  26.357  1.00  0.00            
ATOM    527  R2  CHO   146     172.989 201.011  24.607  1.00  0.00            
ATOM    528  R3  CHO   146     172.539 202.761  26.657  1.00  0.00            
ATOM    529  R4  CHO   146     174.989 203.761  25.357  1.00  0.00            
ATOM    530  R5  CHO   146     174.689 203.311  27.457  1.00  0.00            
ATOM    531  C1  CHO   146     175.689 206.961  27.707  1.00  0.00           C
ATOM    532  C2  CHO   146     178.189 209.661  26.807  1.00  0.00           C
ATOM    533  ROH CHO   147     100.689 207.161  25.407  1.00  0.00            
ATOM    534  R1  CHO   147     103.289 206.461  26.357  1.00  0.00            
ATOM    535  R2  CHO   147     105.489 206.461  24.707  1.00  0.00            
ATOM    536  R3  CHO   147     106.539 208.061  26.657  1.00  0.00            
ATOM    537  R4  CHO   147     108.889 206.811  25.457  1.00  0.00            
ATOM    538  R5  CHO   147     108.339 206.861  27.557  1.00  0.00            
ATOM    539  C1  CHO   147     111.789 208.511  27.707  1.00  0.00           C
ATOM    540  C2  CHO   147     113.589 210.361  30.007  1.00  0.00           C
ATOM    541  ROH CHO   148     212.639 173.011  22.907  1.00  0.00            
ATOM    542  R1  CHO   148     212.739 171.411  25.257  1.00  0.00            
ATOM    543  R2  CHO   148     210.489 170.211  26.307  1.00  0.00            
ATOM    544  R3  CHO   148     211.939 167.961  26.107  1.00  0.00            
ATOM    545  R4  CHO   148     209.889 167.261  28.057  1.00  0.00            
ATOM    546  R5  CHO   148     212.089 167.061  28.357  1.00  0.00            
ATOM    547  C1  CHO   148     210.939 163.461  28.907  1.00  0.00           C
ATOM    548  C2  CHO   148     209.639 162.811  32.207  1.00  0.00           C
ATOM    549  ROH CHO   149      73.839 131.211  38.107  1.00  0.00            
ATOM    550  R1  CHO   149      76.439 132.061  38.907  1.00  0.00            
ATOM    551  R2  CHO   149      78.689 130.561  38.407  1.00  0.00            
ATOM    552  R3  CHO   149      79.589 132.861  37.207  1.00  0.00            
ATOM    553  R4  CHO   149      81.789 132.011  38.957  1.00  0.00            
ATOM    554  R5  CHO   149      80.839 133.961  38.957  1.00  0.00            
ATOM    555  C1  CHO   149      84.389 135.011  38.157  1.00  0.00           C
ATOM    556  C2  CHO   149      86.389 138.261  38.057  1.00  0.00           C
ATOM    557  ROH CHO   150      58.739 212.761  37.107  1.00  0.00            
ATOM    558  R1  CHO   150      58.639 209.961  37.007  1.00  0.00            
ATOM    559  R2  CHO   150      60.889 208.361  36.957  1.00  0.00            
ATOM    560  R3  CHO   150      59.739 207.161  39.107  1.00  0.00            
ATOM    561  R4  CHO   150      60.839 204.961  37.507  1.00  0.00            
ATOM    562  R5  CHO   150      58.789 205.161  38.207  1.00  0.00            
ATOM    563  C1  CHO   150      59.739 201.861  39.907  1.00  0.00           C
ATOM    564  C2  CHO   150      59.739 200.011  42.707  1.00  0.00           C
ATOM    565  ROH CHO   151     166.239 153.511  32.907  1.00  0.00            
ATOM    566  R1  CHO   151     165.789 152.161  30.407  1.00  0.00            
ATOM    567  R2  CHO   151     167.889 150.861  29.157  1.00  0.00            
ATOM    568  R3  CHO   151     166.139 148.761  29.207  1.00  0.00            
ATOM    569  R4  CHO   151     168.439 147.761  27.657  1.00  0.00            
ATOM    570  R5  CHO   151     166.289 147.761  27.057  1.00  0.00            
ATOM    571  C1  CHO   151     167.139 144.061  26.857  1.00  0.00           C
ATOM    572  C2  CHO   151     169.989 143.411  24.557  1.00  0.00           C
ATOM    573  ROH CHO   152     139.289  11.061  20.107  1.00  0.00            
ATOM    574  R1  CHO   152     141.989  10.161  19.907  1.00  0.00            
ATOM    575  R2  CHO   152     143.889  11.461  18.357  1.00  0.00            
ATOM    576  R3  CHO   152     145.239  11.561  20.657  1.00  0.00            
ATOM    577  R4  CHO   152     147.139  12.461  18.657  1.00  0.00            
ATOM    578  R5  CHO   152     147.489  10.861  20.057  1.00  0.00            
ATOM    579  C1  CHO   152     150.389  13.161  21.007  1.00  0.00           C
ATOM    580  C2  CHO   152     151.389  17.311  21.157  1.00  0.00           C
ATOM    581  ROH CHO   153     169.339 169.161  27.007  1.00  0.00            
ATOM    582  R1  CHO   153     171.089 167.561  28.607  1.00  0.00            
ATOM    583  R2  CHO   153     170.189 165.261  29.857  1.00  0.00            
ATOM    584  R3  CHO   153     172.339 164.161  28.607  1.00  0.00            
ATOM    585  R4  CHO   153     171.289 161.961  30.157  1.00  0.00            
ATOM    586  R5  CHO   153     173.289 162.661  30.157  1.00  0.00            
ATOM    587  C1  CHO   153     173.889 159.011  29.107  1.00  0.00           C
ATOM    588  C2  CHO   153     175.739 156.061  27.457  1.00  0.00           C
ATOM    589  ROH CHO   154      26.489 103.361  23.607  1.00  0.00            
ATOM    590  R1  CHO   154      23.739 102.661  23.407  1.00  0.00            
ATOM    591  R2  CHO   154      21.739 104.361  24.257  1.00  0.00            
ATOM    592  R3  CHO   154      20.839 104.061  21.707  1.00  0.00            
ATOM    593  R4  CHO   154      18.639 105.461  23.057  1.00  0.00            
ATOM    594  R5  CHO   154      18.489 103.561  21.907  1.00  0.00            
ATOM    595  C1  CHO   154      16.039 105.711  20.007  1.00  0.00           C
ATOM    596  C2  CHO   154      11.989 105.961  19.457  1.00  0.00           C
ATOM    597  ROH CHO   155      81.089 129.261  43.007  1.00  0.00            
ATOM    598  R1  CHO   155      83.039 131.261  43.107  1.00  0.00            
ATOM    599  R2  CHO   155      85.689 130.761  43.857  1.00  0.00            
ATOM    600  R3  CHO   155      86.239 131.961  41.457  1.00  0.00            
ATOM    601  R4  CHO   155      88.789 132.011  42.957  1.00  0.00            
ATOM    602  R5  CHO   155      87.789 133.711  42.057  1.00  0.00            
ATOM    603  C1  CHO   155      91.139 133.811  40.207  1.00  0.00           C
ATOM    604  C2  CHO   155      91.789 137.111  37.057  1.00  0.00           C
ATOM    605  ROH CHO   156     167.889  70.111  21.257  1.00  0.00            
ATOM    606  R1  CHO   156     165.939  70.861  19.307  1.00  0.00            
ATOM    607  R2  CHO   156     163.439  71.761  19.957  1.00  0.00            
ATOM    608  R3  CHO   156     164.139  73.861  18.407  1.00  0.00            
ATOM    609  R4  CHO   156     161.239  73.861  18.357  1.00  0.00            
ATOM    610  R5  CHO   156     162.539  73.861  16.607  1.00  0.00            
ATOM    611  C1  CHO   156     160.589  77.111  16.007  1.00  0.00           C
ATOM    612  C2  CHO   156     157.139  78.761  16.607  1.00  0.00           C
ATOM    613  ROH CHO   157      65.189 202.411  16.007  1.00  0.00            
ATOM    614  R1  CHO   157      63.389 201.461  17.957  1.00  0.00            
ATOM    615  R2  CHO   157      64.189 199.711  19.957  1.00  0.00            
ATOM    616  R3  CHO   157      63.139 201.611  21.607  1.00  0.00            
ATOM    617  R4  CHO   157      63.039 199.111  23.157  1.00  0.00            
ATOM    618  R5  CHO   157      61.389 200.461  22.757  1.00  0.00            
ATOM    619  C1  CHO   157      61.389 200.561  26.557  1.00  0.00           C
ATOM    620  C2  CHO   157      62.039 200.811  30.657  1.00  0.00           C
ATOM    621  ROH CHO   158     135.389 144.711  33.507  1.00  0.00            
ATOM    622  R1  CHO   158     134.189 142.961  35.357  1.00  0.00            
ATOM    623  R2  CHO   158     132.889 140.611  34.557  1.00  0.00            
ATOM    624  R3  CHO   158     134.689 139.461  36.307  1.00  0.00            
ATOM    625  R4  CHO   158     132.289 137.761  36.357  1.00  0.00            
ATOM    626  R5  CHO   158     133.239 138.661  38.057  1.00  0.00            
ATOM    627  C1  CHO   158     133.539 134.961  39.057  1.00  0.00           C
ATOM    628  C2  CHO   158     132.639 131.911  40.757  1.00  0.00           C
ATOM    629  ROH CHO   159     211.089 136.511  21.957  1.00  0.00            
ATOM    630  R1  CHO   159     211.489 135.711  24.657  1.00  0.00            
ATOM    631  R2  CHO   159     209.439 135.111  26.357  1.00  0.00            
ATOM    632  R3  CHO   159     210.839 132.811  26.657  1.00  0.00            
ATOM    633  R4  CHO   159     209.289 133.061  29.107  1.00  0.00            
ATOM    634  R5  CHO   159     211.439 132.761  28.957  1.00  0.00            
ATOM    635  C1  CHO   159     210.489 129.661  31.007  1.00  0.00           C
ATOM    636  C2  CHO   159     207.839 128.111  31.907  1.00  0.00           C
ATOM    637  ROH CHO   160       3.139  67.261  25.107  1.00  0.00            
ATOM    638  R1  CHO   160       5.289  68.361  26.507  1.00  0.00            
ATOM    639  R2  CHO   160       5.789  71.161  26.557  1.00  0.00            
ATOM    640  R3  CHO   160       5.689  70.811  29.257  1.00  0.00            
ATOM    641  R4  CHO   160       7.889  72.661  28.807  1.00  0.00            
ATOM    642  R5  CHO   160       7.989  70.811  29.957  1.00  0.00            
ATOM    643  C1  CHO   160       9.039  73.211  32.657  1.00  0.00           C
ATOM    644  C2  CHO   160       8.339  77.161  33.157  1.00  0.00           C
ATOM    645  ROH CHO   161      83.289 200.261  34.307  1.00  0.00            
ATOM    646  R1  CHO   161      84.989 202.511  34.707  1.00  0.00            
ATOM    647  R2  CHO   161      84.839 204.161  36.907  1.00  0.00            
ATOM    648  R3  CHO   161      87.489 203.511  37.157  1.00  0.00            
ATOM    649  R4  CHO   161      87.239 206.311  38.107  1.00  0.00            
ATOM    650  R5  CHO   161      88.589 205.561  36.557  1.00  0.00            
ATOM    651  C1  CHO   161      91.139 206.961  39.057  1.00  0.00           C
ATOM    652  C2  CHO   161      94.789 209.811  38.057  1.00  0.00           C
ATOM    653  ROH CHO   162       4.389 205.911  33.507  1.00  0.00            
ATOM    654  R1  CHO   162       3.589 206.761  30.957  1.00  0.00            
ATOM    655  R2  CHO   162       5.039 208.611  29.457  1.00  0.00            
ATOM    656  R3  CHO   162       4.939 206.611  27.557  1.00  0.00            
ATOM    657  R4  CHO   162       6.039 208.911  26.157  1.00  0.00            
ATOM    658  R5  CHO   162       4.339 207.761  25.557  1.00  0.00            
ATOM    659  C1  CHO   162       6.539 207.311  22.457  1.00  0.00           C
ATOM    660  C2  CHO   162       4.189 205.961  19.957  1.00  0.00           C
ATOM    661  ROH CHO   163      22.189 194.311  25.657  1.00  0.00            
ATOM    662  R1  CHO   163      20.689 196.261  24.257  1.00  0.00            
ATOM    663  R2  CHO   163      18.189 195.811  23.207  1.00  0.00            
ATOM    664  R3  CHO   163      17.539 198.011  24.657  1.00  0.00            
ATOM    665  R4  CHO   163      16.339 198.461  22.007  1.00  0.00            
ATOM    666  R5  CHO   163      17.689 199.811  23.107  1.00  0.00            
ATOM    667  C1  CHO   163      14.639 202.061  22.657  1.00  0.00           C
ATOM    668  C2  CHO   163      15.889 205.661  21.157  1.00  0.00           C
ATOM    669  ROH CHO   164      57.339  35.311  26.907  1.00  0.00            
ATOM    670  R1  CHO   164      55.339  34.261  28.607  1.00  0.00            
ATOM    671  R2  CHO   164      55.789  32.411  30.557  1.00  0.00            
ATOM    672  R3  CHO   164      54.639  34.211  32.157  1.00  0.00            
ATOM    673  R4  CHO   164      54.389  31.711  33.657  1.00  0.00            
ATOM    674  R5  CHO   164      52.789  33.061  33.157  1.00  0.00            
ATOM    675  C1  CHO   164      52.439  33.061  36.957  1.00  0.00           C
ATOM    676  C2  CHO   164      48.689  35.311  38.357  1.00  0.00           C
ATOM    677  ROH CHO   165     131.489  80.161  25.507  1.00  0.00            
ATOM    678  R1  CHO   165     131.239  77.461  25.157  1.00  0.00            
ATOM    679  R2  CHO   165     131.139  75.661  27.257  1.00  0.00            
ATOM    680  R3  CHO   165     128.789  74.811  26.107  1.00  0.00            
ATOM    681  R4  CHO   165     129.289  72.811  28.207  1.00  0.00            
ATOM    682  R5  CHO   165     128.939  72.461  26.107  1.00  0.00            
ATOM    683  C1  CHO   165     126.089  70.511  27.657  1.00  0.00           C
ATOM    684  C2  CHO   165     125.189  68.011  30.207  1.00  0.00           C
ATOM    685  ROH CHO   166     155.789 100.461  24.257  1.00  0.00            
ATOM    686  R1  CHO   166     157.339 100.311  26.607  1.00  0.00            
ATOM    687  R2  CHO   166     156.389  99.411  29.057  1.00  0.00            
ATOM    688  R3  CHO   166     158.439  97.761  28.957  1.00  0.00            
ATOM    689  R4  CHO   166     157.889  97.961  31.807  1.00  0.00            
ATOM    690  R5  CHO   166     159.789  98.311  30.857  1.00  0.00            
ATOM    691  C1  CHO   166     160.689  95.461  33.307  1.00  0.00           C
ATOM    692  C2  CHO   166     160.439  91.361  33.357  1.00  0.00           C
ATOM    693  ROH CHO   167     166.139  36.761  21.807  1.00  0.00            
ATOM    694  R1  CHO   167     164.089  35.811  23.407  1.00  0.00            
ATOM    695  R2  CHO   167     164.489  33.861  25.407  1.00  0.00            
ATOM    696  R3  CHO   167     163.239  35.711  26.957  1.00  0.00            
ATOM    697  R4  CHO   167     162.339  33.161  28.007  1.00  0.00            
ATOM    698  R5  CHO   167     161.089  34.761  27.357  1.00  0.00            
ATOM    699  C1  CHO   167     159.889  34.411  30.957  1.00  0.00           C
ATOM    700  C2  CHO   167     156.989  35.511  33.457  1.00  0.00           C
ATOM    701  ROH CHO   168     185.889  81.811  35.057  1.00  0.00            
ATOM    702  R1  CHO   168     187.289  82.961  37.257  1.00  0.00            
ATOM    703  R2  CHO   168     187.839  85.661  37.407  1.00  0.00            
ATOM    704  R3  CHO   168     186.489  85.461  39.807  1.00  0.00            
ATOM    705  R4  CHO   168     188.989  86.961  40.357  1.00  0.00            
ATOM    706  R5  CHO   168     188.289  85.161  41.407  1.00  0.00            
ATOM    707  C1  CHO   168     188.439  87.611  44.357  1.00  0.00           C
ATOM    708  C2  CHO   168     189.639  90.511  44.757  1.00  0.00           C
ATOM    709  ROH CHO   169     109.239 212.961  30.407  1.00  0.00            
ATOM    710  R1  CHO   169     108.539 211.811  27.907  1.00  0.00            
ATOM    711  R2  CHO   169     107.789 213.361  25.707  1.00  0.00            
ATOM    712  R3  CHO   169     109.789 211.961  24.507  1.00  0.00            
ATOM    713  R4  CHO   169     107.889 212.661  22.357  1.00  0.00            
ATOM    714  R5  CHO   169     108.639 210.661  22.857  1.00  0.00            
ATOM    715  C1  CHO   169     109.839 210.911  19.207  1.00  0.00           C
ATOM    716  C2  CHO   169     109.589 209.961  16.757  1.00  0.00           C
ATOM    717  ROH CHO   170     127.839 118.561  25.407  1.00  0.00            
ATOM    718  R1  CHO   170     129.489 117.111  27.107  1.00  0.00            
ATOM    719  R2  CHO   170     130.539 114.611  26.457  1.00  0.00            
ATOM    720  R3  CHO   170     132.889 115.811  27.007  1.00  0.00            
ATOM    721  R4  CHO   170     133.089 113.161  28.207  1.00  0.00            
ATOM    722  R5  CHO   170     133.439 115.061  29.207  1.00  0.00            
ATOM    723  C1  CHO   170     136.839 113.411  29.757  1.00  0.00           C
ATOM    724  C2  CHO   170     138.289 112.011  33.807  1.00  0.00           C
ATOM    725  ROH CHO   171     154.289 163.811  36.307  1.00  0.00            
ATOM    726  R1  CHO   171     152.289 164.511  34.507  1.00  0.00            
ATOM    727  R2  CHO   171     152.189 163.461  31.907  1.00  0.00            
ATOM    728  R3  CHO   171     149.689 162.761  32.657  1.00  0.00            
ATOM    729  R4  CHO   171     149.539 162.761  29.757  1.00  0.00            
ATOM    730  R5  CHO   171     148.239 163.811  31.107  1.00  0.00            
ATOM    731  C1  CHO   171     145.739 161.611  29.207  1.00  0.00           C
ATOM    732  C2  CHO   171     143.639 161.861  25.757  1.00  0.00           C
ATOM    733  ROH CHO   172     125.389   8.161  33.707  1.00  0.00            
ATOM    734  R1  CHO   172     124.839   6.361  31.557  1.00  0.00            
ATOM    735  R2  CHO   172     125.739   6.761  29.007  1.00  0.00            
ATOM    736  R3  CHO   172     126.789   4.261  29.307  1.00  0.00            
ATOM    737  R4  CHO   172     126.489   4.611  26.407  1.00  0.00            
ATOM    738  R5  CHO   172     125.739   3.011  27.607  1.00  0.00            
ATOM    739  C1  CHO   172     127.889   1.011  25.207  1.00  0.00           C
ATOM    740  C2  CHO   172     130.239   0.011  22.557  1.00  0.00           C
ATOM    741  ROH CHO   173     118.039  98.511  26.207  1.00  0.00            
ATOM    742  R1  CHO   173     120.389  98.711  24.707  1.00  0.00            
ATOM    743  R2  CHO   173     122.889  99.261  25.907  1.00  0.00            
ATOM    744  R3  CHO   173     123.589  97.061  24.507  1.00  0.00            
ATOM    745  R4  CHO   173     126.089  98.661  24.807  1.00  0.00            
ATOM    746  R5  CHO   173     125.239  97.861  22.957  1.00  0.00            
ATOM    747  C1  CHO   173     128.739  96.211  22.907  1.00  0.00           C
ATOM    748  C2  CHO   173     130.389  92.111  23.757  1.00  0.00           C
ATOM    749  ROH CHO   174      61.489  69.111  35.557  1.00  0.00            
ATOM    750  R1  CHO   174      63.839  69.411  33.957  1.00  0.00            
ATOM    751  R2  CHO   174      63.739  69.261  31.207  1.00  0.00            
ATOM    752  R3  CHO   174      65.039  71.561  31.357  1.00  0.00            
ATOM    753  R4  CHO   174      66.339  70.261  29.107  1.00  0.00            
ATOM    754  R5  CHO   174      67.339  71.011  30.807  1.00  0.00            
ATOM    755  C1  CHO   174      69.039  73.011  28.057  1.00  0.00           C
ATOM    756  C2  CHO   174      68.989  73.661  24.307  1.00  0.00           C
ATOM    757  ROH CHO   175     102.189 104.961  24.057  1.00  0.00            
ATOM    758  R1  CHO   175     102.889 104.561  26.807  1.00  0.00            
ATOM    759  R2  CHO   175     104.589 102.511  27.657  1.00  0.00            
ATOM    760  R3  CHO   175     105.939 104.611  28.807  1.00  0.00            
ATOM    761  R4  CHO   175     106.389 102.311  30.557  1.00  0.00            
ATOM    762  R5  CHO   175     105.589 104.261  31.157  1.00  0.00            
ATOM    763  C1  CHO   175     108.689 104.211  33.357  1.00  0.00           C
ATOM    764  C2  CHO   175     111.739 104.711  34.957  1.00  0.00           C
ATOM    765  ROH CHO   176     213.189  82.161  14.607  1.00  0.00            
ATOM    766  R1  CHO   176     212.989  79.961  16.257  1.00  0.00            
ATOM    767  R2  CHO   176     211.289  79.911  18.507  1.00  0.00            
ATOM    768  R3  CHO   176     210.239  77.761  17.257  1.00  0.00            
ATOM    769  R4  CHO   176     208.939  77.861  19.907  1.00  0.00            
ATOM    770  R5  CHO   176     209.889  76.161  19.057  1.00  0.00            
ATOM    771  C1  CHO   176     206.489  74.611  19.557  1.00  0.00           C
ATOM    772  C2  CHO   176     204.339  72.111  21.157  1.00  0.00           C
ATOM    773  ROH CHO   177     165.389 197.811  30.207  1.00  0.00            
ATOM    774  R1  CHO   177     167.739 196.361  30.107  1.00  0.00            
ATOM    775  R2  CHO   177     168.739 194.961  32.307  1.00  0.00            
ATOM    776  R3  CHO   177     168.789 192.861  30.557  1.00  0.00            
ATOM    777  R4  CHO   177     171.089 192.411  32.307  1.00  0.00            
ATOM    778  R5  CHO   177     171.089 192.461  30.107  1.00  0.00            
ATOM    779  C1  CHO   177     172.489 188.961  30.657  1.00  0.00           C
ATOM    780  C2  CHO   177     175.589 187.761  33.157  1.00  0.00           C
ATOM    781  ROH CHO   178     138.539  13.161  15.457  1.00  0.00            
ATOM    782  R1  CHO   178     140.739  11.811  14.507  1.00  0.00            
ATOM    783  R2  CHO   178     141.239   9.111  14.957  1.00  0.00            
ATOM    784  R3  CHO   178     141.439   9.061  12.257  1.00  0.00            
ATOM    785  R4  CHO   178     142.389   6.411  13.207  1.00  0.00            
ATOM    786  R5  CHO   178     143.439   7.811  11.857  1.00  0.00            
ATOM    787  C1  CHO   178     143.239   4.761   9.607  1.00  0.00           C
ATOM    788  C2  CHO   178     144.839   2.311   8.707  1.00  0.00           C
ATOM    789  ROH CHO   179      64.789 117.861  22.907  1.00  0.00            
ATOM    790  R1  CHO   179      66.089 116.911  25.207  1.00  0.00            
ATOM    791  R2  CHO   179      68.389 118.011  26.207  1.00  0.00            
ATOM    792  R3  CHO   179      66.939 118.211  28.507  1.00  0.00            
ATOM    793  R4  CHO   179      69.689 118.811  29.307  1.00  0.00            
ATOM    794  R5  CHO   179      68.389 117.311  30.157  1.00  0.00            
ATOM    795  C1  CHO   179      69.089 119.411  33.257  1.00  0.00           C
ATOM    796  C2  CHO   179      70.189 121.961  35.957  1.00  0.00           C
ATOM    797  ROH CHO   180      98.989  17.811  23.257  1.00  0.00            
ATOM    798  R1  CHO   180      97.339  17.611  25.557  1.00  0.00            
ATOM    799  R2  CHO   180      95.789  19.661  26.457  1.00  0.00            
ATOM    800  R3  CHO   180      93.789  17.811  26.257  1.00  0.00            
ATOM    801  R4  CHO   180      92.839  19.761  28.257  1.00  0.00            
ATOM    802  R5  CHO   180      92.989  17.611  28.507  1.00  0.00            
ATOM    803  C1  CHO   180      89.289  18.161  29.157  1.00  0.00           C
ATOM    804  C2  CHO   180      89.639  20.661  31.857  1.00  0.00           C
ATOM    805  ROH CHO   181     129.789 180.761  24.207  1.00  0.00            
ATOM    806  R1  CHO   181     131.639 181.461  22.157  1.00  0.00            
ATOM    807  R2  CHO   181     131.839 179.961  19.807  1.00  0.00            
ATOM    808  R3  CHO   181     131.439 182.361  18.657  1.00  0.00            
ATOM    809  R4  CHO   181     132.889 180.811  16.607  1.00  0.00            
ATOM    810  R5  CHO   181     133.439 182.761  17.357  1.00  0.00            
ATOM    811  C1  CHO   181     133.039 183.511  13.657  1.00  0.00           C
ATOM    812  C2  CHO   181     133.789 187.311  12.807  1.00  0.00           C
ATOM    813  ROH CHO   182      94.489 186.511  22.657  1.00  0.00            
ATOM    814  R1  CHO   182      92.539 185.461  24.457  1.00  0.00            
ATOM    815  R2  CHO   182      89.889 186.161  24.307  1.00  0.00            
ATOM    816  R3  CHO   182      89.539 183.461  24.207  1.00  0.00            
ATOM    817  R4  CHO   182      86.889 184.511  24.957  1.00  0.00            
ATOM    818  R5  CHO   182      88.039 182.961  26.007  1.00  0.00            
ATOM    819  C1  CHO   182      84.839 181.061  25.257  1.00  0.00           C
ATOM    820  C2  CHO   182      81.139 181.061  23.257  1.00  0.00           C
ATOM    821  ROH CHO   183      15.739  85.911  16.957  1.00  0.00            
ATOM    822  R1  CHO   183      14.839  83.361  17.657  1.00  0.00            
ATOM    823  R2  CHO   183      16.439  81.161  17.507  1.00  0.00            
ATOM    824  R3  CHO   183      15.739  80.861  20.107  1.00  0.00            
ATOM    825  R4  CHO   183      16.839  78.161  19.357  1.00  0.00            
ATOM    826  R5  CHO   183      14.889  78.561  20.257  1.00  0.00            
ATOM    827  C1  CHO   183      16.389  76.211  22.857  1.00  0.00           C
ATOM    828  C2  CHO   183      14.489  74.611  25.157  1.00  0.00           C
ATOM    829  ROH CHO   184      12.439 177.861  38.507  1.00  0.00            
ATOM    830  R1  CHO   184      12.639 180.611  37.707  1.00  0.00            
ATOM    831  R2  CHO   184      13.289 181.361  35.157  1.00  0.00            
ATOM    832  R3  CHO   184      10.989 182.761  35.307  1.00  0.00            
ATOM    833  R4  CHO   184      12.589 184.161  33.257  1.00  0.00            
ATOM    834  R5  CHO   184      11.689 185.061  35.057  1.00  0.00            
ATOM    835  C1  CHO   184       9.989 187.161  32.357  1.00  0.00           C
ATOM    836  C2  CHO   184       9.189 187.561  28.607  1.00  0.00           C
ATOM    837  ROH CHO   185      88.089  91.161  30.157  1.00  0.00            
ATOM    838  R1  CHO   185      87.739  89.761  32.607  1.00  0.00            
ATOM    839  R2  CHO   185      86.089  87.611  32.907  1.00  0.00            
ATOM    840  R3  CHO   185      88.339  86.411  33.907  1.00  0.00            
ATOM    841  R4  CHO   185      86.139  85.011  35.207  1.00  0.00            
ATOM    842  R5  CHO   185      87.839  86.011  36.207  1.00  0.00            
ATOM    843  C1  CHO   185      88.289  82.461  37.507  1.00  0.00           C
ATOM    844  C2  CHO   185      85.789  79.911  38.507  1.00  0.00           C
ATOM    845  ROH CHO   186     155.889  91.961  22.457  1.00  0.00            
ATOM    846  R1  CHO   186     154.189  89.911  23.407  1.00  0.00            
ATOM    847  R2  CHO   186     154.489  87.261  22.557  1.00  0.00            
ATOM    848  R3  CHO   186     154.639  86.761  25.207  1.00  0.00            
ATOM    849  R4  CHO   186     153.589  84.261  24.057  1.00  0.00            
ATOM    850  R5  CHO   186     152.689  85.461  25.707  1.00  0.00            
ATOM    851  C1  CHO   186     153.239  82.111  27.457  1.00  0.00           C
ATOM    852  C2  CHO   186     150.589  77.961  26.307  1.00  0.00           C
ATOM    853  ROH CHO   187     203.389  49.961  11.757  1.00  0.00            
ATOM    854  R1  CHO   187     203.639  47.511  13.207  1.00  0.00            
ATOM    855  R2  CHO   187     204.089  47.511  15.957  1.00  0.00            
ATOM    856  R3  CHO   187     201.939  45.861  16.007  1.00  0.00            
ATOM    857  R4  CHO   187     202.889  45.911  18.757  1.00  0.00            
ATOM    858  R5  CHO   187     202.539  44.211  17.557  1.00  0.00            
ATOM    859  C1  CHO   187     200.189  43.511  20.457  1.00  0.00           C
ATOM    860  C2  CHO   187     199.889  42.461  24.357  1.00  0.00           C
ATOM    861  ROH CHO   188      47.989 159.161  20.607  1.00  0.00            
ATOM    862  R1  CHO   188      49.539 161.461  21.157  1.00  0.00            
ATOM    863  R2  CHO   188      48.439 163.811  22.107  1.00  0.00            
ATOM    864  R3  CHO   188      50.289 163.511  24.107  1.00  0.00            
ATOM    865  R4  CHO   188      49.139 166.161  24.557  1.00  0.00            
ATOM    866  R5  CHO   188      51.239 165.711  24.307  1.00  0.00            
ATOM    867  C1  CHO   188      51.289 167.261  27.807  1.00  0.00           C
ATOM    868  C2  CHO   188      52.989 167.961  31.207  1.00  0.00           C
ATOM    869  ROH CHO   189      12.289  27.411  28.507  1.00  0.00            
ATOM    870  R1  CHO   189      11.239  26.711  31.057  1.00  0.00            
ATOM    871  R2  CHO   189      12.489  24.961  32.757  1.00  0.00            
ATOM    872  R3  CHO   189      12.339  27.061  34.557  1.00  0.00            
ATOM    873  R4  CHO   189      12.039  24.611  36.157  1.00  0.00            
ATOM    874  R5  CHO   189      10.689  26.361  36.107  1.00  0.00            
ATOM    875  C1  CHO   189      11.589  26.361  39.807  1.00  0.00           C
ATOM    876  C2  CHO   189      13.339  25.861  42.807  1.00  0.00           C
ATOM    877  ROH CHO   190      75.289 197.311  27.457  1.00  0.00            
ATOM    878  R1  CHO   190      74.489 197.011  30.157  1.00  0.00            
ATOM    879  R2  CHO   190      73.339 199.061  31.557  1.00  0.00            
ATOM    880  R3  CHO   190      71.339 197.261  32.007  1.00  0.00            
ATOM    881  R4  CHO   190      70.989 199.261  34.107  1.00  0.00            
ATOM    882  R5  CHO   190      71.189 197.111  34.357  1.00  0.00            
ATOM    883  C1  CHO   190      67.789 197.661  35.957  1.00  0.00           C
ATOM    884  C2  CHO   190      64.089 200.611  36.407  1.00  0.00           C
ATOM    885  ROH CHO   191      34.639 167.111  30.457  1.00  0.00            
ATOM    886  R1  CHO   191      32.089 168.061  29.607  1.00  0.00            
ATOM    887  R2  CHO   191      29.839 167.811  31.107  1.00  0.00            
ATOM    888  R3  CHO   191      29.689 170.511  30.807  1.00  0.00            
ATOM    889  R4  CHO   191      26.939 169.711  31.557  1.00  0.00            
ATOM    890  R5  CHO   191      27.539 170.861  29.807  1.00  0.00            
ATOM    891  C1  CHO   191      25.139 173.311  31.457  1.00  0.00           C
ATOM    892  C2  CHO   191      22.989 175.711  28.857  1.00  0.00           C
ATOM    893  ROH CHO   192     179.689  52.611  20.807  1.00  0.00            
ATOM    894  R1  CHO   192     178.289  54.261  22.657  1.00  0.00            
ATOM    895  R2  CHO   192     175.589  54.311  22.707  1.00  0.00            
ATOM    896  R3  CHO   192     175.939  53.711  25.307  1.00  0.00            
ATOM    897  R4  CHO   192     173.539  55.361  25.307  1.00  0.00            
ATOM    898  R5  CHO   192     175.239  55.711  26.507  1.00  0.00            
ATOM    899  C1  CHO   192     172.689  55.461  29.257  1.00  0.00           C
ATOM    900  C2  CHO   192     174.989  54.411  32.457  1.00  0.00           C
ATOM    901  ROH CHO   193     109.689   7.711  20.057  1.00  0.00            
ATOM    902  R1  CHO   193     110.939  10.111  19.257  1.00  0.00            
ATOM    903  R2  CHO   193     111.939  11.911  21.057  1.00  0.00            
ATOM    904  R3  CHO   193     114.239  11.611  19.657  1.00  0.00            
ATOM    905  R4  CHO   193     114.239  14.411  20.507  1.00  0.00            
ATOM    906  R5  CHO   193     114.489  13.711  18.457  1.00  0.00            
ATOM    907  C1  CHO   193     117.789  15.661  18.857  1.00  0.00           C
ATOM    908  C2  CHO   193     121.289  15.011  19.857  1.00  0.00           C
ATOM    909  ROH CHO   194      23.639  35.561  28.507  1.00  0.00            
ATOM    910  R1  CHO   194      21.389  34.611  27.057  1.00  0.00            
ATOM    911  R2  CHO   194      21.439  34.061  24.407  1.00  0.00            
ATOM    912  R3  CHO   194      20.439  31.611  25.257  1.00  0.00            
ATOM    913  R4  CHO   194      19.589  31.911  22.457  1.00  0.00            
ATOM    914  R5  CHO   194      18.289  31.461  24.207  1.00  0.00            
ATOM    915  C1  CHO   194      17.539  28.361  22.107  1.00  0.00           C
ATOM    916  C2  CHO   194      15.339  26.411  19.657  1.00  0.00           C
ATOM    917  ROH CHO   195     160.939  31.211  23.057  1.00  0.00            
ATOM    918  R1  CHO   195     163.439  30.311  22.057  1.00  0.00            
ATOM    919  R2  CHO   195     164.889  31.811  20.257  1.00  0.00            
ATOM    920  R3  CHO   195     166.839  31.461  22.157  1.00  0.00            
ATOM    921  R4  CHO   195     168.239  32.461  19.807  1.00  0.00            
ATOM    922  R5  CHO   195     168.789  30.661  20.957  1.00  0.00            
ATOM    923  C1  CHO   195     172.039  32.511  21.257  1.00  0.00           C
ATOM    924  C2  CHO   195     173.939  35.911  20.707  1.00  0.00           C
ATOM    925  ROH CHO   196     192.689 136.311  21.557  1.00  0.00            
ATOM    926  R1  CHO   196     193.939 134.711  23.557  1.00  0.00            
ATOM    927  R2  CHO   196     196.589 134.611  23.857  1.00  0.00            
ATOM    928  R3  CHO   196     196.089 135.311  26.457  1.00  0.00            
ATOM    929  R4  CHO   196     198.789 134.311  26.557  1.00  0.00            
ATOM    930  R5  CHO   196     197.139 133.611  27.757  1.00  0.00            
ATOM    931  C1  CHO   196     199.489 134.761  30.507  1.00  0.00           C
ATOM    932  C2  CHO   196     198.439 137.211  33.957  1.00  0.00           C
ATOM    933  ROH CHO   197     160.889 115.961  25.857  1.00  0.00            
ATOM    934  R1  CHO   197     160.589 118.511  27.157  1.00  0.00            
ATOM    935  R2  CHO   197     161.639 120.811  26.057  1.00  0.00            
ATOM    936  R3  CHO   197     159.139 121.711  26.357  1.00  0.00            
ATOM    937  R4  CHO   197     160.789 123.911  27.307  1.00  0.00            
ATOM    938  R5  CHO   197     159.139 122.961  28.407  1.00  0.00            
ATOM    939  C1  CHO   197     157.889 126.561  28.307  1.00  0.00           C
ATOM    940  C2  CHO   197     159.539 130.061  30.557  1.00  0.00           C
ATOM    941  ROH CHO   198      55.339  55.511  20.357  1.00  0.00            
ATOM    942  R1  CHO   198      57.989  55.011  21.257  1.00  0.00            
ATOM    943  R2  CHO   198      58.539  53.411  23.457  1.00  0.00            
ATOM    944  R3  CHO   198      60.139  52.111  21.657  1.00  0.00            
ATOM    945  R4  CHO   198      61.339  51.561  24.307  1.00  0.00            
ATOM    946  R5  CHO   198      62.339  52.411  22.557  1.00  0.00            
ATOM    947  C1  CHO   198      64.439  49.261  23.107  1.00  0.00           C
ATOM    948  C2  CHO   198      67.689  48.511  23.457  1.00  0.00           C
ATOM    949  ROH CHO   199      93.189 147.011  39.357  1.00  0.00            
ATOM    950  R1  CHO   199      92.639 149.711  40.057  1.00  0.00            
ATOM    951  R2  CHO   199      94.489 151.361  41.307  1.00  0.00            
ATOM    952  R3  CHO   199      93.989 153.011  39.207  1.00  0.00            
ATOM    953  R4  CHO   199      95.939 154.411  40.807  1.00  0.00            
ATOM    954  R5  CHO   199      94.039 155.161  40.157  1.00  0.00            
ATOM    955  C1  CHO   199      96.339 157.761  38.557  1.00  0.00           C
ATOM    956  C2  CHO   199      97.389 159.461  35.607  1.00  0.00           C
ATOM    957  ROH CHO   200      80.839 128.461  34.007  1.00  0.00            
ATOM    958  R1  CHO   200      78.939 130.311  33.007  1.00  0.00            
ATOM    959  R2  CHO   200      76.589 129.461  31.857  1.00  0.00            
ATOM    960  R3  CHO   200      75.439 131.111  33.707  1.00  0.00            
ATOM    961  R4  CHO   200      73.289 130.561  31.807  1.00  0.00            
ATOM    962  R5  CHO   200      73.989 132.511  32.457  1.00  0.00            
ATOM    963  C1  CHO   200      70.339 132.761  33.557  1.00  0.00           C
ATOM    964  C2  CHO   200      68.789 135.961  33.957  1.00  0.00           C
ATOM    965  ROH CHO   201      52.889 156.511  29.957  1.00  0.00            
ATOM    966  R1  CHO   201      52.839 153.911  30.957  1.00  0.00            
ATOM    967  R2  CHO   201      54.189 151.811  29.757  1.00  0.00            
ATOM    968  R3  CHO   201      55.239 151.511  32.257  1.00  0.00            
ATOM    969  R4  CHO   201      56.339 149.261  30.707  1.00  0.00            
ATOM    970  R5  CHO   201      55.289 149.111  32.607  1.00  0.00            
ATOM    971  C1  CHO   201      58.589 147.511  33.607  1.00  0.00           C
ATOM    972  C2  CHO   201      62.789 148.411  32.757  1.00  0.00           C
ATOM    973  ROH CHO   202     106.039  35.111  18.457  1.00  0.00            
ATOM    974  R1  CHO   202     106.889  36.261  20.907  1.00  0.00            
ATOM    975  R2  CHO   202     109.239  35.511  22.157  1.00  0.00            
ATOM    976  R3  CHO   202     109.739  38.161  22.057  1.00  0.00            
ATOM    977  R4  CHO   202     111.389  37.261  24.307  1.00  0.00            
ATOM    978  R5  CHO   202     109.939  38.861  24.307  1.00  0.00            
ATOM    979  C1  CHO   202     113.089  40.711  25.407  1.00  0.00           C
ATOM    980  C2  CHO   202     115.039  39.261  28.707  1.00  0.00           C
ATOM    981  ROH CHO   203      41.889 189.461  32.657  1.00  0.00            
ATOM    982  R1  CHO   203      44.439 189.761  31.457  1.00  0.00            
ATOM    983  R2  CHO   203      45.839 187.611  30.457  1.00  0.00            
ATOM    984  R3  CHO   203      45.939 189.161  28.207  1.00  0.00            
ATOM    985  R4  CHO   203      48.039 187.161  27.807  1.00  0.00            
ATOM    986  R5  CHO   203      48.289 189.311  27.707  1.00  0.00            
ATOM    987  C1  CHO   203      49.389 188.311  24.157  1.00  0.00           C
ATOM    988  C2  CHO   203      49.039 188.411  19.907  1.00  0.00           C
ATOM    989  ROH CHO   204     190.739   6.061  27.507  1.00  0.00            
ATOM    990  R1  CHO   204     191.839   4.061  29.157  1.00  0.00            
ATOM    991  R2  CHO   204     193.389   4.611  31.407  1.00  0.00            
ATOM    992  R3  CHO   204     191.589   3.011  32.657  1.00  0.00            
ATOM    993  R4  CHO   204     194.089   2.461  34.007  1.00  0.00            
ATOM    994  R5  CHO   204     192.739   1.011  33.157  1.00  0.00            
ATOM    995  C1  CHO   204     192.839  -0.239  36.757  1.00  0.00           C
ATOM    996  C2  CHO   204     194.089  -2.939  39.757  1.00  0.00           C
ATOM    997  ROH CHO   205      44.239 209.961  26.757  1.00  0.00            
ATOM    998  R1  CHO   205      46.989 209.861  27.407  1.00  0.00            
ATOM    999  R2  CHO   205      47.889 209.711  30.007  1.00  0.00            
ATOM   1000  R3  CHO   205      49.189 207.511  29.107  1.00  0.00            
ATOM   1001  R4  CHO   205      50.339 208.011  31.757  1.00  0.00            
ATOM   1002  R5  CHO   205      51.439 207.761  29.907  1.00  0.00            
ATOM   1003  C1  CHO   205      52.989 204.961  31.957  1.00  0.00           C
ATOM   1004  C2  CHO   205      54.489 203.261  34.857  1.00  0.00           C
ATOM   1005  ROH CHO   206     141.289  60.111  27.607  1.00  0.00            
ATOM   1006  R1  CHO   206     141.239  62.861  27.007  1.00  0.00            
ATOM   1007  R2  CHO   206     142.889  64.061  25.207  1.00  0.00            
ATOM   1008  R3  CHO   206     140.589  64.961  24.107  1.00  0.00            
ATOM   1009  R4  CHO   206     142.689  66.561  22.807  1.00  0.00            
ATOM   1010  R5  CHO   206     140.939  67.311  23.807  1.00  0.00            
ATOM   1011  C1  CHO   206     140.439  68.861  20.357  1.00  0.00           C
ATOM   1012  C2  CHO   206     142.339  71.561  21.857  1.00  0.00           C
ATOM   1013  ROH CHO   207      97.639 110.661  37.707  1.00  0.00            
ATOM   1014  R1  CHO   207      98.539 108.361  38.957  1.00  0.00            
ATOM   1015  R2  CHO   207      96.939 106.161  39.307  1.00  0.00            
ATOM   1016  R3  CHO   207      98.989 104.811  38.057  1.00  0.00            
ATOM   1017  R4  CHO   207      97.389 102.661  39.307  1.00  0.00            
ATOM   1018  R5  CHO   207      99.539 103.011  39.557  1.00  0.00            
ATOM   1019  C1  CHO   207      99.539  99.461  38.107  1.00  0.00           C
ATOM   1020  C2  CHO   207     101.839  95.811  37.157  1.00  0.00           C
ATOM   1021  ROH CHO   208     156.039  32.711  22.257  1.00  0.00            
ATOM   1022  R1  CHO   208     156.939  35.011  23.657  1.00  0.00            
ATOM   1023  R2  CHO   208     159.539  35.811  23.607  1.00  0.00            
ATOM   1024  R3  CHO   208     158.439  38.161  22.807  1.00  0.00            
ATOM   1025  R4  CHO   208     161.089  38.911  23.857  1.00  0.00            
ATOM   1026  R5  CHO   208     159.139  39.761  24.457  1.00  0.00            
ATOM   1027  C1  CHO   208     160.939  42.961  23.307  1.00  0.00           C
ATOM   1028  C2  CHO   208     161.789  46.161  21.507  1.00  0.00           C
ATOM   1029  ROH CHO   209     148.939 183.861  28.957  1.00  0.00            
ATOM   1030  R1  CHO   209     149.989 181.211  29.007  1.00  0.00            
ATOM   1031  R2  CHO   209     151.289 180.061  26.857  1.00  0.00            
ATOM   1032  R3  CHO   209     153.189 179.561  28.757  1.00  0.00            
ATOM   1033  R4  CHO   209     153.439 177.361  26.857  1.00  0.00            
ATOM   1034  R5  CHO   209     153.189 177.161  29.007  1.00  0.00            
ATOM   1035  C1  CHO   209     156.439 175.311  28.607  1.00  0.00           C
ATOM   1036  C2  CHO   209     157.689 173.461  29.957  1.00  0.00           C
ATOM   1037  ROH CHO   210      -3.061 166.511  34.107  1.00  0.00            
ATOM   1038  R1  CHO   210      -0.411 167.411  34.257  1.00  0.00            
ATOM   1039  R2  CHO   210       1.339 167.311  32.107  1.00  0.00            
ATOM   1040  R3  CHO   210       1.639 169.961  32.657  1.00  0.00            
ATOM   1041  R4  CHO   210       3.839 169.261  30.857  1.00  0.00            
ATOM   1042  R5  CHO   210       3.989 170.211  32.807  1.00  0.00            
ATOM   1043  C1  CHO   210       5.639 172.911  30.607  1.00  0.00           C
ATOM   1044  C2  CHO   210       9.689 172.961  28.407  1.00  0.00           C
ATOM   1045  ROH CHO   211     119.889 108.561  31.707  1.00  0.00            
ATOM   1046  R1  CHO   211     121.939 110.311  32.707  1.00  0.00            
ATOM   1047  R2  CHO   211     124.189 109.361  33.907  1.00  0.00            
ATOM   1048  R3  CHO   211     125.439 110.861  32.057  1.00  0.00            
ATOM   1049  R4  CHO   211     127.339 110.811  34.307  1.00  0.00            
ATOM   1050  R5  CHO   211     126.589 112.561  33.307  1.00  0.00            
ATOM   1051  C1  CHO   211     130.339 113.061  32.757  1.00  0.00           C
ATOM   1052  C2  CHO   211     133.239 113.861  34.707  1.00  0.00           C
ATOM   1053  ROH CHO   212      45.689  78.661  25.457  1.00  0.00            
ATOM   1054  R1  CHO   212      43.289  80.111  25.357  1.00  0.00            
ATOM   1055  R2  CHO   212      40.889  79.261  26.457  1.00  0.00            
ATOM   1056  R3  CHO   212      40.989  81.711  27.707  1.00  0.00            
ATOM   1057  R4  CHO   212      38.139  80.911  27.707  1.00  0.00            
ATOM   1058  R5  CHO   212      38.989  82.811  27.007  1.00  0.00            
ATOM   1059  C1  CHO   212      36.639  84.111  29.657  1.00  0.00           C
ATOM   1060  C2  CHO   212      34.189  86.561  29.107  1.00  0.00           C
ATOM   1061  ROH CHO   213       9.289  49.061  31.407  1.00  0.00            
ATOM   1062  R1  CHO   213      10.439  49.111  28.857  1.00  0.00            
ATOM   1063  R2  CHO   213       9.339  47.861  26.657  1.00  0.00            
ATOM   1064  R3  CHO   213       9.539  50.361  25.557  1.00  0.00            
ATOM   1065  R4  CHO   213       8.389  48.711  23.407  1.00  0.00            
ATOM   1066  R5  CHO   213      10.189  49.961  23.307  1.00  0.00            
ATOM   1067  C1  CHO   213       8.089  51.511  20.507  1.00  0.00           C
ATOM   1068  C2  CHO   213       8.939  50.361  16.457  1.00  0.00           C
ATOM   1069  ROH CHO   214     154.289  18.611  30.707  1.00  0.00            
ATOM   1070  R1  CHO   214     153.539  15.911  30.407  1.00  0.00            
ATOM   1071  R2  CHO   214     152.189  14.561  32.407  1.00  0.00            
ATOM   1072  R3  CHO   214     150.389  14.111  30.407  1.00  0.00            
ATOM   1073  R4  CHO   214     150.739  11.461  31.707  1.00  0.00            
ATOM   1074  R5  CHO   214     150.939  11.911  29.557  1.00  0.00            
ATOM   1075  C1  CHO   214     148.189   9.261  29.407  1.00  0.00           C
ATOM   1076  C2  CHO   214     144.139   9.461  31.207  1.00  0.00           C
ATOM   1077  ROH CHO   215     122.189  62.811  23.807  1.00  0.00            
ATOM   1078  R1  CHO   215     121.939  60.011  24.107  1.00  0.00            
ATOM   1079  R2  CHO   215     122.889  58.661  26.257  1.00  0.00            
ATOM   1080  R3  CHO   215     120.389  57.811  26.457  1.00  0.00            
ATOM   1081  R4  CHO   215     121.989  55.511  27.307  1.00  0.00            
ATOM   1082  R5  CHO   215     120.389  55.511  25.757  1.00  0.00            
ATOM   1083  C1  CHO   215     118.989  52.811  28.107  1.00  0.00           C
ATOM   1084  C2  CHO   215     118.239  50.211  30.957  1.00  0.00           C
ATOM   1085  ROH CHO   216     194.339  59.611  27.657  1.00  0.00            
ATOM   1086  R1  CHO   216     194.139  56.811  28.107  1.00  0.00            
ATOM   1087  R2  CHO   216     194.689  54.961  26.157  1.00  0.00            
ATOM   1088  R3  CHO   216     196.389  54.011  28.057  1.00  0.00            
ATOM   1089  R4  CHO   216     196.789  52.261  25.707  1.00  0.00            
ATOM   1090  R5  CHO   216     196.239  51.611  27.707  1.00  0.00            
ATOM   1091  C1  CHO   216     199.489  49.661  27.257  1.00  0.00           C
ATOM   1092  C2  CHO   216     200.139  46.011  28.157  1.00  0.00           C
ATOM   1093  ROH CHO   217     126.989 209.111  35.757  1.00  0.00            
ATOM   1094  R1  CHO   217     129.189 209.461  34.057  1.00  0.00            
ATOM   1095  R2  CHO   217     131.589 210.611  34.907  1.00  0.00            
ATOM   1096  R3  CHO   217     132.689 208.311  33.957  1.00  0.00            
ATOM   1097  R4  CHO   217     134.789 210.311  33.657  1.00  0.00            
ATOM   1098  R5  CHO   217     133.989 209.011  32.107  1.00  0.00            
ATOM   1099  C1  CHO   217     137.689 207.961  32.057  1.00  0.00           C
ATOM   1100  C2  CHO   217     140.239 206.011  29.757  1.00  0.00           C
ATOM   1101  ROH CHO   218      78.039  37.811  15.757  1.00  0.00            
ATOM   1102  R1  CHO   218      77.039  35.461  16.907  1.00  0.00            
ATOM   1103  R2  CHO   218      78.739  33.511  17.907  1.00  0.00            
ATOM   1104  R3  CHO   218      77.189  33.761  20.157  1.00  0.00            
ATOM   1105  R4  CHO   218      78.089  31.011  20.207  1.00  0.00            
ATOM   1106  R5  CHO   218      75.989  31.711  20.357  1.00  0.00            
ATOM   1107  C1  CHO   218      76.239  29.811  23.657  1.00  0.00           C
ATOM   1108  C2  CHO   218      75.839  26.711  23.907  1.00  0.00           C
ATOM   1109  ROH CHO   219     137.339  26.911  33.657  1.00  0.00            
ATOM   1110  R1  CHO   219     136.689  26.911  30.907  1.00  0.00            
ATOM   1111  R2  CHO   219     138.089  28.511  29.107  1.00  0.00            
ATOM   1112  R3  CHO   219     138.589  26.161  27.807  1.00  0.00            
ATOM   1113  R4  CHO   219     138.939  28.211  25.757  1.00  0.00            
ATOM   1114  R5  CHO   219     137.689  26.461  25.607  1.00  0.00            
ATOM   1115  C1  CHO   219     139.889  25.811  22.657  1.00  0.00           C
ATOM   1116  C2  CHO   219     138.189  24.761  20.207  1.00  0.00           C
ATOM   1117  ROH CHO   220     163.389  64.411  33.357  1.00  0.00            
ATOM   1118  R1  CHO   220     164.289  66.911  32.357  1.00  0.00            
ATOM   1119  R2  CHO   220     164.489  67.411  29.657  1.00  0.00            
ATOM   1120  R3  CHO   220     162.939  69.611  30.307  1.00  0.00            
ATOM   1121  R4  CHO   220     164.689  70.511  28.107  1.00  0.00            
ATOM   1122  R5  CHO   220     164.439  71.411  30.057  1.00  0.00            
ATOM   1123  C1  CHO   220     163.389  74.311  27.807  1.00  0.00           C
ATOM   1124  C2  CHO   220     160.539  77.461  26.857  1.00  0.00           C
ATOM   1125  ROH CHO   221     104.939   1.161  17.357  1.00  0.00            
ATOM   1126  R1  CHO   221     104.139   2.461  19.757  1.00  0.00            
ATOM   1127  R2  CHO   221     105.439   4.761  20.657  1.00  0.00            
ATOM   1128  R3  CHO   221     102.889   5.811  20.707  1.00  0.00            
ATOM   1129  R4  CHO   221     104.539   7.711  22.207  1.00  0.00            
ATOM   1130  R5  CHO   221     102.689   6.711  22.907  1.00  0.00            
ATOM   1131  C1  CHO   221     101.639  10.361  23.157  1.00  0.00           C
ATOM   1132  C2  CHO   221     104.939  13.861  25.007  1.00  0.00           C
ATOM   1133  ROH CHO   222     146.289  93.561   9.357  1.00  0.00            
ATOM   1134  R1  CHO   222     144.289  92.111  10.707  1.00  0.00            
ATOM   1135  R2  CHO   222     144.789  90.661  12.957  1.00  0.00            
ATOM   1136  R3  CHO   222     142.739  92.111  14.007  1.00  0.00            
ATOM   1137  R4  CHO   222     142.939  89.811  15.857  1.00  0.00            
ATOM   1138  R5  CHO   222     141.139  90.511  14.857  1.00  0.00            
ATOM   1139  C1  CHO   222     140.039  90.861  18.507  1.00  0.00           C
ATOM   1140  C2  CHO   222     138.539  93.361  20.457  1.00  0.00           C
ATOM   1141  ROH CHO   223     182.489  59.311  21.257  1.00  0.00            
ATOM   1142  R1  CHO   223     182.489  56.711  22.207  1.00  0.00            
ATOM   1143  R2  CHO   223     184.889  55.361  22.857  1.00  0.00            
ATOM   1144  R3  CHO   223     183.589  54.961  25.207  1.00  0.00            
ATOM   1145  R4  CHO   223     186.239  53.711  25.557  1.00  0.00            
ATOM   1146  R5  CHO   223     184.289  52.761  25.857  1.00  0.00            
ATOM   1147  C1  CHO   223     185.739  52.261  29.357  1.00  0.00           C
ATOM   1148  C2  CHO   223     186.839  49.111  30.857  1.00  0.00           C
ATOM   1149  ROH CHO   224     158.739  29.311  18.707  1.00  0.00            
ATOM   1150  R1  CHO   224     160.339  31.611  18.657  1.00  0.00            
ATOM   1151  R2  CHO   224     159.889  33.661  16.807  1.00  0.00            
ATOM   1152  R3  CHO   224     159.789  35.211  19.057  1.00  0.00            
ATOM   1153  R4  CHO   224     160.939  36.961  17.007  1.00  0.00            
ATOM   1154  R5  CHO   224     161.789  36.561  19.007  1.00  0.00            
ATOM   1155  C1  CHO   224     161.439  40.311  19.207  1.00  0.00           C
ATOM   1156  C2  CHO   224     162.189  42.811  16.707  1.00  0.00           C
ATOM   1157  ROH CHO   225     209.489  58.011  13.457  1.00  0.00            
ATOM   1158  R1  CHO   225     209.689  58.911  16.107  1.00  0.00            
ATOM   1159  R2  CHO   225     208.739  61.361  16.957  1.00  0.00            
ATOM   1160  R3  CHO   225     207.489  59.811  18.807  1.00  0.00            
ATOM   1161  R4  CHO   225     207.889  62.411  20.207  1.00  0.00            
ATOM   1162  R5  CHO   225     208.439  60.361  20.907  1.00  0.00            
ATOM   1163  C1  CHO   225     206.289  61.511  23.757  1.00  0.00           C
ATOM   1164  C2  CHO   225     202.739  61.561  25.557  1.00  0.00           C
ATOM   1165  ROH CHO   226      74.089  20.361  25.857  1.00  0.00            
ATOM   1166  R1  CHO   226      76.439  21.711  25.007  1.00  0.00            
ATOM   1167  R2  CHO   226      78.089  23.061  26.757  1.00  0.00            
ATOM   1168  R3  CHO   226      79.989  21.461  25.657  1.00  0.00            
ATOM   1169  R4  CHO   226      81.389  22.961  27.757  1.00  0.00            
ATOM   1170  R5  CHO   226      81.989  22.811  25.657  1.00  0.00            
ATOM   1171  C1  CHO   226      85.089  21.411  27.307  1.00  0.00           C
ATOM   1172  C2  CHO   226      85.589  23.661  30.307  1.00  0.00           C
ATOM   1173  ROH CHO   227      64.439  31.411  22.757  1.00  0.00            
ATOM   1174  R1  CHO   227      63.239  32.261  25.157  1.00  0.00            
ATOM   1175  R2  CHO   227      60.789  31.361  26.007  1.00  0.00            
ATOM   1176  R3  CHO   227      62.189  30.711  28.307  1.00  0.00            
ATOM   1177  R4  CHO   227      59.489  29.561  28.707  1.00  0.00            
ATOM   1178  R5  CHO   227      60.539  30.911  30.057  1.00  0.00            
ATOM   1179  C1  CHO   227      60.039  27.961  32.357  1.00  0.00           C
ATOM   1180  C2  CHO   227      56.739  28.011  35.157  1.00  0.00           C
ATOM   1181  ROH CHO   228      69.889  19.411  29.707  1.00  0.00            
ATOM   1182  R1  CHO   228      70.639  17.811  31.857  1.00  0.00            
ATOM   1183  R2  CHO   228      71.639  18.761  34.257  1.00  0.00            
ATOM   1184  R3  CHO   228      69.639  17.311  35.357  1.00  0.00            
ATOM   1185  R4  CHO   228      71.439  17.961  37.557  1.00  0.00            
ATOM   1186  R5  CHO   228      70.739  16.011  36.957  1.00  0.00            
ATOM   1187  C1  CHO   228      69.439  16.061  40.557  1.00  0.00           C
ATOM   1188  C2  CHO   228      71.789  16.011  43.007  1.00  0.00           C
ATOM   1189  ROH CHO   229      70.439 154.661  42.957  1.00  0.00            
ATOM   1190  R1  CHO   229      68.889 155.411  40.707  1.00  0.00            
ATOM   1191  R2  CHO   229      69.889 155.461  38.157  1.00  0.00            
ATOM   1192  R3  CHO   229      67.789 153.861  37.607  1.00  0.00            
ATOM   1193  R4  CHO   229      68.539 155.011  35.007  1.00  0.00            
ATOM   1194  R5  CHO   229      66.539 155.061  35.907  1.00  0.00            
ATOM   1195  C1  CHO   229      65.739 153.211  32.657  1.00  0.00           C
ATOM   1196  C2  CHO   229      62.239 153.061  31.657  1.00  0.00           C
ATOM   1197  ROH CHO   230     165.589 122.611  29.457  1.00  0.00            
ATOM   1198  R1  CHO   230     163.189 121.311  29.857  1.00  0.00            
ATOM   1199  R2  CHO   230     162.739 119.611  32.057  1.00  0.00            
ATOM   1200  R3  CHO   230     160.589 121.261  32.457  1.00  0.00            
ATOM   1201  R4  CHO   230     159.639 118.561  33.057  1.00  0.00            
ATOM   1202  R5  CHO   230     158.739 119.961  31.707  1.00  0.00            
ATOM   1203  C1  CHO   230     155.789 119.461  34.057  1.00  0.00           C
ATOM   1204  C2  CHO   230     151.439 119.811  34.307  1.00  0.00           C
ATOM   1205  ROH CHO   231     205.739 218.361  24.807  1.00  0.00            
ATOM   1206  R1  CHO   231     204.839 216.011  26.157  1.00  0.00            
ATOM   1207  R2  CHO   231     202.739 216.111  27.957  1.00  0.00            
ATOM   1208  R3  CHO   231     201.739 214.161  26.357  1.00  0.00            
ATOM   1209  R4  CHO   231     200.689 213.511  29.007  1.00  0.00            
ATOM   1210  R5  CHO   231     201.789 212.161  27.707  1.00  0.00            
ATOM   1211  C1  CHO   231     198.539 210.211  28.107  1.00  0.00           C
ATOM   1212  C2  CHO   231     196.989 207.761  28.657  1.00  0.00           C
ATOM   1213  ROH CHO   232      48.839 192.411  31.307  1.00  0.00            
ATOM   1214  R1  CHO   232      49.239 189.711  32.157  1.00  0.00            
ATOM   1215  R2  CHO   232      51.339 188.211  31.207  1.00  0.00            
ATOM   1216  R3  CHO   232      51.839 187.861  33.857  1.00  0.00            
ATOM   1217  R4  CHO   232      52.739 185.361  32.607  1.00  0.00            
ATOM   1218  R5  CHO   232      51.339 185.561  34.257  1.00  0.00            
ATOM   1219  C1  CHO   232      53.989 183.411  35.907  1.00  0.00           C
ATOM   1220  C2  CHO   232      53.689 180.511  37.607  1.00  0.00           C
ATOM   1221  ROH CHO   233     142.639 128.761  22.357  1.00  0.00            
ATOM   1222  R1  CHO   233     145.039 128.961  23.707  1.00  0.00            
ATOM   1223  R2  CHO   233     146.039 131.411  24.657  1.00  0.00            
ATOM   1224  R3  CHO   233     146.089 130.061  27.057  1.00  0.00            
ATOM   1225  R4  CHO   233     148.089 132.211  27.307  1.00  0.00            
ATOM   1226  R5  CHO   233     148.439 130.061  27.607  1.00  0.00            
ATOM   1227  C1  CHO   233     149.439 131.411  31.057  1.00  0.00           C
ATOM   1228  C2  CHO   233     151.639 131.761  34.007  1.00  0.00           C
ATOM   1229  ROH CHO   234     198.089 105.461  39.707  1.00  0.00            
ATOM   1230  R1  CHO   234     200.339 104.961  38.007  1.00  0.00            
ATOM   1231  R2  CHO   234     201.739 102.611  38.057  1.00  0.00            
ATOM   1232  R3  CHO   234     201.089 102.611  35.407  1.00  0.00            
ATOM   1233  R4  CHO   234     203.389 100.661  35.657  1.00  0.00            
ATOM   1234  R5  CHO   234     203.239 102.411  34.307  1.00  0.00            
ATOM   1235  C1  CHO   234     203.789  99.611  31.807  1.00  0.00           C
ATOM   1236  C2  CHO   234     206.739  98.061  31.257  1.00  0.00           C
ATOM   1237  ROH CHO   235     129.489  31.161  28.107  1.00  0.00            
ATOM   1238  R1  CHO   235     128.239  29.211  26.607  1.00  0.00            
ATOM   1239  R2  CHO   235     129.489  27.861  24.507  1.00  0.00            
ATOM   1240  R3  CHO   235     128.739  25.661  25.907  1.00  0.00            
ATOM   1241  R4  CHO   235     129.289  24.661  23.157  1.00  0.00            
ATOM   1242  R5  CHO   235     127.389  24.411  24.307  1.00  0.00            
ATOM   1243  C1  CHO   235     128.439  20.711  23.707  1.00  0.00           C
ATOM   1244  C2  CHO   235     125.039  18.861  22.157  1.00  0.00           C
ATOM   1245  ROH CHO   236     191.039  20.111  30.357  1.00  0.00            
ATOM   1246  R1  CHO   236     192.489  20.311  32.807  1.00  0.00            
ATOM   1247  R2  CHO   236     191.789  22.061  34.857  1.00  0.00            
ATOM   1248  R3  CHO   236     191.789  19.761  36.357  1.00  0.00            
ATOM   1249  R4  CHO   236     192.639  21.811  38.207  1.00  0.00            
ATOM   1250  R5  CHO   236     193.639  19.961  37.757  1.00  0.00            
ATOM   1251  C1  CHO   236     193.189  19.561  41.507  1.00  0.00           C
ATOM   1252  C2  CHO   236     196.489  21.711  41.457  1.00  0.00           C
ATOM   1253  ROH CHO   237     162.539  11.161  39.757  1.00  0.00            
ATOM   1254  R1  CHO   237     163.989  10.011  37.657  1.00  0.00            
ATOM   1255  R2  CHO   237     162.889   8.211  35.857  1.00  0.00            
ATOM   1256  R3  CHO   237     163.889   9.961  34.007  1.00  0.00            
ATOM   1257  R4  CHO   237     163.639   7.461  32.557  1.00  0.00            
ATOM   1258  R5  CHO   237     165.389   8.711  32.707  1.00  0.00            
ATOM   1259  C1  CHO   237     164.989   8.611  28.907  1.00  0.00           C
ATOM   1260  C2  CHO   237     164.539  10.661  24.857  1.00  0.00           C
ATOM   1261  ROH CHO   238     121.139 146.211  37.057  1.00  0.00            
ATOM   1262  R1  CHO   238     118.489 145.111  36.957  1.00  0.00            
ATOM   1263  R2  CHO   238     117.189 144.361  39.207  1.00  0.00            
ATOM   1264  R3  CHO   238     115.239 146.061  38.207  1.00  0.00            
ATOM   1265  R4  CHO   238     113.739 143.911  39.557  1.00  0.00            
ATOM   1266  R5  CHO   238     113.489 144.561  37.507  1.00  0.00            
ATOM   1267  C1  CHO   238     109.939 145.211  38.807  1.00  0.00           C
ATOM   1268  C2  CHO   238     107.389 144.561  40.907  1.00  0.00           C
ATOM   1269  ROH CHO   239     183.389  50.511  34.007  1.00  0.00            
ATOM   1270  R1  CHO   239     181.589  50.861  31.807  1.00  0.00            
ATOM   1271  R2  CHO   239     179.839  53.011  31.707  1.00  0.00            
ATOM   1272  R3  CHO   239     181.089  53.511  29.307  1.00  0.00            
ATOM   1273  R4  CHO   239     178.989  55.511  29.507  1.00  0.00            
ATOM   1274  R5  CHO   239     179.289  54.111  27.857  1.00  0.00            
ATOM   1275  C1  CHO   239     179.689  57.461  26.007  1.00  0.00           C
ATOM   1276  C2  CHO   239     178.039  59.411  23.757  1.00  0.00           C
ATOM   1277  ROH CHO   240      22.239  56.061  24.807  1.00  0.00            
ATOM   1278  R1  CHO   240      19.889  57.661  24.857  1.00  0.00            
ATOM   1279  R2  CHO   240      19.689  59.961  26.507  1.00  0.00            
ATOM   1280  R3  CHO   240      19.089  61.211  24.157  1.00  0.00            
ATOM   1281  R4  CHO   240      17.889  62.811  26.257  1.00  0.00            
ATOM   1282  R5  CHO   240      16.889  62.061  24.457  1.00  0.00            
ATOM   1283  C1  CHO   240      16.289  65.811  23.907  1.00  0.00           C
ATOM   1284  C2  CHO   240      12.889  66.711  21.557  1.00  0.00           C
ATOM   1285  ROH CHO   241     137.739  25.111   9.307  1.00  0.00            
ATOM   1286  R1  CHO   241     135.339  24.911  10.757  1.00  0.00            
ATOM   1287  R2  CHO   241     132.889  25.461   9.557  1.00  0.00            
ATOM   1288  R3  CHO   241     132.289  22.961  10.557  1.00  0.00            
ATOM   1289  R4  CHO   241     129.689  24.461  10.507  1.00  0.00            
ATOM   1290  R5  CHO   241     130.589  23.411  12.257  1.00  0.00            
ATOM   1291  C1  CHO   241     127.289  21.561  12.057  1.00  0.00           C
ATOM   1292  C2  CHO   241     125.389  20.161  15.857  1.00  0.00           C
ATOM   1293  ROH CHO   242      25.389 177.811  23.607  1.00  0.00            
ATOM   1294  R1  CHO   242      24.789 180.061  25.257  1.00  0.00            
ATOM   1295  R2  CHO   242      22.439 180.261  26.707  1.00  0.00            
ATOM   1296  R3  CHO   242      24.189 180.711  28.757  1.00  0.00            
ATOM   1297  R4  CHO   242      21.839 182.311  29.407  1.00  0.00            
ATOM   1298  R5  CHO   242      23.889 183.011  29.307  1.00  0.00            
ATOM   1299  C1  CHO   242      23.039 183.911  32.907  1.00  0.00           C
ATOM   1300  C2  CHO   242      20.339 186.361  33.257  1.00  0.00           C
ATOM   1301  ROH CHO   243      41.439  65.111  22.357  1.00  0.00            
ATOM   1302  R1  CHO   243      39.439  65.861  24.257  1.00  0.00            
ATOM   1303  R2  CHO   243      37.589  67.811  23.707  1.00  0.00            
ATOM   1304  R3  CHO   243      35.789  65.861  24.407  1.00  0.00            
ATOM   1305  R4  CHO   243      34.289  68.361  24.657  1.00  0.00            
ATOM   1306  R5  CHO   243      34.539  66.761  26.207  1.00  0.00            
ATOM   1307  C1  CHO   243      30.739  66.811  25.857  1.00  0.00           C
ATOM   1308  C2  CHO   243      26.539  69.811  26.457  1.00  0.00           C
ATOM   1309  ROH CHO   244     175.539 150.511  35.707  1.00  0.00            
ATOM   1310  R1  CHO   244     173.439 149.361  37.157  1.00  0.00            
ATOM   1311  R2  CHO   244     173.789 147.661  39.307  1.00  0.00            
ATOM   1312  R3  CHO   244     172.189 149.411  40.607  1.00  0.00            
ATOM   1313  R4  CHO   244     172.539 147.211  42.507  1.00  0.00            
ATOM   1314  R5  CHO   244     170.739 148.061  41.807  1.00  0.00            
ATOM   1315  C1  CHO   244     170.389 148.561  45.607  1.00  0.00           C
ATOM   1316  C2  CHO   244     170.739 145.111  46.957  1.00  0.00           C
ATOM   1317  ROH CHO   245     135.389 205.161  28.907  1.00  0.00            
ATOM   1318  R1  CHO   245     136.089 206.061  26.307  1.00  0.00            
ATOM   1319  R2  CHO   245     138.239 204.961  24.857  1.00  0.00            
ATOM   1320  R3  CHO   245     136.289 204.561  22.957  1.00  0.00            
ATOM   1321  R4  CHO   245     138.789 204.661  21.457  1.00  0.00            
ATOM   1322  R5  CHO   245     136.989 205.861  21.107  1.00  0.00            
ATOM   1323  C1  CHO   245     137.339 204.111  17.707  1.00  0.00           C
ATOM   1324  C2  CHO   245     138.789 205.161  14.607  1.00  0.00           C
ATOM   1325  ROH CHO   246     119.289 161.361  27.857  1.00  0.00            
ATOM   1326  R1  CHO   246     119.489 158.611  27.307  1.00  0.00            
ATOM   1327  R2  CHO   246     121.589 157.011  28.157  1.00  0.00            
ATOM   1328  R3  CHO   246     119.489 155.511  29.207  1.00  0.00            
ATOM   1329  R4  CHO   246     121.939 153.861  29.507  1.00  0.00            
ATOM   1330  R5  CHO   246     120.039 153.261  28.557  1.00  0.00            
ATOM   1331  C1  CHO   246     120.239 150.611  31.307  1.00  0.00           C
ATOM   1332  C2  CHO   246     122.139 147.661  31.807  1.00  0.00           C
ATOM   1333  ROH CHO   247     143.939 198.311  37.757  1.00  0.00            
ATOM   1334  R1  CHO   247     142.689 200.061  35.907  1.00  0.00            
ATOM   1335  R2  CHO   247     143.239 199.911  33.207  1.00  0.00            
ATOM   1336  R3  CHO   247     140.539 199.711  33.007  1.00  0.00            
ATOM   1337  R4  CHO   247     141.439 200.311  30.257  1.00  0.00            
ATOM   1338  R5  CHO   247     139.889 201.411  31.407  1.00  0.00            
ATOM   1339  C1  CHO   247     137.889 200.361  28.407  1.00  0.00           C
ATOM   1340  C2  CHO   247     138.389 200.261  25.357  1.00  0.00           C
ATOM   1341  ROH CHO   248      89.589 202.111  32.557  1.00  0.00            
ATOM   1342  R1  CHO   248      92.189 203.061  31.957  1.00  0.00            
ATOM   1343  R2  CHO   248      93.039 203.661  29.407  1.00  0.00            
ATOM   1344  R3  CHO   248      93.639 206.061  30.507  1.00  0.00            
ATOM   1345  R4  CHO   248      95.589 205.711  28.357  1.00  0.00            
ATOM   1346  R5  CHO   248      96.039 206.161  30.457  1.00  0.00            
ATOM   1347  C1  CHO   248      97.639 209.211  28.757  1.00  0.00           C
ATOM   1348  C2  CHO   248      98.089 211.361  26.407  1.00  0.00           C
ATOM   1349  ROH CHO   249      85.789 184.561  30.107  1.00  0.00            
ATOM   1350  R1  CHO   249      87.039 187.111  30.157  1.00  0.00            
ATOM   1351  R2  CHO   249      86.989 188.811  28.007  1.00  0.00            
ATOM   1352  R3  CHO   249      85.989 190.561  29.857  1.00  0.00            
ATOM   1353  R4  CHO   249      87.339 192.261  27.857  1.00  0.00            
ATOM   1354  R5  CHO   249      87.689 192.261  30.007  1.00  0.00            
ATOM   1355  C1  CHO   249      86.589 195.911  29.507  1.00  0.00           C
ATOM   1356  C2  CHO   249      84.689 199.611  28.807  1.00  0.00           C
ATOM   1357  ROH CHO   250      75.739 180.811  29.807  1.00  0.00            
ATOM   1358  R1  CHO   250      73.239 180.061  30.857  1.00  0.00            
ATOM   1359  R2  CHO   250      70.889 181.411  30.257  1.00  0.00            
ATOM   1360  R3  CHO   250      70.039 178.911  29.507  1.00  0.00            
ATOM   1361  R4  CHO   250      67.739 180.661  29.007  1.00  0.00            
ATOM   1362  R5  CHO   250      67.739 178.861  30.207  1.00  0.00            
ATOM   1363  C1  CHO   250      65.089 177.911  27.607  1.00  0.00           C
ATOM   1364  C2  CHO   250      62.339 174.711  28.657  1.00  0.00           C
ATOM   1365  ROH CHO   251      56.539  62.461  11.307  1.00  0.00            
ATOM   1366  R1  CHO   251      57.289  63.711  13.707  1.00  0.00            
ATOM   1367  R2  CHO   251      58.439  62.311  15.807  1.00  0.00            
ATOM   1368  R3  CHO   251      60.339  64.261  15.557  1.00  0.00            
ATOM   1369  R4  CHO   251      60.589  63.311  18.357  1.00  0.00            
ATOM   1370  R5  CHO   251      60.339  65.361  17.707  1.00  0.00            
ATOM   1371  C1  CHO   251      63.639  65.661  19.607  1.00  0.00           C
ATOM   1372  C2  CHO   251      64.689  66.561  23.557  1.00  0.00           C
ATOM   1373  ROH CHO   252     189.289 198.161  14.307  1.00  0.00            
ATOM   1374  R1  CHO   252     188.989 199.961  16.507  1.00  0.00            
ATOM   1375  R2  CHO   252     187.739 199.211  18.907  1.00  0.00            
ATOM   1376  R3  CHO   252     190.039 200.061  19.957  1.00  0.00            
ATOM   1377  R4  CHO   252     188.189 200.111  22.207  1.00  0.00            
ATOM   1378  R5  CHO   252     189.439 201.761  21.507  1.00  0.00            
ATOM   1379  C1  CHO   252     190.589 201.511  25.157  1.00  0.00           C
ATOM   1380  C2  CHO   252     191.489 203.461  27.957  1.00  0.00           C
ATOM   1381  ROH CHO   253     143.789 108.861  32.957  1.00  0.00            
ATOM   1382  R1  CHO   253     146.589 108.561  33.407  1.00  0.00            
ATOM   1383  R2  CHO   253     147.689 106.211  34.207  1.00  0.00            
ATOM   1384  R3  CHO   253     149.289 106.561  32.007  1.00  0.00            
ATOM   1385  R4  CHO   253     150.389 104.211  33.407  1.00  0.00            
ATOM   1386  R5  CHO   253     151.489 106.011  32.807  1.00  0.00            
ATOM   1387  C1  CHO   253     153.439 103.361  30.857  1.00  0.00           C
ATOM   1388  C2  CHO   253     157.689 103.311  31.757  1.00  0.00           C
ATOM   1389  ROH CHO   254     186.389 114.411  32.857  1.00  0.00            
ATOM   1390  R1  CHO   254     188.739 114.961  34.307  1.00  0.00            
ATOM   1391  R2  CHO   254     191.239 114.761  33.157  1.00  0.00            
ATOM   1392  R3  CHO   254     191.489 117.311  34.057  1.00  0.00            
ATOM   1393  R4  CHO   254     194.239 116.211  34.207  1.00  0.00            
ATOM   1394  R5  CHO   254     193.089 117.161  35.857  1.00  0.00            
ATOM   1395  C1  CHO   254     196.139 119.461  35.657  1.00  0.00           C
ATOM   1396  C2  CHO   254     198.789 122.361  35.657  1.00  0.00           C
ATOM   1397  ROH CHO   255      68.939 218.461  27.857  1.00  0.00            
ATOM   1398  R1  CHO   255      69.089 217.511  30.557  1.00  0.00            
ATOM   1399  R2  CHO   255      71.489 217.161  31.857  1.00  0.00            
ATOM   1400  R3  CHO   255      70.339 218.761  33.707  1.00  0.00            
ATOM   1401  R4  CHO   255      72.939 218.011  34.857  1.00  0.00            
ATOM   1402  R5  CHO   255      70.989 217.811  35.807  1.00  0.00            
ATOM   1403  C1  CHO   255      72.689 220.011  38.407  1.00  0.00           C
ATOM   1404  C2  CHO   255      73.389 221.811  41.407  1.00  0.00           C
ATOM   1405  ROH CHO   256      84.189 184.661  40.157  1.00  0.00            
ATOM   1406  R1  CHO   256      84.689 182.661  38.207  1.00  0.00            
ATOM   1407  R2  CHO   256      82.689 181.311  36.907  1.00  0.00            
ATOM   1408  R3  CHO   256      83.939 182.161  34.707  1.00  0.00            
ATOM   1409  R4  CHO   256      83.239 179.361  34.107  1.00  0.00            
ATOM   1410  R5  CHO   256      85.189 180.211  33.957  1.00  0.00            
ATOM   1411  C1  CHO   256      84.739 179.011  30.357  1.00  0.00           C
ATOM   1412  C2  CHO   256      87.089 176.561  28.557  1.00  0.00           C
ATOM   1413  ROH CHO   257     143.439 106.411  22.507  1.00  0.00            
ATOM   1414  R1  CHO   257     144.639 103.861  22.757  1.00  0.00            
ATOM   1415  R2  CHO   257     146.589 103.361  24.657  1.00  0.00            
ATOM   1416  R3  CHO   257     144.839 101.361  25.307  1.00  0.00            
ATOM   1417  R4  CHO   257     147.489 100.461  26.357  1.00  0.00            
ATOM   1418  R5  CHO   257     146.139  99.311  25.057  1.00  0.00            
ATOM   1419  C1  CHO   257     146.439  96.911  27.957  1.00  0.00           C
ATOM   1420  C2  CHO   257     146.939  92.761  27.457  1.00  0.00           C
ATOM   1421  ROH CHO   258     193.439 159.061  24.557  1.00  0.00            
ATOM   1422  R1  CHO   258     195.139 160.661  26.107  1.00  0.00            
ATOM   1423  R2  CHO   258     197.839 160.411  25.957  1.00  0.00            
ATOM   1424  R3  CHO   258     197.739 163.111  25.507  1.00  0.00            
ATOM   1425  R4  CHO   258     200.589 162.611  26.107  1.00  0.00            
ATOM   1426  R5  CHO   258     199.289 164.061  27.057  1.00  0.00            
ATOM   1427  C1  CHO   258     201.989 166.361  25.757  1.00  0.00           C
ATOM   1428  C2  CHO   258     205.039 168.861  23.907  1.00  0.00           C
ATOM   1429  ROH CHO   259     122.189 220.961  19.157  1.00  0.00            
ATOM   1430  R1  CHO   259     121.039 219.561  21.307  1.00  0.00            
ATOM   1431  R2  CHO   259     119.439 217.361  20.907  1.00  0.00            
ATOM   1432  R3  CHO   259     121.139 216.211  22.657  1.00  0.00            
ATOM   1433  R4  CHO   259     118.589 214.861  23.157  1.00  0.00            
ATOM   1434  R5  CHO   259     119.839 215.861  24.657  1.00  0.00            
ATOM   1435  C1  CHO   259     119.739 212.311  26.107  1.00  0.00           C
ATOM   1436  C2  CHO   259     118.639 211.911  29.357  1.00  0.00           C
ATOM   1437  ROH CHO   260     226.639 219.561  23.807  1.00  0.00            
ATOM   1438  R1  CHO   260     223.989 218.811  23.307  1.00  0.00            
ATOM   1439  R2  CHO   260     223.239 216.911  21.407  1.00  0.00            
ATOM   1440  R3  CHO   260     221.939 215.761  23.507  1.00  0.00            
ATOM   1441  R4  CHO   260     220.039 215.761  21.357  1.00  0.00            
ATOM   1442  R5  CHO   260     219.689 216.561  23.357  1.00  0.00            
ATOM   1443  C1  CHO   260     216.939 214.011  23.257  1.00  0.00           C
ATOM   1444  C2  CHO   260     216.089 210.411  22.307  1.00  0.00           C
ATOM   1445  ROH CHO   261     217.189 124.761  40.407  1.00  0.00            
ATOM   1446  R1  CHO   261     216.239 123.611  38.007  1.00  0.00            
ATOM   1447  R2  CHO   261     213.789 124.361  36.857  1.00  0.00            
ATOM   1448  R3  CHO   261     215.339 124.811  34.657  1.00  0.00            
ATOM   1449  R4  CHO   261     212.639 125.211  33.707  1.00  0.00            
ATOM   1450  R5  CHO   261     214.089 123.861  32.857  1.00  0.00            
ATOM   1451  C1  CHO   261     213.389 126.061  29.807  1.00  0.00           C
ATOM   1452  C2  CHO   261     212.139 128.111  26.607  1.00  0.00           C
ATOM   1453  ROH CHO   262     137.039 122.661  24.107  1.00  0.00            
ATOM   1454  R1  CHO   262     136.989 120.561  22.257  1.00  0.00            
ATOM   1455  R2  CHO   262     139.139 119.911  20.607  1.00  0.00            
ATOM   1456  R3  CHO   262     138.889 117.461  21.707  1.00  0.00            
ATOM   1457  R4  CHO   262     140.739 117.111  19.507  1.00  0.00            
ATOM   1458  R5  CHO   262     138.939 115.961  19.807  1.00  0.00            
ATOM   1459  C1  CHO   262     141.439 113.111  19.857  1.00  0.00           C
ATOM   1460  C2  CHO   262     143.589 111.311  21.907  1.00  0.00           C
ATOM   1461  ROH CHO   263      14.989  53.511  36.307  1.00  0.00            
ATOM   1462  R1  CHO   263      16.889  52.761  34.357  1.00  0.00            
ATOM   1463  R2  CHO   263      17.889  50.111  34.157  1.00  0.00            
ATOM   1464  R3  CHO   263      17.039  50.361  31.557  1.00  0.00            
ATOM   1465  R4  CHO   263      19.389  48.661  31.407  1.00  0.00            
ATOM   1466  R5  CHO   263      19.039  50.511  30.257  1.00  0.00            
ATOM   1467  C1  CHO   263      19.489  48.011  27.407  1.00  0.00           C
ATOM   1468  C2  CHO   263      21.239  45.161  26.457  1.00  0.00           C
ATOM   1469  ROH CHO   264      62.189  56.911  25.207  1.00  0.00            
ATOM   1470  R1  CHO   264      64.889  56.161  24.757  1.00  0.00            
ATOM   1471  R2  CHO   264      66.239  56.711  22.457  1.00  0.00            
ATOM   1472  R3  CHO   264      68.039  57.811  24.107  1.00  0.00            
ATOM   1473  R4  CHO   264      69.239  58.011  21.457  1.00  0.00            
ATOM   1474  R5  CHO   264      70.189  57.111  23.207  1.00  0.00            
ATOM   1475  C1  CHO   264      72.739  59.761  22.457  1.00  0.00           C
ATOM   1476  C2  CHO   264      76.139  60.811  20.957  1.00  0.00           C
ATOM   1477  ROH CHO   265      29.289  89.561  39.907  1.00  0.00            
ATOM   1478  R1  CHO   265      28.639  88.061  37.557  1.00  0.00            
ATOM   1479  R2  CHO   265      29.689  88.661  35.107  1.00  0.00            
ATOM   1480  R3  CHO   265      30.389  86.011  35.157  1.00  0.00            
ATOM   1481  R4  CHO   265      30.239  86.711  32.307  1.00  0.00            
ATOM   1482  R5  CHO   265      29.189  85.111  33.307  1.00  0.00            
ATOM   1483  C1  CHO   265      31.189  83.061  30.707  1.00  0.00           C
ATOM   1484  C2  CHO   265      32.989  80.661  29.107  1.00  0.00           C
ATOM   1485  ROH CHO   266      63.639 196.661  47.207  1.00  0.00            
ATOM   1486  R1  CHO   266      63.239 195.011  44.957  1.00  0.00            
ATOM   1487  R2  CHO   266      61.389 192.961  44.857  1.00  0.00            
ATOM   1488  R3  CHO   266      60.489 194.261  42.657  1.00  0.00            
ATOM   1489  R4  CHO   266      59.189 191.661  42.557  1.00  0.00            
ATOM   1490  R5  CHO   266      60.389 192.611  40.957  1.00  0.00            
ATOM   1491  C1  CHO   266      57.089 192.111  39.107  1.00  0.00           C
ATOM   1492  C2  CHO   266      55.839 189.961  35.857  1.00  0.00           C
ATOM   1493  ROH CHO   267     216.289 187.111  32.257  1.00  0.00            
ATOM   1494  R1  CHO   267     217.989 185.011  31.307  1.00  0.00            
ATOM   1495  R2  CHO   267     218.439 184.611  28.657  1.00  0.00            
ATOM   1496  R3  CHO   267     221.089 184.711  29.457  1.00  0.00            
ATOM   1497  R4  CHO   267     221.139 183.211  26.957  1.00  0.00            
ATOM   1498  R5  CHO   267     221.989 182.611  28.857  1.00  0.00            
ATOM   1499  C1  CHO   267     225.189 182.561  26.707  1.00  0.00           C
ATOM   1500  C2  CHO   267     226.289 180.411  24.557  1.00  0.00           C
ATOM   1501  ROH CHO   268      84.439  24.061  21.657  1.00  0.00            
ATOM   1502  R1  CHO   268      84.389  21.911  19.907  1.00  0.00            
ATOM   1503  R2  CHO   268      86.589  20.311  19.457  1.00  0.00            
ATOM   1504  R3  CHO   268      84.939  18.311  20.157  1.00  0.00            
ATOM   1505  R4  CHO   268      87.239  16.911  18.957  1.00  0.00            
ATOM   1506  R5  CHO   268      85.139  16.711  18.407  1.00  0.00            
ATOM   1507  C1  CHO   268      85.989  13.061  19.307  1.00  0.00           C
ATOM   1508  C2  CHO   268      84.889  10.311  21.257  1.00  0.00           C
ATOM   1509  ROH CHO   269      29.539 141.911  31.657  1.00  0.00            
ATOM   1510  R1  CHO   269      29.489 144.511  32.857  1.00  0.00            
ATOM   1511  R2  CHO   269      28.239 146.661  31.707  1.00  0.00            
ATOM   1512  R3  CHO   269      26.989 146.811  34.107  1.00  0.00            
ATOM   1513  R4  CHO   269      27.389 149.611  33.357  1.00  0.00            
ATOM   1514  R5  CHO   269      27.989 148.661  35.207  1.00  0.00            
ATOM   1515  C1  CHO   269      25.739 151.411  36.557  1.00  0.00           C
ATOM   1516  C2  CHO   269      26.989 154.911  35.757  1.00  0.00           C
ATOM   1517  ROH CHO   270     148.789 210.461  21.357  1.00  0.00            
ATOM   1518  R1  CHO   270     150.739 208.661  22.307  1.00  0.00            
ATOM   1519  R2  CHO   270     153.439 209.011  21.857  1.00  0.00            
ATOM   1520  R3  CHO   270     153.589 208.811  24.557  1.00  0.00            
ATOM   1521  R4  CHO   270     156.389 208.661  23.607  1.00  0.00            
ATOM   1522  R5  CHO   270     155.389 207.261  24.957  1.00  0.00            
ATOM   1523  C1  CHO   270     158.239 208.261  27.207  1.00  0.00           C
ATOM   1524  C2  CHO   270     160.139 206.411  29.757  1.00  0.00           C
ATOM   1525  ROH CHO   271      66.839  84.761  15.207  1.00  0.00            
ATOM   1526  R1  CHO   271      66.689  82.261  13.807  1.00  0.00            
ATOM   1527  R2  CHO   271      67.539  79.911  14.907  1.00  0.00            
ATOM   1528  R3  CHO   271      65.039  79.061  14.357  1.00  0.00            
ATOM   1529  R4  CHO   271      66.589  76.561  14.657  1.00  0.00            
ATOM   1530  R5  CHO   271      65.339  77.111  12.957  1.00  0.00            
ATOM   1531  C1  CHO   271      63.639  73.861  13.957  1.00  0.00           C
ATOM   1532  C2  CHO   271      62.639  71.061  11.457  1.00  0.00           C
ATOM   1533  ROH CHO   272     144.139 226.111  24.557  1.00  0.00            
ATOM   1534  R1  CHO   272     144.289 223.311  24.807  1.00  0.00            
ATOM   1535  R2  CHO   272     143.239 221.561  22.957  1.00  0.00            
ATOM   1536  R3  CHO   272     145.739 220.561  22.857  1.00  0.00            
ATOM   1537  R4  CHO   272     144.139 218.311  23.707  1.00  0.00            
ATOM   1538  R5  CHO   272     145.889 219.061  24.707  1.00  0.00            
ATOM   1539  C1  CHO   272     146.989 215.461  24.057  1.00  0.00           C
ATOM   1540  C2  CHO   272     145.039 211.361  24.807  1.00  0.00           C
ATOM   1541  ROH CHO   273     183.089  42.811  23.157  1.00  0.00            
ATOM   1542  R1  CHO   273     183.439  45.561  22.907  1.00  0.00            
ATOM   1543  R2  CHO   273     185.789  46.711  21.907  1.00  0.00            
ATOM   1544  R3  CHO   273     184.089  47.961  20.157  1.00  0.00            
ATOM   1545  R4  CHO   273     186.089  49.961  20.907  1.00  0.00            
ATOM   1546  R5  CHO   273     183.939  50.111  21.057  1.00  0.00            
ATOM   1547  C1  CHO   273     184.639  53.061  18.757  1.00  0.00           C
ATOM   1548  C2  CHO   273     183.389  57.111  17.207  1.00  0.00           C
ATOM   1549  ROH CHO   274     211.639  63.061  24.707  1.00  0.00            
ATOM   1550  R1  CHO   274     213.189  63.511  27.007  1.00  0.00            
ATOM   1551  R2  CHO   274     215.689  62.411  27.407  1.00  0.00            
ATOM   1552  R3  CHO   274     216.489  64.961  27.757  1.00  0.00            
ATOM   1553  R4  CHO   274     218.789  63.361  28.607  1.00  0.00            
ATOM   1554  R5  CHO   274     217.839  64.961  29.757  1.00  0.00            
ATOM   1555  C1  CHO   274     221.289  66.361  29.657  1.00  0.00           C
ATOM   1556  C2  CHO   274     223.589  68.911  29.957  1.00  0.00           C
ATOM   1557  ROH CHO   275      31.839  23.611  25.557  1.00  0.00            
ATOM   1558  R1  CHO   275      33.239  21.161  25.607  1.00  0.00            
ATOM   1559  R2  CHO   275      35.989  21.011  26.157  1.00  0.00            
ATOM   1560  R3  CHO   275      35.189  19.261  28.057  1.00  0.00            
ATOM   1561  R4  CHO   275      37.739  18.311  27.107  1.00  0.00            
ATOM   1562  R5  CHO   275      35.889  17.111  27.207  1.00  0.00            
ATOM   1563  C1  CHO   275      38.039  14.961  29.457  1.00  0.00           C
ATOM   1564  C2  CHO   275      41.389  13.861  30.557  1.00  0.00           C
ATOM   1565  ROH CHO   276     160.039 122.761  21.407  1.00  0.00            
ATOM   1566  R1  CHO   276     160.339 125.411  22.307  1.00  0.00            
ATOM   1567  R2  CHO   276     158.539 127.411  21.707  1.00  0.00            
ATOM   1568  R3  CHO   276     158.439 127.711  24.407  1.00  0.00            
ATOM   1569  R4  CHO   276     158.039 130.411  23.407  1.00  0.00            
ATOM   1570  R5  CHO   276     159.489 129.811  24.857  1.00  0.00            
ATOM   1571  C1  CHO   276     157.689 132.461  26.907  1.00  0.00           C
ATOM   1572  C2  CHO   276     156.439 134.911  30.057  1.00  0.00           C
ATOM   1573  ROH CHO   277     181.589  92.611  33.857  1.00  0.00            
ATOM   1574  R1  CHO   277     183.439  93.761  32.107  1.00  0.00            
ATOM   1575  R2  CHO   277     185.339  92.261  30.807  1.00  0.00            
ATOM   1576  R3  CHO   277     184.339  93.361  28.557  1.00  0.00            
ATOM   1577  R4  CHO   277     187.139  92.811  27.857  1.00  0.00            
ATOM   1578  R5  CHO   277     186.139  94.761  27.707  1.00  0.00            
ATOM   1579  C1  CHO   277     187.189  94.261  24.107  1.00  0.00           C
ATOM   1580  C2  CHO   277     187.489  93.711  19.707  1.00  0.00           C
ATOM   1581  ROH CHO   278      58.639 200.761  34.907  1.00  0.00            
ATOM   1582  R1  CHO   278      58.639 198.111  33.907  1.00  0.00            
ATOM   1583  R2  CHO   278      60.989 196.661  33.507  1.00  0.00            
ATOM   1584  R3  CHO   278      59.689 194.811  35.057  1.00  0.00            
ATOM   1585  R4  CHO   278      61.389 193.261  33.257  1.00  0.00            
ATOM   1586  R5  CHO   278      59.239 193.011  33.557  1.00  0.00            
ATOM   1587  C1  CHO   278      60.439 189.511  34.557  1.00  0.00           C
ATOM   1588  C2  CHO   278      63.539 187.311  34.257  1.00  0.00           C
ATOM   1589  ROH CHO   279     161.089 200.561  37.757  1.00  0.00            
ATOM   1590  R1  CHO   279     158.939 201.161  36.057  1.00  0.00            
ATOM   1591  R2  CHO   279     157.389 203.511  36.257  1.00  0.00            
ATOM   1592  R3  CHO   279     158.089 203.811  33.657  1.00  0.00            
ATOM   1593  R4  CHO   279     155.539 205.111  33.907  1.00  0.00            
ATOM   1594  R5  CHO   279     156.089 203.561  32.457  1.00  0.00            
ATOM   1595  C1  CHO   279     155.039 206.311  30.057  1.00  0.00           C
ATOM   1596  C2  CHO   279     151.439 206.461  28.257  1.00  0.00           C
ATOM   1597  ROH CHO   280     176.839 223.011  19.457  1.00  0.00            
ATOM   1598  R1  CHO   280     175.889 223.461  22.057  1.00  0.00            
ATOM   1599  R2  CHO   280     173.439 222.561  22.957  1.00  0.00            
ATOM   1600  R3  CHO   280     174.889 221.411  24.907  1.00  0.00            
ATOM   1601  R4  CHO   280     172.339 222.061  26.207  1.00  0.00            
ATOM   1602  R5  CHO   280     174.289 222.661  26.857  1.00  0.00            
ATOM   1603  C1  CHO   280     173.039 220.711  29.907  1.00  0.00           C
ATOM   1604  C2  CHO   280     170.189 218.961  31.907  1.00  0.00           C
ATOM   1605  ROH CHO   281     141.389  28.411   8.457  1.00  0.00            
ATOM   1606  R1  CHO   281     142.339  26.611  10.407  1.00  0.00            
ATOM   1607  R2  CHO   281     143.889  27.461  12.557  1.00  0.00            
ATOM   1608  R3  CHO   281     141.989  26.161  13.957  1.00  0.00            
ATOM   1609  R4  CHO   281     144.189  26.461  15.857  1.00  0.00            
ATOM   1610  R5  CHO   281     143.239  24.561  15.307  1.00  0.00            
ATOM   1611  C1  CHO   281     142.639  24.611  19.107  1.00  0.00           C
ATOM   1612  C2  CHO   281     145.689  22.311  20.157  1.00  0.00           C
ATOM   1613  ROH CHO   282      41.889  65.661  33.057  1.00  0.00            
ATOM   1614  R1  CHO   282      43.389  64.561  30.957  1.00  0.00            
ATOM   1615  R2  CHO   282      42.989  61.911  29.957  1.00  0.00            
ATOM   1616  R3  CHO   282      42.739  63.211  27.607  1.00  0.00            
ATOM   1617  R4  CHO   282      43.839  60.661  26.907  1.00  0.00            
ATOM   1618  R5  CHO   282      44.689  62.611  26.357  1.00  0.00            
ATOM   1619  C1  CHO   282      44.139  61.011  22.907  1.00  0.00           C
ATOM   1620  C2  CHO   282      41.739  60.661  19.807  1.00  0.00           C
ATOM   1621  ROH CHO   283     200.739 154.811  36.307  1.00  0.00            
ATOM   1622  R1  CHO   283     202.839 156.561  37.107  1.00  0.00            
ATOM   1623  R2  CHO   283     205.339 155.661  37.657  1.00  0.00            
ATOM   1624  R3  CHO   283     206.089 157.561  35.857  1.00  0.00            
ATOM   1625  R4  CHO   283     208.589 156.611  36.957  1.00  0.00            
ATOM   1626  R5  CHO   283     207.889 158.711  36.857  1.00  0.00            
ATOM   1627  C1  CHO   283     211.139 158.961  34.807  1.00  0.00           C
ATOM   1628  C2  CHO   283     213.589 160.261  32.407  1.00  0.00           C
ATOM   1629  ROH CHO   284      23.939 142.961  34.907  1.00  0.00            
ATOM   1630  R1  CHO   284      22.139 142.961  37.107  1.00  0.00            
ATOM   1631  R2  CHO   284      21.539 140.711  38.557  1.00  0.00            
ATOM   1632  R3  CHO   284      22.289 142.211  40.657  1.00  0.00            
ATOM   1633  R4  CHO   284      21.389 139.711  41.857  1.00  0.00            
ATOM   1634  R5  CHO   284      20.739 141.711  42.357  1.00  0.00            
ATOM   1635  C1  CHO   284      22.089 140.511  45.757  1.00  0.00           C
ATOM   1636  C2  CHO   284      21.489 136.611  45.807  1.00  0.00           C
ATOM   1637  ROH CHO   285      49.989  95.561  26.357  1.00  0.00            
ATOM   1638  R1  CHO   285      47.239  96.261  26.007  1.00  0.00            
ATOM   1639  R2  CHO   285      45.389  95.911  28.007  1.00  0.00            
ATOM   1640  R3  CHO   285      44.889  98.561  27.607  1.00  0.00            
ATOM   1641  R4  CHO   285      42.339  97.461  28.407  1.00  0.00            
ATOM   1642  R5  CHO   285      42.739  98.711  26.657  1.00  0.00            
ATOM   1643  C1  CHO   285      40.089 100.861  28.307  1.00  0.00           C
ATOM   1644  C2  CHO   285      37.489 104.411  28.607  1.00  0.00           C
ATOM   1645  ROH CHO   286     149.839 106.161  16.957  1.00  0.00            
ATOM   1646  R1  CHO   286     149.889 107.511  19.407  1.00  0.00            
ATOM   1647  R2  CHO   286     147.639 108.311  20.757  1.00  0.00            
ATOM   1648  R3  CHO   286     148.789 106.961  22.807  1.00  0.00            
ATOM   1649  R4  CHO   286     146.939 108.861  24.107  1.00  0.00            
ATOM   1650  R5  CHO   286     148.989 108.661  24.557  1.00  0.00            
ATOM   1651  C1  CHO   286     147.539 107.811  28.007  1.00  0.00           C
ATOM   1652  C2  CHO   286     148.039 112.011  30.007  1.00  0.00           C
ATOM   1653  ROH CHO   287     197.389  84.611  15.257  1.00  0.00            
ATOM   1654  R1  CHO   287     195.239  84.611  17.107  1.00  0.00            
ATOM   1655  R2  CHO   287     195.339  83.311  19.557  1.00  0.00            
ATOM   1656  R3  CHO   287     194.639  85.711  20.507  1.00  0.00            
ATOM   1657  R4  CHO   287     193.989  83.861  22.657  1.00  0.00            
ATOM   1658  R5  CHO   287     192.639  85.311  21.707  1.00  0.00            
ATOM   1659  C1  CHO   287     192.489  86.511  25.357  1.00  0.00           C
ATOM   1660  C2  CHO   287     189.639  88.511  27.157  1.00  0.00           C
ATOM   1661  ROH CHO   288     198.889 223.861  25.957  1.00  0.00            
ATOM   1662  R1  CHO   288     198.089 221.361  24.907  1.00  0.00            
ATOM   1663  R2  CHO   288     199.139 218.961  25.707  1.00  0.00            
ATOM   1664  R3  CHO   288     196.589 218.311  26.157  1.00  0.00            
ATOM   1665  R4  CHO   288     197.889 215.711  25.907  1.00  0.00            
ATOM   1666  R5  CHO   288     196.139 216.361  24.807  1.00  0.00            
ATOM   1667  C1  CHO   288     194.789 213.261  26.507  1.00  0.00           C
ATOM   1668  C2  CHO   288     192.889 210.311  24.207  1.00  0.00           C
ATOM   1669  ROH CHO   289     179.689  20.111  28.457  1.00  0.00            
ATOM   1670  R1  CHO   289     179.339  19.211  25.807  1.00  0.00            
ATOM   1671  R2  CHO   289     176.939  18.361  24.807  1.00  0.00            
ATOM   1672  R3  CHO   289     177.489  20.161  22.857  1.00  0.00            
ATOM   1673  R4  CHO   289     175.039  18.761  21.907  1.00  0.00            
ATOM   1674  R5  CHO   289     176.939  19.061  20.807  1.00  0.00            
ATOM   1675  C1  CHO   289     174.489  20.711  18.407  1.00  0.00           C
ATOM   1676  C2  CHO   289     171.789  22.361  15.857  1.00  0.00           C
ATOM   1677  ROH CHO   290      40.839 100.311  38.557  1.00  0.00            
ATOM   1678  R1  CHO   290      41.139 103.011  39.157  1.00  0.00            
ATOM   1679  R2  CHO   290      42.839 104.011  41.107  1.00  0.00            
ATOM   1680  R3  CHO   290      43.789 105.461  39.057  1.00  0.00            
ATOM   1681  R4  CHO   290      43.939 107.261  41.407  1.00  0.00            
ATOM   1682  R5  CHO   290      42.939 107.661  39.507  1.00  0.00            
ATOM   1683  C1  CHO   290      45.439 110.611  39.657  1.00  0.00           C
ATOM   1684  C2  CHO   290      44.339 114.061  41.157  1.00  0.00           C
ATOM   1685  ROH CHO   291     153.439  41.961  14.807  1.00  0.00            
ATOM   1686  R1  CHO   291     151.589  39.911  14.457  1.00  0.00            
ATOM   1687  R2  CHO   291     152.189  37.411  13.407  1.00  0.00            
ATOM   1688  R3  CHO   291     151.089  36.561  15.707  1.00  0.00            
ATOM   1689  R4  CHO   291     151.639  34.111  14.107  1.00  0.00            
ATOM   1690  R5  CHO   291     149.789  34.661  15.007  1.00  0.00            
ATOM   1691  C1  CHO   291     150.339  31.261  16.707  1.00  0.00           C
ATOM   1692  C2  CHO   291     148.239  28.911  14.557  1.00  0.00           C
ATOM   1693  ROH CHO   292     200.039  71.211  28.757  1.00  0.00            
ATOM   1694  R1  CHO   292     200.039  73.861  27.757  1.00  0.00            
ATOM   1695  R2  CHO   292     198.189  75.811  28.507  1.00  0.00            
ATOM   1696  R3  CHO   292     200.339  77.261  29.207  1.00  0.00            
ATOM   1697  R4  CHO   292     198.439  79.211  28.007  1.00  0.00            
ATOM   1698  R5  CHO   292     200.589  78.861  27.457  1.00  0.00            
ATOM   1699  C1  CHO   292     200.689  82.511  28.407  1.00  0.00           C
ATOM   1700  C2  CHO   292     201.039  85.561  27.807  1.00  0.00           C
ATOM   1701  ROH CHO   293      82.239 185.811  26.707  1.00  0.00            
ATOM   1702  R1  CHO   293      83.239 188.361  26.007  1.00  0.00            
ATOM   1703  R2  CHO   293      81.989 190.011  24.207  1.00  0.00            
ATOM   1704  R3  CHO   293      82.089 191.811  26.257  1.00  0.00            
ATOM   1705  R4  CHO   293      80.739 193.261  24.107  1.00  0.00            
ATOM   1706  R5  CHO   293      82.489 193.911  25.207  1.00  0.00            
ATOM   1707  C1  CHO   293      80.139 196.811  25.957  1.00  0.00           C
ATOM   1708  C2  CHO   293      80.089 200.061  25.657  1.00  0.00           C
ATOM   1709  ROH CHO   294     203.939  14.311  24.257  1.00  0.00            
ATOM   1710  R1  CHO   294     206.289  14.211  25.807  1.00  0.00            
ATOM   1711  R2  CHO   294     208.789  14.461  24.707  1.00  0.00            
ATOM   1712  R3  CHO   294     209.089  16.461  26.507  1.00  0.00            
ATOM   1713  R4  CHO   294     211.839  15.661  25.857  1.00  0.00            
ATOM   1714  R5  CHO   294     210.939  15.811  27.857  1.00  0.00            
ATOM   1715  C1  CHO   294     213.789  18.311  28.257  1.00  0.00           C
ATOM   1716  C2  CHO   294     217.839  17.261  27.857  1.00  0.00           C
ATOM   1717  ROH CHO   295      38.789 176.361  31.457  1.00  0.00            
ATOM   1718  R1  CHO   295      40.489 175.411  29.407  1.00  0.00            
ATOM   1719  R2  CHO   295      42.439 177.011  28.257  1.00  0.00            
ATOM   1720  R3  CHO   295      44.089 174.961  28.957  1.00  0.00            
ATOM   1721  R4  CHO   295      45.639 176.511  27.057  1.00  0.00            
ATOM   1722  R5  CHO   295      45.189 174.361  26.907  1.00  0.00            
ATOM   1723  C1  CHO   295      49.039 174.261  26.957  1.00  0.00           C
ATOM   1724  C2  CHO   295      52.289 172.811  28.957  1.00  0.00           C
ATOM   1725  ROH CHO   296     199.089  32.661  23.807  1.00  0.00            
ATOM   1726  R1  CHO   296     197.289  34.461  25.057  1.00  0.00            
ATOM   1727  R2  CHO   296     197.839  35.811  27.457  1.00  0.00            
ATOM   1728  R3  CHO   296     197.289  37.961  26.007  1.00  0.00            
ATOM   1729  R4  CHO   296     196.589  38.711  28.757  1.00  0.00            
ATOM   1730  R5  CHO   296     195.339  38.861  27.057  1.00  0.00            
ATOM   1731  C1  CHO   296     195.339  42.511  28.157  1.00  0.00           C
ATOM   1732  C2  CHO   296     193.589  42.411  31.557  1.00  0.00           C
ATOM   1733  ROH CHO   297     228.439  27.861  28.257  1.00  0.00            
ATOM   1734  R1  CHO   297     225.839  27.611  29.307  1.00  0.00            
ATOM   1735  R2  CHO   297     223.939  29.611  29.057  1.00  0.00            
ATOM   1736  R3  CHO   297     222.389  27.611  28.007  1.00  0.00            
ATOM   1737  R4  CHO   297     220.539  29.761  28.457  1.00  0.00            
ATOM   1738  R5  CHO   297     220.339  27.711  29.157  1.00  0.00            
ATOM   1739  C1  CHO   297     217.189  27.961  27.057  1.00  0.00           C
ATOM   1740  C2  CHO   297     215.039  27.061  24.407  1.00  0.00           C
ATOM   1741  ROH CHO   298      77.889 125.661  39.707  1.00  0.00            
ATOM   1742  R1  CHO   298      79.639 124.111  41.257  1.00  0.00            
ATOM   1743  R2  CHO   298      79.239 121.411  41.707  1.00  0.00            
ATOM   1744  R3  CHO   298      81.689 121.111  40.657  1.00  0.00            
ATOM   1745  R4  CHO   298      81.389 118.811  42.407  1.00  0.00            
ATOM   1746  R5  CHO   298      83.039 120.261  42.457  1.00  0.00            
ATOM   1747  C1  CHO   298      84.989 117.061  41.807  1.00  0.00           C
ATOM   1748  C2  CHO   298      85.539 115.511  37.707  1.00  0.00           C
ATOM   1749  ROH CHO   299      60.239 103.511  25.007  1.00  0.00            
ATOM   1750  R1  CHO   299      59.989 100.911  26.257  1.00  0.00            
ATOM   1751  R2  CHO   299      61.439  98.711  25.457  1.00  0.00            
ATOM   1752  R3  CHO   299      62.139  98.711  28.107  1.00  0.00            
ATOM   1753  R4  CHO   299      61.989  95.861  27.307  1.00  0.00            
ATOM   1754  R5  CHO   299      60.939  96.761  28.957  1.00  0.00            
ATOM   1755  C1  CHO   299      62.889  94.061  30.857  1.00  0.00           C
ATOM   1756  C2  CHO   299      60.239  91.211  33.307  1.00  0.00           C
ATOM   1757  ROH CHO   300      25.689 127.911  34.757  1.00  0.00            
ATOM   1758  R1  CHO   300      25.889 129.111  32.207  1.00  0.00            
ATOM   1759  R2  CHO   300      27.639 128.261  30.257  1.00  0.00            
ATOM   1760  R3  CHO   300      25.389 128.161  28.757  1.00  0.00            
ATOM   1761  R4  CHO   300      27.589 127.661  26.857  1.00  0.00            
ATOM   1762  R5  CHO   300      25.989 129.161  26.707  1.00  0.00            
ATOM   1763  C1  CHO   300      25.389 127.211  23.457  1.00  0.00           C
ATOM   1764  C2  CHO   300      27.089 127.461  20.957  1.00  0.00           C
ATOM   1765  ROH CHO   301      51.239  48.861  14.707  1.00  0.00            
ATOM   1766  R1  CHO   301      50.539  47.711  17.207  1.00  0.00            
ATOM   1767  R2  CHO   301      52.439  46.761  19.007  1.00  0.00            
ATOM   1768  R3  CHO   301      51.189  48.511  20.707  1.00  0.00            
ATOM   1769  R4  CHO   301      52.639  46.611  22.457  1.00  0.00            
ATOM   1770  R5  CHO   301      50.489  47.111  22.557  1.00  0.00            
ATOM   1771  C1  CHO   301      51.539  48.161  26.057  1.00  0.00           C
ATOM   1772  C2  CHO   301      52.089  47.961  29.457  1.00  0.00           C
ATOM   1773  ROH CHO   302       9.939  27.061  24.157  1.00  0.00            
ATOM   1774  R1  CHO   302       8.839  24.761  25.357  1.00  0.00            
ATOM   1775  R2  CHO   302      10.389  22.861  26.607  1.00  0.00            
ATOM   1776  R3  CHO   302       8.739  23.311  28.707  1.00  0.00            
ATOM   1777  R4  CHO   302      10.789  21.561  29.807  1.00  0.00            
ATOM   1778  R5  CHO   302       8.639  21.261  29.907  1.00  0.00            
ATOM   1779  C1  CHO   302       9.489  21.261  33.607  1.00  0.00           C
ATOM   1780  C2  CHO   302      10.039  20.311  37.507  1.00  0.00           C
ATOM   1781  ROH CHO   303     115.439 191.061  26.757  1.00  0.00            
ATOM   1782  R1  CHO   303     113.389 192.961  26.807  1.00  0.00            
ATOM   1783  R2  CHO   303     110.839 192.411  25.857  1.00  0.00            
ATOM   1784  R3  CHO   303     110.039 193.261  28.307  1.00  0.00            
ATOM   1785  R4  CHO   303     107.689 193.661  26.607  1.00  0.00            
ATOM   1786  R5  CHO   303     108.639 195.161  27.907  1.00  0.00            
ATOM   1787  C1  CHO   303     105.139 195.161  29.357  1.00  0.00           C
ATOM   1788  C2  CHO   303     103.389 198.911  30.507  1.00  0.00           C
ATOM   1789  ROH CHO   304     154.689 195.161  16.907  1.00  0.00            
ATOM   1790  R1  CHO   304     155.339 192.411  16.657  1.00  0.00            
ATOM   1791  R2  CHO   304     156.639 191.011  18.657  1.00  0.00            
ATOM   1792  R3  CHO   304     154.489 189.361  18.407  1.00  0.00            
ATOM   1793  R4  CHO   304     155.739 188.561  20.907  1.00  0.00            
ATOM   1794  R5  CHO   304     155.189 187.261  19.257  1.00  0.00            
ATOM   1795  C1  CHO   304     153.239 185.611  22.057  1.00  0.00           C
ATOM   1796  C2  CHO   304     151.789 185.411  25.157  1.00  0.00           C
ATOM   1797  ROH CHO   305     125.039 189.761  29.557  1.00  0.00            
ATOM   1798  R1  CHO   305     124.439 188.011  31.657  1.00  0.00            
ATOM   1799  R2  CHO   305     124.889 185.311  31.607  1.00  0.00            
ATOM   1800  R3  CHO   305     126.139 185.811  33.957  1.00  0.00            
ATOM   1801  R4  CHO   305     124.289 183.611  34.507  1.00  0.00            
ATOM   1802  R5  CHO   305     124.489 185.511  35.607  1.00  0.00            
ATOM   1803  C1  CHO   305     125.189 183.061  38.457  1.00  0.00           C
ATOM   1804  C2  CHO   305     124.089 182.561  41.807  1.00  0.00           C
ATOM   1805  ROH CHO   306      19.339 121.561  25.557  1.00  0.00            
ATOM   1806  R1  CHO   306      20.089 122.261  28.157  1.00  0.00            
ATOM   1807  R2  CHO   306      18.289 122.761  30.207  1.00  0.00            
ATOM   1808  R3  CHO   306      19.689 120.811  31.507  1.00  0.00            
ATOM   1809  R4  CHO   306      17.739 121.761  33.457  1.00  0.00            
ATOM   1810  R5  CHO   306      19.889 121.661  33.757  1.00  0.00            
ATOM   1811  C1  CHO   306      18.739 119.411  36.607  1.00  0.00           C
ATOM   1812  C2  CHO   306      16.489 119.261  39.757  1.00  0.00           C
ATOM   1813  ROH CHO   307     216.939 170.311  17.257  1.00  0.00            
ATOM   1814  R1  CHO   307     218.589 170.261  19.557  1.00  0.00            
ATOM   1815  R2  CHO   307     220.339 172.311  20.207  1.00  0.00            
ATOM   1816  R3  CHO   307     218.989 172.261  22.557  1.00  0.00            
ATOM   1817  R4  CHO   307     221.489 173.611  23.157  1.00  0.00            
ATOM   1818  R5  CHO   307     220.689 171.861  24.207  1.00  0.00            
ATOM   1819  C1  CHO   307     220.939 174.261  27.157  1.00  0.00           C
ATOM   1820  C2  CHO   307     221.789 174.461  31.007  1.00  0.00           C
ATOM   1821  ROH CHO   308     118.839 169.811  35.107  1.00  0.00            
ATOM   1822  R1  CHO   308     121.139 171.461  34.707  1.00  0.00            
ATOM   1823  R2  CHO   308     122.839 171.161  32.507  1.00  0.00            
ATOM   1824  R3  CHO   308     122.339 173.811  32.207  1.00  0.00            
ATOM   1825  R4  CHO   308     123.589 173.011  29.707  1.00  0.00            
ATOM   1826  R5  CHO   308     124.189 174.661  31.007  1.00  0.00            
ATOM   1827  C1  CHO   308     123.589 176.611  27.757  1.00  0.00           C
ATOM   1828  C2  CHO   308     125.039 178.911  25.107  1.00  0.00           C
ATOM   1829  ROH CHO   309     189.689  70.311  23.157  1.00  0.00            
ATOM   1830  R1  CHO   309     192.289  69.261  23.557  1.00  0.00            
ATOM   1831  R2  CHO   309     192.689  66.761  24.807  1.00  0.00            
ATOM   1832  R3  CHO   309     193.989  66.211  22.557  1.00  0.00            
ATOM   1833  R4  CHO   309     195.239  64.561  24.607  1.00  0.00            
ATOM   1834  R5  CHO   309     196.239  65.861  23.257  1.00  0.00            
ATOM   1835  C1  CHO   309     198.089  62.611  22.357  1.00  0.00           C
ATOM   1836  C2  CHO   309     200.789  62.611  20.907  1.00  0.00           C
ATOM   1837  ROH CHO   310      59.589 163.211  22.757  1.00  0.00            
ATOM   1838  R1  CHO   310      62.389 163.561  22.757  1.00  0.00            
ATOM   1839  R2  CHO   310      63.789 164.361  20.557  1.00  0.00            
ATOM   1840  R3  CHO   310      64.689 166.311  22.207  1.00  0.00            
ATOM   1841  R4  CHO   310      67.139 165.261  20.907  1.00  0.00            
ATOM   1842  R5  CHO   310      66.789 165.461  23.057  1.00  0.00            
ATOM   1843  C1  CHO   310      69.889 167.611  22.707  1.00  0.00           C
ATOM   1844  C2  CHO   310      71.889 169.211  24.607  1.00  0.00           C
ATOM   1845  ROH CHO   311      61.889 117.561  37.157  1.00  0.00            
ATOM   1846  R1  CHO   311      59.839 116.661  35.457  1.00  0.00            
ATOM   1847  R2  CHO   311      59.089 114.011  35.357  1.00  0.00            
ATOM   1848  R3  CHO   311      56.639 115.011  35.857  1.00  0.00            
ATOM   1849  R4  CHO   311      56.089 112.311  34.807  1.00  0.00            
ATOM   1850  R5  CHO   311      55.239 114.161  34.057  1.00  0.00            
ATOM   1851  C1  CHO   311      52.039 112.311  35.007  1.00  0.00           C
ATOM   1852  C2  CHO   311      48.039 111.861  35.507  1.00  0.00           C
ATOM   1853  ROH CHO   312     185.489 141.511  41.307  1.00  0.00            
ATOM   1854  R1  CHO   312     184.789 143.761  39.757  1.00  0.00            
ATOM   1855  R2  CHO   312     183.889 146.111  40.857  1.00  0.00            
ATOM   1856  R3  CHO   312     185.889 147.211  39.407  1.00  0.00            
ATOM   1857  R4  CHO   312     184.089 149.461  40.007  1.00  0.00            
ATOM   1858  R5  CHO   312     184.839 148.811  38.007  1.00  0.00            
ATOM   1859  C1  CHO   312     186.139 152.411  38.157  1.00  0.00           C
ATOM   1860  C2  CHO   312     188.089 154.861  35.957  1.00  0.00           C
ATOM   1861  ROH CHO   313     177.739 206.011  20.257  1.00  0.00            
ATOM   1862  R1  CHO   313     176.739 207.711  22.257  1.00  0.00            
ATOM   1863  R2  CHO   313     175.489 210.111  21.607  1.00  0.00            
ATOM   1864  R3  CHO   313     173.439 209.061  23.157  1.00  0.00            
ATOM   1865  R4  CHO   313     172.839 211.911  22.907  1.00  0.00            
ATOM   1866  R5  CHO   313     173.039 210.761  24.757  1.00  0.00            
ATOM   1867  C1  CHO   313     169.439 212.011  25.107  1.00  0.00           C
ATOM   1868  C2  CHO   313     165.539 213.961  25.107  1.00  0.00           C
ATOM   1869  ROH CHO   314     191.589 216.011  22.457  1.00  0.00            
ATOM   1870  R1  CHO   314     190.489 214.361  24.457  1.00  0.00            
ATOM   1871  R2  CHO   314     187.739 214.411  25.057  1.00  0.00            
ATOM   1872  R3  CHO   314     187.989 211.711  24.607  1.00  0.00            
ATOM   1873  R4  CHO   314     185.339 212.111  25.857  1.00  0.00            
ATOM   1874  R5  CHO   314     186.939 210.761  26.507  1.00  0.00            
ATOM   1875  C1  CHO   314     184.089 208.211  25.907  1.00  0.00           C
ATOM   1876  C2  CHO   314     182.139 206.061  29.057  1.00  0.00           C
ATOM   1877  ROH CHO   315      30.639   7.511  29.157  1.00  0.00            
ATOM   1878  R1  CHO   315      33.139   7.611  27.857  1.00  0.00            
ATOM   1879  R2  CHO   315      33.739   6.061  25.657  1.00  0.00            
ATOM   1880  R3  CHO   315      34.339   8.511  24.507  1.00  0.00            
ATOM   1881  R4  CHO   315      35.889   6.561  22.957  1.00  0.00            
ATOM   1882  R5  CHO   315      36.689   8.311  23.957  1.00  0.00            
ATOM   1883  C1  CHO   315      37.689   9.061  20.357  1.00  0.00           C
ATOM   1884  C2  CHO   315      40.889   8.161  19.407  1.00  0.00           C
ATOM   1885  ROH CHO   316      76.689 149.661  33.857  1.00  0.00            
ATOM   1886  R1  CHO   316      79.339 150.011  34.757  1.00  0.00            
ATOM   1887  R2  CHO   316      80.539 148.361  36.557  1.00  0.00            
ATOM   1888  R3  CHO   316      82.439 148.161  34.657  1.00  0.00            
ATOM   1889  R4  CHO   316      83.539 146.711  36.907  1.00  0.00            
ATOM   1890  R5  CHO   316      84.539 148.311  35.807  1.00  0.00            
ATOM   1891  C1  CHO   316      87.089 145.511  35.307  1.00  0.00           C
ATOM   1892  C2  CHO   316      89.389 143.711  37.907  1.00  0.00           C
ATOM   1893  ROH CHO   317     142.489  82.961  34.307  1.00  0.00            
ATOM   1894  R1  CHO   317     141.989  82.511  31.557  1.00  0.00            
ATOM   1895  R2  CHO   317     141.139  84.561  29.857  1.00  0.00            
ATOM   1896  R3  CHO   317     143.289  83.711  28.357  1.00  0.00            
ATOM   1897  R4  CHO   317     141.589  85.111  26.457  1.00  0.00            
ATOM   1898  R5  CHO   317     142.339  83.011  26.307  1.00  0.00            
ATOM   1899  C1  CHO   317     143.789  84.611  23.107  1.00  0.00           C
ATOM   1900  C2  CHO   317     146.289  82.961  20.857  1.00  0.00           C
ATOM   1901  ROH CHO   318      36.239  44.761  29.807  1.00  0.00            
ATOM   1902  R1  CHO   318      34.839  42.861  28.207  1.00  0.00            
ATOM   1903  R2  CHO   318      32.139  42.961  27.857  1.00  0.00            
ATOM   1904  R3  CHO   318      32.789  42.961  25.207  1.00  0.00            
ATOM   1905  R4  CHO   318      29.889  42.661  25.207  1.00  0.00            
ATOM   1906  R5  CHO   318      31.289  41.361  24.207  1.00  0.00            
ATOM   1907  C1  CHO   318      29.239  42.511  21.207  1.00  0.00           C
ATOM   1908  C2  CHO   318      30.789  42.061  17.357  1.00  0.00           C
ATOM   1909  ROH CHO   319      83.839  63.911  27.757  1.00  0.00            
ATOM   1910  R1  CHO   319      86.239  65.261  28.557  1.00  0.00            
ATOM   1911  R2  CHO   319      88.089  66.211  26.757  1.00  0.00            
ATOM   1912  R3  CHO   319      87.739  68.511  28.107  1.00  0.00            
ATOM   1913  R4  CHO   319      90.589  68.411  27.407  1.00  0.00            
ATOM   1914  R5  CHO   319      89.739  68.711  29.407  1.00  0.00            
ATOM   1915  C1  CHO   319      91.789  71.911  29.057  1.00  0.00           C
ATOM   1916  C2  CHO   319      95.089  74.061  26.607  1.00  0.00           C
ATOM   1917  ROH CHO   320     202.839 169.311  30.007  1.00  0.00            
ATOM   1918  R1  CHO   320     200.339 167.911  29.957  1.00  0.00            
ATOM   1919  R2  CHO   320     199.089 167.211  32.307  1.00  0.00            
ATOM   1920  R3  CHO   320     196.989 168.561  31.157  1.00  0.00            
ATOM   1921  R4  CHO   320     195.789 167.161  33.407  1.00  0.00            
ATOM   1922  R5  CHO   320     195.139 167.061  31.357  1.00  0.00            
ATOM   1923  C1  CHO   320     191.939 168.361  32.957  1.00  0.00           C
ATOM   1924  C2  CHO   320     189.489 166.461  35.007  1.00  0.00           C
ATOM   1925  ROH CHO   321     189.339 187.311  39.157  1.00  0.00            
ATOM   1926  R1  CHO   321     189.839 188.261  36.507  1.00  0.00            
ATOM   1927  R2  CHO   321     191.839 187.211  34.907  1.00  0.00            
ATOM   1928  R3  CHO   321     189.789 186.811  33.157  1.00  0.00            
ATOM   1929  R4  CHO   321     192.139 186.761  31.507  1.00  0.00            
ATOM   1930  R5  CHO   321     190.339 188.011  31.207  1.00  0.00            
ATOM   1931  C1  CHO   321     190.339 186.111  27.907  1.00  0.00           C
ATOM   1932  C2  CHO   321     189.639 185.761  24.207  1.00  0.00           C
ATOM   1933  ROH CHO   322     151.839 148.561  23.107  1.00  0.00            
ATOM   1934  R1  CHO   322     151.039 146.511  21.357  1.00  0.00            
ATOM   1935  R2  CHO   322     152.189 146.061  18.907  1.00  0.00            
ATOM   1936  R3  CHO   322     152.489 143.511  19.857  1.00  0.00            
ATOM   1937  R4  CHO   322     152.839 143.261  16.957  1.00  0.00            
ATOM   1938  R5  CHO   322     151.439 142.161  18.207  1.00  0.00            
ATOM   1939  C1  CHO   322     153.439 139.261  16.707  1.00  0.00           C
ATOM   1940  C2  CHO   322     152.339 137.611  14.057  1.00  0.00           C
ATOM   1941  ROH CHO   323     179.339 210.511  11.807  1.00  0.00            
ATOM   1942  R1  CHO   323     181.839 209.661  12.857  1.00  0.00            
ATOM   1943  R2  CHO   323     184.139 211.061  12.357  1.00  0.00            
ATOM   1944  R3  CHO   323     184.339 211.061  15.057  1.00  0.00            
ATOM   1945  R4  CHO   323     187.189 211.111  14.157  1.00  0.00            
ATOM   1946  R5  CHO   323     186.239 209.711  15.557  1.00  0.00            
ATOM   1947  C1  CHO   323     188.989 211.161  17.707  1.00  0.00           C
ATOM   1948  C2  CHO   323     190.139 211.611  20.107  1.00  0.00           C
ATOM   1949  ROH CHO   324     208.939 181.661  23.907  1.00  0.00            
ATOM   1950  R1  CHO   324     209.139 183.561  26.007  1.00  0.00            
ATOM   1951  R2  CHO   324     210.339 186.011  25.657  1.00  0.00            
ATOM   1952  R3  CHO   324     207.989 186.911  26.707  1.00  0.00            
ATOM   1953  R4  CHO   324     209.889 188.911  27.507  1.00  0.00            
ATOM   1954  R5  CHO   324     208.589 187.861  28.807  1.00  0.00            
ATOM   1955  C1  CHO   324     207.489 191.461  29.507  1.00  0.00           C
ATOM   1956  C2  CHO   324     209.689 194.311  31.057  1.00  0.00           C
ATOM   1957  ROH CHO   325      42.139 130.161  35.857  1.00  0.00            
ATOM   1958  R1  CHO   325      42.339 127.511  34.907  1.00  0.00            
ATOM   1959  R2  CHO   325      44.389 126.661  33.307  1.00  0.00            
ATOM   1960  R3  CHO   325      44.689 124.761  35.207  1.00  0.00            
ATOM   1961  R4  CHO   325      46.039 123.661  32.857  1.00  0.00            
ATOM   1962  R5  CHO   325      44.489 122.661  34.057  1.00  0.00            
ATOM   1963  C1  CHO   325      47.289 120.111  34.407  1.00  0.00           C
ATOM   1964  C2  CHO   325      49.789 120.711  30.557  1.00  0.00           C
ATOM   1965  ROH CHO   326     158.439 217.111  39.357  1.00  0.00            
ATOM   1966  R1  CHO   326     156.089 216.161  37.957  1.00  0.00            
ATOM   1967  R2  CHO   326     154.689 217.761  36.257  1.00  0.00            
ATOM   1968  R3  CHO   326     155.189 215.711  34.507  1.00  0.00            
ATOM   1969  R4  CHO   326     153.289 217.461  33.057  1.00  0.00            
ATOM   1970  R5  CHO   326     153.039 215.361  33.407  1.00  0.00            
ATOM   1971  C1  CHO   326     152.939 215.411  29.607  1.00  0.00           C
ATOM   1972  C2  CHO   326     154.689 217.311  26.057  1.00  0.00           C
ATOM   1973  ROH CHO   327     124.089  15.811  35.807  1.00  0.00            
ATOM   1974  R1  CHO   327     125.139  13.611  34.357  1.00  0.00            
ATOM   1975  R2  CHO   327     123.939  12.711  32.007  1.00  0.00            
ATOM   1976  R3  CHO   327     126.439  13.011  31.057  1.00  0.00            
ATOM   1977  R4  CHO   327     125.039  11.611  28.907  1.00  0.00            
ATOM   1978  R5  CHO   327     126.939  11.011  29.857  1.00  0.00            
ATOM   1979  C1  CHO   327     128.039  11.261  26.207  1.00  0.00           C
ATOM   1980  C2  CHO   327     128.539   8.511  25.107  1.00  0.00           C
ATOM   1981  ROH CHO   328     189.639  74.411  36.257  1.00  0.00            
ATOM   1982  R1  CHO   328     191.489  74.261  34.107  1.00  0.00            
ATOM   1983  R2  CHO   328     190.689  74.411  31.507  1.00  0.00            
ATOM   1984  R3  CHO   328     192.489  76.361  31.407  1.00  0.00            
ATOM   1985  R4  CHO   328     191.839  75.861  28.557  1.00  0.00            
ATOM   1986  R5  CHO   328     193.889  75.861  29.457  1.00  0.00            
ATOM   1987  C1  CHO   328     194.339  78.561  26.807  1.00  0.00           C
ATOM   1988  C2  CHO   328     194.539  79.311  24.407  1.00  0.00           C
ATOM   1989  ROH CHO   329      90.039  75.361  32.457  1.00  0.00            
ATOM   1990  R1  CHO   329      92.439  75.861  31.057  1.00  0.00            
ATOM   1991  R2  CHO   329      92.889  78.061  29.507  1.00  0.00            
ATOM   1992  R3  CHO   329      95.089  78.361  31.057  1.00  0.00            
ATOM   1993  R4  CHO   329      95.739  79.761  28.607  1.00  0.00            
ATOM   1994  R5  CHO   329      96.889  78.161  29.507  1.00  0.00            
ATOM   1995  C1  CHO   329      99.539  80.911  29.507  1.00  0.00           C
ATOM   1996  C2  CHO   329     101.989  81.211  26.407  1.00  0.00           C
ATOM   1997  ROH CHO   330     210.039  82.761  37.407  1.00  0.00            
ATOM   1998  R1  CHO   330     208.439  85.111  37.207  1.00  0.00            
ATOM   1999  R2  CHO   330     208.889  87.061  35.257  1.00  0.00            
ATOM   2000  R3  CHO   330     206.289  86.561  34.707  1.00  0.00            
ATOM   2001  R4  CHO   330     206.589  89.411  34.107  1.00  0.00            
ATOM   2002  R5  CHO   330     205.139  88.511  35.407  1.00  0.00            
ATOM   2003  C1  CHO   330     202.839  90.311  32.907  1.00  0.00           C
ATOM   2004  C2  CHO   330     201.039  93.211  34.507  1.00  0.00           C
ATOM   2005  ROH CHO   331      60.689 113.011  40.107  1.00  0.00            
ATOM   2006  R1  CHO   331      57.939 112.511  39.557  1.00  0.00            
ATOM   2007  R2  CHO   331      56.039 112.361  41.557  1.00  0.00            
ATOM   2008  R3  CHO   331      54.789 114.261  40.057  1.00  0.00            
ATOM   2009  R4  CHO   331      52.589 112.761  41.307  1.00  0.00            
ATOM   2010  R5  CHO   331      52.839 113.161  39.207  1.00  0.00            
ATOM   2011  C1  CHO   331      49.439 114.761  39.757  1.00  0.00           C
ATOM   2012  C2  CHO   331      46.589 116.911  37.807  1.00  0.00           C
ATOM   2013  ROH CHO   332     172.739 104.061  16.607  1.00  0.00            
ATOM   2014  R1  CHO   332     171.239 104.061  18.957  1.00  0.00            
ATOM   2015  R2  CHO   332     172.339 104.461  21.457  1.00  0.00            
ATOM   2016  R3  CHO   332     170.389 106.411  21.607  1.00  0.00            
ATOM   2017  R4  CHO   332     170.789 105.661  24.407  1.00  0.00            
ATOM   2018  R5  CHO   332     168.939 105.711  23.357  1.00  0.00            
ATOM   2019  C1  CHO   332     168.239 108.111  26.207  1.00  0.00           C
ATOM   2020  C2  CHO   332     166.839 108.161  29.857  1.00  0.00           C
ATOM   2021  ROH CHO   333      16.139 133.161  30.057  1.00  0.00            
ATOM   2022  R1  CHO   333      15.339 132.211  27.507  1.00  0.00            
ATOM   2023  R2  CHO   333      16.889 132.561  25.207  1.00  0.00            
ATOM   2024  R3  CHO   333      16.589 129.861  25.057  1.00  0.00            
ATOM   2025  R4  CHO   333      17.139 130.711  22.307  1.00  0.00            
ATOM   2026  R5  CHO   333      15.439 129.511  22.957  1.00  0.00            
ATOM   2027  C1  CHO   333      16.989 127.111  20.407  1.00  0.00           C
ATOM   2028  C2  CHO   333      18.939 123.511  19.357  1.00  0.00           C
ATOM   2029  ROH CHO   334      42.289 224.861  35.057  1.00  0.00            
ATOM   2030  R1  CHO   334      43.789 223.211  33.307  1.00  0.00            
ATOM   2031  R2  CHO   334      46.489 222.861  33.557  1.00  0.00            
ATOM   2032  R3  CHO   334      45.789 220.211  33.607  1.00  0.00            
ATOM   2033  R4  CHO   334      48.589 220.261  32.707  1.00  0.00            
ATOM   2034  R5  CHO   334      46.939 219.261  31.707  1.00  0.00            
ATOM   2035  C1  CHO   334      49.189 216.261  32.307  1.00  0.00           C
ATOM   2036  C2  CHO   334      48.689 212.911  33.707  1.00  0.00           C
ATOM   2037  ROH CHO   335      93.889 120.161  40.257  1.00  0.00            
ATOM   2038  R1  CHO   335      94.539 119.411  42.907  1.00  0.00            
ATOM   2039  R2  CHO   335      96.489 117.561  43.507  1.00  0.00            
ATOM   2040  R3  CHO   335      97.489 119.511  45.057  1.00  0.00            
ATOM   2041  R4  CHO   335      98.939 117.111  45.907  1.00  0.00            
ATOM   2042  R5  CHO   335      97.839 118.511  47.207  1.00  0.00            
ATOM   2043  C1  CHO   335     101.339 118.761  48.707  1.00  0.00           C
ATOM   2044  C2  CHO   335     104.089 121.911  48.957  1.00  0.00           C
ATOM   2045  ROH CHO   336     186.489   9.211  20.707  1.00  0.00            
ATOM   2046  R1  CHO   336     186.289  11.911  21.657  1.00  0.00            
ATOM   2047  R2  CHO   336     186.839  12.611  24.257  1.00  0.00            
ATOM   2048  R3  CHO   336     188.539  14.411  23.057  1.00  0.00            
ATOM   2049  R4  CHO   336     188.539  15.111  25.857  1.00  0.00            
ATOM   2050  R5  CHO   336     188.089  16.411  24.157  1.00  0.00            
ATOM   2051  C1  CHO   336     191.089  18.311  25.707  1.00  0.00           C
ATOM   2052  C2  CHO   336     192.739  22.311  26.357  1.00  0.00           C
ATOM   2053  ROH CHO   337     210.039 219.311  21.757  1.00  0.00            
ATOM   2054  R1  CHO   337     210.739 219.761  24.457  1.00  0.00            
ATOM   2055  R2  CHO   337     210.739 222.311  25.607  1.00  0.00            
ATOM   2056  R3  CHO   337     209.239 221.061  27.457  1.00  0.00            
ATOM   2057  R4  CHO   337     210.539 223.211  28.907  1.00  0.00            
ATOM   2058  R5  CHO   337     210.539 221.111  29.457  1.00  0.00            
ATOM   2059  C1  CHO   337     208.989 222.611  32.607  1.00  0.00           C
ATOM   2060  C2  CHO   337     211.939 224.561  33.657  1.00  0.00           C
ATOM   2061  ROH CHO   338      13.639  -3.989  33.957  1.00  0.00            
ATOM   2062  R1  CHO   338      14.739  -1.489  33.057  1.00  0.00            
ATOM   2063  R2  CHO   338      13.789  -0.189  30.857  1.00  0.00            
ATOM   2064  R3  CHO   338      13.589   1.911  32.607  1.00  0.00            
ATOM   2065  R4  CHO   338      13.789   3.161  29.957  1.00  0.00            
ATOM   2066  R5  CHO   338      15.089   3.561  31.657  1.00  0.00            
ATOM   2067  C1  CHO   338      13.639   7.061  31.057  1.00  0.00           C
ATOM   2068  C2  CHO   338      15.789  10.461  30.307  1.00  0.00           C
ATOM   2069  ROH CHO   339     102.089   0.711  23.857  1.00  0.00            
ATOM   2070  R1  CHO   339     102.439   2.961  25.557  1.00  0.00            
ATOM   2071  R2  CHO   339     101.089   3.161  28.007  1.00  0.00            
ATOM   2072  R3  CHO   339     103.589   3.411  29.007  1.00  0.00            
ATOM   2073  R4  CHO   339     101.789   4.411  31.107  1.00  0.00            
ATOM   2074  R5  CHO   339     103.489   5.461  30.207  1.00  0.00            
ATOM   2075  C1  CHO   339     104.589   5.461  33.857  1.00  0.00           C
ATOM   2076  C2  CHO   339     105.189   8.361  35.257  1.00  0.00           C
ATOM   2077  ROH CHO   340      92.289 166.061  29.557  1.00  0.00            
ATOM   2078  R1  CHO   340      91.789 168.811  29.357  1.00  0.00            
ATOM   2079  R2  CHO   340      93.489 170.561  28.057  1.00  0.00            
ATOM   2080  R3  CHO   340      91.239 171.211  26.657  1.00  0.00            
ATOM   2081  R4  CHO   340      93.289 173.111  25.757  1.00  0.00            
ATOM   2082  R5  CHO   340      91.289 173.611  26.557  1.00  0.00            
ATOM   2083  C1  CHO   340      91.089 175.211  23.107  1.00  0.00           C
ATOM   2084  C2  CHO   340      87.339 177.361  23.157  1.00  0.00           C
ATOM   2085  ROH CHO   341     173.039  70.361  22.857  1.00  0.00            
ATOM   2086  R1  CHO   341     172.839  67.611  23.357  1.00  0.00            
ATOM   2087  R2  CHO   341     170.689  66.061  22.557  1.00  0.00            
ATOM   2088  R3  CHO   341     172.539  64.611  21.307  1.00  0.00            
ATOM   2089  R4  CHO   341     170.939  62.611  22.707  1.00  0.00            
ATOM   2090  R5  CHO   341     173.039  62.811  22.907  1.00  0.00            
ATOM   2091  C1  CHO   341     172.839  59.261  21.707  1.00  0.00           C
ATOM   2092  C2  CHO   341     171.389  56.211  20.857  1.00  0.00           C
ATOM   2093  ROH CHO   342      58.039 219.411  25.407  1.00  0.00            
ATOM   2094  R1  CHO   342      59.089 219.911  27.957  1.00  0.00            
ATOM   2095  R2  CHO   342      57.989 218.811  30.257  1.00  0.00            
ATOM   2096  R3  CHO   342      60.539 217.911  30.657  1.00  0.00            
ATOM   2097  R4  CHO   342      59.239 217.611  33.257  1.00  0.00            
ATOM   2098  R5  CHO   342      61.089 218.661  32.857  1.00  0.00            
ATOM   2099  C1  CHO   342      62.339 216.111  35.357  1.00  0.00           C
ATOM   2100  C2  CHO   342      63.489 213.061  36.607  1.00  0.00           C
ATOM   2101  ROH CHO   343     108.089 134.711  21.757  1.00  0.00            
ATOM   2102  R1  CHO   343     108.189 137.061  23.307  1.00  0.00            
ATOM   2103  R2  CHO   343     107.539 137.161  25.957  1.00  0.00            
ATOM   2104  R3  CHO   343     109.989 138.311  26.207  1.00  0.00            
ATOM   2105  R4  CHO   343     108.889 138.361  28.907  1.00  0.00            
ATOM   2106  R5  CHO   343     109.689 140.061  27.807  1.00  0.00            
ATOM   2107  C1  CHO   343     111.939 140.161  30.857  1.00  0.00           C
ATOM   2108  C2  CHO   343     111.139 142.161  34.407  1.00  0.00           C
ATOM   2109  ROH CHO   344     157.539  37.811  28.907  1.00  0.00            
ATOM   2110  R1  CHO   344     155.539  37.461  26.957  1.00  0.00            
ATOM   2111  R2  CHO   344     153.589  39.411  26.457  1.00  0.00            
ATOM   2112  R3  CHO   344     154.489  39.211  23.907  1.00  0.00            
ATOM   2113  R4  CHO   344     152.139  40.911  23.757  1.00  0.00            
ATOM   2114  R5  CHO   344     152.539  39.111  22.557  1.00  0.00            
ATOM   2115  C1  CHO   344     152.139  41.611  19.757  1.00  0.00           C
ATOM   2116  C2  CHO   344     149.489  43.311  17.657  1.00  0.00           C
ATOM   2117  ROH CHO   345     166.789  55.261  18.107  1.00  0.00            
ATOM   2118  R1  CHO   345     166.789  55.311  20.957  1.00  0.00            
ATOM   2119  R2  CHO   345     166.139  57.461  22.407  1.00  0.00            
ATOM   2120  R3  CHO   345     164.439  55.811  23.607  1.00  0.00            
ATOM   2121  R4  CHO   345     164.139  58.211  25.157  1.00  0.00            
ATOM   2122  R5  CHO   345     164.539  56.211  25.957  1.00  0.00            
ATOM   2123  C1  CHO   345     161.439  57.061  27.857  1.00  0.00           C
ATOM   2124  C2  CHO   345     159.489  56.011  30.857  1.00  0.00           C
ATOM   2125  ROH CHO   346      58.339 126.911  29.557  1.00  0.00            
ATOM   2126  R1  CHO   346      59.039 128.961  27.757  1.00  0.00            
ATOM   2127  R2  CHO   346      57.139 130.361  26.307  1.00  0.00            
ATOM   2128  R3  CHO   346      58.439 132.511  27.407  1.00  0.00            
ATOM   2129  R4  CHO   346      57.389 133.511  24.857  1.00  0.00            
ATOM   2130  R5  CHO   346      59.439 133.611  25.557  1.00  0.00            
ATOM   2131  C1  CHO   346      58.689 137.311  25.057  1.00  0.00           C
ATOM   2132  C2  CHO   346      59.489 138.361  21.307  1.00  0.00           C
ATOM   2133  ROH CHO   347     114.689 186.111  27.107  1.00  0.00            
ATOM   2134  R1  CHO   347     117.189 185.861  25.857  1.00  0.00            
ATOM   2135  R2  CHO   347     119.139 187.811  26.057  1.00  0.00            
ATOM   2136  R3  CHO   347     120.689 185.711  26.907  1.00  0.00            
ATOM   2137  R4  CHO   347     122.539 187.611  25.757  1.00  0.00            
ATOM   2138  R5  CHO   347     122.339 185.511  25.257  1.00  0.00            
ATOM   2139  C1  CHO   347     125.939 185.511  26.407  1.00  0.00           C
ATOM   2140  C2  CHO   347     128.939 186.011  27.507  1.00  0.00           C
ATOM   2141  ROH CHO   348      53.139  -5.739  29.957  1.00  0.00            
ATOM   2142  R1  CHO   348      54.489  -3.989  28.207  1.00  0.00            
ATOM   2143  R2  CHO   348      53.739  -1.339  27.907  1.00  0.00            
ATOM   2144  R3  CHO   348      56.389  -0.889  28.557  1.00  0.00            
ATOM   2145  R4  CHO   348      55.439   1.611  27.307  1.00  0.00            
ATOM   2146  R5  CHO   348      57.189   0.461  26.707  1.00  0.00            
ATOM   2147  C1  CHO   348      58.889   3.761  27.507  1.00  0.00           C
ATOM   2148  C2  CHO   348      59.539   8.511  28.607  1.00  0.00           C
ATOM   2149  ROH CHO   349     198.239 190.461  40.007  1.00  0.00            
ATOM   2150  R1  CHO   349     198.739 190.661  37.207  1.00  0.00            
ATOM   2151  R2  CHO   349     198.289 193.011  35.807  1.00  0.00            
ATOM   2152  R3  CHO   349     200.889 192.611  35.057  1.00  0.00            
ATOM   2153  R4  CHO   349     199.439 192.811  32.557  1.00  0.00            
ATOM   2154  R5  CHO   349     200.689 191.211  33.107  1.00  0.00            
ATOM   2155  C1  CHO   349     202.489 192.361  29.907  1.00  0.00           C
ATOM   2156  C2  CHO   349     202.839 192.611  25.407  1.00  0.00           C
ATOM   2157  ROH CHO   350      11.639  44.311  36.757  1.00  0.00            
ATOM   2158  R1  CHO   350      10.489  45.311  34.357  1.00  0.00            
ATOM   2159  R2  CHO   350      10.789  43.961  31.957  1.00  0.00            
ATOM   2160  R3  CHO   350       8.089  44.061  31.907  1.00  0.00            
ATOM   2161  R4  CHO   350       8.789  43.161  29.257  1.00  0.00            
ATOM   2162  R5  CHO   350       7.489  44.811  29.757  1.00  0.00            
ATOM   2163  C1  CHO   350       5.089  42.711  27.657  1.00  0.00           C
ATOM   2164  C2  CHO   350       5.589  44.911  25.157  1.00  0.00           C
ATOM   2165  ROH CHO   351      19.789  72.111  25.557  1.00  0.00            
ATOM   2166  R1  CHO   351      20.189  69.461  24.657  1.00  0.00            
ATOM   2167  R2  CHO   351      22.689  68.511  24.007  1.00  0.00            
ATOM   2168  R3  CHO   351      21.989  66.561  25.757  1.00  0.00            
ATOM   2169  R4  CHO   351      23.739  65.261  23.857  1.00  0.00            
ATOM   2170  R5  CHO   351      21.739  64.611  24.457  1.00  0.00            
ATOM   2171  C1  CHO   351      23.739  61.511  25.457  1.00  0.00           C
ATOM   2172  C2  CHO   351      25.039  58.761  28.457  1.00  0.00           C
ATOM   2173  ROH CHO   352     152.489 134.161  27.207  1.00  0.00            
ATOM   2174  R1  CHO   352     151.439 135.011  29.707  1.00  0.00            
ATOM   2175  R2  CHO   352     149.539 136.961  29.957  1.00  0.00            
ATOM   2176  R3  CHO   352     148.239 135.061  31.407  1.00  0.00            
ATOM   2177  R4  CHO   352     146.839 137.561  32.107  1.00  0.00            
ATOM   2178  R5  CHO   352     147.689 136.161  33.507  1.00  0.00            
ATOM   2179  C1  CHO   352     144.139 136.111  34.657  1.00  0.00           C
ATOM   2180  C2  CHO   352     143.239 134.761  37.657  1.00  0.00           C
ATOM   2181  ROH CHO   353     170.939  97.811  31.757  1.00  0.00            
ATOM   2182  R1  CHO   353     170.339  95.561  30.057  1.00  0.00            
ATOM   2183  R2  CHO   353     172.139  94.611  28.207  1.00  0.00            
ATOM   2184  R3  CHO   353     171.739  92.261  29.507  1.00  0.00            
ATOM   2185  R4  CHO   353     172.189  91.511  26.707  1.00  0.00            
ATOM   2186  R5  CHO   353     170.439  90.911  27.957  1.00  0.00            
ATOM   2187  C1  CHO   353     171.789  87.461  27.057  1.00  0.00           C
ATOM   2188  C2  CHO   353     173.039  86.711  24.257  1.00  0.00           C
ATOM   2189  ROH CHO   354     189.089 167.611  27.457  1.00  0.00            
ATOM   2190  R1  CHO   354     186.789 166.461  28.607  1.00  0.00            
ATOM   2191  R2  CHO   354     186.639 163.861  29.507  1.00  0.00            
ATOM   2192  R3  CHO   354     185.739 165.061  31.807  1.00  0.00            
ATOM   2193  R4  CHO   354     184.339 162.461  31.657  1.00  0.00            
ATOM   2194  R5  CHO   354     183.439 164.461  31.857  1.00  0.00            
ATOM   2195  C1  CHO   354     182.139 162.811  35.057  1.00  0.00           C
ATOM   2196  C2  CHO   354     179.439 160.111  36.157  1.00  0.00           C
ATOM   2197  ROH CHO   355      90.239 228.611  26.507  1.00  0.00            
ATOM   2198  R1  CHO   355      89.889 225.911  27.157  1.00  0.00            
ATOM   2199  R2  CHO   355      88.489 225.061  29.407  1.00  0.00            
ATOM   2200  R3  CHO   355      87.039 223.661  27.607  1.00  0.00            
ATOM   2201  R4  CHO   355      86.939 222.061  30.057  1.00  0.00            
ATOM   2202  R5  CHO   355      87.539 221.361  28.107  1.00  0.00            
ATOM   2203  C1  CHO   355      84.639 218.961  28.757  1.00  0.00           C
ATOM   2204  C2  CHO   355      84.589 216.961  31.357  1.00  0.00           C
ATOM   2205  ROH CHO   356     216.089 175.761  26.907  1.00  0.00            
ATOM   2206  R1  CHO   356     216.739 173.011  27.207  1.00  0.00            
ATOM   2207  R2  CHO   356     217.339 171.911  29.657  1.00  0.00            
ATOM   2208  R3  CHO   356     215.339 170.211  29.007  1.00  0.00            
ATOM   2209  R4  CHO   356     216.789 168.861  31.157  1.00  0.00            
ATOM   2210  R5  CHO   356     216.289 168.011  29.207  1.00  0.00            
ATOM   2211  C1  CHO   356     214.639 165.461  31.407  1.00  0.00           C
ATOM   2212  C2  CHO   356     213.439 164.311  34.957  1.00  0.00           C
ATOM   2213  ROH CHO   357      41.139 184.111  37.457  1.00  0.00            
ATOM   2214  R1  CHO   357      40.639 186.861  37.007  1.00  0.00            
ATOM   2215  R2  CHO   357      39.489 188.461  38.957  1.00  0.00            
ATOM   2216  R3  CHO   357      41.689 190.011  38.457  1.00  0.00            
ATOM   2217  R4  CHO   357      39.489 191.911  38.657  1.00  0.00            
ATOM   2218  R5  CHO   357      40.939 191.761  37.007  1.00  0.00            
ATOM   2219  C1  CHO   357      41.539 195.361  38.057  1.00  0.00           C
ATOM   2220  C2  CHO   357      43.039 197.811  35.557  1.00  0.00           C
ATOM   2221  ROH CHO   358      43.239 113.061  36.457  1.00  0.00            
ATOM   2222  R1  CHO   358      42.939 110.311  36.107  1.00  0.00            
ATOM   2223  R2  CHO   358      40.489 108.961  36.307  1.00  0.00            
ATOM   2224  R3  CHO   358      41.139 108.061  33.857  1.00  0.00            
ATOM   2225  R4  CHO   358      40.139 105.761  35.257  1.00  0.00            
ATOM   2226  R5  CHO   358      42.039 105.861  34.257  1.00  0.00            
ATOM   2227  C1  CHO   358      40.589 102.911  32.357  1.00  0.00           C
ATOM   2228  C2  CHO   358      40.689  99.711  33.307  1.00  0.00           C
ATOM   2229  ROH CHO   359     198.889  58.361  24.807  1.00  0.00            
ATOM   2230  R1  CHO   359     200.389  56.011  25.407  1.00  0.00            
ATOM   2231  R2  CHO   359     200.489  53.861  23.757  1.00  0.00            
ATOM   2232  R3  CHO   359     203.189  54.261  23.857  1.00  0.00            
ATOM   2233  R4  CHO   359     202.739  51.411  24.707  1.00  0.00            
ATOM   2234  R5  CHO   359     203.889  53.011  25.757  1.00  0.00            
ATOM   2235  C1  CHO   359     206.639  50.461  25.307  1.00  0.00           C
ATOM   2236  C2  CHO   359     208.089  46.761  26.907  1.00  0.00           C
ATOM   2237  ROH CHO   360     178.189  57.261  18.807  1.00  0.00            
ATOM   2238  R1  CHO   360     176.089  55.461  18.357  1.00  0.00            
ATOM   2239  R2  CHO   360     176.389  53.161  16.807  1.00  0.00            
ATOM   2240  R3  CHO   360     175.389  51.911  19.007  1.00  0.00            
ATOM   2241  R4  CHO   360     174.139  50.511  16.807  1.00  0.00            
ATOM   2242  R5  CHO   360     173.089  51.411  18.507  1.00  0.00            
ATOM   2243  C1  CHO   360     171.939  47.811  18.857  1.00  0.00           C
ATOM   2244  C2  CHO   360     170.739  44.211  19.007  1.00  0.00           C
ATOM   2245  ROH CHO   361     169.639 187.061  26.957  1.00  0.00            
ATOM   2246  R1  CHO   361     166.839 186.411  27.007  1.00  0.00            
ATOM   2247  R2  CHO   361     165.939 183.811  27.157  1.00  0.00            
ATOM   2248  R3  CHO   361     164.539 184.761  29.307  1.00  0.00            
ATOM   2249  R4  CHO   361     163.039 182.311  28.457  1.00  0.00            
ATOM   2250  R5  CHO   361     162.289 184.311  28.757  1.00  0.00            
ATOM   2251  C1  CHO   361     160.139 182.361  31.257  1.00  0.00           C
ATOM   2252  C2  CHO   361     156.989 180.111  31.957  1.00  0.00           C
ATOM   2253  ROH CHO   362     144.489  62.611  20.057  1.00  0.00            
ATOM   2254  R1  CHO   362     146.089  60.361  19.207  1.00  0.00            
ATOM   2255  R2  CHO   362     147.689  58.911  20.907  1.00  0.00            
ATOM   2256  R3  CHO   362     146.289  56.811  20.007  1.00  0.00            
ATOM   2257  R4  CHO   362     148.939  55.711  20.657  1.00  0.00            
ATOM   2258  R5  CHO   362     147.889  55.511  18.757  1.00  0.00            
ATOM   2259  C1  CHO   362     148.289  51.811  19.657  1.00  0.00           C
ATOM   2260  C2  CHO   362     149.439  48.311  18.807  1.00  0.00           C
ATOM   2261  ROH CHO   363      60.989  77.111  11.507  1.00  0.00            
ATOM   2262  R1  CHO   363      60.439  77.511  14.257  1.00  0.00            
ATOM   2263  R2  CHO   363      60.389  75.461  16.107  1.00  0.00            
ATOM   2264  R3  CHO   363      62.189  77.111  17.407  1.00  0.00            
ATOM   2265  R4  CHO   363      61.339  75.111  19.407  1.00  0.00            
ATOM   2266  R5  CHO   363      61.289  77.261  19.607  1.00  0.00            
ATOM   2267  C1  CHO   363      63.539  76.361  22.557  1.00  0.00           C
ATOM   2268  C2  CHO   363      64.589  73.861  25.907  1.00  0.00           C
ATOM   2269  ROH CHO   364     209.839  32.061  17.857  1.00  0.00            
ATOM   2270  R1  CHO   364     210.139  33.011  20.457  1.00  0.00            
ATOM   2271  R2  CHO   364     208.439  32.261  22.507  1.00  0.00            
ATOM   2272  R3  CHO   364     210.689  31.611  23.807  1.00  0.00            
ATOM   2273  R4  CHO   364     208.789  32.161  25.957  1.00  0.00            
ATOM   2274  R5  CHO   364     210.739  33.061  25.707  1.00  0.00            
ATOM   2275  C1  CHO   364     211.139  31.411  29.157  1.00  0.00           C
ATOM   2276  C2  CHO   364     210.839  33.011  32.107  1.00  0.00           C
ATOM   2277  ROH CHO   365     181.639  97.761  25.507  1.00  0.00            
ATOM   2278  R1  CHO   365     178.989  97.961  24.507  1.00  0.00            
ATOM   2279  R2  CHO   365     178.089 100.311  23.207  1.00  0.00            
ATOM   2280  R3  CHO   365     177.389  98.511  21.257  1.00  0.00            
ATOM   2281  R4  CHO   365     176.589 101.061  20.207  1.00  0.00            
ATOM   2282  R5  CHO   365     175.339  99.261  20.407  1.00  0.00            
ATOM   2283  C1  CHO   365     174.989  99.911  16.657  1.00  0.00           C
ATOM   2284  C2  CHO   365     174.289  98.861  13.207  1.00  0.00           C
ATOM   2285  ROH CHO   366      24.489  94.661  33.257  1.00  0.00            
ATOM   2286  R1  CHO   366      24.689  93.361  30.807  1.00  0.00            
ATOM   2287  R2  CHO   366      22.439  92.311  29.507  1.00  0.00            
ATOM   2288  R3  CHO   366      23.439  93.761  27.407  1.00  0.00            
ATOM   2289  R4  CHO   366      20.939  92.661  26.407  1.00  0.00            
ATOM   2290  R5  CHO   366      22.889  92.511  25.457  1.00  0.00            
ATOM   2291  C1  CHO   366      20.989  94.211  22.657  1.00  0.00           C
ATOM   2292  C2  CHO   366      20.139  94.111  19.457  1.00  0.00           C
ATOM   2293  ROH CHO   367     102.089  44.561  25.607  1.00  0.00            
ATOM   2294  R1  CHO   367     101.239  45.311  23.007  1.00  0.00            
ATOM   2295  R2  CHO   367     102.989  46.211  21.057  1.00  0.00            
ATOM   2296  R3  CHO   367     101.839  44.261  19.557  1.00  0.00            
ATOM   2297  R4  CHO   367     103.889  45.461  17.807  1.00  0.00            
ATOM   2298  R5  CHO   367     101.789  45.161  17.357  1.00  0.00            
ATOM   2299  C1  CHO   367     103.339  43.161  14.507  1.00  0.00           C
ATOM   2300  C2  CHO   367     105.239  44.661  12.557  1.00  0.00           C
ATOM   2301  ROH CHO   368     200.589 109.611  31.407  1.00  0.00            
ATOM   2302  R1  CHO   368     199.339 111.611  29.757  1.00  0.00            
ATOM   2303  R2  CHO   368     200.789 113.711  28.707  1.00  0.00            
ATOM   2304  R3  CHO   368     199.789 112.861  26.357  1.00  0.00            
ATOM   2305  R4  CHO   368     199.989 115.761  26.057  1.00  0.00            
ATOM   2306  R5  CHO   368     198.189 114.511  25.757  1.00  0.00            
ATOM   2307  C1  CHO   368     198.539 116.111  22.307  1.00  0.00           C
ATOM   2308  C2  CHO   368     196.489 117.561  18.507  1.00  0.00           C
ATOM   2309  ROH CHO   369      19.089 143.761  32.007  1.00  0.00            
ATOM   2310  R1  CHO   369      19.639 141.011  32.057  1.00  0.00            
ATOM   2311  R2  CHO   369      20.739 139.711  34.257  1.00  0.00            
ATOM   2312  R3  CHO   369      18.589 138.111  33.957  1.00  0.00            
ATOM   2313  R4  CHO   369      20.639 136.411  35.157  1.00  0.00            
ATOM   2314  R5  CHO   369      19.489 135.961  33.357  1.00  0.00            
ATOM   2315  C1  CHO   369      18.539 132.961  35.457  1.00  0.00           C
ATOM   2316  C2  CHO   369      19.239 130.211  37.057  1.00  0.00           C
ATOM   2317  ROH CHO   370     166.839  73.211  13.957  1.00  0.00            
ATOM   2318  R1  CHO   370     168.189  71.011  15.207  1.00  0.00            
ATOM   2319  R2  CHO   370     170.439  69.911  14.257  1.00  0.00            
ATOM   2320  R3  CHO   370     171.439  70.461  16.757  1.00  0.00            
ATOM   2321  R4  CHO   370     172.889  68.011  15.907  1.00  0.00            
ATOM   2322  R5  CHO   370     171.639  68.211  17.757  1.00  0.00            
ATOM   2323  C1  CHO   370     175.039  67.411  19.207  1.00  0.00           C
ATOM   2324  C2  CHO   370     177.539  64.961  21.907  1.00  0.00           C
ATOM   2325  ROH CHO   371       4.389 211.811  22.557  1.00  0.00            
ATOM   2326  R1  CHO   371       3.489 213.261  24.807  1.00  0.00            
ATOM   2327  R2  CHO   371       4.639 212.961  27.307  1.00  0.00            
ATOM   2328  R3  CHO   371       4.889 215.661  27.107  1.00  0.00            
ATOM   2329  R4  CHO   371       5.189 215.111  30.007  1.00  0.00            
ATOM   2330  R5  CHO   371       3.789 216.511  29.057  1.00  0.00            
ATOM   2331  C1  CHO   371       5.739 218.861  31.407  1.00  0.00           C
ATOM   2332  C2  CHO   371       8.789 220.011  33.457  1.00  0.00           C
ATOM   2333  ROH CHO   372     212.639  14.111  21.157  1.00  0.00            
ATOM   2334  R1  CHO   372     212.189  12.061  23.057  1.00  0.00            
ATOM   2335  R2  CHO   372     211.589   9.411  22.357  1.00  0.00            
ATOM   2336  R3  CHO   372     213.789   8.861  23.907  1.00  0.00            
ATOM   2337  R4  CHO   372     212.539   6.211  23.407  1.00  0.00            
ATOM   2338  R5  CHO   372     213.089   7.061  25.357  1.00  0.00            
ATOM   2339  C1  CHO   372     215.139   3.861  25.457  1.00  0.00           C
ATOM   2340  C2  CHO   372     215.039   1.161  26.107  1.00  0.00           C
ATOM   2341  ROH CHO   373     207.839  65.661  39.607  1.00  0.00            
ATOM   2342  R1  CHO   373     205.939  65.661  37.507  1.00  0.00            
ATOM   2343  R2  CHO   373     205.589  67.811  35.807  1.00  0.00            
ATOM   2344  R3  CHO   373     206.039  65.911  33.857  1.00  0.00            
ATOM   2345  R4  CHO   373     204.689  68.161  32.507  1.00  0.00            
ATOM   2346  R5  CHO   373     204.089  66.061  32.507  1.00  0.00            
ATOM   2347  C1  CHO   373     204.489  66.611  28.757  1.00  0.00           C
ATOM   2348  C2  CHO   373     204.489  70.311  25.957  1.00  0.00           C
ATOM   2349  ROH CHO   374     172.189 165.711  23.607  1.00  0.00            
ATOM   2350  R1  CHO   374     173.739 168.011  24.407  1.00  0.00            
ATOM   2351  R2  CHO   374     176.039 167.861  25.907  1.00  0.00            
ATOM   2352  R3  CHO   374     177.039 169.361  23.857  1.00  0.00            
ATOM   2353  R4  CHO   374     178.089 170.561  26.307  1.00  0.00            
ATOM   2354  R5  CHO   374     176.989 171.561  24.707  1.00  0.00            
ATOM   2355  C1  CHO   374     180.339 173.511  24.657  1.00  0.00           C
ATOM   2356  C2  CHO   374     179.639 175.961  26.507  1.00  0.00           C
ATOM   2357  ROH CHO   375      17.539 101.361  28.757  1.00  0.00            
ATOM   2358  R1  CHO   375      17.039 103.111  26.557  1.00  0.00            
ATOM   2359  R2  CHO   375      14.489 103.661  25.657  1.00  0.00            
ATOM   2360  R3  CHO   375      15.289 106.211  26.007  1.00  0.00            
ATOM   2361  R4  CHO   375      13.039 106.361  24.107  1.00  0.00            
ATOM   2362  R5  CHO   375      15.039 107.261  23.857  1.00  0.00            
ATOM   2363  C1  CHO   375      12.939 110.361  23.607  1.00  0.00           C
ATOM   2364  C2  CHO   375      12.089 113.561  23.957  1.00  0.00           C
ATOM   2365  ROH CHO   376      81.039  68.711  25.007  1.00  0.00            
ATOM   2366  R1  CHO   376      82.339  68.911  27.507  1.00  0.00            
ATOM   2367  R2  CHO   376      80.989  69.761  29.757  1.00  0.00            
ATOM   2368  R3  CHO   376      81.939  67.461  30.807  1.00  0.00            
ATOM   2369  R4  CHO   376      81.789  69.261  33.107  1.00  0.00            
ATOM   2370  R5  CHO   376      83.539  68.161  32.457  1.00  0.00            
ATOM   2371  C1  CHO   376      83.189  66.811  36.007  1.00  0.00           C
ATOM   2372  C2  CHO   376      84.089  66.211  39.057  1.00  0.00           C
ATOM   2373  ROH CHO   377      77.389 115.461  34.207  1.00  0.00            
ATOM   2374  R1  CHO   377      75.989 113.161  33.407  1.00  0.00            
ATOM   2375  R2  CHO   377      77.189 110.761  33.207  1.00  0.00            
ATOM   2376  R3  CHO   377      75.239 109.961  34.907  1.00  0.00            
ATOM   2377  R4  CHO   377      76.389 107.461  33.907  1.00  0.00            
ATOM   2378  R5  CHO   377      74.289 107.961  33.857  1.00  0.00            
ATOM   2379  C1  CHO   377      74.089 104.761  35.907  1.00  0.00           C
ATOM   2380  C2  CHO   377      74.839 102.111  37.057  1.00  0.00           C
ATOM   2381  ROH CHO   378      99.539  64.311  31.107  1.00  0.00            
ATOM   2382  R1  CHO   378      97.139  63.061  30.307  1.00  0.00            
ATOM   2383  R2  CHO   378      97.039  60.511  29.407  1.00  0.00            
ATOM   2384  R3  CHO   378      95.139  60.261  31.357  1.00  0.00            
ATOM   2385  R4  CHO   378      95.289  57.611  30.107  1.00  0.00            
ATOM   2386  R5  CHO   378      93.489  58.761  30.407  1.00  0.00            
ATOM   2387  C1  CHO   378      92.489  55.661  32.357  1.00  0.00           C
ATOM   2388  C2  CHO   378      92.239  50.811  32.357  1.00  0.00           C
ATOM   2389  ROH CHO   379      42.639   7.861  28.957  1.00  0.00            
ATOM   2390  R1  CHO   379      42.689   9.961  27.057  1.00  0.00            
ATOM   2391  R2  CHO   379      40.989  10.111  24.857  1.00  0.00            
ATOM   2392  R3  CHO   379      40.339  12.511  25.857  1.00  0.00            
ATOM   2393  R4  CHO   379      39.189  12.411  23.157  1.00  0.00            
ATOM   2394  R5  CHO   379      40.489  13.961  23.957  1.00  0.00            
ATOM   2395  C1  CHO   379      37.489  16.111  23.107  1.00  0.00           C
ATOM   2396  C2  CHO   379      38.739  18.661  22.007  1.00  0.00           C
ATOM   2397  ROH CHO   380     205.789  57.411  27.657  1.00  0.00            
ATOM   2398  R1  CHO   380     206.839  54.961  28.607  1.00  0.00            
ATOM   2399  R2  CHO   380     208.989  53.661  27.407  1.00  0.00            
ATOM   2400  R3  CHO   380     210.039  53.711  29.907  1.00  0.00            
ATOM   2401  R4  CHO   380     210.589  51.011  29.007  1.00  0.00            
ATOM   2402  R5  CHO   380     209.639  51.561  30.857  1.00  0.00            
ATOM   2403  C1  CHO   380     212.539  49.611  32.307  1.00  0.00           C
ATOM   2404  C2  CHO   380     213.939  46.611  32.857  1.00  0.00           C
ATOM   2405  ROH CHO   381     191.639 163.661  31.157  1.00  0.00            
ATOM   2406  R1  CHO   381     193.939 162.111  30.307  1.00  0.00            
ATOM   2407  R2  CHO   381     196.489 163.061  30.407  1.00  0.00            
ATOM   2408  R3  CHO   381     196.939 160.811  31.857  1.00  0.00            
ATOM   2409  R4  CHO   381     199.539 162.011  31.557  1.00  0.00            
ATOM   2410  R5  CHO   381     198.989 159.961  31.057  1.00  0.00            
ATOM   2411  C1  CHO   381     201.839 159.311  33.607  1.00  0.00           C
ATOM   2412  C2  CHO   381     204.989 160.761  32.107  1.00  0.00           C
ATOM   2413  ROH CHO   382      95.989 162.911  31.507  1.00  0.00            
ATOM   2414  R1  CHO   382      97.139 164.661  33.407  1.00  0.00            
ATOM   2415  R2  CHO   382      99.789 165.411  33.357  1.00  0.00            
ATOM   2416  R3  CHO   382      98.739 167.961  33.407  1.00  0.00            
ATOM   2417  R4  CHO   382     101.589 168.311  33.957  1.00  0.00            
ATOM   2418  R5  CHO   382      99.939 169.061  35.157  1.00  0.00            
ATOM   2419  C1  CHO   382     101.689 172.361  34.357  1.00  0.00           C
ATOM   2420  C2  CHO   382     102.339 175.161  36.557  1.00  0.00           C
ATOM   2421  ROH CHO   383     160.689  82.961  21.257  1.00  0.00            
ATOM   2422  R1  CHO   383     158.389  82.261  19.807  1.00  0.00            
ATOM   2423  R2  CHO   383     155.939  83.561  20.107  1.00  0.00            
ATOM   2424  R3  CHO   383     156.089  83.911  17.407  1.00  0.00            
ATOM   2425  R4  CHO   383     153.289  84.411  18.007  1.00  0.00            
ATOM   2426  R5  CHO   383     154.139  83.011  16.557  1.00  0.00            
ATOM   2427  C1  CHO   383     151.989  85.161  14.307  1.00  0.00           C
ATOM   2428  C2  CHO   383     149.089  87.461  12.007  1.00  0.00           C
ATOM   2429  ROH CHO   384     111.689 136.911  35.207  1.00  0.00            
ATOM   2430  R1  CHO   384     110.489 137.561  37.657  1.00  0.00            
ATOM   2431  R2  CHO   384     111.939 138.011  39.957  1.00  0.00            
ATOM   2432  R3  CHO   384     110.589 140.361  40.007  1.00  0.00            
ATOM   2433  R4  CHO   384     112.189 140.411  42.457  1.00  0.00            
ATOM   2434  R5  CHO   384     110.089 140.711  42.307  1.00  0.00            
ATOM   2435  C1  CHO   384     111.089 144.061  43.907  1.00  0.00           C
ATOM   2436  C2  CHO   384     108.939 144.211  46.057  1.00  0.00           C
ATOM   2437  ROH CHO   385     136.789 176.161  17.107  1.00  0.00            
ATOM   2438  R1  CHO   385     134.889 176.611  19.157  1.00  0.00            
ATOM   2439  R2  CHO   385     134.339 174.811  21.157  1.00  0.00            
ATOM   2440  R3  CHO   385     135.039 176.861  22.807  1.00  0.00            
ATOM   2441  R4  CHO   385     133.439 175.061  24.457  1.00  0.00            
ATOM   2442  R5  CHO   385     133.039 177.211  24.157  1.00  0.00            
ATOM   2443  C1  CHO   385     133.439 177.211  27.957  1.00  0.00           C
ATOM   2444  C2  CHO   385     135.389 175.011  31.507  1.00  0.00           C
ATOM   2445  ROH CHO   386     129.489  88.511  30.307  1.00  0.00            
ATOM   2446  R1  CHO   386     130.689  87.461  27.957  1.00  0.00            
ATOM   2447  R2  CHO   386     133.289  88.011  27.257  1.00  0.00            
ATOM   2448  R3  CHO   386     133.539  85.311  27.157  1.00  0.00            
ATOM   2449  R4  CHO   386     135.939  86.261  25.907  1.00  0.00            
ATOM   2450  R5  CHO   386     134.539  84.911  25.057  1.00  0.00            
ATOM   2451  C1  CHO   386     137.739  82.761  25.057  1.00  0.00           C
ATOM   2452  C2  CHO   386     138.939  82.311  22.557  1.00  0.00           C
ATOM   2453  ROH CHO   387     168.939 149.111  33.707  1.00  0.00            
ATOM   2454  R1  CHO   387     171.139 150.561  32.657  1.00  0.00            
ATOM   2455  R2  CHO   387     173.289 149.361  31.457  1.00  0.00            
ATOM   2456  R3  CHO   387     172.689 151.111  29.407  1.00  0.00            
ATOM   2457  R4  CHO   387     174.989 149.561  28.457  1.00  0.00            
ATOM   2458  R5  CHO   387     174.839 151.761  28.557  1.00  0.00            
ATOM   2459  C1  CHO   387     175.389 151.311  24.807  1.00  0.00           C
ATOM   2460  C2  CHO   387     176.589 152.561  21.207  1.00  0.00           C
ATOM   2461  ROH CHO   388     187.689  29.311  29.207  1.00  0.00            
ATOM   2462  R1  CHO   388     185.689  28.011  30.757  1.00  0.00            
ATOM   2463  R2  CHO   388     184.089  26.011  29.707  1.00  0.00            
ATOM   2464  R3  CHO   388     185.039  24.611  31.907  1.00  0.00            
ATOM   2465  R4  CHO   388     182.639  23.161  31.107  1.00  0.00            
ATOM   2466  R5  CHO   388     183.089  23.961  33.107  1.00  0.00            
ATOM   2467  C1  CHO   388     182.639  20.311  33.957  1.00  0.00           C
ATOM   2468  C2  CHO   388     179.339  18.311  34.657  1.00  0.00           C
ATOM   2469  ROH CHO   389     141.939 190.911  30.757  1.00  0.00            
ATOM   2470  R1  CHO   389     143.939 192.761  30.207  1.00  0.00            
ATOM   2471  R2  CHO   389     146.639 192.111  30.357  1.00  0.00            
ATOM   2472  R3  CHO   389     146.689 193.061  27.807  1.00  0.00            
ATOM   2473  R4  CHO   389     149.189 194.011  29.007  1.00  0.00            
ATOM   2474  R5  CHO   389     147.689 195.211  28.007  1.00  0.00            
ATOM   2475  C1  CHO   389     150.739 196.011  25.807  1.00  0.00           C
ATOM   2476  C2  CHO   389     153.439 195.261  26.707  1.00  0.00           C
ATOM   2477  ROH CHO   390     120.939 166.311  32.407  1.00  0.00            
ATOM   2478  R1  CHO   390     121.439 163.961  30.907  1.00  0.00            
ATOM   2479  R2  CHO   390     123.589 163.711  29.257  1.00  0.00            
ATOM   2480  R3  CHO   390     124.139 161.511  30.757  1.00  0.00            
ATOM   2481  R4  CHO   390     126.089 161.411  28.607  1.00  0.00            
ATOM   2482  R5  CHO   390     124.789 159.811  29.157  1.00  0.00            
ATOM   2483  C1  CHO   390     128.089 158.011  29.707  1.00  0.00           C
ATOM   2484  C2  CHO   390     132.139 158.511  31.857  1.00  0.00           C
ATOM   2485  ROH CHO   391     216.489 139.811  30.257  1.00  0.00            
ATOM   2486  R1  CHO   391     217.739 139.211  32.757  1.00  0.00            
ATOM   2487  R2  CHO   391     219.639 137.211  33.057  1.00  0.00            
ATOM   2488  R3  CHO   391     221.089 139.211  34.157  1.00  0.00            
ATOM   2489  R4  CHO   391     222.389 136.761  35.007  1.00  0.00            
ATOM   2490  R5  CHO   391     221.739 138.311  36.307  1.00  0.00            
ATOM   2491  C1  CHO   391     225.389 138.361  37.207  1.00  0.00           C
ATOM   2492  C2  CHO   391     229.089 137.761  35.707  1.00  0.00           C
ATOM   2493  ROH CHO   392      33.439 138.561  30.457  1.00  0.00            
ATOM   2494  R1  CHO   392      35.339 136.461  30.707  1.00  0.00            
ATOM   2495  R2  CHO   392      37.589 136.361  29.107  1.00  0.00            
ATOM   2496  R3  CHO   392      38.889 136.211  31.507  1.00  0.00            
ATOM   2497  R4  CHO   392      40.589 134.661  29.657  1.00  0.00            
ATOM   2498  R5  CHO   392      39.739 133.961  31.607  1.00  0.00            
ATOM   2499  C1  CHO   392      43.489 133.561  32.257  1.00  0.00           C
ATOM   2500  C2  CHO   392      46.339 136.011  32.557  1.00  0.00           C
ATOM   2501  ROH CHO   393     211.289  66.211  20.957  1.00  0.00            
ATOM   2502  R1  CHO   393     213.789  67.461  20.307  1.00  0.00            
ATOM   2503  R2  CHO   393     215.039  67.111  17.907  1.00  0.00            
ATOM   2504  R3  CHO   393     214.989  69.761  17.757  1.00  0.00            
ATOM   2505  R4  CHO   393     217.689  69.061  16.907  1.00  0.00            
ATOM   2506  R5  CHO   393     217.139  70.511  18.507  1.00  0.00            
ATOM   2507  C1  CHO   393     219.139  72.811  16.207  1.00  0.00           C
ATOM   2508  C2  CHO   393     221.389  74.761  14.357  1.00  0.00           C
ATOM   2509  ROH CHO   394      20.689 197.961  29.357  1.00  0.00            
ATOM   2510  R1  CHO   394      19.189 195.561  29.307  1.00  0.00            
ATOM   2511  R2  CHO   394      16.439 195.561  28.957  1.00  0.00            
ATOM   2512  R3  CHO   394      16.989 193.861  26.957  1.00  0.00            
ATOM   2513  R4  CHO   394      14.639 192.711  28.257  1.00  0.00            
ATOM   2514  R5  CHO   394      16.489 191.661  27.857  1.00  0.00            
ATOM   2515  C1  CHO   394      14.139 189.411  25.907  1.00  0.00           C
ATOM   2516  C2  CHO   394      15.139 185.461  23.957  1.00  0.00           C
ATOM   2517  ROH CHO   395     203.289  21.011  25.407  1.00  0.00            
ATOM   2518  R1  CHO   395     205.939  20.111  24.957  1.00  0.00            
ATOM   2519  R2  CHO   395     206.589  18.311  22.957  1.00  0.00            
ATOM   2520  R3  CHO   395     208.389  20.211  22.207  1.00  0.00            
ATOM   2521  R4  CHO   395     209.339  17.811  20.857  1.00  0.00            
ATOM   2522  R5  CHO   395     210.489  19.111  22.107  1.00  0.00            
ATOM   2523  C1  CHO   395     212.539  19.411  18.907  1.00  0.00           C
ATOM   2524  C2  CHO   395     214.839  17.811  17.457  1.00  0.00           C
ATOM   2525  ROH CHO   396      95.639 121.811  26.607  1.00  0.00            
ATOM   2526  R1  CHO   396      96.339 123.811  28.457  1.00  0.00            
ATOM   2527  R2  CHO   396      94.839 124.361  30.757  1.00  0.00            
ATOM   2528  R3  CHO   396      97.239 123.911  32.007  1.00  0.00            
ATOM   2529  R4  CHO   396      95.539 125.311  34.007  1.00  0.00            
ATOM   2530  R5  CHO   396      97.539 125.911  33.357  1.00  0.00            
ATOM   2531  C1  CHO   396      98.189 125.461  37.057  1.00  0.00           C
ATOM   2532  C2  CHO   396      97.839 125.061  41.107  1.00  0.00           C
ATOM   2533  ROH CHO   397     133.589 123.061  35.207  1.00  0.00            
ATOM   2534  R1  CHO   397     130.939 123.111  36.207  1.00  0.00            
ATOM   2535  R2  CHO   397     128.739 123.411  34.557  1.00  0.00            
ATOM   2536  R3  CHO   397     127.889 121.111  35.707  1.00  0.00            
ATOM   2537  R4  CHO   397     125.389 122.461  34.857  1.00  0.00            
ATOM   2538  R5  CHO   397     125.939 121.711  36.857  1.00  0.00            
ATOM   2539  C1  CHO   397     122.689 119.711  36.107  1.00  0.00           C
ATOM   2540  C2  CHO   397     119.889 118.911  37.157  1.00  0.00           C
ATOM   2541  ROH CHO   398     163.639 130.161  27.607  1.00  0.00            
ATOM   2542  R1  CHO   398     165.689 128.311  28.407  1.00  0.00            
ATOM   2543  R2  CHO   398     168.039 129.061  29.607  1.00  0.00            
ATOM   2544  R3  CHO   398     167.189 127.311  31.557  1.00  0.00            
ATOM   2545  R4  CHO   398     170.039 127.711  32.007  1.00  0.00            
ATOM   2546  R5  CHO   398     169.089 125.811  31.757  1.00  0.00            
ATOM   2547  C1  CHO   398     170.539 125.261  35.207  1.00  0.00           C
ATOM   2548  C2  CHO   398     172.689 123.611  37.107  1.00  0.00           C
ATOM   2549  ROH CHO   399      50.889 170.861  24.007  1.00  0.00            
ATOM   2550  R1  CHO   399      53.489 169.861  24.357  1.00  0.00            
ATOM   2551  R2  CHO   399      55.589 171.411  25.307  1.00  0.00            
ATOM   2552  R3  CHO   399      55.789 169.461  27.157  1.00  0.00            
ATOM   2553  R4  CHO   399      57.839 171.411  27.907  1.00  0.00            
ATOM   2554  R5  CHO   399      58.189 169.261  27.557  1.00  0.00            
ATOM   2555  C1  CHO   399      59.389 169.561  31.157  1.00  0.00           C
ATOM   2556  C2  CHO   399      63.689 169.261  30.457  1.00  0.00           C
ATOM   2557  ROH CHO   400     114.889 102.411  29.557  1.00  0.00            
ATOM   2558  R1  CHO   400     114.089 105.111  29.457  1.00  0.00            
ATOM   2559  R2  CHO   400     114.739 106.911  31.407  1.00  0.00            
ATOM   2560  R3  CHO   400     115.689 108.361  29.307  1.00  0.00            
ATOM   2561  R4  CHO   400     115.389 110.311  31.457  1.00  0.00            
ATOM   2562  R5  CHO   400     114.489 110.461  29.457  1.00  0.00            
ATOM   2563  C1  CHO   400     116.489 113.661  29.457  1.00  0.00           C
ATOM   2564  C2  CHO   400     117.689 116.261  27.057  1.00  0.00           C
ATOM   2565  ROH CHO   401      78.789  64.961  22.407  1.00  0.00            
ATOM   2566  R1  CHO   401      80.739  63.361  23.657  1.00  0.00            
ATOM   2567  R2  CHO   401      80.689  60.661  23.607  1.00  0.00            
ATOM   2568  R3  CHO   401      83.239  60.911  22.657  1.00  0.00            
ATOM   2569  R4  CHO   401      82.989  58.061  23.207  1.00  0.00            
ATOM   2570  R5  CHO   401      84.539  59.411  23.957  1.00  0.00            
ATOM   2571  C1  CHO   401      86.689  56.911  22.157  1.00  0.00           C
ATOM   2572  C2  CHO   401      90.389  56.211  21.707  1.00  0.00           C
ATOM   2573  ROH CHO   402     118.739 128.311  38.157  1.00  0.00            
ATOM   2574  R1  CHO   402     117.839 127.711  35.557  1.00  0.00            
ATOM   2575  R2  CHO   402     115.739 129.111  34.357  1.00  0.00            
ATOM   2576  R3  CHO   402     117.589 129.461  32.357  1.00  0.00            
ATOM   2577  R4  CHO   402     115.189 130.761  31.357  1.00  0.00            
ATOM   2578  R5  CHO   402     116.339 129.211  30.357  1.00  0.00            
ATOM   2579  C1  CHO   402     116.589 132.011  27.757  1.00  0.00           C
ATOM   2580  C2  CHO   402     117.039 132.911  24.357  1.00  0.00           C
ATOM   2581  ROH CHO   403     101.989  69.011  21.407  1.00  0.00            
ATOM   2582  R1  CHO   403      99.839  67.461  20.307  1.00  0.00            
ATOM   2583  R2  CHO   403      99.689  64.761  20.507  1.00  0.00            
ATOM   2584  R3  CHO   403      97.239  65.261  21.607  1.00  0.00            
ATOM   2585  R4  CHO   403      97.089  62.461  20.757  1.00  0.00            
ATOM   2586  R5  CHO   403      95.689  64.061  20.257  1.00  0.00            
ATOM   2587  C1  CHO   403      93.339  61.561  21.957  1.00  0.00           C
ATOM   2588  C2  CHO   403      94.389  59.061  25.157  1.00  0.00           C
ATOM   2589  ROH CHO   404     171.839  81.361  22.557  1.00  0.00            
ATOM   2590  R1  CHO   404     173.939  79.811  23.657  1.00  0.00            
ATOM   2591  R2  CHO   404     176.589  80.161  22.957  1.00  0.00            
ATOM   2592  R3  CHO   404     176.939  80.461  25.657  1.00  0.00            
ATOM   2593  R4  CHO   404     179.689  80.111  24.607  1.00  0.00            
ATOM   2594  R5  CHO   404     178.739  78.861  26.157  1.00  0.00            
ATOM   2595  C1  CHO   404     181.739  80.261  28.107  1.00  0.00           C
ATOM   2596  C2  CHO   404     184.439  79.011  26.657  1.00  0.00           C
ATOM   2597  ROH CHO   405     130.739  43.061  11.757  1.00  0.00            
ATOM   2598  R1  CHO   405     128.589  41.911  13.207  1.00  0.00            
ATOM   2599  R2  CHO   405     127.489  39.461  12.407  1.00  0.00            
ATOM   2600  R3  CHO   405     128.039  38.711  14.957  1.00  0.00            
ATOM   2601  R4  CHO   405     125.789  36.961  14.157  1.00  0.00            
ATOM   2602  R5  CHO   405     125.939  38.311  15.957  1.00  0.00            
ATOM   2603  C1  CHO   405     125.389  34.911  17.557  1.00  0.00           C
ATOM   2604  C2  CHO   405     124.139  32.261  18.157  1.00  0.00           C
ATOM   2605  ROH CHO   406     183.089  97.311  20.157  1.00  0.00            
ATOM   2606  R1  CHO   406     185.339  97.811  21.807  1.00  0.00            
ATOM   2607  R2  CHO   406     186.439 100.311  22.157  1.00  0.00            
ATOM   2608  R3  CHO   406     186.089  99.761  24.807  1.00  0.00            
ATOM   2609  R4  CHO   406     187.839 102.111  24.807  1.00  0.00            
ATOM   2610  R5  CHO   406     188.189 100.111  25.807  1.00  0.00            
ATOM   2611  C1  CHO   406     188.289 102.511  28.807  1.00  0.00           C
ATOM   2612  C2  CHO   406     190.239 101.511  31.957  1.00  0.00           C
ATOM   2613  ROH CHO   407     142.189 185.111  15.457  1.00  0.00            
ATOM   2614  R1  CHO   407     142.889 185.361  18.207  1.00  0.00            
ATOM   2615  R2  CHO   407     141.439 186.861  19.957  1.00  0.00            
ATOM   2616  R3  CHO   407     141.389 184.561  21.407  1.00  0.00            
ATOM   2617  R4  CHO   407     141.439 186.661  23.407  1.00  0.00            
ATOM   2618  R5  CHO   407     142.739 184.961  23.257  1.00  0.00            
ATOM   2619  C1  CHO   407     141.289 184.311  26.757  1.00  0.00           C
ATOM   2620  C2  CHO   407     138.789 183.361  29.657  1.00  0.00           C
ATOM   2621  ROH CHO   408      15.889  98.911  22.507  1.00  0.00            
ATOM   2622  R1  CHO   408      17.039  96.361  22.357  1.00  0.00            
ATOM   2623  R2  CHO   408      16.239  94.261  24.007  1.00  0.00            
ATOM   2624  R3  CHO   408      15.939  92.961  21.607  1.00  0.00            
ATOM   2625  R4  CHO   408      15.389  90.911  23.657  1.00  0.00            
ATOM   2626  R5  CHO   408      16.839  90.811  22.007  1.00  0.00            
ATOM   2627  C1  CHO   408      14.589  87.811  21.257  1.00  0.00           C
ATOM   2628  C2  CHO   408      15.539  84.061  24.357  1.00  0.00           C
ATOM   2629  ROH CHO   409       4.489  47.511  34.307  1.00  0.00            
ATOM   2630  R1  CHO   409       3.489  45.911  32.157  1.00  0.00            
ATOM   2631  R2  CHO   409       3.439  43.161  32.257  1.00  0.00            
ATOM   2632  R3  CHO   409       0.839  43.511  31.657  1.00  0.00            
ATOM   2633  R4  CHO   409       1.489  40.911  30.557  1.00  0.00            
ATOM   2634  R5  CHO   409       0.539  42.611  29.507  1.00  0.00            
ATOM   2635  C1  CHO   409      -2.111  39.911  29.007  1.00  0.00           C
ATOM   2636  C2  CHO   409      -4.961  39.211  28.057  1.00  0.00           C
ATOM   2637  ROH CHO   410     185.239  20.211  22.707  1.00  0.00            
ATOM   2638  R1  CHO   410     185.589  18.911  20.207  1.00  0.00            
ATOM   2639  R2  CHO   410     187.489  16.911  19.857  1.00  0.00            
ATOM   2640  R3  CHO   410     185.339  15.461  19.007  1.00  0.00            
ATOM   2641  R4  CHO   410     187.639  14.211  17.757  1.00  0.00            
ATOM   2642  R5  CHO   410     185.889  14.861  16.757  1.00  0.00            
ATOM   2643  C1  CHO   410     185.689  11.211  15.757  1.00  0.00           C
ATOM   2644  C2  CHO   410     188.189   7.861  15.357  1.00  0.00           C
ATOM   2645  ROH CHO   411      88.989  76.211  26.307  1.00  0.00            
ATOM   2646  R1  CHO   411      86.539  77.511  25.657  1.00  0.00            
ATOM   2647  R2  CHO   411      85.589  77.611  23.107  1.00  0.00            
ATOM   2648  R3  CHO   411      83.339  76.561  24.207  1.00  0.00            
ATOM   2649  R4  CHO   411      82.389  77.961  21.857  1.00  0.00            
ATOM   2650  R5  CHO   411      81.639  78.161  23.907  1.00  0.00            
ATOM   2651  C1  CHO   411      78.439  77.111  22.207  1.00  0.00           C
ATOM   2652  C2  CHO   411      76.889  75.661  18.407  1.00  0.00           C
ATOM   2653  ROH CHO   412     201.739 157.861  27.807  1.00  0.00            
ATOM   2654  R1  CHO   412     203.889 156.461  29.007  1.00  0.00            
ATOM   2655  R2  CHO   412     204.089 156.161  31.757  1.00  0.00            
ATOM   2656  R3  CHO   412     204.289 153.511  31.107  1.00  0.00            
ATOM   2657  R4  CHO   412     206.089 153.811  33.357  1.00  0.00            
ATOM   2658  R5  CHO   412     206.589 152.961  31.407  1.00  0.00            
ATOM   2659  C1  CHO   412     207.389 150.011  33.657  1.00  0.00           C
ATOM   2660  C2  CHO   412     210.489 146.861  34.357  1.00  0.00           C
ATOM   2661  ROH CHO   413      77.439 192.961  28.257  1.00  0.00            
ATOM   2662  R1  CHO   413      78.339 190.761  29.807  1.00  0.00            
ATOM   2663  R2  CHO   413      80.939 189.861  29.757  1.00  0.00            
ATOM   2664  R3  CHO   413      80.789 190.161  32.457  1.00  0.00            
ATOM   2665  R4  CHO   413      82.989 188.261  32.057  1.00  0.00            
ATOM   2666  R5  CHO   413      81.189 188.011  33.307  1.00  0.00            
ATOM   2667  C1  CHO   413      83.939 187.611  35.957  1.00  0.00           C
ATOM   2668  C2  CHO   413      86.589 186.261  35.157  1.00  0.00           C
ATOM   2669  ROH CHO   414     129.789 105.461  29.657  1.00  0.00            
ATOM   2670  R1  CHO   414     130.939 103.711  27.757  1.00  0.00            
ATOM   2671  R2  CHO   414     133.589 103.861  27.057  1.00  0.00            
ATOM   2672  R3  CHO   414     133.739 101.261  27.757  1.00  0.00            
ATOM   2673  R4  CHO   414     136.439 101.811  26.807  1.00  0.00            
ATOM   2674  R5  CHO   414     135.139 100.261  26.107  1.00  0.00            
ATOM   2675  C1  CHO   414     138.039  98.161  27.357  1.00  0.00           C
ATOM   2676  C2  CHO   414     141.639  98.761  28.257  1.00  0.00           C
ATOM   2677  ROH CHO   415     133.939  36.011  20.507  1.00  0.00            
ATOM   2678  R1  CHO   415     135.689  38.211  20.157  1.00  0.00            
ATOM   2679  R2  CHO   415     138.439  37.961  20.007  1.00  0.00            
ATOM   2680  R3  CHO   415     138.089  39.311  17.707  1.00  0.00            
ATOM   2681  R4  CHO   415     140.939  39.661  18.407  1.00  0.00            
ATOM   2682  R5  CHO   415     139.489  41.211  18.007  1.00  0.00            
ATOM   2683  C1  CHO   415     142.139  42.061  15.307  1.00  0.00           C
ATOM   2684  C2  CHO   415     142.289  42.461  11.807  1.00  0.00           C
ATOM   2685  ROH CHO   416     126.389  79.961  25.957  1.00  0.00            
ATOM   2686  R1  CHO   416     127.139  78.711  23.557  1.00  0.00            
ATOM   2687  R2  CHO   416     127.189  79.961  21.107  1.00  0.00            
ATOM   2688  R3  CHO   416     129.789  79.061  21.057  1.00  0.00            
ATOM   2689  R4  CHO   416     129.489  80.511  18.557  1.00  0.00            
ATOM   2690  R5  CHO   416     130.189  78.511  18.757  1.00  0.00            
ATOM   2691  C1  CHO   416     133.189  79.961  17.007  1.00  0.00           C
ATOM   2692  C2  CHO   416     134.889  81.761  14.507  1.00  0.00           C
ATOM   2693  ROH CHO   417     112.189 176.461  39.657  1.00  0.00            
ATOM   2694  R1  CHO   417     112.189 178.061  37.307  1.00  0.00            
ATOM   2695  R2  CHO   417     114.439 178.161  35.657  1.00  0.00            
ATOM   2696  R3  CHO   417     112.539 177.561  33.757  1.00  0.00            
ATOM   2697  R4  CHO   417     115.039 178.211  32.257  1.00  0.00            
ATOM   2698  R5  CHO   417     113.039 179.111  31.957  1.00  0.00            
ATOM   2699  C1  CHO   417     113.639 177.661  28.457  1.00  0.00           C
ATOM   2700  C2  CHO   417     116.839 175.761  26.407  1.00  0.00           C
ATOM   2701  ROH CHO   418     131.639 187.211  17.807  1.00  0.00            
ATOM   2702  R1  CHO   418     129.489 189.011  18.157  1.00  0.00            
ATOM   2703  R2  CHO   418     129.289 190.711  20.307  1.00  0.00            
ATOM   2704  R3  CHO   418     129.089 192.611  18.407  1.00  0.00            
ATOM   2705  R4  CHO   418     127.339 193.561  20.557  1.00  0.00            
ATOM   2706  R5  CHO   418     126.789 193.261  18.457  1.00  0.00            
ATOM   2707  C1  CHO   418     125.939 196.961  18.857  1.00  0.00           C
ATOM   2708  C2  CHO   418     125.139 200.561  21.757  1.00  0.00           C
ATOM   2709  ROH CHO   419     162.689 205.511  34.107  1.00  0.00            
ATOM   2710  R1  CHO   419     164.489 205.811  32.007  1.00  0.00            
ATOM   2711  R2  CHO   419     166.139 203.761  31.157  1.00  0.00            
ATOM   2712  R3  CHO   419     165.039 204.261  28.707  1.00  0.00            
ATOM   2713  R4  CHO   419     167.339 202.511  28.157  1.00  0.00            
ATOM   2714  R5  CHO   419     166.989 204.461  27.257  1.00  0.00            
ATOM   2715  C1  CHO   419     166.989 202.261  24.107  1.00  0.00           C
ATOM   2716  C2  CHO   419     167.739 200.361  20.907  1.00  0.00           C
ATOM   2717  ROH CHO   420      26.839 196.411  33.007  1.00  0.00            
ATOM   2718  R1  CHO   420      24.539 198.011  32.407  1.00  0.00            
ATOM   2719  R2  CHO   420      23.039 199.211  34.407  1.00  0.00            
ATOM   2720  R3  CHO   420      23.539 201.461  32.907  1.00  0.00            
ATOM   2721  R4  CHO   420      20.889 201.911  34.107  1.00  0.00            
ATOM   2722  R5  CHO   420      21.389 202.061  32.007  1.00  0.00            
ATOM   2723  C1  CHO   420      20.089 205.561  32.607  1.00  0.00           C
ATOM   2724  C2  CHO   420      16.889 206.611  30.207  1.00  0.00           C
ATOM   2725  ROH CHO   421      66.239 198.611  31.557  1.00  0.00            
ATOM   2726  R1  CHO   421      66.089 195.861  32.257  1.00  0.00            
ATOM   2727  R2  CHO   421      67.039 193.861  30.607  1.00  0.00            
ATOM   2728  R3  CHO   421      68.489 193.161  32.807  1.00  0.00            
ATOM   2729  R4  CHO   421      68.139 190.661  31.357  1.00  0.00            
ATOM   2730  R5  CHO   421      67.589 191.011  33.407  1.00  0.00            
ATOM   2731  C1  CHO   421      70.089 188.161  33.857  1.00  0.00           C
ATOM   2732  C2  CHO   421      71.789 185.061  35.407  1.00  0.00           C
ATOM   2733  ROH CHO   422     124.839  82.611  16.357  1.00  0.00            
ATOM   2734  R1  CHO   422     123.439  82.461  18.807  1.00  0.00            
ATOM   2735  R2  CHO   422     124.439  83.361  21.207  1.00  0.00            
ATOM   2736  R3  CHO   422     122.139  84.761  21.307  1.00  0.00            
ATOM   2737  R4  CHO   422     122.689  84.061  24.107  1.00  0.00            
ATOM   2738  R5  CHO   422     120.789  83.711  23.007  1.00  0.00            
ATOM   2739  C1  CHO   422     119.489  85.811  25.857  1.00  0.00           C
ATOM   2740  C2  CHO   422     120.139  83.661  28.957  1.00  0.00           C
ATOM   2741  ROH CHO   423     176.489 168.261  30.657  1.00  0.00            
ATOM   2742  R1  CHO   423     177.289 165.611  30.157  1.00  0.00            
ATOM   2743  R2  CHO   423     179.289 164.311  31.557  1.00  0.00            
ATOM   2744  R3  CHO   423     177.339 162.461  32.007  1.00  0.00            
ATOM   2745  R4  CHO   423     179.689 160.911  31.357  1.00  0.00            
ATOM   2746  R5  CHO   423     177.739 160.761  30.357  1.00  0.00            
ATOM   2747  C1  CHO   423     178.189 157.161  31.607  1.00  0.00           C
ATOM   2748  C2  CHO   423     178.389 152.711  31.957  1.00  0.00           C
ATOM   2749  ROH CHO   424      18.939  41.361  41.107  1.00  0.00            
ATOM   2750  R1  CHO   424      20.139  41.711  38.607  1.00  0.00            
ATOM   2751  R2  CHO   424      22.889  41.711  38.257  1.00  0.00            
ATOM   2752  R3  CHO   424      22.289  39.811  36.357  1.00  0.00            
ATOM   2753  R4  CHO   424      24.589  41.211  35.257  1.00  0.00            
ATOM   2754  R5  CHO   424      22.689  40.861  34.257  1.00  0.00            
ATOM   2755  C1  CHO   424      25.039  39.211  31.807  1.00  0.00           C
ATOM   2756  C2  CHO   424      28.689  39.111  28.007  1.00  0.00           C
ATOM   2757  ROH CHO   425      33.389 162.111  33.707  1.00  0.00            
ATOM   2758  R1  CHO   425      31.389 164.161  33.657  1.00  0.00            
ATOM   2759  R2  CHO   425      28.839 163.711  32.707  1.00  0.00            
ATOM   2760  R3  CHO   425      28.139 164.661  35.107  1.00  0.00            
ATOM   2761  R4  CHO   425      25.689 164.911  33.457  1.00  0.00            
ATOM   2762  R5  CHO   425      26.639 166.511  34.607  1.00  0.00            
ATOM   2763  C1  CHO   425      23.189 166.561  36.207  1.00  0.00           C
ATOM   2764  C2  CHO   425      22.539 169.561  34.507  1.00  0.00           C
ATOM   2765  ROH CHO   426     117.889  31.411  29.957  1.00  0.00            
ATOM   2766  R1  CHO   426     118.439  28.661  29.657  1.00  0.00            
ATOM   2767  R2  CHO   426     116.439  26.811  29.207  1.00  0.00            
ATOM   2768  R3  CHO   426     117.939  26.161  27.057  1.00  0.00            
ATOM   2769  R4  CHO   426     116.089  23.961  27.307  1.00  0.00            
ATOM   2770  R5  CHO   426     118.239  23.761  27.207  1.00  0.00            
ATOM   2771  C1  CHO   426     117.239  21.711  24.157  1.00  0.00           C
ATOM   2772  C2  CHO   426     114.739  19.211  21.857  1.00  0.00           C
ATOM   2773  ROH CHO   427      42.139 170.561  30.507  1.00  0.00            
ATOM   2774  R1  CHO   427      39.889 171.711  31.807  1.00  0.00            
ATOM   2775  R2  CHO   427      38.689 170.511  34.007  1.00  0.00            
ATOM   2776  R3  CHO   427      39.089 172.961  35.107  1.00  0.00            
ATOM   2777  R4  CHO   427      37.289 171.611  36.957  1.00  0.00            
ATOM   2778  R5  CHO   427      36.989 173.561  36.057  1.00  0.00            
ATOM   2779  C1  CHO   427      36.889 174.561  39.707  1.00  0.00           C
ATOM   2780  C2  CHO   427      37.489 174.811  42.907  1.00  0.00           C
ATOM   2781  ROH CHO   428     191.839  58.011  11.957  1.00  0.00            
ATOM   2782  R1  CHO   428     194.489  58.511  12.807  1.00  0.00            
ATOM   2783  R2  CHO   428     195.039  59.811  15.157  1.00  0.00            
ATOM   2784  R3  CHO   428     196.589  57.611  15.707  1.00  0.00            
ATOM   2785  R4  CHO   428     197.639  59.661  17.457  1.00  0.00            
ATOM   2786  R5  CHO   428     198.789  58.511  16.057  1.00  0.00            
ATOM   2787  C1  CHO   428     200.589  57.511  19.307  1.00  0.00           C
ATOM   2788  C2  CHO   428     203.539  58.361  21.357  1.00  0.00           C
ATOM   2789  ROH CHO   429      80.389 128.661  25.057  1.00  0.00            
ATOM   2790  R1  CHO   429      81.139 130.861  26.657  1.00  0.00            
ATOM   2791  R2  CHO   429      80.989 130.861  29.407  1.00  0.00            
ATOM   2792  R3  CHO   429      83.639 131.561  29.207  1.00  0.00            
ATOM   2793  R4  CHO   429      82.639 132.861  31.657  1.00  0.00            
ATOM   2794  R5  CHO   429      83.689 133.811  30.007  1.00  0.00            
ATOM   2795  C1  CHO   429      86.089 134.711  32.807  1.00  0.00           C
ATOM   2796  C2  CHO   429      88.939 135.761  32.607  1.00  0.00           C
ATOM   2797  ROH CHO   430     144.139 134.661  29.057  1.00  0.00            
ATOM   2798  R1  CHO   430     145.189 136.211  26.907  1.00  0.00            
ATOM   2799  R2  CHO   430     144.689 135.661  24.257  1.00  0.00            
ATOM   2800  R3  CHO   430     143.889 138.261  24.207  1.00  0.00            
ATOM   2801  R4  CHO   430     144.139 137.511  21.407  1.00  0.00            
ATOM   2802  R5  CHO   430     145.039 139.211  22.357  1.00  0.00            
ATOM   2803  C1  CHO   430     143.039 141.011  19.707  1.00  0.00           C
ATOM   2804  C2  CHO   430     142.889 140.811  16.507  1.00  0.00           C
ATOM   2805  ROH CHO   431      93.439 168.711  34.007  1.00  0.00            
ATOM   2806  R1  CHO   431      94.739 170.611  32.307  1.00  0.00            
ATOM   2807  R2  CHO   431      95.539 173.111  33.207  1.00  0.00            
ATOM   2808  R3  CHO   431      97.989 172.311  32.307  1.00  0.00            
ATOM   2809  R4  CHO   431      98.139 175.261  32.457  1.00  0.00            
ATOM   2810  R5  CHO   431      98.589 174.011  30.707  1.00  0.00            
ATOM   2811  C1  CHO   431     101.939 175.761  31.157  1.00  0.00           C
ATOM   2812  C2  CHO   431     103.889 179.261  29.557  1.00  0.00           C
ATOM   2813  ROH CHO   432     193.789  24.661  22.107  1.00  0.00            
ATOM   2814  R1  CHO   432     193.989  26.911  23.857  1.00  0.00            
ATOM   2815  R2  CHO   432     194.839  26.711  26.457  1.00  0.00            
ATOM   2816  R3  CHO   432     196.589  28.711  25.657  1.00  0.00            
ATOM   2817  R4  CHO   432     197.139  28.361  28.507  1.00  0.00            
ATOM   2818  R5  CHO   432     196.589  30.211  27.457  1.00  0.00            
ATOM   2819  C1  CHO   432     199.989  31.161  28.957  1.00  0.00           C
ATOM   2820  C2  CHO   432     199.839  31.711  32.007  1.00  0.00           C
ATOM   2821  ROH CHO   433     114.889 119.711  36.557  1.00  0.00            
ATOM   2822  R1  CHO   433     114.289 119.711  33.807  1.00  0.00            
ATOM   2823  R2  CHO   433     111.689 119.461  32.857  1.00  0.00            
ATOM   2824  R3  CHO   433     112.339 121.761  31.557  1.00  0.00            
ATOM   2825  R4  CHO   433     111.339 119.961  29.457  1.00  0.00            
ATOM   2826  R5  CHO   433     113.239 121.061  29.457  1.00  0.00            
ATOM   2827  C1  CHO   433     111.689 122.411  26.257  1.00  0.00           C
ATOM   2828  C2  CHO   433     110.589 124.011  22.457  1.00  0.00           C
ATOM   2829  ROH CHO   434      48.289 174.211  31.857  1.00  0.00            
ATOM   2830  R1  CHO   434      47.089 171.811  30.957  1.00  0.00            
ATOM   2831  R2  CHO   434      48.589 169.461  30.507  1.00  0.00            
ATOM   2832  R3  CHO   434      46.739 168.411  32.207  1.00  0.00            
ATOM   2833  R4  CHO   434      47.589 166.161  30.507  1.00  0.00            
ATOM   2834  R5  CHO   434      45.539 166.811  30.857  1.00  0.00            
ATOM   2835  C1  CHO   434      45.339 163.211  32.107  1.00  0.00           C
ATOM   2836  C2  CHO   434      42.189 160.911  30.207  1.00  0.00           C
ATOM   2837  ROH CHO   435     103.189 192.811  23.657  1.00  0.00            
ATOM   2838  R1  CHO   435     101.439 193.711  25.707  1.00  0.00            
ATOM   2839  R2  CHO   435     101.489 196.311  26.707  1.00  0.00            
ATOM   2840  R3  CHO   435      98.839 196.261  26.007  1.00  0.00            
ATOM   2841  R4  CHO   435      99.089 198.511  27.907  1.00  0.00            
ATOM   2842  R5  CHO   435      97.689 196.811  28.057  1.00  0.00            
ATOM   2843  C1  CHO   435      95.239 199.761  27.957  1.00  0.00           C
ATOM   2844  C2  CHO   435      93.739 200.961  25.057  1.00  0.00           C
ATOM   2845  ROH CHO   436     116.789 149.111  34.757  1.00  0.00            
ATOM   2846  R1  CHO   436     113.989 149.461  34.507  1.00  0.00            
ATOM   2847  R2  CHO   436     112.339 147.511  33.407  1.00  0.00            
ATOM   2848  R3  CHO   436     110.989 147.811  35.757  1.00  0.00            
ATOM   2849  R4  CHO   436     108.989 146.811  33.857  1.00  0.00            
ATOM   2850  R5  CHO   436     108.839 148.611  35.107  1.00  0.00            
ATOM   2851  C1  CHO   436     105.789 146.661  36.357  1.00  0.00           C
ATOM   2852  C2  CHO   436     102.589 146.011  33.607  1.00  0.00           C
ATOM   2853  ROH CHO   437     206.089  24.561  27.857  1.00  0.00            
ATOM   2854  R1  CHO   437     206.289  26.811  29.607  1.00  0.00            
ATOM   2855  R2  CHO   437     206.789  29.411  28.707  1.00  0.00            
ATOM   2856  R3  CHO   437     204.539  29.911  30.157  1.00  0.00            
ATOM   2857  R4  CHO   437     206.239  32.311  30.357  1.00  0.00            
ATOM   2858  R5  CHO   437     205.389  31.211  32.007  1.00  0.00            
ATOM   2859  C1  CHO   437     203.789  34.611  32.707  1.00  0.00           C
ATOM   2860  C2  CHO   437     204.439  37.511  35.657  1.00  0.00           C
ATOM   2861  ROH CHO   438      73.289  -3.389  28.957  1.00  0.00            
ATOM   2862  R1  CHO   438      73.539  -0.539  29.207  1.00  0.00            
ATOM   2863  R2  CHO   438      72.139   1.211  27.557  1.00  0.00            
ATOM   2864  R3  CHO   438      71.289   2.261  29.907  1.00  0.00            
ATOM   2865  R4  CHO   438      71.439   4.561  28.107  1.00  0.00            
ATOM   2866  R5  CHO   438      72.389   4.411  30.057  1.00  0.00            
ATOM   2867  C1  CHO   438      70.239   7.461  30.657  1.00  0.00           C
ATOM   2868  C2  CHO   438      74.039   9.561  31.857  1.00  0.00           C
ATOM   2869  ROH CHO   439     202.639 150.461  34.557  1.00  0.00            
ATOM   2870  R1  CHO   439     200.139 149.561  33.507  1.00  0.00            
ATOM   2871  R2  CHO   439     199.839 148.411  31.007  1.00  0.00            
ATOM   2872  R3  CHO   439     198.739 146.411  32.407  1.00  0.00            
ATOM   2873  R4  CHO   439     198.939 145.361  29.707  1.00  0.00            
ATOM   2874  R5  CHO   439     197.139 145.461  30.907  1.00  0.00            
ATOM   2875  C1  CHO   439     197.289 141.711  30.257  1.00  0.00           C
ATOM   2876  C2  CHO   439     196.639 138.761  29.807  1.00  0.00           C
ATOM   2877  ROH CHO   440     102.839 183.911  37.457  1.00  0.00            
ATOM   2878  R1  CHO   440     103.439 185.261  35.057  1.00  0.00            
ATOM   2879  R2  CHO   440     105.839 185.011  33.757  1.00  0.00            
ATOM   2880  R3  CHO   440     104.289 184.361  31.607  1.00  0.00            
ATOM   2881  R4  CHO   440     106.989 184.661  30.507  1.00  0.00            
ATOM   2882  R5  CHO   440     105.139 185.661  29.807  1.00  0.00            
ATOM   2883  C1  CHO   440     106.139 183.861  26.607  1.00  0.00           C
ATOM   2884  C2  CHO   440     106.539 179.961  24.907  1.00  0.00           C
ATOM   2885  ROH CHO   441     176.239 132.261  45.107  1.00  0.00            
ATOM   2886  R1  CHO   441     175.889 130.161  43.257  1.00  0.00            
ATOM   2887  R2  CHO   441     173.589 129.961  41.757  1.00  0.00            
ATOM   2888  R3  CHO   441     175.339 129.911  39.657  1.00  0.00            
ATOM   2889  R4  CHO   441     172.739 129.061  38.507  1.00  0.00            
ATOM   2890  R5  CHO   441     174.689 127.961  38.357  1.00  0.00            
ATOM   2891  C1  CHO   441     173.939 128.461  34.657  1.00  0.00           C
ATOM   2892  C2  CHO   441     176.139 130.111  31.057  1.00  0.00           C
ATOM   2893  ROH CHO   442     190.889 105.711  42.107  1.00  0.00            
ATOM   2894  R1  CHO   442     188.939 107.111  40.507  1.00  0.00            
ATOM   2895  R2  CHO   442     189.489 109.561  39.257  1.00  0.00            
ATOM   2896  R3  CHO   442     188.639 108.161  37.057  1.00  0.00            
ATOM   2897  R4  CHO   442     189.689 110.711  36.057  1.00  0.00            
ATOM   2898  R5  CHO   442     187.739 109.911  35.657  1.00  0.00            
ATOM   2899  C1  CHO   442     188.989 110.261  32.107  1.00  0.00           C
ATOM   2900  C2  CHO   442     189.989 111.961  29.357  1.00  0.00           C
ATOM   2901  ROH CHO   443     116.939  76.011  31.107  1.00  0.00            
ATOM   2902  R1  CHO   443     114.839  77.761  30.207  1.00  0.00            
ATOM   2903  R2  CHO   443     112.489  78.061  31.557  1.00  0.00            
ATOM   2904  R3  CHO   443     113.089  80.661  31.407  1.00  0.00            
ATOM   2905  R4  CHO   443     110.239  80.661  32.007  1.00  0.00            
ATOM   2906  R5  CHO   443     111.239  81.711  30.357  1.00  0.00            
ATOM   2907  C1  CHO   443     109.589  84.661  32.157  1.00  0.00           C
ATOM   2908  C2  CHO   443     106.689  84.961  33.057  1.00  0.00           C
ATOM   2909  ROH CHO   444      54.489  68.361  22.357  1.00  0.00            
ATOM   2910  R1  CHO   444      53.189  69.061  19.907  1.00  0.00            
ATOM   2911  R2  CHO   444      51.039  70.711  19.807  1.00  0.00            
ATOM   2912  R3  CHO   444      52.589  72.111  18.007  1.00  0.00            
ATOM   2913  R4  CHO   444      49.839  72.811  17.307  1.00  0.00            
ATOM   2914  R5  CHO   444      51.339  72.061  15.957  1.00  0.00            
ATOM   2915  C1  CHO   444      50.589  75.311  14.207  1.00  0.00           C
ATOM   2916  C2  CHO   444      47.789  74.261  12.807  1.00  0.00           C
ATOM   2917  ROH CHO   445     174.439  39.461  16.907  1.00  0.00            
ATOM   2918  R1  CHO   445     174.489  40.711  19.457  1.00  0.00            
ATOM   2919  R2  CHO   445     176.789  40.711  21.007  1.00  0.00            
ATOM   2920  R3  CHO   445     176.389  43.411  21.007  1.00  0.00            
ATOM   2921  R4  CHO   445     178.539  42.961  22.957  1.00  0.00            
ATOM   2922  R5  CHO   445     176.639  44.061  23.257  1.00  0.00            
ATOM   2923  C1  CHO   445     179.139  46.811  24.057  1.00  0.00           C
ATOM   2924  C2  CHO   445     179.889  50.111  25.057  1.00  0.00           C
ATOM   2925  ROH CHO   446      67.289  82.511  30.657  1.00  0.00            
ATOM   2926  R1  CHO   446      67.239  85.361  30.407  1.00  0.00            
ATOM   2927  R2  CHO   446      65.039  86.911  31.157  1.00  0.00            
ATOM   2928  R3  CHO   446      66.889  88.211  32.607  1.00  0.00            
ATOM   2929  R4  CHO   446      64.839  90.261  32.007  1.00  0.00            
ATOM   2930  R5  CHO   446      66.989  90.361  31.607  1.00  0.00            
ATOM   2931  C1  CHO   446      66.439  93.411  33.807  1.00  0.00           C
ATOM   2932  C2  CHO   446      66.539  96.561  35.307  1.00  0.00           C
ATOM   2933  ROH CHO   447     160.539   2.461  10.957  1.00  0.00            
ATOM   2934  R1  CHO   447     159.989   4.911  12.257  1.00  0.00            
ATOM   2935  R2  CHO   447     159.839   5.161  14.957  1.00  0.00            
ATOM   2936  R3  CHO   447     161.639   7.161  14.507  1.00  0.00            
ATOM   2937  R4  CHO   447     160.939   7.461  17.357  1.00  0.00            
ATOM   2938  R5  CHO   447     160.789   9.061  15.807  1.00  0.00            
ATOM   2939  C1  CHO   447     163.189  10.711  18.307  1.00  0.00           C
ATOM   2940  C2  CHO   447     160.939  12.811  19.307  1.00  0.00           C
ATOM   2941  ROH CHO   448     106.439  30.711  15.207  1.00  0.00            
ATOM   2942  R1  CHO   448     108.239  30.711  17.407  1.00  0.00            
ATOM   2943  R2  CHO   448     110.989  31.011  17.057  1.00  0.00            
ATOM   2944  R3  CHO   448     110.689  33.061  18.757  1.00  0.00            
ATOM   2945  R4  CHO   448     113.489  32.261  19.007  1.00  0.00            
ATOM   2946  R5  CHO   448     112.089  32.511  20.657  1.00  0.00            
ATOM   2947  C1  CHO   448     114.689  35.011  21.707  1.00  0.00           C
ATOM   2948  C2  CHO   448     117.339  36.611  24.107  1.00  0.00           C
ATOM   2949  ROH CHO   449      95.439 104.211  45.357  1.00  0.00            
ATOM   2950  R1  CHO   449      97.089 105.461  43.457  1.00  0.00            
ATOM   2951  R2  CHO   449      98.689 107.661  44.057  1.00  0.00            
ATOM   2952  R3  CHO   449     100.689 106.061  43.057  1.00  0.00            
ATOM   2953  R4  CHO   449     101.939 108.711  43.507  1.00  0.00            
ATOM   2954  R5  CHO   449     101.939 107.511  41.657  1.00  0.00            
ATOM   2955  C1  CHO   449     105.689 107.811  42.257  1.00  0.00           C
ATOM   2956  C2  CHO   449     108.439 109.961  44.507  1.00  0.00           C
ATOM   2957  ROH CHO   450     189.089 161.511  23.257  1.00  0.00            
ATOM   2958  R1  CHO   450     190.339 163.761  24.357  1.00  0.00            
ATOM   2959  R2  CHO   450     192.339 163.611  26.307  1.00  0.00            
ATOM   2960  R3  CHO   450     193.739 165.061  24.557  1.00  0.00            
ATOM   2961  R4  CHO   450     194.839 165.761  27.207  1.00  0.00            
ATOM   2962  R5  CHO   450     194.089 167.161  25.707  1.00  0.00            
ATOM   2963  C1  CHO   450     197.689 168.411  26.107  1.00  0.00           C
ATOM   2964  C2  CHO   450     197.689 172.061  28.007  1.00  0.00           C
ATOM   2965  ROH CHO   451      57.589  93.061  29.407  1.00  0.00            
ATOM   2966  R1  CHO   451      56.239  95.361  28.357  1.00  0.00            
ATOM   2967  R2  CHO   451      57.339  96.961  26.407  1.00  0.00            
ATOM   2968  R3  CHO   451      54.989  96.511  25.157  1.00  0.00            
ATOM   2969  R4  CHO   451      56.189  98.711  23.657  1.00  0.00            
ATOM   2970  R5  CHO   451      54.189  98.661  24.507  1.00  0.00            
ATOM   2971  C1  CHO   451      53.289  99.211  20.857  1.00  0.00           C
ATOM   2972  C2  CHO   451      51.539 102.961  18.657  1.00  0.00           C
ATOM   2973  ROH CHO   452      70.089 165.711  35.307  1.00  0.00            
ATOM   2974  R1  CHO   452      67.489 166.811  35.007  1.00  0.00            
ATOM   2975  R2  CHO   452      65.589 165.711  33.307  1.00  0.00            
ATOM   2976  R3  CHO   452      64.039 165.761  35.557  1.00  0.00            
ATOM   2977  R4  CHO   452      62.139 165.411  33.357  1.00  0.00            
ATOM   2978  R5  CHO   452      62.089 166.961  34.907  1.00  0.00            
ATOM   2979  C1  CHO   452      58.689 165.311  35.457  1.00  0.00           C
ATOM   2980  C2  CHO   452      55.039 164.211  34.557  1.00  0.00           C
ATOM   2981  ROH CHO   453     118.089 111.211  35.807  1.00  0.00            
ATOM   2982  R1  CHO   453     118.639 112.861  33.607  1.00  0.00            
ATOM   2983  R2  CHO   453     117.839 115.511  33.457  1.00  0.00            
ATOM   2984  R3  CHO   453     120.439 116.011  33.007  1.00  0.00            
ATOM   2985  R4  CHO   453     119.139 118.511  32.407  1.00  0.00            
ATOM   2986  R5  CHO   453     120.439 117.411  31.107  1.00  0.00            
ATOM   2987  C1  CHO   453     122.339 120.761  31.357  1.00  0.00           C
ATOM   2988  C2  CHO   453     124.139 122.161  28.707  1.00  0.00           C
ATOM   2989  ROH CHO   454     109.489 183.311  21.957  1.00  0.00            
ATOM   2990  R1  CHO   454     109.839 180.561  21.357  1.00  0.00            
ATOM   2991  R2  CHO   454     112.339 179.261  21.657  1.00  0.00            
ATOM   2992  R3  CHO   454     110.839 177.561  23.157  1.00  0.00            
ATOM   2993  R4  CHO   454     113.439 176.261  22.857  1.00  0.00            
ATOM   2994  R5  CHO   454     111.489 175.411  22.407  1.00  0.00            
ATOM   2995  C1  CHO   454     112.689 172.861  24.957  1.00  0.00           C
ATOM   2996  C2  CHO   454     115.739 171.361  24.157  1.00  0.00           C
ATOM   2997  ROH CHO   455      68.789  -1.689  30.107  1.00  0.00            
ATOM   2998  R1  CHO   455      69.739  -0.939  32.657  1.00  0.00            
ATOM   2999  R2  CHO   455      72.189  -1.689  33.657  1.00  0.00            
ATOM   3000  R3  CHO   455      72.489   1.011  34.007  1.00  0.00            
ATOM   3001  R4  CHO   455      74.289  -0.239  35.957  1.00  0.00            
ATOM   3002  R5  CHO   455      72.739   1.211  36.407  1.00  0.00            
ATOM   3003  C1  CHO   455      75.839   3.061  37.707  1.00  0.00           C
ATOM   3004  C2  CHO   455      74.639   2.661  41.557  1.00  0.00           C
ATOM   3005  ROH CHO   456     120.039  88.161  45.557  1.00  0.00            
ATOM   3006  R1  CHO   456     120.189  89.211  42.957  1.00  0.00            
ATOM   3007  R2  CHO   456     122.539  90.261  41.907  1.00  0.00            
ATOM   3008  R3  CHO   456     121.989  88.511  39.907  1.00  0.00            
ATOM   3009  R4  CHO   456     123.389  90.711  38.557  1.00  0.00            
ATOM   3010  R5  CHO   456     121.439  89.911  38.007  1.00  0.00            
ATOM   3011  C1  CHO   456     123.389  89.411  34.757  1.00  0.00           C
ATOM   3012  C2  CHO   456     124.189  91.011  30.607  1.00  0.00           C
ATOM   3013  ROH CHO   457     134.339 136.761  30.407  1.00  0.00            
ATOM   3014  R1  CHO   457     134.139 135.161  32.707  1.00  0.00            
ATOM   3015  R2  CHO   457     131.789 134.311  33.757  1.00  0.00            
ATOM   3016  R3  CHO   457     132.889 131.861  33.507  1.00  0.00            
ATOM   3017  R4  CHO   457     130.689 131.511  35.457  1.00  0.00            
ATOM   3018  R5  CHO   457     132.739 130.961  35.757  1.00  0.00            
ATOM   3019  C1  CHO   457     131.089 127.561  36.207  1.00  0.00           C
ATOM   3020  C2  CHO   457     132.139 126.411  39.757  1.00  0.00           C
ATOM   3021  ROH CHO   458      78.639  97.061  30.507  1.00  0.00            
ATOM   3022  R1  CHO   458      81.339  96.061  30.507  1.00  0.00            
ATOM   3023  R2  CHO   458      82.839  95.911  28.207  1.00  0.00            
ATOM   3024  R3  CHO   458      84.589  97.461  29.657  1.00  0.00            
ATOM   3025  R4  CHO   458      86.239  96.211  27.557  1.00  0.00            
ATOM   3026  R5  CHO   458      86.589  96.161  29.707  1.00  0.00            
ATOM   3027  C1  CHO   458      89.839  97.811  28.557  1.00  0.00           C
ATOM   3028  C2  CHO   458      93.339  95.711  28.257  1.00  0.00           C
ATOM   3029  ROH CHO   459     209.889  27.161  25.207  1.00  0.00            
ATOM   3030  R1  CHO   459     210.689  27.261  27.907  1.00  0.00            
ATOM   3031  R2  CHO   459     212.739  25.661  28.907  1.00  0.00            
ATOM   3032  R3  CHO   459     213.739  28.011  29.807  1.00  0.00            
ATOM   3033  R4  CHO   459     215.589  26.011  30.757  1.00  0.00            
ATOM   3034  R5  CHO   459     214.639  27.511  31.957  1.00  0.00            
ATOM   3035  C1  CHO   459     218.189  28.511  32.657  1.00  0.00           C
ATOM   3036  C2  CHO   459     220.489  30.461  33.007  1.00  0.00           C
ATOM   3037  ROH CHO   460      34.689  76.411  25.107  1.00  0.00            
ATOM   3038  R1  CHO   460      32.139  76.561  26.357  1.00  0.00            
ATOM   3039  R2  CHO   460      30.139  78.161  25.457  1.00  0.00            
ATOM   3040  R3  CHO   460      28.689  75.861  25.457  1.00  0.00            
ATOM   3041  R4  CHO   460      26.689  77.961  25.157  1.00  0.00            
ATOM   3042  R5  CHO   460      26.689  76.361  26.657  1.00  0.00            
ATOM   3043  C1  CHO   460      23.339  75.661  24.957  1.00  0.00           C
ATOM   3044  C2  CHO   460      21.389  75.911  22.057  1.00  0.00           C
ATOM   3045  ROH CHO   461     149.639 126.661  23.857  1.00  0.00            
ATOM   3046  R1  CHO   461     150.139 124.011  24.707  1.00  0.00            
ATOM   3047  R2  CHO   461     148.289 121.961  24.257  1.00  0.00            
ATOM   3048  R3  CHO   461     150.539 120.761  23.157  1.00  0.00            
ATOM   3049  R4  CHO   461     148.939 118.561  24.257  1.00  0.00            
ATOM   3050  R5  CHO   461     151.039 118.961  24.657  1.00  0.00            
ATOM   3051  C1  CHO   461     151.289 115.461  23.257  1.00  0.00           C
ATOM   3052  C2  CHO   461     149.289 113.261  25.807  1.00  0.00           C
ATOM   3053  ROH CHO   462     104.189  71.561  26.607  1.00  0.00            
ATOM   3054  R1  CHO   462     102.889  69.211  27.207  1.00  0.00            
ATOM   3055  R2  CHO   462     100.389  68.511  26.207  1.00  0.00            
ATOM   3056  R3  CHO   462     101.639  66.261  25.407  1.00  0.00            
ATOM   3057  R4  CHO   462      98.839  65.461  25.757  1.00  0.00            
ATOM   3058  R5  CHO   462     100.589  64.461  26.607  1.00  0.00            
ATOM   3059  C1  CHO   462      99.139  61.561  24.657  1.00  0.00           C
ATOM   3060  C2  CHO   462      99.889  58.361  24.907  1.00  0.00           C
ATOM   3061  ROH CHO   463      40.939 193.261  21.107  1.00  0.00            
ATOM   3062  R1  CHO   463      40.339 195.761  22.307  1.00  0.00            
ATOM   3063  R2  CHO   463      38.189 196.161  23.957  1.00  0.00            
ATOM   3064  R3  CHO   463      40.039 197.061  25.657  1.00  0.00            
ATOM   3065  R4  CHO   463      37.489 197.511  27.057  1.00  0.00            
ATOM   3066  R5  CHO   463      39.039 199.011  26.657  1.00  0.00            
ATOM   3067  C1  CHO   463      38.889 199.211  30.457  1.00  0.00           C
ATOM   3068  C2  CHO   463      37.439 199.061  34.507  1.00  0.00           C
ATOM   3069  ROH CHO   464     188.639 131.211  20.107  1.00  0.00            
ATOM   3070  R1  CHO   464     188.739 131.011  22.907  1.00  0.00            
ATOM   3071  R2  CHO   464     189.689 133.061  24.557  1.00  0.00            
ATOM   3072  R3  CHO   464     187.289 132.661  25.807  1.00  0.00            
ATOM   3073  R4  CHO   464     189.289 132.711  27.957  1.00  0.00            
ATOM   3074  R5  CHO   464     187.739 131.161  27.607  1.00  0.00            
ATOM   3075  C1  CHO   464     186.789 132.161  31.107  1.00  0.00           C
ATOM   3076  C2  CHO   464     184.339 134.261  33.557  1.00  0.00           C
ATOM   3077  ROH CHO   465      45.939 146.611  39.207  1.00  0.00            
ATOM   3078  R1  CHO   465      45.239 148.911  37.757  1.00  0.00            
ATOM   3079  R2  CHO   465      46.489 151.361  38.207  1.00  0.00            
ATOM   3080  R3  CHO   465      46.939 151.261  35.557  1.00  0.00            
ATOM   3081  R4  CHO   465      47.589 154.011  36.307  1.00  0.00            
ATOM   3082  R5  CHO   465      46.239 153.411  34.707  1.00  0.00            
ATOM   3083  C1  CHO   465      48.739 155.461  32.707  1.00  0.00           C
ATOM   3084  C2  CHO   465      47.539 158.361  33.057  1.00  0.00           C
ATOM   3085  ROH CHO   466       3.289  29.111  24.357  1.00  0.00            
ATOM   3086  R1  CHO   466       2.589  26.361  24.257  1.00  0.00            
ATOM   3087  R2  CHO   466       4.339  24.411  25.057  1.00  0.00            
ATOM   3088  R3  CHO   466       2.239  23.661  26.607  1.00  0.00            
ATOM   3089  R4  CHO   466       3.739  21.161  26.207  1.00  0.00            
ATOM   3090  R5  CHO   466       1.639  21.461  25.857  1.00  0.00            
ATOM   3091  C1  CHO   466       1.489  18.611  28.357  1.00  0.00           C
ATOM   3092  C2  CHO   466       0.339  16.111  29.257  1.00  0.00           C
ATOM   3093  ROH CHO   467     215.689  31.911  22.457  1.00  0.00            
ATOM   3094  R1  CHO   467     216.739  32.061  25.057  1.00  0.00            
ATOM   3095  R2  CHO   467     215.939  33.961  26.907  1.00  0.00            
ATOM   3096  R3  CHO   467     215.489  31.761  28.457  1.00  0.00            
ATOM   3097  R4  CHO   467     215.839  33.911  30.407  1.00  0.00            
ATOM   3098  R5  CHO   467     216.839  32.061  30.357  1.00  0.00            
ATOM   3099  C1  CHO   467     215.339  31.911  33.857  1.00  0.00           C
ATOM   3100  C2  CHO   467     214.139  34.411  35.957  1.00  0.00           C
ATOM   3101  ROH CHO   468      46.539  16.761  31.407  1.00  0.00            
ATOM   3102  R1  CHO   468      47.839  16.711  33.957  1.00  0.00            
ATOM   3103  R2  CHO   468      49.489  14.661  34.707  1.00  0.00            
ATOM   3104  R3  CHO   468      51.239  16.711  35.157  1.00  0.00            
ATOM   3105  R4  CHO   468      52.239  14.461  36.857  1.00  0.00            
ATOM   3106  R5  CHO   468      51.789  16.561  37.507  1.00  0.00            
ATOM   3107  C1  CHO   468      55.489  16.361  38.507  1.00  0.00           C
ATOM   3108  C2  CHO   468      57.189  12.811  38.957  1.00  0.00           C
ATOM   3109  ROH CHO   469     215.339  75.311  29.707  1.00  0.00            
ATOM   3110  R1  CHO   469     217.289  75.461  27.557  1.00  0.00            
ATOM   3111  R2  CHO   469     219.289  77.311  27.457  1.00  0.00            
ATOM   3112  R3  CHO   469     220.889  75.111  27.207  1.00  0.00            
ATOM   3113  R4  CHO   469     222.639  77.411  26.707  1.00  0.00            
ATOM   3114  R5  CHO   469     222.339  75.661  25.407  1.00  0.00            
ATOM   3115  C1  CHO   469     226.089  75.461  26.007  1.00  0.00           C
ATOM   3116  C2  CHO   469     229.339  75.861  24.957  1.00  0.00           C
ATOM   3117  ROH CHO   470     150.389  80.511  21.307  1.00  0.00            
ATOM   3118  R1  CHO   470     148.589  78.361  21.207  1.00  0.00            
ATOM   3119  R2  CHO   470     147.189  77.661  18.857  1.00  0.00            
ATOM   3120  R3  CHO   470     148.289  75.261  19.357  1.00  0.00            
ATOM   3121  R4  CHO   470     145.939  74.661  17.707  1.00  0.00            
ATOM   3122  R5  CHO   470     146.439  73.761  19.657  1.00  0.00            
ATOM   3123  C1  CHO   470     146.139  70.661  17.507  1.00  0.00           C
ATOM   3124  C2  CHO   470     144.689  67.511  18.507  1.00  0.00           C
ATOM   3125  ROH CHO   471     218.089 216.311  33.707  1.00  0.00            
ATOM   3126  R1  CHO   471     216.089 214.761  34.807  1.00  0.00            
ATOM   3127  R2  CHO   471     213.889 213.961  33.307  1.00  0.00            
ATOM   3128  R3  CHO   471     214.639 211.461  34.107  1.00  0.00            
ATOM   3129  R4  CHO   471     211.839 211.111  33.157  1.00  0.00            
ATOM   3130  R5  CHO   471     212.639 210.561  35.107  1.00  0.00            
ATOM   3131  C1  CHO   471     211.439 207.161  33.807  1.00  0.00           C
ATOM   3132  C2  CHO   471     207.989 208.011  31.857  1.00  0.00           C
ATOM   3133  ROH CHO   472      53.989 204.611  23.457  1.00  0.00            
ATOM   3134  R1  CHO   472      54.489 201.811  23.907  1.00  0.00            
ATOM   3135  R2  CHO   472      56.039 200.311  22.207  1.00  0.00            
ATOM   3136  R3  CHO   472      57.389 199.711  24.507  1.00  0.00            
ATOM   3137  R4  CHO   472      57.939 197.461  22.757  1.00  0.00            
ATOM   3138  R5  CHO   472      57.089 197.361  24.757  1.00  0.00            
ATOM   3139  C1  CHO   472      60.239 195.261  25.207  1.00  0.00           C
ATOM   3140  C2  CHO   472      62.189 195.461  28.807  1.00  0.00           C
ATOM   3141  ROH CHO   473     135.939 148.211  37.557  1.00  0.00            
ATOM   3142  R1  CHO   473     135.939 150.261  35.607  1.00  0.00            
ATOM   3143  R2  CHO   473     135.339 149.811  32.957  1.00  0.00            
ATOM   3144  R3  CHO   473     133.539 151.811  33.357  1.00  0.00            
ATOM   3145  R4  CHO   473     133.589 151.511  30.457  1.00  0.00            
ATOM   3146  R5  CHO   473     133.939 153.361  31.607  1.00  0.00            
ATOM   3147  C1  CHO   473     130.939 154.361  29.407  1.00  0.00           C
ATOM   3148  C2  CHO   473     126.989 153.461  27.807  1.00  0.00           C
ATOM   3149  ROH CHO   474      72.089 143.511  30.457  1.00  0.00            
ATOM   3150  R1  CHO   474      70.489 141.511  29.307  1.00  0.00            
ATOM   3151  R2  CHO   474      68.789 139.911  30.807  1.00  0.00            
ATOM   3152  R3  CHO   474      66.889 140.811  29.107  1.00  0.00            
ATOM   3153  R4  CHO   474      65.789 138.361  30.257  1.00  0.00            
ATOM   3154  R5  CHO   474      65.989 138.811  28.157  1.00  0.00            
ATOM   3155  C1  CHO   474      62.189 138.311  28.307  1.00  0.00           C
ATOM   3156  C2  CHO   474      60.689 135.761  29.757  1.00  0.00           C
ATOM   3157  ROH CHO   475      57.139  63.161  34.607  1.00  0.00            
ATOM   3158  R1  CHO   475      58.339  61.761  32.407  1.00  0.00            
ATOM   3159  R2  CHO   475      57.039  61.511  30.007  1.00  0.00            
ATOM   3160  R3  CHO   475      59.239  62.661  29.007  1.00  0.00            
ATOM   3161  R4  CHO   475      57.889  61.611  26.657  1.00  0.00            
ATOM   3162  R5  CHO   475      59.939  61.261  27.207  1.00  0.00            
ATOM   3163  C1  CHO   475      60.439  62.861  23.757  1.00  0.00           C
ATOM   3164  C2  CHO   475      63.389  60.661  21.657  1.00  0.00           C
ATOM   3165  ROH CHO   476     168.189  95.111  24.207  1.00  0.00            
ATOM   3166  R1  CHO   476     165.789  96.561  23.407  1.00  0.00            
ATOM   3167  R2  CHO   476     163.589  96.711  25.007  1.00  0.00            
ATOM   3168  R3  CHO   476     163.939  99.411  24.607  1.00  0.00            
ATOM   3169  R4  CHO   476     161.789  99.211  26.507  1.00  0.00            
ATOM   3170  R5  CHO   476     161.789 100.311  24.607  1.00  0.00            
ATOM   3171  C1  CHO   476     161.089 103.211  27.007  1.00  0.00           C
ATOM   3172  C2  CHO   476     162.139 106.011  29.457  1.00  0.00           C
ATOM   3173  ROH CHO   477      95.439 109.211  33.807  1.00  0.00            
ATOM   3174  R1  CHO   477      96.539 106.761  34.657  1.00  0.00            
ATOM   3175  R2  CHO   477      94.989 104.611  35.407  1.00  0.00            
ATOM   3176  R3  CHO   477      96.489 103.361  33.507  1.00  0.00            
ATOM   3177  R4  CHO   477      95.689 101.211  35.407  1.00  0.00            
ATOM   3178  R5  CHO   477      97.739 101.711  34.757  1.00  0.00            
ATOM   3179  C1  CHO   477      97.489  98.011  33.657  1.00  0.00           C
ATOM   3180  C2  CHO   477      95.539  95.461  32.557  1.00  0.00           C
ATOM   3181  ROH CHO   478     184.689  87.311  19.857  1.00  0.00            
ATOM   3182  R1  CHO   478     187.039  85.861  20.357  1.00  0.00            
ATOM   3183  R2  CHO   478     188.089  85.511  22.857  1.00  0.00            
ATOM   3184  R3  CHO   478     187.889  82.861  22.257  1.00  0.00            
ATOM   3185  R4  CHO   478     189.339  82.961  24.857  1.00  0.00            
ATOM   3186  R5  CHO   478     189.989  81.911  23.057  1.00  0.00            
ATOM   3187  C1  CHO   478     189.839  79.011  25.457  1.00  0.00           C
ATOM   3188  C2  CHO   478     191.839  75.361  23.107  1.00  0.00           C
ATOM   3189  ROH CHO   479     101.939  31.961  25.707  1.00  0.00            
ATOM   3190  R1  CHO   479     100.439  30.461  23.807  1.00  0.00            
ATOM   3191  R2  CHO   479     101.589  28.761  21.957  1.00  0.00            
ATOM   3192  R3  CHO   479      99.839  26.961  23.007  1.00  0.00            
ATOM   3193  R4  CHO   479     101.139  25.561  20.807  1.00  0.00            
ATOM   3194  R5  CHO   479      98.989  25.811  21.157  1.00  0.00            
ATOM   3195  C1  CHO   479      99.289  21.961  21.157  1.00  0.00           C
ATOM   3196  C2  CHO   479      99.489  19.611  17.657  1.00  0.00           C
ATOM   3197  ROH CHO   480      12.589  79.661  24.857  1.00  0.00            
ATOM   3198  R1  CHO   480      14.589  79.661  26.857  1.00  0.00            
ATOM   3199  R2  CHO   480      14.539  81.361  29.057  1.00  0.00            
ATOM   3200  R3  CHO   480      14.839  79.061  30.407  1.00  0.00            
ATOM   3201  R4  CHO   480      15.989  81.061  32.157  1.00  0.00            
ATOM   3202  R5  CHO   480      16.989  79.211  31.457  1.00  0.00            
ATOM   3203  C1  CHO   480      17.139  78.711  35.257  1.00  0.00           C
ATOM   3204  C2  CHO   480      17.539  77.961  38.957  1.00  0.00           C
ATOM   3205  ROH CHO   481     116.589  60.311  23.607  1.00  0.00            
ATOM   3206  R1  CHO   481     117.939  61.361  25.857  1.00  0.00            
ATOM   3207  R2  CHO   481     117.339  63.761  27.007  1.00  0.00            
ATOM   3208  R3  CHO   481     117.139  62.311  29.257  1.00  0.00            
ATOM   3209  R4  CHO   481     116.939  65.111  30.157  1.00  0.00            
ATOM   3210  R5  CHO   481     118.239  63.661  30.957  1.00  0.00            
ATOM   3211  C1  CHO   481     116.439  64.461  34.107  1.00  0.00           C
ATOM   3212  C2  CHO   481     118.939  66.011  37.257  1.00  0.00           C
ATOM   3213  ROH CHO   482      32.589 119.261  26.757  1.00  0.00            
ATOM   3214  R1  CHO   482      30.089 118.261  27.657  1.00  0.00            
ATOM   3215  R2  CHO   482      28.539 116.611  26.157  1.00  0.00            
ATOM   3216  R3  CHO   482      28.639 115.011  28.357  1.00  0.00            
ATOM   3217  R4  CHO   482      26.239 114.111  26.907  1.00  0.00            
ATOM   3218  R5  CHO   482      26.339 114.711  28.957  1.00  0.00            
ATOM   3219  C1  CHO   482      25.039 111.211  29.407  1.00  0.00           C
ATOM   3220  C2  CHO   482      22.789 109.161  31.357  1.00  0.00           C
ATOM   3221  ROH CHO   483      69.089 130.661  24.357  1.00  0.00            
ATOM   3222  R1  CHO   483      68.039 129.761  26.857  1.00  0.00            
ATOM   3223  R2  CHO   483      69.189 127.761  28.357  1.00  0.00            
ATOM   3224  R3  CHO   483      69.139 129.661  30.307  1.00  0.00            
ATOM   3225  R4  CHO   483      69.889 127.211  31.707  1.00  0.00            
ATOM   3226  R5  CHO   483      68.239 128.511  32.207  1.00  0.00            
ATOM   3227  C1  CHO   483      70.239 128.611  35.457  1.00  0.00           C
ATOM   3228  C2  CHO   483      68.839 131.461  38.807  1.00  0.00           C
ATOM   3229  ROH CHO   484      75.439  46.061  15.857  1.00  0.00            
ATOM   3230  R1  CHO   484      76.039  46.711  18.557  1.00  0.00            
ATOM   3231  R2  CHO   484      78.489  47.661  19.307  1.00  0.00            
ATOM   3232  R3  CHO   484      76.989  49.611  20.457  1.00  0.00            
ATOM   3233  R4  CHO   484      79.089  49.061  22.457  1.00  0.00            
ATOM   3234  R5  CHO   484      76.939  49.061  22.807  1.00  0.00            
ATOM   3235  C1  CHO   484      77.989  51.711  25.357  1.00  0.00           C
ATOM   3236  C2  CHO   484      78.889  54.411  28.307  1.00  0.00           C
ATOM   3237  ROH CHO   485     163.439  23.861  24.957  1.00  0.00            
ATOM   3238  R1  CHO   485     163.389  25.911  23.057  1.00  0.00            
ATOM   3239  R2  CHO   485     165.389  26.361  21.207  1.00  0.00            
ATOM   3240  R3  CHO   485     163.289  26.211  19.407  1.00  0.00            
ATOM   3241  R4  CHO   485     165.689  26.911  17.807  1.00  0.00            
ATOM   3242  R5  CHO   485     163.789  27.961  17.857  1.00  0.00            
ATOM   3243  C1  CHO   485     163.889  27.061  14.157  1.00  0.00           C
ATOM   3244  C2  CHO   485     164.089  25.111  10.507  1.00  0.00           C
ATOM   3245  ROH CHO   486     183.239 179.811  35.607  1.00  0.00            
ATOM   3246  R1  CHO   486     184.489 178.811  33.257  1.00  0.00            
ATOM   3247  R2  CHO   486     183.539 176.661  31.857  1.00  0.00            
ATOM   3248  R3  CHO   486     183.589 178.411  29.757  1.00  0.00            
ATOM   3249  R4  CHO   486     184.339 175.811  28.607  1.00  0.00            
ATOM   3250  R5  CHO   486     185.389 177.711  28.457  1.00  0.00            
ATOM   3251  C1  CHO   486     184.839 176.961  24.757  1.00  0.00           C
ATOM   3252  C2  CHO   486     183.289 175.711  21.507  1.00  0.00           C
ATOM   3253  ROH CHO   487       9.789  61.761  19.857  1.00  0.00            
ATOM   3254  R1  CHO   487      10.989  61.911  22.407  1.00  0.00            
ATOM   3255  R2  CHO   487      10.439  60.161  24.457  1.00  0.00            
ATOM   3256  R3  CHO   487      13.139  59.911  24.457  1.00  0.00            
ATOM   3257  R4  CHO   487      12.239  58.661  26.957  1.00  0.00            
ATOM   3258  R5  CHO   487      13.789  60.161  26.757  1.00  0.00            
ATOM   3259  C1  CHO   487      15.789  57.411  28.457  1.00  0.00           C
ATOM   3260  C2  CHO   487      17.589  53.711  27.157  1.00  0.00           C
ATOM   3261  ROH CHO   488     167.839 136.111  35.307  1.00  0.00            
ATOM   3262  R1  CHO   488     166.989 134.811  37.657  1.00  0.00            
ATOM   3263  R2  CHO   488     164.789 135.611  39.107  1.00  0.00            
ATOM   3264  R3  CHO   488     163.939 133.061  38.757  1.00  0.00            
ATOM   3265  R4  CHO   488     162.389 133.961  41.057  1.00  0.00            
ATOM   3266  R5  CHO   488     163.639 132.211  40.957  1.00  0.00            
ATOM   3267  C1  CHO   488     160.339 130.611  41.857  1.00  0.00           C
ATOM   3268  C2  CHO   488     159.139 129.661  45.707  1.00  0.00           C
ATOM   3269  ROH CHO   489      86.339 205.111  30.407  1.00  0.00            
ATOM   3270  R1  CHO   489      88.839 205.811  29.207  1.00  0.00            
ATOM   3271  R2  CHO   489      89.689 204.611  26.857  1.00  0.00            
ATOM   3272  R3  CHO   489      89.889 207.211  26.057  1.00  0.00            
ATOM   3273  R4  CHO   489      92.339 205.911  25.057  1.00  0.00            
ATOM   3274  R5  CHO   489      92.239 207.711  26.257  1.00  0.00            
ATOM   3275  C1  CHO   489      94.089 209.061  23.257  1.00  0.00           C
ATOM   3276  C2  CHO   489      98.389 209.611  21.457  1.00  0.00           C
ATOM   3277  ROH CHO   490     189.089 136.861  41.257  1.00  0.00            
ATOM   3278  R1  CHO   490     188.239 137.511  38.607  1.00  0.00            
ATOM   3279  R2  CHO   490     185.589 137.811  37.907  1.00  0.00            
ATOM   3280  R3  CHO   490     186.489 140.211  36.907  1.00  0.00            
ATOM   3281  R4  CHO   490     184.339 139.411  35.057  1.00  0.00            
ATOM   3282  R5  CHO   490     186.439 139.961  34.557  1.00  0.00            
ATOM   3283  C1  CHO   490     184.439 142.561  32.557  1.00  0.00           C
ATOM   3284  C2  CHO   490     181.389 144.061  30.707  1.00  0.00           C
ATOM   3285  ROH CHO   491      53.489   9.561  36.057  1.00  0.00            
ATOM   3286  R1  CHO   491      54.089   7.261  34.607  1.00  0.00            
ATOM   3287  R2  CHO   491      53.189   4.761  35.357  1.00  0.00            
ATOM   3288  R3  CHO   491      52.239   4.611  32.807  1.00  0.00            
ATOM   3289  R4  CHO   491      51.739   1.911  33.907  1.00  0.00            
ATOM   3290  R5  CHO   491      52.789   2.411  32.057  1.00  0.00            
ATOM   3291  C1  CHO   491      49.989   0.211  30.657  1.00  0.00           C
ATOM   3292  C2  CHO   491      48.839  -1.489  28.157  1.00  0.00           C
ATOM   3293  ROH CHO   492       6.289 214.461  18.307  1.00  0.00            
ATOM   3294  R1  CHO   492       4.639 216.661  19.007  1.00  0.00            
ATOM   3295  R2  CHO   492       5.539 219.261  19.107  1.00  0.00            
ATOM   3296  R3  CHO   492       3.439 219.711  17.407  1.00  0.00            
ATOM   3297  R4  CHO   492       3.489 222.061  19.157  1.00  0.00            
ATOM   3298  R5  CHO   492       1.789 220.761  18.807  1.00  0.00            
ATOM   3299  C1  CHO   492       0.339 224.111  17.607  1.00  0.00           C
ATOM   3300  C2  CHO   492      -0.661 227.211  15.707  1.00  0.00           C
ATOM   3301  ROH CHO   493      90.439 172.661  33.107  1.00  0.00            
ATOM   3302  R1  CHO   493      91.389 174.211  30.907  1.00  0.00            
ATOM   3303  R2  CHO   493      92.939 176.461  31.257  1.00  0.00            
ATOM   3304  R3  CHO   493      94.639 175.161  29.557  1.00  0.00            
ATOM   3305  R4  CHO   493      95.739 177.861  29.757  1.00  0.00            
ATOM   3306  R5  CHO   493      95.239 176.811  27.907  1.00  0.00            
ATOM   3307  C1  CHO   493      98.939 177.411  27.307  1.00  0.00           C
ATOM   3308  C2  CHO   493     102.589 175.561  26.607  1.00  0.00           C
ATOM   3309  ROH CHO   494      93.489 124.711  38.507  1.00  0.00            
ATOM   3310  R1  CHO   494      91.689 123.061  37.057  1.00  0.00            
ATOM   3311  R2  CHO   494      92.239 122.211  34.457  1.00  0.00            
ATOM   3312  R3  CHO   494      91.739 119.761  35.557  1.00  0.00            
ATOM   3313  R4  CHO   494      90.189 119.761  33.057  1.00  0.00            
ATOM   3314  R5  CHO   494      89.439 119.311  35.057  1.00  0.00            
ATOM   3315  C1  CHO   494      88.589 116.061  33.257  1.00  0.00           C
ATOM   3316  C2  CHO   494      87.739 113.561  30.007  1.00  0.00           C
ATOM   3317  ROH CHO   495     202.889  94.611  30.507  1.00  0.00            
ATOM   3318  R1  CHO   495     202.339  95.861  28.007  1.00  0.00            
ATOM   3319  R2  CHO   495     202.289  98.561  27.707  1.00  0.00            
ATOM   3320  R3  CHO   495     204.089  98.061  25.707  1.00  0.00            
ATOM   3321  R4  CHO   495     202.189 100.011  24.557  1.00  0.00            
ATOM   3322  R5  CHO   495     202.739  98.061  23.707  1.00  0.00            
ATOM   3323  C1  CHO   495     203.789 100.311  20.857  1.00  0.00           C
ATOM   3324  C2  CHO   495     204.839 102.811  17.957  1.00  0.00           C
ATOM   3325  ROH CHO   496     118.989  51.161  23.157  1.00  0.00            
ATOM   3326  R1  CHO   496     116.789  49.611  24.107  1.00  0.00            
ATOM   3327  R2  CHO   496     115.589  50.111  26.507  1.00  0.00            
ATOM   3328  R3  CHO   496     113.389  50.211  25.007  1.00  0.00            
ATOM   3329  R4  CHO   496     112.389  49.261  27.607  1.00  0.00            
ATOM   3330  R5  CHO   496     112.039  48.361  25.707  1.00  0.00            
ATOM   3331  C1  CHO   496     108.439  48.911  26.857  1.00  0.00           C
ATOM   3332  C2  CHO   496     105.039  47.661  28.107  1.00  0.00           C
ATOM   3333  ROH CHO   497     189.089  25.811  25.807  1.00  0.00            
ATOM   3334  R1  CHO   497     187.189  23.711  26.357  1.00  0.00            
ATOM   3335  R2  CHO   497     187.889  21.061  26.657  1.00  0.00            
ATOM   3336  R3  CHO   497     186.589  21.361  29.007  1.00  0.00            
ATOM   3337  R4  CHO   497     186.289  18.511  28.257  1.00  0.00            
ATOM   3338  R5  CHO   497     184.689  19.811  28.757  1.00  0.00            
ATOM   3339  C1  CHO   497     184.139  17.161  31.407  1.00  0.00           C
ATOM   3340  C2  CHO   497     180.689  14.561  31.157  1.00  0.00           C
ATOM   3341  ROH CHO   498      45.089 202.561  37.107  1.00  0.00            
ATOM   3342  R1  CHO   498      43.139 202.511  35.057  1.00  0.00            
ATOM   3343  R2  CHO   498      40.489 203.211  35.557  1.00  0.00            
ATOM   3344  R3  CHO   498      40.939 204.961  33.507  1.00  0.00            
ATOM   3345  R4  CHO   498      38.089 204.261  33.307  1.00  0.00            
ATOM   3346  R5  CHO   498      39.539 204.061  31.707  1.00  0.00            
ATOM   3347  C1  CHO   498      37.039 206.461  30.057  1.00  0.00           C
ATOM   3348  C2  CHO   498      33.939 206.411  29.157  1.00  0.00           C
ATOM   3349  ROH CHO   499       4.739 196.461  31.857  1.00  0.00            
ATOM   3350  R1  CHO   499       2.339 196.711  30.407  1.00  0.00            
ATOM   3351  R2  CHO   499       2.039 195.911  27.757  1.00  0.00            
ATOM   3352  R3  CHO   499      -0.061 194.511  28.757  1.00  0.00            
ATOM   3353  R4  CHO   499       0.239 193.511  26.007  1.00  0.00            
ATOM   3354  R5  CHO   499      -1.561 194.361  26.907  1.00  0.00            
ATOM   3355  C1  CHO   499      -2.811 190.861  25.907  1.00  0.00           C
ATOM   3356  C2  CHO   499      -3.011 186.861  24.057  1.00  0.00           C
ATOM   3357  ROH CHO   500     200.589 134.911  45.107  1.00  0.00            
ATOM   3358  R1  CHO   500     200.889 134.361  42.357  1.00  0.00            
ATOM   3359  R2  CHO   500     200.789 131.811  41.357  1.00  0.00            
ATOM   3360  R3  CHO   500     198.789 132.811  39.807  1.00  0.00            
ATOM   3361  R4  CHO   500     200.589 131.411  37.907  1.00  0.00            
ATOM   3362  R5  CHO   500     199.889 133.461  37.757  1.00  0.00            
ATOM   3363  C1  CHO   500     198.589 132.111  34.457  1.00  0.00           C
ATOM   3364  C2  CHO   500     197.339 130.261  32.157  1.00  0.00           C
ATOM   3365  ROH CHO   501     213.789  85.311  29.657  1.00  0.00            
ATOM   3366  R1  CHO   501     212.339  85.161  27.257  1.00  0.00            
ATOM   3367  R2  CHO   501     210.339  87.061  26.657  1.00  0.00            
ATOM   3368  R3  CHO   501     211.789  87.261  24.357  1.00  0.00            
ATOM   3369  R4  CHO   501     209.089  88.211  23.657  1.00  0.00            
ATOM   3370  R5  CHO   501     210.239  86.711  22.607  1.00  0.00            
ATOM   3371  C1  CHO   501     209.689  89.211  19.757  1.00  0.00           C
ATOM   3372  C2  CHO   501     208.889  87.661  16.907  1.00  0.00           C
ATOM   3373  ROH CHO   502     168.939 174.311  29.457  1.00  0.00            
ATOM   3374  R1  CHO   502     170.189 175.661  31.557  1.00  0.00            
ATOM   3375  R2  CHO   502     172.539 177.111  31.207  1.00  0.00            
ATOM   3376  R3  CHO   502     171.139 179.111  32.357  1.00  0.00            
ATOM   3377  R4  CHO   502     173.939 179.911  32.657  1.00  0.00            
ATOM   3378  R5  CHO   502     172.489 179.761  34.257  1.00  0.00            
ATOM   3379  C1  CHO   502     173.439 183.411  34.607  1.00  0.00           C
ATOM   3380  C2  CHO   502     177.489 182.811  35.307  1.00  0.00           C
ATOM   3381  ROH CHO   503      70.439 203.011  30.657  1.00  0.00            
ATOM   3382  R1  CHO   503      71.239 204.761  28.607  1.00  0.00            
ATOM   3383  R2  CHO   503      70.189 204.611  26.057  1.00  0.00            
ATOM   3384  R3  CHO   503      69.639 207.211  26.457  1.00  0.00            
ATOM   3385  R4  CHO   503      69.389 206.861  23.557  1.00  0.00            
ATOM   3386  R5  CHO   503      70.639 208.361  24.607  1.00  0.00            
ATOM   3387  C1  CHO   503      68.389 210.661  22.507  1.00  0.00           C
ATOM   3388  C2  CHO   503      69.889 213.411  20.407  1.00  0.00           C
ATOM   3389  ROH CHO   504     108.189  60.661  27.907  1.00  0.00            
ATOM   3390  R1  CHO   504     106.989  62.511  29.557  1.00  0.00            
ATOM   3391  R2  CHO   504     107.139  65.311  29.057  1.00  0.00            
ATOM   3392  R3  CHO   504     104.439  65.111  29.257  1.00  0.00            
ATOM   3393  R4  CHO   504     105.089  67.761  30.407  1.00  0.00            
ATOM   3394  R5  CHO   504     103.889  66.161  31.307  1.00  0.00            
ATOM   3395  C1  CHO   504     101.389  69.061  31.307  1.00  0.00           C
ATOM   3396  C2  CHO   504     103.039  71.611  33.157  1.00  0.00           C
ATOM   3397  ROH CHO   505      20.839  98.711  25.107  1.00  0.00            
ATOM   3398  R1  CHO   505      23.389  97.611  24.807  1.00  0.00            
ATOM   3399  R2  CHO   505      24.639  97.261  22.357  1.00  0.00            
ATOM   3400  R3  CHO   505      26.639  98.661  23.607  1.00  0.00            
ATOM   3401  R4  CHO   505      27.989  96.911  21.657  1.00  0.00            
ATOM   3402  R5  CHO   505      28.389  96.961  23.807  1.00  0.00            
ATOM   3403  C1  CHO   505      31.839  97.861  22.407  1.00  0.00           C
ATOM   3404  C2  CHO   505      33.589  96.811  19.957  1.00  0.00           C
ATOM   3405  ROH CHO   506      37.589 150.061  31.207  1.00  0.00            
ATOM   3406  R1  CHO   506      37.889 152.761  30.557  1.00  0.00            
ATOM   3407  R2  CHO   506      35.989 154.661  31.157  1.00  0.00            
ATOM   3408  R3  CHO   506      38.089 155.911  32.357  1.00  0.00            
ATOM   3409  R4  CHO   506      36.189 158.061  31.707  1.00  0.00            
ATOM   3410  R5  CHO   506      38.289 157.961  31.157  1.00  0.00            
ATOM   3411  C1  CHO   506      38.289 161.261  33.157  1.00  0.00           C
ATOM   3412  C2  CHO   506      37.489 165.211  33.407  1.00  0.00           C
ATOM   3413  ROH CHO   507       7.489 163.161  31.407  1.00  0.00            
ATOM   3414  R1  CHO   507       5.139 161.911  32.357  1.00  0.00            
ATOM   3415  R2  CHO   507       3.239 163.311  33.807  1.00  0.00            
ATOM   3416  R3  CHO   507       1.539 162.411  31.907  1.00  0.00            
ATOM   3417  R4  CHO   507      -0.111 162.761  34.257  1.00  0.00            
ATOM   3418  R5  CHO   507       0.039 160.961  33.057  1.00  0.00            
ATOM   3419  C1  CHO   507      -3.711 161.611  32.707  1.00  0.00           C
ATOM   3420  C2  CHO   507      -4.911 161.961  35.757  1.00  0.00           C
ATOM   3421  ROH CHO   508     151.439  65.261  32.907  1.00  0.00            
ATOM   3422  R1  CHO   508     152.189  64.761  30.207  1.00  0.00            
ATOM   3423  R2  CHO   508     154.689  65.261  29.207  1.00  0.00            
ATOM   3424  R3  CHO   508     154.489  62.611  28.407  1.00  0.00            
ATOM   3425  R4  CHO   508     156.239  63.911  26.407  1.00  0.00            
ATOM   3426  R5  CHO   508     154.439  62.811  26.007  1.00  0.00            
ATOM   3427  C1  CHO   508     156.989  60.711  24.007  1.00  0.00           C
ATOM   3428  C2  CHO   508     158.639  62.511  21.057  1.00  0.00           C
ATOM   3429  ROH CHO   509      84.539 183.061  20.707  1.00  0.00            
ATOM   3430  R1  CHO   509      87.339 182.661  20.757  1.00  0.00            
ATOM   3431  R2  CHO   509      88.889 182.511  18.507  1.00  0.00            
ATOM   3432  R3  CHO   509      90.289 184.511  19.657  1.00  0.00            
ATOM   3433  R4  CHO   509      91.739 183.961  17.157  1.00  0.00            
ATOM   3434  R5  CHO   509      92.589 183.961  19.207  1.00  0.00            
ATOM   3435  C1  CHO   509      94.739 186.611  17.557  1.00  0.00           C
ATOM   3436  C2  CHO   509      98.289 186.061  18.957  1.00  0.00           C
ATOM   3437  ROH CHO   510     135.739 153.261  43.207  1.00  0.00            
ATOM   3438  R1  CHO   510     136.289 153.111  40.457  1.00  0.00            
ATOM   3439  R2  CHO   510     134.489 154.061  38.557  1.00  0.00            
ATOM   3440  R3  CHO   510     136.639 155.411  37.657  1.00  0.00            
ATOM   3441  R4  CHO   510     134.639 155.761  35.557  1.00  0.00            
ATOM   3442  R5  CHO   510     136.639 155.061  35.307  1.00  0.00            
ATOM   3443  C1  CHO   510     136.689 158.061  33.007  1.00  0.00           C
ATOM   3444  C2  CHO   510     136.789 161.461  30.707  1.00  0.00           C
ATOM   3445  ROH CHO   511     170.039  24.811  20.057  1.00  0.00            
ATOM   3446  R1  CHO   511     170.039  25.811  22.707  1.00  0.00            
ATOM   3447  R2  CHO   511     169.889  24.061  24.907  1.00  0.00            
ATOM   3448  R3  CHO   511     172.139  25.461  25.657  1.00  0.00            
ATOM   3449  R4  CHO   511     170.739  24.761  28.157  1.00  0.00            
ATOM   3450  R5  CHO   511     171.439  26.711  27.507  1.00  0.00            
ATOM   3451  C1  CHO   511     173.439  26.411  30.757  1.00  0.00           C
ATOM   3452  C2  CHO   511     173.989  25.711  34.807  1.00  0.00           C
ATOM   3453  ROH CHO   512      19.939 217.961  25.207  1.00  0.00            
ATOM   3454  R1  CHO   512      18.889 215.461  26.007  1.00  0.00            
ATOM   3455  R2  CHO   512      19.489 213.111  24.757  1.00  0.00            
ATOM   3456  R3  CHO   512      20.189 212.311  27.257  1.00  0.00            
ATOM   3457  R4  CHO   512      20.589 209.911  25.607  1.00  0.00            
ATOM   3458  R5  CHO   512      19.389 210.061  27.407  1.00  0.00            
ATOM   3459  C1  CHO   512      21.889 207.361  28.457  1.00  0.00           C
ATOM   3460  C2  CHO   512      24.889 206.411  30.757  1.00  0.00           C
ATOM   3461  ROH CHO   513     210.939  37.061  17.207  1.00  0.00            
ATOM   3462  R1  CHO   513     210.039  38.011  19.657  1.00  0.00            
ATOM   3463  R2  CHO   513     207.739  37.061  20.857  1.00  0.00            
ATOM   3464  R3  CHO   513     209.339  36.711  23.007  1.00  0.00            
ATOM   3465  R4  CHO   513     206.639  36.761  24.157  1.00  0.00            
ATOM   3466  R5  CHO   513     208.439  37.961  24.707  1.00  0.00            
ATOM   3467  C1  CHO   513     207.639  36.361  28.057  1.00  0.00           C
ATOM   3468  C2  CHO   513     205.739  38.861  30.557  1.00  0.00           C
ATOM   3469  ROH CHO   514     211.139 154.111  31.857  1.00  0.00            
ATOM   3470  R1  CHO   514     212.989 152.061  32.607  1.00  0.00            
ATOM   3471  R2  CHO   514     215.689 152.411  32.557  1.00  0.00            
ATOM   3472  R3  CHO   514     215.539 151.611  35.157  1.00  0.00            
ATOM   3473  R4  CHO   514     218.089 150.511  34.257  1.00  0.00            
ATOM   3474  R5  CHO   514     216.489 149.411  35.207  1.00  0.00            
ATOM   3475  C1  CHO   514     219.339 148.711  37.657  1.00  0.00           C
ATOM   3476  C2  CHO   514     221.789 146.961  39.857  1.00  0.00           C
ATOM   3477  ROH CHO   515     114.189 197.711  30.607  1.00  0.00            
ATOM   3478  R1  CHO   515     112.489 196.861  28.557  1.00  0.00            
ATOM   3479  R2  CHO   515     111.239 198.611  26.757  1.00  0.00            
ATOM   3480  R3  CHO   515     112.339 197.011  24.907  1.00  0.00            
ATOM   3481  R4  CHO   515     110.489 198.661  23.407  1.00  0.00            
ATOM   3482  R5  CHO   515     110.589 196.461  23.407  1.00  0.00            
ATOM   3483  C1  CHO   515     111.089 197.161  19.707  1.00  0.00           C
ATOM   3484  C2  CHO   515     111.239 199.461  17.507  1.00  0.00           C
ATOM   3485  ROH CHO   516     193.539 176.011  23.557  1.00  0.00            
ATOM   3486  R1  CHO   516     194.839 175.661  26.057  1.00  0.00            
ATOM   3487  R2  CHO   516     195.339 177.761  27.757  1.00  0.00            
ATOM   3488  R3  CHO   516     194.089 176.161  29.557  1.00  0.00            
ATOM   3489  R4  CHO   516     195.789 177.811  31.207  1.00  0.00            
ATOM   3490  R5  CHO   516     195.689 175.661  31.207  1.00  0.00            
ATOM   3491  C1  CHO   516     194.889 176.361  34.857  1.00  0.00           C
ATOM   3492  C2  CHO   516     192.489 177.461  37.457  1.00  0.00           C
ATOM   3493  ROH CHO   517      29.539 180.011  36.257  1.00  0.00            
ATOM   3494  R1  CHO   517      31.389 180.961  34.307  1.00  0.00            
ATOM   3495  R2  CHO   517      30.639 181.711  31.757  1.00  0.00            
ATOM   3496  R3  CHO   517      31.939 184.011  32.457  1.00  0.00            
ATOM   3497  R4  CHO   517      31.539 184.211  29.557  1.00  0.00            
ATOM   3498  R5  CHO   517      33.439 184.411  30.607  1.00  0.00            
ATOM   3499  C1  CHO   517      33.239 187.861  28.907  1.00  0.00           C
ATOM   3500  C2  CHO   517      34.389 186.411  25.657  1.00  0.00           C
ATOM   3501  ROH CHO   518     197.039  11.711  28.007  1.00  0.00            
ATOM   3502  R1  CHO   518     196.389   9.461  26.307  1.00  0.00            
ATOM   3503  R2  CHO   518     197.839   7.111  26.307  1.00  0.00            
ATOM   3504  R3  CHO   518     195.339   6.011  26.807  1.00  0.00            
ATOM   3505  R4  CHO   518     196.489   4.411  24.707  1.00  0.00            
ATOM   3506  R5  CHO   518     194.539   5.361  24.657  1.00  0.00            
ATOM   3507  C1  CHO   518     193.439   1.711  24.157  1.00  0.00           C
ATOM   3508  C2  CHO   518     193.189  -2.939  23.757  1.00  0.00           C
ATOM   3509  ROH CHO   519     221.839 135.061  24.957  1.00  0.00            
ATOM   3510  R1  CHO   519     220.839 133.461  27.057  1.00  0.00            
ATOM   3511  R2  CHO   519     222.339 132.811  29.307  1.00  0.00            
ATOM   3512  R3  CHO   519     220.239 133.861  30.657  1.00  0.00            
ATOM   3513  R4  CHO   519     221.839 132.661  32.757  1.00  0.00            
ATOM   3514  R5  CHO   519     219.789 132.311  32.407  1.00  0.00            
ATOM   3515  C1  CHO   519     219.639 133.611  35.957  1.00  0.00           C
ATOM   3516  C2  CHO   519     219.689 135.161  39.707  1.00  0.00           C
ATOM   3517  ROH CHO   520     161.289 134.711  35.107  1.00  0.00            
ATOM   3518  R1  CHO   520     160.589 135.511  32.507  1.00  0.00            
ATOM   3519  R2  CHO   520     162.539 136.161  30.607  1.00  0.00            
ATOM   3520  R3  CHO   520     161.289 134.311  29.107  1.00  0.00            
ATOM   3521  R4  CHO   520     163.039 135.711  27.207  1.00  0.00            
ATOM   3522  R5  CHO   520     160.889 135.411  27.057  1.00  0.00            
ATOM   3523  C1  CHO   520     162.039 133.711  23.807  1.00  0.00           C
ATOM   3524  C2  CHO   520     159.689 134.811  21.707  1.00  0.00           C
ATOM   3525  ROH CHO   521     201.289  25.661  37.707  1.00  0.00            
ATOM   3526  R1  CHO   521     200.539  23.161  36.557  1.00  0.00            
ATOM   3527  R2  CHO   521     197.839  22.261  36.607  1.00  0.00            
ATOM   3528  R3  CHO   521     198.239  22.111  33.907  1.00  0.00            
ATOM   3529  R4  CHO   521     196.289  19.961  34.557  1.00  0.00            
ATOM   3530  R5  CHO   521     198.189  19.761  33.457  1.00  0.00            
ATOM   3531  C1  CHO   521     195.739  18.511  30.807  1.00  0.00           C
ATOM   3532  C2  CHO   521     195.239  16.611  28.357  1.00  0.00           C
ATOM   3533  ROH CHO   522     163.189 115.111  33.657  1.00  0.00            
ATOM   3534  R1  CHO   522     164.989 115.361  31.457  1.00  0.00            
ATOM   3535  R2  CHO   522     164.139 116.211  28.957  1.00  0.00            
ATOM   3536  R3  CHO   522     166.139 118.011  29.307  1.00  0.00            
ATOM   3537  R4  CHO   522     165.389 118.261  26.507  1.00  0.00            
ATOM   3538  R5  CHO   522     167.389 117.911  27.257  1.00  0.00            
ATOM   3539  C1  CHO   522     167.939 121.161  25.357  1.00  0.00           C
ATOM   3540  C2  CHO   522     165.239 124.911  25.107  1.00  0.00           C
ATOM   3541  ROH CHO   523     189.639  57.811  24.307  1.00  0.00            
ATOM   3542  R1  CHO   523     188.889  56.761  26.807  1.00  0.00            
ATOM   3543  R2  CHO   523     189.989  54.461  27.857  1.00  0.00            
ATOM   3544  R3  CHO   523     190.489  56.061  30.007  1.00  0.00            
ATOM   3545  R4  CHO   523     189.339  53.711  31.207  1.00  0.00            
ATOM   3546  R5  CHO   523     188.639  55.711  31.507  1.00  0.00            
ATOM   3547  C1  CHO   523     189.439  54.761  35.107  1.00  0.00           C
ATOM   3548  C2  CHO   523     189.339  51.011  35.357  1.00  0.00           C
ATOM   3549  ROH CHO   524     161.289 140.211  22.207  1.00  0.00            
ATOM   3550  R1  CHO   524     160.589 139.111  24.707  1.00  0.00            
ATOM   3551  R2  CHO   524     161.639 140.111  27.107  1.00  0.00            
ATOM   3552  R3  CHO   524     159.089 140.311  27.807  1.00  0.00            
ATOM   3553  R4  CHO   524     160.439 140.461  30.357  1.00  0.00            
ATOM   3554  R5  CHO   524     158.889 139.111  29.857  1.00  0.00            
ATOM   3555  C1  CHO   524     157.339 140.911  32.857  1.00  0.00           C
ATOM   3556  C2  CHO   524     157.339 139.411  35.107  1.00  0.00           C
ATOM   3557  ROH CHO   525      87.639 107.611  40.457  1.00  0.00            
ATOM   3558  R1  CHO   525      88.339 105.711  38.457  1.00  0.00            
ATOM   3559  R2  CHO   525      87.939 106.161  35.757  1.00  0.00            
ATOM   3560  R3  CHO   525      90.589 105.611  35.607  1.00  0.00            
ATOM   3561  R4  CHO   525      89.689 105.711  32.807  1.00  0.00            
ATOM   3562  R5  CHO   525      90.789 104.061  33.757  1.00  0.00            
ATOM   3563  C1  CHO   525      93.239 104.961  30.957  1.00  0.00           C
ATOM   3564  C2  CHO   525      95.189 106.911  28.607  1.00  0.00           C
ATOM   3565  ROH CHO   526      77.489   1.211  26.157  1.00  0.00            
ATOM   3566  R1  CHO   526      78.939   3.611  26.557  1.00  0.00            
ATOM   3567  R2  CHO   526      77.939   5.711  28.057  1.00  0.00            
ATOM   3568  R3  CHO   526      80.289   5.461  29.357  1.00  0.00            
ATOM   3569  R4  CHO   526      79.239   8.061  30.207  1.00  0.00            
ATOM   3570  R5  CHO   526      81.189   7.711  29.357  1.00  0.00            
ATOM   3571  C1  CHO   526      82.239   9.211  32.707  1.00  0.00           C
ATOM   3572  C2  CHO   526      84.189  12.261  34.357  1.00  0.00           C
ATOM   3573  ROH CHO   527     142.139 118.361  34.857  1.00  0.00            
ATOM   3574  R1  CHO   527     141.639 115.911  33.607  1.00  0.00            
ATOM   3575  R2  CHO   527     140.939 115.711  30.907  1.00  0.00            
ATOM   3576  R3  CHO   527     143.039 114.011  30.807  1.00  0.00            
ATOM   3577  R4  CHO   527     141.589 113.461  28.357  1.00  0.00            
ATOM   3578  R5  CHO   527     142.189 112.011  29.907  1.00  0.00            
ATOM   3579  C1  CHO   527     143.939 110.561  26.807  1.00  0.00           C
ATOM   3580  C2  CHO   527     142.689 107.161  26.957  1.00  0.00           C
ATOM   3581  ROH CHO   528     147.039  14.561  27.007  1.00  0.00            
ATOM   3582  R1  CHO   528     148.239  12.661  25.157  1.00  0.00            
ATOM   3583  R2  CHO   528     150.939  12.061  25.157  1.00  0.00            
ATOM   3584  R3  CHO   528     149.989   9.561  25.357  1.00  0.00            
ATOM   3585  R4  CHO   528     152.689   9.211  24.207  1.00  0.00            
ATOM   3586  R5  CHO   528     150.789   8.411  23.357  1.00  0.00            
ATOM   3587  C1  CHO   528     152.839   5.211  23.807  1.00  0.00           C
ATOM   3588  C2  CHO   528     156.089   4.861  21.307  1.00  0.00           C
ATOM   3589  ROH CHO   529     136.989  71.361  16.907  1.00  0.00            
ATOM   3590  R1  CHO   529     135.789  72.611  19.157  1.00  0.00            
ATOM   3591  R2  CHO   529     137.139  74.611  20.607  1.00  0.00            
ATOM   3592  R3  CHO   529     134.889  76.011  20.007  1.00  0.00            
ATOM   3593  R4  CHO   529     136.589  77.811  21.657  1.00  0.00            
ATOM   3594  R5  CHO   529     134.489  77.261  22.007  1.00  0.00            
ATOM   3595  C1  CHO   529     134.139  81.061  21.757  1.00  0.00           C
ATOM   3596  C2  CHO   529     135.189  83.411  19.107  1.00  0.00           C
ATOM   3597  ROH CHO   530     207.189 146.311  18.857  1.00  0.00            
ATOM   3598  R1  CHO   530     207.539 145.061  21.357  1.00  0.00            
ATOM   3599  R2  CHO   530     209.689 145.561  23.007  1.00  0.00            
ATOM   3600  R3  CHO   530     207.739 146.111  24.857  1.00  0.00            
ATOM   3601  R4  CHO   530     210.039 145.161  26.407  1.00  0.00            
ATOM   3602  R5  CHO   530     208.089 144.361  26.507  1.00  0.00            
ATOM   3603  C1  CHO   530     208.439 145.411  30.107  1.00  0.00           C
ATOM   3604  C2  CHO   530     210.889 141.811  30.957  1.00  0.00           C
ATOM   3605  ROH CHO   531      42.439  91.161  25.207  1.00  0.00            
ATOM   3606  R1  CHO   531      41.489  93.361  26.707  1.00  0.00            
ATOM   3607  R2  CHO   531      39.089  94.561  26.157  1.00  0.00            
ATOM   3608  R3  CHO   531      38.639  94.061  28.757  1.00  0.00            
ATOM   3609  R4  CHO   531      36.889  96.361  28.107  1.00  0.00            
ATOM   3610  R5  CHO   531      38.339  96.211  29.757  1.00  0.00            
ATOM   3611  C1  CHO   531      35.189  96.911  31.757  1.00  0.00           C
ATOM   3612  C2  CHO   531      35.089 100.011  30.107  1.00  0.00           C
ATOM   3613  ROH CHO   532     179.889 223.011  25.007  1.00  0.00            
ATOM   3614  R1  CHO   532     181.839 221.061  25.557  1.00  0.00            
ATOM   3615  R2  CHO   532     183.889 221.461  27.407  1.00  0.00            
ATOM   3616  R3  CHO   532     182.889 219.161  28.457  1.00  0.00            
ATOM   3617  R4  CHO   532     185.689 219.311  29.457  1.00  0.00            
ATOM   3618  R5  CHO   532     184.789 217.611  28.407  1.00  0.00            
ATOM   3619  C1  CHO   532     185.789 215.911  31.657  1.00  0.00           C
ATOM   3620  C2  CHO   532     189.339 215.811  33.407  1.00  0.00           C
ATOM   3621  ROH CHO   533      18.089 217.561  35.357  1.00  0.00            
ATOM   3622  R1  CHO   533      17.489 215.161  34.007  1.00  0.00            
ATOM   3623  R2  CHO   533      15.089 214.711  32.757  1.00  0.00            
ATOM   3624  R3  CHO   533      16.689 214.161  30.607  1.00  0.00            
ATOM   3625  R4  CHO   533      14.239 212.661  30.107  1.00  0.00            
ATOM   3626  R5  CHO   533      16.289 211.861  30.157  1.00  0.00            
ATOM   3627  C1  CHO   533      15.289 210.911  26.607  1.00  0.00           C
ATOM   3628  C2  CHO   533      15.489 210.711  23.057  1.00  0.00           C
ATOM   3629  ROH CHO   534     208.289  76.711  41.807  1.00  0.00            
ATOM   3630  R1  CHO   534     207.539  76.511  39.107  1.00  0.00            
ATOM   3631  R2  CHO   534     207.739  78.511  37.307  1.00  0.00            
ATOM   3632  R3  CHO   534     209.139  76.711  35.857  1.00  0.00            
ATOM   3633  R4  CHO   534     208.989  79.061  34.107  1.00  0.00            
ATOM   3634  R5  CHO   534     208.439  77.061  33.607  1.00  0.00            
ATOM   3635  C1  CHO   534     211.039  77.661  30.907  1.00  0.00           C
ATOM   3636  C2  CHO   534     212.689  79.211  27.807  1.00  0.00           C
ATOM   3637  ROH CHO   535     215.589 103.661  29.207  1.00  0.00            
ATOM   3638  R1  CHO   535     214.839 101.361  30.857  1.00  0.00            
ATOM   3639  R2  CHO   535     212.689  99.761  30.307  1.00  0.00            
ATOM   3640  R3  CHO   535     214.489  97.811  30.407  1.00  0.00            
ATOM   3641  R4  CHO   535     211.939  96.511  31.007  1.00  0.00            
ATOM   3642  R5  CHO   535     213.789  96.361  32.207  1.00  0.00            
ATOM   3643  C1  CHO   535     213.339  92.661  31.457  1.00  0.00           C
ATOM   3644  C2  CHO   535     211.589  89.611  31.257  1.00  0.00           C
ATOM   3645  ROH CHO   536     165.539 190.111  21.807  1.00  0.00            
ATOM   3646  R1  CHO   536     167.539 188.061  21.957  1.00  0.00            
ATOM   3647  R2  CHO   536     169.139 187.361  19.807  1.00  0.00            
ATOM   3648  R3  CHO   536     171.089 187.811  21.557  1.00  0.00            
ATOM   3649  R4  CHO   536     172.139 185.611  19.907  1.00  0.00            
ATOM   3650  R5  CHO   536     171.989 185.661  22.057  1.00  0.00            
ATOM   3651  C1  CHO   536     175.689 185.061  21.607  1.00  0.00           C
ATOM   3652  C2  CHO   536     177.839 181.861  22.507  1.00  0.00           C
ATOM   3653  ROH CHO   537     151.239 171.261  22.857  1.00  0.00            
ATOM   3654  R1  CHO   537     148.939 172.111  24.357  1.00  0.00            
ATOM   3655  R2  CHO   537     147.139 170.311  25.457  1.00  0.00            
ATOM   3656  R3  CHO   537     147.689 171.711  27.757  1.00  0.00            
ATOM   3657  R4  CHO   537     145.339 170.111  28.407  1.00  0.00            
ATOM   3658  R5  CHO   537     145.539 172.261  28.657  1.00  0.00            
ATOM   3659  C1  CHO   537     144.839 171.261  32.257  1.00  0.00           C
ATOM   3660  C2  CHO   537     141.239 170.661  34.007  1.00  0.00           C
ATOM   3661  ROH CHO   538     189.889  94.561  32.107  1.00  0.00            
ATOM   3662  R1  CHO   538     188.439  96.961  32.207  1.00  0.00            
ATOM   3663  R2  CHO   538     187.339  98.161  29.957  1.00  0.00            
ATOM   3664  R3  CHO   538     184.989  97.961  31.407  1.00  0.00            
ATOM   3665  R4  CHO   538     184.689 100.311  29.607  1.00  0.00            
ATOM   3666  R5  CHO   538     184.439 100.311  31.807  1.00  0.00            
ATOM   3667  C1  CHO   538     180.939 101.411  30.757  1.00  0.00           C
ATOM   3668  C2  CHO   538     179.339 103.111  29.457  1.00  0.00           C
ATOM   3669  ROH CHO   539     104.139 165.611  30.857  1.00  0.00            
ATOM   3670  R1  CHO   539     106.739 164.611  31.307  1.00  0.00            
ATOM   3671  R2  CHO   539     107.589 163.761  33.807  1.00  0.00            
ATOM   3672  R3  CHO   539     108.239 161.511  32.457  1.00  0.00            
ATOM   3673  R4  CHO   539     109.939 161.411  34.857  1.00  0.00            
ATOM   3674  R5  CHO   539     110.589 161.261  32.757  1.00  0.00            
ATOM   3675  C1  CHO   539     111.889 157.911  34.157  1.00  0.00           C
ATOM   3676  C2  CHO   539     111.239 153.961  33.457  1.00  0.00           C
ATOM   3677  ROH CHO   540     146.089 127.561  34.357  1.00  0.00            
ATOM   3678  R1  CHO   540     145.539 127.461  31.557  1.00  0.00            
ATOM   3679  R2  CHO   540     146.939 125.811  29.807  1.00  0.00            
ATOM   3680  R3  CHO   540     144.339 124.961  29.207  1.00  0.00            
ATOM   3681  R4  CHO   540     145.939 124.511  26.757  1.00  0.00            
ATOM   3682  R5  CHO   540     144.139 125.661  26.907  1.00  0.00            
ATOM   3683  C1  CHO   540     143.039 123.011  24.357  1.00  0.00           C
ATOM   3684  C2  CHO   540     144.339 119.861  22.457  1.00  0.00           C
ATOM   3685  ROH CHO   541      59.239 140.261  32.557  1.00  0.00            
ATOM   3686  R1  CHO   541      62.039 140.511  32.507  1.00  0.00            
ATOM   3687  R2  CHO   541      63.439 142.161  34.257  1.00  0.00            
ATOM   3688  R3  CHO   541      64.789 139.861  34.807  1.00  0.00            
ATOM   3689  R4  CHO   541      65.939 141.861  36.607  1.00  0.00            
ATOM   3690  R5  CHO   541      67.039 140.561  35.207  1.00  0.00            
ATOM   3691  C1  CHO   541      68.689 139.561  38.507  1.00  0.00           C
ATOM   3692  C2  CHO   541      70.439 139.961  41.407  1.00  0.00           C
ATOM   3693  ROH CHO   542     100.489  81.011  21.607  1.00  0.00            
ATOM   3694  R1  CHO   542      98.689  82.811  22.857  1.00  0.00            
ATOM   3695  R2  CHO   542      97.389  82.111  25.207  1.00  0.00            
ATOM   3696  R3  CHO   542      98.489  84.561  26.007  1.00  0.00            
ATOM   3697  R4  CHO   542      96.189  84.061  27.807  1.00  0.00            
ATOM   3698  R5  CHO   542      96.589  85.861  26.607  1.00  0.00            
ATOM   3699  C1  CHO   542      96.489  87.461  30.107  1.00  0.00           C
ATOM   3700  C2  CHO   542      97.689  88.561  33.007  1.00  0.00           C
ATOM   3701  ROH CHO   543      67.939 107.461  33.907  1.00  0.00            
ATOM   3702  R1  CHO   543      67.489 105.311  32.057  1.00  0.00            
ATOM   3703  R2  CHO   543      69.339 103.361  31.607  1.00  0.00            
ATOM   3704  R3  CHO   543      67.239 101.711  32.207  1.00  0.00            
ATOM   3705  R4  CHO   543      68.989 100.111  30.507  1.00  0.00            
ATOM   3706  R5  CHO   543      66.839 100.461  30.207  1.00  0.00            
ATOM   3707  C1  CHO   543      66.789  96.711  30.457  1.00  0.00           C
ATOM   3708  C2  CHO   543      66.939  93.911  27.107  1.00  0.00           C
ATOM   3709  ROH CHO   544     103.139 100.261  35.607  1.00  0.00            
ATOM   3710  R1  CHO   544     105.889 100.861  35.407  1.00  0.00            
ATOM   3711  R2  CHO   544     107.839  99.011  36.007  1.00  0.00            
ATOM   3712  R3  CHO   544     108.739  99.611  33.507  1.00  0.00            
ATOM   3713  R4  CHO   544     110.839  97.861  34.607  1.00  0.00            
ATOM   3714  R5  CHO   544     111.089  99.811  33.757  1.00  0.00            
ATOM   3715  C1  CHO   544     113.339  97.811  31.457  1.00  0.00           C
ATOM   3716  C2  CHO   544     116.089  96.761  34.657  1.00  0.00           C
ATOM   3717  ROH CHO   545      56.789  30.161  18.857  1.00  0.00            
ATOM   3718  R1  CHO   545      58.789  32.061  19.457  1.00  0.00            
ATOM   3719  R2  CHO   545      58.239  34.611  20.357  1.00  0.00            
ATOM   3720  R3  CHO   545      59.889  33.911  22.407  1.00  0.00            
ATOM   3721  R4  CHO   545      59.889  36.811  22.407  1.00  0.00            
ATOM   3722  R5  CHO   545      61.639  35.561  22.307  1.00  0.00            
ATOM   3723  C1  CHO   545      62.439  37.511  25.507  1.00  0.00           C
ATOM   3724  C2  CHO   545      62.039  41.611  23.457  1.00  0.00           C
ATOM   3725  ROH CHO   546       0.889  63.161  22.557  1.00  0.00            
ATOM   3726  R1  CHO   546       2.039  62.461  25.007  1.00  0.00            
ATOM   3727  R2  CHO   546       0.739  62.811  27.407  1.00  0.00            
ATOM   3728  R3  CHO   546       1.289  60.111  27.757  1.00  0.00            
ATOM   3729  R4  CHO   546       0.539  61.061  30.407  1.00  0.00            
ATOM   3730  R5  CHO   546       2.339  60.011  29.857  1.00  0.00            
ATOM   3731  C1  CHO   546       0.939  57.611  32.457  1.00  0.00           C
ATOM   3732  C2  CHO   546       1.289  53.861  34.957  1.00  0.00           C
ATOM   3733  ROH CHO   547      18.639 191.211  22.357  1.00  0.00            
ATOM   3734  R1  CHO   547      19.939 189.611  24.307  1.00  0.00            
ATOM   3735  R2  CHO   547      20.439 186.911  23.957  1.00  0.00            
ATOM   3736  R3  CHO   547      22.989 187.611  24.507  1.00  0.00            
ATOM   3737  R4  CHO   547      22.989 184.661  24.557  1.00  0.00            
ATOM   3738  R5  CHO   547      23.689 186.011  26.157  1.00  0.00            
ATOM   3739  C1  CHO   547      26.889 184.061  25.457  1.00  0.00           C
ATOM   3740  C2  CHO   547      29.289 180.761  26.007  1.00  0.00           C
ATOM   3741  ROH CHO   548     101.339  39.411  27.357  1.00  0.00            
ATOM   3742  R1  CHO   548      98.839  40.561  27.807  1.00  0.00            
ATOM   3743  R2  CHO   548      97.439  41.961  25.857  1.00  0.00            
ATOM   3744  R3  CHO   548      95.439  40.211  26.507  1.00  0.00            
ATOM   3745  R4  CHO   548      94.239  42.061  24.607  1.00  0.00            
ATOM   3746  R5  CHO   548      93.489  41.561  26.557  1.00  0.00            
ATOM   3747  C1  CHO   548      90.489  40.461  24.457  1.00  0.00           C
ATOM   3748  C2  CHO   548      88.139  40.161  27.407  1.00  0.00           C
ATOM   3749  ROH CHO   549      53.839 111.211  30.407  1.00  0.00            
ATOM   3750  R1  CHO   549      56.089 111.011  28.707  1.00  0.00            
ATOM   3751  R2  CHO   549      56.639 108.711  27.257  1.00  0.00            
ATOM   3752  R3  CHO   549      56.639 110.461  25.157  1.00  0.00            
ATOM   3753  R4  CHO   549      57.989 108.011  24.107  1.00  0.00            
ATOM   3754  R5  CHO   549      58.789 110.111  24.107  1.00  0.00            
ATOM   3755  C1  CHO   549      58.789 109.261  20.357  1.00  0.00           C
ATOM   3756  C2  CHO   549      60.239 105.611  20.457  1.00  0.00           C
ATOM   3757  ROH CHO   550      42.739  35.111  18.357  1.00  0.00            
ATOM   3758  R1  CHO   550      45.189  34.211  19.407  1.00  0.00            
ATOM   3759  R2  CHO   550      47.339  35.811  19.957  1.00  0.00            
ATOM   3760  R3  CHO   550      47.139  34.761  22.457  1.00  0.00            
ATOM   3761  R4  CHO   550      49.989  35.311  22.107  1.00  0.00            
ATOM   3762  R5  CHO   550      49.139  33.361  22.657  1.00  0.00            
ATOM   3763  C1  CHO   550      51.389  33.911  25.657  1.00  0.00           C
ATOM   3764  C2  CHO   550      51.039  31.411  28.557  1.00  0.00           C
ATOM   3765  ROH CHO   551      95.339 223.361  32.407  1.00  0.00            
ATOM   3766  R1  CHO   551      93.939 222.511  30.057  1.00  0.00            
ATOM   3767  R2  CHO   551      94.689 220.311  28.607  1.00  0.00            
ATOM   3768  R3  CHO   551      92.089 219.561  29.007  1.00  0.00            
ATOM   3769  R4  CHO   551      92.889 218.261  26.507  1.00  0.00            
ATOM   3770  R5  CHO   551      91.139 219.561  26.757  1.00  0.00            
ATOM   3771  C1  CHO   551      89.389 216.361  25.607  1.00  0.00           C
ATOM   3772  C2  CHO   551      87.339 216.061  22.157  1.00  0.00           C
ATOM   3773  ROH CHO   552     170.389 219.461  40.957  1.00  0.00            
ATOM   3774  R1  CHO   552     168.089 219.311  39.257  1.00  0.00            
ATOM   3775  R2  CHO   552     167.739 221.061  37.157  1.00  0.00            
ATOM   3776  R3  CHO   552     167.489 218.711  35.757  1.00  0.00            
ATOM   3777  R4  CHO   552     166.139 220.761  34.107  1.00  0.00            
ATOM   3778  R5  CHO   552     165.339 218.861  34.807  1.00  0.00            
ATOM   3779  C1  CHO   552     164.989 218.411  31.007  1.00  0.00           C
ATOM   3780  C2  CHO   552     161.639 219.661  29.907  1.00  0.00           C
ATOM   3781  ROH CHO   553     112.239  64.961  27.357  1.00  0.00            
ATOM   3782  R1  CHO   553     114.139  66.561  25.957  1.00  0.00            
ATOM   3783  R2  CHO   553     114.489  69.261  26.607  1.00  0.00            
ATOM   3784  R3  CHO   553     117.139  68.511  26.757  1.00  0.00            
ATOM   3785  R4  CHO   553     117.189  71.361  27.057  1.00  0.00            
ATOM   3786  R5  CHO   553     118.389  70.161  25.607  1.00  0.00            
ATOM   3787  C1  CHO   553     121.239  71.911  27.457  1.00  0.00           C
ATOM   3788  C2  CHO   553     122.389  73.011  30.607  1.00  0.00           C
ATOM   3789  ROH CHO   554     141.439 196.911  23.357  1.00  0.00            
ATOM   3790  R1  CHO   554     142.039 196.311  20.657  1.00  0.00            
ATOM   3791  R2  CHO   554     143.789 197.911  19.157  1.00  0.00            
ATOM   3792  R3  CHO   554     145.039 195.561  18.707  1.00  0.00            
ATOM   3793  R4  CHO   554     145.039 196.861  16.107  1.00  0.00            
ATOM   3794  R5  CHO   554     144.289 194.861  16.557  1.00  0.00            
ATOM   3795  C1  CHO   554     146.989 194.011  13.907  1.00  0.00           C
ATOM   3796  C2  CHO   554     148.189 194.061  10.057  1.00  0.00           C
ATOM   3797  ROH CHO   555     158.939 152.811  26.957  1.00  0.00            
ATOM   3798  R1  CHO   555     160.039 155.111  25.707  1.00  0.00            
ATOM   3799  R2  CHO   555     159.139 156.061  23.257  1.00  0.00            
ATOM   3800  R3  CHO   555     158.789 158.361  24.657  1.00  0.00            
ATOM   3801  R4  CHO   555     157.889 158.961  21.957  1.00  0.00            
ATOM   3802  R5  CHO   555     159.339 160.061  23.057  1.00  0.00            
ATOM   3803  C1  CHO   555     156.839 162.861  22.457  1.00  0.00           C
ATOM   3804  C2  CHO   555     155.739 164.461  19.357  1.00  0.00           C
ATOM   3805  ROH CHO   556     216.089 109.711  28.507  1.00  0.00            
ATOM   3806  R1  CHO   556     213.339 109.211  28.357  1.00  0.00            
ATOM   3807  R2  CHO   556     211.639 110.611  26.607  1.00  0.00            
ATOM   3808  R3  CHO   556     210.939 108.111  25.807  1.00  0.00            
ATOM   3809  R4  CHO   556     208.589 109.761  25.257  1.00  0.00            
ATOM   3810  R5  CHO   556     208.639 107.861  26.407  1.00  0.00            
ATOM   3811  C1  CHO   556     206.139 106.911  23.707  1.00  0.00           C
ATOM   3812  C2  CHO   556     203.089 105.111  23.057  1.00  0.00           C
ATOM   3813  ROH CHO   557     120.389 144.311  21.057  1.00  0.00            
ATOM   3814  R1  CHO   557     120.339 145.761  23.457  1.00  0.00            
ATOM   3815  R2  CHO   557     119.139 148.311  23.607  1.00  0.00            
ATOM   3816  R3  CHO   557     117.739 147.161  25.657  1.00  0.00            
ATOM   3817  R4  CHO   557     117.689 150.061  26.207  1.00  0.00            
ATOM   3818  R5  CHO   557     118.289 148.461  27.557  1.00  0.00            
ATOM   3819  C1  CHO   557     115.539 150.011  29.657  1.00  0.00           C
ATOM   3820  C2  CHO   557     115.789 153.061  31.557  1.00  0.00           C
ATOM   3821  ROH CHO   558      93.739 138.161  24.907  1.00  0.00            
ATOM   3822  R1  CHO   558      93.689 140.011  27.007  1.00  0.00            
ATOM   3823  R2  CHO   558      93.289 139.261  29.657  1.00  0.00            
ATOM   3824  R3  CHO   558      95.639 140.561  30.057  1.00  0.00            
ATOM   3825  R4  CHO   558      94.689 139.811  32.757  1.00  0.00            
ATOM   3826  R5  CHO   558      95.239 141.811  32.107  1.00  0.00            
ATOM   3827  C1  CHO   558      97.739 141.361  34.957  1.00  0.00           C
ATOM   3828  C2  CHO   558     100.589 139.711  37.907  1.00  0.00           C
ATOM   3829  ROH CHO   559     168.739 100.711  22.257  1.00  0.00            
ATOM   3830  R1  CHO   559     170.739 100.811  24.207  1.00  0.00            
ATOM   3831  R2  CHO   559     170.939  99.011  26.257  1.00  0.00            
ATOM   3832  R3  CHO   559     173.439  98.561  25.357  1.00  0.00            
ATOM   3833  R4  CHO   559     173.739  98.711  28.257  1.00  0.00            
ATOM   3834  R5  CHO   559     174.839  99.911  26.757  1.00  0.00            
ATOM   3835  C1  CHO   559     177.739  98.161  28.557  1.00  0.00           C
ATOM   3836  C2  CHO   559     179.839  95.711  29.507  1.00  0.00           C
ATOM   3837  ROH CHO   560     135.189  -0.339  11.407  1.00  0.00            
ATOM   3838  R1  CHO   560     135.139   1.211  13.757  1.00  0.00            
ATOM   3839  R2  CHO   560     133.239   0.811  15.757  1.00  0.00            
ATOM   3840  R3  CHO   560     135.389   0.661  17.307  1.00  0.00            
ATOM   3841  R4  CHO   560     133.239   1.361  19.157  1.00  0.00            
ATOM   3842  R5  CHO   560     135.189   2.361  18.907  1.00  0.00            
ATOM   3843  C1  CHO   560     135.339   1.561  22.607  1.00  0.00           C
ATOM   3844  C2  CHO   560     134.689  -1.239  24.307  1.00  0.00           C
ATOM   3845  ROH CHO   561     192.889 181.811  30.357  1.00  0.00            
ATOM   3846  R1  CHO   561     194.839 182.411  32.307  1.00  0.00            
ATOM   3847  R2  CHO   561     194.989 181.011  34.707  1.00  0.00            
ATOM   3848  R3  CHO   561     197.639 180.661  33.957  1.00  0.00            
ATOM   3849  R4  CHO   561     197.689 180.661  36.907  1.00  0.00            
ATOM   3850  R5  CHO   561     198.889 181.861  35.557  1.00  0.00            
ATOM   3851  C1  CHO   561     201.639 180.061  37.457  1.00  0.00           C
ATOM   3852  C2  CHO   561     203.739 176.961  39.307  1.00  0.00           C
ATOM   3853  ROH CHO   562      69.489  41.411  16.357  1.00  0.00            
ATOM   3854  R1  CHO   562      70.889  43.511  17.707  1.00  0.00            
ATOM   3855  R2  CHO   562      70.039  44.561  20.057  1.00  0.00            
ATOM   3856  R3  CHO   562      72.539  43.911  20.907  1.00  0.00            
ATOM   3857  R4  CHO   562      71.439  45.561  23.057  1.00  0.00            
ATOM   3858  R5  CHO   562      73.339  45.911  22.007  1.00  0.00            
ATOM   3859  C1  CHO   562      74.639  45.511  25.607  1.00  0.00           C
ATOM   3860  C2  CHO   562      77.239  48.161  28.357  1.00  0.00           C
ATOM   3861  ROH CHO   563      95.289  52.311  28.457  1.00  0.00            
ATOM   3862  R1  CHO   563      93.489  54.411  27.857  1.00  0.00            
ATOM   3863  R2  CHO   563      91.339  54.061  26.157  1.00  0.00            
ATOM   3864  R3  CHO   563      89.939  55.011  28.257  1.00  0.00            
ATOM   3865  R4  CHO   563      87.989  54.961  26.057  1.00  0.00            
ATOM   3866  R5  CHO   563      88.439  56.611  27.307  1.00  0.00            
ATOM   3867  C1  CHO   563      84.689  56.261  28.007  1.00  0.00           C
ATOM   3868  C2  CHO   563      81.489  59.311  28.257  1.00  0.00           C
ATOM   3869  ROH CHO   564     121.789  95.161  29.007  1.00  0.00            
ATOM   3870  R1  CHO   564     119.189  94.111  28.407  1.00  0.00            
ATOM   3871  R2  CHO   564     117.339  93.411  30.357  1.00  0.00            
ATOM   3872  R3  CHO   564     115.739  95.111  29.007  1.00  0.00            
ATOM   3873  R4  CHO   564     113.939  93.361  30.457  1.00  0.00            
ATOM   3874  R5  CHO   564     113.939  93.761  28.307  1.00  0.00            
ATOM   3875  C1  CHO   564     110.389  94.911  29.257  1.00  0.00           C
ATOM   3876  C2  CHO   564     108.389  92.811  29.857  1.00  0.00           C
ATOM   3877  ROH CHO   565      65.439  39.211  20.107  1.00  0.00            
ATOM   3878  R1  CHO   565      67.989  40.111  20.857  1.00  0.00            
ATOM   3879  R2  CHO   565      68.439  41.611  23.107  1.00  0.00            
ATOM   3880  R3  CHO   565      70.189  39.661  23.757  1.00  0.00            
ATOM   3881  R4  CHO   565      70.989  41.911  25.407  1.00  0.00            
ATOM   3882  R5  CHO   565      72.289  40.811  24.057  1.00  0.00            
ATOM   3883  C1  CHO   565      74.139  40.311  27.357  1.00  0.00           C
ATOM   3884  C2  CHO   565      77.339  39.211  26.557  1.00  0.00           C
ATOM   3885  ROH CHO   566      24.839  60.861  32.957  1.00  0.00            
ATOM   3886  R1  CHO   566      22.539  60.511  34.607  1.00  0.00            
ATOM   3887  R2  CHO   566      22.089  62.111  36.807  1.00  0.00            
ATOM   3888  R3  CHO   566      19.689  62.611  35.507  1.00  0.00            
ATOM   3889  R4  CHO   566      19.139  63.061  38.357  1.00  0.00            
ATOM   3890  R5  CHO   566      18.039  61.761  37.057  1.00  0.00            
ATOM   3891  C1  CHO   566      15.189  64.061  38.107  1.00  0.00           C
ATOM   3892  C2  CHO   566      12.539  61.961  37.757  1.00  0.00           C
ATOM   3893  ROH CHO   567     123.389  69.061  23.007  1.00  0.00            
ATOM   3894  R1  CHO   567     120.739  68.411  22.257  1.00  0.00            
ATOM   3895  R2  CHO   567     120.039  66.161  20.907  1.00  0.00            
ATOM   3896  R3  CHO   567     118.289  65.811  22.957  1.00  0.00            
ATOM   3897  R4  CHO   567     116.789  64.911  20.607  1.00  0.00            
ATOM   3898  R5  CHO   567     116.139  66.361  22.107  1.00  0.00            
ATOM   3899  C1  CHO   567     113.389  63.761  22.457  1.00  0.00           C
ATOM   3900  C2  CHO   567     109.389  63.661  23.607  1.00  0.00           C
ATOM   3901  ROH CHO   568      25.189 138.311  34.757  1.00  0.00            
ATOM   3902  R1  CHO   568      27.989 138.211  34.607  1.00  0.00            
ATOM   3903  R2  CHO   568      29.589 137.011  36.557  1.00  0.00            
ATOM   3904  R3  CHO   568      30.539 135.611  34.407  1.00  0.00            
ATOM   3905  R4  CHO   568      32.639 135.411  36.457  1.00  0.00            
ATOM   3906  R5  CHO   568      32.889 136.111  34.457  1.00  0.00            
ATOM   3907  C1  CHO   568      35.339 133.211  34.457  1.00  0.00           C
ATOM   3908  C2  CHO   568      36.739 130.461  33.407  1.00  0.00           C
ATOM   3909  ROH CHO   569     189.689 159.861  28.757  1.00  0.00            
ATOM   3910  R1  CHO   569     187.139 159.611  29.857  1.00  0.00            
ATOM   3911  R2  CHO   569     185.689 157.261  29.857  1.00  0.00            
ATOM   3912  R3  CHO   569     185.539 157.711  32.507  1.00  0.00            
ATOM   3913  R4  CHO   569     183.239 155.911  31.957  1.00  0.00            
ATOM   3914  R5  CHO   569     183.189 157.861  32.957  1.00  0.00            
ATOM   3915  C1  CHO   569     181.739 155.561  35.657  1.00  0.00           C
ATOM   3916  C2  CHO   569     180.689 152.211  36.307  1.00  0.00           C
ATOM   3917  ROH CHO   570      57.139  42.461  21.707  1.00  0.00            
ATOM   3918  R1  CHO   570      55.939  43.661  19.407  1.00  0.00            
ATOM   3919  R2  CHO   570      56.139  42.461  16.857  1.00  0.00            
ATOM   3920  R3  CHO   570      53.439  42.661  16.957  1.00  0.00            
ATOM   3921  R4  CHO   570      54.089  42.711  14.107  1.00  0.00            
ATOM   3922  R5  CHO   570      52.889  44.211  15.157  1.00  0.00            
ATOM   3923  C1  CHO   570      50.389  43.011  12.557  1.00  0.00           C
ATOM   3924  C2  CHO   570      51.489  41.761   9.607  1.00  0.00           C
ATOM   3925  ROH CHO   571     187.339 105.661  32.807  1.00  0.00            
ATOM   3926  R1  CHO   571     184.989 105.261  34.407  1.00  0.00            
ATOM   3927  R2  CHO   571     182.639 104.261  33.357  1.00  0.00            
ATOM   3928  R3  CHO   571     182.839 102.411  35.307  1.00  0.00            
ATOM   3929  R4  CHO   571     179.989 102.961  35.157  1.00  0.00            
ATOM   3930  R5  CHO   571     181.239 103.011  36.957  1.00  0.00            
ATOM   3931  C1  CHO   571     178.739 100.361  38.007  1.00  0.00           C
ATOM   3932  C2  CHO   571     178.189  99.061  41.357  1.00  0.00           C
ATOM   3933  ROH CHO   572     152.889 138.211  36.707  1.00  0.00            
ATOM   3934  R1  CHO   572     152.289 138.161  33.907  1.00  0.00            
ATOM   3935  R2  CHO   572     151.639 140.411  32.457  1.00  0.00            
ATOM   3936  R3  CHO   572     153.639 139.611  30.857  1.00  0.00            
ATOM   3937  R4  CHO   572     152.689 142.011  29.607  1.00  0.00            
ATOM   3938  R5  CHO   572     152.889 140.061  28.657  1.00  0.00            
ATOM   3939  C1  CHO   572     155.189 142.161  26.407  1.00  0.00           C
ATOM   3940  C2  CHO   572     154.289 144.411  24.607  1.00  0.00           C
ATOM   3941  ROH CHO   573     181.239 116.561  37.557  1.00  0.00            
ATOM   3942  R1  CHO   573     182.489 115.811  35.057  1.00  0.00            
ATOM   3943  R2  CHO   573     181.139 114.311  33.157  1.00  0.00            
ATOM   3944  R3  CHO   573     181.789 116.361  31.557  1.00  0.00            
ATOM   3945  R4  CHO   573     181.389 114.111  29.707  1.00  0.00            
ATOM   3946  R5  CHO   573     183.089 115.411  29.807  1.00  0.00            
ATOM   3947  C1  CHO   573     182.139 115.961  26.207  1.00  0.00           C
ATOM   3948  C2  CHO   573     184.439 117.411  23.407  1.00  0.00           C
ATOM   3949  ROH CHO   574      20.239  35.561  33.257  1.00  0.00            
ATOM   3950  R1  CHO   574      17.839  34.911  31.857  1.00  0.00            
ATOM   3951  R2  CHO   574      17.439  35.661  29.207  1.00  0.00            
ATOM   3952  R3  CHO   574      16.989  32.961  28.907  1.00  0.00            
ATOM   3953  R4  CHO   574      15.389  34.211  26.807  1.00  0.00            
ATOM   3954  R5  CHO   574      14.689  32.811  28.307  1.00  0.00            
ATOM   3955  C1  CHO   574      13.739  30.911  25.157  1.00  0.00           C
ATOM   3956  C2  CHO   574      12.689  30.111  21.457  1.00  0.00           C
ATOM   3957  ROH CHO   575     212.289  74.061  26.157  1.00  0.00            
ATOM   3958  R1  CHO   575     209.689  75.161  26.457  1.00  0.00            
ATOM   3959  R2  CHO   575     208.439  76.411  24.407  1.00  0.00            
ATOM   3960  R3  CHO   575     206.439  74.761  25.057  1.00  0.00            
ATOM   3961  R4  CHO   575     205.039  76.811  23.557  1.00  0.00            
ATOM   3962  R5  CHO   575     204.489  76.161  25.507  1.00  0.00            
ATOM   3963  C1  CHO   575     201.289  75.461  23.657  1.00  0.00           C
ATOM   3964  C2  CHO   575     197.839  75.861  22.607  1.00  0.00           C
ATOM   3965  ROH CHO   576     130.689 205.711  28.357  1.00  0.00            
ATOM   3966  R1  CHO   576     128.089 205.611  27.157  1.00  0.00            
ATOM   3967  R2  CHO   576     126.939 203.261  26.457  1.00  0.00            
ATOM   3968  R3  CHO   576     124.839 204.261  27.957  1.00  0.00            
ATOM   3969  R4  CHO   576     123.589 202.161  26.307  1.00  0.00            
ATOM   3970  R5  CHO   576     122.939 204.211  26.457  1.00  0.00            
ATOM   3971  C1  CHO   576     119.839 202.461  27.607  1.00  0.00           C
ATOM   3972  C2  CHO   576     116.939 199.311  26.507  1.00  0.00           C
ATOM   3973  ROH CHO   577     214.589 180.611  31.857  1.00  0.00            
ATOM   3974  R1  CHO   577     212.339 179.261  30.807  1.00  0.00            
ATOM   3975  R2  CHO   577     209.689 179.911  31.507  1.00  0.00            
ATOM   3976  R3  CHO   577     209.339 180.161  28.807  1.00  0.00            
ATOM   3977  R4  CHO   577     206.739 179.361  29.857  1.00  0.00            
ATOM   3978  R5  CHO   577     207.839 178.411  28.257  1.00  0.00            
ATOM   3979  C1  CHO   577     204.689 179.261  26.357  1.00  0.00           C
ATOM   3980  C2  CHO   577     201.639 181.111  27.107  1.00  0.00           C
ATOM   3981  ROH CHO   578      71.789 213.211  34.807  1.00  0.00            
ATOM   3982  R1  CHO   578      69.039 212.911  34.157  1.00  0.00            
ATOM   3983  R2  CHO   578      67.339 215.061  33.807  1.00  0.00            
ATOM   3984  R3  CHO   578      66.889 213.861  31.407  1.00  0.00            
ATOM   3985  R4  CHO   578      64.789 215.861  31.657  1.00  0.00            
ATOM   3986  R5  CHO   578      64.489 213.711  31.257  1.00  0.00            
ATOM   3987  C1  CHO   578      62.789 215.161  28.157  1.00  0.00           C
ATOM   3988  C2  CHO   578      59.839 214.911  25.957  1.00  0.00           C
ATOM   3989  ROH CHO   579      58.139 204.761  32.057  1.00  0.00            
ATOM   3990  R1  CHO   579      57.489 207.111  33.507  1.00  0.00            
ATOM   3991  R2  CHO   579      55.589 208.961  32.657  1.00  0.00            
ATOM   3992  R3  CHO   579      54.539 208.511  35.107  1.00  0.00            
ATOM   3993  R4  CHO   579      53.489 211.111  34.357  1.00  0.00            
ATOM   3994  R5  CHO   579      54.539 210.611  36.207  1.00  0.00            
ATOM   3995  C1  CHO   579      51.289 211.961  37.607  1.00  0.00           C
ATOM   3996  C2  CHO   579      47.389 211.261  38.207  1.00  0.00           C
ATOM   3997  ROH CHO   580      76.539 172.261  29.807  1.00  0.00            
ATOM   3998  R1  CHO   580      78.889 170.761  30.307  1.00  0.00            
ATOM   3999  R2  CHO   580      78.789 168.011  30.757  1.00  0.00            
ATOM   4000  R3  CHO   580      80.589 167.961  28.707  1.00  0.00            
ATOM   4001  R4  CHO   580      80.339 165.161  29.557  1.00  0.00            
ATOM   4002  R5  CHO   580      82.189 166.311  29.407  1.00  0.00            
ATOM   4003  C1  CHO   580      82.939 163.461  26.957  1.00  0.00           C
ATOM   4004  C2  CHO   580      85.839 161.361  28.007  1.00  0.00           C
ATOM   4005  ROH CHO   581       3.139 140.161  32.407  1.00  0.00            
ATOM   4006  R1  CHO   581       5.139 142.211  32.657  1.00  0.00            
ATOM   4007  R2  CHO   581       5.939 143.161  35.157  1.00  0.00            
ATOM   4008  R3  CHO   581       8.389 142.511  34.207  1.00  0.00            
ATOM   4009  R4  CHO   581       8.839 144.811  36.007  1.00  0.00            
ATOM   4010  R5  CHO   581       9.489 144.611  33.907  1.00  0.00            
ATOM   4011  C1  CHO   581      12.889 145.161  35.607  1.00  0.00           C
ATOM   4012  C2  CHO   581      12.289 147.861  37.657  1.00  0.00           C
ATOM   4013  ROH CHO   582       7.539 152.161  22.307  1.00  0.00            
ATOM   4014  R1  CHO   582       5.889 150.911  24.257  1.00  0.00            
ATOM   4015  R2  CHO   582       6.139 148.261  24.907  1.00  0.00            
ATOM   4016  R3  CHO   582       6.389 149.261  27.457  1.00  0.00            
ATOM   4017  R4  CHO   582       5.189 146.611  27.807  1.00  0.00            
ATOM   4018  R5  CHO   582       4.439 148.461  28.607  1.00  0.00            
ATOM   4019  C1  CHO   582       4.889 146.561  31.857  1.00  0.00           C
ATOM   4020  C2  CHO   582       5.889 148.861  35.107  1.00  0.00           C
ATOM   4021  ROH CHO   583     172.689 206.411  40.857  1.00  0.00            
ATOM   4022  R1  CHO   583     170.539 206.111  38.957  1.00  0.00            
ATOM   4023  R2  CHO   583     169.339 208.261  37.757  1.00  0.00            
ATOM   4024  R3  CHO   583     170.039 206.961  35.507  1.00  0.00            
ATOM   4025  R4  CHO   583     168.039 208.961  34.657  1.00  0.00            
ATOM   4026  R5  CHO   583     168.039 206.811  34.257  1.00  0.00            
ATOM   4027  C1  CHO   583     167.939 208.161  30.657  1.00  0.00           C
ATOM   4028  C2  CHO   583     165.539 209.611  28.207  1.00  0.00           C
ATOM   4029  ROH CHO   584     192.639 147.211  31.957  1.00  0.00            
ATOM   4030  R1  CHO   584     191.789 144.561  31.707  1.00  0.00            
ATOM   4031  R2  CHO   584     193.439 142.411  32.307  1.00  0.00            
ATOM   4032  R3  CHO   584     191.289 141.711  33.957  1.00  0.00            
ATOM   4033  R4  CHO   584     192.489 139.161  33.107  1.00  0.00            
ATOM   4034  R5  CHO   584     190.389 139.711  32.957  1.00  0.00            
ATOM   4035  C1  CHO   584     190.139 136.611  35.107  1.00  0.00           C
ATOM   4036  C2  CHO   584     190.189 133.011  36.907  1.00  0.00           C
ATOM   4037  ROH CHO   585     108.989   4.311  29.757  1.00  0.00            
ATOM   4038  R1  CHO   585     111.689   3.861  29.057  1.00  0.00            
ATOM   4039  R2  CHO   585     112.439   2.061  27.157  1.00  0.00            
ATOM   4040  R3  CHO   585     113.689   4.211  26.007  1.00  0.00            
ATOM   4041  R4  CHO   585     115.039   1.811  24.807  1.00  0.00            
ATOM   4042  R5  CHO   585     115.989   3.511  25.857  1.00  0.00            
ATOM   4043  C1  CHO   585     117.639   3.711  22.407  1.00  0.00           C
ATOM   4044  C2  CHO   585     119.489   4.411  19.157  1.00  0.00           C
ATOM   4045  ROH CHO   586      17.739  40.361  34.207  1.00  0.00            
ATOM   4046  R1  CHO   586      16.639  39.261  31.807  1.00  0.00            
ATOM   4047  R2  CHO   586      14.539  40.461  30.457  1.00  0.00            
ATOM   4048  R3  CHO   586      16.239  40.361  28.357  1.00  0.00            
ATOM   4049  R4  CHO   586      13.589  40.361  27.157  1.00  0.00            
ATOM   4050  R5  CHO   586      15.139  38.911  26.757  1.00  0.00            
ATOM   4051  C1  CHO   586      14.589  40.311  23.207  1.00  0.00           C
ATOM   4052  C2  CHO   586      14.589  43.011  20.257  1.00  0.00           C
ATOM   4053  ROH CHO   587      58.239  23.211  32.457  1.00  0.00            
ATOM   4054  R1  CHO   587      58.639  22.861  29.657  1.00  0.00            
ATOM   4055  R2  CHO   587      59.389  24.961  28.007  1.00  0.00            
ATOM   4056  R3  CHO   587      61.339  23.211  27.307  1.00  0.00            
ATOM   4057  R4  CHO   587      61.739  25.561  25.557  1.00  0.00            
ATOM   4058  R5  CHO   587      61.539  23.511  24.907  1.00  0.00            
ATOM   4059  C1  CHO   587      64.939  24.311  23.457  1.00  0.00           C
ATOM   4060  C2  CHO   587      66.039  26.911  21.157  1.00  0.00           C
ATOM   4061  ROH CHO   588     116.789 222.511  20.707  1.00  0.00            
ATOM   4062  R1  CHO   588     119.289 223.661  21.557  1.00  0.00            
ATOM   4063  R2  CHO   588     119.689 224.561  24.107  1.00  0.00            
ATOM   4064  R3  CHO   588     121.839 222.911  23.957  1.00  0.00            
ATOM   4065  R4  CHO   588     122.189 224.261  26.507  1.00  0.00            
ATOM   4066  R5  CHO   588     123.639 224.161  24.957  1.00  0.00            
ATOM   4067  C1  CHO   588     125.589 222.561  27.757  1.00  0.00           C
ATOM   4068  C2  CHO   588     127.339 223.711  30.557  1.00  0.00           C
ATOM   4069  ROH CHO   589     101.589  84.611  33.457  1.00  0.00            
ATOM   4070  R1  CHO   589     102.239  85.661  36.007  1.00  0.00            
ATOM   4071  R2  CHO   589     104.489  87.261  36.457  1.00  0.00            
ATOM   4072  R3  CHO   589     102.689  88.911  37.507  1.00  0.00            
ATOM   4073  R4  CHO   589     105.289  89.911  38.507  1.00  0.00            
ATOM   4074  R5  CHO   589     103.539  89.411  39.707  1.00  0.00            
ATOM   4075  C1  CHO   589     104.039  93.061  40.657  1.00  0.00           C
ATOM   4076  C2  CHO   589     102.289  96.361  42.607  1.00  0.00           C
ATOM   4077  ROH CHO   590     202.339  22.161  30.807  1.00  0.00            
ATOM   4078  R1  CHO   590     202.489  19.411  31.107  1.00  0.00            
ATOM   4079  R2  CHO   590     200.789  17.661  29.707  1.00  0.00            
ATOM   4080  R3  CHO   590     203.189  16.561  28.957  1.00  0.00            
ATOM   4081  R4  CHO   590     201.239  14.261  29.107  1.00  0.00            
ATOM   4082  R5  CHO   590     203.189  14.411  30.107  1.00  0.00            
ATOM   4083  C1  CHO   590     203.739  11.261  28.007  1.00  0.00           C
ATOM   4084  C2  CHO   590     202.189   8.511  29.057  1.00  0.00           C
ATOM   4085  ROH CHO   591      88.089  19.411  24.107  1.00  0.00            
ATOM   4086  R1  CHO   591      89.289  16.911  23.657  1.00  0.00            
ATOM   4087  R2  CHO   591      89.389  14.861  25.557  1.00  0.00            
ATOM   4088  R3  CHO   591      88.239  13.411  23.557  1.00  0.00            
ATOM   4089  R4  CHO   591      89.389  11.411  25.407  1.00  0.00            
ATOM   4090  R5  CHO   591      89.739  11.561  23.307  1.00  0.00            
ATOM   4091  C1  CHO   591      88.339   8.011  23.507  1.00  0.00           C
ATOM   4092  C2  CHO   591      87.789   5.211  20.707  1.00  0.00           C
ATOM   4093  ROH CHO   592      41.489  30.311  15.157  1.00  0.00            
ATOM   4094  R1  CHO   592      42.739  30.111  17.707  1.00  0.00            
ATOM   4095  R2  CHO   592      44.339  27.961  18.357  1.00  0.00            
ATOM   4096  R3  CHO   592      46.139  29.811  18.907  1.00  0.00            
ATOM   4097  R4  CHO   592      47.189  27.411  20.257  1.00  0.00            
ATOM   4098  R5  CHO   592      46.839  29.411  21.157  1.00  0.00            
ATOM   4099  C1  CHO   592      50.539  28.911  21.907  1.00  0.00           C
ATOM   4100  C2  CHO   592      51.639  27.511  24.157  1.00  0.00           C
ATOM   4101  ROH CHO   593      97.939 216.861  23.657  1.00  0.00            
ATOM   4102  R1  CHO   593      97.639 217.211  26.457  1.00  0.00            
ATOM   4103  R2  CHO   593      98.989 215.711  28.307  1.00  0.00            
ATOM   4104  R3  CHO   593      99.839 218.111  29.257  1.00  0.00            
ATOM   4105  R4  CHO   593      99.139 216.611  31.657  1.00  0.00            
ATOM   4106  R5  CHO   593      98.389 218.561  31.107  1.00  0.00            
ATOM   4107  C1  CHO   593      99.939 219.411  34.457  1.00  0.00           C
ATOM   4108  C2  CHO   593      98.339 221.261  35.707  1.00  0.00           C
ATOM   4109  ROH CHO   594     122.889  23.411  23.057  1.00  0.00            
ATOM   4110  R1  CHO   594     122.139  25.461  24.757  1.00  0.00            
ATOM   4111  R2  CHO   594     123.789  27.511  25.607  1.00  0.00            
ATOM   4112  R3  CHO   594     121.789  29.111  24.657  1.00  0.00            
ATOM   4113  R4  CHO   594     123.739  30.911  25.957  1.00  0.00            
ATOM   4114  R5  CHO   594     121.589  30.811  26.357  1.00  0.00            
ATOM   4115  C1  CHO   594     121.789  34.461  25.257  1.00  0.00           C
ATOM   4116  C2  CHO   594     122.489  38.361  25.507  1.00  0.00           C
ATOM   4117  ROH CHO   595     150.739 190.511  23.257  1.00  0.00            
ATOM   4118  R1  CHO   595     150.339 191.161  26.007  1.00  0.00            
ATOM   4119  R2  CHO   595     149.639 189.261  27.857  1.00  0.00            
ATOM   4120  R3  CHO   595     151.789 190.261  29.207  1.00  0.00            
ATOM   4121  R4  CHO   595     150.689 188.211  30.957  1.00  0.00            
ATOM   4122  R5  CHO   595     151.089 190.261  31.507  1.00  0.00            
ATOM   4123  C1  CHO   595     153.289 188.461  34.007  1.00  0.00           C
ATOM   4124  C2  CHO   595     152.739 186.461  36.607  1.00  0.00           C
ATOM   4125  ROH CHO   596     208.289 122.811  32.257  1.00  0.00            
ATOM   4126  R1  CHO   596     205.689 121.861  32.157  1.00  0.00            
ATOM   4127  R2  CHO   596     203.439 123.461  32.657  1.00  0.00            
ATOM   4128  R3  CHO   596     202.689 122.561  30.207  1.00  0.00            
ATOM   4129  R4  CHO   596     200.339 123.961  31.307  1.00  0.00            
ATOM   4130  R5  CHO   596     200.339 121.911  30.557  1.00  0.00            
ATOM   4131  C1  CHO   596     197.739 123.411  28.257  1.00  0.00           C
ATOM   4132  C2  CHO   596     194.289 120.961  30.657  1.00  0.00           C
ATOM   4133  ROH CHO   597      58.089 115.261  30.557  1.00  0.00            
ATOM   4134  R1  CHO   597      57.639 118.011  30.907  1.00  0.00            
ATOM   4135  R2  CHO   597      56.389 119.561  29.007  1.00  0.00            
ATOM   4136  R3  CHO   597      54.739 120.211  31.007  1.00  0.00            
ATOM   4137  R4  CHO   597      55.239 122.761  29.657  1.00  0.00            
ATOM   4138  R5  CHO   597      55.489 122.361  31.807  1.00  0.00            
ATOM   4139  C1  CHO   597      52.989 125.211  32.007  1.00  0.00           C
ATOM   4140  C2  CHO   597      50.639 126.461  32.807  1.00  0.00           C
ATOM   4141  ROH CHO   598      95.439 112.811  42.407  1.00  0.00            
ATOM   4142  R1  CHO   598      93.989 114.011  40.307  1.00  0.00            
ATOM   4143  R2  CHO   598      95.189 115.711  38.507  1.00  0.00            
ATOM   4144  R3  CHO   598      94.139 114.011  36.657  1.00  0.00            
ATOM   4145  R4  CHO   598      94.739 116.461  35.157  1.00  0.00            
ATOM   4146  R5  CHO   598      92.789 115.411  35.257  1.00  0.00            
ATOM   4147  C1  CHO   598      93.439 115.261  31.507  1.00  0.00           C
ATOM   4148  C2  CHO   598      92.189 115.311  27.657  1.00  0.00           C
ATOM   4149  ROH CHO   599      83.539 203.711  25.357  1.00  0.00            
ATOM   4150  R1  CHO   599      82.639 204.911  27.757  1.00  0.00            
ATOM   4151  R2  CHO   599      80.339 204.161  29.007  1.00  0.00            
ATOM   4152  R3  CHO   599      81.989 203.861  31.157  1.00  0.00            
ATOM   4153  R4  CHO   599      79.289 203.861  32.307  1.00  0.00            
ATOM   4154  R5  CHO   599      80.989 205.111  32.907  1.00  0.00            
ATOM   4155  C1  CHO   599      80.239 203.411  36.207  1.00  0.00           C
ATOM   4156  C2  CHO   599      80.789 203.611  40.357  1.00  0.00           C
ATOM   4157  ROH CHO   600     164.289 131.511  32.457  1.00  0.00            
ATOM   4158  R1  CHO   600     166.789 132.711  31.657  1.00  0.00            
ATOM   4159  R2  CHO   600     167.189 133.661  29.107  1.00  0.00            
ATOM   4160  R3  CHO   600     167.739 135.961  30.357  1.00  0.00            
ATOM   4161  R4  CHO   600     169.689 135.811  28.207  1.00  0.00            
ATOM   4162  R5  CHO   600     170.189 136.111  30.307  1.00  0.00            
ATOM   4163  C1  CHO   600     171.739 139.261  28.857  1.00  0.00           C
ATOM   4164  C2  CHO   600     174.689 141.461  30.957  1.00  0.00           C
ATOM   4165  ROH CHO   601     138.539 162.811  23.607  1.00  0.00            
ATOM   4166  R1  CHO   601     137.489 164.961  25.107  1.00  0.00            
ATOM   4167  R2  CHO   601     134.689 165.461  25.307  1.00  0.00            
ATOM   4168  R3  CHO   601     135.239 165.361  27.957  1.00  0.00            
ATOM   4169  R4  CHO   601     132.839 167.011  27.707  1.00  0.00            
ATOM   4170  R5  CHO   601     134.689 167.561  28.757  1.00  0.00            
ATOM   4171  C1  CHO   601     132.189 167.811  31.607  1.00  0.00           C
ATOM   4172  C2  CHO   601     129.839 167.711  34.357  1.00  0.00           C
ATOM   4173  ROH CHO   602      -0.561 124.711  36.407  1.00  0.00            
ATOM   4174  R1  CHO   602       1.339 124.961  34.357  1.00  0.00            
ATOM   4175  R2  CHO   602       2.089 122.861  32.657  1.00  0.00            
ATOM   4176  R3  CHO   602       1.439 124.661  30.707  1.00  0.00            
ATOM   4177  R4  CHO   602       3.889 123.311  29.757  1.00  0.00            
ATOM   4178  R5  CHO   602       3.539 125.461  29.907  1.00  0.00            
ATOM   4179  C1  CHO   602       4.289 125.211  26.207  1.00  0.00           C
ATOM   4180  C2  CHO   602       5.789 126.561  22.957  1.00  0.00           C
ATOM   4181  ROH CHO   603      28.239 201.161  33.857  1.00  0.00            
ATOM   4182  R1  CHO   603      27.989 202.011  31.157  1.00  0.00            
ATOM   4183  R2  CHO   603      29.789 203.761  30.007  1.00  0.00            
ATOM   4184  R3  CHO   603      30.039 201.811  28.157  1.00  0.00            
ATOM   4185  R4  CHO   603      30.339 204.311  26.657  1.00  0.00            
ATOM   4186  R5  CHO   603      28.939 202.711  26.207  1.00  0.00            
ATOM   4187  C1  CHO   603      30.889 202.811  22.957  1.00  0.00           C
ATOM   4188  C2  CHO   603      31.439 205.211  19.907  1.00  0.00           C
ATOM   4189  ROH CHO   604      62.439  80.911  23.107  1.00  0.00            
ATOM   4190  R1  CHO   604      65.239  80.861  23.657  1.00  0.00            
ATOM   4191  R2  CHO   604      66.239  80.461  26.157  1.00  0.00            
ATOM   4192  R3  CHO   604      67.539  78.361  25.007  1.00  0.00            
ATOM   4193  R4  CHO   604      69.389  79.311  27.057  1.00  0.00            
ATOM   4194  R5  CHO   604      69.839  79.061  24.957  1.00  0.00            
ATOM   4195  C1  CHO   604      72.439  76.761  26.457  1.00  0.00           C
ATOM   4196  C2  CHO   604      74.089  73.061  27.357  1.00  0.00           C
ATOM   4197  ROH CHO   605     195.489  40.661  22.307  1.00  0.00            
ATOM   4198  R1  CHO   605     196.839  38.311  21.507  1.00  0.00            
ATOM   4199  R2  CHO   605     195.539  36.061  20.657  1.00  0.00            
ATOM   4200  R3  CHO   605     197.189  36.361  18.507  1.00  0.00            
ATOM   4201  R4  CHO   605     196.939  33.411  19.007  1.00  0.00            
ATOM   4202  R5  CHO   605     198.789  34.611  18.857  1.00  0.00            
ATOM   4203  C1  CHO   605     199.439  32.111  16.007  1.00  0.00           C
ATOM   4204  C2  CHO   605     200.539  28.861  15.907  1.00  0.00           C
ATOM   4205  ROH CHO   606     102.189 119.211  43.107  1.00  0.00            
ATOM   4206  R1  CHO   606     104.889 120.161  43.207  1.00  0.00            
ATOM   4207  R2  CHO   606     105.889 121.961  41.357  1.00  0.00            
ATOM   4208  R3  CHO   606     106.489 123.411  43.607  1.00  0.00            
ATOM   4209  R4  CHO   606     107.839 124.811  41.457  1.00  0.00            
ATOM   4210  R5  CHO   606     108.739 124.111  43.257  1.00  0.00            
ATOM   4211  C1  CHO   606     109.539 127.811  43.557  1.00  0.00           C
ATOM   4212  C2  CHO   606     111.039 131.061  42.757  1.00  0.00           C
ATOM   4213  ROH CHO   607      63.839  54.611  29.307  1.00  0.00            
ATOM   4214  R1  CHO   607      62.739  52.111  29.957  1.00  0.00            
ATOM   4215  R2  CHO   607      64.089  49.761  29.557  1.00  0.00            
ATOM   4216  R3  CHO   607      63.489  49.411  32.207  1.00  0.00            
ATOM   4217  R4  CHO   607      62.389  46.961  30.857  1.00  0.00            
ATOM   4218  R5  CHO   607      61.339  48.361  32.157  1.00  0.00            
ATOM   4219  C1  CHO   607      60.889  45.111  34.057  1.00  0.00           C
ATOM   4220  C2  CHO   607      60.089  41.961  34.357  1.00  0.00           C
ATOM   4221  ROH CHO   608      38.689  52.261  36.007  1.00  0.00            
ATOM   4222  R1  CHO   608      37.339  53.661  34.007  1.00  0.00            
ATOM   4223  R2  CHO   608      38.139  56.161  33.057  1.00  0.00            
ATOM   4224  R3  CHO   608      38.089  54.911  30.657  1.00  0.00            
ATOM   4225  R4  CHO   608      37.489  57.661  30.057  1.00  0.00            
ATOM   4226  R5  CHO   608      36.289  55.911  29.457  1.00  0.00            
ATOM   4227  C1  CHO   608      37.039  57.461  26.007  1.00  0.00           C
ATOM   4228  C2  CHO   608      38.839  60.861  25.207  1.00  0.00           C
ATOM   4229  ROH CHO   609     216.739 197.011  27.557  1.00  0.00            
ATOM   4230  R1  CHO   609     214.439 197.561  25.957  1.00  0.00            
ATOM   4231  R2  CHO   609     211.939 198.111  27.057  1.00  0.00            
ATOM   4232  R3  CHO   609     212.139 200.361  25.507  1.00  0.00            
ATOM   4233  R4  CHO   609     209.289 200.011  26.007  1.00  0.00            
ATOM   4234  R5  CHO   609     210.239 200.261  24.057  1.00  0.00            
ATOM   4235  C1  CHO   609     207.839 203.211  23.957  1.00  0.00           C
ATOM   4236  C2  CHO   609     206.389 206.061  22.757  1.00  0.00           C
ATOM   4237  ROH CHO   610      32.689 128.761  41.557  1.00  0.00            
ATOM   4238  R1  CHO   610      34.289 130.361  39.857  1.00  0.00            
ATOM   4239  R2  CHO   610      34.489 133.061  40.157  1.00  0.00            
ATOM   4240  R3  CHO   610      37.189 132.511  40.207  1.00  0.00            
ATOM   4241  R4  CHO   610      36.939 135.011  38.657  1.00  0.00            
ATOM   4242  R5  CHO   610      37.989 133.161  38.057  1.00  0.00            
ATOM   4243  C1  CHO   610      40.889 135.611  37.857  1.00  0.00           C
ATOM   4244  C2  CHO   610      42.289 137.761  35.657  1.00  0.00           C
ATOM   4245  ROH CHO   611     215.689  50.111  26.557  1.00  0.00            
ATOM   4246  R1  CHO   611     217.189  49.661  24.157  1.00  0.00            
ATOM   4247  R2  CHO   611     218.639  47.411  23.757  1.00  0.00            
ATOM   4248  R3  CHO   611     217.189  47.161  21.557  1.00  0.00            
ATOM   4249  R4  CHO   611     219.489  45.511  20.957  1.00  0.00            
ATOM   4250  R5  CHO   611     218.739  47.111  19.757  1.00  0.00            
ATOM   4251  C1  CHO   611     218.589  44.261  17.257  1.00  0.00           C
ATOM   4252  C2  CHO   611     216.939  42.961  13.657  1.00  0.00           C
ATOM   4253  ROH CHO   612      50.189  14.611  28.857  1.00  0.00            
ATOM   4254  R1  CHO   612      52.889  14.111  29.457  1.00  0.00            
ATOM   4255  R2  CHO   612      53.889  14.211  32.057  1.00  0.00            
ATOM   4256  R3  CHO   612      54.739  11.711  31.457  1.00  0.00            
ATOM   4257  R4  CHO   612      56.539  12.611  33.557  1.00  0.00            
ATOM   4258  R5  CHO   612      57.139  11.911  31.607  1.00  0.00            
ATOM   4259  C1  CHO   612      58.889   9.411  33.907  1.00  0.00           C
ATOM   4260  C2  CHO   612      62.089  10.311  35.907  1.00  0.00           C
ATOM   4261  ROH CHO   613     189.989  28.011  21.207  1.00  0.00            
ATOM   4262  R1  CHO   613     188.889  30.511  20.657  1.00  0.00            
ATOM   4263  R2  CHO   613     186.939  31.711  22.207  1.00  0.00            
ATOM   4264  R3  CHO   613     188.739  33.761  22.257  1.00  0.00            
ATOM   4265  R4  CHO   613     186.139  35.011  22.857  1.00  0.00            
ATOM   4266  R5  CHO   613     187.489  35.661  21.307  1.00  0.00            
ATOM   4267  C1  CHO   613     187.339  38.861  23.257  1.00  0.00           C
ATOM   4268  C2  CHO   613     186.589  41.161  20.407  1.00  0.00           C
ATOM   4269  ROH CHO   614     124.539 127.311  25.407  1.00  0.00            
ATOM   4270  R1  CHO   614     125.739 128.511  27.707  1.00  0.00            
ATOM   4271  R2  CHO   614     126.589 127.011  29.907  1.00  0.00            
ATOM   4272  R3  CHO   614     128.939 128.261  29.457  1.00  0.00            
ATOM   4273  R4  CHO   614     129.439 126.561  31.807  1.00  0.00            
ATOM   4274  R5  CHO   614     129.789 128.711  31.657  1.00  0.00            
ATOM   4275  C1  CHO   614     133.239 127.461  32.507  1.00  0.00           C
ATOM   4276  C2  CHO   614     136.439 126.211  31.957  1.00  0.00           C
ATOM   4277  ROH CHO   615      31.939  22.611  30.557  1.00  0.00            
ATOM   4278  R1  CHO   615      31.339  25.361  30.807  1.00  0.00            
ATOM   4279  R2  CHO   615      28.839  26.261  31.657  1.00  0.00            
ATOM   4280  R3  CHO   615      30.339  27.611  33.507  1.00  0.00            
ATOM   4281  R4  CHO   615      28.089  29.411  32.957  1.00  0.00            
ATOM   4282  R5  CHO   615      30.189  29.911  32.857  1.00  0.00            
ATOM   4283  C1  CHO   615      28.989  32.461  35.407  1.00  0.00           C
ATOM   4284  C2  CHO   615      27.689  36.361  36.107  1.00  0.00           C
ATOM   4285  ROH CHO   616     201.289 197.161  37.707  1.00  0.00            
ATOM   4286  R1  CHO   616     200.239 196.961  35.107  1.00  0.00            
ATOM   4287  R2  CHO   616     200.389 199.011  33.257  1.00  0.00            
ATOM   4288  R3  CHO   616     201.489 197.061  31.707  1.00  0.00            
ATOM   4289  R4  CHO   616     199.839 198.661  29.857  1.00  0.00            
ATOM   4290  R5  CHO   616     199.789 196.511  30.157  1.00  0.00            
ATOM   4291  C1  CHO   616     200.589 196.661  26.457  1.00  0.00           C
ATOM   4292  C2  CHO   616     199.339 195.061  22.257  1.00  0.00           C
ATOM   4293  ROH CHO   617     176.839 183.311  30.507  1.00  0.00            
ATOM   4294  R1  CHO   617     177.489 185.461  28.757  1.00  0.00            
ATOM   4295  R2  CHO   617     179.989 186.611  28.707  1.00  0.00            
ATOM   4296  R3  CHO   617     179.839 186.061  26.057  1.00  0.00            
ATOM   4297  R4  CHO   617     180.939 188.761  26.157  1.00  0.00            
ATOM   4298  R5  CHO   617     179.239 188.161  25.057  1.00  0.00            
ATOM   4299  C1  CHO   617     181.439 189.461  22.207  1.00  0.00           C
ATOM   4300  C2  CHO   617     181.089 193.861  21.907  1.00  0.00           C
ATOM   4301  ROH CHO   618     131.289  92.811  28.557  1.00  0.00            
ATOM   4302  R1  CHO   618     132.189  94.911  30.307  1.00  0.00            
ATOM   4303  R2  CHO   618     134.789  95.111  31.157  1.00  0.00            
ATOM   4304  R3  CHO   618     134.539  97.611  30.157  1.00  0.00            
ATOM   4305  R4  CHO   618     136.989  97.661  31.807  1.00  0.00            
ATOM   4306  R5  CHO   618     135.189  99.061  31.957  1.00  0.00            
ATOM   4307  C1  CHO   618     138.039 101.561  31.307  1.00  0.00           C
ATOM   4308  C2  CHO   618     140.239 103.511  29.257  1.00  0.00           C
ATOM   4309  ROH CHO   619      49.089 144.661  33.957  1.00  0.00            
ATOM   4310  R1  CHO   619      49.339 147.411  34.457  1.00  0.00            
ATOM   4311  R2  CHO   619      50.339 148.461  36.807  1.00  0.00            
ATOM   4312  R3  CHO   619      52.039 149.761  35.157  1.00  0.00            
ATOM   4313  R4  CHO   619      51.939 151.461  37.557  1.00  0.00            
ATOM   4314  R5  CHO   619      51.589 152.061  35.507  1.00  0.00            
ATOM   4315  C1  CHO   619      54.489 154.361  36.457  1.00  0.00           C
ATOM   4316  C2  CHO   619      54.689 157.811  34.507  1.00  0.00           C
ATOM   4317  ROH CHO   620     178.039 126.511  48.507  1.00  0.00            
ATOM   4318  R1  CHO   620     178.989 125.261  46.157  1.00  0.00            
ATOM   4319  R2  CHO   620     178.189 126.011  43.657  1.00  0.00            
ATOM   4320  R3  CHO   620     180.889 126.311  43.207  1.00  0.00            
ATOM   4321  R4  CHO   620     179.689 126.461  40.557  1.00  0.00            
ATOM   4322  R5  CHO   620     181.289 125.161  41.157  1.00  0.00            
ATOM   4323  C1  CHO   620     183.039 127.011  38.357  1.00  0.00           C
ATOM   4324  C2  CHO   620     182.889 129.861  35.757  1.00  0.00           C
ATOM   4325  ROH CHO   621     134.189  10.661  19.257  1.00  0.00            
ATOM   4326  R1  CHO   621     134.539  11.411  21.957  1.00  0.00            
ATOM   4327  R2  CHO   621     133.239  13.561  23.157  1.00  0.00            
ATOM   4328  R3  CHO   621     132.489  11.711  24.957  1.00  0.00            
ATOM   4329  R4  CHO   621     132.389  14.211  26.407  1.00  0.00            
ATOM   4330  R5  CHO   621     133.439  12.411  27.007  1.00  0.00            
ATOM   4331  C1  CHO   621     131.239  12.811  30.057  1.00  0.00           C
ATOM   4332  C2  CHO   621     130.889  13.361  33.857  1.00  0.00           C
ATOM   4333  ROH CHO   622     210.239   3.911  30.607  1.00  0.00            
ATOM   4334  R1  CHO   622     212.389   5.311  29.407  1.00  0.00            
ATOM   4335  R2  CHO   622     213.989   7.061  30.807  1.00  0.00            
ATOM   4336  R3  CHO   622     216.039   5.511  29.857  1.00  0.00            
ATOM   4337  R4  CHO   622     217.339   7.811  31.107  1.00  0.00            
ATOM   4338  R5  CHO   622     217.689   7.111  29.057  1.00  0.00            
ATOM   4339  C1  CHO   622     221.239   6.761  30.357  1.00  0.00           C
ATOM   4340  C2  CHO   622     224.089   8.061  31.907  1.00  0.00           C
ATOM   4341  ROH CHO   623     186.739   8.211  26.757  1.00  0.00            
ATOM   4342  R1  CHO   623     185.039   5.911  26.757  1.00  0.00            
ATOM   4343  R2  CHO   623     185.039   4.061  28.807  1.00  0.00            
ATOM   4344  R3  CHO   623     182.389   4.561  28.757  1.00  0.00            
ATOM   4345  R4  CHO   623     182.639   1.761  29.657  1.00  0.00            
ATOM   4346  R5  CHO   623     181.439   2.511  28.007  1.00  0.00            
ATOM   4347  C1  CHO   623     178.639   0.911  30.107  1.00  0.00           C
ATOM   4348  C2  CHO   623     179.439  -2.739  30.857  1.00  0.00           C
ATOM   4349  ROH CHO   624      18.489  17.311  33.207  1.00  0.00            
ATOM   4350  R1  CHO   624      20.939  16.911  31.907  1.00  0.00            
ATOM   4351  R2  CHO   624      23.389  17.261  33.107  1.00  0.00            
ATOM   4352  R3  CHO   624      23.839  14.661  32.407  1.00  0.00            
ATOM   4353  R4  CHO   624      26.489  15.711  33.107  1.00  0.00            
ATOM   4354  R5  CHO   624      25.889  14.761  31.257  1.00  0.00            
ATOM   4355  C1  CHO   624      28.689  12.361  32.407  1.00  0.00           C
ATOM   4356  C2  CHO   624      30.389   8.761  34.507  1.00  0.00           C
ATOM   4357  ROH CHO   625      26.489  97.611  29.107  1.00  0.00            
ATOM   4358  R1  CHO   625      25.039  99.911  29.907  1.00  0.00            
ATOM   4359  R2  CHO   625      25.439 102.311  28.707  1.00  0.00            
ATOM   4360  R3  CHO   625      22.739 102.161  28.357  1.00  0.00            
ATOM   4361  R4  CHO   625      23.289 105.111  28.407  1.00  0.00            
ATOM   4362  R5  CHO   625      21.839 104.061  29.607  1.00  0.00            
ATOM   4363  C1  CHO   625      19.539 106.561  27.857  1.00  0.00           C
ATOM   4364  C2  CHO   625      19.939 109.211  26.157  1.00  0.00           C
ATOM   4365  ROH CHO   626     140.789  59.811  22.457  1.00  0.00            
ATOM   4366  R1  CHO   626     142.139  57.661  21.157  1.00  0.00            
ATOM   4367  R2  CHO   626     142.289  55.111  22.257  1.00  0.00            
ATOM   4368  R3  CHO   626     141.089  54.411  19.907  1.00  0.00            
ATOM   4369  R4  CHO   626     143.089  52.261  20.507  1.00  0.00            
ATOM   4370  R5  CHO   626     142.889  53.511  18.657  1.00  0.00            
ATOM   4371  C1  CHO   626     142.539  49.961  17.257  1.00  0.00           C
ATOM   4372  C2  CHO   626     144.439  46.611  16.357  1.00  0.00           C
ATOM   4373  ROH CHO   627      45.539  64.961  20.207  1.00  0.00            
ATOM   4374  R1  CHO   627      46.539  65.911  22.657  1.00  0.00            
ATOM   4375  R2  CHO   627      48.839  67.461  22.807  1.00  0.00            
ATOM   4376  R3  CHO   627      47.189  69.211  24.107  1.00  0.00            
ATOM   4377  R4  CHO   627      49.889  70.161  24.657  1.00  0.00            
ATOM   4378  R5  CHO   627      48.339  69.761  26.157  1.00  0.00            
ATOM   4379  C1  CHO   627      48.989  73.411  26.907  1.00  0.00           C
ATOM   4380  C2  CHO   627      51.089  75.161  28.707  1.00  0.00           C
ATOM   4381  ROH CHO   628      92.489 195.811  38.107  1.00  0.00            
ATOM   4382  R1  CHO   628      90.989 193.911  36.707  1.00  0.00            
ATOM   4383  R2  CHO   628      91.339 193.361  34.007  1.00  0.00            
ATOM   4384  R3  CHO   628      91.639 190.811  34.857  1.00  0.00            
ATOM   4385  R4  CHO   628      91.139 190.561  32.007  1.00  0.00            
ATOM   4386  R5  CHO   628      90.039 189.561  33.557  1.00  0.00            
ATOM   4387  C1  CHO   628      91.289 186.561  31.607  1.00  0.00           C
ATOM   4388  C2  CHO   628      91.339 185.461  29.207  1.00  0.00           C
ATOM   4389  ROH CHO   629      23.389  26.361  31.807  1.00  0.00            
ATOM   4390  R1  CHO   629      21.589  26.011  29.607  1.00  0.00            
ATOM   4391  R2  CHO   629      21.939  27.411  27.207  1.00  0.00            
ATOM   4392  R3  CHO   629      21.789  24.811  26.157  1.00  0.00            
ATOM   4393  R4  CHO   629      21.189  26.611  23.907  1.00  0.00            
ATOM   4394  R5  CHO   629      19.939  24.961  24.607  1.00  0.00            
ATOM   4395  C1  CHO   629      20.589  23.861  21.007  1.00  0.00           C
ATOM   4396  C2  CHO   629      20.489  24.411  17.307  1.00  0.00           C
ATOM   4397  ROH CHO   630     188.239 161.511  35.007  1.00  0.00            
ATOM   4398  R1  CHO   630     189.689 159.211  34.207  1.00  0.00            
ATOM   4399  R2  CHO   630     192.489 159.211  33.907  1.00  0.00            
ATOM   4400  R3  CHO   630     192.339 157.061  35.607  1.00  0.00            
ATOM   4401  R4  CHO   630     194.839 156.761  34.257  1.00  0.00            
ATOM   4402  R5  CHO   630     193.289 155.261  34.407  1.00  0.00            
ATOM   4403  C1  CHO   630     196.139 153.361  36.107  1.00  0.00           C
ATOM   4404  C2  CHO   630     195.239 149.261  35.557  1.00  0.00           C
ATOM   4405  ROH CHO   631     167.339  48.911  28.957  1.00  0.00            
ATOM   4406  R1  CHO   631     166.489  46.211  29.357  1.00  0.00            
ATOM   4407  R2  CHO   631     167.939  44.111  28.307  1.00  0.00            
ATOM   4408  R3  CHO   631     167.939  43.311  30.907  1.00  0.00            
ATOM   4409  R4  CHO   631     169.639  41.361  29.457  1.00  0.00            
ATOM   4410  R5  CHO   631     167.889  40.861  30.707  1.00  0.00            
ATOM   4411  C1  CHO   631     170.539  38.861  32.557  1.00  0.00           C
ATOM   4412  C2  CHO   631     173.739  37.261  34.057  1.00  0.00           C
ATOM   4413  ROH CHO   632     207.839  20.311  29.507  1.00  0.00            
ATOM   4414  R1  CHO   632     210.039  21.761  30.657  1.00  0.00            
ATOM   4415  R2  CHO   632     209.689  23.511  32.757  1.00  0.00            
ATOM   4416  R3  CHO   632     211.589  21.961  33.857  1.00  0.00            
ATOM   4417  R4  CHO   632     211.139  24.211  35.807  1.00  0.00            
ATOM   4418  R5  CHO   632     213.089  23.611  34.907  1.00  0.00            
ATOM   4419  C1  CHO   632     213.939  23.161  38.607  1.00  0.00           C
ATOM   4420  C2  CHO   632     213.939  22.061  42.357  1.00  0.00           C
ATOM   4421  ROH CHO   633     142.889 196.511  27.857  1.00  0.00            
ATOM   4422  R1  CHO   633     140.189 196.111  28.657  1.00  0.00            
ATOM   4423  R2  CHO   633     138.289 195.061  26.907  1.00  0.00            
ATOM   4424  R3  CHO   633     137.939 193.261  28.907  1.00  0.00            
ATOM   4425  R4  CHO   633     135.739 192.711  27.007  1.00  0.00            
ATOM   4426  R5  CHO   633     135.539 193.111  29.157  1.00  0.00            
ATOM   4427  C1  CHO   633     133.989 189.611  28.957  1.00  0.00           C
ATOM   4428  C2  CHO   633     134.839 186.111  30.857  1.00  0.00           C
ATOM   4429  ROH CHO   634      59.439  74.261  23.957  1.00  0.00            
ATOM   4430  R1  CHO   634      57.589  72.411  25.007  1.00  0.00            
ATOM   4431  R2  CHO   634      57.239  72.061  27.707  1.00  0.00            
ATOM   4432  R3  CHO   634      54.639  72.461  27.157  1.00  0.00            
ATOM   4433  R4  CHO   634      54.589  70.811  29.507  1.00  0.00            
ATOM   4434  R5  CHO   634      53.539  70.461  27.607  1.00  0.00            
ATOM   4435  C1  CHO   634      50.539  70.511  30.007  1.00  0.00           C
ATOM   4436  C2  CHO   634      50.689  69.611  34.107  1.00  0.00           C
ATOM   4437  ROH CHO   635     184.439 139.511  26.807  1.00  0.00            
ATOM   4438  R1  CHO   635     181.639 139.861  27.407  1.00  0.00            
ATOM   4439  R2  CHO   635     179.689 138.661  25.907  1.00  0.00            
ATOM   4440  R3  CHO   635     178.889 137.661  28.307  1.00  0.00            
ATOM   4441  R4  CHO   635     176.939 136.561  26.357  1.00  0.00            
ATOM   4442  R5  CHO   635     176.489 137.661  28.207  1.00  0.00            
ATOM   4443  C1  CHO   635     174.689 134.361  28.907  1.00  0.00           C
ATOM   4444  C2  CHO   635     171.839 131.611  28.907  1.00  0.00           C
ATOM   4445  ROH CHO   636      46.389  50.511  16.307  1.00  0.00            
ATOM   4446  R1  CHO   636      46.889  51.611  18.907  1.00  0.00            
ATOM   4447  R2  CHO   636      45.139  51.261  21.007  1.00  0.00            
ATOM   4448  R3  CHO   636      47.389  50.311  22.257  1.00  0.00            
ATOM   4449  R4  CHO   636      45.939  51.761  24.357  1.00  0.00            
ATOM   4450  R5  CHO   636      47.989  52.111  23.807  1.00  0.00            
ATOM   4451  C1  CHO   636      48.489  51.211  27.457  1.00  0.00           C
ATOM   4452  C2  CHO   636      47.339  51.611  30.607  1.00  0.00           C
ATOM   4453  ROH CHO   637     128.239 210.511  29.107  1.00  0.00            
ATOM   4454  R1  CHO   637     129.289 210.111  26.507  1.00  0.00            
ATOM   4455  R2  CHO   637     127.689 209.311  24.357  1.00  0.00            
ATOM   4456  R3  CHO   637     128.739 211.561  23.207  1.00  0.00            
ATOM   4457  R4  CHO   637     128.089 209.761  20.957  1.00  0.00            
ATOM   4458  R5  CHO   637     130.039 210.711  21.407  1.00  0.00            
ATOM   4459  C1  CHO   637     129.339 212.061  17.907  1.00  0.00           C
ATOM   4460  C2  CHO   637     128.789 210.611  15.407  1.00  0.00           C
ATOM   4461  ROH CHO   638      25.339 191.611  28.157  1.00  0.00            
ATOM   4462  R1  CHO   638      27.439 191.711  30.057  1.00  0.00            
ATOM   4463  R2  CHO   638      30.039 191.161  29.357  1.00  0.00            
ATOM   4464  R3  CHO   638      30.539 193.611  30.407  1.00  0.00            
ATOM   4465  R4  CHO   638      33.189 192.461  30.057  1.00  0.00            
ATOM   4466  R5  CHO   638      32.389 193.311  31.907  1.00  0.00            
ATOM   4467  C1  CHO   638      35.439 195.511  31.407  1.00  0.00           C
ATOM   4468  C2  CHO   638      37.189 193.711  34.057  1.00  0.00           C
ATOM   4469  ROH CHO   639      51.189 122.961  44.107  1.00  0.00            
ATOM   4470  R1  CHO   639      53.039 124.611  42.757  1.00  0.00            
ATOM   4471  R2  CHO   639      55.289 123.611  41.507  1.00  0.00            
ATOM   4472  R3  CHO   639      54.289 124.961  39.357  1.00  0.00            
ATOM   4473  R4  CHO   639      56.939 124.111  38.507  1.00  0.00            
ATOM   4474  R5  CHO   639      56.139 126.161  38.457  1.00  0.00            
ATOM   4475  C1  CHO   639      56.989 125.661  34.757  1.00  0.00           C
ATOM   4476  C2  CHO   639      60.539 126.761  34.457  1.00  0.00           C
ATOM   4477  ROH CHO   640      52.239 140.611  34.407  1.00  0.00            
ATOM   4478  R1  CHO   640      51.139 139.411  32.057  1.00  0.00            
ATOM   4479  R2  CHO   640      48.789 140.261  30.907  1.00  0.00            
ATOM   4480  R3  CHO   640      50.339 140.511  28.657  1.00  0.00            
ATOM   4481  R4  CHO   640      47.589 140.761  27.707  1.00  0.00            
ATOM   4482  R5  CHO   640      49.089 139.411  26.957  1.00  0.00            
ATOM   4483  C1  CHO   640      48.339 141.311  23.757  1.00  0.00           C
ATOM   4484  C2  CHO   640      48.989 141.111  20.907  1.00  0.00           C
ATOM   4485  ROH CHO   641     208.589   8.861  26.207  1.00  0.00            
ATOM   4486  R1  CHO   641     210.589  10.811  26.857  1.00  0.00            
ATOM   4487  R2  CHO   641     211.839  10.811  29.357  1.00  0.00            
ATOM   4488  R3  CHO   641     214.089  10.811  27.857  1.00  0.00            
ATOM   4489  R4  CHO   641     214.889  11.911  30.457  1.00  0.00            
ATOM   4490  R5  CHO   641     215.239  12.811  28.457  1.00  0.00            
ATOM   4491  C1  CHO   641     218.889  12.411  29.707  1.00  0.00           C
ATOM   4492  C2  CHO   641     220.689  11.811  32.157  1.00  0.00           C
ATOM   4493  ROH CHO   642     211.939  68.711  25.057  1.00  0.00            
ATOM   4494  R1  CHO   642     214.089  68.511  26.957  1.00  0.00            
ATOM   4495  R2  CHO   642     214.289  70.111  29.157  1.00  0.00            
ATOM   4496  R3  CHO   642     214.339  67.811  30.507  1.00  0.00            
ATOM   4497  R4  CHO   642     214.789  69.811  32.557  1.00  0.00            
ATOM   4498  R5  CHO   642     216.089  68.161  32.157  1.00  0.00            
ATOM   4499  C1  CHO   642     215.189  67.461  35.807  1.00  0.00           C
ATOM   4500  C2  CHO   642     216.289  70.111  38.357  1.00  0.00           C
ATOM   4501  ROH CHO   643     178.289  71.061  20.807  1.00  0.00            
ATOM   4502  R1  CHO   643     180.339  69.061  20.557  1.00  0.00            
ATOM   4503  R2  CHO   643     183.039  69.611  20.357  1.00  0.00            
ATOM   4504  R3  CHO   643     183.189  67.861  22.457  1.00  0.00            
ATOM   4505  R4  CHO   643     185.689  67.611  21.057  1.00  0.00            
ATOM   4506  R5  CHO   643     184.339  66.011  21.607  1.00  0.00            
ATOM   4507  C1  CHO   643     187.389  64.761  23.457  1.00  0.00           C
ATOM   4508  C2  CHO   643     189.289  62.611  25.657  1.00  0.00           C
ATOM   4509  ROH CHO   644      63.389 182.261  27.107  1.00  0.00            
ATOM   4510  R1  CHO   644      62.789 181.711  29.807  1.00  0.00            
ATOM   4511  R2  CHO   644      61.989 179.211  30.707  1.00  0.00            
ATOM   4512  R3  CHO   644      64.039 179.561  32.457  1.00  0.00            
ATOM   4513  R4  CHO   644      62.289 177.611  33.757  1.00  0.00            
ATOM   4514  R5  CHO   644      63.039 179.511  34.607  1.00  0.00            
ATOM   4515  C1  CHO   644      64.389 177.011  37.157  1.00  0.00           C
ATOM   4516  C2  CHO   644      62.489 174.961  38.857  1.00  0.00           C
ATOM   4517  ROH CHO   645     156.489  17.511  25.707  1.00  0.00            
ATOM   4518  R1  CHO   645     157.189  18.561  23.157  1.00  0.00            
ATOM   4519  R2  CHO   645     158.589  17.161  21.257  1.00  0.00            
ATOM   4520  R3  CHO   645     156.589  17.811  19.657  1.00  0.00            
ATOM   4521  R4  CHO   645     158.739  17.111  17.807  1.00  0.00            
ATOM   4522  R5  CHO   645     157.539  18.961  17.807  1.00  0.00            
ATOM   4523  C1  CHO   645     156.789  17.711  14.307  1.00  0.00           C
ATOM   4524  C2  CHO   645     155.739  17.811  12.307  1.00  0.00           C
ATOM   4525  ROH CHO   646     115.439 136.061  31.757  1.00  0.00            
ATOM   4526  R1  CHO   646     117.539 134.261  32.107  1.00  0.00            
ATOM   4527  R2  CHO   646     119.889 134.911  33.407  1.00  0.00            
ATOM   4528  R3  CHO   646     119.289 132.711  34.907  1.00  0.00            
ATOM   4529  R4  CHO   646     122.189 133.261  35.507  1.00  0.00            
ATOM   4530  R5  CHO   646     121.289 131.361  34.807  1.00  0.00            
ATOM   4531  C1  CHO   646     122.889 130.261  38.107  1.00  0.00           C
ATOM   4532  C2  CHO   646     126.239 131.561  38.807  1.00  0.00           C
ATOM   4533  ROH CHO   647       4.289 202.461  23.757  1.00  0.00            
ATOM   4534  R1  CHO   647       7.089 202.361  24.107  1.00  0.00            
ATOM   4535  R2  CHO   647       8.439 203.961  25.907  1.00  0.00            
ATOM   4536  R3  CHO   647       9.389 201.611  26.857  1.00  0.00            
ATOM   4537  R4  CHO   647      11.789 203.261  26.357  1.00  0.00            
ATOM   4538  R5  CHO   647      11.389 201.261  25.607  1.00  0.00            
ATOM   4539  C1  CHO   647      14.639 200.611  27.457  1.00  0.00           C
ATOM   4540  C2  CHO   647      19.239 202.561  27.807  1.00  0.00           C
ATOM   4541  ROH CHO   648     112.189 127.811  39.257  1.00  0.00            
ATOM   4542  R1  CHO   648     112.739 130.011  37.557  1.00  0.00            
ATOM   4543  R2  CHO   648     113.039 132.611  38.557  1.00  0.00            
ATOM   4544  R3  CHO   648     115.439 132.461  37.307  1.00  0.00            
ATOM   4545  R4  CHO   648     115.389 135.161  38.457  1.00  0.00            
ATOM   4546  R5  CHO   648     115.739 134.661  36.407  1.00  0.00            
ATOM   4547  C1  CHO   648     118.939 136.561  37.257  1.00  0.00           C
ATOM   4548  C2  CHO   648     121.039 140.311  37.557  1.00  0.00           C
ATOM   4549  ROH CHO   649      56.039  39.761  31.307  1.00  0.00            
ATOM   4550  R1  CHO   649      54.289  38.761  29.257  1.00  0.00            
ATOM   4551  R2  CHO   649      52.289  36.961  29.707  1.00  0.00            
ATOM   4552  R3  CHO   649      50.739  38.861  28.557  1.00  0.00            
ATOM   4553  R4  CHO   649      48.939  36.561  28.957  1.00  0.00            
ATOM   4554  R5  CHO   649      49.289  37.611  27.057  1.00  0.00            
ATOM   4555  C1  CHO   649      45.539  38.161  27.357  1.00  0.00           C
ATOM   4556  C2  CHO   649      43.039  35.661  27.957  1.00  0.00           C
ATOM   4557  ROH CHO   650     133.089 201.911  25.257  1.00  0.00            
ATOM   4558  R1  CHO   650     130.439 200.961  25.307  1.00  0.00            
ATOM   4559  R2  CHO   650     129.689 198.661  24.007  1.00  0.00            
ATOM   4560  R3  CHO   650     128.739 197.961  26.457  1.00  0.00            
ATOM   4561  R4  CHO   650     127.189 196.361  24.557  1.00  0.00            
ATOM   4562  R5  CHO   650     126.389 197.711  26.107  1.00  0.00            
ATOM   4563  C1  CHO   650     124.789 194.411  27.207  1.00  0.00           C
ATOM   4564  C2  CHO   650     121.589 193.111  26.607  1.00  0.00           C
ATOM   4565  ROH CHO   651      27.589  48.361  33.357  1.00  0.00            
ATOM   4566  R1  CHO   651      29.089  48.711  31.007  1.00  0.00            
ATOM   4567  R2  CHO   651      31.289  47.161  30.357  1.00  0.00            
ATOM   4568  R3  CHO   651      29.889  46.761  28.057  1.00  0.00            
ATOM   4569  R4  CHO   651      32.639  47.311  27.207  1.00  0.00            
ATOM   4570  R5  CHO   651      30.839  48.361  26.507  1.00  0.00            
ATOM   4571  C1  CHO   651      32.189  47.061  23.207  1.00  0.00           C
ATOM   4572  C2  CHO   651      31.239  47.161  20.607  1.00  0.00           C
ATOM   4573  ROH CHO   652     143.739 156.561  29.357  1.00  0.00            
ATOM   4574  R1  CHO   652     145.039 154.061  29.357  1.00  0.00            
ATOM   4575  R2  CHO   652     144.689 152.161  31.357  1.00  0.00            
ATOM   4576  R3  CHO   652     144.089 150.561  29.307  1.00  0.00            
ATOM   4577  R4  CHO   652     145.139 148.761  31.357  1.00  0.00            
ATOM   4578  R5  CHO   652     145.739 148.861  29.257  1.00  0.00            
ATOM   4579  C1  CHO   652     144.689 145.211  29.407  1.00  0.00           C
ATOM   4580  C2  CHO   652     144.139 143.261  25.807  1.00  0.00           C
ATOM   4581  ROH CHO   653     108.789  42.711  15.707  1.00  0.00            
ATOM   4582  R1  CHO   653     109.139  43.911  18.207  1.00  0.00            
ATOM   4583  R2  CHO   653     107.139  43.911  20.157  1.00  0.00            
ATOM   4584  R3  CHO   653     109.089  42.861  21.707  1.00  0.00            
ATOM   4585  R4  CHO   653     107.689  44.761  23.457  1.00  0.00            
ATOM   4586  R5  CHO   653     109.839  44.661  23.057  1.00  0.00            
ATOM   4587  C1  CHO   653     109.839  44.211  26.857  1.00  0.00           C
ATOM   4588  C2  CHO   653     112.189  43.411  30.307  1.00  0.00           C
ATOM   4589  ROH CHO   654     177.489 204.411  32.657  1.00  0.00            
ATOM   4590  R1  CHO   654     177.539 207.061  31.707  1.00  0.00            
ATOM   4591  R2  CHO   654     176.239 209.111  32.957  1.00  0.00            
ATOM   4592  R3  CHO   654     178.639 210.261  33.057  1.00  0.00            
ATOM   4593  R4  CHO   654     176.789 212.411  33.807  1.00  0.00            
ATOM   4594  R5  CHO   654     178.239 212.511  32.207  1.00  0.00            
ATOM   4595  C1  CHO   654     179.439 215.411  34.407  1.00  0.00           C
ATOM   4596  C2  CHO   654     181.139 217.411  32.507  1.00  0.00           C
ATOM   4597  ROH CHO   655      99.089 139.111  23.557  1.00  0.00            
ATOM   4598  R1  CHO   655      98.339 139.261  26.257  1.00  0.00            
ATOM   4599  R2  CHO   655      97.689 137.061  27.807  1.00  0.00            
ATOM   4600  R3  CHO   655      99.639 138.061  29.457  1.00  0.00            
ATOM   4601  R4  CHO   655      98.639 135.661  30.807  1.00  0.00            
ATOM   4602  R5  CHO   655      98.789 137.661  31.657  1.00  0.00            
ATOM   4603  C1  CHO   655     100.989 135.761  34.107  1.00  0.00           C
ATOM   4604  C2  CHO   655      99.939 131.961  37.007  1.00  0.00           C
ATOM   4605  ROH CHO   656     160.739 162.111  31.157  1.00  0.00            
ATOM   4606  R1  CHO   656     159.339 164.461  30.457  1.00  0.00            
ATOM   4607  R2  CHO   656     156.939 165.111  31.557  1.00  0.00            
ATOM   4608  R3  CHO   656     158.189 167.411  32.207  1.00  0.00            
ATOM   4609  R4  CHO   656     155.389 167.961  32.707  1.00  0.00            
ATOM   4610  R5  CHO   656     156.639 169.161  31.457  1.00  0.00            
ATOM   4611  C1  CHO   656     155.589 171.761  34.007  1.00  0.00           C
ATOM   4612  C2  CHO   656     156.689 175.561  34.507  1.00  0.00           C
ATOM   4613  ROH CHO   657      13.489 116.911  31.357  1.00  0.00            
ATOM   4614  R1  CHO   657      12.789 114.911  29.507  1.00  0.00            
ATOM   4615  R2  CHO   657      14.439 112.711  29.007  1.00  0.00            
ATOM   4616  R3  CHO   657      12.139 111.361  29.557  1.00  0.00            
ATOM   4617  R4  CHO   657      14.039 109.311  28.557  1.00  0.00            
ATOM   4618  R5  CHO   657      11.989 109.761  27.807  1.00  0.00            
ATOM   4619  C1  CHO   657      11.639 106.111  28.757  1.00  0.00           C
ATOM   4620  C2  CHO   657      11.889 103.161  29.957  1.00  0.00           C
ATOM   4621  ROH CHO   658      33.189  28.311  18.357  1.00  0.00            
ATOM   4622  R1  CHO   658      33.789  28.861  21.107  1.00  0.00            
ATOM   4623  R2  CHO   658      34.289  26.911  22.957  1.00  0.00            
ATOM   4624  R3  CHO   658      36.539  28.311  23.407  1.00  0.00            
ATOM   4625  R4  CHO   658      35.839  27.261  26.007  1.00  0.00            
ATOM   4626  R5  CHO   658      36.189  29.311  25.507  1.00  0.00            
ATOM   4627  C1  CHO   658      38.839  28.761  28.207  1.00  0.00           C
ATOM   4628  C2  CHO   658      41.689  30.861  28.607  1.00  0.00           C
ATOM   4629  ROH CHO   659      34.589 113.461  31.607  1.00  0.00            
ATOM   4630  R1  CHO   659      32.289 115.111  31.457  1.00  0.00            
ATOM   4631  R2  CHO   659      29.989 114.611  32.857  1.00  0.00            
ATOM   4632  R3  CHO   659      30.339 117.111  33.757  1.00  0.00            
ATOM   4633  R4  CHO   659      27.489 116.961  33.057  1.00  0.00            
ATOM   4634  R5  CHO   659      28.939 118.461  32.357  1.00  0.00            
ATOM   4635  C1  CHO   659      26.389 120.761  34.057  1.00  0.00           C
ATOM   4636  C2  CHO   659      25.039 122.261  35.907  1.00  0.00           C
ATOM   4637  ROH CHO   660     108.739 120.761  48.757  1.00  0.00            
ATOM   4638  R1  CHO   660     110.489 118.561  49.107  1.00  0.00            
ATOM   4639  R2  CHO   660     109.589 115.911  49.057  1.00  0.00            
ATOM   4640  R3  CHO   660     111.489 115.661  47.157  1.00  0.00            
ATOM   4641  R4  CHO   660     111.039 112.911  48.107  1.00  0.00            
ATOM   4642  R5  CHO   660     112.989 113.911  47.957  1.00  0.00            
ATOM   4643  C1  CHO   660     113.589 110.911  45.707  1.00  0.00           C
ATOM   4644  C2  CHO   660     117.089 111.561  44.107  1.00  0.00           C
ATOM   4645  ROH CHO   661     135.439  35.661  15.507  1.00  0.00            
ATOM   4646  R1  CHO   661     135.689  32.961  16.157  1.00  0.00            
ATOM   4647  R2  CHO   661     136.989  32.061  18.457  1.00  0.00            
ATOM   4648  R3  CHO   661     134.539  30.811  18.857  1.00  0.00            
ATOM   4649  R4  CHO   661     136.439  29.611  20.857  1.00  0.00            
ATOM   4650  R5  CHO   661     135.189  28.511  19.457  1.00  0.00            
ATOM   4651  C1  CHO   661     133.889  27.061  22.707  1.00  0.00           C
ATOM   4652  C2  CHO   661     134.439  23.561  22.957  1.00  0.00           C
ATOM   4653  ROH CHO   662      67.089 186.211  29.307  1.00  0.00            
ATOM   4654  R1  CHO   662      69.839 186.111  28.757  1.00  0.00            
ATOM   4655  R2  CHO   662      71.589 188.161  29.357  1.00  0.00            
ATOM   4656  R3  CHO   662      72.939 186.211  30.657  1.00  0.00            
ATOM   4657  R4  CHO   662      74.989 187.911  29.457  1.00  0.00            
ATOM   4658  R5  CHO   662      74.789 185.761  29.257  1.00  0.00            
ATOM   4659  C1  CHO   662      78.289 185.911  30.757  1.00  0.00           C
ATOM   4660  C2  CHO   662      80.839 183.561  31.757  1.00  0.00           C
ATOM   4661  ROH CHO   663     113.089 108.761  36.107  1.00  0.00            
ATOM   4662  R1  CHO   663     112.589 111.561  35.907  1.00  0.00            
ATOM   4663  R2  CHO   663     110.089 112.611  35.807  1.00  0.00            
ATOM   4664  R3  CHO   663     110.939 114.111  37.907  1.00  0.00            
ATOM   4665  R4  CHO   663     109.039 115.861  36.557  1.00  0.00            
ATOM   4666  R5  CHO   663     111.089 116.311  37.057  1.00  0.00            
ATOM   4667  C1  CHO   663     109.289 119.111  38.957  1.00  0.00           C
ATOM   4668  C2  CHO   663     111.689 121.161  39.757  1.00  0.00           C
ATOM   4669  ROH CHO   664      14.789  69.811  26.457  1.00  0.00            
ATOM   4670  R1  CHO   664      14.689  70.861  29.107  1.00  0.00            
ATOM   4671  R2  CHO   664      12.439  70.661  30.657  1.00  0.00            
ATOM   4672  R3  CHO   664      14.189  69.461  32.407  1.00  0.00            
ATOM   4673  R4  CHO   664      11.739  69.961  34.007  1.00  0.00            
ATOM   4674  R5  CHO   664      13.789  70.661  34.507  1.00  0.00            
ATOM   4675  C1  CHO   664      13.039  68.511  37.607  1.00  0.00           C
ATOM   4676  C2  CHO   664      14.889  69.911  39.707  1.00  0.00           C
ATOM   4677  ROH CHO   665     162.339 163.861  17.157  1.00  0.00            
ATOM   4678  R1  CHO   665     164.789 163.361  18.407  1.00  0.00            
ATOM   4679  R2  CHO   665     165.739 164.911  20.507  1.00  0.00            
ATOM   4680  R3  CHO   665     165.939 162.561  21.757  1.00  0.00            
ATOM   4681  R4  CHO   665     167.339 164.411  23.507  1.00  0.00            
ATOM   4682  R5  CHO   665     168.189 162.561  22.707  1.00  0.00            
ATOM   4683  C1  CHO   665     168.539 161.861  26.457  1.00  0.00           C
ATOM   4684  C2  CHO   665     172.189 160.961  25.007  1.00  0.00           C
ATOM   4685  ROH CHO   666     211.239  56.361  43.557  1.00  0.00            
ATOM   4686  R1  CHO   666     211.789  53.911  42.207  1.00  0.00            
ATOM   4687  R2  CHO   666     209.789  52.111  41.707  1.00  0.00            
ATOM   4688  R3  CHO   666     210.689  52.311  39.157  1.00  0.00            
ATOM   4689  R4  CHO   666     208.889  50.011  39.107  1.00  0.00            
ATOM   4690  R5  CHO   666     210.939  50.011  38.407  1.00  0.00            
ATOM   4691  C1  CHO   666     209.139  49.061  35.157  1.00  0.00           C
ATOM   4692  C2  CHO   666     208.089  46.911  31.957  1.00  0.00           C
ATOM   4693  ROH CHO   667     168.289   4.911  31.057  1.00  0.00            
ATOM   4694  R1  CHO   667     169.289   6.561  28.907  1.00  0.00            
ATOM   4695  R2  CHO   667     171.589   8.161  29.157  1.00  0.00            
ATOM   4696  R3  CHO   667     172.389   6.711  27.057  1.00  0.00            
ATOM   4697  R4  CHO   667     173.439   9.411  26.607  1.00  0.00            
ATOM   4698  R5  CHO   667     172.289   8.311  25.207  1.00  0.00            
ATOM   4699  C1  CHO   667     175.389   8.861  23.107  1.00  0.00           C
ATOM   4700  C2  CHO   667     177.639   9.411  19.557  1.00  0.00           C
ATOM   4701  ROH CHO   668     211.489 117.811  30.607  1.00  0.00            
ATOM   4702  R1  CHO   668     209.089 117.361  29.157  1.00  0.00            
ATOM   4703  R2  CHO   668     206.589 117.361  30.307  1.00  0.00            
ATOM   4704  R3  CHO   668     206.089 119.261  28.407  1.00  0.00            
ATOM   4705  R4  CHO   668     203.439 118.161  29.157  1.00  0.00            
ATOM   4706  R5  CHO   668     204.339 118.311  27.107  1.00  0.00            
ATOM   4707  C1  CHO   668     201.089 120.361  26.657  1.00  0.00           C
ATOM   4708  C2  CHO   668     199.139 121.261  24.007  1.00  0.00           C
ATOM   4709  ROH CHO   669      87.339 124.161  35.207  1.00  0.00            
ATOM   4710  R1  CHO   669      87.339 123.961  38.007  1.00  0.00            
ATOM   4711  R2  CHO   669      86.839 121.561  39.357  1.00  0.00            
ATOM   4712  R3  CHO   669      89.189 122.111  40.507  1.00  0.00            
ATOM   4713  R4  CHO   669      87.689 120.561  42.507  1.00  0.00            
ATOM   4714  R5  CHO   669      88.639 122.511  42.807  1.00  0.00            
ATOM   4715  C1  CHO   669      90.439 120.461  45.507  1.00  0.00           C
ATOM   4716  C2  CHO   669      92.389 119.511  48.357  1.00  0.00           C
ATOM   4717  ROH CHO   670     121.439  73.211  19.957  1.00  0.00            
ATOM   4718  R1  CHO   670     119.289  72.961  21.857  1.00  0.00            
ATOM   4719  R2  CHO   670     119.139  74.561  24.057  1.00  0.00            
ATOM   4720  R3  CHO   670     116.589  74.961  23.107  1.00  0.00            
ATOM   4721  R4  CHO   670     116.589  76.211  25.757  1.00  0.00            
ATOM   4722  R5  CHO   670     115.189  74.761  25.007  1.00  0.00            
ATOM   4723  C1  CHO   670     112.739  77.511  25.857  1.00  0.00           C
ATOM   4724  C2  CHO   670     109.839  77.961  27.107  1.00  0.00           C
ATOM   4725  ROH CHO   671      81.089 212.211  34.157  1.00  0.00            
ATOM   4726  R1  CHO   671      81.639 211.361  31.507  1.00  0.00            
ATOM   4727  R2  CHO   671      80.289 209.211  30.357  1.00  0.00            
ATOM   4728  R3  CHO   671      79.739 211.061  28.407  1.00  0.00            
ATOM   4729  R4  CHO   671      79.689 208.461  27.057  1.00  0.00            
ATOM   4730  R5  CHO   671      80.889 210.211  26.457  1.00  0.00            
ATOM   4731  C1  CHO   671      78.839 209.761  23.307  1.00  0.00           C
ATOM   4732  C2  CHO   671      77.889 210.411  19.907  1.00  0.00           C
ATOM   4733  ROH CHO   672     197.539  20.661  27.007  1.00  0.00            
ATOM   4734  R1  CHO   672     197.889  23.311  26.257  1.00  0.00            
ATOM   4735  R2  CHO   672     199.339  25.111  27.757  1.00  0.00            
ATOM   4736  R3  CHO   672     200.689  25.511  25.407  1.00  0.00            
ATOM   4737  R4  CHO   672     201.589  27.661  27.157  1.00  0.00            
ATOM   4738  R5  CHO   672     200.789  27.861  25.157  1.00  0.00            
ATOM   4739  C1  CHO   672     204.239  29.561  24.607  1.00  0.00           C
ATOM   4740  C2  CHO   672     203.889  32.461  25.257  1.00  0.00           C
ATOM   4741  ROH CHO   673     169.289 191.411  25.307  1.00  0.00            
ATOM   4742  R1  CHO   673     166.789 191.661  26.757  1.00  0.00            
ATOM   4743  R2  CHO   673     165.389 193.961  26.807  1.00  0.00            
ATOM   4744  R3  CHO   673     163.389 192.361  25.957  1.00  0.00            
ATOM   4745  R4  CHO   673     161.989 194.311  27.707  1.00  0.00            
ATOM   4746  R5  CHO   673     161.939 192.161  27.857  1.00  0.00            
ATOM   4747  C1  CHO   673     158.239 193.011  27.407  1.00  0.00           C
ATOM   4748  C2  CHO   673     155.439 190.011  26.057  1.00  0.00           C
ATOM   4749  ROH CHO   674     180.189 107.961  29.557  1.00  0.00            
ATOM   4750  R1  CHO   674     178.889 110.311  30.257  1.00  0.00            
ATOM   4751  R2  CHO   674     176.139 110.461  30.707  1.00  0.00            
ATOM   4752  R3  CHO   674     176.939 111.561  33.057  1.00  0.00            
ATOM   4753  R4  CHO   674     174.689 113.261  32.157  1.00  0.00            
ATOM   4754  R5  CHO   674     176.739 113.911  32.707  1.00  0.00            
ATOM   4755  C1  CHO   674     174.539 115.861  35.207  1.00  0.00           C
ATOM   4756  C2  CHO   674     176.739 119.411  34.907  1.00  0.00           C
ATOM   4757  ROH CHO   675     112.339 116.161  42.207  1.00  0.00            
ATOM   4758  R1  CHO   675     109.989 114.561  42.457  1.00  0.00            
ATOM   4759  R2  CHO   675     107.439 115.511  41.857  1.00  0.00            
ATOM   4760  R3  CHO   675     107.389 113.311  40.257  1.00  0.00            
ATOM   4761  R4  CHO   675     104.589 113.911  40.757  1.00  0.00            
ATOM   4762  R5  CHO   675     105.539 112.011  41.107  1.00  0.00            
ATOM   4763  C1  CHO   675     102.839 110.911  38.657  1.00  0.00           C
ATOM   4764  C2  CHO   675     101.139 110.211  34.657  1.00  0.00           C
ATOM   4765  ROH CHO   676     129.339  39.461  19.607  1.00  0.00            
ATOM   4766  R1  CHO   676     129.439  37.161  21.257  1.00  0.00            
ATOM   4767  R2  CHO   676     127.039  36.061  22.307  1.00  0.00            
ATOM   4768  R3  CHO   676     128.039  33.861  21.107  1.00  0.00            
ATOM   4769  R4  CHO   676     125.689  32.961  22.657  1.00  0.00            
ATOM   4770  R5  CHO   676     127.689  32.111  22.757  1.00  0.00            
ATOM   4771  C1  CHO   676     125.739  28.961  21.757  1.00  0.00           C
ATOM   4772  C2  CHO   676     123.589  27.311  19.807  1.00  0.00           C
ATOM   4773  ROH CHO   677     218.539 101.211  26.007  1.00  0.00            
ATOM   4774  R1  CHO   677     216.639  99.211  26.357  1.00  0.00            
ATOM   4775  R2  CHO   677     216.589  96.911  24.757  1.00  0.00            
ATOM   4776  R3  CHO   677     216.739  95.661  27.157  1.00  0.00            
ATOM   4777  R4  CHO   677     215.939  93.511  25.207  1.00  0.00            
ATOM   4778  R5  CHO   677     214.889  94.061  27.057  1.00  0.00            
ATOM   4779  C1  CHO   677     215.689  90.361  27.757  1.00  0.00           C
ATOM   4780  C2  CHO   677     216.989  87.061  26.007  1.00  0.00           C
ATOM   4781  ROH CHO   678     183.089 204.311  21.257  1.00  0.00            
ATOM   4782  R1  CHO   678     184.989 203.361  23.157  1.00  0.00            
ATOM   4783  R2  CHO   678     184.339 203.311  25.857  1.00  0.00            
ATOM   4784  R3  CHO   678     185.039 200.711  25.607  1.00  0.00            
ATOM   4785  R4  CHO   678     184.339 201.011  28.457  1.00  0.00            
ATOM   4786  R5  CHO   678     186.139 200.211  27.707  1.00  0.00            
ATOM   4787  C1  CHO   678     184.889 197.211  29.707  1.00  0.00           C
ATOM   4788  C2  CHO   678     184.889 197.311  33.907  1.00  0.00           C
ATOM   4789  ROH CHO   679     140.039 194.061  33.707  1.00  0.00            
ATOM   4790  R1  CHO   679     142.389 195.411  34.257  1.00  0.00            
ATOM   4791  R2  CHO   679     144.839 194.111  34.257  1.00  0.00            
ATOM   4792  R3  CHO   679     145.539 196.111  32.457  1.00  0.00            
ATOM   4793  R4  CHO   679     148.089 195.211  33.607  1.00  0.00            
ATOM   4794  R5  CHO   679     147.339 197.261  33.557  1.00  0.00            
ATOM   4795  C1  CHO   679     150.589 197.661  31.607  1.00  0.00           C
ATOM   4796  C2  CHO   679     154.289 199.261  29.757  1.00  0.00           C
ATOM   4797  ROH CHO   680      28.839 222.961  34.357  1.00  0.00            
ATOM   4798  R1  CHO   680      28.039 220.261  34.307  1.00  0.00            
ATOM   4799  R2  CHO   680      27.439 218.911  32.007  1.00  0.00            
ATOM   4800  R3  CHO   680      29.339 217.161  32.857  1.00  0.00            
ATOM   4801  R4  CHO   680      27.289 215.461  31.607  1.00  0.00            
ATOM   4802  R5  CHO   680      28.089 215.261  33.607  1.00  0.00            
ATOM   4803  C1  CHO   680      28.989 211.811  32.207  1.00  0.00           C
ATOM   4804  C2  CHO   680      29.089 208.761  28.607  1.00  0.00           C
ATOM   4805  NC3 DPP   681      89.989 167.961  52.357  1.00  0.00           N
ATOM   4806  PO4 DPP   681      86.539 165.811  49.957  1.00  0.00           P
ATOM   4807  GL1 DPP   681      89.139 166.011  46.257  1.00  0.00            
ATOM   4808  GL2 DPP   681      89.539 163.461  46.507  1.00  0.00            
ATOM   4809  C1A DPP   681      90.739 165.661  41.307  1.00  0.00           C
ATOM   4810  C2A DPP   681      89.489 167.511  37.607  1.00  0.00           C
ATOM   4811  C3A DPP   681      88.739 166.311  33.607  1.00  0.00           C
ATOM   4812  C4A DPP   681      87.139 165.511  30.157  1.00  0.00           C
ATOM   4813  C1B DPP   681      87.439 161.761  42.457  1.00  0.00           C
ATOM   4814  C2B DPP   681      86.939 162.611  38.507  1.00  0.00           C
ATOM   4815  C3B DPP   681      88.289 162.061  34.807  1.00  0.00           C
ATOM   4816  C4B DPP   681      91.639 160.761  31.157  1.00  0.00           C
ATOM   4817  NC3 DPP   682      43.539  51.561  48.557  1.00  0.00           N
ATOM   4818  PO4 DPP   682      45.989  48.161  47.557  1.00  0.00           P
ATOM   4819  GL1 DPP   682      45.489  45.211  44.057  1.00  0.00            
ATOM   4820  GL2 DPP   682      43.689  42.161  44.757  1.00  0.00            
ATOM   4821  C1A DPP   682      45.289  44.411  40.107  1.00  0.00           C
ATOM   4822  C2A DPP   682      45.439  45.111  35.207  1.00  0.00           C
ATOM   4823  C3A DPP   682      47.539  46.261  31.457  1.00  0.00           C
ATOM   4824  C4A DPP   682      44.939  47.061  27.857  1.00  0.00           C
ATOM   4825  C1B DPP   682      41.839  41.161  41.507  1.00  0.00           C
ATOM   4826  C2B DPP   682      39.789  42.961  38.507  1.00  0.00           C
ATOM   4827  C3B DPP   682      40.039  43.511  34.357  1.00  0.00           C
ATOM   4828  C4B DPP   682      42.389  42.461  30.957  1.00  0.00           C
ATOM   4829  NC3 DPP   683      99.389 108.211  63.757  1.00  0.00           N
ATOM   4830  PO4 DPP   683      97.439 106.411  60.557  1.00  0.00           P
ATOM   4831  GL1 DPP   683      97.639 107.611  56.607  1.00  0.00            
ATOM   4832  GL2 DPP   683      95.689 109.211  54.007  1.00  0.00            
ATOM   4833  C1A DPP   683     101.539 107.511  53.107  1.00  0.00           C
ATOM   4834  C2A DPP   683     106.289 107.461  51.107  1.00  0.00           C
ATOM   4835  C3A DPP   683     109.339 108.011  48.807  1.00  0.00           C
ATOM   4836  C4A DPP   683     113.339 106.511  48.107  1.00  0.00           C
ATOM   4837  C1B DPP   683      98.089 110.111  50.257  1.00  0.00           C
ATOM   4838  C2B DPP   683      98.689 112.411  46.507  1.00  0.00           C
ATOM   4839  C3B DPP   683     102.989 113.361  45.257  1.00  0.00           C
ATOM   4840  C4B DPP   683     104.989 116.311  46.257  1.00  0.00           C
ATOM   4841  NC3 DPP   684     197.989  58.011  44.807  1.00  0.00           N
ATOM   4842  PO4 DPP   684     195.589  60.911  43.557  1.00  0.00           P
ATOM   4843  GL1 DPP   684     195.739  61.711  39.157  1.00  0.00            
ATOM   4844  GL2 DPP   684     197.739  60.561  36.007  1.00  0.00            
ATOM   4845  C1A DPP   684     193.089  62.611  35.657  1.00  0.00           C
ATOM   4846  C2A DPP   684     191.289  60.361  32.157  1.00  0.00           C
ATOM   4847  C3A DPP   684     187.889  61.011  30.007  1.00  0.00           C
ATOM   4848  C4A DPP   684     184.439  64.411  28.357  1.00  0.00           C
ATOM   4849  C1B DPP   684     196.739  61.961  32.007  1.00  0.00           C
ATOM   4850  C2B DPP   684     192.839  64.061  28.907  1.00  0.00           C
ATOM   4851  C3B DPP   684     189.089  66.011  28.957  1.00  0.00           C
ATOM   4852  C4B DPP   684     185.889  68.911  27.107  1.00  0.00           C
ATOM   4853  NC3 DPP   685      80.389 120.361  55.757  1.00  0.00           N
ATOM   4854  PO4 DPP   685      76.989 117.161  55.507  1.00  0.00           P
ATOM   4855  GL1 DPP   685      78.389 119.161  51.207  1.00  0.00            
ATOM   4856  GL2 DPP   685      77.839 116.161  50.657  1.00  0.00            
ATOM   4857  C1A DPP   685      81.789 121.061  49.657  1.00  0.00           C
ATOM   4858  C2A DPP   685      84.239 124.011  46.707  1.00  0.00           C
ATOM   4859  C3A DPP   685      84.139 125.461  43.007  1.00  0.00           C
ATOM   4860  C4A DPP   685      83.239 126.761  38.907  1.00  0.00           C
ATOM   4861  C1B DPP   685      75.889 113.311  48.557  1.00  0.00           C
ATOM   4862  C2B DPP   685      73.389 111.211  45.207  1.00  0.00           C
ATOM   4863  C3B DPP   685      70.039 108.961  42.607  1.00  0.00           C
ATOM   4864  C4B DPP   685      67.889 104.411  42.107  1.00  0.00           C
ATOM   4865  NC3 DPP   686      89.489   8.161  46.757  1.00  0.00           N
ATOM   4866  PO4 DPP   686      89.839  12.961  45.707  1.00  0.00           P
ATOM   4867  GL1 DPP   686      89.789  11.161  42.057  1.00  0.00            
ATOM   4868  GL2 DPP   686      86.789  12.461  41.857  1.00  0.00            
ATOM   4869  C1A DPP   686      88.639   8.161  39.307  1.00  0.00           C
ATOM   4870  C2A DPP   686      85.789   6.561  36.157  1.00  0.00           C
ATOM   4871  C3A DPP   686      84.139   5.011  32.957  1.00  0.00           C
ATOM   4872  C4A DPP   686      84.089   1.411  31.957  1.00  0.00           C
ATOM   4873  C1B DPP   686      83.939  14.611  38.757  1.00  0.00           C
ATOM   4874  C2B DPP   686      80.139  12.261  38.007  1.00  0.00           C
ATOM   4875  C3B DPP   686      78.139   7.861  35.507  1.00  0.00           C
ATOM   4876  C4B DPP   686      76.389   5.161  33.107  1.00  0.00           C
ATOM   4877  NC3 DPP   687     223.039  63.311  48.507  1.00  0.00           N
ATOM   4878  PO4 DPP   687     219.839  65.861  46.707  1.00  0.00           P
ATOM   4879  GL1 DPP   687     220.939  64.661  42.757  1.00  0.00            
ATOM   4880  GL2 DPP   687     223.339  63.861  42.657  1.00  0.00            
ATOM   4881  C1A DPP   687     218.339  64.611  39.307  1.00  0.00           C
ATOM   4882  C2A DPP   687     218.439  63.711  35.007  1.00  0.00           C
ATOM   4883  C3A DPP   687     218.189  60.861  33.207  1.00  0.00           C
ATOM   4884  C4A DPP   687     218.339  58.661  29.407  1.00  0.00           C
ATOM   4885  C1B DPP   687     223.189  64.311  37.507  1.00  0.00           C
ATOM   4886  C2B DPP   687     225.389  64.611  33.457  1.00  0.00           C
ATOM   4887  C3B DPP   687     226.989  65.311  29.607  1.00  0.00           C
ATOM   4888  C4B DPP   687     229.239  63.011  26.557  1.00  0.00           C
ATOM   4889  NC3 DPP   688     185.239 173.861  49.157  1.00  0.00           N
ATOM   4890  PO4 DPP   688     190.039 173.861  48.557  1.00  0.00           P
ATOM   4891  GL1 DPP   688     193.089 174.361  45.107  1.00  0.00            
ATOM   4892  GL2 DPP   688     193.989 176.961  43.107  1.00  0.00            
ATOM   4893  C1A DPP   688     195.589 172.961  40.757  1.00  0.00           C
ATOM   4894  C2A DPP   688     195.939 171.911  35.407  1.00  0.00           C
ATOM   4895  C3A DPP   688     200.239 172.611  32.307  1.00  0.00           C
ATOM   4896  C4A DPP   688     202.639 173.861  28.857  1.00  0.00           C
ATOM   4897  C1B DPP   688     194.439 180.911  40.507  1.00  0.00           C
ATOM   4898  C2B DPP   688     191.639 182.611  37.557  1.00  0.00           C
ATOM   4899  C3B DPP   688     189.889 181.411  34.607  1.00  0.00           C
ATOM   4900  C4B DPP   688     190.689 178.361  32.607  1.00  0.00           C
ATOM   4901  NC3 DPP   689     121.489 172.861  50.257  1.00  0.00           N
ATOM   4902  PO4 DPP   689     125.389 171.761  48.007  1.00  0.00           P
ATOM   4903  GL1 DPP   689     124.839 169.061  44.707  1.00  0.00            
ATOM   4904  GL2 DPP   689     124.539 171.611  42.157  1.00  0.00            
ATOM   4905  C1A DPP   689     126.289 166.161  41.207  1.00  0.00           C
ATOM   4906  C2A DPP   689     127.539 164.761  37.357  1.00  0.00           C
ATOM   4907  C3A DPP   689     128.289 162.361  33.207  1.00  0.00           C
ATOM   4908  C4A DPP   689     131.089 162.761  30.057  1.00  0.00           C
ATOM   4909  C1B DPP   689     124.689 172.661  38.157  1.00  0.00           C
ATOM   4910  C2B DPP   689     126.989 171.761  34.457  1.00  0.00           C
ATOM   4911  C3B DPP   689     128.089 171.911  30.007  1.00  0.00           C
ATOM   4912  C4B DPP   689     131.939 172.411  28.507  1.00  0.00           C
ATOM   4913  NC3 DPP   690     135.939  55.661  45.157  1.00  0.00           N
ATOM   4914  PO4 DPP   690     134.839  57.111  41.007  1.00  0.00           P
ATOM   4915  GL1 DPP   690     135.939  56.211  37.057  1.00  0.00            
ATOM   4916  GL2 DPP   690     138.989  57.061  35.607  1.00  0.00            
ATOM   4917  C1A DPP   690     134.289  53.361  34.407  1.00  0.00           C
ATOM   4918  C2A DPP   690     131.589  50.111  32.857  1.00  0.00           C
ATOM   4919  C3A DPP   690     128.589  50.111  29.507  1.00  0.00           C
ATOM   4920  C4A DPP   690     128.189  50.311  25.657  1.00  0.00           C
ATOM   4921  C1B DPP   690     136.239  57.461  32.257  1.00  0.00           C
ATOM   4922  C2B DPP   690     132.739  58.561  30.057  1.00  0.00           C
ATOM   4923  C3B DPP   690     132.539  61.361  27.057  1.00  0.00           C
ATOM   4924  C4B DPP   690     131.939  64.561  25.307  1.00  0.00           C
ATOM   4925  NC3 DPP   691      98.139  94.211  51.657  1.00  0.00           N
ATOM   4926  PO4 DPP   691     102.489  93.161  51.057  1.00  0.00           P
ATOM   4927  GL1 DPP   691     105.889  91.261  48.707  1.00  0.00            
ATOM   4928  GL2 DPP   691     108.539  88.761  48.557  1.00  0.00            
ATOM   4929  C1A DPP   691     106.939  94.111  44.657  1.00  0.00           C
ATOM   4930  C2A DPP   691     108.789  95.811  40.507  1.00  0.00           C
ATOM   4931  C3A DPP   691     106.539  94.111  36.657  1.00  0.00           C
ATOM   4932  C4A DPP   691     104.839  95.111  33.157  1.00  0.00           C
ATOM   4933  C1B DPP   691     110.939  86.561  45.157  1.00  0.00           C
ATOM   4934  C2B DPP   691     110.039  86.361  40.257  1.00  0.00           C
ATOM   4935  C3B DPP   691     109.789  87.611  36.357  1.00  0.00           C
ATOM   4936  C4B DPP   691     107.589  90.461  33.657  1.00  0.00           C
ATOM   4937  NC3 DPP   692     127.539  77.611  51.057  1.00  0.00           N
ATOM   4938  PO4 DPP   692     128.039  74.961  46.957  1.00  0.00           P
ATOM   4939  GL1 DPP   692     126.139  73.511  43.257  1.00  0.00            
ATOM   4940  GL2 DPP   692     127.939  71.611  40.957  1.00  0.00            
ATOM   4941  C1A DPP   692     122.639  73.011  39.557  1.00  0.00           C
ATOM   4942  C2A DPP   692     120.039  71.061  35.657  1.00  0.00           C
ATOM   4943  C3A DPP   692     120.889  67.461  32.707  1.00  0.00           C
ATOM   4944  C4A DPP   692     123.889  64.811  34.157  1.00  0.00           C
ATOM   4945  C1B DPP   692     129.539  75.261  38.957  1.00  0.00           C
ATOM   4946  C2B DPP   692     130.939  78.211  36.407  1.00  0.00           C
ATOM   4947  C3B DPP   692     127.939  80.711  34.557  1.00  0.00           C
ATOM   4948  C4B DPP   692     126.589  85.311  33.507  1.00  0.00           C
ATOM   4949  NC3 DPP   693      22.189  72.261  48.557  1.00  0.00           N
ATOM   4950  PO4 DPP   693      23.489  75.861  46.707  1.00  0.00           P
ATOM   4951  GL1 DPP   693      23.639  76.361  42.757  1.00  0.00            
ATOM   4952  GL2 DPP   693      24.789  73.511  42.357  1.00  0.00            
ATOM   4953  C1A DPP   693      22.039  75.661  38.557  1.00  0.00           C
ATOM   4954  C2A DPP   693      21.789  76.561  34.557  1.00  0.00           C
ATOM   4955  C3A DPP   693      21.939  78.011  30.457  1.00  0.00           C
ATOM   4956  C4A DPP   693      23.139  79.961  27.407  1.00  0.00           C
ATOM   4957  C1B DPP   693      24.789  71.611  37.907  1.00  0.00           C
ATOM   4958  C2B DPP   693      23.339  71.911  34.857  1.00  0.00           C
ATOM   4959  C3B DPP   693      20.639  69.611  31.907  1.00  0.00           C
ATOM   4960  C4B DPP   693      18.139  67.261  29.007  1.00  0.00           C
ATOM   4961  NC3 DPP   694      59.189 161.361  52.707  1.00  0.00           N
ATOM   4962  PO4 DPP   694      62.589 159.111  51.607  1.00  0.00           P
ATOM   4963  GL1 DPP   694      62.989 159.611  46.757  1.00  0.00            
ATOM   4964  GL2 DPP   694      66.489 156.911  45.857  1.00  0.00            
ATOM   4965  C1A DPP   694      61.539 156.311  44.507  1.00  0.00           C
ATOM   4966  C2A DPP   694      59.389 152.261  41.207  1.00  0.00           C
ATOM   4967  C3A DPP   694      57.289 148.911  38.157  1.00  0.00           C
ATOM   4968  C4A DPP   694      54.089 146.111  38.407  1.00  0.00           C
ATOM   4969  C1B DPP   694      64.939 158.811  41.607  1.00  0.00           C
ATOM   4970  C2B DPP   694      65.739 160.111  37.457  1.00  0.00           C
ATOM   4971  C3B DPP   694      64.339 160.811  34.807  1.00  0.00           C
ATOM   4972  C4B DPP   694      62.789 157.611  33.357  1.00  0.00           C
ATOM   4973  NC3 DPP   695     134.539  30.661  43.407  1.00  0.00           N
ATOM   4974  PO4 DPP   695     136.689  30.811  40.057  1.00  0.00           P
ATOM   4975  GL1 DPP   695     134.989  32.461  36.357  1.00  0.00            
ATOM   4976  GL2 DPP   695     137.739  32.611  34.407  1.00  0.00            
ATOM   4977  C1A DPP   695     130.339  31.711  35.257  1.00  0.00           C
ATOM   4978  C2A DPP   695     127.539  31.911  32.707  1.00  0.00           C
ATOM   4979  C3A DPP   695     127.339  34.811  30.557  1.00  0.00           C
ATOM   4980  C4A DPP   695     127.039  35.711  26.757  1.00  0.00           C
ATOM   4981  C1B DPP   695     141.239  31.761  30.457  1.00  0.00           C
ATOM   4982  C2B DPP   695     141.089  32.261  25.457  1.00  0.00           C
ATOM   4983  C3B DPP   695     141.689  31.011  22.057  1.00  0.00           C
ATOM   4984  C4B DPP   695     140.739  28.911  18.407  1.00  0.00           C
ATOM   4985  NC3 DPP   696     125.389 143.511  55.307  1.00  0.00           N
ATOM   4986  PO4 DPP   696     126.439 141.261  51.707  1.00  0.00           P
ATOM   4987  GL1 DPP   696     127.039 143.811  48.107  1.00  0.00            
ATOM   4988  GL2 DPP   696     129.989 144.461  46.757  1.00  0.00            
ATOM   4989  C1A DPP   696     126.289 147.311  44.557  1.00  0.00           C
ATOM   4990  C2A DPP   696     127.539 149.211  41.407  1.00  0.00           C
ATOM   4991  C3A DPP   696     126.989 150.711  36.257  1.00  0.00           C
ATOM   4992  C4A DPP   696     125.139 151.611  32.507  1.00  0.00           C
ATOM   4993  C1B DPP   696     127.739 143.061  43.157  1.00  0.00           C
ATOM   4994  C2B DPP   696     126.239 140.261  40.707  1.00  0.00           C
ATOM   4995  C3B DPP   696     123.239 136.611  39.657  1.00  0.00           C
ATOM   4996  C4B DPP   696     119.989 133.311  40.207  1.00  0.00           C
ATOM   4997  NC3 DPP   697      72.789 153.811  52.707  1.00  0.00           N
ATOM   4998  PO4 DPP   697      75.089 155.761  50.107  1.00  0.00           P
ATOM   4999  GL1 DPP   697      74.789 153.261  47.807  1.00  0.00            
ATOM   5000  GL2 DPP   697      71.239 153.561  47.707  1.00  0.00            
ATOM   5001  C1A DPP   697      76.189 154.161  43.707  1.00  0.00           C
ATOM   5002  C2A DPP   697      78.789 154.011  39.807  1.00  0.00           C
ATOM   5003  C3A DPP   697      78.189 155.111  35.957  1.00  0.00           C
ATOM   5004  C4A DPP   697      77.839 155.461  31.707  1.00  0.00           C
ATOM   5005  C1B DPP   697      73.189 150.511  43.857  1.00  0.00           C
ATOM   5006  C2B DPP   697      71.289 149.611  39.707  1.00  0.00           C
ATOM   5007  C3B DPP   697      71.189 150.161  34.807  1.00  0.00           C
ATOM   5008  C4B DPP   697      71.039 148.761  30.307  1.00  0.00           C
ATOM   5009  NC3 DPP   698     160.339  89.911  44.407  1.00  0.00           N
ATOM   5010  PO4 DPP   698     163.439  92.511  43.307  1.00  0.00           P
ATOM   5011  GL1 DPP   698     167.389  91.261  40.907  1.00  0.00            
ATOM   5012  GL2 DPP   698     165.739  90.661  38.407  1.00  0.00            
ATOM   5013  C1A DPP   698     171.039  92.311  37.857  1.00  0.00           C
ATOM   5014  C2A DPP   698     173.189  93.861  34.657  1.00  0.00           C
ATOM   5015  C3A DPP   698     175.139  95.161  32.007  1.00  0.00           C
ATOM   5016  C4A DPP   698     176.489  91.811  30.357  1.00  0.00           C
ATOM   5017  C1B DPP   698     165.589  93.911  36.557  1.00  0.00           C
ATOM   5018  C2B DPP   698     165.239  96.361  32.807  1.00  0.00           C
ATOM   5019  C3B DPP   698     166.789  99.061  28.857  1.00  0.00           C
ATOM   5020  C4B DPP   698     165.939 103.461  26.957  1.00  0.00           C
ATOM   5021  NC3 DPP   699     147.839  56.161  37.557  1.00  0.00           N
ATOM   5022  PO4 DPP   699     149.089  60.311  37.857  1.00  0.00           P
ATOM   5023  GL1 DPP   699     149.689  58.711  33.707  1.00  0.00            
ATOM   5024  GL2 DPP   699     148.589  61.561  32.357  1.00  0.00            
ATOM   5025  C1A DPP   699     151.139  59.461  29.157  1.00  0.00           C
ATOM   5026  C2A DPP   699     150.739  58.211  24.707  1.00  0.00           C
ATOM   5027  C3A DPP   699     152.189  61.411  21.007  1.00  0.00           C
ATOM   5028  C4A DPP   699     153.389  64.961  21.157  1.00  0.00           C
ATOM   5029  C1B DPP   699     147.889  63.411  28.357  1.00  0.00           C
ATOM   5030  C2B DPP   699     149.139  63.011  24.357  1.00  0.00           C
ATOM   5031  C3B DPP   699     148.439  65.261  20.907  1.00  0.00           C
ATOM   5032  C4B DPP   699     148.239  64.211  16.507  1.00  0.00           C
ATOM   5033  NC3 DPP   700     166.989 214.411  51.507  1.00  0.00           N
ATOM   5034  PO4 DPP   700     164.839 213.661  47.307  1.00  0.00           P
ATOM   5035  GL1 DPP   700     166.639 212.711  44.607  1.00  0.00            
ATOM   5036  GL2 DPP   700     168.189 215.111  42.207  1.00  0.00            
ATOM   5037  C1A DPP   700     165.139 211.411  40.507  1.00  0.00           C
ATOM   5038  C2A DPP   700     163.589 210.511  36.657  1.00  0.00           C
ATOM   5039  C3A DPP   700     162.389 210.511  32.457  1.00  0.00           C
ATOM   5040  C4A DPP   700     161.939 214.361  30.007  1.00  0.00           C
ATOM   5041  C1B DPP   700     169.789 213.661  38.157  1.00  0.00           C
ATOM   5042  C2B DPP   700     171.989 216.161  35.457  1.00  0.00           C
ATOM   5043  C3B DPP   700     174.539 216.461  31.857  1.00  0.00           C
ATOM   5044  C4B DPP   700     177.289 217.561  29.257  1.00  0.00           C
ATOM   5045  NC3 DPP   701     173.589  42.261  42.057  1.00  0.00           N
ATOM   5046  PO4 DPP   701     173.939  45.461  43.007  1.00  0.00           P
ATOM   5047  GL1 DPP   701     172.139  45.161  38.507  1.00  0.00            
ATOM   5048  GL2 DPP   701     171.989  41.561  36.957  1.00  0.00            
ATOM   5049  C1A DPP   701     170.039  46.711  34.157  1.00  0.00           C
ATOM   5050  C2A DPP   701     171.989  46.161  30.257  1.00  0.00           C
ATOM   5051  C3A DPP   701     172.839  43.861  26.657  1.00  0.00           C
ATOM   5052  C4A DPP   701     174.789  39.761  25.557  1.00  0.00           C
ATOM   5053  C1B DPP   701     173.939  42.161  33.207  1.00  0.00           C
ATOM   5054  C2B DPP   701     175.939  39.411  30.457  1.00  0.00           C
ATOM   5055  C3B DPP   701     177.839  36.611  28.007  1.00  0.00           C
ATOM   5056  C4B DPP   701     178.589  32.261  28.057  1.00  0.00           C
ATOM   5057  NC3 DPP   702     206.139 193.811  50.557  1.00  0.00           N
ATOM   5058  PO4 DPP   702     208.889 196.061  47.157  1.00  0.00           P
ATOM   5059  GL1 DPP   702     207.389 199.461  43.707  1.00  0.00            
ATOM   5060  GL2 DPP   702     204.839 200.661  42.757  1.00  0.00            
ATOM   5061  C1A DPP   702     209.139 200.861  39.507  1.00  0.00           C
[truncated: 4,170,106 more chars]
