# Supplementary material for: Data showing the lipid conformations and membrane binding behaviors of beta-amyloid fibrils in phase-separated cholesterol-enriched lipid domains with and without glycolipid and oxidized cholesterol from coarse-grained molecular dynamics simulations
Source: Data Brief. 2020 Apr 19;30:105496. doi: 10.1016/j.dib.2020.105496 (PMC7186522; doi:10.1016/j.dib.2020.105496)
Supplement: Supplementary file 1 [file mmc1.zip › Supplementary-Data/S08-12/P4-AB-2.pdb]

TITLE     P4-AB system t= 20000000.00000
REMARK    THIS IS A SIMULATION BOX
CRYST1  224.417  226.161  127.407  90.00  90.00  90.00 P 1           1
MODEL        1
ATOM      1  BB  LEU     1     127.629 117.022  64.225  1.00  0.00           B
ATOM      2  SC1 LEU     1     129.679 115.822  63.125  1.00  0.00           S
ATOM      3  BB  VAL     2     125.979 117.672  60.825  1.00  0.00           B
ATOM      4  SC1 VAL     2     126.079 117.822  58.825  1.00  0.00           S
ATOM      5  BB  PHE     3     122.429 117.772  62.175  1.00  0.00           B
ATOM      6  SC1 PHE     3     121.779 115.172  60.475  1.00  0.00           S
ATOM      7  SC2 PHE     3     121.229 117.122  59.225  1.00  0.00           S
ATOM      8  SC3 PHE     3     121.329 115.022  58.125  1.00  0.00           S
ATOM      9  BB  PHE     4     120.579 116.372  65.225  1.00  0.00           B
ATOM     10  SC1 PHE     4     123.079 116.772  67.325  1.00  0.00           S
ATOM     11  SC2 PHE     4     121.179 118.022  68.025  1.00  0.00           S
ATOM     12  SC3 PHE     4     123.029 117.722  69.525  1.00  0.00           S
ATOM     13  BB  ALA     5     117.079 115.822  66.525  1.00  0.00           B
ATOM     14  BB  GLU     6     115.579 112.972  68.475  1.00  0.00           B
ATOM     15  SC1 GLU     6     116.829 110.172  69.175  1.00  0.00           S
ATOM     16  BB  ASP     7     111.979 112.222  67.375  1.00  0.00           B
ATOM     17  SC1 ASP     7     111.029 109.872  66.975  1.00  0.00           S
ATOM     18  BB  VAL     8     110.229 113.022  70.725  1.00  0.00           B
ATOM     19  SC1 VAL     8     111.379 113.122  72.375  1.00  0.00           S
ATOM     20  BB  GLY     9     106.829 111.222  70.425  1.00  0.00           B
ATOM     21  BB  SER    10     104.129 111.322  73.075  1.00  0.00           B
ATOM     22  SC1 SER    10     104.129 111.272  75.025  1.00  0.00           S
ATOM     23  BB  ASN    11     101.729 108.622  71.825  1.00  0.00           B
ATOM     24  SC1 ASN    11     102.679 106.422  72.675  1.00  0.00           S
ATOM     25  BB  LYS    12     102.229 108.722  68.025  1.00  0.00           B
ATOM     26  SC1 LYS    12     103.879 109.972  66.725  1.00  0.00           S
ATOM     27  SC2 LYS    12     106.279 110.022  65.275  1.00  0.00           S
ATOM     28  BB  GLY    13      99.479 107.472  65.775  1.00  0.00           B
ATOM     29  BB  ALA    14      96.129 108.472  64.425  1.00  0.00           B
ATOM     30  BB  ILE    15      96.229 108.272  60.525  1.00  0.00           B
ATOM     31  SC1 ILE    15      95.029 106.572  59.925  1.00  0.00           S
ATOM     32  BB  ILE    16      99.929 108.572  59.725  1.00  0.00           B
ATOM     33  SC1 ILE    16     100.429 107.422  57.925  1.00  0.00           S
ATOM     34  BB  GLY    17     102.729 108.422  62.325  1.00  0.00           B
ATOM     35  BB  LEU    18     105.679 106.922  60.475  1.00  0.00           B
ATOM     36  SC1 LEU    18     105.229 107.522  57.975  1.00  0.00           S
ATOM     37  BB  MET    19     109.029 107.022  62.175  1.00  0.00           B
ATOM     38  SC1 MET    19     108.929 104.722  63.375  1.00  0.00           S
ATOM     39  BB  VAL    20     112.729 107.372  61.575  1.00  0.00           B
ATOM     40  SC1 VAL    20     113.879 107.222  59.975  1.00  0.00           S
ATOM     41  BB  GLY    21     114.829 107.572  64.675  1.00  0.00           B
ATOM     42  BB  GLY    22     118.629 107.722  65.175  1.00  0.00           B
ATOM     43  BB  VAL    23     119.679 106.222  61.875  1.00  0.00           B
ATOM     44  SC1 VAL    23     118.379 104.822  61.175  1.00  0.00           S
ATOM     45  BB  VAL    24     123.279 105.972  60.475  1.00  0.00           B
ATOM     46  SC1 VAL    24     123.679 104.072  60.075  1.00  0.00           S
ATOM     47  BB  ILE    25     126.129 107.972  62.075  1.00  0.00           B
ATOM     48  SC1 ILE    25     127.629 107.622  60.325  1.00  0.00           S
ATOM     49  BB  ALA    26     124.329 108.972  65.275  1.00  0.00           B
ATOM     50  BB  LEU    27     125.229 120.672  65.925  1.00  0.00           B
ATOM     51  SC1 LEU    27     124.729 122.822  67.375  1.00  0.00           S
ATOM     52  BB  VAL    28     124.629 122.272  62.475  1.00  0.00           B
ATOM     53  SC1 VAL    28     125.229 123.072  60.725  1.00  0.00           S
ATOM     54  BB  PHE    29     120.929 121.322  62.175  1.00  0.00           B
ATOM     55  SC1 PHE    29     120.529 121.472  58.725  1.00  0.00           S
ATOM     56  SC2 PHE    29     119.979 123.472  59.875  1.00  0.00           S
ATOM     57  SC3 PHE    29     120.479 123.522  57.525  1.00  0.00           S
ATOM     58  BB  PHE    30     118.129 118.822  62.725  1.00  0.00           B
ATOM     59  SC1 PHE    30     117.279 117.972  59.675  1.00  0.00           S
ATOM     60  SC2 PHE    30     117.329 116.072  61.175  1.00  0.00           S
ATOM     61  SC3 PHE    30     116.979 115.722  58.825  1.00  0.00           S
ATOM     62  BB  ALA    31     116.279 119.272  66.025  1.00  0.00           B
ATOM     63  BB  GLU    32     113.679 116.772  64.825  1.00  0.00           B
ATOM     64  SC1 GLU    32     113.079 118.622  62.525  1.00  0.00           S
ATOM     65  BB  ASP    33     110.129 115.822  65.675  1.00  0.00           B
ATOM     66  SC1 ASP    33     109.329 114.322  63.825  1.00  0.00           S
ATOM     67  BB  VAL    34     108.729 116.672  69.125  1.00  0.00           B
ATOM     68  SC1 VAL    34     108.579 117.872  70.675  1.00  0.00           S
ATOM     69  BB  GLY    35     106.179 113.922  68.725  1.00  0.00           B
ATOM     70  BB  SER    36     103.929 115.622  71.275  1.00  0.00           B
ATOM     71  SC1 SER    36     104.029 117.322  72.175  1.00  0.00           S
ATOM     72  BB  ASN    37     101.179 113.222  70.325  1.00  0.00           B
ATOM     73  SC1 ASN    37      98.729 112.822  70.775  1.00  0.00           S
ATOM     74  BB  LYS    38     101.229 113.572  66.575  1.00  0.00           B
ATOM     75  SC1 LYS    38     102.379 115.372  66.075  1.00  0.00           S
ATOM     76  SC2 LYS    38     104.779 116.122  64.325  1.00  0.00           S
ATOM     77  BB  GLY    39      98.279 111.272  65.725  1.00  0.00           B
ATOM     78  BB  ALA    40      95.979 113.222  63.425  1.00  0.00           B
ATOM     79  BB  ILE    41      96.279 112.522  59.725  1.00  0.00           B
ATOM     80  SC1 ILE    41      95.229 112.972  57.875  1.00  0.00           S
ATOM     81  BB  ILE    42     100.029 112.722  59.025  1.00  0.00           B
ATOM     82  SC1 ILE    42     100.379 112.672  56.975  1.00  0.00           S
ATOM     83  BB  GLY    43     102.379 112.372  61.925  1.00  0.00           B
ATOM     84  BB  LEU    44     105.979 112.422  60.875  1.00  0.00           B
ATOM     85  SC1 LEU    44     105.329 112.622  58.275  1.00  0.00           S
ATOM     86  BB  MET    45     109.579 111.222  60.375  1.00  0.00           B
ATOM     87  SC1 MET    45     109.429 110.072  58.025  1.00  0.00           S
ATOM     88  BB  VAL    46     112.979 113.022  60.325  1.00  0.00           B
ATOM     89  SC1 VAL    46     113.579 112.822  58.425  1.00  0.00           S
ATOM     90  BB  GLY    47     115.129 111.972  63.225  1.00  0.00           B
ATOM     91  BB  GLY    48     118.829 112.022  63.875  1.00  0.00           B
ATOM     92  BB  VAL    49     119.629 110.672  60.425  1.00  0.00           B
ATOM     93  SC1 VAL    49     118.029 110.272  59.325  1.00  0.00           S
ATOM     94  BB  VAL    50     123.229 110.122  59.325  1.00  0.00           B
ATOM     95  SC1 VAL    50     123.429 109.522  57.475  1.00  0.00           S
ATOM     96  BB  ILE    51     125.679 112.622  60.875  1.00  0.00           B
ATOM     97  SC1 ILE    51     127.229 113.022  59.225  1.00  0.00           S
ATOM     98  BB  ALA    52     124.029 113.122  64.275  1.00  0.00           B
ATOM     99  ROH CHO    53     116.929 198.622  18.075  1.00  0.00            
ATOM    100  R1  CHO    53     117.179 197.972  20.825  1.00  0.00            
ATOM    101  R2  CHO    53     119.579 197.972  22.175  1.00  0.00            
ATOM    102  R3  CHO    53     118.279 199.622  23.875  1.00  0.00            
ATOM    103  R4  CHO    53     120.729 198.822  25.325  1.00  0.00            
ATOM    104  R5  CHO    53     118.679 198.672  26.025  1.00  0.00            
ATOM    105  C1  CHO    53     120.179 200.922  28.725  1.00  0.00           C
ATOM    106  C2  CHO    53     120.629 202.972  31.075  1.00  0.00           C
ATOM    107  ROH CHO    54      72.929  52.172  51.625  1.00  0.00            
ATOM    108  R1  CHO    54      73.829  51.322  49.075  1.00  0.00            
ATOM    109  R2  CHO    54      72.479  51.972  46.725  1.00  0.00            
ATOM    110  R3  CHO    54      74.929  52.922  45.975  1.00  0.00            
ATOM    111  R4  CHO    54      73.379  52.772  43.475  1.00  0.00            
ATOM    112  R5  CHO    54      75.329  51.872  43.875  1.00  0.00            
ATOM    113  C1  CHO    54      76.179  54.122  40.925  1.00  0.00           C
ATOM    114  C2  CHO    54      73.829  55.272  37.825  1.00  0.00           C
ATOM    115  ROH CHO    55     222.779  30.072  45.425  1.00  0.00            
ATOM    116  R1  CHO    55     220.829  30.522  43.425  1.00  0.00            
ATOM    117  R2  CHO    55     221.479  31.422  40.925  1.00  0.00            
ATOM    118  R3  CHO    55     220.129  29.172  40.125  1.00  0.00            
ATOM    119  R4  CHO    55     220.279  30.822  37.675  1.00  0.00            
ATOM    120  R5  CHO    55     218.479  29.972  38.525  1.00  0.00            
ATOM    121  C1  CHO    55     218.329  28.372  35.075  1.00  0.00           C
ATOM    122  C2  CHO    55     217.579  31.572  33.025  1.00  0.00           C
ATOM    123  ROH CHO    56      56.779 135.922  20.725  1.00  0.00            
ATOM    124  R1  CHO    56      56.429 136.922  23.325  1.00  0.00            
ATOM    125  R2  CHO    56      55.929 135.222  25.475  1.00  0.00            
ATOM    126  R3  CHO    56      58.079 136.522  26.575  1.00  0.00            
ATOM    127  R4  CHO    56      56.579 135.572  28.875  1.00  0.00            
ATOM    128  R5  CHO    56      57.179 137.622  28.525  1.00  0.00            
ATOM    129  C1  CHO    56      58.929 136.972  31.825  1.00  0.00           C
ATOM    130  C2  CHO    56      63.079 137.122  33.175  1.00  0.00           C
ATOM    131  ROH CHO    57     113.429  74.972  26.875  1.00  0.00            
ATOM    132  R1  CHO    57     113.279  73.172  29.075  1.00  0.00            
ATOM    133  R2  CHO    57     115.329  72.822  30.875  1.00  0.00            
ATOM    134  R3  CHO    57     113.429  73.422  32.725  1.00  0.00            
ATOM    135  R4  CHO    57     115.479  71.922  34.225  1.00  0.00            
ATOM    136  R5  CHO    57     113.329  71.472  34.125  1.00  0.00            
ATOM    137  C1  CHO    57     113.729  71.972  37.875  1.00  0.00           C
ATOM    138  C2  CHO    57     115.879  72.422  40.525  1.00  0.00           C
ATOM    139  ROH CHO    58     106.279 216.972  46.875  1.00  0.00            
ATOM    140  R1  CHO    58     107.579 216.572  44.375  1.00  0.00            
ATOM    141  R2  CHO    58     106.379 215.272  42.275  1.00  0.00            
ATOM    142  R3  CHO    58     106.979 217.522  40.875  1.00  0.00            
ATOM    143  R4  CHO    58     105.579 215.822  38.975  1.00  0.00            
ATOM    144  R5  CHO    58     107.529 216.772  38.675  1.00  0.00            
ATOM    145  C1  CHO    58     105.679 218.322  35.675  1.00  0.00           C
ATOM    146  C2  CHO    58     104.829 218.422  31.775  1.00  0.00           C
ATOM    147  ROH CHO    59     166.829  55.772  27.275  1.00  0.00            
ATOM    148  R1  CHO    59     166.129  54.722  29.825  1.00  0.00            
ATOM    149  R2  CHO    59     167.679  52.822  31.125  1.00  0.00            
ATOM    150  R3  CHO    59     167.579  54.672  33.125  1.00  0.00            
ATOM    151  R4  CHO    59     168.579  52.222  34.425  1.00  0.00            
ATOM    152  R5  CHO    59     166.879  53.422  35.025  1.00  0.00            
ATOM    153  C1  CHO    59     168.979  53.572  38.225  1.00  0.00           C
ATOM    154  C2  CHO    59     167.479  51.822  41.775  1.00  0.00           C
ATOM    155  ROH CHO    60     181.229  17.372  21.975  1.00  0.00            
ATOM    156  R1  CHO    60     180.029  17.972  24.425  1.00  0.00            
ATOM    157  R2  CHO    60     179.129  15.972  26.125  1.00  0.00            
ATOM    158  R3  CHO    60     180.679  17.222  27.925  1.00  0.00            
ATOM    159  R4  CHO    60     179.429  15.072  29.475  1.00  0.00            
ATOM    160  R5  CHO    60     179.429  17.222  29.975  1.00  0.00            
ATOM    161  C1  CHO    60     181.129  15.772  33.075  1.00  0.00           C
ATOM    162  C2  CHO    60     184.229  14.522  35.575  1.00  0.00           C
ATOM    163  ROH CHO    61     115.529 108.272  32.125  1.00  0.00            
ATOM    164  R1  CHO    61     116.179 107.872  34.875  1.00  0.00            
ATOM    165  R2  CHO    61     115.379 109.672  36.825  1.00  0.00            
ATOM    166  R3  CHO    61     114.379 107.422  37.975  1.00  0.00            
ATOM    167  R4  CHO    61     115.229 109.072  40.275  1.00  0.00            
ATOM    168  R5  CHO    61     115.829 107.022  39.875  1.00  0.00            
ATOM    169  C1  CHO    61     114.229 106.622  43.325  1.00  0.00           C
ATOM    170  C2  CHO    61     116.079 105.422  45.975  1.00  0.00           C
ATOM    171  ROH CHO    62      97.129 171.772  15.875  1.00  0.00            
ATOM    172  R1  CHO    62      96.829 169.622  17.675  1.00  0.00            
ATOM    173  R2  CHO    62      99.029 168.372  18.825  1.00  0.00            
ATOM    174  R3  CHO    62      97.779 168.972  21.125  1.00  0.00            
ATOM    175  R4  CHO    62      99.729 166.922  21.875  1.00  0.00            
ATOM    176  R5  CHO    62      97.579 166.872  22.275  1.00  0.00            
ATOM    177  C1  CHO    62      98.929 166.672  25.825  1.00  0.00           C
ATOM    178  C2  CHO    62      99.529 164.672  29.575  1.00  0.00           C
ATOM    179  ROH CHO    63      28.729  72.072  15.375  1.00  0.00            
ATOM    180  R1  CHO    63      30.179  71.772  17.825  1.00  0.00            
ATOM    181  R2  CHO    63      28.979  71.922  20.275  1.00  0.00            
ATOM    182  R3  CHO    63      30.079  69.472  20.625  1.00  0.00            
ATOM    183  R4  CHO    63      30.779  70.972  23.075  1.00  0.00            
ATOM    184  R5  CHO    63      32.179  69.922  21.775  1.00  0.00            
ATOM    185  C1  CHO    63      32.829  68.072  25.025  1.00  0.00           C
ATOM    186  C2  CHO    63      32.679  64.622  28.125  1.00  0.00           C
ATOM    187  ROH CHO    64      42.879  11.922  38.375  1.00  0.00            
ATOM    188  R1  CHO    64      43.129  10.972  35.675  1.00  0.00            
ATOM    189  R2  CHO    64      41.629  11.972  33.625  1.00  0.00            
ATOM    190  R3  CHO    64      44.079  12.372  32.475  1.00  0.00            
ATOM    191  R4  CHO    64      42.179  12.622  30.275  1.00  0.00            
ATOM    192  R5  CHO    64      43.929  11.322  30.325  1.00  0.00            
ATOM    193  C1  CHO    64      44.779  13.372  27.225  1.00  0.00           C
ATOM    194  C2  CHO    64      46.079  12.422  24.675  1.00  0.00           C
ATOM    195  ROH CHO    65      82.229  70.022  21.575  1.00  0.00            
ATOM    196  R1  CHO    65      81.629  70.672  24.275  1.00  0.00            
ATOM    197  R2  CHO    65      79.429  69.622  25.575  1.00  0.00            
ATOM    198  R3  CHO    65      81.279  68.822  27.375  1.00  0.00            
ATOM    199  R4  CHO    65      78.679  68.222  28.625  1.00  0.00            
ATOM    200  R5  CHO    65      80.279  69.372  29.525  1.00  0.00            
ATOM    201  C1  CHO    65      79.979  66.572  32.125  1.00  0.00           C
ATOM    202  C2  CHO    65      79.079  65.722  36.525  1.00  0.00           C
ATOM    203  ROH CHO    66     180.429 116.022  27.525  1.00  0.00            
ATOM    204  R1  CHO    66     180.329 116.872  30.225  1.00  0.00            
ATOM    205  R2  CHO    66     181.329 115.372  32.325  1.00  0.00            
ATOM    206  R3  CHO    66     182.729 117.622  32.875  1.00  0.00            
ATOM    207  R4  CHO    66     182.079 116.472  35.525  1.00  0.00            
ATOM    208  R5  CHO    66     181.629 118.522  34.825  1.00  0.00            
ATOM    209  C1  CHO    66     183.829 119.222  37.875  1.00  0.00           C
ATOM    210  C2  CHO    66     183.279 122.022  39.475  1.00  0.00           C
ATOM    211  ROH CHO    67      78.629 208.772  10.625  1.00  0.00            
ATOM    212  R1  CHO    67      79.479 208.922  13.325  1.00  0.00            
ATOM    213  R2  CHO    67      77.679 209.422  15.375  1.00  0.00            
ATOM    214  R3  CHO    67      78.729 207.172  16.425  1.00  0.00            
ATOM    215  R4  CHO    67      77.329 208.372  18.675  1.00  0.00            
ATOM    216  R5  CHO    67      79.429 207.722  18.625  1.00  0.00            
ATOM    217  C1  CHO    67      78.129 205.622  21.525  1.00  0.00           C
ATOM    218  C2  CHO    67      81.879 207.472  24.325  1.00  0.00           C
ATOM    219  ROH CHO    68      72.779 192.022  42.525  1.00  0.00            
ATOM    220  R1  CHO    68      72.579 192.322  39.725  1.00  0.00            
ATOM    221  R2  CHO    68      74.479 191.372  37.925  1.00  0.00            
ATOM    222  R3  CHO    68      72.379 190.072  36.775  1.00  0.00            
ATOM    223  R4  CHO    68      74.329 190.322  34.625  1.00  0.00            
ATOM    224  R5  CHO    68      72.279 190.972  34.575  1.00  0.00            
ATOM    225  C1  CHO    68      72.279 188.572  31.625  1.00  0.00           C
ATOM    226  C2  CHO    68      70.579 187.072  29.125  1.00  0.00           C
ATOM    227  ROH CHO    69     171.279  25.872  56.275  1.00  0.00            
ATOM    228  R1  CHO    69     171.629  24.972  53.625  1.00  0.00            
ATOM    229  R2  CHO    69     169.529  24.772  51.825  1.00  0.00            
ATOM    230  R3  CHO    69     171.129  26.372  50.275  1.00  0.00            
ATOM    231  R4  CHO    69     169.329  25.022  48.375  1.00  0.00            
ATOM    232  R5  CHO    69     171.479  25.072  48.325  1.00  0.00            
ATOM    233  C1  CHO    69     170.679  26.672  44.925  1.00  0.00           C
ATOM    234  C2  CHO    69     171.829  25.872  41.575  1.00  0.00           C
ATOM    235  ROH CHO    70     211.079   8.222  46.725  1.00  0.00            
ATOM    236  R1  CHO    70     209.079   6.872  45.175  1.00  0.00            
ATOM    237  R2  CHO    70     207.479   8.172  43.375  1.00  0.00            
ATOM    238  R3  CHO    70     208.429   6.272  41.675  1.00  0.00            
ATOM    239  R4  CHO    70     206.329   7.672  40.175  1.00  0.00            
ATOM    240  R5  CHO    70     206.429   5.522  40.525  1.00  0.00            
ATOM    241  C1  CHO    70     206.479   5.522  36.675  1.00  0.00           C
ATOM    242  C2  CHO    70     204.029   4.072  33.625  1.00  0.00           C
ATOM    243  ROH CHO    71     227.429  13.172  39.125  1.00  0.00            
ATOM    244  R1  CHO    71     225.729  14.772  37.475  1.00  0.00            
ATOM    245  R2  CHO    71     226.379  15.472  34.875  1.00  0.00            
ATOM    246  R3  CHO    71     223.929  14.422  34.325  1.00  0.00            
ATOM    247  R4  CHO    71     224.829  15.572  31.775  1.00  0.00            
ATOM    248  R5  CHO    71     222.929  15.972  32.825  1.00  0.00            
ATOM    249  C1  CHO    71     221.579  14.672  29.525  1.00  0.00           C
ATOM    250  C2  CHO    71     219.379  11.972  26.425  1.00  0.00           C
ATOM    251  ROH CHO    72     107.579 213.822  12.925  1.00  0.00            
ATOM    252  R1  CHO    72     107.179 214.022  15.725  1.00  0.00            
ATOM    253  R2  CHO    72     108.179 212.172  17.475  1.00  0.00            
ATOM    254  R3  CHO    72     109.279 214.372  18.675  1.00  0.00            
ATOM    255  R4  CHO    72     108.529 212.622  20.925  1.00  0.00            
ATOM    256  R5  CHO    72     107.929 214.722  20.625  1.00  0.00            
ATOM    257  C1  CHO    72     109.729 214.972  23.975  1.00  0.00           C
ATOM    258  C2  CHO    72     110.929 216.072  28.175  1.00  0.00           C
ATOM    259  ROH CHO    73     188.679 211.722  49.675  1.00  0.00            
ATOM    260  R1  CHO    73     189.329 212.272  46.975  1.00  0.00            
ATOM    261  R2  CHO    73     187.679 211.672  44.875  1.00  0.00            
ATOM    262  R3  CHO    73     188.029 214.322  44.275  1.00  0.00            
ATOM    263  R4  CHO    73     187.479 213.022  41.675  1.00  0.00            
ATOM    264  R5  CHO    73     189.229 214.272  42.175  1.00  0.00            
ATOM    265  C1  CHO    73     187.729 216.272  39.275  1.00  0.00           C
ATOM    266  C2  CHO    73     187.729 216.072  35.625  1.00  0.00           C
ATOM    267  ROH CHO    74     183.479 193.172  50.725  1.00  0.00            
ATOM    268  R1  CHO    74     183.629 194.272  48.075  1.00  0.00            
ATOM    269  R2  CHO    74     184.529 192.772  45.925  1.00  0.00            
ATOM    270  R3  CHO    74     182.129 193.472  44.825  1.00  0.00            
ATOM    271  R4  CHO    74     183.629 192.222  42.625  1.00  0.00            
ATOM    272  R5  CHO    74     182.679 194.222  42.625  1.00  0.00            
ATOM    273  C1  CHO    74     180.829 192.572  39.725  1.00  0.00           C
ATOM    274  C2  CHO    74     180.829 193.322  35.725  1.00  0.00           C
ATOM    275  ROH CHO    75     142.129 152.672  49.875  1.00  0.00            
ATOM    276  R1  CHO    75     142.279 153.072  47.075  1.00  0.00            
ATOM    277  R2  CHO    75     141.179 151.322  45.275  1.00  0.00            
ATOM    278  R3  CHO    75     139.879 153.522  44.325  1.00  0.00            
ATOM    279  R4  CHO    75     140.529 151.972  41.925  1.00  0.00            
ATOM    280  R5  CHO    75     141.029 154.072  42.325  1.00  0.00            
ATOM    281  C1  CHO    75     138.929 154.422  39.125  1.00  0.00           C
ATOM    282  C2  CHO    75     141.279 153.622  36.775  1.00  0.00           C
ATOM    283  ROH CHO    76     108.279 136.972  49.625  1.00  0.00            
ATOM    284  R1  CHO    76     106.829 136.472  47.225  1.00  0.00            
ATOM    285  R2  CHO    76     105.329 134.172  46.875  1.00  0.00            
ATOM    286  R3  CHO    76     103.329 135.922  46.325  1.00  0.00            
ATOM    287  R4  CHO    76     102.579 133.472  44.925  1.00  0.00            
ATOM    288  R5  CHO    76     102.729 135.472  44.025  1.00  0.00            
ATOM    289  C1  CHO    76      99.079 134.672  43.275  1.00  0.00           C
ATOM    290  C2  CHO    76      98.979 132.872  38.975  1.00  0.00           C
ATOM    291  ROH CHO    77     136.029 165.172  23.675  1.00  0.00            
ATOM    292  R1  CHO    77     134.929 165.472  26.275  1.00  0.00            
ATOM    293  R2  CHO    77     134.829 167.872  27.575  1.00  0.00            
ATOM    294  R3  CHO    77     132.179 167.372  27.725  1.00  0.00            
ATOM    295  R4  CHO    77     132.679 169.222  29.975  1.00  0.00            
ATOM    296  R5  CHO    77     131.729 167.272  30.075  1.00  0.00            
ATOM    297  C1  CHO    77     128.929 169.472  31.475  1.00  0.00           C
ATOM    298  C2  CHO    77     128.879 168.072  34.875  1.00  0.00           C
ATOM    299  ROH CHO    78      72.829  95.322  54.725  1.00  0.00            
ATOM    300  R1  CHO    78      74.279  94.372  52.475  1.00  0.00            
ATOM    301  R2  CHO    78      74.129  95.522  49.975  1.00  0.00            
ATOM    302  R3  CHO    78      76.829  95.622  50.225  1.00  0.00            
ATOM    303  R4  CHO    78      76.329  95.472  47.375  1.00  0.00            
ATOM    304  R5  CHO    78      77.629  94.172  48.525  1.00  0.00            
ATOM    305  C1  CHO    78      80.179  95.572  46.075  1.00  0.00           C
ATOM    306  C2  CHO    78      82.279  94.322  43.275  1.00  0.00           C
ATOM    307  ROH CHO    79      59.779 219.822  35.275  1.00  0.00            
ATOM    308  R1  CHO    79      60.179 221.372  32.925  1.00  0.00            
ATOM    309  R2  CHO    79      62.679 221.822  31.825  1.00  0.00            
ATOM    310  R3  CHO    79      61.529 220.772  29.575  1.00  0.00            
ATOM    311  R4  CHO    79      64.329 221.372  28.825  1.00  0.00            
ATOM    312  R5  CHO    79      62.529 222.072  27.775  1.00  0.00            
ATOM    313  C1  CHO    79      64.179 220.172  24.975  1.00  0.00           C
ATOM    314  C2  CHO    79      66.629 220.422  21.075  1.00  0.00           C
ATOM    315  ROH CHO    80      73.429  31.122  44.875  1.00  0.00            
ATOM    316  R1  CHO    80      73.129  31.422  42.075  1.00  0.00            
ATOM    317  R2  CHO    80      74.279  33.522  40.675  1.00  0.00            
ATOM    318  R3  CHO    80      75.379  31.572  39.225  1.00  0.00            
ATOM    319  R4  CHO    80      74.979  33.722  37.275  1.00  0.00            
ATOM    320  R5  CHO    80      74.329  31.672  37.025  1.00  0.00            
ATOM    321  C1  CHO    80      76.479  32.022  33.925  1.00  0.00           C
ATOM    322  C2  CHO    80      78.429  33.172  31.275  1.00  0.00           C
ATOM    323  ROH CHO    81     159.879  16.622  58.425  1.00  0.00            
ATOM    324  R1  CHO    81     160.279  15.672  55.775  1.00  0.00            
ATOM    325  R2  CHO    81     158.329  14.372  54.375  1.00  0.00            
ATOM    326  R3  CHO    81     158.779  16.322  52.525  1.00  0.00            
ATOM    327  R4  CHO    81     158.279  13.872  50.925  1.00  0.00            
ATOM    328  R5  CHO    81     160.029  15.222  50.775  1.00  0.00            
ATOM    329  C1  CHO    81     158.679  15.422  47.225  1.00  0.00           C
ATOM    330  C2  CHO    81     160.429  17.422  44.275  1.00  0.00           C
ATOM    331  ROH CHO    82     192.979 214.422  13.825  1.00  0.00            
ATOM    332  R1  CHO    82     192.979 214.822  16.625  1.00  0.00            
ATOM    333  R2  CHO    82     195.129 214.222  18.225  1.00  0.00            
ATOM    334  R3  CHO    82     194.829 216.772  19.025  1.00  0.00            
ATOM    335  R4  CHO    82     196.279 215.472  21.225  1.00  0.00            
ATOM    336  R5  CHO    82     194.429 216.622  21.375  1.00  0.00            
ATOM    337  C1  CHO    82     196.679 218.622  23.725  1.00  0.00           C
ATOM    338  C2  CHO    82     199.029 221.072  26.575  1.00  0.00           C
ATOM    339  ROH CHO    83     173.229  69.822  27.425  1.00  0.00            
ATOM    340  R1  CHO    83     174.529  70.422  29.825  1.00  0.00            
ATOM    341  R2  CHO    83     173.229  71.422  32.025  1.00  0.00            
ATOM    342  R3  CHO    83     174.329  69.322  33.275  1.00  0.00            
ATOM    343  R4  CHO    83     173.679  71.172  35.475  1.00  0.00            
ATOM    344  R5  CHO    83     175.629  70.272  35.075  1.00  0.00            
ATOM    345  C1  CHO    83     174.979  69.022  38.625  1.00  0.00           C
ATOM    346  C2  CHO    83     173.679  71.672  40.975  1.00  0.00           C
ATOM    347  ROH CHO    84       7.329  22.622  42.025  1.00  0.00            
ATOM    348  R1  CHO    84       5.979  22.522  39.525  1.00  0.00            
ATOM    349  R2  CHO    84       4.179  24.422  38.675  1.00  0.00            
ATOM    350  R3  CHO    84       5.779  24.572  36.475  1.00  0.00            
ATOM    351  R4  CHO    84       3.029  24.922  35.475  1.00  0.00            
ATOM    352  R5  CHO    84       4.529  23.472  34.775  1.00  0.00            
ATOM    353  C1  CHO    84       3.879  25.372  31.525  1.00  0.00           C
ATOM    354  C2  CHO    84       0.629  24.272  29.675  1.00  0.00           C
ATOM    355  ROH CHO    85      87.679  32.722  12.675  1.00  0.00            
ATOM    356  R1  CHO    85      87.029  32.472  15.425  1.00  0.00            
ATOM    357  R2  CHO    85      85.079  30.722  16.325  1.00  0.00            
ATOM    358  R3  CHO    85      87.079  29.772  17.875  1.00  0.00            
ATOM    359  R4  CHO    85      84.729  29.872  19.625  1.00  0.00            
ATOM    360  R5  CHO    85      86.679  30.772  20.025  1.00  0.00            
ATOM    361  C1  CHO    85      86.429  28.522  23.075  1.00  0.00           C
ATOM    362  C2  CHO    85      84.529  27.572  26.925  1.00  0.00           C
ATOM    363  ROH CHO    86      68.679  90.772  24.375  1.00  0.00            
ATOM    364  R1  CHO    86      69.279  90.872  27.125  1.00  0.00            
ATOM    365  R2  CHO    86      67.379  91.472  29.025  1.00  0.00            
ATOM    366  R3  CHO    86      68.279  89.122  30.125  1.00  0.00            
ATOM    367  R4  CHO    86      66.679  90.372  32.225  1.00  0.00            
ATOM    368  R5  CHO    86      68.729  89.672  32.425  1.00  0.00            
ATOM    369  C1  CHO    86      67.079  87.572  35.125  1.00  0.00           C
ATOM    370  C2  CHO    86      65.379  85.572  37.775  1.00  0.00           C
ATOM    371  ROH CHO    87     127.979  70.722  60.725  1.00  0.00            
ATOM    372  R1  CHO    87     127.179  70.772  58.025  1.00  0.00            
ATOM    373  R2  CHO    87     126.629  73.072  56.625  1.00  0.00            
ATOM    374  R3  CHO    87     128.429  72.122  54.875  1.00  0.00            
ATOM    375  R4  CHO    87     127.029  74.222  53.425  1.00  0.00            
ATOM    376  R5  CHO    87     127.279  72.172  52.775  1.00  0.00            
ATOM    377  C1  CHO    87     128.979  73.972  49.875  1.00  0.00           C
ATOM    378  C2  CHO    87     128.579  73.922  45.475  1.00  0.00           C
ATOM    379  ROH CHO    88      15.279 180.572  40.725  1.00  0.00            
ATOM    380  R1  CHO    88      15.929 178.572  38.775  1.00  0.00            
ATOM    381  R2  CHO    88      17.179 179.122  36.375  1.00  0.00            
ATOM    382  R3  CHO    88      18.979 177.322  37.275  1.00  0.00            
ATOM    383  R4  CHO    88      19.679 177.722  34.475  1.00  0.00            
ATOM    384  R5  CHO    88      19.279 175.822  35.425  1.00  0.00            
ATOM    385  C1  CHO    88      22.829 175.172  34.175  1.00  0.00           C
ATOM    386  C2  CHO    88      24.529 172.722  31.175  1.00  0.00           C
ATOM    387  ROH CHO    89      86.929  37.822  50.975  1.00  0.00            
ATOM    388  R1  CHO    89      87.179  39.172  48.475  1.00  0.00            
ATOM    389  R2  CHO    89      89.379  38.822  46.825  1.00  0.00            
ATOM    390  R3  CHO    89      87.429  38.222  44.975  1.00  0.00            
ATOM    391  R4  CHO    89      89.779  39.072  43.425  1.00  0.00            
ATOM    392  R5  CHO    89      87.779  39.872  43.275  1.00  0.00            
ATOM    393  C1  CHO    89      88.229  38.622  39.675  1.00  0.00           C
ATOM    394  C2  CHO    89      89.729  41.172  37.675  1.00  0.00           C
ATOM    395  ROH CHO    90     134.529 201.672  48.775  1.00  0.00            
ATOM    396  R1  CHO    90     135.079 200.972  46.125  1.00  0.00            
ATOM    397  R2  CHO    90     133.579 201.822  43.975  1.00  0.00            
ATOM    398  R3  CHO    90     135.979 202.672  43.025  1.00  0.00            
ATOM    399  R4  CHO    90     134.229 202.622  40.675  1.00  0.00            
ATOM    400  R5  CHO    90     136.179 201.622  40.925  1.00  0.00            
ATOM    401  C1  CHO    90     136.879 203.872  37.825  1.00  0.00           C
ATOM    402  C2  CHO    90     139.879 202.272  36.125  1.00  0.00           C
ATOM    403  ROH CHO    91      83.779  35.722  47.875  1.00  0.00            
ATOM    404  R1  CHO    91      83.229  35.522  45.125  1.00  0.00            
ATOM    405  R2  CHO    91      82.879  37.722  43.525  1.00  0.00            
ATOM    406  R3  CHO    91      84.829  36.522  42.025  1.00  0.00            
ATOM    407  R4  CHO    91      83.279  38.072  40.075  1.00  0.00            
ATOM    408  R5  CHO    91      83.729  35.972  39.975  1.00  0.00            
ATOM    409  C1  CHO    91      85.279  37.172  36.675  1.00  0.00           C
ATOM    410  C2  CHO    91      86.829  39.222  34.125  1.00  0.00           C
ATOM    411  ROH CHO    92      47.079  62.522  12.075  1.00  0.00            
ATOM    412  R1  CHO    92      47.829  62.772  14.775  1.00  0.00            
ATOM    413  R2  CHO    92      46.279  64.072  16.675  1.00  0.00            
ATOM    414  R3  CHO    92      46.479  61.722  18.025  1.00  0.00            
ATOM    415  R4  CHO    92      45.029  63.472  19.825  1.00  0.00            
ATOM    416  R5  CHO    92      46.829  62.372  20.275  1.00  0.00            
ATOM    417  C1  CHO    92      44.479  60.922  22.925  1.00  0.00           C
ATOM    418  C2  CHO    92      46.529  61.872  26.225  1.00  0.00           C
ATOM    419  ROH CHO    93      31.929 211.022  37.225  1.00  0.00            
ATOM    420  R1  CHO    93      30.929 210.872  34.575  1.00  0.00            
ATOM    421  R2  CHO    93      31.529 212.772  32.675  1.00  0.00            
ATOM    422  R3  CHO    93      32.279 210.572  31.225  1.00  0.00            
ATOM    423  R4  CHO    93      31.879 212.672  29.225  1.00  0.00            
ATOM    424  R5  CHO    93      30.979 210.722  29.225  1.00  0.00            
ATOM    425  C1  CHO    93      32.779 210.622  25.875  1.00  0.00           C
ATOM    426  C2  CHO    93      32.679 211.322  22.075  1.00  0.00           C
ATOM    427  ROH CHO    94     120.229  63.622  61.225  1.00  0.00            
ATOM    428  R1  CHO    94     119.179  63.272  58.575  1.00  0.00            
ATOM    429  R2  CHO    94     118.479  65.372  56.975  1.00  0.00            
ATOM    430  R3  CHO    94     120.179  64.172  55.225  1.00  0.00            
ATOM    431  R4  CHO    94     118.129  65.422  53.525  1.00  0.00            
ATOM    432  R5  CHO    94     118.729  63.322  53.475  1.00  0.00            
ATOM    433  C1  CHO    94     119.479  64.322  49.875  1.00  0.00           C
ATOM    434  C2  CHO    94     119.779  64.422  46.125  1.00  0.00           C
ATOM    435  ROH CHO    95      11.079   4.872  34.275  1.00  0.00            
ATOM    436  R1  CHO    95      11.329   5.572  31.575  1.00  0.00            
ATOM    437  R2  CHO    95      10.429   3.972  29.525  1.00  0.00            
ATOM    438  R3  CHO    95       9.029   6.172  28.775  1.00  0.00            
ATOM    439  R4  CHO    95       9.529   4.822  26.275  1.00  0.00            
ATOM    440  R5  CHO    95       9.979   6.872  26.725  1.00  0.00            
ATOM    441  C1  CHO    95       7.729   7.372  23.725  1.00  0.00           C
ATOM    442  C2  CHO    95       6.879   7.922  20.075  1.00  0.00           C
ATOM    443  ROH CHO    96      91.429 222.122  10.375  1.00  0.00            
ATOM    444  R1  CHO    96      91.729 223.222  12.975  1.00  0.00            
ATOM    445  R2  CHO    96      89.679 223.322  14.775  1.00  0.00            
ATOM    446  R3  CHO    96      91.479 222.022  16.375  1.00  0.00            
ATOM    447  R4  CHO    96      89.579 223.322  18.225  1.00  0.00            
ATOM    448  R5  CHO    96      91.779 223.472  18.225  1.00  0.00            
ATOM    449  C1  CHO    96      91.229 222.122  21.775  1.00  0.00           C
ATOM    450  C2  CHO    96      91.129 221.072  25.275  1.00  0.00           C
ATOM    451  ROH CHO    97     129.179  77.572  27.775  1.00  0.00            
ATOM    452  R1  CHO    97     128.879  76.472  30.375  1.00  0.00            
ATOM    453  R2  CHO    97     130.329  77.372  32.525  1.00  0.00            
ATOM    454  R3  CHO    97     127.879  77.672  33.675  1.00  0.00            
ATOM    455  R4  CHO    97     129.779  77.872  35.925  1.00  0.00            
ATOM    456  R5  CHO    97     128.029  76.522  35.775  1.00  0.00            
ATOM    457  C1  CHO    97     127.129  78.422  38.975  1.00  0.00           C
ATOM    458  C2  CHO    97     125.129  78.572  43.325  1.00  0.00           C
ATOM    459  ROH CHO    98     130.579  72.872  26.825  1.00  0.00            
ATOM    460  R1  CHO    98     129.629  71.822  29.275  1.00  0.00            
ATOM    461  R2  CHO    98     131.279  71.322  31.425  1.00  0.00            
ATOM    462  R3  CHO    98     129.479  72.872  32.725  1.00  0.00            
ATOM    463  R4  CHO    98     130.779  71.322  34.825  1.00  0.00            
ATOM    464  R5  CHO    98     128.629  71.522  34.475  1.00  0.00            
ATOM    465  C1  CHO    98     128.829  72.822  38.075  1.00  0.00           C
ATOM    466  C2  CHO    98     127.129  73.722  40.975  1.00  0.00           C
ATOM    467  ROH CHO    99      77.179  17.872  43.225  1.00  0.00            
ATOM    468  R1  CHO    99      78.229  17.222  40.675  1.00  0.00            
ATOM    469  R2  CHO    99      76.779  17.572  38.325  1.00  0.00            
ATOM    470  R3  CHO    99      78.929  19.022  37.575  1.00  0.00            
ATOM    471  R4  CHO    99      77.779  18.072  35.075  1.00  0.00            
ATOM    472  R5  CHO    99      79.829  17.872  35.675  1.00  0.00            
ATOM    473  C1  CHO    99      80.379  19.772  32.425  1.00  0.00           C
ATOM    474  C2  CHO    99      82.579  19.922  29.475  1.00  0.00           C
ATOM    475  ROH CHO   100      18.629  67.572  16.375  1.00  0.00            
ATOM    476  R1  CHO   100      19.479  66.972  18.975  1.00  0.00            
ATOM    477  R2  CHO   100      20.429  68.922  20.725  1.00  0.00            
ATOM    478  R3  CHO   100      18.529  67.872  22.375  1.00  0.00            
ATOM    479  R4  CHO   100      20.379  69.372  24.125  1.00  0.00            
ATOM    480  R5  CHO   100      19.729  67.272  24.375  1.00  0.00            
ATOM    481  C1  CHO   100      18.529  68.672  27.675  1.00  0.00           C
ATOM    482  C2  CHO   100      17.979  70.472  31.025  1.00  0.00           C
ATOM    483  ROH CHO   101     199.879  62.622  22.975  1.00  0.00            
ATOM    484  R1  CHO   101     201.279  61.572  25.175  1.00  0.00            
ATOM    485  R2  CHO   101     200.079  60.022  27.125  1.00  0.00            
ATOM    486  R3  CHO   101     202.029  58.222  26.525  1.00  0.00            
ATOM    487  R4  CHO   101     201.529  57.822  29.375  1.00  0.00            
ATOM    488  R5  CHO   101     203.429  58.222  28.425  1.00  0.00            
ATOM    489  C1  CHO   101     204.229  54.822  30.075  1.00  0.00           C
ATOM    490  C2  CHO   101     204.029  52.272  33.525  1.00  0.00           C
ATOM    491  ROH CHO   102      26.979  28.772   6.975  1.00  0.00            
ATOM    492  R1  CHO   102      26.629  26.372   8.425  1.00  0.00            
ATOM    493  R2  CHO   102      28.779  24.772   9.175  1.00  0.00            
ATOM    494  R3  CHO   102      27.679  25.072  11.675  1.00  0.00            
ATOM    495  R4  CHO   102      29.179  22.522  11.825  1.00  0.00            
ATOM    496  R5  CHO   102      27.079  22.822  12.275  1.00  0.00            
ATOM    497  C1  CHO   102      28.329  21.522  15.625  1.00  0.00           C
ATOM    498  C2  CHO   102      29.429  18.872  16.875  1.00  0.00           C
ATOM    499  ROH CHO   103     144.079  79.622  64.025  1.00  0.00            
ATOM    500  R1  CHO   103     144.429  80.722  61.425  1.00  0.00            
ATOM    501  R2  CHO   103     144.179  79.272  59.125  1.00  0.00            
ATOM    502  R3  CHO   103     142.379  81.222  58.475  1.00  0.00            
ATOM    503  R4  CHO   103     143.379  80.222  55.875  1.00  0.00            
ATOM    504  R5  CHO   103     143.379  82.322  56.575  1.00  0.00            
ATOM    505  C1  CHO   103     141.229  82.622  53.375  1.00  0.00           C
ATOM    506  C2  CHO   103     140.529  82.272  49.325  1.00  0.00           C
ATOM    507  ROH CHO   104     125.979  74.072  24.675  1.00  0.00            
ATOM    508  R1  CHO   104     125.279  74.822  27.275  1.00  0.00            
ATOM    509  R2  CHO   104     123.379  73.522  28.775  1.00  0.00            
ATOM    510  R3  CHO   104     125.379  73.322  30.575  1.00  0.00            
ATOM    511  R4  CHO   104     122.979  73.372  32.225  1.00  0.00            
ATOM    512  R5  CHO   104     124.679  74.672  32.425  1.00  0.00            
ATOM    513  C1  CHO   104     124.629  73.122  35.925  1.00  0.00           C
ATOM    514  C2  CHO   104     122.679  74.672  39.475  1.00  0.00           C
ATOM    515  ROH CHO   105      17.229  62.022  53.525  1.00  0.00            
ATOM    516  R1  CHO   105      16.629  63.222  51.025  1.00  0.00            
ATOM    517  R2  CHO   105      18.079  62.722  48.725  1.00  0.00            
ATOM    518  R3  CHO   105      15.629  62.072  47.725  1.00  0.00            
ATOM    519  R4  CHO   105      17.129  63.172  45.425  1.00  0.00            
ATOM    520  R5  CHO   105      15.179  63.822  46.125  1.00  0.00            
ATOM    521  C1  CHO   105      14.279  62.872  42.575  1.00  0.00           C
ATOM    522  C2  CHO   105      15.329  65.422  39.025  1.00  0.00           C
ATOM    523  ROH CHO   106      99.229  19.422  12.025  1.00  0.00            
ATOM    524  R1  CHO   106      99.279  19.672  14.825  1.00  0.00            
ATOM    525  R2  CHO   106      97.129  20.622  16.275  1.00  0.00            
ATOM    526  R3  CHO   106      97.429  18.272  17.625  1.00  0.00            
ATOM    527  R4  CHO   106      95.779  19.972  19.375  1.00  0.00            
ATOM    528  R5  CHO   106      97.679  18.972  19.925  1.00  0.00            
ATOM    529  C1  CHO   106      95.329  17.372  22.475  1.00  0.00           C
ATOM    530  C2  CHO   106      95.379  18.072  26.525  1.00  0.00           C
ATOM    531  ROH CHO   107     158.879 223.722  16.375  1.00  0.00            
ATOM    532  R1  CHO   107     158.929 222.522  18.925  1.00  0.00            
ATOM    533  R2  CHO   107     161.229 222.372  20.475  1.00  0.00            
ATOM    534  R3  CHO   107     159.729 223.622  22.325  1.00  0.00            
ATOM    535  R4  CHO   107     161.629 221.972  23.875  1.00  0.00            
ATOM    536  R5  CHO   107     159.429 221.972  24.075  1.00  0.00            
ATOM    537  C1  CHO   107     160.429 222.922  27.625  1.00  0.00           C
ATOM    538  C2  CHO   107     160.029 221.222  31.675  1.00  0.00           C
ATOM    539  ROH CHO   108     138.929 194.772  50.675  1.00  0.00            
ATOM    540  R1  CHO   108     137.879 194.622  48.025  1.00  0.00            
ATOM    541  R2  CHO   108     137.129 196.872  46.625  1.00  0.00            
ATOM    542  R3  CHO   108     138.829 195.872  44.725  1.00  0.00            
ATOM    543  R4  CHO   108     136.979 197.572  43.225  1.00  0.00            
ATOM    544  R5  CHO   108     137.479 195.472  42.825  1.00  0.00            
ATOM    545  C1  CHO   108     138.529 196.972  39.475  1.00  0.00           C
ATOM    546  C2  CHO   108     139.879 196.872  36.375  1.00  0.00           C
ATOM    547  ROH CHO   109      31.679 200.272   7.375  1.00  0.00            
ATOM    548  R1  CHO   109      29.179 199.172   8.175  1.00  0.00            
ATOM    549  R2  CHO   109      28.779 198.072  10.675  1.00  0.00            
ATOM    550  R3  CHO   109      26.679 199.822  10.725  1.00  0.00            
ATOM    551  R4  CHO   109      26.029 197.822  12.775  1.00  0.00            
ATOM    552  R5  CHO   109      24.779 198.422  11.125  1.00  0.00            
ATOM    553  C1  CHO   109      22.479 199.322  14.025  1.00  0.00           C
ATOM    554  C2  CHO   109      18.629 201.572  15.175  1.00  0.00           C
ATOM    555  ROH CHO   110     202.729  56.122  54.875  1.00  0.00            
ATOM    556  R1  CHO   110     201.129  57.272  52.875  1.00  0.00            
ATOM    557  R2  CHO   110     202.179  58.922  50.925  1.00  0.00            
ATOM    558  R3  CHO   110     200.979  57.172  49.225  1.00  0.00            
ATOM    559  R4  CHO   110     200.629  59.772  47.975  1.00  0.00            
ATOM    560  R5  CHO   110     199.029  58.322  48.425  1.00  0.00            
ATOM    561  C1  CHO   110     198.579  58.622  44.675  1.00  0.00           C
ATOM    562  C2  CHO   110     197.179  61.672  43.275  1.00  0.00           C
ATOM    563  ROH CHO   111      77.929  67.772  57.325  1.00  0.00            
ATOM    564  R1  CHO   111      78.529  67.972  54.575  1.00  0.00            
ATOM    565  R2  CHO   111      78.529  70.372  53.225  1.00  0.00            
ATOM    566  R3  CHO   111      81.029  69.622  52.525  1.00  0.00            
ATOM    567  R4  CHO   111      80.179  71.372  50.375  1.00  0.00            
ATOM    568  R5  CHO   111      80.929  69.372  50.175  1.00  0.00            
ATOM    569  C1  CHO   111      83.529  71.222  48.025  1.00  0.00           C
ATOM    570  C2  CHO   111      83.279  75.472  47.775  1.00  0.00           C
ATOM    571  ROH CHO   112      91.579  19.872  47.725  1.00  0.00            
ATOM    572  R1  CHO   112      92.729  19.322  45.175  1.00  0.00            
ATOM    573  R2  CHO   112      91.279  18.622  42.975  1.00  0.00            
ATOM    574  R3  CHO   112      92.529  20.722  41.825  1.00  0.00            
ATOM    575  R4  CHO   112      92.429  18.722  39.725  1.00  0.00            
ATOM    576  R5  CHO   112      94.229  19.722  40.475  1.00  0.00            
ATOM    577  C1  CHO   112      94.329  20.722  36.725  1.00  0.00           C
ATOM    578  C2  CHO   112      94.129  22.022  33.275  1.00  0.00           C
ATOM    579  ROH CHO   113     148.629  66.272  60.225  1.00  0.00            
ATOM    580  R1  CHO   113     149.679  65.772  57.625  1.00  0.00            
ATOM    581  R2  CHO   113     149.379  67.522  55.575  1.00  0.00            
ATOM    582  R3  CHO   113     152.079  67.322  55.425  1.00  0.00            
ATOM    583  R4  CHO   113     151.279  68.222  52.725  1.00  0.00            
ATOM    584  R5  CHO   113     152.529  66.472  53.225  1.00  0.00            
ATOM    585  C1  CHO   113     154.929  68.422  50.975  1.00  0.00           C
ATOM    586  C2  CHO   113     158.879  67.772  50.725  1.00  0.00           C
ATOM    587  ROH CHO   114     127.429  95.422  34.775  1.00  0.00            
ATOM    588  R1  CHO   114     126.579  96.072  37.375  1.00  0.00            
ATOM    589  R2  CHO   114     125.929  94.172  39.275  1.00  0.00            
ATOM    590  R3  CHO   114     127.729  95.422  40.825  1.00  0.00            
ATOM    591  R4  CHO   114     126.229  93.772  42.725  1.00  0.00            
ATOM    592  R5  CHO   114     126.579  95.922  42.875  1.00  0.00            
ATOM    593  C1  CHO   114     128.129  94.822  46.125  1.00  0.00           C
ATOM    594  C2  CHO   114     127.229  97.072  49.025  1.00  0.00           C
ATOM    595  ROH CHO   115      32.129 175.022  11.875  1.00  0.00            
ATOM    596  R1  CHO   115      29.879 175.872  13.375  1.00  0.00            
ATOM    597  R2  CHO   115      30.079 176.472  16.075  1.00  0.00            
ATOM    598  R3  CHO   115      28.929 178.822  15.275  1.00  0.00            
ATOM    599  R4  CHO   115      29.079 179.022  18.225  1.00  0.00            
ATOM    600  R5  CHO   115      27.329 179.322  16.975  1.00  0.00            
ATOM    601  C1  CHO   115      27.479 182.672  18.725  1.00  0.00           C
ATOM    602  C2  CHO   115      27.679 182.772  22.075  1.00  0.00           C
ATOM    603  ROH CHO   116      41.629 184.822  13.725  1.00  0.00            
ATOM    604  R1  CHO   116      42.979 185.122  16.225  1.00  0.00            
ATOM    605  R2  CHO   116      41.629 185.022  18.625  1.00  0.00            
ATOM    606  R3  CHO   116      43.429 183.072  19.175  1.00  0.00            
ATOM    607  R4  CHO   116      42.179 183.722  21.775  1.00  0.00            
ATOM    608  R5  CHO   116      44.279 183.722  21.325  1.00  0.00            
ATOM    609  C1  CHO   116      44.179 181.122  24.125  1.00  0.00           C
ATOM    610  C2  CHO   116      44.929 180.322  27.775  1.00  0.00           C
ATOM    611  ROH CHO   117      59.579  61.122  15.175  1.00  0.00            
ATOM    612  R1  CHO   117      60.829  62.272  17.425  1.00  0.00            
ATOM    613  R2  CHO   117      59.479  63.872  19.225  1.00  0.00            
ATOM    614  R3  CHO   117      60.429  62.122  21.025  1.00  0.00            
ATOM    615  R4  CHO   117      59.629  64.472  22.625  1.00  0.00            
ATOM    616  R5  CHO   117      61.579  63.472  22.625  1.00  0.00            
ATOM    617  C1  CHO   117      60.579  63.122  26.325  1.00  0.00           C
ATOM    618  C2  CHO   117      63.429  64.322  28.975  1.00  0.00           C
ATOM    619  ROH CHO   118      38.779 198.172   8.675  1.00  0.00            
ATOM    620  R1  CHO   118      37.379 200.022  10.325  1.00  0.00            
ATOM    621  R2  CHO   118      37.479 199.922  13.125  1.00  0.00            
ATOM    622  R3  CHO   118      38.229 202.522  12.875  1.00  0.00            
ATOM    623  R4  CHO   118      38.079 202.072  15.725  1.00  0.00            
ATOM    624  R5  CHO   118      37.079 203.622  14.625  1.00  0.00            
ATOM    625  C1  CHO   118      39.129 205.722  17.075  1.00  0.00           C
ATOM    626  C2  CHO   118      39.329 203.922  20.275  1.00  0.00           C
ATOM    627  ROH CHO   119     137.479  74.372  63.275  1.00  0.00            
ATOM    628  R1  CHO   119     136.129  74.122  60.775  1.00  0.00            
ATOM    629  R2  CHO   119     136.779  75.722  58.625  1.00  0.00            
ATOM    630  R3  CHO   119     137.029  73.322  57.375  1.00  0.00            
ATOM    631  R4  CHO   119     137.029  75.322  55.175  1.00  0.00            
ATOM    632  R5  CHO   119     135.729  73.572  55.375  1.00  0.00            
ATOM    633  C1  CHO   119     137.429  72.822  52.025  1.00  0.00           C
ATOM    634  C2  CHO   119     138.679  71.072  47.975  1.00  0.00           C
ATOM    635  ROH CHO   120      14.379  71.622  17.025  1.00  0.00            
ATOM    636  R1  CHO   120      15.729  71.422  19.525  1.00  0.00            
ATOM    637  R2  CHO   120      17.779  73.072  20.225  1.00  0.00            
ATOM    638  R3  CHO   120      16.229  73.572  22.425  1.00  0.00            
ATOM    639  R4  CHO   120      18.979  73.272  23.475  1.00  0.00            
ATOM    640  R5  CHO   120      17.179  72.172  24.125  1.00  0.00            
ATOM    641  C1  CHO   120      18.179  73.822  27.425  1.00  0.00           C
ATOM    642  C2  CHO   120      18.329  75.772  29.975  1.00  0.00           C
ATOM    643  ROH CHO   121      92.129  13.322  48.375  1.00  0.00            
ATOM    644  R1  CHO   121      93.729  14.522  46.425  1.00  0.00            
ATOM    645  R2  CHO   121      95.029  13.072  44.425  1.00  0.00            
ATOM    646  R3  CHO   121      93.729  14.822  42.775  1.00  0.00            
ATOM    647  R4  CHO   121      95.679  13.472  41.075  1.00  0.00            
ATOM    648  R5  CHO   121      95.429  15.622  41.325  1.00  0.00            
ATOM    649  C1  CHO   121      94.829  15.322  37.525  1.00  0.00           C
ATOM    650  C2  CHO   121      95.979  15.272  34.575  1.00  0.00           C
ATOM    651  ROH CHO   122     180.679  60.922  59.425  1.00  0.00            
ATOM    652  R1  CHO   122     180.929  59.772  56.825  1.00  0.00            
ATOM    653  R2  CHO   122     178.729  59.372  55.175  1.00  0.00            
ATOM    654  R3  CHO   122     180.229  60.822  53.425  1.00  0.00            
ATOM    655  R4  CHO   122     177.929  59.872  51.825  1.00  0.00            
ATOM    656  R5  CHO   122     180.029  59.622  51.375  1.00  0.00            
ATOM    657  C1  CHO   122     178.879  61.522  48.275  1.00  0.00           C
ATOM    658  C2  CHO   122     176.929  63.172  45.425  1.00  0.00           C
ATOM    659  ROH CHO   123     171.829  20.572  21.125  1.00  0.00            
ATOM    660  R1  CHO   123     170.979  21.622  23.625  1.00  0.00            
ATOM    661  R2  CHO   123     170.729  20.072  25.875  1.00  0.00            
ATOM    662  R3  CHO   123     172.429  21.872  26.975  1.00  0.00            
ATOM    663  R4  CHO   123     171.179  20.572  29.275  1.00  0.00            
ATOM    664  R5  CHO   123     171.279  22.722  28.925  1.00  0.00            
ATOM    665  C1  CHO   123     173.079  22.572  32.275  1.00  0.00           C
ATOM    666  C2  CHO   123     172.329  21.522  35.625  1.00  0.00           C
ATOM    667  ROH CHO   124      65.579 214.322  10.525  1.00  0.00            
ATOM    668  R1  CHO   124      63.729 214.722  12.675  1.00  0.00            
ATOM    669  R2  CHO   124      63.629 212.972  14.825  1.00  0.00            
ATOM    670  R3  CHO   124      63.979 215.272  16.225  1.00  0.00            
ATOM    671  R4  CHO   124      63.679 213.222  18.275  1.00  0.00            
ATOM    672  R5  CHO   124      62.529 215.072  18.125  1.00  0.00            
ATOM    673  C1  CHO   124      63.979 215.522  21.625  1.00  0.00           C
ATOM    674  C2  CHO   124      64.029 213.622  24.575  1.00  0.00           C
ATOM    675  ROH CHO   125     184.129 101.572  59.025  1.00  0.00            
ATOM    676  R1  CHO   125     183.179 102.372  56.475  1.00  0.00            
ATOM    677  R2  CHO   125     183.379 100.772  54.225  1.00  0.00            
ATOM    678  R3  CHO   125     180.679 101.172  54.075  1.00  0.00            
ATOM    679  R4  CHO   125     181.429 100.022  51.475  1.00  0.00            
ATOM    680  R5  CHO   125     180.279 101.872  51.825  1.00  0.00            
ATOM    681  C1  CHO   125     177.729  99.922  49.775  1.00  0.00           C
ATOM    682  C2  CHO   125     176.529 100.722  46.825  1.00  0.00           C
ATOM    683  ROH CHO   126      61.079  75.972  53.575  1.00  0.00            
ATOM    684  R1  CHO   126      61.729  74.472  51.275  1.00  0.00            
ATOM    685  R2  CHO   126      60.129  74.472  49.025  1.00  0.00            
ATOM    686  R3  CHO   126      62.479  75.172  47.775  1.00  0.00            
ATOM    687  R4  CHO   126      60.979  73.672  45.775  1.00  0.00            
ATOM    688  R5  CHO   126      63.029  73.322  46.425  1.00  0.00            
ATOM    689  C1  CHO   126      63.629  73.922  42.725  1.00  0.00           C
ATOM    690  C2  CHO   126      66.329  73.822  39.975  1.00  0.00           C
ATOM    691  ROH CHO   127     203.079 198.522  47.725  1.00  0.00            
ATOM    692  R1  CHO   127     202.979 198.622  44.925  1.00  0.00            
ATOM    693  R2  CHO   127     204.979 197.672  43.325  1.00  0.00            
ATOM    694  R3  CHO   127     202.979 196.272  42.175  1.00  0.00            
ATOM    695  R4  CHO   127     205.229 195.922  40.325  1.00  0.00            
ATOM    696  R5  CHO   127     203.229 196.672  39.825  1.00  0.00            
ATOM    697  C1  CHO   127     203.429 193.622  37.475  1.00  0.00           C
ATOM    698  C2  CHO   127     203.329 192.622  34.425  1.00  0.00           C
ATOM    699  ROH CHO   128     153.179  61.472  29.025  1.00  0.00            
ATOM    700  R1  CHO   128     153.629  60.372  31.575  1.00  0.00            
ATOM    701  R2  CHO   128     154.629  61.872  33.675  1.00  0.00            
ATOM    702  R3  CHO   128     152.429  60.972  34.975  1.00  0.00            
ATOM    703  R4  CHO   128     154.079  62.222  37.075  1.00  0.00            
ATOM    704  R5  CHO   128     153.229  60.172  37.075  1.00  0.00            
ATOM    705  C1  CHO   128     151.679  61.572  40.325  1.00  0.00           C
ATOM    706  C2  CHO   128     149.729  61.022  43.325  1.00  0.00           C
ATOM    707  ROH CHO   129       0.729 216.022  39.975  1.00  0.00            
ATOM    708  R1  CHO   129       0.029 217.072  37.375  1.00  0.00            
ATOM    709  R2  CHO   129       1.329 219.272  36.325  1.00  0.00            
ATOM    710  R3  CHO   129       1.729 217.572  34.225  1.00  0.00            
ATOM    711  R4  CHO   129       1.429 220.222  32.975  1.00  0.00            
ATOM    712  R5  CHO   129       0.329 218.422  32.475  1.00  0.00            
ATOM    713  C1  CHO   129       1.879 219.172  29.075  1.00  0.00           C
ATOM    714  C2  CHO   129       1.929 220.422  26.225  1.00  0.00           C
ATOM    715  ROH CHO   130     150.879 205.672  17.125  1.00  0.00            
ATOM    716  R1  CHO   130     151.029 204.322  19.625  1.00  0.00            
ATOM    717  R2  CHO   130     153.279 204.172  21.175  1.00  0.00            
ATOM    718  R3  CHO   130     151.679 205.172  23.075  1.00  0.00            
ATOM    719  R4  CHO   130     153.779 203.772  24.575  1.00  0.00            
ATOM    720  R5  CHO   130     151.629 203.472  24.775  1.00  0.00            
ATOM    721  C1  CHO   130     152.529 204.422  28.375  1.00  0.00           C
ATOM    722  C2  CHO   130     151.079 203.772  31.775  1.00  0.00           C
ATOM    723  ROH CHO   131      33.379  74.322  49.725  1.00  0.00            
ATOM    724  R1  CHO   131      34.129  74.272  46.975  1.00  0.00            
ATOM    725  R2  CHO   131      33.679  72.072  45.375  1.00  0.00            
ATOM    726  R3  CHO   131      32.429  73.872  43.775  1.00  0.00            
ATOM    727  R4  CHO   131      33.179  71.672  41.975  1.00  0.00            
ATOM    728  R5  CHO   131      33.629  73.822  41.725  1.00  0.00            
ATOM    729  C1  CHO   131      31.679  73.172  38.475  1.00  0.00           C
ATOM    730  C2  CHO   131      33.579  72.172  35.175  1.00  0.00           C
ATOM    731  ROH CHO   132     200.829  29.122  52.325  1.00  0.00            
ATOM    732  R1  CHO   132     201.179  28.122  49.675  1.00  0.00            
ATOM    733  R2  CHO   132     199.079  27.222  48.125  1.00  0.00            
ATOM    734  R3  CHO   132     200.079  29.072  46.375  1.00  0.00            
ATOM    735  R4  CHO   132     198.529  27.172  44.725  1.00  0.00            
ATOM    736  R5  CHO   132     200.579  27.772  44.425  1.00  0.00            
ATOM    737  C1  CHO   132     199.079  28.872  41.075  1.00  0.00           C
ATOM    738  C2  CHO   132     196.179  26.772  40.425  1.00  0.00           C
ATOM    739  ROH CHO   133      86.629 104.172  25.975  1.00  0.00            
ATOM    740  R1  CHO   133      86.079 103.222  28.575  1.00  0.00            
ATOM    741  R2  CHO   133      87.579 104.022  30.775  1.00  0.00            
ATOM    742  R3  CHO   133      85.179 104.672  31.775  1.00  0.00            
ATOM    743  R4  CHO   133      87.079 105.172  33.975  1.00  0.00            
ATOM    744  R5  CHO   133      85.279 103.922  34.075  1.00  0.00            
ATOM    745  C1  CHO   133      84.479 106.472  36.825  1.00  0.00           C
ATOM    746  C2  CHO   133      85.079 109.672  38.775  1.00  0.00           C
ATOM    747  ROH CHO   134     189.429 222.772  50.075  1.00  0.00            
ATOM    748  R1  CHO   134     190.629 224.422  48.125  1.00  0.00            
ATOM    749  R2  CHO   134     191.179 223.522  45.575  1.00  0.00            
ATOM    750  R3  CHO   134     189.729 225.672  44.825  1.00  0.00            
ATOM    751  R4  CHO   134     190.679 224.522  42.325  1.00  0.00            
ATOM    752  R5  CHO   134     190.929 226.622  42.975  1.00  0.00            
ATOM    753  C1  CHO   134     189.029 227.172  39.725  1.00  0.00           C
ATOM    754  C2  CHO   134     189.729 230.322  37.975  1.00  0.00           C
ATOM    755  ROH CHO   135     144.129 196.722  49.725  1.00  0.00            
ATOM    756  R1  CHO   135     142.579 196.072  47.425  1.00  0.00            
ATOM    757  R2  CHO   135     143.229 196.972  44.875  1.00  0.00            
ATOM    758  R3  CHO   135     143.179 194.322  44.275  1.00  0.00            
ATOM    759  R4  CHO   135     143.579 195.672  41.675  1.00  0.00            
ATOM    760  R5  CHO   135     141.979 194.272  42.175  1.00  0.00            
ATOM    761  C1  CHO   135     143.679 192.472  39.275  1.00  0.00           C
ATOM    762  C2  CHO   135     143.579 188.622  37.225  1.00  0.00           C
ATOM    763  ROH CHO   136     212.679 105.772  58.425  1.00  0.00            
ATOM    764  R1  CHO   136     211.979 104.922  55.825  1.00  0.00            
ATOM    765  R2  CHO   136     209.679 103.522  55.225  1.00  0.00            
ATOM    766  R3  CHO   136     209.279 105.522  53.425  1.00  0.00            
ATOM    767  R4  CHO   136     207.029 103.722  53.025  1.00  0.00            
ATOM    768  R5  CHO   136     208.429 104.472  51.525  1.00  0.00            
ATOM    769  C1  CHO   136     205.129 105.722  50.025  1.00  0.00           C
ATOM    770  C2  CHO   136     202.479 105.922  48.975  1.00  0.00           C
ATOM    771  ROH CHO   137     158.329  41.972  58.425  1.00  0.00            
ATOM    772  R1  CHO   137     158.029  41.772  55.625  1.00  0.00            
ATOM    773  R2  CHO   137     156.279  39.972  54.425  1.00  0.00            
ATOM    774  R3  CHO   137     155.329  42.222  53.175  1.00  0.00            
ATOM    775  R4  CHO   137     155.379  40.172  51.075  1.00  0.00            
ATOM    776  R5  CHO   137     156.279  42.172  51.025  1.00  0.00            
ATOM    777  C1  CHO   137     153.979  42.422  47.975  1.00  0.00           C
ATOM    778  C2  CHO   137     153.779  44.022  43.975  1.00  0.00           C
ATOM    779  ROH CHO   138     126.029  13.972  19.075  1.00  0.00            
ATOM    780  R1  CHO   138     126.879  13.472  21.725  1.00  0.00            
ATOM    781  R2  CHO   138     127.679  15.422  23.475  1.00  0.00            
ATOM    782  R3  CHO   138     125.829  14.372  25.075  1.00  0.00            
ATOM    783  R4  CHO   138     127.879  15.322  26.925  1.00  0.00            
ATOM    784  R5  CHO   138     127.079  13.322  26.875  1.00  0.00            
ATOM    785  C1  CHO   138     126.179  14.272  30.475  1.00  0.00           C
ATOM    786  C2  CHO   138     125.479  14.822  33.825  1.00  0.00           C
ATOM    787  ROH CHO   139     188.579  51.072  26.425  1.00  0.00            
ATOM    788  R1  CHO   139     190.179  50.672  28.725  1.00  0.00            
ATOM    789  R2  CHO   139     190.479  52.572  30.725  1.00  0.00            
ATOM    790  R3  CHO   139     189.629  50.572  32.325  1.00  0.00            
ATOM    791  R4  CHO   139     191.029  52.422  34.125  1.00  0.00            
ATOM    792  R5  CHO   139     191.429  50.272  33.925  1.00  0.00            
ATOM    793  C1  CHO   139     190.579  50.472  37.625  1.00  0.00           C
ATOM    794  C2  CHO   139     190.129  49.822  40.675  1.00  0.00           C
ATOM    795  ROH CHO   140      72.179  70.222  54.825  1.00  0.00            
ATOM    796  R1  CHO   140      73.729  69.672  52.575  1.00  0.00            
ATOM    797  R2  CHO   140      73.179  70.722  50.075  1.00  0.00            
ATOM    798  R3  CHO   140      75.779  71.522  50.225  1.00  0.00            
ATOM    799  R4  CHO   140      75.079  71.772  47.375  1.00  0.00            
ATOM    800  R5  CHO   140      76.779  70.672  48.225  1.00  0.00            
ATOM    801  C1  CHO   140      78.629  73.072  45.925  1.00  0.00           C
ATOM    802  C2  CHO   140      81.379  72.572  43.525  1.00  0.00           C
ATOM    803  ROH CHO   141     178.029  13.422  21.425  1.00  0.00            
ATOM    804  R1  CHO   141     177.129  11.822  23.525  1.00  0.00            
ATOM    805  R2  CHO   141     178.679  11.222  25.775  1.00  0.00            
ATOM    806  R3  CHO   141     176.579  12.222  27.125  1.00  0.00            
ATOM    807  R4  CHO   141     177.929  10.472  29.025  1.00  0.00            
ATOM    808  R5  CHO   141     175.829  10.372  28.475  1.00  0.00            
ATOM    809  C1  CHO   141     175.529  10.972  32.225  1.00  0.00           C
ATOM    810  C2  CHO   141     178.179  12.772  35.575  1.00  0.00           C
ATOM    811  ROH CHO   142      57.279 186.122  46.325  1.00  0.00            
ATOM    812  R1  CHO   142      56.879 185.172  43.675  1.00  0.00            
ATOM    813  R2  CHO   142      54.329 184.772  42.625  1.00  0.00            
ATOM    814  R3  CHO   142      55.229 186.422  40.675  1.00  0.00            
ATOM    815  R4  CHO   142      52.329 186.172  40.175  1.00  0.00            
ATOM    816  R5  CHO   142      53.929 185.822  38.725  1.00  0.00            
ATOM    817  C1  CHO   142      51.979 188.572  36.875  1.00  0.00           C
ATOM    818  C2  CHO   142      52.529 188.822  32.675  1.00  0.00           C
ATOM    819  ROH CHO   143     110.729  79.572  28.325  1.00  0.00            
ATOM    820  R1  CHO   143     109.279  77.922  30.075  1.00  0.00            
ATOM    821  R2  CHO   143     110.429  76.372  32.025  1.00  0.00            
ATOM    822  R3  CHO   143     108.679  77.672  33.675  1.00  0.00            
ATOM    823  R4  CHO   143     109.679  75.472  35.275  1.00  0.00            
ATOM    824  R5  CHO   143     107.629  75.922  34.875  1.00  0.00            
ATOM    825  C1  CHO   143     107.629  76.122  38.725  1.00  0.00           C
ATOM    826  C2  CHO   143     108.279  73.222  39.625  1.00  0.00           C
ATOM    827  ROH CHO   144     126.979 221.572  49.525  1.00  0.00            
ATOM    828  R1  CHO   144     126.429 221.272  46.775  1.00  0.00            
ATOM    829  R2  CHO   144     126.979 223.272  44.925  1.00  0.00            
ATOM    830  R3  CHO   144     128.379 221.322  43.675  1.00  0.00            
ATOM    831  R4  CHO   144     127.479 223.072  41.525  1.00  0.00            
ATOM    832  R5  CHO   144     127.179 220.872  41.675  1.00  0.00            
ATOM    833  C1  CHO   144     129.079 221.072  38.325  1.00  0.00           C
ATOM    834  C2  CHO   144     129.429 221.222  34.175  1.00  0.00           C
ATOM    835  ROH CHO   145     199.679  51.722  56.525  1.00  0.00            
ATOM    836  R1  CHO   145     198.629  52.972  54.225  1.00  0.00            
ATOM    837  R2  CHO   145     199.879  52.822  51.775  1.00  0.00            
ATOM    838  R3  CHO   145     197.479  51.922  50.925  1.00  0.00            
ATOM    839  R4  CHO   145     198.529  53.422  48.625  1.00  0.00            
ATOM    840  R5  CHO   145     196.579  53.722  49.575  1.00  0.00            
ATOM    841  C1  CHO   145     195.479  52.872  46.025  1.00  0.00           C
ATOM    842  C2  CHO   145     196.579  54.622  42.725  1.00  0.00           C
ATOM    843  ROH CHO   146     120.729  83.722  29.775  1.00  0.00            
ATOM    844  R1  CHO   146     119.529  83.972  32.325  1.00  0.00            
ATOM    845  R2  CHO   146     117.379  82.422  33.075  1.00  0.00            
ATOM    846  R3  CHO   146     118.979  81.822  35.175  1.00  0.00            
ATOM    847  R4  CHO   146     116.279  81.422  36.225  1.00  0.00            
ATOM    848  R5  CHO   146     117.829  82.672  37.125  1.00  0.00            
ATOM    849  C1  CHO   146     117.179  80.272  40.025  1.00  0.00           C
ATOM    850  C2  CHO   146     119.429  77.022  42.425  1.00  0.00           C
ATOM    851  ROH CHO   147      85.779  88.922  26.975  1.00  0.00            
ATOM    852  R1  CHO   147      84.579  88.072  29.425  1.00  0.00            
ATOM    853  R2  CHO   147      86.079  87.022  31.475  1.00  0.00            
ATOM    854  R3  CHO   147      84.829  88.972  32.925  1.00  0.00            
ATOM    855  R4  CHO   147      85.629  86.972  34.925  1.00  0.00            
ATOM    856  R5  CHO   147      83.629  87.772  34.625  1.00  0.00            
ATOM    857  C1  CHO   147      84.229  88.772  38.275  1.00  0.00           C
ATOM    858  C2  CHO   147      84.679  89.072  41.425  1.00  0.00           C
ATOM    859  ROH CHO   148      18.079  84.022  51.325  1.00  0.00            
ATOM    860  R1  CHO   148      17.979  82.522  48.975  1.00  0.00            
ATOM    861  R2  CHO   148      15.979  82.772  47.075  1.00  0.00            
ATOM    862  R3  CHO   148      18.079  83.172  45.375  1.00  0.00            
ATOM    863  R4  CHO   148      15.679  83.172  43.675  1.00  0.00            
ATOM    864  R5  CHO   148      17.479  81.922  43.425  1.00  0.00            
ATOM    865  C1  CHO   148      17.479  83.772  40.075  1.00  0.00           C
ATOM    866  C2  CHO   148      18.979  85.822  35.525  1.00  0.00           C
ATOM    867  ROH CHO   149      64.929 170.572  43.775  1.00  0.00            
ATOM    868  R1  CHO   149      64.579 172.622  41.825  1.00  0.00            
ATOM    869  R2  CHO   149      66.479 174.622  41.475  1.00  0.00            
ATOM    870  R3  CHO   149      66.379 173.772  38.825  1.00  0.00            
ATOM    871  R4  CHO   149      66.529 176.672  38.625  1.00  0.00            
ATOM    872  R5  CHO   149      65.029 175.422  37.725  1.00  0.00            
ATOM    873  C1  CHO   149      66.479 177.122  34.625  1.00  0.00           C
ATOM    874  C2  CHO   149      67.679 180.222  32.525  1.00  0.00           C
ATOM    875  ROH CHO   150     165.029  64.022  30.575  1.00  0.00            
ATOM    876  R1  CHO   150     164.779  64.272  33.375  1.00  0.00            
ATOM    877  R2  CHO   150     164.929  62.122  35.075  1.00  0.00            
ATOM    878  R3  CHO   150     166.829  63.622  36.275  1.00  0.00            
ATOM    879  R4  CHO   150     165.479  62.222  38.475  1.00  0.00            
ATOM    880  R5  CHO   150     165.829  64.372  38.325  1.00  0.00            
ATOM    881  C1  CHO   150     167.629  63.722  41.625  1.00  0.00           C
ATOM    882  C2  CHO   150     166.129  63.472  46.025  1.00  0.00           C
ATOM    883  ROH CHO   151     210.329  31.122  51.575  1.00  0.00            
ATOM    884  R1  CHO   151     209.779  32.422  49.125  1.00  0.00            
ATOM    885  R2  CHO   151     211.379  32.222  46.875  1.00  0.00            
ATOM    886  R3  CHO   151     209.079  31.422  45.675  1.00  0.00            
ATOM    887  R4  CHO   151     210.779  32.322  43.475  1.00  0.00            
ATOM    888  R5  CHO   151     208.779  33.022  43.925  1.00  0.00            
ATOM    889  C1  CHO   151     208.279  31.672  40.375  1.00  0.00           C
ATOM    890  C2  CHO   151     208.229  32.322  37.025  1.00  0.00           C
ATOM    891  ROH CHO   152     203.729  82.122  24.675  1.00  0.00            
ATOM    892  R1  CHO   152     204.529  80.872  27.075  1.00  0.00            
ATOM    893  R2  CHO   152     204.429  82.122  29.525  1.00  0.00            
ATOM    894  R3  CHO   152     202.979  79.922  30.225  1.00  0.00            
ATOM    895  R4  CHO   152     204.329  80.772  32.675  1.00  0.00            
ATOM    896  R5  CHO   152     204.429  78.772  31.775  1.00  0.00            
ATOM    897  C1  CHO   152     202.979  77.872  35.175  1.00  0.00           C
ATOM    898  C2  CHO   152     205.529  76.972  37.575  1.00  0.00           C
ATOM    899  ROH CHO   153      31.879   1.822  33.175  1.00  0.00            
ATOM    900  R1  CHO   153      31.079   2.072  30.475  1.00  0.00            
ATOM    901  R2  CHO   153      32.729   3.172  28.525  1.00  0.00            
ATOM    902  R3  CHO   153      32.229   0.822  27.225  1.00  0.00            
ATOM    903  R4  CHO   153      32.929   2.722  25.125  1.00  0.00            
ATOM    904  R5  CHO   153      31.129   1.472  25.225  1.00  0.00            
ATOM    905  C1  CHO   153      32.579   0.222  21.925  1.00  0.00           C
ATOM    906  C2  CHO   153      33.379   1.722  18.275  1.00  0.00           C
ATOM    907  ROH CHO   154      11.929  14.472  37.475  1.00  0.00            
ATOM    908  R1  CHO   154      11.429  15.822  35.025  1.00  0.00            
ATOM    909  R2  CHO   154      12.879  15.322  32.725  1.00  0.00            
ATOM    910  R3  CHO   154      10.479  14.822  31.625  1.00  0.00            
ATOM    911  R4  CHO   154      12.079  15.722  29.375  1.00  0.00            
ATOM    912  R5  CHO   154      10.129  16.522  30.025  1.00  0.00            
ATOM    913  C1  CHO   154       9.279  15.472  26.425  1.00  0.00           C
ATOM    914  C2  CHO   154       8.629  18.372  24.675  1.00  0.00           C
ATOM    915  ROH CHO   155     149.079  17.372  53.875  1.00  0.00            
ATOM    916  R1  CHO   155     150.479  16.822  51.475  1.00  0.00            
ATOM    917  R2  CHO   155     149.279  15.722  49.275  1.00  0.00            
ATOM    918  R3  CHO   155     150.279  17.872  48.025  1.00  0.00            
ATOM    919  R4  CHO   155     149.979  15.872  45.925  1.00  0.00            
ATOM    920  R5  CHO   155     151.779  16.972  46.375  1.00  0.00            
ATOM    921  C1  CHO   155     151.329  17.972  42.725  1.00  0.00           C
ATOM    922  C2  CHO   155     150.729  21.072  39.475  1.00  0.00           C
ATOM    923  ROH CHO   156      27.129 220.772  35.975  1.00  0.00            
ATOM    924  R1  CHO   156      27.029 219.322  33.525  1.00  0.00            
ATOM    925  R2  CHO   156      24.879 219.422  31.775  1.00  0.00            
ATOM    926  R3  CHO   156      26.779 220.122  29.975  1.00  0.00            
ATOM    927  R4  CHO   156      24.429 219.422  28.375  1.00  0.00            
ATOM    928  R5  CHO   156      26.429 218.622  28.125  1.00  0.00            
ATOM    929  C1  CHO   156      25.979 220.072  24.675  1.00  0.00           C
ATOM    930  C2  CHO   156      23.179 219.222  21.775  1.00  0.00           C
ATOM    931  ROH CHO   157      89.629  36.822  14.675  1.00  0.00            
ATOM    932  R1  CHO   157      88.129  36.722  17.075  1.00  0.00            
ATOM    933  R2  CHO   157      88.429  34.622  18.875  1.00  0.00            
ATOM    934  R3  CHO   157      88.929  36.622  20.675  1.00  0.00            
ATOM    935  R4  CHO   157      87.779  34.472  22.275  1.00  0.00            
ATOM    936  R5  CHO   157      87.079  36.522  22.175  1.00  0.00            
ATOM    937  C1  CHO   157      87.879  36.272  25.925  1.00  0.00           C
ATOM    938  C2  CHO   157      86.179  36.872  29.725  1.00  0.00           C
ATOM    939  ROH CHO   158     126.779  51.422  24.825  1.00  0.00            
ATOM    940  R1  CHO   158     125.729  51.172  27.425  1.00  0.00            
ATOM    941  R2  CHO   158     127.229  50.172  29.525  1.00  0.00            
ATOM    942  R3  CHO   158     126.529  52.522  30.725  1.00  0.00            
ATOM    943  R4  CHO   158     126.779  50.572  32.925  1.00  0.00            
ATOM    944  R5  CHO   158     125.079  51.872  32.525  1.00  0.00            
ATOM    945  C1  CHO   158     125.929  53.022  36.025  1.00  0.00           C
ATOM    946  C2  CHO   158     127.529  49.922  37.975  1.00  0.00           C
ATOM    947  ROH CHO   159     150.629  32.222  53.575  1.00  0.00            
ATOM    948  R1  CHO   159     150.329  32.672  50.775  1.00  0.00            
ATOM    949  R2  CHO   159     152.479  32.922  49.075  1.00  0.00            
ATOM    950  R3  CHO   159     151.179  30.972  47.675  1.00  0.00            
ATOM    951  R4  CHO   159     152.829  32.372  45.675  1.00  0.00            
ATOM    952  R5  CHO   159     150.679  32.022  45.575  1.00  0.00            
ATOM    953  C1  CHO   159     151.779  30.222  42.425  1.00  0.00           C
ATOM    954  C2  CHO   159     150.729  31.722  39.125  1.00  0.00           C
ATOM    955  ROH CHO   160     199.379 216.822  47.625  1.00  0.00            
ATOM    956  R1  CHO   160     200.129 217.072  44.925  1.00  0.00            
ATOM    957  R2  CHO   160     198.279 216.822  42.875  1.00  0.00            
ATOM    958  R3  CHO   160     199.279 219.272  42.175  1.00  0.00            
ATOM    959  R4  CHO   160     198.129 218.172  39.675  1.00  0.00            
ATOM    960  R5  CHO   160     200.179 218.972  39.975  1.00  0.00            
ATOM    961  C1  CHO   160     198.929 221.222  37.125  1.00  0.00           C
ATOM    962  C2  CHO   160     198.429 219.372  33.725  1.00  0.00           C
ATOM    963  ROH CHO   161      47.479  71.972  50.625  1.00  0.00            
ATOM    964  R1  CHO   161      47.779  73.022  48.025  1.00  0.00            
ATOM    965  R2  CHO   161      49.729  72.122  46.275  1.00  0.00            
ATOM    966  R3  CHO   161      47.579  71.822  44.575  1.00  0.00            
ATOM    967  R4  CHO   161      49.879  72.172  42.825  1.00  0.00            
ATOM    968  R5  CHO   161      48.029  73.322  42.775  1.00  0.00            
ATOM    969  C1  CHO   161      47.979  71.922  39.225  1.00  0.00           C
ATOM    970  C2  CHO   161      49.179  73.822  35.925  1.00  0.00           C
ATOM    971  ROH CHO   162      90.829   4.572  46.025  1.00  0.00            
ATOM    972  R1  CHO   162      92.229   3.672  43.775  1.00  0.00            
ATOM    973  R2  CHO   162      91.029   3.472  41.275  1.00  0.00            
ATOM    974  R3  CHO   162      93.179   4.972  40.475  1.00  0.00            
ATOM    975  R4  CHO   162      92.179   3.772  37.975  1.00  0.00            
ATOM    976  R5  CHO   162      94.229   3.672  38.725  1.00  0.00            
ATOM    977  C1  CHO   162      94.879   5.322  35.375  1.00  0.00           C
ATOM    978  C2  CHO   162      94.529   6.672  31.825  1.00  0.00           C
ATOM    979  ROH CHO   163     117.779  32.372  20.125  1.00  0.00            
ATOM    980  R1  CHO   163     116.329  31.822  22.475  1.00  0.00            
ATOM    981  R2  CHO   163     117.279  30.122  24.475  1.00  0.00            
ATOM    982  R3  CHO   163     116.779  32.272  26.075  1.00  0.00            
ATOM    983  R4  CHO   163     116.879  29.972  27.875  1.00  0.00            
ATOM    984  R5  CHO   163     115.279  31.422  27.725  1.00  0.00            
ATOM    985  C1  CHO   163     116.179  31.872  31.375  1.00  0.00           C
ATOM    986  C2  CHO   163     114.979  31.572  34.825  1.00  0.00           C
ATOM    987  ROH CHO   164     115.679  41.522  23.775  1.00  0.00            
ATOM    988  R1  CHO   164     114.029  42.172  25.925  1.00  0.00            
ATOM    989  R2  CHO   164     113.929  40.672  28.275  1.00  0.00            
ATOM    990  R3  CHO   164     114.479  43.072  29.425  1.00  0.00            
ATOM    991  R4  CHO   164     114.529  41.122  31.625  1.00  0.00            
ATOM    992  R5  CHO   164     113.329  42.972  31.575  1.00  0.00            
ATOM    993  C1  CHO   164     115.379  43.622  34.725  1.00  0.00           C
ATOM    994  C2  CHO   164     114.629  43.722  38.325  1.00  0.00           C
ATOM    995  ROH CHO   165     217.979  50.072  14.625  1.00  0.00            
ATOM    996  R1  CHO   165     218.079  47.872  16.425  1.00  0.00            
ATOM    997  R2  CHO   165     220.379  46.472  16.875  1.00  0.00            
ATOM    998  R3  CHO   165     219.879  47.072  19.475  1.00  0.00            
ATOM    999  R4  CHO   165     221.429  44.622  19.625  1.00  0.00            
ATOM   1000  R5  CHO   165     219.529  44.972  20.525  1.00  0.00            
ATOM   1001  C1  CHO   165     221.579  44.122  23.625  1.00  0.00           C
ATOM   1002  C2  CHO   165     222.279  45.022  28.025  1.00  0.00           C
ATOM   1003  ROH CHO   166     130.829   3.572  16.125  1.00  0.00            
ATOM   1004  R1  CHO   166     129.279   1.522  17.275  1.00  0.00            
ATOM   1005  R2  CHO   166     129.829   0.472  19.775  1.00  0.00            
ATOM   1006  R3  CHO   166     127.229   1.172  20.275  1.00  0.00            
ATOM   1007  R4  CHO   166     127.929  -0.728  22.375  1.00  0.00            
ATOM   1008  R5  CHO   166     126.229  -0.878  21.025  1.00  0.00            
ATOM   1009  C1  CHO   166     124.379  -0.778  24.375  1.00  0.00           C
ATOM   1010  C2  CHO   166     122.929  -0.978  27.975  1.00  0.00           C
ATOM   1011  ROH CHO   167      17.179 154.272  18.075  1.00  0.00            
ATOM   1012  R1  CHO   167      17.129 155.372  20.675  1.00  0.00            
ATOM   1013  R2  CHO   167      16.279 153.922  22.875  1.00  0.00            
ATOM   1014  R3  CHO   167      18.729 154.672  23.875  1.00  0.00            
ATOM   1015  R4  CHO   167      16.879 154.772  26.175  1.00  0.00            
ATOM   1016  R5  CHO   167      18.179 156.372  25.475  1.00  0.00            
ATOM   1017  C1  CHO   167      19.479 155.972  29.025  1.00  0.00           C
ATOM   1018  C2  CHO   167      15.929 153.922  30.875  1.00  0.00           C
ATOM   1019  ROH CHO   168      78.779  60.672  20.125  1.00  0.00            
ATOM   1020  R1  CHO   168      77.029  60.472  22.325  1.00  0.00            
ATOM   1021  R2  CHO   168      75.079  58.522  22.475  1.00  0.00            
ATOM   1022  R3  CHO   168      76.279  57.972  24.875  1.00  0.00            
ATOM   1023  R4  CHO   168      73.729  56.522  24.975  1.00  0.00            
ATOM   1024  R5  CHO   168      74.479  57.922  26.425  1.00  0.00            
ATOM   1025  C1  CHO   168      74.079  54.822  28.625  1.00  0.00           C
ATOM   1026  C2  CHO   168      73.129  55.272  31.825  1.00  0.00           C
ATOM   1027  ROH CHO   169     197.479   2.072  13.775  1.00  0.00            
ATOM   1028  R1  CHO   169     197.579   3.572  16.175  1.00  0.00            
ATOM   1029  R2  CHO   169     195.329   4.272  17.575  1.00  0.00            
ATOM   1030  R3  CHO   169     196.579   3.022  19.625  1.00  0.00            
ATOM   1031  R4  CHO   169     195.029   5.172  20.925  1.00  0.00            
ATOM   1032  R5  CHO   169     197.179   4.822  21.125  1.00  0.00            
ATOM   1033  C1  CHO   169     196.079   4.572  24.775  1.00  0.00           C
ATOM   1034  C2  CHO   169     195.129   5.372  28.575  1.00  0.00           C
ATOM   1035  ROH CHO   170     126.729 117.122  31.675  1.00  0.00            
ATOM   1036  R1  CHO   170     125.979 118.172  34.175  1.00  0.00            
ATOM   1037  R2  CHO   170     126.529 116.872  36.575  1.00  0.00            
ATOM   1038  R3  CHO   170     127.679 119.222  37.225  1.00  0.00            
ATOM   1039  R4  CHO   170     126.029 118.472  39.575  1.00  0.00            
ATOM   1040  R5  CHO   170     125.979 120.372  38.475  1.00  0.00            
ATOM   1041  C1  CHO   170     126.829 121.672  41.975  1.00  0.00           C
ATOM   1042  C2  CHO   170     125.279 124.972  43.075  1.00  0.00           C
ATOM   1043  ROH CHO   171     178.729  80.122  59.225  1.00  0.00            
ATOM   1044  R1  CHO   171     178.829  78.522  56.875  1.00  0.00            
ATOM   1045  R2  CHO   171     177.329  76.222  56.575  1.00  0.00            
ATOM   1046  R3  CHO   171     176.529  77.472  54.325  1.00  0.00            
ATOM   1047  R4  CHO   171     176.079  74.622  53.775  1.00  0.00            
ATOM   1048  R5  CHO   171     177.229  76.022  52.525  1.00  0.00            
ATOM   1049  C1  CHO   171     174.579  74.822  50.025  1.00  0.00           C
ATOM   1050  C2  CHO   171     175.679  72.872  45.975  1.00  0.00           C
ATOM   1051  ROH CHO   172      51.979 209.372  40.325  1.00  0.00            
ATOM   1052  R1  CHO   172      51.829 208.822  37.475  1.00  0.00            
ATOM   1053  R2  CHO   172      52.529 210.722  35.575  1.00  0.00            
ATOM   1054  R3  CHO   172      54.129 208.672  34.675  1.00  0.00            
ATOM   1055  R4  CHO   172      52.879 209.772  32.275  1.00  0.00            
ATOM   1056  R5  CHO   172      52.879 207.672  32.925  1.00  0.00            
ATOM   1057  C1  CHO   172      54.579 207.372  29.525  1.00  0.00           C
ATOM   1058  C2  CHO   172      54.179 206.022  26.425  1.00  0.00           C
ATOM   1059  ROH CHO   173      71.179 207.322  11.225  1.00  0.00            
ATOM   1060  R1  CHO   173      71.529 208.772  13.625  1.00  0.00            
ATOM   1061  R2  CHO   173      70.579 207.872  16.075  1.00  0.00            
ATOM   1062  R3  CHO   173      73.129 208.222  16.875  1.00  0.00            
ATOM   1063  R4  CHO   173      71.629 207.772  19.375  1.00  0.00            
ATOM   1064  R5  CHO   173      72.929 209.472  18.925  1.00  0.00            
ATOM   1065  C1  CHO   173      74.679 208.072  22.025  1.00  0.00           C
ATOM   1066  C2  CHO   173      72.329 206.972  24.625  1.00  0.00           C
ATOM   1067  ROH CHO   174     127.029 100.922  32.025  1.00  0.00            
ATOM   1068  R1  CHO   174     127.679 100.072  34.625  1.00  0.00            
ATOM   1069  R2  CHO   174     129.529 101.422  36.175  1.00  0.00            
ATOM   1070  R3  CHO   174     127.529 101.522  37.975  1.00  0.00            
ATOM   1071  R4  CHO   174     129.929 101.172  39.675  1.00  0.00            
ATOM   1072  R5  CHO   174     128.129  99.922  39.725  1.00  0.00            
ATOM   1073  C1  CHO   174     128.179 101.122  43.325  1.00  0.00           C
ATOM   1074  C2  CHO   174     129.629 101.822  47.125  1.00  0.00           C
ATOM   1075  ROH CHO   175      42.779 204.072  37.575  1.00  0.00            
ATOM   1076  R1  CHO   175      43.279 204.822  34.875  1.00  0.00            
ATOM   1077  R2  CHO   175      45.429 203.822  33.425  1.00  0.00            
ATOM   1078  R3  CHO   175      43.529 203.072  31.675  1.00  0.00            
ATOM   1079  R4  CHO   175      46.029 202.022  30.575  1.00  0.00            
ATOM   1080  R5  CHO   175      44.579 203.272  29.525  1.00  0.00            
ATOM   1081  C1  CHO   175      44.579 200.222  27.225  1.00  0.00           C
ATOM   1082  C2  CHO   175      43.279 199.772  23.875  1.00  0.00           C
ATOM   1083  ROH CHO   176     198.679  32.672  55.725  1.00  0.00            
ATOM   1084  R1  CHO   176     197.179  32.022  53.425  1.00  0.00            
ATOM   1085  R2  CHO   176     196.779  33.772  51.375  1.00  0.00            
ATOM   1086  R3  CHO   176     197.779  31.772  49.825  1.00  0.00            
ATOM   1087  R4  CHO   176     196.029  33.272  48.025  1.00  0.00            
ATOM   1088  R5  CHO   176     195.979  31.122  48.425  1.00  0.00            
ATOM   1089  C1  CHO   176     196.579  31.072  44.625  1.00  0.00           C
ATOM   1090  C2  CHO   176     194.079  31.672  41.375  1.00  0.00           C
ATOM   1091  ROH CHO   177      74.979 225.822  42.775  1.00  0.00            
ATOM   1092  R1  CHO   177      75.629 224.422  40.375  1.00  0.00            
ATOM   1093  R2  CHO   177      74.379 224.922  37.925  1.00  0.00            
ATOM   1094  R3  CHO   177      76.929 225.222  37.075  1.00  0.00            
ATOM   1095  R4  CHO   177      75.429 224.672  34.625  1.00  0.00            
ATOM   1096  R5  CHO   177      77.179 223.622  35.325  1.00  0.00            
ATOM   1097  C1  CHO   177      78.429 224.872  31.925  1.00  0.00           C
ATOM   1098  C2  CHO   177      77.129 223.222  28.725  1.00  0.00           C
ATOM   1099  ROH CHO   178      59.079   2.572  38.125  1.00  0.00            
ATOM   1100  R1  CHO   178      58.679   4.472  36.025  1.00  0.00            
ATOM   1101  R2  CHO   178      60.629   5.022  34.175  1.00  0.00            
ATOM   1102  R3  CHO   178      58.679   4.422  32.375  1.00  0.00            
ATOM   1103  R4  CHO   178      60.279   6.472  31.075  1.00  0.00            
ATOM   1104  R5  CHO   178      58.129   6.522  31.375  1.00  0.00            
ATOM   1105  C1  CHO   178      58.279   6.772  27.575  1.00  0.00           C
ATOM   1106  C2  CHO   178      57.879   9.372  25.725  1.00  0.00           C
ATOM   1107  ROH CHO   179     160.879  73.772  29.225  1.00  0.00            
ATOM   1108  R1  CHO   179     162.279  74.272  31.625  1.00  0.00            
ATOM   1109  R2  CHO   179     161.079  75.422  33.875  1.00  0.00            
ATOM   1110  R3  CHO   179     162.079  73.222  35.125  1.00  0.00            
ATOM   1111  R4  CHO   179     161.479  75.072  37.275  1.00  0.00            
ATOM   1112  R5  CHO   179     163.379  74.072  36.925  1.00  0.00            
ATOM   1113  C1  CHO   179     162.629  72.822  40.475  1.00  0.00           C
ATOM   1114  C2  CHO   179     164.479  75.272  42.925  1.00  0.00           C
ATOM   1115  ROH CHO   180     179.679 202.472  50.725  1.00  0.00            
ATOM   1116  R1  CHO   180     180.129 201.722  48.025  1.00  0.00            
ATOM   1117  R2  CHO   180     178.029 201.322  46.225  1.00  0.00            
ATOM   1118  R3  CHO   180     179.479 203.072  44.725  1.00  0.00            
ATOM   1119  R4  CHO   180     177.579 201.822  42.825  1.00  0.00            
ATOM   1120  R5  CHO   180     179.779 201.972  42.625  1.00  0.00            
ATOM   1121  C1  CHO   180     178.679 203.772  39.425  1.00  0.00           C
ATOM   1122  C2  CHO   180     179.679 206.622  37.025  1.00  0.00           C
ATOM   1123  ROH CHO   181      24.129 206.472   3.875  1.00  0.00            
ATOM   1124  R1  CHO   181      24.379 208.222   6.075  1.00  0.00            
ATOM   1125  R2  CHO   181      23.379 207.672   8.575  1.00  0.00            
ATOM   1126  R3  CHO   181      25.929 208.172   9.375  1.00  0.00            
ATOM   1127  R4  CHO   181      24.329 208.722  11.725  1.00  0.00            
ATOM   1128  R5  CHO   181      25.729 210.072  10.825  1.00  0.00            
ATOM   1129  C1  CHO   181      27.229 209.822  14.325  1.00  0.00           C
ATOM   1130  C2  CHO   181      25.879 210.822  17.225  1.00  0.00           C
ATOM   1131  ROH CHO   182      36.879 211.372  36.975  1.00  0.00            
ATOM   1132  R1  CHO   182      36.229 211.572  34.225  1.00  0.00            
ATOM   1133  R2  CHO   182      38.129 211.522  32.225  1.00  0.00            
ATOM   1134  R3  CHO   182      36.529 209.472  31.275  1.00  0.00            
ATOM   1135  R4  CHO   182      38.029 210.422  28.925  1.00  0.00            
ATOM   1136  R5  CHO   182      35.879 210.222  29.075  1.00  0.00            
ATOM   1137  C1  CHO   182      36.529 207.922  26.125  1.00  0.00           C
ATOM   1138  C2  CHO   182      36.779 207.922  22.675  1.00  0.00           C
ATOM   1139  ROH CHO   183     204.079 156.022  51.175  1.00  0.00            
ATOM   1140  R1  CHO   183     205.679 155.422  48.925  1.00  0.00            
ATOM   1141  R2  CHO   183     207.279 153.222  48.775  1.00  0.00            
ATOM   1142  R3  CHO   183     205.879 152.722  46.475  1.00  0.00            
ATOM   1143  R4  CHO   183     208.379 151.272  46.125  1.00  0.00            
ATOM   1144  R5  CHO   183     207.529 152.722  44.775  1.00  0.00            
ATOM   1145  C1  CHO   183     207.729 149.672  42.475  1.00  0.00           C
ATOM   1146  C2  CHO   183     207.679 147.272  39.025  1.00  0.00           C
ATOM   1147  ROH CHO   184     116.179  61.222  24.725  1.00  0.00            
ATOM   1148  R1  CHO   184     115.829  62.772  27.125  1.00  0.00            
ATOM   1149  R2  CHO   184     113.829  62.222  28.975  1.00  0.00            
ATOM   1150  R3  CHO   184     115.929  62.122  30.675  1.00  0.00            
ATOM   1151  R4  CHO   184     113.529  62.072  32.375  1.00  0.00            
ATOM   1152  R5  CHO   184     115.229  63.472  32.525  1.00  0.00            
ATOM   1153  C1  CHO   184     115.329  61.922  36.025  1.00  0.00           C
ATOM   1154  C2  CHO   184     115.979  62.672  40.325  1.00  0.00           C
ATOM   1155  ROH CHO   185     105.429 202.972  47.375  1.00  0.00            
ATOM   1156  R1  CHO   185     104.779 202.422  44.675  1.00  0.00            
ATOM   1157  R2  CHO   185     104.929 204.322  42.725  1.00  0.00            
ATOM   1158  R3  CHO   185     106.529 202.472  41.525  1.00  0.00            
ATOM   1159  R4  CHO   185     105.029 203.722  39.325  1.00  0.00            
ATOM   1160  R5  CHO   185     105.179 201.572  39.725  1.00  0.00            
ATOM   1161  C1  CHO   185     106.629 201.672  36.125  1.00  0.00           C
ATOM   1162  C2  CHO   185     108.129 199.922  32.825  1.00  0.00           C
ATOM   1163  ROH CHO   186      16.529  44.822  11.675  1.00  0.00            
ATOM   1164  R1  CHO   186      17.529  44.372  14.275  1.00  0.00            
ATOM   1165  R2  CHO   186      16.329  45.472  16.525  1.00  0.00            
ATOM   1166  R3  CHO   186      16.329  42.872  17.375  1.00  0.00            
ATOM   1167  R4  CHO   186      16.779  44.422  19.775  1.00  0.00            
ATOM   1168  R5  CHO   186      18.029  42.772  19.075  1.00  0.00            
ATOM   1169  C1  CHO   186      17.029  41.422  22.475  1.00  0.00           C
ATOM   1170  C2  CHO   186      15.429  40.422  24.675  1.00  0.00           C
ATOM   1171  ROH CHO   187       6.929  36.322   8.625  1.00  0.00            
ATOM   1172  R1  CHO   187       6.029  34.072  10.125  1.00  0.00            
ATOM   1173  R2  CHO   187       7.279  31.622  10.025  1.00  0.00            
ATOM   1174  R3  CHO   187       7.429  31.922  12.725  1.00  0.00            
ATOM   1175  R4  CHO   187       7.379  29.022  12.325  1.00  0.00            
ATOM   1176  R5  CHO   187       6.029  30.172  13.625  1.00  0.00            
ATOM   1177  C1  CHO   187       7.579  27.822  16.225  1.00  0.00           C
ATOM   1178  C2  CHO   187       9.729  25.272  16.975  1.00  0.00           C
ATOM   1179  ROH CHO   188     157.329  74.822  62.875  1.00  0.00            
ATOM   1180  R1  CHO   188     156.929  75.722  60.175  1.00  0.00            
ATOM   1181  R2  CHO   188     158.779  77.272  58.875  1.00  0.00            
ATOM   1182  R3  CHO   188     158.729  75.322  57.025  1.00  0.00            
ATOM   1183  R4  CHO   188     160.329  77.422  55.775  1.00  0.00            
ATOM   1184  R5  CHO   188     158.579  76.472  54.925  1.00  0.00            
ATOM   1185  C1  CHO   188     161.129  75.622  52.225  1.00  0.00           C
ATOM   1186  C2  CHO   188     163.929  79.272  50.525  1.00  0.00           C
ATOM   1187  ROH CHO   189     185.479  60.772  25.725  1.00  0.00            
ATOM   1188  R1  CHO   189     186.329  61.872  28.175  1.00  0.00            
ATOM   1189  R2  CHO   189     184.879  61.572  30.525  1.00  0.00            
ATOM   1190  R3  CHO   189     187.229  60.572  31.475  1.00  0.00            
ATOM   1191  R4  CHO   189     185.979  61.872  33.775  1.00  0.00            
ATOM   1192  R5  CHO   189     187.979  62.222  33.025  1.00  0.00            
ATOM   1193  C1  CHO   189     188.829  61.122  36.575  1.00  0.00           C
ATOM   1194  C2  CHO   189     189.479  58.372  39.875  1.00  0.00           C
ATOM   1195  ROH CHO   190     209.129  60.822  21.875  1.00  0.00            
ATOM   1196  R1  CHO   190     211.079  61.272  23.875  1.00  0.00            
ATOM   1197  R2  CHO   190     211.579  63.772  24.925  1.00  0.00            
ATOM   1198  R3  CHO   190     211.129  62.522  27.325  1.00  0.00            
ATOM   1199  R4  CHO   190     212.579  64.972  28.025  1.00  0.00            
ATOM   1200  R5  CHO   190     213.129  62.972  28.575  1.00  0.00            
ATOM   1201  C1  CHO   190     212.729  64.472  32.075  1.00  0.00           C
ATOM   1202  C2  CHO   190     214.129  66.872  35.175  1.00  0.00           C
ATOM   1203  ROH CHO   191     161.879  18.722  27.075  1.00  0.00            
ATOM   1204  R1  CHO   191     162.079  17.572  29.625  1.00  0.00            
ATOM   1205  R2  CHO   191     163.779  18.522  31.575  1.00  0.00            
ATOM   1206  R3  CHO   191     161.529  18.672  33.075  1.00  0.00            
ATOM   1207  R4  CHO   191     163.479  17.222  34.775  1.00  0.00            
ATOM   1208  R5  CHO   191     161.479  16.522  34.225  1.00  0.00            
ATOM   1209  C1  CHO   191     161.179  16.572  38.025  1.00  0.00           C
ATOM   1210  C2  CHO   191     159.629  14.672  40.075  1.00  0.00           C
ATOM   1211  ROH CHO   192     186.479  91.372  59.725  1.00  0.00            
ATOM   1212  R1  CHO   192     186.679  90.672  56.975  1.00  0.00            
ATOM   1213  R2  CHO   192     185.579  92.272  54.975  1.00  0.00            
ATOM   1214  R3  CHO   192     188.129  92.172  53.975  1.00  0.00            
ATOM   1215  R4  CHO   192     186.479  93.172  51.775  1.00  0.00            
ATOM   1216  R5  CHO   192     187.829  91.472  51.725  1.00  0.00            
ATOM   1217  C1  CHO   192     189.379  93.622  48.975  1.00  0.00           C
ATOM   1218  C2  CHO   192     190.929  90.022  46.725  1.00  0.00           C
ATOM   1219  ROH CHO   193     152.329  45.472  29.575  1.00  0.00            
ATOM   1220  R1  CHO   193     150.829  44.322  31.675  1.00  0.00            
ATOM   1221  R2  CHO   193     151.979  42.772  33.675  1.00  0.00            
ATOM   1222  R3  CHO   193     150.779  44.572  35.325  1.00  0.00            
ATOM   1223  R4  CHO   193     151.079  42.172  36.925  1.00  0.00            
ATOM   1224  R5  CHO   193     149.229  43.272  36.575  1.00  0.00            
ATOM   1225  C1  CHO   193     149.479  43.472  40.425  1.00  0.00           C
ATOM   1226  C2  CHO   193     147.679  45.422  43.075  1.00  0.00           C
ATOM   1227  ROH CHO   194      47.929  14.072   6.775  1.00  0.00            
ATOM   1228  R1  CHO   194      46.879  15.222   9.175  1.00  0.00            
ATOM   1229  R2  CHO   194      44.329  14.722  10.075  1.00  0.00            
ATOM   1230  R3  CHO   194      45.629  13.972  12.375  1.00  0.00            
ATOM   1231  R4  CHO   194      43.279  15.472  13.275  1.00  0.00            
ATOM   1232  R5  CHO   194      45.329  15.872  13.825  1.00  0.00            
ATOM   1233  C1  CHO   194      43.879  15.172  17.275  1.00  0.00           C
ATOM   1234  C2  CHO   194      44.029  15.172  20.675  1.00  0.00           C
ATOM   1235  ROH CHO   195      26.379  56.622  50.325  1.00  0.00            
ATOM   1236  R1  CHO   195      27.079  57.572  47.775  1.00  0.00            
ATOM   1237  R2  CHO   195      28.179  55.972  45.825  1.00  0.00            
ATOM   1238  R3  CHO   195      26.079  56.872  44.325  1.00  0.00            
ATOM   1239  R4  CHO   195      27.929  55.722  42.375  1.00  0.00            
ATOM   1240  R5  CHO   195      27.079  57.722  42.325  1.00  0.00            
ATOM   1241  C1  CHO   195      25.779  56.422  38.975  1.00  0.00           C
ATOM   1242  C2  CHO   195      28.229  55.372  37.225  1.00  0.00           C
ATOM   1243  ROH CHO   196      51.179  49.522  47.225  1.00  0.00            
ATOM   1244  R1  CHO   196      51.829  50.822  44.825  1.00  0.00            
ATOM   1245  R2  CHO   196      53.829  49.872  43.125  1.00  0.00            
ATOM   1246  R3  CHO   196      51.829  50.022  41.275  1.00  0.00            
ATOM   1247  R4  CHO   196      54.229  50.772  39.775  1.00  0.00            
ATOM   1248  R5  CHO   196      52.429  51.922  39.875  1.00  0.00            
ATOM   1249  C1  CHO   196      52.629  51.372  36.075  1.00  0.00           C
ATOM   1250  C2  CHO   196      50.429  50.722  33.225  1.00  0.00           C
ATOM   1251  ROH CHO   197     109.279 180.272  18.675  1.00  0.00            
ATOM   1252  R1  CHO   197     107.779 180.222  21.025  1.00  0.00            
ATOM   1253  R2  CHO   197     108.479 178.722  23.225  1.00  0.00            
ATOM   1254  R3  CHO   197     108.279 181.072  24.525  1.00  0.00            
ATOM   1255  R4  CHO   197     108.229 179.072  26.675  1.00  0.00            
ATOM   1256  R5  CHO   197     106.779 180.672  26.325  1.00  0.00            
ATOM   1257  C1  CHO   197     107.929 181.522  29.875  1.00  0.00           C
ATOM   1258  C2  CHO   197     105.079 182.322  31.225  1.00  0.00           C
ATOM   1259  ROH CHO   198     168.429  38.022  25.825  1.00  0.00            
ATOM   1260  R1  CHO   198     169.529  38.622  28.325  1.00  0.00            
ATOM   1261  R2  CHO   198     167.979  39.122  30.575  1.00  0.00            
ATOM   1262  R3  CHO   198     169.479  37.172  31.675  1.00  0.00            
ATOM   1263  R4  CHO   198     168.429  38.622  33.975  1.00  0.00            
ATOM   1264  R5  CHO   198     170.529  38.172  33.575  1.00  0.00            
ATOM   1265  C1  CHO   198     170.079  36.472  36.975  1.00  0.00           C
ATOM   1266  C2  CHO   198     169.279  36.422  39.925  1.00  0.00           C
ATOM   1267  ROH CHO   199      17.429  38.822  10.775  1.00  0.00            
ATOM   1268  R1  CHO   199      19.379  38.622  12.825  1.00  0.00            
ATOM   1269  R2  CHO   199      18.829  39.022  15.475  1.00  0.00            
ATOM   1270  R3  CHO   199      19.929  36.572  15.725  1.00  0.00            
ATOM   1271  R4  CHO   199      19.179  37.322  18.475  1.00  0.00            
ATOM   1272  R5  CHO   199      21.129  36.672  17.825  1.00  0.00            
ATOM   1273  C1  CHO   199      20.429  34.022  20.475  1.00  0.00           C
ATOM   1274  C2  CHO   199      19.429  34.172  24.025  1.00  0.00           C
ATOM   1275  ROH CHO   200     120.379  24.072  55.775  1.00  0.00            
ATOM   1276  R1  CHO   200     121.629  24.872  53.375  1.00  0.00            
ATOM   1277  R2  CHO   200     122.779  23.072  51.675  1.00  0.00            
ATOM   1278  R3  CHO   200     121.179  24.222  49.825  1.00  0.00            
ATOM   1279  R4  CHO   200     123.679  23.772  48.375  1.00  0.00            
ATOM   1280  R5  CHO   200     122.579  25.672  48.575  1.00  0.00            
ATOM   1281  C1  CHO   200     122.679  25.322  44.775  1.00  0.00           C
ATOM   1282  C2  CHO   200     121.579  27.572  41.975  1.00  0.00           C
ATOM   1283  ROH CHO   201     128.529  60.672  60.825  1.00  0.00            
ATOM   1284  R1  CHO   201     130.479  60.722  58.825  1.00  0.00            
ATOM   1285  R2  CHO   201     130.079  59.772  56.275  1.00  0.00            
ATOM   1286  R3  CHO   201     130.829  62.272  55.525  1.00  0.00            
ATOM   1287  R4  CHO   201     131.529  60.572  53.225  1.00  0.00            
ATOM   1288  R5  CHO   201     132.879  61.922  54.325  1.00  0.00            
ATOM   1289  C1  CHO   201     133.179  63.372  50.825  1.00  0.00           C
ATOM   1290  C2  CHO   201     133.279  63.272  47.025  1.00  0.00           C
ATOM   1291  ROH CHO   202     220.729  50.572  49.025  1.00  0.00            
ATOM   1292  R1  CHO   202     219.579  49.272  46.775  1.00  0.00            
ATOM   1293  R2  CHO   202     217.679  50.472  45.125  1.00  0.00            
ATOM   1294  R3  CHO   202     219.479  49.872  43.175  1.00  0.00            
ATOM   1295  R4  CHO   202     216.829  49.872  41.825  1.00  0.00            
ATOM   1296  R5  CHO   202     218.279  48.272  41.825  1.00  0.00            
ATOM   1297  C1  CHO   202     218.029  48.922  38.025  1.00  0.00           C
ATOM   1298  C2  CHO   202     214.379  49.472  36.675  1.00  0.00           C
ATOM   1299  ROH CHO   203     139.829 103.472  32.925  1.00  0.00            
ATOM   1300  R1  CHO   203     138.829 103.572  35.525  1.00  0.00            
ATOM   1301  R2  CHO   203     139.879 102.072  37.575  1.00  0.00            
ATOM   1302  R3  CHO   203     140.029 104.472  38.825  1.00  0.00            
ATOM   1303  R4  CHO   203     139.979 102.522  41.075  1.00  0.00            
ATOM   1304  R5  CHO   203     138.629 104.222  40.825  1.00  0.00            
ATOM   1305  C1  CHO   203     140.129 105.072  44.225  1.00  0.00           C
ATOM   1306  C2  CHO   203     142.629 106.322  48.375  1.00  0.00           C
ATOM   1307  ROH CHO   204      83.279  25.672  48.225  1.00  0.00            
ATOM   1308  R1  CHO   204      83.579  24.772  45.575  1.00  0.00            
ATOM   1309  R2  CHO   204      82.129  25.822  43.475  1.00  0.00            
ATOM   1310  R3  CHO   204      84.629  26.222  42.425  1.00  0.00            
ATOM   1311  R4  CHO   204      82.779  26.122  40.075  1.00  0.00            
ATOM   1312  R5  CHO   204      84.629  24.872  40.425  1.00  0.00            
ATOM   1313  C1  CHO   204      85.529  26.622  37.075  1.00  0.00           C
ATOM   1314  C2  CHO   204      85.629  28.172  33.075  1.00  0.00           C
ATOM   1315  ROH CHO   205      98.429  37.972  12.325  1.00  0.00            
ATOM   1316  R1  CHO   205      97.529  36.072  14.225  1.00  0.00            
ATOM   1317  R2  CHO   205      99.229  34.372  15.575  1.00  0.00            
ATOM   1318  R3  CHO   205      97.979  35.422  17.775  1.00  0.00            
ATOM   1319  R4  CHO   205      99.379  33.072  18.775  1.00  0.00            
ATOM   1320  R5  CHO   205      97.279  33.522  19.025  1.00  0.00            
ATOM   1321  C1  CHO   205      98.279  33.272  22.675  1.00  0.00           C
ATOM   1322  C2  CHO   205      96.279  33.272  25.975  1.00  0.00           C
ATOM   1323  ROH CHO   206     139.379 120.272  32.375  1.00  0.00            
ATOM   1324  R1  CHO   206     139.979 119.022  34.825  1.00  0.00            
ATOM   1325  R2  CHO   206     140.529 120.422  37.125  1.00  0.00            
ATOM   1326  R3  CHO   206     138.529 118.872  38.175  1.00  0.00            
ATOM   1327  R4  CHO   206     139.679 120.272  40.525  1.00  0.00            
ATOM   1328  R5  CHO   206     139.379 118.122  40.275  1.00  0.00            
ATOM   1329  C1  CHO   206     137.279 118.772  43.425  1.00  0.00           C
ATOM   1330  C2  CHO   206     135.729 118.222  46.375  1.00  0.00           C
ATOM   1331  ROH CHO   207     161.979  60.272  26.975  1.00  0.00            
ATOM   1332  R1  CHO   207     163.079  58.222  28.575  1.00  0.00            
ATOM   1333  R2  CHO   207     163.379  58.472  31.325  1.00  0.00            
ATOM   1334  R3  CHO   207     161.979  56.122  31.375  1.00  0.00            
ATOM   1335  R4  CHO   207     162.479  56.772  34.175  1.00  0.00            
ATOM   1336  R5  CHO   207     162.979  54.872  33.175  1.00  0.00            
ATOM   1337  C1  CHO   207     160.679  53.522  35.875  1.00  0.00           C
ATOM   1338  C2  CHO   207     163.429  52.422  38.525  1.00  0.00           C
ATOM   1339  ROH CHO   208      12.479  53.672  15.175  1.00  0.00            
ATOM   1340  R1  CHO   208      13.779  54.172  17.625  1.00  0.00            
ATOM   1341  R2  CHO   208      12.579  55.572  19.675  1.00  0.00            
ATOM   1342  R3  CHO   208      13.229  53.372  21.125  1.00  0.00            
ATOM   1343  R4  CHO   208      12.229  55.322  23.125  1.00  0.00            
ATOM   1344  R5  CHO   208      14.129  54.272  23.175  1.00  0.00            
ATOM   1345  C1  CHO   208      12.629  53.072  26.475  1.00  0.00           C
ATOM   1346  C2  CHO   208      15.379  51.322  29.075  1.00  0.00           C
ATOM   1347  ROH CHO   209     141.179  43.122  57.325  1.00  0.00            
ATOM   1348  R1  CHO   209     142.679  41.772  55.375  1.00  0.00            
ATOM   1349  R2  CHO   209     143.079  42.772  52.825  1.00  0.00            
ATOM   1350  R3  CHO   209     145.679  42.422  53.425  1.00  0.00            
ATOM   1351  R4  CHO   209     145.629  42.922  50.525  1.00  0.00            
ATOM   1352  R5  CHO   209     146.579  41.222  51.525  1.00  0.00            
ATOM   1353  C1  CHO   209     149.629  42.672  49.725  1.00  0.00           C
ATOM   1354  C2  CHO   209     149.029  40.672  45.825  1.00  0.00           C
ATOM   1355  ROH CHO   210     132.479  87.172  31.575  1.00  0.00            
ATOM   1356  R1  CHO   210     133.529  87.672  34.125  1.00  0.00            
ATOM   1357  R2  CHO   210     132.079  87.222  36.475  1.00  0.00            
ATOM   1358  R3  CHO   210     134.229  85.722  37.125  1.00  0.00            
ATOM   1359  R4  CHO   210     132.879  86.372  39.725  1.00  0.00            
ATOM   1360  R5  CHO   210     134.979  86.672  39.225  1.00  0.00            
ATOM   1361  C1  CHO   210     135.429  84.422  42.275  1.00  0.00           C
ATOM   1362  C2  CHO   210     135.329  83.922  45.825  1.00  0.00           C
ATOM   1363  ROH CHO   211      72.379   1.672   6.825  1.00  0.00            
ATOM   1364  R1  CHO   211      72.429   2.622   9.525  1.00  0.00            
ATOM   1365  R2  CHO   211      70.129   3.122  10.925  1.00  0.00            
ATOM   1366  R3  CHO   211      71.279   1.422  12.725  1.00  0.00            
ATOM   1367  R4  CHO   211      69.279   2.972  14.275  1.00  0.00            
ATOM   1368  R5  CHO   211      71.429   2.722  14.775  1.00  0.00            
ATOM   1369  C1  CHO   211      69.879   1.272  17.925  1.00  0.00           C
ATOM   1370  C2  CHO   211      68.829   1.622  22.625  1.00  0.00           C
ATOM   1371  ROH CHO   212      84.479  17.172  10.275  1.00  0.00            
ATOM   1372  R1  CHO   212      83.579  17.922  12.825  1.00  0.00            
ATOM   1373  R2  CHO   212      81.679  16.472  14.275  1.00  0.00            
ATOM   1374  R3  CHO   212      83.629  16.472  16.175  1.00  0.00            
ATOM   1375  R4  CHO   212      81.229  15.522  17.525  1.00  0.00            
ATOM   1376  R5  CHO   212      82.479  17.172  18.175  1.00  0.00            
ATOM   1377  C1  CHO   212      82.729  14.972  21.275  1.00  0.00           C
ATOM   1378  C2  CHO   212      82.229  14.022  25.125  1.00  0.00           C
ATOM   1379  ROH CHO   213     210.529  65.822  52.875  1.00  0.00            
ATOM   1380  R1  CHO   213     210.579  64.872  50.225  1.00  0.00            
ATOM   1381  R2  CHO   213     208.279  64.222  48.775  1.00  0.00            
ATOM   1382  R3  CHO   213     209.279  65.972  46.975  1.00  0.00            
ATOM   1383  R4  CHO   213     207.329  64.422  45.475  1.00  0.00            
ATOM   1384  R5  CHO   213     209.429  64.722  44.975  1.00  0.00            
ATOM   1385  C1  CHO   213     207.779  66.122  41.825  1.00  0.00           C
ATOM   1386  C2  CHO   213     204.979  64.822  40.125  1.00  0.00           C
ATOM   1387  ROH CHO   214      55.929 151.522  19.675  1.00  0.00            
ATOM   1388  R1  CHO   214      53.679 153.122  20.175  1.00  0.00            
ATOM   1389  R2  CHO   214      53.029 154.022  22.725  1.00  0.00            
ATOM   1390  R3  CHO   214      53.029 156.422  21.525  1.00  0.00            
ATOM   1391  R4  CHO   214      51.779 156.922  24.125  1.00  0.00            
ATOM   1392  R5  CHO   214      50.979 157.422  22.175  1.00  0.00            
ATOM   1393  C1  CHO   214      51.079 160.872  23.825  1.00  0.00           C
ATOM   1394  C2  CHO   214      49.879 163.372  27.025  1.00  0.00           C
ATOM   1395  ROH CHO   215      62.179  88.672  56.575  1.00  0.00            
ATOM   1396  R1  CHO   215      62.329  90.172  54.175  1.00  0.00            
ATOM   1397  R2  CHO   215      64.729  91.222  53.275  1.00  0.00            
ATOM   1398  R3  CHO   215      64.079  89.872  50.975  1.00  0.00            
ATOM   1399  R4  CHO   215      65.979  91.922  50.125  1.00  0.00            
ATOM   1400  R5  CHO   215      64.029  91.572  49.275  1.00  0.00            
ATOM   1401  C1  CHO   215      66.129  91.072  46.175  1.00  0.00           C
ATOM   1402  C2  CHO   215      67.379  93.822  43.725  1.00  0.00           C
ATOM   1403  ROH CHO   216      74.279 220.222  43.625  1.00  0.00            
ATOM   1404  R1  CHO   216      75.179 219.322  41.125  1.00  0.00            
ATOM   1405  R2  CHO   216      73.429 218.772  39.025  1.00  0.00            
ATOM   1406  R3  CHO   216      74.979 220.522  37.625  1.00  0.00            
ATOM   1407  R4  CHO   216      73.429 219.172  35.575  1.00  0.00            
ATOM   1408  R5  CHO   216      75.579 219.372  35.625  1.00  0.00            
ATOM   1409  C1  CHO   216      74.879 221.022  32.275  1.00  0.00           C
ATOM   1410  C2  CHO   216      73.329 219.122  30.775  1.00  0.00           C
ATOM   1411  ROH CHO   217     144.079  33.522  23.525  1.00  0.00            
ATOM   1412  R1  CHO   217     145.079  33.172  26.125  1.00  0.00            
ATOM   1413  R2  CHO   217     143.579  33.772  28.375  1.00  0.00            
ATOM   1414  R3  CHO   217     144.129  31.222  29.075  1.00  0.00            
ATOM   1415  R4  CHO   217     143.379  32.522  31.575  1.00  0.00            
ATOM   1416  R5  CHO   217     145.229  31.372  31.175  1.00  0.00            
ATOM   1417  C1  CHO   217     143.779  29.372  34.075  1.00  0.00           C
ATOM   1418  C2  CHO   217     140.979  29.422  36.525  1.00  0.00           C
ATOM   1419  ROH CHO   218     127.179 187.922  19.425  1.00  0.00            
ATOM   1420  R1  CHO   218     125.729 188.272  21.825  1.00  0.00            
ATOM   1421  R2  CHO   218     126.929 187.872  24.325  1.00  0.00            
ATOM   1422  R3  CHO   218     126.029 190.422  24.775  1.00  0.00            
ATOM   1423  R4  CHO   218     127.429 189.672  27.225  1.00  0.00            
ATOM   1424  R5  CHO   218     125.379 190.422  27.075  1.00  0.00            
ATOM   1425  C1  CHO   218     126.879 193.072  29.375  1.00  0.00           C
ATOM   1426  C2  CHO   218     125.929 194.322  33.025  1.00  0.00           C
ATOM   1427  ROH CHO   219     105.579  99.322  30.975  1.00  0.00            
ATOM   1428  R1  CHO   219     106.379  99.722  33.675  1.00  0.00            
ATOM   1429  R2  CHO   219     104.729 100.822  35.575  1.00  0.00            
ATOM   1430  R3  CHO   219     105.279  98.572  36.925  1.00  0.00            
ATOM   1431  R4  CHO   219     104.879 100.572  39.075  1.00  0.00            
ATOM   1432  R5  CHO   219     106.579  99.322  38.825  1.00  0.00            
ATOM   1433  C1  CHO   219     105.479  98.272  42.325  1.00  0.00           C
ATOM   1434  C2  CHO   219     102.929  98.072  45.025  1.00  0.00           C
ATOM   1435  ROH CHO   220     184.229  72.522  24.025  1.00  0.00            
ATOM   1436  R1  CHO   220     183.229  71.322  26.375  1.00  0.00            
ATOM   1437  R2  CHO   220     184.729  71.022  28.675  1.00  0.00            
ATOM   1438  R3  CHO   220     182.629  72.272  29.825  1.00  0.00            
ATOM   1439  R4  CHO   220     184.379  71.622  32.075  1.00  0.00            
ATOM   1440  R5  CHO   220     182.279  71.122  31.875  1.00  0.00            
ATOM   1441  C1  CHO   220     182.229  73.172  35.125  1.00  0.00           C
ATOM   1442  C2  CHO   220     184.629  71.272  38.175  1.00  0.00           C
ATOM   1443  ROH CHO   221     150.679 217.572  18.925  1.00  0.00            
ATOM   1444  R1  CHO   221     151.279 217.622  21.725  1.00  0.00            
ATOM   1445  R2  CHO   221     151.129 219.872  23.225  1.00  0.00            
ATOM   1446  R3  CHO   221     149.529 218.372  24.825  1.00  0.00            
ATOM   1447  R4  CHO   221     149.779 220.872  26.275  1.00  0.00            
ATOM   1448  R5  CHO   221     150.179 218.872  27.025  1.00  0.00            
ATOM   1449  C1  CHO   221     147.479 220.022  29.475  1.00  0.00           C
ATOM   1450  C2  CHO   221     149.129 217.922  32.525  1.00  0.00           C
ATOM   1451  ROH CHO   222       6.179 205.822  37.925  1.00  0.00            
ATOM   1452  R1  CHO   222       6.129 206.872  35.275  1.00  0.00            
ATOM   1453  R2  CHO   222       5.179 205.372  33.125  1.00  0.00            
ATOM   1454  R3  CHO   222       3.579 207.522  32.775  1.00  0.00            
ATOM   1455  R4  CHO   222       3.929 206.322  30.075  1.00  0.00            
ATOM   1456  R5  CHO   222       4.329 208.422  30.625  1.00  0.00            
ATOM   1457  C1  CHO   222       1.679 208.922  27.925  1.00  0.00           C
ATOM   1458  C2  CHO   222       0.329 208.272  24.075  1.00  0.00           C
ATOM   1459  ROH CHO   223     164.529  93.972  31.325  1.00  0.00            
ATOM   1460  R1  CHO   223     163.879  95.272  33.775  1.00  0.00            
ATOM   1461  R2  CHO   223     161.529  94.872  35.125  1.00  0.00            
ATOM   1462  R3  CHO   223     163.179  94.272  37.175  1.00  0.00            
ATOM   1463  R4  CHO   223     160.629  95.022  38.425  1.00  0.00            
ATOM   1464  R5  CHO   223     162.579  95.872  38.875  1.00  0.00            
ATOM   1465  C1  CHO   223     161.629  94.622  42.375  1.00  0.00           C
ATOM   1466  C2  CHO   223     158.379  96.522  43.275  1.00  0.00           C
ATOM   1467  ROH CHO   224     121.729   3.872  49.325  1.00  0.00            
ATOM   1468  R1  CHO   224     122.829   5.672  47.425  1.00  0.00            
ATOM   1469  R2  CHO   224     123.329   4.872  44.825  1.00  0.00            
ATOM   1470  R3  CHO   224     121.779   7.072  44.225  1.00  0.00            
ATOM   1471  R4  CHO   224     122.829   6.122  41.625  1.00  0.00            
ATOM   1472  R5  CHO   224     122.979   8.172  42.425  1.00  0.00            
ATOM   1473  C1  CHO   224     121.079   8.872  39.175  1.00  0.00           C
ATOM   1474  C2  CHO   224     122.379  11.172  36.825  1.00  0.00           C
ATOM   1475  ROH CHO   225     217.579   3.622  40.225  1.00  0.00            
ATOM   1476  R1  CHO   225     217.779   4.172  37.425  1.00  0.00            
ATOM   1477  R2  CHO   225     217.179   2.322  35.475  1.00  0.00            
ATOM   1478  R3  CHO   225     215.479   4.272  34.575  1.00  0.00            
ATOM   1479  R4  CHO   225     215.929   2.522  32.275  1.00  0.00            
ATOM   1480  R5  CHO   225     216.229   4.672  32.375  1.00  0.00            
ATOM   1481  C1  CHO   225     213.629   4.472  29.575  1.00  0.00           C
ATOM   1482  C2  CHO   225     213.729   6.122  25.475  1.00  0.00           C
ATOM   1483  ROH CHO   226     222.379  72.922  51.875  1.00  0.00            
ATOM   1484  R1  CHO   226     223.429  72.972  49.225  1.00  0.00            
ATOM   1485  R2  CHO   226     222.679  71.172  47.275  1.00  0.00            
ATOM   1486  R3  CHO   226     222.079  73.422  45.875  1.00  0.00            
ATOM   1487  R4  CHO   226     222.629  71.372  43.825  1.00  0.00            
ATOM   1488  R5  CHO   226     223.529  73.322  43.975  1.00  0.00            
ATOM   1489  C1  CHO   226     221.979  73.572  40.475  1.00  0.00           C
ATOM   1490  C2  CHO   226     222.979  69.672  39.125  1.00  0.00           C
ATOM   1491  ROH CHO   227     170.529   4.022  52.525  1.00  0.00            
ATOM   1492  R1  CHO   227     171.779   4.222  49.975  1.00  0.00            
ATOM   1493  R2  CHO   227     171.829   2.172  48.175  1.00  0.00            
ATOM   1494  R3  CHO   227     170.729   4.022  46.475  1.00  0.00            
ATOM   1495  R4  CHO   227     171.729   1.872  44.725  1.00  0.00            
ATOM   1496  R5  CHO   227     172.179   4.022  44.575  1.00  0.00            
ATOM   1497  C1  CHO   227     170.629   3.472  41.125  1.00  0.00           C
ATOM   1498  C2  CHO   227     167.029   4.472  38.225  1.00  0.00           C
ATOM   1499  ROH CHO   228      53.429  70.922  15.775  1.00  0.00            
ATOM   1500  R1  CHO   228      54.179  70.522  18.475  1.00  0.00            
ATOM   1501  R2  CHO   228      54.879  72.672  20.125  1.00  0.00            
ATOM   1502  R3  CHO   228      52.929  71.672  21.725  1.00  0.00            
ATOM   1503  R4  CHO   228      55.329  71.822  23.475  1.00  0.00            
ATOM   1504  R5  CHO   228      54.079  70.072  23.125  1.00  0.00            
ATOM   1505  C1  CHO   228      53.729  70.372  26.925  1.00  0.00           C
ATOM   1506  C2  CHO   228      51.629  68.072  28.825  1.00  0.00           C
ATOM   1507  ROH CHO   229     153.729  55.672  28.725  1.00  0.00            
ATOM   1508  R1  CHO   229     152.179  55.672  31.125  1.00  0.00            
ATOM   1509  R2  CHO   229     152.829  54.122  33.325  1.00  0.00            
ATOM   1510  R3  CHO   229     152.729  56.522  34.625  1.00  0.00            
ATOM   1511  R4  CHO   229     151.929  54.522  36.625  1.00  0.00            
ATOM   1512  R5  CHO   229     150.829  56.322  36.075  1.00  0.00            
ATOM   1513  C1  CHO   229     151.329  57.022  39.825  1.00  0.00           C
ATOM   1514  C2  CHO   229     150.979  54.022  41.625  1.00  0.00           C
ATOM   1515  ROH CHO   230     189.679 118.222  59.325  1.00  0.00            
ATOM   1516  R1  CHO   230     189.379 119.572  56.825  1.00  0.00            
ATOM   1517  R2  CHO   230     190.779 118.872  54.575  1.00  0.00            
ATOM   1518  R3  CHO   230     188.329 118.672  53.475  1.00  0.00            
ATOM   1519  R4  CHO   230     189.879 120.272  51.525  1.00  0.00            
ATOM   1520  R5  CHO   230     187.979 120.822  52.425  1.00  0.00            
ATOM   1521  C1  CHO   230     187.079 120.872  48.725  1.00  0.00           C
ATOM   1522  C2  CHO   230     185.729 121.172  44.875  1.00  0.00           C
ATOM   1523  ROH CHO   231     110.679 212.972  49.275  1.00  0.00            
ATOM   1524  R1  CHO   231     110.579 211.522  46.825  1.00  0.00            
ATOM   1525  R2  CHO   231     109.479 212.622  44.525  1.00  0.00            
ATOM   1526  R3  CHO   231     111.879 211.922  43.475  1.00  0.00            
ATOM   1527  R4  CHO   231     110.029 212.122  41.175  1.00  0.00            
ATOM   1528  R5  CHO   231     111.329 210.422  41.675  1.00  0.00            
ATOM   1529  C1  CHO   231     112.629 211.172  38.175  1.00  0.00           C
ATOM   1530  C2  CHO   231     112.829 210.322  34.925  1.00  0.00           C
ATOM   1531  ROH CHO   232     167.029 210.522  16.175  1.00  0.00            
ATOM   1532  R1  CHO   232     168.129 209.072  18.375  1.00  0.00            
ATOM   1533  R2  CHO   232     169.229 210.372  20.575  1.00  0.00            
ATOM   1534  R3  CHO   232     167.479 208.822  21.925  1.00  0.00            
ATOM   1535  R4  CHO   232     168.879 210.422  23.975  1.00  0.00            
ATOM   1536  R5  CHO   232     168.679 208.222  23.925  1.00  0.00            
ATOM   1537  C1  CHO   232     166.979 208.972  27.275  1.00  0.00           C
ATOM   1538  C2  CHO   232     167.579 210.372  32.125  1.00  0.00           C
ATOM   1539  ROH CHO   233     218.479  87.222  23.375  1.00  0.00            
ATOM   1540  R1  CHO   233     217.379  85.372  25.225  1.00  0.00            
ATOM   1541  R2  CHO   233     218.579  82.922  25.825  1.00  0.00            
ATOM   1542  R3  CHO   233     218.429  83.822  28.375  1.00  0.00            
ATOM   1543  R4  CHO   233     218.879  80.972  28.625  1.00  0.00            
ATOM   1544  R5  CHO   233     217.229  82.122  29.525  1.00  0.00            
ATOM   1545  C1  CHO   233     218.879  80.622  32.675  1.00  0.00           C
ATOM   1546  C2  CHO   233     216.029  79.922  34.525  1.00  0.00           C
ATOM   1547  ROH CHO   234     140.279 220.472  15.225  1.00  0.00            
ATOM   1548  R1  CHO   234     140.529 221.572  17.825  1.00  0.00            
ATOM   1549  R2  CHO   234     138.679 223.322  18.875  1.00  0.00            
ATOM   1550  R3  CHO   234     138.679 221.522  20.925  1.00  0.00            
ATOM   1551  R4  CHO   234     137.629 224.022  22.125  1.00  0.00            
ATOM   1552  R5  CHO   234     139.279 222.822  22.875  1.00  0.00            
ATOM   1553  C1  CHO   234     136.979 222.722  25.875  1.00  0.00           C
ATOM   1554  C2  CHO   234     135.429 225.022  29.575  1.00  0.00           C
ATOM   1555  ROH CHO   235     130.979   3.222  49.825  1.00  0.00            
ATOM   1556  R1  CHO   235     132.379   3.522  47.375  1.00  0.00            
ATOM   1557  R2  CHO   235     131.129   3.822  44.975  1.00  0.00            
ATOM   1558  R3  CHO   235     132.679   6.072  44.775  1.00  0.00            
ATOM   1559  R4  CHO   235     131.979   5.422  41.975  1.00  0.00            
ATOM   1560  R5  CHO   235     133.979   5.722  42.825  1.00  0.00            
ATOM   1561  C1  CHO   235     133.929   8.422  40.125  1.00  0.00           C
ATOM   1562  C2  CHO   235     131.979  10.672  38.375  1.00  0.00           C
ATOM   1563  ROH CHO   236     152.579  13.222  55.125  1.00  0.00            
ATOM   1564  R1  CHO   236     153.779  12.572  52.625  1.00  0.00            
ATOM   1565  R2  CHO   236     152.279  11.922  50.375  1.00  0.00            
ATOM   1566  R3  CHO   236     153.779  13.922  49.225  1.00  0.00            
ATOM   1567  R4  CHO   236     152.879  12.272  46.975  1.00  0.00            
ATOM   1568  R5  CHO   236     154.929  12.872  47.425  1.00  0.00            
ATOM   1569  C1  CHO   236     154.579  14.372  43.975  1.00  0.00           C
ATOM   1570  C2  CHO   236     155.429  12.422  41.325  1.00  0.00           C
ATOM   1571  ROH CHO   237     117.829  94.622  60.825  1.00  0.00            
ATOM   1572  R1  CHO   237     118.229  95.022  58.075  1.00  0.00            
ATOM   1573  R2  CHO   237     116.179  95.272  56.275  1.00  0.00            
ATOM   1574  R3  CHO   237     117.379  97.622  55.625  1.00  0.00            
ATOM   1575  R4  CHO   237     115.879  96.872  53.225  1.00  0.00            
ATOM   1576  R5  CHO   237     118.029  97.372  53.325  1.00  0.00            
ATOM   1577  C1  CHO   237     116.879 100.022  50.875  1.00  0.00           C
ATOM   1578  C2  CHO   237     116.029 100.872  47.625  1.00  0.00           C
ATOM   1579  ROH CHO   238      10.379 105.622  49.175  1.00  0.00            
ATOM   1580  R1  CHO   238      11.879 105.422  46.775  1.00  0.00            
ATOM   1581  R2  CHO   238      11.429 103.372  44.975  1.00  0.00            
ATOM   1582  R3  CHO   238      11.129 105.422  43.225  1.00  0.00            
ATOM   1583  R4  CHO   238      11.129 103.022  41.525  1.00  0.00            
ATOM   1584  R5  CHO   238      12.429 104.772  41.325  1.00  0.00            
ATOM   1585  C1  CHO   238      10.679 104.722  37.875  1.00  0.00           C
ATOM   1586  C2  CHO   238      12.579 106.372  34.575  1.00  0.00           C
ATOM   1587  ROH CHO   239     124.879 190.322  52.275  1.00  0.00            
ATOM   1588  R1  CHO   239     125.379 189.322  49.675  1.00  0.00            
ATOM   1589  R2  CHO   239     123.479 187.972  48.225  1.00  0.00            
ATOM   1590  R3  CHO   239     124.079 189.822  46.325  1.00  0.00            
ATOM   1591  R4  CHO   239     122.629 187.772  44.875  1.00  0.00            
ATOM   1592  R5  CHO   239     124.579 188.572  44.375  1.00  0.00            
ATOM   1593  C1  CHO   239     122.679 189.422  41.175  1.00  0.00           C
ATOM   1594  C2  CHO   239     120.329 188.822  39.375  1.00  0.00           C
ATOM   1595  ROH CHO   240     196.229  35.622  21.675  1.00  0.00            
ATOM   1596  R1  CHO   240     197.879  35.572  23.925  1.00  0.00            
ATOM   1597  R2  CHO   240     197.079  34.472  26.325  1.00  0.00            
ATOM   1598  R3  CHO   240     199.379  33.022  26.075  1.00  0.00            
ATOM   1599  R4  CHO   240     198.879  33.072  28.975  1.00  0.00            
ATOM   1600  R5  CHO   240     200.729  33.672  27.925  1.00  0.00            
ATOM   1601  C1  CHO   240     202.079  30.922  30.225  1.00  0.00           C
ATOM   1602  C2  CHO   240     203.879  30.772  33.325  1.00  0.00           C
ATOM   1603  ROH CHO   241      21.379  84.672  15.275  1.00  0.00            
ATOM   1604  R1  CHO   241      22.429  84.222  17.875  1.00  0.00            
ATOM   1605  R2  CHO   241      21.579  82.172  19.475  1.00  0.00            
ATOM   1606  R3  CHO   241      24.229  81.572  19.575  1.00  0.00            
ATOM   1607  R4  CHO   241      23.229  81.072  22.325  1.00  0.00            
ATOM   1608  R5  CHO   241      24.929  82.372  21.725  1.00  0.00            
ATOM   1609  C1  CHO   241      26.729  79.922  24.025  1.00  0.00           C
ATOM   1610  C2  CHO   241      30.479  79.172  25.275  1.00  0.00           C
ATOM   1611  ROH CHO   242     113.029 137.072  47.325  1.00  0.00            
ATOM   1612  R1  CHO   242     115.779 137.372  46.775  1.00  0.00            
ATOM   1613  R2  CHO   242     116.929 136.622  44.375  1.00  0.00            
ATOM   1614  R3  CHO   242     117.829 139.222  44.375  1.00  0.00            
ATOM   1615  R4  CHO   242     120.129 137.622  43.625  1.00  0.00            
ATOM   1616  R5  CHO   242     120.029 139.072  45.225  1.00  0.00            
ATOM   1617  C1  CHO   242     122.879 140.572  43.175  1.00  0.00           C
ATOM   1618  C2  CHO   242     125.729 142.172  40.575  1.00  0.00           C
ATOM   1619  ROH CHO   243     130.279  47.572  25.375  1.00  0.00            
ATOM   1620  R1  CHO   243     129.079  46.072  27.475  1.00  0.00            
ATOM   1621  R2  CHO   243     130.179  43.722  28.425  1.00  0.00            
ATOM   1622  R3  CHO   243     129.979  45.022  30.825  1.00  0.00            
ATOM   1623  R4  CHO   243     130.179  42.172  31.525  1.00  0.00            
ATOM   1624  R5  CHO   243     128.629  43.522  32.175  1.00  0.00            
ATOM   1625  C1  CHO   243     129.979  42.422  35.525  1.00  0.00           C
ATOM   1626  C2  CHO   243     132.079  39.222  36.575  1.00  0.00           C
ATOM   1627  ROH CHO   244     129.179  46.172  56.775  1.00  0.00            
ATOM   1628  R1  CHO   244     128.829  47.622  54.325  1.00  0.00            
ATOM   1629  R2  CHO   244     130.929  48.872  53.075  1.00  0.00            
ATOM   1630  R3  CHO   244     130.079  47.422  50.925  1.00  0.00            
ATOM   1631  R4  CHO   244     131.929  49.372  49.775  1.00  0.00            
ATOM   1632  R5  CHO   244     129.879  49.022  49.175  1.00  0.00            
ATOM   1633  C1  CHO   244     131.679  48.272  45.875  1.00  0.00           C
ATOM   1634  C2  CHO   244     133.779  46.222  43.025  1.00  0.00           C
ATOM   1635  ROH CHO   245      12.979 183.972  37.575  1.00  0.00            
ATOM   1636  R1  CHO   245      12.529 185.672  35.375  1.00  0.00            
ATOM   1637  R2  CHO   245      12.579 184.772  32.775  1.00  0.00            
ATOM   1638  R3  CHO   245      10.079 185.922  32.675  1.00  0.00            
ATOM   1639  R4  CHO   245      11.229 186.372  30.025  1.00  0.00            
ATOM   1640  R5  CHO   245      10.429 187.872  31.375  1.00  0.00            
ATOM   1641  C1  CHO   245       8.129 188.372  28.325  1.00  0.00           C
ATOM   1642  C2  CHO   245       5.329 190.722  26.675  1.00  0.00           C
ATOM   1643  ROH CHO   246      40.229 186.372  41.675  1.00  0.00            
ATOM   1644  R1  CHO   246      42.079 186.222  39.525  1.00  0.00            
ATOM   1645  R2  CHO   246      42.679 183.872  38.175  1.00  0.00            
ATOM   1646  R3  CHO   246      42.029 185.322  35.975  1.00  0.00            
ATOM   1647  R4  CHO   246      42.529 182.622  34.975  1.00  0.00            
ATOM   1648  R5  CHO   246      43.429 184.472  34.225  1.00  0.00            
ATOM   1649  C1  CHO   246      41.829 183.222  31.025  1.00  0.00           C
ATOM   1650  C2  CHO   246      39.429 183.122  27.375  1.00  0.00           C
ATOM   1651  ROH CHO   247      89.829  66.022  23.325  1.00  0.00            
ATOM   1652  R1  CHO   247      89.429  64.122  25.425  1.00  0.00            
ATOM   1653  R2  CHO   247      91.029  64.022  27.675  1.00  0.00            
ATOM   1654  R3  CHO   247      88.629  64.272  28.975  1.00  0.00            
ATOM   1655  R4  CHO   247      90.479  63.122  30.975  1.00  0.00            
ATOM   1656  R5  CHO   247      88.529  62.322  30.325  1.00  0.00            
ATOM   1657  C1  CHO   247      87.879  62.772  34.075  1.00  0.00           C
ATOM   1658  C2  CHO   247      89.129  61.972  37.325  1.00  0.00           C
ATOM   1659  ROH CHO   248      96.079 218.722  47.025  1.00  0.00            
ATOM   1660  R1  CHO   248      96.879 219.422  44.375  1.00  0.00            
ATOM   1661  R2  CHO   248      97.079 217.572  42.375  1.00  0.00            
ATOM   1662  R3  CHO   248      95.379 219.272  41.075  1.00  0.00            
ATOM   1663  R4  CHO   248      96.779 217.822  38.875  1.00  0.00            
ATOM   1664  R5  CHO   248      96.629 220.022  39.175  1.00  0.00            
ATOM   1665  C1  CHO   248      95.029 219.572  35.675  1.00  0.00           C
ATOM   1666  C2  CHO   248      95.029 221.322  31.575  1.00  0.00           C
ATOM   1667  ROH CHO   249     111.079  38.922  23.125  1.00  0.00            
ATOM   1668  R1  CHO   249     110.579  37.272  25.375  1.00  0.00            
ATOM   1669  R2  CHO   249     112.579  35.922  26.675  1.00  0.00            
ATOM   1670  R3  CHO   249     111.529  37.172  28.875  1.00  0.00            
ATOM   1671  R4  CHO   249     112.379  34.522  29.875  1.00  0.00            
ATOM   1672  R5  CHO   249     110.379  35.422  30.075  1.00  0.00            
ATOM   1673  C1  CHO   249     111.279  34.922  33.725  1.00  0.00           C
ATOM   1674  C2  CHO   249     110.079  31.922  37.475  1.00  0.00           C
ATOM   1675  ROH CHO   250     123.529 212.122  15.875  1.00  0.00            
ATOM   1676  R1  CHO   250     123.829 211.822  18.675  1.00  0.00            
ATOM   1677  R2  CHO   250     125.929 210.472  19.825  1.00  0.00            
ATOM   1678  R3  CHO   250     126.229 212.822  21.225  1.00  0.00            
ATOM   1679  R4  CHO   250     127.279 210.722  22.975  1.00  0.00            
ATOM   1680  R5  CHO   250     125.729 212.172  23.475  1.00  0.00            
ATOM   1681  C1  CHO   250     128.329 213.072  26.175  1.00  0.00           C
ATOM   1682  C2  CHO   250     127.529 211.322  29.875  1.00  0.00           C
ATOM   1683  ROH CHO   251     203.379 171.072  48.425  1.00  0.00            
ATOM   1684  R1  CHO   251     205.379 171.172  46.375  1.00  0.00            
ATOM   1685  R2  CHO   251     205.529 169.272  44.375  1.00  0.00            
ATOM   1686  R3  CHO   251     205.379 171.422  42.725  1.00  0.00            
ATOM   1687  R4  CHO   251     205.779 169.172  40.925  1.00  0.00            
ATOM   1688  R5  CHO   251     206.979 170.972  41.025  1.00  0.00            
ATOM   1689  C1  CHO   251     205.779 171.122  37.375  1.00  0.00           C
ATOM   1690  C2  CHO   251     202.179 169.872  35.425  1.00  0.00           C
ATOM   1691  ROH CHO   252     169.929 208.322  49.075  1.00  0.00            
ATOM   1692  R1  CHO   252     170.929 208.622  46.425  1.00  0.00            
ATOM   1693  R2  CHO   252     170.679 206.622  44.575  1.00  0.00            
ATOM   1694  R3  CHO   252     169.529 208.622  43.075  1.00  0.00            
ATOM   1695  R4  CHO   252     170.929 206.922  41.125  1.00  0.00            
ATOM   1696  R5  CHO   252     171.179 209.072  41.375  1.00  0.00            
ATOM   1697  C1  CHO   252     169.979 208.972  37.675  1.00  0.00           C
ATOM   1698  C2  CHO   252     171.429 207.472  34.225  1.00  0.00           C
ATOM   1699  ROH CHO   253      18.829 182.072  12.175  1.00  0.00            
ATOM   1700  R1  CHO   253      18.079 183.022  14.725  1.00  0.00            
ATOM   1701  R2  CHO   253      19.779 184.422  16.375  1.00  0.00            
ATOM   1702  R3  CHO   253      17.779 186.272  16.375  1.00  0.00            
ATOM   1703  R4  CHO   253      19.379 186.822  18.825  1.00  0.00            
ATOM   1704  R5  CHO   253      17.229 186.472  18.725  1.00  0.00            
ATOM   1705  C1  CHO   253      17.229 189.972  20.225  1.00  0.00           C
ATOM   1706  C2  CHO   253      15.179 190.672  23.275  1.00  0.00           C
ATOM   1707  ROH CHO   254      72.579  47.422  51.925  1.00  0.00            
ATOM   1708  R1  CHO   254      73.629  46.522  49.425  1.00  0.00            
ATOM   1709  R2  CHO   254      72.129  46.372  47.125  1.00  0.00            
ATOM   1710  R3  CHO   254      74.129  47.922  46.125  1.00  0.00            
ATOM   1711  R4  CHO   254      72.779  46.872  43.775  1.00  0.00            
ATOM   1712  R5  CHO   254      74.879  46.722  44.175  1.00  0.00            
ATOM   1713  C1  CHO   254      74.979  48.572  40.875  1.00  0.00           C
ATOM   1714  C2  CHO   254      72.779  49.772  39.425  1.00  0.00           C
ATOM   1715  ROH CHO   255     208.329 106.422  59.975  1.00  0.00            
ATOM   1716  R1  CHO   255     207.179 106.622  57.375  1.00  0.00            
ATOM   1717  R2  CHO   255     204.679 105.622  56.775  1.00  0.00            
ATOM   1718  R3  CHO   255     204.229 108.172  55.875  1.00  0.00            
ATOM   1719  R4  CHO   255     202.229 106.572  54.525  1.00  0.00            
ATOM   1720  R5  CHO   255     203.629 107.872  53.575  1.00  0.00            
ATOM   1721  C1  CHO   255     200.379 109.472  52.375  1.00  0.00           C
ATOM   1722  C2  CHO   255     196.979 108.572  50.825  1.00  0.00           C
ATOM   1723  ROH CHO   256     213.029  40.822  14.725  1.00  0.00            
ATOM   1724  R1  CHO   256     213.929  38.822  16.525  1.00  0.00            
ATOM   1725  R2  CHO   256     215.579  36.772  15.675  1.00  0.00            
ATOM   1726  R3  CHO   256     217.179  37.622  17.725  1.00  0.00            
ATOM   1727  R4  CHO   256     217.779  34.772  17.475  1.00  0.00            
ATOM   1728  R5  CHO   256     217.229  35.822  19.275  1.00  0.00            
ATOM   1729  C1  CHO   256     220.629  34.472  20.375  1.00  0.00           C
ATOM   1730  C2  CHO   256     224.379  32.672  21.375  1.00  0.00           C
ATOM   1731  ROH CHO   257     181.879  29.972  20.825  1.00  0.00            
ATOM   1732  R1  CHO   257     181.279  29.772  23.575  1.00  0.00            
ATOM   1733  R2  CHO   257     180.029  27.572  24.675  1.00  0.00            
ATOM   1734  R3  CHO   257     182.179  27.572  26.325  1.00  0.00            
ATOM   1735  R4  CHO   257     179.829  27.372  28.125  1.00  0.00            
ATOM   1736  R5  CHO   257     181.429  28.822  28.225  1.00  0.00            
ATOM   1737  C1  CHO   257     181.779  27.272  31.675  1.00  0.00           C
ATOM   1738  C2  CHO   257     182.029  27.722  35.975  1.00  0.00           C
ATOM   1739  ROH CHO   258     211.179 211.722  10.475  1.00  0.00            
ATOM   1740  R1  CHO   258     211.829 213.172  12.825  1.00  0.00            
ATOM   1741  R2  CHO   258     210.379 215.372  13.675  1.00  0.00            
ATOM   1742  R3  CHO   258     210.229 213.972  15.975  1.00  0.00            
ATOM   1743  R4  CHO   258     210.579 216.772  16.825  1.00  0.00            
ATOM   1744  R5  CHO   258     211.779 215.022  17.425  1.00  0.00            
ATOM   1745  C1  CHO   258     210.529 216.222  20.825  1.00  0.00           C
ATOM   1746  C2  CHO   258     211.829 218.472  23.475  1.00  0.00           C
ATOM   1747  ROH CHO   259     156.879  83.472  27.225  1.00  0.00            
ATOM   1748  R1  CHO   259     155.329  83.672  29.575  1.00  0.00            
ATOM   1749  R2  CHO   259     155.129  81.572  31.425  1.00  0.00            
ATOM   1750  R3  CHO   259     155.879  83.522  33.175  1.00  0.00            
ATOM   1751  R4  CHO   259     155.429  81.172  34.825  1.00  0.00            
ATOM   1752  R5  CHO   259     154.529  83.172  35.075  1.00  0.00            
ATOM   1753  C1  CHO   259     156.279  82.772  38.475  1.00  0.00           C
ATOM   1754  C2  CHO   259     155.979  81.222  40.575  1.00  0.00           C
ATOM   1755  ROH CHO   260     205.679 223.272  11.275  1.00  0.00            
ATOM   1756  R1  CHO   260     206.729 223.772  13.875  1.00  0.00            
ATOM   1757  R2  CHO   260     207.679 226.272  14.625  1.00  0.00            
ATOM   1758  R3  CHO   260     205.879 225.972  16.625  1.00  0.00            
ATOM   1759  R4  CHO   260     208.079 227.472  17.825  1.00  0.00            
ATOM   1760  R5  CHO   260     207.229 225.622  18.575  1.00  0.00            
ATOM   1761  C1  CHO   260     206.679 227.872  21.625  1.00  0.00           C
ATOM   1762  C2  CHO   260     207.279 227.972  24.625  1.00  0.00           C
ATOM   1763  ROH CHO   261      89.079 176.572  44.475  1.00  0.00            
ATOM   1764  R1  CHO   261      88.479 176.322  41.725  1.00  0.00            
ATOM   1765  R2  CHO   261      89.129 174.022  40.275  1.00  0.00            
ATOM   1766  R3  CHO   261      86.479 174.022  39.675  1.00  0.00            
ATOM   1767  R4  CHO   261      87.729 172.422  37.525  1.00  0.00            
ATOM   1768  R5  CHO   261      86.429 174.122  37.225  1.00  0.00            
ATOM   1769  C1  CHO   261      84.429 171.472  35.375  1.00  0.00           C
ATOM   1770  C2  CHO   261      86.779 172.072  31.525  1.00  0.00           C
ATOM   1771  ROH CHO   262     187.579  59.072  58.475  1.00  0.00            
ATOM   1772  R1  CHO   262     187.179  59.922  55.825  1.00  0.00            
ATOM   1773  R2  CHO   262     185.629  58.522  54.025  1.00  0.00            
ATOM   1774  R3  CHO   262     184.379  60.922  53.725  1.00  0.00            
ATOM   1775  R4  CHO   262     184.729  59.972  51.025  1.00  0.00            
ATOM   1776  R5  CHO   262     185.379  61.922  51.825  1.00  0.00            
ATOM   1777  C1  CHO   262     183.079  63.122  49.025  1.00  0.00           C
ATOM   1778  C2  CHO   262     182.279  64.872  45.875  1.00  0.00           C
ATOM   1779  ROH CHO   263     115.329   4.522  12.525  1.00  0.00            
ATOM   1780  R1  CHO   263     115.329   2.522  14.525  1.00  0.00            
ATOM   1781  R2  CHO   263     116.879   2.672  16.775  1.00  0.00            
ATOM   1782  R3  CHO   263     114.529   2.372  18.075  1.00  0.00            
ATOM   1783  R4  CHO   263     116.529   2.072  20.175  1.00  0.00            
ATOM   1784  R5  CHO   263     114.929   0.672  19.675  1.00  0.00            
ATOM   1785  C1  CHO   263     114.079   1.422  23.325  1.00  0.00           C
ATOM   1786  C2  CHO   263     113.079   0.622  26.575  1.00  0.00           C
ATOM   1787  ROH CHO   264     199.979 150.022  25.525  1.00  0.00            
ATOM   1788  R1  CHO   264     200.579 148.022  27.425  1.00  0.00            
ATOM   1789  R2  CHO   264     203.079 147.772  28.625  1.00  0.00            
ATOM   1790  R3  CHO   264     201.629 147.922  30.925  1.00  0.00            
ATOM   1791  R4  CHO   264     204.379 147.622  31.825  1.00  0.00            
ATOM   1792  R5  CHO   264     202.729 146.372  32.425  1.00  0.00            
ATOM   1793  C1  CHO   264     203.779 147.672  35.825  1.00  0.00           C
ATOM   1794  C2  CHO   264     203.979 150.222  39.175  1.00  0.00           C
ATOM   1795  ROH CHO   265      94.429  82.272  30.275  1.00  0.00            
ATOM   1796  R1  CHO   265      94.829  82.722  33.025  1.00  0.00            
ATOM   1797  R2  CHO   265      92.829  82.422  34.875  1.00  0.00            
ATOM   1798  R3  CHO   265      94.629  80.772  36.075  1.00  0.00            
ATOM   1799  R4  CHO   265      92.329  80.872  37.925  1.00  0.00            
ATOM   1800  R5  CHO   265      94.429  81.322  38.425  1.00  0.00            
ATOM   1801  C1  CHO   265      93.779  78.422  40.875  1.00  0.00           C
ATOM   1802  C2  CHO   265      93.079  77.122  44.525  1.00  0.00           C
ATOM   1803  ROH CHO   266     116.679  79.072  62.125  1.00  0.00            
ATOM   1804  R1  CHO   266     116.629  81.022  60.075  1.00  0.00            
ATOM   1805  R2  CHO   266     118.829  81.572  58.475  1.00  0.00            
ATOM   1806  R3  CHO   266     117.129  81.022  56.475  1.00  0.00            
ATOM   1807  R4  CHO   266     119.679  81.672  55.125  1.00  0.00            
ATOM   1808  R5  CHO   266     117.729  82.622  54.775  1.00  0.00            
ATOM   1809  C1  CHO   266     118.529  81.272  51.275  1.00  0.00           C
ATOM   1810  C2  CHO   266     118.829  82.672  48.525  1.00  0.00           C
ATOM   1811  ROH CHO   267     208.179  75.672  54.225  1.00  0.00            
ATOM   1812  R1  CHO   267     209.679  76.872  52.175  1.00  0.00            
ATOM   1813  R2  CHO   267     209.029  76.622  49.525  1.00  0.00            
ATOM   1814  R3  CHO   267     209.029  79.322  49.575  1.00  0.00            
ATOM   1815  R4  CHO   267     209.429  78.672  46.775  1.00  0.00            
ATOM   1816  R5  CHO   267     210.679  79.972  47.975  1.00  0.00            
ATOM   1817  C1  CHO   267     209.679  82.422  45.225  1.00  0.00           C
ATOM   1818  C2  CHO   267     208.379  85.022  42.675  1.00  0.00           C
ATOM   1819  ROH CHO   268      21.779  63.572  16.425  1.00  0.00            
ATOM   1820  R1  CHO   268      22.729  64.072  19.075  1.00  0.00            
ATOM   1821  R2  CHO   268      21.179  63.672  21.325  1.00  0.00            
ATOM   1822  R3  CHO   268      23.229  62.072  22.075  1.00  0.00            
ATOM   1823  R4  CHO   268      22.029  62.972  24.575  1.00  0.00            
ATOM   1824  R5  CHO   268      24.129  63.122  24.025  1.00  0.00            
ATOM   1825  C1  CHO   268      24.429  61.022  27.225  1.00  0.00           C
ATOM   1826  C2  CHO   268      24.279  59.172  30.125  1.00  0.00           C
ATOM   1827  ROH CHO   269     175.529  63.972  58.875  1.00  0.00            
ATOM   1828  R1  CHO   269     177.179  63.722  56.575  1.00  0.00            
ATOM   1829  R2  CHO   269     176.179  63.122  54.075  1.00  0.00            
ATOM   1830  R3  CHO   269     177.529  65.372  53.375  1.00  0.00            
ATOM   1831  R4  CHO   269     176.529  64.272  50.825  1.00  0.00            
ATOM   1832  R5  CHO   269     178.579  64.772  51.325  1.00  0.00            
ATOM   1833  C1  CHO   269     178.029  67.022  48.275  1.00  0.00           C
ATOM   1834  C2  CHO   269     175.979  68.472  44.325  1.00  0.00           C
ATOM   1835  ROH CHO   270     115.579  50.472  58.175  1.00  0.00            
ATOM   1836  R1  CHO   270     116.129  50.222  55.425  1.00  0.00            
ATOM   1837  R2  CHO   270     114.479  51.272  53.475  1.00  0.00            
ATOM   1838  R3  CHO   270     116.779  52.422  52.625  1.00  0.00            
ATOM   1839  R4  CHO   270     114.979  52.622  50.325  1.00  0.00            
ATOM   1840  R5  CHO   270     116.979  51.772  50.325  1.00  0.00            
ATOM   1841  C1  CHO   270     117.429  54.472  47.675  1.00  0.00           C
ATOM   1842  C2  CHO   270     117.429  55.872  44.875  1.00  0.00           C
ATOM   1843  ROH CHO   271      24.579  70.622  50.175  1.00  0.00            
ATOM   1844  R1  CHO   271      22.979  70.572  47.825  1.00  0.00            
ATOM   1845  R2  CHO   271      23.229  72.472  45.825  1.00  0.00            
ATOM   1846  R3  CHO   271      23.529  70.272  44.225  1.00  0.00            
ATOM   1847  R4  CHO   271      23.179  72.522  42.375  1.00  0.00            
ATOM   1848  R5  CHO   271      22.029  70.672  42.425  1.00  0.00            
ATOM   1849  C1  CHO   271      23.429  70.472  38.825  1.00  0.00           C
ATOM   1850  C2  CHO   271      23.729  71.122  35.875  1.00  0.00           C
ATOM   1851  ROH CHO   272     104.529 126.772  25.725  1.00  0.00            
ATOM   1852  R1  CHO   272     103.979 129.022  27.325  1.00  0.00            
ATOM   1853  R2  CHO   272     101.579 130.422  27.225  1.00  0.00            
ATOM   1854  R3  CHO   272     101.579 129.972  29.875  1.00  0.00            
ATOM   1855  R4  CHO   272      99.329 131.822  29.475  1.00  0.00            
ATOM   1856  R5  CHO   272     100.979 132.072  30.875  1.00  0.00            
ATOM   1857  C1  CHO   272      98.079 132.222  33.275  1.00  0.00           C
ATOM   1858  C2  CHO   272      98.029 135.772  35.275  1.00  0.00           C
ATOM   1859  ROH CHO   273     128.979 105.772  32.275  1.00  0.00            
ATOM   1860  R1  CHO   273     129.879 105.722  34.975  1.00  0.00            
ATOM   1861  R2  CHO   273     129.279 107.722  36.775  1.00  0.00            
ATOM   1862  R3  CHO   273     128.329 105.672  38.275  1.00  0.00            
ATOM   1863  R4  CHO   273     129.529 107.522  40.275  1.00  0.00            
ATOM   1864  R5  CHO   273     129.979 105.422  40.025  1.00  0.00            
ATOM   1865  C1  CHO   273     128.779 105.422  43.675  1.00  0.00           C
ATOM   1866  C2  CHO   273     131.729 107.572  45.175  1.00  0.00           C
ATOM   1867  ROH CHO   274     136.079   0.322  51.275  1.00  0.00            
ATOM   1868  R1  CHO   274     137.179   0.672  48.675  1.00  0.00            
ATOM   1869  R2  CHO   274     136.429  -0.928  46.525  1.00  0.00            
ATOM   1870  R3  CHO   274     135.879   1.522  45.375  1.00  0.00            
ATOM   1871  R4  CHO   274     136.079  -0.378  43.125  1.00  0.00            
ATOM   1872  R5  CHO   274     137.179   1.522  43.375  1.00  0.00            
ATOM   1873  C1  CHO   274     135.429   2.222  40.075  1.00  0.00           C
ATOM   1874  C2  CHO   274     135.379   0.322  36.325  1.00  0.00           C
ATOM   1875  ROH CHO   275       2.329 156.972  44.625  1.00  0.00            
ATOM   1876  R1  CHO   275       3.629 157.922  42.225  1.00  0.00            
ATOM   1877  R2  CHO   275       3.029 156.872  39.725  1.00  0.00            
ATOM   1878  R3  CHO   275       2.579 159.522  39.125  1.00  0.00            
ATOM   1879  R4  CHO   275       2.979 158.172  36.475  1.00  0.00            
ATOM   1880  R5  CHO   275       4.029 159.922  37.225  1.00  0.00            
ATOM   1881  C1  CHO   275       2.529 161.372  34.075  1.00  0.00           C
ATOM   1882  C2  CHO   275       3.579 160.122  31.675  1.00  0.00           C
ATOM   1883  ROH CHO   276     148.629 198.472  52.825  1.00  0.00            
ATOM   1884  R1  CHO   276     147.779 199.622  50.375  1.00  0.00            
ATOM   1885  R2  CHO   276     149.429 199.872  48.175  1.00  0.00            
ATOM   1886  R3  CHO   276     147.379 198.522  46.925  1.00  0.00            
ATOM   1887  R4  CHO   276     148.979 199.722  44.725  1.00  0.00            
ATOM   1888  R5  CHO   276     146.829 199.922  45.075  1.00  0.00            
ATOM   1889  C1  CHO   276     146.779 198.372  41.575  1.00  0.00           C
ATOM   1890  C2  CHO   276     148.879 200.922  39.775  1.00  0.00           C
ATOM   1891  ROH CHO   277      52.979   0.272  38.575  1.00  0.00            
ATOM   1892  R1  CHO   277      52.679   0.972  35.875  1.00  0.00            
ATOM   1893  R2  CHO   277      53.579   3.422  34.825  1.00  0.00            
ATOM   1894  R3  CHO   277      54.879   1.772  33.075  1.00  0.00            
ATOM   1895  R4  CHO   277      54.429   4.272  31.625  1.00  0.00            
ATOM   1896  R5  CHO   277      53.879   2.272  30.975  1.00  0.00            
ATOM   1897  C1  CHO   277      56.179   3.322  28.075  1.00  0.00           C
ATOM   1898  C2  CHO   277      54.829   3.472  24.675  1.00  0.00           C
ATOM   1899  ROH CHO   278      69.129 119.872  56.875  1.00  0.00            
ATOM   1900  R1  CHO   278      69.979 119.972  54.175  1.00  0.00            
ATOM   1901  R2  CHO   278      69.179 118.072  52.275  1.00  0.00            
ATOM   1902  R3  CHO   278      68.379 120.272  50.925  1.00  0.00            
ATOM   1903  R4  CHO   278      69.079 118.322  48.825  1.00  0.00            
ATOM   1904  R5  CHO   278      69.829 120.322  48.975  1.00  0.00            
ATOM   1905  C1  CHO   278      68.229 120.522  45.525  1.00  0.00           C
ATOM   1906  C2  CHO   278      69.779 120.472  42.375  1.00  0.00           C
ATOM   1907  ROH CHO   279      98.429  66.622  60.575  1.00  0.00            
ATOM   1908  R1  CHO   279      99.329  68.172  58.375  1.00  0.00            
ATOM   1909  R2  CHO   279     100.229  67.072  55.975  1.00  0.00            
ATOM   1910  R3  CHO   279      98.329  68.622  54.875  1.00  0.00            
ATOM   1911  R4  CHO   279     100.279  68.272  52.775  1.00  0.00            
ATOM   1912  R5  CHO   279      99.529  70.172  53.525  1.00  0.00            
ATOM   1913  C1  CHO   279      98.529  70.472  49.825  1.00  0.00           C
ATOM   1914  C2  CHO   279      98.679  70.672  45.725  1.00  0.00           C
ATOM   1915  ROH CHO   280     194.929  79.272  57.175  1.00  0.00            
ATOM   1916  R1  CHO   280     193.879  78.472  54.625  1.00  0.00            
ATOM   1917  R2  CHO   280     192.979  80.272  52.775  1.00  0.00            
ATOM   1918  R3  CHO   280     194.729  79.022  51.125  1.00  0.00            
ATOM   1919  R4  CHO   280     192.929  80.422  49.325  1.00  0.00            
ATOM   1920  R5  CHO   280     193.379  78.322  49.275  1.00  0.00            
ATOM   1921  C1  CHO   280     194.529  79.322  45.775  1.00  0.00           C
ATOM   1922  C2  CHO   280     195.529  76.322  43.275  1.00  0.00           C
ATOM   1923  ROH CHO   281      98.929 194.622  47.625  1.00  0.00            
ATOM   1924  R1  CHO   281      98.179 195.622  45.125  1.00  0.00            
ATOM   1925  R2  CHO   281      96.379 194.322  43.475  1.00  0.00            
ATOM   1926  R3  CHO   281      95.079 196.722  43.525  1.00  0.00            
ATOM   1927  R4  CHO   281      93.579 195.122  41.625  1.00  0.00            
ATOM   1928  R5  CHO   281      94.429 197.072  41.225  1.00  0.00            
ATOM   1929  C1  CHO   281      90.729 197.822  40.575  1.00  0.00           C
ATOM   1930  C2  CHO   281      87.679 198.172  40.175  1.00  0.00           C
ATOM   1931  ROH CHO   282     199.629 116.522  28.375  1.00  0.00            
ATOM   1932  R1  CHO   282     197.929 114.772  29.825  1.00  0.00            
ATOM   1933  R2  CHO   282     197.779 112.072  29.275  1.00  0.00            
ATOM   1934  R3  CHO   282     198.379 111.822  31.925  1.00  0.00            
ATOM   1935  R4  CHO   282     197.529 109.122  31.125  1.00  0.00            
ATOM   1936  R5  CHO   282     196.729 110.272  32.775  1.00  0.00            
ATOM   1937  C1  CHO   282     197.929 107.222  34.625  1.00  0.00           C
ATOM   1938  C2  CHO   282     194.429 105.972  34.575  1.00  0.00           C
ATOM   1939  ROH CHO   283     102.479  71.972  25.525  1.00  0.00            
ATOM   1940  R1  CHO   283     101.379  71.372  28.075  1.00  0.00            
ATOM   1941  R2  CHO   283     100.929  68.822  28.975  1.00  0.00            
ATOM   1942  R3  CHO   283     102.429  69.622  31.075  1.00  0.00            
ATOM   1943  R4  CHO   283     100.729  67.472  32.125  1.00  0.00            
ATOM   1944  R5  CHO   283     100.929  69.522  32.925  1.00  0.00            
ATOM   1945  C1  CHO   283     102.029  67.472  35.975  1.00  0.00           C
ATOM   1946  C2  CHO   283     102.279  64.122  37.875  1.00  0.00           C
ATOM   1947  ROH CHO   284      61.629  51.522  48.125  1.00  0.00            
ATOM   1948  R1  CHO   284      63.429  52.372  46.125  1.00  0.00            
ATOM   1949  R2  CHO   284      63.879  50.922  43.775  1.00  0.00            
ATOM   1950  R3  CHO   284      63.229  53.272  42.575  1.00  0.00            
ATOM   1951  R4  CHO   284      64.429  51.622  40.475  1.00  0.00            
ATOM   1952  R5  CHO   284      65.029  53.622  41.025  1.00  0.00            
ATOM   1953  C1  CHO   284      64.179  54.272  37.325  1.00  0.00           C
ATOM   1954  C2  CHO   284      63.529  56.922  33.425  1.00  0.00           C
ATOM   1955  ROH CHO   285     183.729 218.322  15.675  1.00  0.00            
ATOM   1956  R1  CHO   285     183.079 218.022  18.375  1.00  0.00            
ATOM   1957  R2  CHO   285     184.279 216.222  20.075  1.00  0.00            
ATOM   1958  R3  CHO   285     184.729 218.422  21.575  1.00  0.00            
ATOM   1959  R4  CHO   285     185.329 216.172  23.325  1.00  0.00            
ATOM   1960  R5  CHO   285     183.979 217.772  23.775  1.00  0.00            
ATOM   1961  C1  CHO   285     186.379 218.172  26.725  1.00  0.00           C
ATOM   1962  C2  CHO   285     188.629 218.422  30.275  1.00  0.00           C
ATOM   1963  ROH CHO   286     150.579  -0.228  53.475  1.00  0.00            
ATOM   1964  R1  CHO   286     150.279  -0.078  50.675  1.00  0.00            
ATOM   1965  R2  CHO   286     149.429   2.222  49.425  1.00  0.00            
ATOM   1966  R3  CHO   286     151.679   1.822  47.925  1.00  0.00            
ATOM   1967  R4  CHO   286     149.679   2.722  45.975  1.00  0.00            
ATOM   1968  R5  CHO   286     150.879   0.922  45.875  1.00  0.00            
ATOM   1969  C1  CHO   286     151.929   2.672  42.625  1.00  0.00           C
ATOM   1970  C2  CHO   286     149.329   3.722  39.175  1.00  0.00           C
ATOM   1971  ROH CHO   287      91.529  95.922  29.125  1.00  0.00            
ATOM   1972  R1  CHO   287      90.429  95.322  31.675  1.00  0.00            
ATOM   1973  R2  CHO   287      92.029  95.022  33.925  1.00  0.00            
ATOM   1974  R3  CHO   287      90.429  96.922  34.975  1.00  0.00            
ATOM   1975  R4  CHO   287      91.679  95.672  37.275  1.00  0.00            
ATOM   1976  R5  CHO   287      89.529  95.922  36.975  1.00  0.00            
ATOM   1977  C1  CHO   287      89.929  97.822  40.275  1.00  0.00           C
ATOM   1978  C2  CHO   287      92.229  98.722  44.025  1.00  0.00           C
ATOM   1979  ROH CHO   288     100.479  50.022  58.075  1.00  0.00            
ATOM   1980  R1  CHO   288     100.829  51.372  55.625  1.00  0.00            
ATOM   1981  R2  CHO   288     103.329  52.022  54.675  1.00  0.00            
ATOM   1982  R3  CHO   288     102.479  50.672  52.475  1.00  0.00            
ATOM   1983  R4  CHO   288     104.229  52.722  51.375  1.00  0.00            
ATOM   1984  R5  CHO   288     102.179  52.372  50.775  1.00  0.00            
ATOM   1985  C1  CHO   288     103.979  51.922  47.425  1.00  0.00           C
ATOM   1986  C2  CHO   288     101.379  52.872  45.375  1.00  0.00           C
ATOM   1987  ROH CHO   289     141.429 115.922  30.675  1.00  0.00            
ATOM   1988  R1  CHO   289     141.379 114.972  33.375  1.00  0.00            
ATOM   1989  R2  CHO   289     143.279 113.322  34.425  1.00  0.00            
ATOM   1990  R3  CHO   289     143.429 115.272  36.325  1.00  0.00            
ATOM   1991  R4  CHO   289     143.429 112.722  37.825  1.00  0.00            
ATOM   1992  R5  CHO   289     142.079 114.422  38.125  1.00  0.00            
ATOM   1993  C1  CHO   289     143.629 114.172  41.625  1.00  0.00           C
ATOM   1994  C2  CHO   289     146.229 112.872  43.975  1.00  0.00           C
ATOM   1995  ROH CHO   290     110.729  25.272  13.325  1.00  0.00            
ATOM   1996  R1  CHO   290     109.529  24.622  15.825  1.00  0.00            
ATOM   1997  R2  CHO   290     110.829  23.222  17.825  1.00  0.00            
ATOM   1998  R3  CHO   290     110.129  25.372  19.325  1.00  0.00            
ATOM   1999  R4  CHO   290     110.229  23.122  21.225  1.00  0.00            
ATOM   2000  R5  CHO   290     108.579  24.472  20.925  1.00  0.00            
ATOM   2001  C1  CHO   290     109.229  25.072  24.625  1.00  0.00           C
ATOM   2002  C2  CHO   290     109.079  22.572  26.925  1.00  0.00           C
ATOM   2003  ROH CHO   291     148.029 126.672  30.175  1.00  0.00            
ATOM   2004  R1  CHO   291     147.329 128.272  32.425  1.00  0.00            
ATOM   2005  R2  CHO   291     149.179 129.922  33.675  1.00  0.00            
ATOM   2006  R3  CHO   291     147.279 131.822  33.225  1.00  0.00            
ATOM   2007  R4  CHO   291     148.329 132.472  35.875  1.00  0.00            
ATOM   2008  R5  CHO   291     146.229 132.172  35.325  1.00  0.00            
ATOM   2009  C1  CHO   291     146.029 135.722  36.675  1.00  0.00           C
ATOM   2010  C2  CHO   291     144.629 138.772  39.225  1.00  0.00           C
ATOM   2011  ROH CHO   292     211.429  49.472  50.225  1.00  0.00            
ATOM   2012  R1  CHO   292     209.229  49.822  48.475  1.00  0.00            
ATOM   2013  R2  CHO   292     208.579  52.272  47.425  1.00  0.00            
ATOM   2014  R3  CHO   292     208.779  50.972  45.075  1.00  0.00            
ATOM   2015  R4  CHO   292     206.629  52.922  44.675  1.00  0.00            
ATOM   2016  R5  CHO   292     206.479  50.772  44.325  1.00  0.00            
ATOM   2017  C1  CHO   292     205.629  52.072  40.825  1.00  0.00           C
ATOM   2018  C2  CHO   292     204.529  53.622  38.125  1.00  0.00           C
ATOM   2019  ROH CHO   293      53.479  61.322  49.925  1.00  0.00            
ATOM   2020  R1  CHO   293      54.779  62.122  47.525  1.00  0.00            
ATOM   2021  R2  CHO   293      55.929  60.322  45.825  1.00  0.00            
ATOM   2022  R3  CHO   293      54.379  61.572  43.975  1.00  0.00            
ATOM   2023  R4  CHO   293      56.279  59.972  42.375  1.00  0.00            
ATOM   2024  R5  CHO   293      55.879  62.072  42.175  1.00  0.00            
ATOM   2025  C1  CHO   293      54.979  60.922  38.625  1.00  0.00           C
ATOM   2026  C2  CHO   293      54.829  60.722  34.575  1.00  0.00           C
ATOM   2027  ROH CHO   294     122.279 204.422  50.175  1.00  0.00            
ATOM   2028  R1  CHO   294     123.729 202.972  48.175  1.00  0.00            
ATOM   2029  R2  CHO   294     122.729 200.672  47.025  1.00  0.00            
ATOM   2030  R3  CHO   294     123.179 202.022  44.675  1.00  0.00            
ATOM   2031  R4  CHO   294     123.379 199.222  43.925  1.00  0.00            
ATOM   2032  R5  CHO   294     124.829 200.772  43.575  1.00  0.00            
ATOM   2033  C1  CHO   294     124.129 199.672  39.975  1.00  0.00           C
ATOM   2034  C2  CHO   294     126.529 198.672  37.825  1.00  0.00           C
ATOM   2035  ROH CHO   295      16.979 218.672  36.575  1.00  0.00            
ATOM   2036  R1  CHO   295      17.879 217.272  34.325  1.00  0.00            
ATOM   2037  R2  CHO   295      16.379 215.322  33.075  1.00  0.00            
ATOM   2038  R3  CHO   295      16.829 216.822  30.875  1.00  0.00            
ATOM   2039  R4  CHO   295      15.579 214.372  29.875  1.00  0.00            
ATOM   2040  R5  CHO   295      17.479 215.222  29.175  1.00  0.00            
ATOM   2041  C1  CHO   295      15.579 215.222  25.875  1.00  0.00           C
ATOM   2042  C2  CHO   295      14.279 213.722  22.975  1.00  0.00           C
ATOM   2043  ROH CHO   296       2.479   7.872  38.675  1.00  0.00            
ATOM   2044  R1  CHO   296       1.029   9.322  36.725  1.00  0.00            
ATOM   2045  R2  CHO   296       2.279  10.722  34.675  1.00  0.00            
ATOM   2046  R3  CHO   296       0.679   9.222  33.075  1.00  0.00            
ATOM   2047  R4  CHO   296       1.229  11.572  31.475  1.00  0.00            
ATOM   2048  R5  CHO   296      -0.721  10.822  31.975  1.00  0.00            
ATOM   2049  C1  CHO   296      -0.871  10.672  28.175  1.00  0.00           C
ATOM   2050  C2  CHO   296       1.329  12.372  25.175  1.00  0.00           C
ATOM   2051  ROH CHO   297      71.679   7.822  41.725  1.00  0.00            
ATOM   2052  R1  CHO   297      71.979   8.972  39.125  1.00  0.00            
ATOM   2053  R2  CHO   297      74.429   9.122  37.825  1.00  0.00            
ATOM   2054  R3  CHO   297      73.129   7.872  35.825  1.00  0.00            
ATOM   2055  R4  CHO   297      75.529   8.922  34.575  1.00  0.00            
ATOM   2056  R5  CHO   297      73.479   9.222  33.875  1.00  0.00            
ATOM   2057  C1  CHO   297      74.979   7.572  30.775  1.00  0.00           C
ATOM   2058  C2  CHO   297      74.379   7.572  27.725  1.00  0.00           C
ATOM   2059  ROH CHO   298      31.629  27.822   6.275  1.00  0.00            
ATOM   2060  R1  CHO   298      32.179  28.472   8.975  1.00  0.00            
ATOM   2061  R2  CHO   298      30.179  28.972  10.825  1.00  0.00            
ATOM   2062  R3  CHO   298      31.479  27.072  12.275  1.00  0.00            
ATOM   2063  R4  CHO   298      30.079  28.622  14.275  1.00  0.00            
ATOM   2064  R5  CHO   298      32.179  28.222  14.275  1.00  0.00            
ATOM   2065  C1  CHO   298      31.279  26.672  17.625  1.00  0.00           C
ATOM   2066  C2  CHO   298      31.079  26.222  21.075  1.00  0.00           C
ATOM   2067  ROH CHO   299      68.779  80.972  58.425  1.00  0.00            
ATOM   2068  R1  CHO   299      69.179  82.272  55.925  1.00  0.00            
ATOM   2069  R2  CHO   299      70.229  80.972  53.725  1.00  0.00            
ATOM   2070  R3  CHO   299      67.929  81.872  52.575  1.00  0.00            
ATOM   2071  R4  CHO   299      69.679  81.122  50.325  1.00  0.00            
ATOM   2072  R5  CHO   299      68.679  83.022  50.625  1.00  0.00            
ATOM   2073  C1  CHO   299      67.229  82.022  47.225  1.00  0.00           C
ATOM   2074  C2  CHO   299      66.079  81.972  43.325  1.00  0.00           C
ATOM   2075  ROH CHO   300     138.879  32.672  23.875  1.00  0.00            
ATOM   2076  R1  CHO   300     140.179  31.322  25.975  1.00  0.00            
ATOM   2077  R2  CHO   300     139.629  31.772  28.625  1.00  0.00            
ATOM   2078  R3  CHO   300     139.179  29.122  28.675  1.00  0.00            
ATOM   2079  R4  CHO   300     139.679  29.872  31.475  1.00  0.00            
ATOM   2080  R5  CHO   300     140.679  28.322  30.375  1.00  0.00            
ATOM   2081  C1  CHO   300     139.279  26.222  33.225  1.00  0.00           C
ATOM   2082  C2  CHO   300     138.729  24.872  36.775  1.00  0.00           C
ATOM   2083  ROH CHO   301      17.679  21.422  40.375  1.00  0.00            
ATOM   2084  R1  CHO   301      17.479  23.072  38.075  1.00  0.00            
ATOM   2085  R2  CHO   301      19.379  23.122  36.025  1.00  0.00            
ATOM   2086  R3  CHO   301      17.179  22.622  34.475  1.00  0.00            
ATOM   2087  R4  CHO   301      19.429  22.922  32.575  1.00  0.00            
ATOM   2088  R5  CHO   301      17.529  24.022  32.525  1.00  0.00            
ATOM   2089  C1  CHO   301      17.429  22.322  29.125  1.00  0.00           C
ATOM   2090  C2  CHO   301      17.029  22.122  25.225  1.00  0.00           C
ATOM   2091  ROH CHO   302      14.179 167.972  13.475  1.00  0.00            
ATOM   2092  R1  CHO   302      13.029 168.972  15.875  1.00  0.00            
ATOM   2093  R2  CHO   302      13.129 167.572  18.225  1.00  0.00            
ATOM   2094  R3  CHO   302      14.279 169.872  19.175  1.00  0.00            
ATOM   2095  R4  CHO   302      13.779 168.272  21.575  1.00  0.00            
ATOM   2096  R5  CHO   302      13.129 170.322  21.225  1.00  0.00            
ATOM   2097  C1  CHO   302      15.229 170.822  24.375  1.00  0.00           C
ATOM   2098  C2  CHO   302      17.329 172.472  26.575  1.00  0.00           C
ATOM   2099  ROH CHO   303      75.929  44.472  53.325  1.00  0.00            
ATOM   2100  R1  CHO   303      77.629  44.622  51.025  1.00  0.00            
ATOM   2101  R2  CHO   303      77.779  42.572  49.175  1.00  0.00            
ATOM   2102  R3  CHO   303      77.129  44.522  47.425  1.00  0.00            
ATOM   2103  R4  CHO   303      78.929  42.722  45.925  1.00  0.00            
ATOM   2104  R5  CHO   303      79.179  44.872  46.175  1.00  0.00            
ATOM   2105  C1  CHO   303      78.979  44.722  42.375  1.00  0.00           C
ATOM   2106  C2  CHO   303      81.479  45.072  38.175  1.00  0.00           C
ATOM   2107  ROH CHO   304      67.679 101.422  53.125  1.00  0.00            
ATOM   2108  R1  CHO   304      67.279 100.022  50.725  1.00  0.00            
ATOM   2109  R2  CHO   304      66.179 101.222  48.475  1.00  0.00            
ATOM   2110  R3  CHO   304      68.429 100.322  47.275  1.00  0.00            
ATOM   2111  R4  CHO   304      66.729 101.222  45.075  1.00  0.00            
ATOM   2112  R5  CHO   304      67.679  99.272  45.275  1.00  0.00            
ATOM   2113  C1  CHO   304      69.229 100.422  41.975  1.00  0.00           C
ATOM   2114  C2  CHO   304      69.529 101.122  37.025  1.00  0.00           C
ATOM   2115  ROH CHO   305     155.729  15.472  19.625  1.00  0.00            
ATOM   2116  R1  CHO   305     155.729  16.322  22.325  1.00  0.00            
ATOM   2117  R2  CHO   305     153.379  16.922  23.675  1.00  0.00            
ATOM   2118  R3  CHO   305     154.279  15.072  25.425  1.00  0.00            
ATOM   2119  R4  CHO   305     152.129  16.422  26.825  1.00  0.00            
ATOM   2120  R5  CHO   305     154.129  16.122  27.575  1.00  0.00            
ATOM   2121  C1  CHO   305     152.229  14.372  30.375  1.00  0.00           C
ATOM   2122  C2  CHO   305     154.229  11.222  31.675  1.00  0.00           C
ATOM   2123  ROH CHO   306     163.629  54.172  58.525  1.00  0.00            
ATOM   2124  R1  CHO   306     163.279  54.172  55.725  1.00  0.00            
ATOM   2125  R2  CHO   306     163.829  56.372  54.125  1.00  0.00            
ATOM   2126  R3  CHO   306     165.429  54.672  52.775  1.00  0.00            
ATOM   2127  R4  CHO   306     164.579  56.622  50.775  1.00  0.00            
ATOM   2128  R5  CHO   306     164.379  54.422  50.625  1.00  0.00            
ATOM   2129  C1  CHO   306     166.529  55.122  47.525  1.00  0.00           C
ATOM   2130  C2  CHO   306     169.829  55.372  44.575  1.00  0.00           C
ATOM   2131  ROH CHO   307      28.729  88.072  51.025  1.00  0.00            
ATOM   2132  R1  CHO   307      29.079  86.922  48.525  1.00  0.00            
ATOM   2133  R2  CHO   307      26.929  86.272  46.875  1.00  0.00            
ATOM   2134  R3  CHO   307      28.329  87.772  45.025  1.00  0.00            
ATOM   2135  R4  CHO   307      26.379  86.272  43.425  1.00  0.00            
ATOM   2136  R5  CHO   307      28.529  86.372  43.125  1.00  0.00            
ATOM   2137  C1  CHO   307      27.329  87.672  39.775  1.00  0.00           C
ATOM   2138  C2  CHO   307      28.729  87.122  36.125  1.00  0.00           C
ATOM   2139  ROH CHO   308      22.729   7.772   3.675  1.00  0.00            
ATOM   2140  R1  CHO   308      22.529   9.572   5.825  1.00  0.00            
ATOM   2141  R2  CHO   308      20.879   9.172   7.975  1.00  0.00            
ATOM   2142  R3  CHO   308      23.179   9.522   9.375  1.00  0.00            
ATOM   2143  R4  CHO   308      21.079   9.822  11.375  1.00  0.00            
ATOM   2144  R5  CHO   308      22.679  11.222  10.975  1.00  0.00            
ATOM   2145  C1  CHO   308      23.329  10.572  14.675  1.00  0.00           C
ATOM   2146  C2  CHO   308      20.079  10.622  16.275  1.00  0.00           C
ATOM   2147  ROH CHO   309     100.529  53.322  21.325  1.00  0.00            
ATOM   2148  R1  CHO   309     100.579  53.122  24.175  1.00  0.00            
ATOM   2149  R2  CHO   309      98.329  52.572  25.625  1.00  0.00            
ATOM   2150  R3  CHO   309      99.879  50.572  26.675  1.00  0.00            
ATOM   2151  R4  CHO   309      97.979  51.222  28.775  1.00  0.00            
ATOM   2152  R5  CHO   309     100.129  51.172  28.975  1.00  0.00            
ATOM   2153  C1  CHO   309      99.229  48.572  31.575  1.00  0.00           C
ATOM   2154  C2  CHO   309      98.079  49.872  35.775  1.00  0.00           C
ATOM   2155  ROH CHO   310     153.679 167.222  24.025  1.00  0.00            
ATOM   2156  R1  CHO   310     155.379 167.772  26.175  1.00  0.00            
ATOM   2157  R2  CHO   310     155.179 166.472  28.625  1.00  0.00            
ATOM   2158  R3  CHO   310     157.779 165.872  28.225  1.00  0.00            
ATOM   2159  R4  CHO   310     157.479 165.972  31.125  1.00  0.00            
ATOM   2160  R5  CHO   310     158.929 167.072  29.925  1.00  0.00            
ATOM   2161  C1  CHO   310     161.329 165.122  32.175  1.00  0.00           C
ATOM   2162  C2  CHO   310     163.729 167.772  32.825  1.00  0.00           C
ATOM   2163  ROH CHO   311     117.029   5.522  49.175  1.00  0.00            
ATOM   2164  R1  CHO   311     118.129   5.772  46.575  1.00  0.00            
ATOM   2165  R2  CHO   311     118.429   3.572  44.925  1.00  0.00            
ATOM   2166  R3  CHO   311     116.979   5.072  43.175  1.00  0.00            
ATOM   2167  R4  CHO   311     118.279   3.022  41.525  1.00  0.00            
ATOM   2168  R5  CHO   311     118.379   5.172  41.225  1.00  0.00            
ATOM   2169  C1  CHO   311     116.829   4.172  37.875  1.00  0.00           C
ATOM   2170  C2  CHO   311     118.329   2.922  33.825  1.00  0.00           C
ATOM   2171  ROH CHO   312     106.029  27.922  55.525  1.00  0.00            
ATOM   2172  R1  CHO   312     106.979  27.672  52.875  1.00  0.00            
ATOM   2173  R2  CHO   312     105.729  26.022  51.025  1.00  0.00            
ATOM   2174  R3  CHO   312     105.679  28.272  49.525  1.00  0.00            
ATOM   2175  R4  CHO   312     106.779  26.272  47.725  1.00  0.00            
ATOM   2176  R5  CHO   312     107.679  28.172  48.175  1.00  0.00            
ATOM   2177  C1  CHO   312     107.329  28.522  44.425  1.00  0.00           C
ATOM   2178  C2  CHO   312     107.929  29.872  41.325  1.00  0.00           C
ATOM   2179  ROH CHO   313      36.929 138.122  17.975  1.00  0.00            
ATOM   2180  R1  CHO   313      37.079 139.072  20.625  1.00  0.00            
ATOM   2181  R2  CHO   313      37.279 137.372  22.775  1.00  0.00            
ATOM   2182  R3  CHO   313      39.479 138.822  23.375  1.00  0.00            
ATOM   2183  R4  CHO   313      38.379 138.022  25.975  1.00  0.00            
ATOM   2184  R5  CHO   313      38.829 140.072  25.375  1.00  0.00            
ATOM   2185  C1  CHO   313      41.129 139.772  28.425  1.00  0.00           C
ATOM   2186  C2  CHO   313      42.179 137.572  32.075  1.00  0.00           C
ATOM   2187  ROH CHO   314     210.779  43.622  18.825  1.00  0.00            
ATOM   2188  R1  CHO   314     210.429  44.522  21.525  1.00  0.00            
ATOM   2189  R2  CHO   314     209.829  42.772  23.575  1.00  0.00            
ATOM   2190  R3  CHO   314     212.029  43.922  24.725  1.00  0.00            
ATOM   2191  R4  CHO   314     210.629  42.672  26.975  1.00  0.00            
ATOM   2192  R5  CHO   314     211.229  44.772  26.825  1.00  0.00            
ATOM   2193  C1  CHO   314     213.129  43.672  29.975  1.00  0.00           C
ATOM   2194  C2  CHO   314     209.829  43.022  32.525  1.00  0.00           C
ATOM   2195  ROH CHO   315      89.979  75.172  26.225  1.00  0.00            
ATOM   2196  R1  CHO   315      89.079  73.422  28.225  1.00  0.00            
ATOM   2197  R2  CHO   315      90.429  73.022  30.625  1.00  0.00            
ATOM   2198  R3  CHO   315      88.029  73.672  31.725  1.00  0.00            
ATOM   2199  R4  CHO   315      89.679  72.772  33.975  1.00  0.00            
ATOM   2200  R5  CHO   315      87.679  72.022  33.425  1.00  0.00            
ATOM   2201  C1  CHO   315      86.979  73.222  36.975  1.00  0.00           C
ATOM   2202  C2  CHO   315      84.179  73.872  39.375  1.00  0.00           C
ATOM   2203  ROH CHO   316      77.079  54.872  52.925  1.00  0.00            
ATOM   2204  R1  CHO   316      77.029  54.422  50.125  1.00  0.00            
ATOM   2205  R2  CHO   316      77.179  56.472  48.275  1.00  0.00            
ATOM   2206  R3  CHO   316      79.229  54.972  47.325  1.00  0.00            
ATOM   2207  R4  CHO   316      78.329  56.522  45.025  1.00  0.00            
ATOM   2208  R5  CHO   316      78.529  54.372  45.075  1.00  0.00            
ATOM   2209  C1  CHO   316      80.879  55.172  42.175  1.00  0.00           C
ATOM   2210  C2  CHO   316      80.779  57.072  40.125  1.00  0.00           C
ATOM   2211  ROH CHO   317      67.929  20.822  42.475  1.00  0.00            
ATOM   2212  R1  CHO   317      67.379  21.672  39.775  1.00  0.00            
ATOM   2213  R2  CHO   317      69.029  23.422  38.375  1.00  0.00            
ATOM   2214  R3  CHO   317      69.079  21.472  36.525  1.00  0.00            
ATOM   2215  R4  CHO   317      69.829  23.872  35.075  1.00  0.00            
ATOM   2216  R5  CHO   317      68.229  22.472  34.525  1.00  0.00            
ATOM   2217  C1  CHO   317      70.379  22.272  31.375  1.00  0.00           C
ATOM   2218  C2  CHO   317      70.129  26.022  29.575  1.00  0.00           C
ATOM   2219  ROH CHO   318     105.029  87.522  30.725  1.00  0.00            
ATOM   2220  R1  CHO   318     103.829  86.772  33.175  1.00  0.00            
ATOM   2221  R2  CHO   318     101.229  85.872  33.325  1.00  0.00            
ATOM   2222  R3  CHO   318     102.379  83.772  34.575  1.00  0.00            
ATOM   2223  R4  CHO   318      99.679  83.922  35.775  1.00  0.00            
ATOM   2224  R5  CHO   318     101.579  83.922  36.825  1.00  0.00            
ATOM   2225  C1  CHO   318      99.879  80.822  38.375  1.00  0.00           C
ATOM   2226  C2  CHO   318      98.829  80.072  40.925  1.00  0.00           C
ATOM   2227  ROH CHO   319     110.229 119.622  29.375  1.00  0.00            
ATOM   2228  R1  CHO   319     108.679 120.022  31.675  1.00  0.00            
ATOM   2229  R2  CHO   319     109.579 121.572  33.825  1.00  0.00            
ATOM   2230  R3  CHO   319     107.179 122.872  33.425  1.00  0.00            
ATOM   2231  R4  CHO   319     107.679 122.972  36.325  1.00  0.00            
ATOM   2232  R5  CHO   319     105.879 122.222  35.325  1.00  0.00            
ATOM   2233  C1  CHO   319     104.329 125.022  37.425  1.00  0.00           C
ATOM   2234  C2  CHO   319     102.229 128.072  38.125  1.00  0.00           C
ATOM   2235  ROH CHO   320     144.679 217.672  51.375  1.00  0.00            
ATOM   2236  R1  CHO   320     144.579 217.972  48.575  1.00  0.00            
ATOM   2237  R2  CHO   320     143.379 220.172  47.375  1.00  0.00            
ATOM   2238  R3  CHO   320     145.779 220.422  46.125  1.00  0.00            
ATOM   2239  R4  CHO   320     143.829 220.772  43.975  1.00  0.00            
ATOM   2240  R5  CHO   320     145.479 219.372  44.025  1.00  0.00            
ATOM   2241  C1  CHO   320     146.329 221.372  40.875  1.00  0.00           C
ATOM   2242  C2  CHO   320     143.179 221.972  38.475  1.00  0.00           C
ATOM   2243  ROH CHO   321     164.679 226.772  18.625  1.00  0.00            
ATOM   2244  R1  CHO   321     163.829 225.922  21.225  1.00  0.00            
ATOM   2245  R2  CHO   321     165.429 224.322  22.875  1.00  0.00            
ATOM   2246  R3  CHO   321     165.029 226.372  24.625  1.00  0.00            
ATOM   2247  R4  CHO   321     165.729 224.022  26.275  1.00  0.00            
ATOM   2248  R5  CHO   321     163.929 225.322  26.525  1.00  0.00            
ATOM   2249  C1  CHO   321     165.529 225.772  29.975  1.00  0.00           C
ATOM   2250  C2  CHO   321     162.679 225.072  32.725  1.00  0.00           C
ATOM   2251  ROH CHO   322     128.879 216.922  49.025  1.00  0.00            
ATOM   2252  R1  CHO   322     129.579 218.022  46.475  1.00  0.00            
ATOM   2253  R2  CHO   322     131.179 216.672  44.675  1.00  0.00            
ATOM   2254  R3  CHO   322     129.079 217.122  43.025  1.00  0.00            
ATOM   2255  R4  CHO   322     131.079 215.672  41.375  1.00  0.00            
ATOM   2256  R5  CHO   322     130.129 217.572  40.875  1.00  0.00            
ATOM   2257  C1  CHO   322     129.079 215.472  37.825  1.00  0.00           C
ATOM   2258  C2  CHO   322     128.129 213.922  34.775  1.00  0.00           C
ATOM   2259  ROH CHO   323       0.229 202.672   7.525  1.00  0.00            
ATOM   2260  R1  CHO   323       2.379 203.072   9.375  1.00  0.00            
ATOM   2261  R2  CHO   323       1.929 203.772  12.025  1.00  0.00            
ATOM   2262  R3  CHO   323       3.479 201.572  12.475  1.00  0.00            
ATOM   2263  R4  CHO   323       3.279 202.972  15.075  1.00  0.00            
ATOM   2264  R5  CHO   323       5.129 202.372  14.025  1.00  0.00            
ATOM   2265  C1  CHO   323       5.579 200.472  17.325  1.00  0.00           C
ATOM   2266  C2  CHO   323       6.579 200.722  20.625  1.00  0.00           C
ATOM   2267  ROH CHO   324     165.829   8.972  56.425  1.00  0.00            
ATOM   2268  R1  CHO   324     167.129   9.772  54.075  1.00  0.00            
ATOM   2269  R2  CHO   324     167.829   7.972  52.075  1.00  0.00            
ATOM   2270  R3  CHO   324     166.379   9.622  50.475  1.00  0.00            
ATOM   2271  R4  CHO   324     167.529   7.672  48.625  1.00  0.00            
ATOM   2272  R5  CHO   324     167.679   9.822  48.475  1.00  0.00            
ATOM   2273  C1  CHO   324     165.979   9.072  45.175  1.00  0.00           C
ATOM   2274  C2  CHO   324     167.679   7.422  43.125  1.00  0.00           C
ATOM   2275  ROH CHO   325      54.129  32.772   8.025  1.00  0.00            
ATOM   2276  R1  CHO   325      55.129  33.372  10.625  1.00  0.00            
ATOM   2277  R2  CHO   325      53.779  35.022  12.375  1.00  0.00            
ATOM   2278  R3  CHO   325      53.979  32.872  14.025  1.00  0.00            
ATOM   2279  R4  CHO   325      53.179  35.072  15.775  1.00  0.00            
ATOM   2280  R5  CHO   325      54.929  33.772  16.075  1.00  0.00            
ATOM   2281  C1  CHO   325      53.029  33.122  19.325  1.00  0.00           C
ATOM   2282  C2  CHO   325      50.379  33.422  22.675  1.00  0.00           C
ATOM   2283  ROH CHO   326      31.079  86.072  19.925  1.00  0.00            
ATOM   2284  R1  CHO   326      29.579  85.972  22.375  1.00  0.00            
ATOM   2285  R2  CHO   326      29.429  83.672  23.875  1.00  0.00            
ATOM   2286  R3  CHO   326      30.329  85.322  25.875  1.00  0.00            
ATOM   2287  R4  CHO   326      28.229  83.672  27.125  1.00  0.00            
ATOM   2288  R5  CHO   326      28.329  85.822  27.125  1.00  0.00            
ATOM   2289  C1  CHO   326      28.379  85.222  30.875  1.00  0.00           C
ATOM   2290  C2  CHO   326      30.329  82.472  33.975  1.00  0.00           C
ATOM   2291  ROH CHO   327      31.329  92.822  18.125  1.00  0.00            
ATOM   2292  R1  CHO   327      30.679  91.372  20.425  1.00  0.00            
ATOM   2293  R2  CHO   327      30.829  92.422  22.975  1.00  0.00            
ATOM   2294  R3  CHO   327      28.229  91.572  23.125  1.00  0.00            
ATOM   2295  R4  CHO   327      29.279  91.272  25.875  1.00  0.00            
ATOM   2296  R5  CHO   327      28.279  89.722  24.675  1.00  0.00            
ATOM   2297  C1  CHO   327      25.929  89.822  27.675  1.00  0.00           C
ATOM   2298  C2  CHO   327      24.879  88.072  29.725  1.00  0.00           C
ATOM   2299  ROH CHO   328     104.229 112.022  29.275  1.00  0.00            
ATOM   2300  R1  CHO   328     103.779 111.372  32.025  1.00  0.00            
ATOM   2301  R2  CHO   328     105.779 111.422  33.925  1.00  0.00            
ATOM   2302  R3  CHO   328     104.079 113.122  35.225  1.00  0.00            
ATOM   2303  R4  CHO   328     106.229 112.622  37.125  1.00  0.00            
ATOM   2304  R5  CHO   328     104.079 112.322  37.475  1.00  0.00            
ATOM   2305  C1  CHO   328     104.879 114.822  40.275  1.00  0.00           C
ATOM   2306  C2  CHO   328     107.279 117.122  41.375  1.00  0.00           C
ATOM   2307  ROH CHO   329       3.629  39.972  49.075  1.00  0.00            
ATOM   2308  R1  CHO   329       2.929  39.872  46.375  1.00  0.00            
ATOM   2309  R2  CHO   329       2.379  42.172  44.875  1.00  0.00            
ATOM   2310  R3  CHO   329       4.279  41.172  43.225  1.00  0.00            
ATOM   2311  R4  CHO   329       2.529  42.722  41.475  1.00  0.00            
ATOM   2312  R5  CHO   329       3.129  40.672  41.225  1.00  0.00            
ATOM   2313  C1  CHO   329       4.429  42.122  37.925  1.00  0.00           C
ATOM   2314  C2  CHO   329       4.929  42.972  34.425  1.00  0.00           C
ATOM   2315  ROH CHO   330     200.979  35.372  19.025  1.00  0.00            
ATOM   2316  R1  CHO   330     201.729  33.622  21.075  1.00  0.00            
ATOM   2317  R2  CHO   330     204.379  33.172  21.725  1.00  0.00            
ATOM   2318  R3  CHO   330     203.529  33.822  24.225  1.00  0.00            
ATOM   2319  R4  CHO   330     206.129  32.522  24.675  1.00  0.00            
ATOM   2320  R5  CHO   330     204.229  32.022  25.625  1.00  0.00            
ATOM   2321  C1  CHO   330     206.329  32.822  28.725  1.00  0.00           C
ATOM   2322  C2  CHO   330     209.079  32.872  31.475  1.00  0.00           C
ATOM   2323  ROH CHO   331      95.829 121.772  27.625  1.00  0.00            
ATOM   2324  R1  CHO   331      95.329 121.272  30.325  1.00  0.00            
ATOM   2325  R2  CHO   331      95.879 123.122  32.325  1.00  0.00            
ATOM   2326  R3  CHO   331      93.279 122.772  32.975  1.00  0.00            
ATOM   2327  R4  CHO   331      94.329 124.372  35.175  1.00  0.00            
ATOM   2328  R5  CHO   331      93.279 122.472  35.325  1.00  0.00            
ATOM   2329  C1  CHO   331      90.979 124.772  37.375  1.00  0.00           C
ATOM   2330  C2  CHO   331      90.479 128.222  38.625  1.00  0.00           C
ATOM   2331  ROH CHO   332     158.329  25.772  55.225  1.00  0.00            
ATOM   2332  R1  CHO   332     157.879  25.972  52.425  1.00  0.00            
ATOM   2333  R2  CHO   332     159.779  26.872  50.675  1.00  0.00            
ATOM   2334  R3  CHO   332     159.279  24.472  49.425  1.00  0.00            
ATOM   2335  R4  CHO   332     159.329  26.472  47.275  1.00  0.00            
ATOM   2336  R5  CHO   332     157.729  25.022  47.675  1.00  0.00            
ATOM   2337  C1  CHO   332     158.629  24.022  44.125  1.00  0.00           C
ATOM   2338  C2  CHO   332     158.729  22.472  41.075  1.00  0.00           C
ATOM   2339  ROH CHO   333      56.129  30.722  46.775  1.00  0.00            
ATOM   2340  R1  CHO   333      56.479  32.022  44.325  1.00  0.00            
ATOM   2341  R2  CHO   333      58.929  33.022  43.525  1.00  0.00            
ATOM   2342  R3  CHO   333      58.529  31.472  41.325  1.00  0.00            
ATOM   2343  R4  CHO   333      59.779  33.872  40.275  1.00  0.00            
ATOM   2344  R5  CHO   333      57.879  33.022  39.575  1.00  0.00            
ATOM   2345  C1  CHO   333      59.879  32.922  36.275  1.00  0.00           C
ATOM   2346  C2  CHO   333      59.979  36.022  34.325  1.00  0.00           C
ATOM   2347  ROH CHO   334     198.829  73.122  23.775  1.00  0.00            
ATOM   2348  R1  CHO   334     199.479  72.622  26.475  1.00  0.00            
ATOM   2349  R2  CHO   334     197.579  72.072  28.375  1.00  0.00            
ATOM   2350  R3  CHO   334     199.079  69.822  28.775  1.00  0.00            
ATOM   2351  R4  CHO   334     198.279  70.722  31.475  1.00  0.00            
ATOM   2352  R5  CHO   334     200.329  70.322  30.775  1.00  0.00            
ATOM   2353  C1  CHO   334     200.129  67.872  33.675  1.00  0.00           C
ATOM   2354  C2  CHO   334     202.229  65.772  35.925  1.00  0.00           C
ATOM   2355  ROH CHO   335     156.779   4.972  21.175  1.00  0.00            
ATOM   2356  R1  CHO   335     156.179   6.172  23.675  1.00  0.00            
ATOM   2357  R2  CHO   335     155.329   4.722  25.875  1.00  0.00            
ATOM   2358  R3  CHO   335     157.429   5.922  27.075  1.00  0.00            
ATOM   2359  R4  CHO   335     155.979   4.472  29.225  1.00  0.00            
ATOM   2360  R5  CHO   335     156.529   6.622  29.225  1.00  0.00            
ATOM   2361  C1  CHO   335     158.379   5.522  32.375  1.00  0.00           C
ATOM   2362  C2  CHO   335     159.329   2.422  33.525  1.00  0.00           C
ATOM   2363  ROH CHO   336     116.879 183.872  17.875  1.00  0.00            
ATOM   2364  R1  CHO   336     116.179 184.722  20.475  1.00  0.00            
ATOM   2365  R2  CHO   336     117.929 186.072  22.125  1.00  0.00            
ATOM   2366  R3  CHO   336     115.929 187.922  22.225  1.00  0.00            
ATOM   2367  R4  CHO   336     116.679 187.472  25.025  1.00  0.00            
ATOM   2368  R5  CHO   336     114.679 187.322  24.175  1.00  0.00            
ATOM   2369  C1  CHO   336     114.079 190.022  26.825  1.00  0.00           C
ATOM   2370  C2  CHO   336     110.579 188.772  27.425  1.00  0.00           C
ATOM   2371  ROH CHO   337      80.579 124.322  20.475  1.00  0.00            
ATOM   2372  R1  CHO   337      79.629 124.722  23.125  1.00  0.00            
ATOM   2373  R2  CHO   337      77.029 125.472  23.625  1.00  0.00            
ATOM   2374  R3  CHO   337      77.079 123.272  25.225  1.00  0.00            
ATOM   2375  R4  CHO   337      75.279 125.172  26.625  1.00  0.00            
ATOM   2376  R5  CHO   337      77.029 124.172  27.475  1.00  0.00            
ATOM   2377  C1  CHO   337      74.329 122.972  29.825  1.00  0.00           C
ATOM   2378  C2  CHO   337      72.129 123.672  31.825  1.00  0.00           C
ATOM   2379  ROH CHO   338     110.129  53.122  23.575  1.00  0.00            
ATOM   2380  R1  CHO   338     110.079  51.872  26.125  1.00  0.00            
ATOM   2381  R2  CHO   338     111.279  53.022  28.375  1.00  0.00            
ATOM   2382  R3  CHO   338     108.829  52.672  29.475  1.00  0.00            
ATOM   2383  R4  CHO   338     110.679  52.122  31.625  1.00  0.00            
ATOM   2384  R5  CHO   338     109.079  50.822  30.925  1.00  0.00            
ATOM   2385  C1  CHO   338     108.029  51.272  34.575  1.00  0.00           C
ATOM   2386  C2  CHO   338     107.779  52.622  38.975  1.00  0.00           C
ATOM   2387  ROH CHO   339     170.979 101.322  32.625  1.00  0.00            
ATOM   2388  R1  CHO   339     171.129 102.772  35.025  1.00  0.00            
ATOM   2389  R2  CHO   339     170.379 101.722  37.475  1.00  0.00            
ATOM   2390  R3  CHO   339     172.879 102.472  38.175  1.00  0.00            
ATOM   2391  R4  CHO   339     171.179 103.322  40.475  1.00  0.00            
ATOM   2392  R5  CHO   339     172.579 104.572  39.375  1.00  0.00            
ATOM   2393  C1  CHO   339     173.979 104.972  42.875  1.00  0.00           C
ATOM   2394  C2  CHO   339     174.329 108.072  45.375  1.00  0.00           C
ATOM   2395  ROH CHO   340     114.779 174.572  48.525  1.00  0.00            
ATOM   2396  R1  CHO   340     113.629 174.522  45.925  1.00  0.00            
ATOM   2397  R2  CHO   340     113.179 176.822  44.475  1.00  0.00            
ATOM   2398  R3  CHO   340     114.679 175.522  42.575  1.00  0.00            
ATOM   2399  R4  CHO   340     112.729 177.122  41.025  1.00  0.00            
ATOM   2400  R5  CHO   340     113.079 174.972  40.875  1.00  0.00            
ATOM   2401  C1  CHO   340     113.879 176.072  37.275  1.00  0.00           C
ATOM   2402  C2  CHO   340     117.629 175.872  35.925  1.00  0.00           C
ATOM   2403  ROH CHO   341     175.229 179.822  46.275  1.00  0.00            
ATOM   2404  R1  CHO   341     177.379 179.272  44.525  1.00  0.00            
ATOM   2405  R2  CHO   341     177.079 177.872  42.125  1.00  0.00            
ATOM   2406  R3  CHO   341     178.229 180.072  41.075  1.00  0.00            
ATOM   2407  R4  CHO   341     178.579 178.022  39.025  1.00  0.00            
ATOM   2408  R5  CHO   341     180.129 179.222  39.875  1.00  0.00            
ATOM   2409  C1  CHO   341     180.529 180.122  36.175  1.00  0.00           C
ATOM   2410  C2  CHO   341     183.429 179.722  34.675  1.00  0.00           C
ATOM   2411  ROH CHO   342      33.429  13.322  35.775  1.00  0.00            
ATOM   2412  R1  CHO   342      32.529  12.472  33.225  1.00  0.00            
ATOM   2413  R2  CHO   342      32.229  14.172  31.075  1.00  0.00            
ATOM   2414  R3  CHO   342      33.829  12.372  29.825  1.00  0.00            
ATOM   2415  R4  CHO   342      32.379  13.722  27.675  1.00  0.00            
ATOM   2416  R5  CHO   342      32.529  11.572  28.025  1.00  0.00            
ATOM   2417  C1  CHO   342      33.979  11.722  24.475  1.00  0.00           C
ATOM   2418  C2  CHO   342      34.479  11.322  20.175  1.00  0.00           C
ATOM   2419  ROH CHO   343       8.879 177.222  11.675  1.00  0.00            
ATOM   2420  R1  CHO   343       8.879 176.922  14.525  1.00  0.00            
ATOM   2421  R2  CHO   343      10.179 178.672  16.175  1.00  0.00            
ATOM   2422  R3  CHO   343       7.729 178.872  17.375  1.00  0.00            
ATOM   2423  R4  CHO   343       9.529 180.122  19.275  1.00  0.00            
ATOM   2424  R5  CHO   343       8.129 178.522  19.675  1.00  0.00            
ATOM   2425  C1  CHO   343       6.879 181.122  22.175  1.00  0.00           C
ATOM   2426  C2  CHO   343       9.479 182.522  24.875  1.00  0.00           C
ATOM   2427  ROH CHO   344     101.279  45.172  18.925  1.00  0.00            
ATOM   2428  R1  CHO   344     100.629  44.522  21.575  1.00  0.00            
ATOM   2429  R2  CHO   344     101.179  42.072  22.675  1.00  0.00            
ATOM   2430  R3  CHO   344     102.429  43.572  24.575  1.00  0.00            
ATOM   2431  R4  CHO   344     102.429  40.822  25.675  1.00  0.00            
ATOM   2432  R5  CHO   344     101.679  42.622  26.675  1.00  0.00            
ATOM   2433  C1  CHO   344     104.329  41.522  29.175  1.00  0.00           C
ATOM   2434  C2  CHO   344     103.529  40.872  32.725  1.00  0.00           C
ATOM   2435  ROH CHO   345      55.479 162.372  45.425  1.00  0.00            
ATOM   2436  R1  CHO   345      56.029 162.122  42.675  1.00  0.00            
ATOM   2437  R2  CHO   345      54.779 160.222  41.125  1.00  0.00            
ATOM   2438  R3  CHO   345      54.179 162.372  39.575  1.00  0.00            
ATOM   2439  R4  CHO   345      53.879 160.072  37.725  1.00  0.00            
ATOM   2440  R5  CHO   345      55.079 161.872  37.375  1.00  0.00            
ATOM   2441  C1  CHO   345      52.729 162.022  34.375  1.00  0.00           C
ATOM   2442  C2  CHO   345      51.529 160.122  30.675  1.00  0.00           C
ATOM   2443  ROH CHO   346     110.479  36.572  58.925  1.00  0.00            
ATOM   2444  R1  CHO   346     110.179  37.422  56.225  1.00  0.00            
ATOM   2445  R2  CHO   346     109.879  40.072  55.525  1.00  0.00            
ATOM   2446  R3  CHO   346     112.029  39.522  53.925  1.00  0.00            
ATOM   2447  R4  CHO   346     110.829  42.022  52.825  1.00  0.00            
ATOM   2448  R5  CHO   346     111.279  40.172  51.725  1.00  0.00            
ATOM   2449  C1  CHO   346     113.379  42.622  49.725  1.00  0.00           C
ATOM   2450  C2  CHO   346     111.979  41.572  46.975  1.00  0.00           C
ATOM   2451  ROH CHO   347      57.579  23.072  12.125  1.00  0.00            
ATOM   2452  R1  CHO   347      57.779  22.972  14.925  1.00  0.00            
ATOM   2453  R2  CHO   347      57.879  25.272  16.475  1.00  0.00            
ATOM   2454  R3  CHO   347      55.779  24.122  17.775  1.00  0.00            
ATOM   2455  R4  CHO   347      57.329  25.472  19.875  1.00  0.00            
ATOM   2456  R5  CHO   347      56.729  23.372  19.875  1.00  0.00            
ATOM   2457  C1  CHO   347      55.029  24.472  23.075  1.00  0.00           C
ATOM   2458  C2  CHO   347      57.929  26.022  25.475  1.00  0.00           C
ATOM   2459  ROH CHO   348      88.229  60.972  20.675  1.00  0.00            
ATOM   2460  R1  CHO   348      86.579  61.372  22.925  1.00  0.00            
ATOM   2461  R2  CHO   348      85.429  59.272  24.325  1.00  0.00            
ATOM   2462  R3  CHO   348      86.629  60.422  26.475  1.00  0.00            
ATOM   2463  R4  CHO   348      85.379  58.022  27.525  1.00  0.00            
ATOM   2464  R5  CHO   348      85.129  60.022  28.275  1.00  0.00            
ATOM   2465  C1  CHO   348      86.479  58.322  31.425  1.00  0.00           C
ATOM   2466  C2  CHO   348      85.229  58.322  34.725  1.00  0.00           C
ATOM   2467  ROH CHO   349     134.129  92.272  31.725  1.00  0.00            
ATOM   2468  R1  CHO   349     135.529  91.922  34.125  1.00  0.00            
ATOM   2469  R2  CHO   349     134.979  93.372  36.425  1.00  0.00            
ATOM   2470  R3  CHO   349     134.729  90.922  37.525  1.00  0.00            
ATOM   2471  R4  CHO   349     135.329  92.722  39.825  1.00  0.00            
ATOM   2472  R5  CHO   349     136.429  90.872  39.275  1.00  0.00            
ATOM   2473  C1  CHO   349     135.329  90.022  42.825  1.00  0.00           C
ATOM   2474  C2  CHO   349     133.379  88.222  44.775  1.00  0.00           C
ATOM   2475  ROH CHO   350      62.429  13.122  42.925  1.00  0.00            
ATOM   2476  R1  CHO   350      63.379  12.972  40.275  1.00  0.00            
ATOM   2477  R2  CHO   350      61.779  12.072  38.125  1.00  0.00            
ATOM   2478  R3  CHO   350      62.429  14.472  37.025  1.00  0.00            
ATOM   2479  R4  CHO   350      62.079  12.672  34.775  1.00  0.00            
ATOM   2480  R5  CHO   350      63.829  13.872  35.175  1.00  0.00            
ATOM   2481  C1  CHO   350      62.929  15.222  31.725  1.00  0.00           C
ATOM   2482  C2  CHO   350      64.429  18.272  30.175  1.00  0.00           C
ATOM   2483  ROH CHO   351     150.429 106.022  30.475  1.00  0.00            
ATOM   2484  R1  CHO   351     150.829 106.222  33.275  1.00  0.00            
ATOM   2485  R2  CHO   351     148.729 106.322  35.075  1.00  0.00            
ATOM   2486  R3  CHO   351     150.079 104.272  36.225  1.00  0.00            
ATOM   2487  R4  CHO   351     148.379 105.322  38.375  1.00  0.00            
ATOM   2488  R5  CHO   351     150.529 104.972  38.475  1.00  0.00            
ATOM   2489  C1  CHO   351     149.379 102.772  41.375  1.00  0.00           C
ATOM   2490  C2  CHO   351     150.579 103.222  43.775  1.00  0.00           C
ATOM   2491  ROH CHO   352     198.479 200.922  48.225  1.00  0.00            
ATOM   2492  R1  CHO   352     197.879 201.172  45.475  1.00  0.00            
ATOM   2493  R2  CHO   352     199.829 201.372  43.525  1.00  0.00            
ATOM   2494  R3  CHO   352     198.429 199.272  42.425  1.00  0.00            
ATOM   2495  R4  CHO   352     200.329 200.122  40.325  1.00  0.00            
ATOM   2496  R5  CHO   352     198.179 199.872  40.125  1.00  0.00            
ATOM   2497  C1  CHO   352     199.379 197.372  37.425  1.00  0.00           C
ATOM   2498  C2  CHO   352     199.029 194.322  36.275  1.00  0.00           C
ATOM   2499  ROH CHO   353       5.579  49.922  10.775  1.00  0.00            
ATOM   2500  R1  CHO   353       6.829  49.372  13.275  1.00  0.00            
ATOM   2501  R2  CHO   353       5.379  48.572  15.475  1.00  0.00            
ATOM   2502  R3  CHO   353       7.129  46.472  15.475  1.00  0.00            
ATOM   2503  R4  CHO   353       5.629  46.122  17.925  1.00  0.00            
ATOM   2504  R5  CHO   353       7.779  46.222  17.725  1.00  0.00            
ATOM   2505  C1  CHO   353       7.379  42.772  19.325  1.00  0.00           C
ATOM   2506  C2  CHO   353       6.879  41.972  22.375  1.00  0.00           C
ATOM   2507  ROH CHO   354     179.779  62.172  27.375  1.00  0.00            
ATOM   2508  R1  CHO   354     179.579  63.122  30.025  1.00  0.00            
ATOM   2509  R2  CHO   354     178.629  61.572  32.075  1.00  0.00            
ATOM   2510  R3  CHO   354     180.979  62.322  33.275  1.00  0.00            
ATOM   2511  R4  CHO   354     179.179  61.772  35.525  1.00  0.00            
ATOM   2512  R5  CHO   354     180.329  63.622  35.175  1.00  0.00            
ATOM   2513  C1  CHO   354     181.679  62.622  38.575  1.00  0.00           C
ATOM   2514  C2  CHO   354     181.629  62.872  41.475  1.00  0.00           C
ATOM   2515  ROH CHO   355     128.129  20.722  20.075  1.00  0.00            
ATOM   2516  R1  CHO   355     129.029  20.622  22.775  1.00  0.00            
ATOM   2517  R2  CHO   355     127.879  22.072  24.775  1.00  0.00            
ATOM   2518  R3  CHO   355     127.629  19.672  25.975  1.00  0.00            
ATOM   2519  R4  CHO   355     127.179  21.622  28.125  1.00  0.00            
ATOM   2520  R5  CHO   355     128.629  20.022  28.125  1.00  0.00            
ATOM   2521  C1  CHO   355     126.579  19.072  31.225  1.00  0.00           C
ATOM   2522  C2  CHO   355     126.329  21.372  33.425  1.00  0.00           C
ATOM   2523  ROH CHO   356     222.029  20.422  42.825  1.00  0.00            
ATOM   2524  R1  CHO   356     219.579  19.372  41.975  1.00  0.00            
ATOM   2525  R2  CHO   356     217.479  20.972  41.175  1.00  0.00            
ATOM   2526  R3  CHO   356     217.579  19.372  38.925  1.00  0.00            
ATOM   2527  R4  CHO   356     214.879  20.572  38.875  1.00  0.00            
ATOM   2528  R5  CHO   356     215.379  18.472  38.725  1.00  0.00            
ATOM   2529  C1  CHO   356     213.479  18.872  35.475  1.00  0.00           C
ATOM   2530  C2  CHO   356     212.329  17.522  32.325  1.00  0.00           C
ATOM   2531  ROH CHO   357      34.529 181.122  11.925  1.00  0.00            
ATOM   2532  R1  CHO   357      32.829 181.322  14.225  1.00  0.00            
ATOM   2533  R2  CHO   357      33.129 179.722  16.425  1.00  0.00            
ATOM   2534  R3  CHO   357      33.279 182.072  17.775  1.00  0.00            
ATOM   2535  R4  CHO   357      33.829 180.022  19.775  1.00  0.00            
ATOM   2536  R5  CHO   357      32.329 181.622  19.925  1.00  0.00            
ATOM   2537  C1  CHO   357      34.429 182.422  23.025  1.00  0.00           C
ATOM   2538  C2  CHO   357      31.279 180.272  25.125  1.00  0.00           C
ATOM   2539  ROH CHO   358     131.529  24.472  19.425  1.00  0.00            
ATOM   2540  R1  CHO   358     132.779  24.572  21.975  1.00  0.00            
ATOM   2541  R2  CHO   358     131.329  25.072  24.275  1.00  0.00            
ATOM   2542  R3  CHO   358     132.529  22.722  25.075  1.00  0.00            
ATOM   2543  R4  CHO   358     131.529  23.972  27.575  1.00  0.00            
ATOM   2544  R5  CHO   358     133.579  23.322  27.175  1.00  0.00            
ATOM   2545  C1  CHO   358     132.729  21.172  30.225  1.00  0.00           C
ATOM   2546  C2  CHO   358     131.879  20.872  33.025  1.00  0.00           C
ATOM   2547  ROH CHO   359      78.929 186.872  41.525  1.00  0.00            
ATOM   2548  R1  CHO   359      79.679 184.772  39.775  1.00  0.00            
ATOM   2549  R2  CHO   359      77.879 183.172  38.425  1.00  0.00            
ATOM   2550  R3  CHO   359      79.229 183.972  36.225  1.00  0.00            
ATOM   2551  R4  CHO   359      77.279 182.072  35.225  1.00  0.00            
ATOM   2552  R5  CHO   359      79.429 182.022  34.875  1.00  0.00            
ATOM   2553  C1  CHO   359      78.179 182.172  31.275  1.00  0.00           C
ATOM   2554  C2  CHO   359      76.779 179.822  28.275  1.00  0.00           C
ATOM   2555  ROH CHO   360      32.779  34.822  41.675  1.00  0.00            
ATOM   2556  R1  CHO   360      33.929  36.072  39.425  1.00  0.00            
ATOM   2557  R2  CHO   360      34.079  34.822  36.925  1.00  0.00            
ATOM   2558  R3  CHO   360      32.779  37.072  36.075  1.00  0.00            
ATOM   2559  R4  CHO   360      33.479  35.622  33.625  1.00  0.00            
ATOM   2560  R5  CHO   360      33.979  37.672  34.075  1.00  0.00            
ATOM   2561  C1  CHO   360      31.929  38.172  30.875  1.00  0.00           C
ATOM   2562  C2  CHO   360      31.829  35.822  28.675  1.00  0.00           C
ATOM   2563  ROH CHO   361     168.429 152.972  49.025  1.00  0.00            
ATOM   2564  R1  CHO   361     168.629 155.272  47.425  1.00  0.00            
ATOM   2565  R2  CHO   361     170.179 155.372  45.125  1.00  0.00            
ATOM   2566  R3  CHO   361     167.879 156.122  43.925  1.00  0.00            
ATOM   2567  R4  CHO   361     169.979 157.222  42.225  1.00  0.00            
ATOM   2568  R5  CHO   361     168.329 158.322  43.125  1.00  0.00            
ATOM   2569  C1  CHO   361     167.679 159.022  39.425  1.00  0.00           C
ATOM   2570  C2  CHO   361     168.029 162.622  38.675  1.00  0.00           C
ATOM   2571  ROH CHO   362     200.179 119.972  57.175  1.00  0.00            
ATOM   2572  R1  CHO   362     200.729 118.022  55.225  1.00  0.00            
ATOM   2573  R2  CHO   362     199.179 115.772  54.825  1.00  0.00            
ATOM   2574  R3  CHO   362     199.029 116.672  52.275  1.00  0.00            
ATOM   2575  R4  CHO   362     198.329 113.822  52.125  1.00  0.00            
ATOM   2576  R5  CHO   362     199.879 114.822  50.975  1.00  0.00            
ATOM   2577  C1  CHO   362     197.679 113.522  48.125  1.00  0.00           C
ATOM   2578  C2  CHO   362     196.729 110.572  46.125  1.00  0.00           C
ATOM   2579  ROH CHO   363     105.079 117.022  30.225  1.00  0.00            
ATOM   2580  R1  CHO   363     104.129 118.422  32.475  1.00  0.00            
ATOM   2581  R2  CHO   363     102.129 117.472  34.075  1.00  0.00            
ATOM   2582  R3  CHO   363     103.929 117.822  36.075  1.00  0.00            
ATOM   2583  R4  CHO   363     101.329 117.822  37.425  1.00  0.00            
ATOM   2584  R5  CHO   363     102.879 119.372  37.575  1.00  0.00            
ATOM   2585  C1  CHO   363     102.579 118.372  41.275  1.00  0.00           C
ATOM   2586  C2  CHO   363     104.329 121.622  43.075  1.00  0.00           C
ATOM   2587  ROH CHO   364     150.879 191.572  17.675  1.00  0.00            
ATOM   2588  R1  CHO   364     152.079 191.272  20.225  1.00  0.00            
ATOM   2589  R2  CHO   364     153.529 193.272  21.425  1.00  0.00            
ATOM   2590  R3  CHO   364     151.779 192.872  23.475  1.00  0.00            
ATOM   2591  R4  CHO   364     153.929 194.522  24.625  1.00  0.00            
ATOM   2592  R5  CHO   364     153.179 192.622  25.375  1.00  0.00            
ATOM   2593  C1  CHO   364     152.529 194.822  28.425  1.00  0.00           C
ATOM   2594  C2  CHO   364     151.379 194.272  32.675  1.00  0.00           C
ATOM   2595  ROH CHO   365     185.229  20.072  20.975  1.00  0.00            
ATOM   2596  R1  CHO   365     184.829  20.672  23.675  1.00  0.00            
ATOM   2597  R2  CHO   365     184.379  18.772  25.625  1.00  0.00            
ATOM   2598  R3  CHO   365     186.479  19.872  26.825  1.00  0.00            
ATOM   2599  R4  CHO   365     184.979  18.622  29.025  1.00  0.00            
ATOM   2600  R5  CHO   365     185.629  20.722  28.925  1.00  0.00            
ATOM   2601  C1  CHO   365     187.379  19.622  32.125  1.00  0.00           C
ATOM   2602  C2  CHO   365     190.129  19.022  36.375  1.00  0.00           C
ATOM   2603  ROH CHO   366     116.979  59.522  61.975  1.00  0.00            
ATOM   2604  R1  CHO   366     115.629  59.472  59.475  1.00  0.00            
ATOM   2605  R2  CHO   366     114.429  61.722  58.425  1.00  0.00            
ATOM   2606  R3  CHO   366     116.029  61.172  56.275  1.00  0.00            
ATOM   2607  R4  CHO   366     113.879  62.822  55.175  1.00  0.00            
ATOM   2608  R5  CHO   366     114.479  60.822  54.475  1.00  0.00            
ATOM   2609  C1  CHO   366     115.029  62.872  51.275  1.00  0.00           C
ATOM   2610  C2  CHO   366     115.129  64.922  48.425  1.00  0.00           C
ATOM   2611  ROH CHO   367     185.329  68.722  61.475  1.00  0.00            
ATOM   2612  R1  CHO   367     184.279  69.972  59.175  1.00  0.00            
ATOM   2613  R2  CHO   367     185.779  71.672  57.575  1.00  0.00            
ATOM   2614  R3  CHO   367     185.029  69.972  55.575  1.00  0.00            
ATOM   2615  R4  CHO   367     186.279  72.222  54.175  1.00  0.00            
ATOM   2616  R5  CHO   367     184.279  71.422  53.825  1.00  0.00            
ATOM   2617  C1  CHO   367     185.829  70.972  50.375  1.00  0.00           C
ATOM   2618  C2  CHO   367     185.329  69.172  46.775  1.00  0.00           C
ATOM   2619  ROH CHO   368     154.979 213.422  53.575  1.00  0.00            
ATOM   2620  R1  CHO   368     154.329 212.472  50.975  1.00  0.00            
ATOM   2621  R2  CHO   368     152.629 213.872  49.275  1.00  0.00            
ATOM   2622  R3  CHO   368     154.729 213.672  47.575  1.00  0.00            
ATOM   2623  R4  CHO   368     152.379 214.122  45.875  1.00  0.00            
ATOM   2624  R5  CHO   368     153.829 212.522  45.675  1.00  0.00            
ATOM   2625  C1  CHO   368     154.229 214.122  42.225  1.00  0.00           C
ATOM   2626  C2  CHO   368     153.879 215.422  37.625  1.00  0.00           C
ATOM   2627  ROH CHO   369      72.379 110.072  54.075  1.00  0.00            
ATOM   2628  R1  CHO   369      73.579 111.022  51.675  1.00  0.00            
ATOM   2629  R2  CHO   369      75.129 109.422  50.075  1.00  0.00            
ATOM   2630  R3  CHO   369      73.379 110.172  48.175  1.00  0.00            
ATOM   2631  R4  CHO   369      75.379 108.522  46.775  1.00  0.00            
ATOM   2632  R5  CHO   369      74.779 110.522  46.225  1.00  0.00            
ATOM   2633  C1  CHO   369      73.829 108.722  43.025  1.00  0.00           C
ATOM   2634  C2  CHO   369      74.129 109.822  38.625  1.00  0.00           C
ATOM   2635  ROH CHO   370      55.329 119.172  53.225  1.00  0.00            
ATOM   2636  R1  CHO   370      57.329 117.272  52.625  1.00  0.00            
ATOM   2637  R2  CHO   370      56.829 115.022  51.125  1.00  0.00            
ATOM   2638  R3  CHO   370      58.929 115.972  49.625  1.00  0.00            
ATOM   2639  R4  CHO   370      58.129 113.472  48.325  1.00  0.00            
ATOM   2640  R5  CHO   370      60.129 113.972  48.975  1.00  0.00            
ATOM   2641  C1  CHO   370      60.779 113.422  45.275  1.00  0.00           C
ATOM   2642  C2  CHO   370      61.129 112.572  41.675  1.00  0.00           C
ATOM   2643  ROH CHO   371     108.079   9.422  13.475  1.00  0.00            
ATOM   2644  R1  CHO   371     108.829   9.122  16.175  1.00  0.00            
ATOM   2645  R2  CHO   371     107.629  10.522  18.225  1.00  0.00            
ATOM   2646  R3  CHO   371     107.279   8.072  19.275  1.00  0.00            
ATOM   2647  R4  CHO   371     106.979   9.872  21.525  1.00  0.00            
ATOM   2648  R5  CHO   371     108.279   8.172  21.425  1.00  0.00            
ATOM   2649  C1  CHO   371     106.179   7.172  24.475  1.00  0.00           C
ATOM   2650  C2  CHO   371     106.079   5.722  27.875  1.00  0.00           C
ATOM   2651  ROH CHO   372     184.179  37.672  59.175  1.00  0.00            
ATOM   2652  R1  CHO   372     183.429  38.622  56.625  1.00  0.00            
ATOM   2653  R2  CHO   372     184.529  37.622  54.275  1.00  0.00            
ATOM   2654  R3  CHO   372     181.929  37.222  53.625  1.00  0.00            
ATOM   2655  R4  CHO   372     183.329  37.122  51.075  1.00  0.00            
ATOM   2656  R5  CHO   372     181.629  38.372  51.525  1.00  0.00            
ATOM   2657  C1  CHO   372     180.229  36.372  48.575  1.00  0.00           C
ATOM   2658  C2  CHO   372     178.879  36.272  45.025  1.00  0.00           C
ATOM   2659  ROH CHO   373     128.379 211.822  49.225  1.00  0.00            
ATOM   2660  R1  CHO   373     127.029 211.772  46.725  1.00  0.00            
ATOM   2661  R2  CHO   373     128.029 213.022  44.475  1.00  0.00            
ATOM   2662  R3  CHO   373     127.679 210.572  43.375  1.00  0.00            
ATOM   2663  R4  CHO   373     128.079 212.322  41.075  1.00  0.00            
ATOM   2664  R5  CHO   373     126.379 210.972  41.375  1.00  0.00            
ATOM   2665  C1  CHO   373     127.779 209.622  38.025  1.00  0.00           C
ATOM   2666  C2  CHO   373     128.079 208.272  34.625  1.00  0.00           C
ATOM   2667  ROH CHO   374      79.579 223.372   9.225  1.00  0.00            
ATOM   2668  R1  CHO   374      80.529 222.972  11.875  1.00  0.00            
ATOM   2669  R2  CHO   374      80.929 225.072  13.625  1.00  0.00            
ATOM   2670  R3  CHO   374      79.279 223.622  15.275  1.00  0.00            
ATOM   2671  R4  CHO   374      80.379 225.722  17.025  1.00  0.00            
ATOM   2672  R5  CHO   374      80.429 223.572  17.375  1.00  0.00            
ATOM   2673  C1  CHO   374      78.529 224.722  20.475  1.00  0.00           C
ATOM   2674  C2  CHO   374      79.379 227.522  22.125  1.00  0.00           C
ATOM   2675  ROH CHO   375      81.079 212.672  42.825  1.00  0.00            
ATOM   2676  R1  CHO   375      82.679 213.122  40.575  1.00  0.00            
ATOM   2677  R2  CHO   375      83.079 211.222  38.525  1.00  0.00            
ATOM   2678  R3  CHO   375      82.179 213.222  36.925  1.00  0.00            
ATOM   2679  R4  CHO   375      83.429 211.222  35.075  1.00  0.00            
ATOM   2680  R5  CHO   375      83.879 213.372  35.225  1.00  0.00            
ATOM   2681  C1  CHO   375      82.779 213.122  31.575  1.00  0.00           C
ATOM   2682  C2  CHO   375      81.479 212.322  29.175  1.00  0.00           C
ATOM   2683  ROH CHO   376      46.879 218.122  38.125  1.00  0.00            
ATOM   2684  R1  CHO   376      47.279 217.822  35.325  1.00  0.00            
ATOM   2685  R2  CHO   376      46.729 219.822  33.525  1.00  0.00            
ATOM   2686  R3  CHO   376      49.279 219.372  32.725  1.00  0.00            
ATOM   2687  R4  CHO   376      47.829 219.922  30.275  1.00  0.00            
ATOM   2688  R5  CHO   376      49.079 218.172  30.675  1.00  0.00            
ATOM   2689  C1  CHO   376      50.879 219.572  27.625  1.00  0.00           C
ATOM   2690  C2  CHO   376      50.579 220.922  23.575  1.00  0.00           C
ATOM   2691  ROH CHO   377      77.829 219.122   7.525  1.00  0.00            
ATOM   2692  R1  CHO   377      76.529 219.372  10.025  1.00  0.00            
ATOM   2693  R2  CHO   377      77.029 217.622  12.125  1.00  0.00            
ATOM   2694  R3  CHO   377      77.629 219.922  13.475  1.00  0.00            
ATOM   2695  R4  CHO   377      77.279 217.872  15.575  1.00  0.00            
ATOM   2696  R5  CHO   377      76.279 219.772  15.475  1.00  0.00            
ATOM   2697  C1  CHO   377      77.979 220.122  18.825  1.00  0.00           C
ATOM   2698  C2  CHO   377      76.079 220.772  21.075  1.00  0.00           C
ATOM   2699  ROH CHO   378     103.279 224.972   8.475  1.00  0.00            
ATOM   2700  R1  CHO   378     101.979 223.122  10.125  1.00  0.00            
ATOM   2701  R2  CHO   378     103.229 221.772  12.175  1.00  0.00            
ATOM   2702  R3  CHO   378     101.229 222.822  13.675  1.00  0.00            
ATOM   2703  R4  CHO   378     102.679 221.022  15.525  1.00  0.00            
ATOM   2704  R5  CHO   378     100.529 220.972  15.075  1.00  0.00            
ATOM   2705  C1  CHO   378     100.479 221.572  18.875  1.00  0.00           C
ATOM   2706  C2  CHO   378     101.879 220.922  21.525  1.00  0.00           C
ATOM   2707  ROH CHO   379     179.379 106.422  63.925  1.00  0.00            
ATOM   2708  R1  CHO   379     180.129 106.922  61.225  1.00  0.00            
ATOM   2709  R2  CHO   379     179.979 105.022  59.225  1.00  0.00            
ATOM   2710  R3  CHO   379     178.479 106.922  57.975  1.00  0.00            
ATOM   2711  R4  CHO   379     179.129 104.972  55.875  1.00  0.00            
ATOM   2712  R5  CHO   379     179.479 107.122  55.825  1.00  0.00            
ATOM   2713  C1  CHO   379     177.229 106.672  52.775  1.00  0.00           C
ATOM   2714  C2  CHO   379     177.779 105.072  48.725  1.00  0.00           C
ATOM   2715  ROH CHO   380      92.379 148.222  17.625  1.00  0.00            
ATOM   2716  R1  CHO   380      92.979 150.322  19.425  1.00  0.00            
ATOM   2717  R2  CHO   380      91.079 151.522  21.075  1.00  0.00            
ATOM   2718  R3  CHO   380      92.829 150.872  23.025  1.00  0.00            
ATOM   2719  R4  CHO   380      91.429 153.222  24.025  1.00  0.00            
ATOM   2720  R5  CHO   380      93.579 152.972  23.875  1.00  0.00            
ATOM   2721  C1  CHO   380      93.279 153.622  27.625  1.00  0.00           C
ATOM   2722  C2  CHO   380      95.079 155.372  29.975  1.00  0.00           C
ATOM   2723  ROH CHO   381     212.079  26.972  50.075  1.00  0.00            
ATOM   2724  R1  CHO   381     212.379  27.472  47.325  1.00  0.00            
ATOM   2725  R2  CHO   381     212.229  25.472  45.375  1.00  0.00            
ATOM   2726  R3  CHO   381     210.329  27.072  44.325  1.00  0.00            
ATOM   2727  R4  CHO   381     211.379  25.572  42.025  1.00  0.00            
ATOM   2728  R5  CHO   381     211.229  27.722  42.175  1.00  0.00            
ATOM   2729  C1  CHO   381     209.079  27.072  39.075  1.00  0.00           C
ATOM   2730  C2  CHO   381     208.329  27.372  36.225  1.00  0.00           C
ATOM   2731  ROH CHO   382     115.829  38.072  57.425  1.00  0.00            
ATOM   2732  R1  CHO   382     116.779  39.522  55.175  1.00  0.00            
ATOM   2733  R2  CHO   382     118.129  38.322  53.075  1.00  0.00            
ATOM   2734  R3  CHO   382     116.179  39.522  51.575  1.00  0.00            
ATOM   2735  R4  CHO   382     118.179  38.522  49.625  1.00  0.00            
ATOM   2736  R5  CHO   382     117.429  40.572  49.825  1.00  0.00            
ATOM   2737  C1  CHO   382     116.379  39.772  46.225  1.00  0.00           C
ATOM   2738  C2  CHO   382     120.229  40.122  44.925  1.00  0.00           C
ATOM   2739  ROH CHO   383      19.879 200.672  34.125  1.00  0.00            
ATOM   2740  R1  CHO   383      19.379 200.972  31.375  1.00  0.00            
ATOM   2741  R2  CHO   383      21.079 200.022  29.425  1.00  0.00            
ATOM   2742  R3  CHO   383      18.829 198.772  28.525  1.00  0.00            
ATOM   2743  R4  CHO   383      20.179 199.672  26.075  1.00  0.00            
ATOM   2744  R5  CHO   383      18.129 200.072  26.625  1.00  0.00            
ATOM   2745  C1  CHO   383      17.579 198.322  23.325  1.00  0.00           C
ATOM   2746  C2  CHO   383      15.879 195.922  20.675  1.00  0.00           C
ATOM   2747  ROH CHO   384     148.929  19.422  21.925  1.00  0.00            
ATOM   2748  R1  CHO   384     147.429  19.072  24.275  1.00  0.00            
ATOM   2749  R2  CHO   384     147.429  16.672  25.675  1.00  0.00            
ATOM   2750  R3  CHO   384     148.179  18.222  27.775  1.00  0.00            
ATOM   2751  R4  CHO   384     147.979  15.522  28.875  1.00  0.00            
ATOM   2752  R5  CHO   384     146.979  17.322  29.625  1.00  0.00            
ATOM   2753  C1  CHO   384     148.979  16.322  32.725  1.00  0.00           C
ATOM   2754  C2  CHO   384     149.829  13.372  34.775  1.00  0.00           C
ATOM   2755  ROH CHO   385     103.429   9.322  15.125  1.00  0.00            
ATOM   2756  R1  CHO   385     102.629  10.222  17.675  1.00  0.00            
ATOM   2757  R2  CHO   385     100.829   8.872  19.275  1.00  0.00            
ATOM   2758  R3  CHO   385     102.829   8.972  21.125  1.00  0.00            
ATOM   2759  R4  CHO   385     100.479   8.222  22.625  1.00  0.00            
ATOM   2760  R5  CHO   385     101.779   9.922  23.075  1.00  0.00            
ATOM   2761  C1  CHO   385     102.129   7.972  26.325  1.00  0.00           C
ATOM   2762  C2  CHO   385     102.129   5.272  30.575  1.00  0.00           C
ATOM   2763  ROH CHO   386      16.129  33.322   8.575  1.00  0.00            
ATOM   2764  R1  CHO   386      17.229  33.572  11.125  1.00  0.00            
ATOM   2765  R2  CHO   386      15.929  34.872  13.225  1.00  0.00            
ATOM   2766  R3  CHO   386      16.379  32.572  14.525  1.00  0.00            
ATOM   2767  R4  CHO   386      15.929  34.522  16.625  1.00  0.00            
ATOM   2768  R5  CHO   386      17.629  33.172  16.425  1.00  0.00            
ATOM   2769  C1  CHO   386      16.329  32.122  19.875  1.00  0.00           C
ATOM   2770  C2  CHO   386      15.629  31.072  23.375  1.00  0.00           C
ATOM   2771  ROH CHO   387      32.779  34.122   5.975  1.00  0.00            
ATOM   2772  R1  CHO   387      33.729  34.172   8.625  1.00  0.00            
ATOM   2773  R2  CHO   387      32.129  34.972  10.775  1.00  0.00            
ATOM   2774  R3  CHO   387      32.929  32.572  11.775  1.00  0.00            
ATOM   2775  R4  CHO   387      32.179  34.172  14.125  1.00  0.00            
ATOM   2776  R5  CHO   387      34.079  33.122  13.825  1.00  0.00            
ATOM   2777  C1  CHO   387      32.929  31.422  17.025  1.00  0.00           C
ATOM   2778  C2  CHO   387      33.129  30.372  19.575  1.00  0.00           C
ATOM   2779  ROH CHO   388     139.779  15.872  20.825  1.00  0.00            
ATOM   2780  R1  CHO   388     139.379  14.072  22.925  1.00  0.00            
ATOM   2781  R2  CHO   388     139.979  14.672  25.575  1.00  0.00            
ATOM   2782  R3  CHO   388     137.429  13.922  25.975  1.00  0.00            
ATOM   2783  R4  CHO   388     138.679  13.722  28.625  1.00  0.00            
ATOM   2784  R5  CHO   388     137.579  12.172  27.575  1.00  0.00            
ATOM   2785  C1  CHO   388     135.529  12.472  30.825  1.00  0.00           C
ATOM   2786  C2  CHO   388     133.629  10.272  33.175  1.00  0.00           C
ATOM   2787  ROH CHO   389      96.129  15.672  11.225  1.00  0.00            
ATOM   2788  R1  CHO   389      96.129  15.822  14.025  1.00  0.00            
ATOM   2789  R2  CHO   389      93.829  16.272  15.525  1.00  0.00            
ATOM   2790  R3  CHO   389      94.579  13.972  16.775  1.00  0.00            
ATOM   2791  R4  CHO   389      93.329  15.572  18.875  1.00  0.00            
ATOM   2792  R5  CHO   389      95.329  14.672  18.925  1.00  0.00            
ATOM   2793  C1  CHO   389      93.729  13.022  21.975  1.00  0.00           C
ATOM   2794  C2  CHO   389      93.129  13.922  25.475  1.00  0.00           C
ATOM   2795  ROH CHO   390     190.029 188.872  24.175  1.00  0.00            
ATOM   2796  R1  CHO   390     189.879 189.922  26.825  1.00  0.00            
ATOM   2797  R2  CHO   390     188.329 188.722  28.825  1.00  0.00            
ATOM   2798  R3  CHO   390     190.679 188.722  30.175  1.00  0.00            
ATOM   2799  R4  CHO   390     188.629 189.272  32.225  1.00  0.00            
ATOM   2800  R5  CHO   390     190.429 190.422  31.825  1.00  0.00            
ATOM   2801  C1  CHO   390     190.979 189.572  35.475  1.00  0.00           C
ATOM   2802  C2  CHO   390     194.579 192.922  36.825  1.00  0.00           C
ATOM   2803  ROH CHO   391     131.129 119.822  31.725  1.00  0.00            
ATOM   2804  R1  CHO   391     129.679 120.922  33.925  1.00  0.00            
ATOM   2805  R2  CHO   391     130.879 121.622  36.325  1.00  0.00            
ATOM   2806  R3  CHO   391     129.729 124.022  35.825  1.00  0.00            
ATOM   2807  R4  CHO   391     130.029 123.972  38.725  1.00  0.00            
ATOM   2808  R5  CHO   391     128.179 124.322  37.625  1.00  0.00            
ATOM   2809  C1  CHO   391     128.429 127.572  39.675  1.00  0.00           C
ATOM   2810  C2  CHO   391     127.529 130.522  41.025  1.00  0.00           C
ATOM   2811  ROH CHO   392     143.529   8.972  53.525  1.00  0.00            
ATOM   2812  R1  CHO   392     143.379   8.122  50.825  1.00  0.00            
ATOM   2813  R2  CHO   392     141.579   9.222  49.025  1.00  0.00            
ATOM   2814  R3  CHO   392     143.829   9.622  47.575  1.00  0.00            
ATOM   2815  R4  CHO   392     141.629   9.922  45.625  1.00  0.00            
ATOM   2816  R5  CHO   392     143.379   8.622  45.425  1.00  0.00            
ATOM   2817  C1  CHO   392     143.779  10.772  42.275  1.00  0.00           C
ATOM   2818  C2  CHO   392     142.029  10.122  38.175  1.00  0.00           C
ATOM   2819  ROH CHO   393      43.129  69.522  50.175  1.00  0.00            
ATOM   2820  R1  CHO   393      43.879  69.922  47.475  1.00  0.00            
ATOM   2821  R2  CHO   393      43.229  68.122  45.475  1.00  0.00            
ATOM   2822  R3  CHO   393      42.229  70.322  44.325  1.00  0.00            
ATOM   2823  R4  CHO   393      42.729  68.472  42.075  1.00  0.00            
ATOM   2824  R5  CHO   393      43.429  70.522  42.275  1.00  0.00            
ATOM   2825  C1  CHO   393      41.479  70.772  38.975  1.00  0.00           C
ATOM   2826  C2  CHO   393      43.329  70.772  35.325  1.00  0.00           C
ATOM   2827  ROH CHO   394     142.729  20.122  19.175  1.00  0.00            
ATOM   2828  R1  CHO   394     143.629  20.022  21.875  1.00  0.00            
ATOM   2829  R2  CHO   394     141.929  20.472  24.025  1.00  0.00            
ATOM   2830  R3  CHO   394     142.929  18.072  24.825  1.00  0.00            
ATOM   2831  R4  CHO   394     141.529  19.122  27.175  1.00  0.00            
ATOM   2832  R5  CHO   394     143.579  18.422  27.075  1.00  0.00            
ATOM   2833  C1  CHO   394     142.179  16.072  29.775  1.00  0.00           C
ATOM   2834  C2  CHO   394     144.529  14.072  32.725  1.00  0.00           C
ATOM   2835  ROH CHO   395     187.779  40.472  24.075  1.00  0.00            
ATOM   2836  R1  CHO   395     189.329  40.022  26.425  1.00  0.00            
ATOM   2837  R2  CHO   395     188.879  41.422  28.775  1.00  0.00            
ATOM   2838  R3  CHO   395     188.729  38.922  29.825  1.00  0.00            
ATOM   2839  R4  CHO   395     188.679  40.672  32.125  1.00  0.00            
ATOM   2840  R5  CHO   395     190.029  39.022  31.825  1.00  0.00            
ATOM   2841  C1  CHO   395     188.379  37.922  35.075  1.00  0.00           C
ATOM   2842  C2  CHO   395     187.829  40.272  37.425  1.00  0.00           C
ATOM   2843  ROH CHO   396     126.929 172.972  20.375  1.00  0.00            
ATOM   2844  R1  CHO   396     127.779 173.772  22.975  1.00  0.00            
ATOM   2845  R2  CHO   396     129.929 175.472  23.375  1.00  0.00            
ATOM   2846  R3  CHO   396     128.079 176.872  24.775  1.00  0.00            
ATOM   2847  R4  CHO   396     130.679 177.472  26.075  1.00  0.00            
ATOM   2848  R5  CHO   396     128.879 176.722  27.075  1.00  0.00            
ATOM   2849  C1  CHO   396     129.379 179.972  29.025  1.00  0.00           C
ATOM   2850  C2  CHO   396     128.229 183.072  31.025  1.00  0.00           C
ATOM   2851  ROH CHO   397      80.379   1.522  43.425  1.00  0.00            
ATOM   2852  R1  CHO   397      80.129   0.722  40.725  1.00  0.00            
ATOM   2853  R2  CHO   397      80.229   2.472  38.575  1.00  0.00            
ATOM   2854  R3  CHO   397      82.179   0.872  37.675  1.00  0.00            
ATOM   2855  R4  CHO   397      81.129   2.122  35.275  1.00  0.00            
ATOM   2856  R5  CHO   397      81.379   0.022  35.625  1.00  0.00            
ATOM   2857  C1  CHO   397      83.629   0.422  32.525  1.00  0.00           C
ATOM   2858  C2  CHO   397      85.879   0.672  29.925  1.00  0.00           C
ATOM   2859  ROH CHO   398      96.879  96.122  28.875  1.00  0.00            
ATOM   2860  R1  CHO   398      95.979  95.622  31.475  1.00  0.00            
ATOM   2861  R2  CHO   398      97.429  94.172  33.325  1.00  0.00            
ATOM   2862  R3  CHO   398      97.129  96.372  34.875  1.00  0.00            
ATOM   2863  R4  CHO   398      97.879  94.272  36.775  1.00  0.00            
ATOM   2864  R5  CHO   398      96.129  95.572  36.875  1.00  0.00            
ATOM   2865  C1  CHO   398      97.829  96.372  40.225  1.00  0.00           C
ATOM   2866  C2  CHO   398      96.629  96.122  43.875  1.00  0.00           C
ATOM   2867  ROH CHO   399      90.479  46.872  54.825  1.00  0.00            
ATOM   2868  R1  CHO   399      91.579  47.722  52.375  1.00  0.00            
ATOM   2869  R2  CHO   399      93.629  46.372  51.075  1.00  0.00            
ATOM   2870  R3  CHO   399      91.929  46.422  48.975  1.00  0.00            
ATOM   2871  R4  CHO   399      94.579  46.222  47.775  1.00  0.00            
ATOM   2872  R5  CHO   399      93.029  47.722  47.325  1.00  0.00            
ATOM   2873  C1  CHO   399      93.529  46.172  43.875  1.00  0.00           C
ATOM   2874  C2  CHO   399      95.079  48.472  39.775  1.00  0.00           C
ATOM   2875  ROH CHO   400      82.129  21.622  10.475  1.00  0.00            
ATOM   2876  R1  CHO   400      81.029  22.222  13.025  1.00  0.00            
ATOM   2877  R2  CHO   400      79.429  20.422  14.375  1.00  0.00            
ATOM   2878  R3  CHO   400      81.279  20.822  16.375  1.00  0.00            
ATOM   2879  R4  CHO   400      78.879  19.822  17.725  1.00  0.00            
ATOM   2880  R5  CHO   400      79.979  21.622  18.225  1.00  0.00            
ATOM   2881  C1  CHO   400      80.279  19.822  21.575  1.00  0.00           C
ATOM   2882  C2  CHO   400      79.729  18.472  25.175  1.00  0.00           C
ATOM   2883  ROH CHO   401     173.579  84.922  31.775  1.00  0.00            
ATOM   2884  R1  CHO   401     175.179  84.172  33.975  1.00  0.00            
ATOM   2885  R2  CHO   401     175.529  85.772  36.225  1.00  0.00            
ATOM   2886  R3  CHO   401     174.679  83.572  37.525  1.00  0.00            
ATOM   2887  R4  CHO   401     175.129  85.572  39.675  1.00  0.00            
ATOM   2888  R5  CHO   401     175.929  83.572  39.625  1.00  0.00            
ATOM   2889  C1  CHO   401     174.029  83.372  42.925  1.00  0.00           C
ATOM   2890  C2  CHO   401     173.529  80.172  45.325  1.00  0.00           C
ATOM   2891  ROH CHO   402     179.579  34.722  24.725  1.00  0.00            
ATOM   2892  R1  CHO   402     180.279  32.972  26.875  1.00  0.00            
ATOM   2893  R2  CHO   402     182.779  32.972  28.025  1.00  0.00            
ATOM   2894  R3  CHO   402     181.379  33.322  30.325  1.00  0.00            
ATOM   2895  R4  CHO   402     184.079  32.672  31.225  1.00  0.00            
ATOM   2896  R5  CHO   402     182.229  31.622  31.775  1.00  0.00            
ATOM   2897  C1  CHO   402     183.479  32.772  35.225  1.00  0.00           C
ATOM   2898  C2  CHO   402     184.179  31.022  39.375  1.00  0.00           C
ATOM   2899  ROH CHO   403     134.129 192.322  50.825  1.00  0.00            
ATOM   2900  R1  CHO   403     134.179 191.422  48.125  1.00  0.00            
ATOM   2901  R2  CHO   403     132.629 192.572  46.175  1.00  0.00            
ATOM   2902  R3  CHO   403     134.979 192.822  44.875  1.00  0.00            
ATOM   2903  R4  CHO   403     132.979 193.122  42.775  1.00  0.00            
ATOM   2904  R5  CHO   403     134.629 191.722  42.775  1.00  0.00            
ATOM   2905  C1  CHO   403     135.429 193.722  39.575  1.00  0.00           C
ATOM   2906  C2  CHO   403     135.329 192.472  36.475  1.00  0.00           C
ATOM   2907  ROH CHO   404     184.279  55.672  61.275  1.00  0.00            
ATOM   2908  R1  CHO   404     183.929  56.572  58.625  1.00  0.00            
ATOM   2909  R2  CHO   404     184.179  54.872  56.425  1.00  0.00            
ATOM   2910  R3  CHO   404     181.679  55.772  55.825  1.00  0.00            
ATOM   2911  R4  CHO   404     182.629  54.522  53.375  1.00  0.00            
ATOM   2912  R5  CHO   404     181.829  56.572  53.575  1.00  0.00            
ATOM   2913  C1  CHO   404     179.379  55.172  51.025  1.00  0.00           C
ATOM   2914  C2  CHO   404     177.329  56.372  47.275  1.00  0.00           C
ATOM   2915  ROH CHO   405      81.429  85.472  60.225  1.00  0.00            
ATOM   2916  R1  CHO   405      82.929  86.622  58.125  1.00  0.00            
ATOM   2917  R2  CHO   405      84.079  85.122  56.075  1.00  0.00            
ATOM   2918  R3  CHO   405      82.629  86.822  54.475  1.00  0.00            
ATOM   2919  R4  CHO   405      84.429  85.372  52.675  1.00  0.00            
ATOM   2920  R5  CHO   405      84.229  87.522  52.825  1.00  0.00            
ATOM   2921  C1  CHO   405      83.329  87.122  49.175  1.00  0.00           C
ATOM   2922  C2  CHO   405      82.229  86.522  45.925  1.00  0.00           C
ATOM   2923  ROH CHO   406     146.229  93.072  65.375  1.00  0.00            
ATOM   2924  R1  CHO   406     146.879  92.672  62.675  1.00  0.00            
ATOM   2925  R2  CHO   406     149.429  92.872  61.675  1.00  0.00            
ATOM   2926  R3  CHO   406     148.929  90.422  60.725  1.00  0.00            
ATOM   2927  R4  CHO   406     150.729  91.622  58.725  1.00  0.00            
ATOM   2928  R5  CHO   406     148.779  90.722  58.325  1.00  0.00            
ATOM   2929  C1  CHO   406     150.979  88.572  56.075  1.00  0.00           C
ATOM   2930  C2  CHO   406     150.829  88.422  52.025  1.00  0.00           C
ATOM   2931  ROH CHO   407     185.129  46.722  60.925  1.00  0.00            
ATOM   2932  R1  CHO   407     185.329  46.372  58.125  1.00  0.00            
ATOM   2933  R2  CHO   407     185.279  43.922  56.925  1.00  0.00            
ATOM   2934  R3  CHO   407     183.279  45.072  55.425  1.00  0.00            
ATOM   2935  R4  CHO   407     184.129  42.722  53.875  1.00  0.00            
ATOM   2936  R5  CHO   407     183.979  44.822  53.175  1.00  0.00            
ATOM   2937  C1  CHO   407     181.579  43.172  50.725  1.00  0.00           C
ATOM   2938  C2  CHO   407     181.379  41.172  47.425  1.00  0.00           C
ATOM   2939  ROH CHO   408     202.979 109.972  30.375  1.00  0.00            
ATOM   2940  R1  CHO   408     201.979 109.822  33.025  1.00  0.00            
ATOM   2941  R2  CHO   408     202.079 107.472  34.525  1.00  0.00            
ATOM   2942  R3  CHO   408     203.329 109.122  36.325  1.00  0.00            
ATOM   2943  R4  CHO   408     202.529 106.722  37.875  1.00  0.00            
ATOM   2944  R5  CHO   408     202.029 108.822  38.325  1.00  0.00            
ATOM   2945  C1  CHO   408     203.929 107.822  41.575  1.00  0.00           C
ATOM   2946  C2  CHO   408     203.129 104.722  43.175  1.00  0.00           C
ATOM   2947  ROH CHO   409      71.629 183.872  13.375  1.00  0.00            
ATOM   2948  R1  CHO   409      71.829 184.472  16.125  1.00  0.00            
ATOM   2949  R2  CHO   409      69.629 184.672  17.775  1.00  0.00            
ATOM   2950  R3  CHO   409      70.979 182.822  19.275  1.00  0.00            
ATOM   2951  R4  CHO   409      69.429 184.372  21.225  1.00  0.00            
ATOM   2952  R5  CHO   409      71.579 184.022  21.275  1.00  0.00            
ATOM   2953  C1  CHO   409      70.629 182.472  24.625  1.00  0.00           C
ATOM   2954  C2  CHO   409      70.679 182.322  28.275  1.00  0.00           C
ATOM   2955  ROH CHO   410     163.529  84.222  31.675  1.00  0.00            
ATOM   2956  R1  CHO   410     164.879  83.272  33.975  1.00  0.00            
ATOM   2957  R2  CHO   410     165.729  84.972  35.975  1.00  0.00            
ATOM   2958  R3  CHO   410     164.229  83.372  37.575  1.00  0.00            
ATOM   2959  R4  CHO   410     165.729  85.072  39.475  1.00  0.00            
ATOM   2960  R5  CHO   410     165.679  82.872  39.475  1.00  0.00            
ATOM   2961  C1  CHO   410     164.329  83.572  42.975  1.00  0.00           C
ATOM   2962  C2  CHO   410     165.429  81.372  46.275  1.00  0.00           C
ATOM   2963  ROH CHO   411     158.479  69.522  29.625  1.00  0.00            
ATOM   2964  R1  CHO   411     159.029  70.822  32.075  1.00  0.00            
ATOM   2965  R2  CHO   411     157.079  71.572  33.875  1.00  0.00            
ATOM   2966  R3  CHO   411     158.579  70.122  35.625  1.00  0.00            
ATOM   2967  R4  CHO   411     156.779  71.672  37.325  1.00  0.00            
ATOM   2968  R5  CHO   411     158.929  71.572  37.475  1.00  0.00            
ATOM   2969  C1  CHO   411     157.979  70.372  40.975  1.00  0.00           C
ATOM   2970  C2  CHO   411     160.779  69.472  43.775  1.00  0.00           C
ATOM   2971  ROH CHO   412     180.779 121.072  26.275  1.00  0.00            
ATOM   2972  R1  CHO   412     179.829 122.172  28.725  1.00  0.00            
ATOM   2973  R2  CHO   412     178.179 120.822  30.425  1.00  0.00            
ATOM   2974  R3  CHO   412     180.079 121.422  32.275  1.00  0.00            
ATOM   2975  R4  CHO   412     177.629 121.222  33.825  1.00  0.00            
ATOM   2976  R5  CHO   412     179.029 122.922  33.775  1.00  0.00            
ATOM   2977  C1  CHO   412     179.079 122.072  37.525  1.00  0.00           C
ATOM   2978  C2  CHO   412     176.229 123.022  40.775  1.00  0.00           C
ATOM   2979  ROH CHO   413      49.429 165.272  16.175  1.00  0.00            
ATOM   2980  R1  CHO   413      49.979 166.972  18.375  1.00  0.00            
ATOM   2981  R2  CHO   413      49.629 169.722  18.275  1.00  0.00            
ATOM   2982  R3  CHO   413      48.129 169.272  20.475  1.00  0.00            
ATOM   2983  R4  CHO   413      49.079 172.022  20.725  1.00  0.00            
ATOM   2984  R5  CHO   413      49.279 170.472  22.225  1.00  0.00            
ATOM   2985  C1  CHO   413      47.329 173.022  24.275  1.00  0.00           C
ATOM   2986  C2  CHO   413      46.079 175.822  26.725  1.00  0.00           C
ATOM   2987  ROH CHO   414      79.229  81.222  58.625  1.00  0.00            
ATOM   2988  R1  CHO   414      81.029  81.022  56.475  1.00  0.00            
ATOM   2989  R2  CHO   414      80.729  79.272  54.375  1.00  0.00            
ATOM   2990  R3  CHO   414      80.979  81.522  52.875  1.00  0.00            
ATOM   2991  R4  CHO   414      81.929  79.372  51.125  1.00  0.00            
ATOM   2992  R5  CHO   414      83.029  81.222  51.625  1.00  0.00            
ATOM   2993  C1  CHO   414      82.829  81.522  47.825  1.00  0.00           C
ATOM   2994  C2  CHO   414      85.529  79.772  45.975  1.00  0.00           C
ATOM   2995  ROH CHO   415     161.879 126.422  29.675  1.00  0.00            
ATOM   2996  R1  CHO   415     161.729 126.622  32.475  1.00  0.00            
ATOM   2997  R2  CHO   415     159.929 128.322  33.775  1.00  0.00            
ATOM   2998  R3  CHO   415     159.229 126.022  35.075  1.00  0.00            
ATOM   2999  R4  CHO   415     157.829 128.222  36.475  1.00  0.00            
ATOM   3000  R5  CHO   415     159.129 126.672  37.375  1.00  0.00            
ATOM   3001  C1  CHO   415     155.929 126.022  39.325  1.00  0.00           C
ATOM   3002  C2  CHO   415     153.629 123.622  40.525  1.00  0.00           C
ATOM   3003  ROH CHO   416     168.579  43.772  26.725  1.00  0.00            
ATOM   3004  R1  CHO   416     169.929  43.872  29.225  1.00  0.00            
ATOM   3005  R2  CHO   416     168.829  44.972  31.525  1.00  0.00            
ATOM   3006  R3  CHO   416     169.429  42.522  32.575  1.00  0.00            
ATOM   3007  R4  CHO   416     168.879  44.222  34.875  1.00  0.00            
ATOM   3008  R5  CHO   416     170.679  43.022  34.525  1.00  0.00            
ATOM   3009  C1  CHO   416     169.479  41.522  37.825  1.00  0.00           C
ATOM   3010  C2  CHO   416     166.979  40.772  40.175  1.00  0.00           C
ATOM   3011  ROH CHO   417      48.229 218.022   6.675  1.00  0.00            
ATOM   3012  R1  CHO   417      47.779 218.122   9.475  1.00  0.00            
ATOM   3013  R2  CHO   417      46.479 216.072  10.825  1.00  0.00            
ATOM   3014  R3  CHO   417      48.729 216.122  12.375  1.00  0.00            
ATOM   3015  R4  CHO   417      46.629 215.322  14.225  1.00  0.00            
ATOM   3016  R5  CHO   417      48.029 216.922  14.475  1.00  0.00            
ATOM   3017  C1  CHO   417      48.779 214.872  17.575  1.00  0.00           C
ATOM   3018  C2  CHO   417      49.279 217.222  20.025  1.00  0.00           C
ATOM   3019  ROH CHO   418     142.179  54.372  26.875  1.00  0.00            
ATOM   3020  R1  CHO   418     141.579  52.672  29.075  1.00  0.00            
ATOM   3021  R2  CHO   418     143.479  51.822  30.875  1.00  0.00            
ATOM   3022  R3  CHO   418     141.679  52.822  32.675  1.00  0.00            
ATOM   3023  R4  CHO   418     143.429  51.022  34.225  1.00  0.00            
ATOM   3024  R5  CHO   418     141.229  50.972  34.175  1.00  0.00            
ATOM   3025  C1  CHO   418     141.729  51.522  37.925  1.00  0.00           C
ATOM   3026  C2  CHO   418     140.029  51.072  40.825  1.00  0.00           C
ATOM   3027  ROH CHO   419     217.529   9.122  39.375  1.00  0.00            
ATOM   3028  R1  CHO   419     216.729   8.322  36.725  1.00  0.00            
ATOM   3029  R2  CHO   419     214.079   7.872  36.075  1.00  0.00            
ATOM   3030  R3  CHO   419     214.629   9.672  34.125  1.00  0.00            
ATOM   3031  R4  CHO   419     212.279   8.222  33.125  1.00  0.00            
ATOM   3032  R5  CHO   419     214.179   8.522  32.075  1.00  0.00            
ATOM   3033  C1  CHO   419     211.729  10.122  29.575  1.00  0.00           C
ATOM   3034  C2  CHO   419     210.179  11.172  26.275  1.00  0.00           C
ATOM   3035  ROH CHO   420     208.529 222.572  46.675  1.00  0.00            
ATOM   3036  R1  CHO   420     207.929 221.722  44.025  1.00  0.00            
ATOM   3037  R2  CHO   420     207.979 223.422  41.875  1.00  0.00            
ATOM   3038  R3  CHO   420     209.679 221.572  40.825  1.00  0.00            
ATOM   3039  R4  CHO   420     208.829 223.172  38.475  1.00  0.00            
ATOM   3040  R5  CHO   420     208.729 220.972  38.675  1.00  0.00            
ATOM   3041  C1  CHO   420     210.929 221.272  35.575  1.00  0.00           C
ATOM   3042  C2  CHO   420     208.829 221.422  31.625  1.00  0.00           C
ATOM   3043  ROH CHO   421     105.629  66.522  25.275  1.00  0.00            
ATOM   3044  R1  CHO   421     105.129  67.322  27.925  1.00  0.00            
ATOM   3045  R2  CHO   421     104.229  65.522  29.875  1.00  0.00            
ATOM   3046  R3  CHO   421     106.379  66.472  31.225  1.00  0.00            
ATOM   3047  R4  CHO   421     104.729  65.172  33.275  1.00  0.00            
ATOM   3048  R5  CHO   421     105.479  67.222  33.325  1.00  0.00            
ATOM   3049  C1  CHO   421     106.979  65.872  36.525  1.00  0.00           C
ATOM   3050  C2  CHO   421     106.279  65.622  40.425  1.00  0.00           C
ATOM   3051  ROH CHO   422      32.479  69.472  52.075  1.00  0.00            
ATOM   3052  R1  CHO   422      33.179  69.122  49.325  1.00  0.00            
ATOM   3053  R2  CHO   422      33.079  66.672  48.075  1.00  0.00            
ATOM   3054  R3  CHO   422      31.479  67.972  46.325  1.00  0.00            
ATOM   3055  R4  CHO   422      32.829  65.922  44.725  1.00  0.00            
ATOM   3056  R5  CHO   422      32.729  68.022  44.325  1.00  0.00            
ATOM   3057  C1  CHO   422      31.129  66.672  41.125  1.00  0.00           C
ATOM   3058  C2  CHO   422      31.229  65.722  37.925  1.00  0.00           C
ATOM   3059  ROH CHO   423      45.679 151.822  44.725  1.00  0.00            
ATOM   3060  R1  CHO   423      44.779 150.072  42.675  1.00  0.00            
ATOM   3061  R2  CHO   423      42.379 150.422  41.325  1.00  0.00            
ATOM   3062  R3  CHO   423      43.979 150.322  39.125  1.00  0.00            
ATOM   3063  R4  CHO   423      41.479 149.072  38.225  1.00  0.00            
ATOM   3064  R5  CHO   423      43.479 148.172  38.075  1.00  0.00            
ATOM   3065  C1  CHO   423      42.479 148.172  34.375  1.00  0.00           C
ATOM   3066  C2  CHO   423      41.879 145.722  31.275  1.00  0.00           C
ATOM   3067  ROH CHO   424      21.029  13.672  35.475  1.00  0.00            
ATOM   3068  R1  CHO   424      22.029  14.522  32.975  1.00  0.00            
ATOM   3069  R2  CHO   424      22.679  12.722  30.925  1.00  0.00            
ATOM   3070  R3  CHO   424      20.979  14.272  29.475  1.00  0.00            
ATOM   3071  R4  CHO   424      22.979  13.272  27.525  1.00  0.00            
ATOM   3072  R5  CHO   424      22.429  15.372  27.875  1.00  0.00            
ATOM   3073  C1  CHO   424      21.579  15.022  24.175  1.00  0.00           C
ATOM   3074  C2  CHO   424      23.379  12.422  22.575  1.00  0.00           C
ATOM   3075  ROH CHO   425      61.929 104.472  21.775  1.00  0.00            
ATOM   3076  R1  CHO   425      62.979 105.322  24.225  1.00  0.00            
ATOM   3077  R2  CHO   425      65.179 107.022  24.375  1.00  0.00            
ATOM   3078  R3  CHO   425      63.479 108.522  25.925  1.00  0.00            
ATOM   3079  R4  CHO   425      66.179 109.622  26.475  1.00  0.00            
ATOM   3080  R5  CHO   425      64.729 108.922  27.925  1.00  0.00            
ATOM   3081  C1  CHO   425      65.179 112.522  29.075  1.00  0.00           C
ATOM   3082  C2  CHO   425      69.029 112.922  29.325  1.00  0.00           C
ATOM   3083  ROH CHO   426     171.879 194.922  18.675  1.00  0.00            
ATOM   3084  R1  CHO   426     171.879 196.022  21.275  1.00  0.00            
ATOM   3085  R2  CHO   426     170.829 194.672  23.425  1.00  0.00            
ATOM   3086  R3  CHO   426     173.279 195.172  24.525  1.00  0.00            
ATOM   3087  R4  CHO   426     171.429 195.372  26.775  1.00  0.00            
ATOM   3088  R5  CHO   426     172.879 196.872  26.175  1.00  0.00            
ATOM   3089  C1  CHO   426     174.079 196.222  29.725  1.00  0.00           C
ATOM   3090  C2  CHO   426     177.029 198.672  31.675  1.00  0.00           C
ATOM   3091  ROH CHO   427     148.879 210.072  17.975  1.00  0.00            
ATOM   3092  R1  CHO   427     149.529 210.022  20.725  1.00  0.00            
ATOM   3093  R2  CHO   427     150.229 212.322  22.125  1.00  0.00            
ATOM   3094  R3  CHO   427     148.179 211.522  23.775  1.00  0.00            
ATOM   3095  R4  CHO   427     149.679 213.572  25.275  1.00  0.00            
ATOM   3096  R5  CHO   427     149.179 211.572  25.925  1.00  0.00            
ATOM   3097  C1  CHO   427     147.429 213.572  28.675  1.00  0.00           C
ATOM   3098  C2  CHO   427     145.979 213.272  32.375  1.00  0.00           C
ATOM   3099  ROH CHO   428     159.879 196.972  47.175  1.00  0.00            
ATOM   3100  R1  CHO   428     158.279 197.372  44.875  1.00  0.00            
ATOM   3101  R2  CHO   428     157.979 199.872  43.725  1.00  0.00            
ATOM   3102  R3  CHO   428     158.779 198.572  41.525  1.00  0.00            
ATOM   3103  R4  CHO   428     157.829 201.222  40.575  1.00  0.00            
ATOM   3104  R5  CHO   428     157.179 199.222  39.825  1.00  0.00            
ATOM   3105  C1  CHO   428     158.529 200.772  36.525  1.00  0.00           C
ATOM   3106  C2  CHO   428     156.579 201.972  33.975  1.00  0.00           C
ATOM   3107  ROH CHO   429     162.229 125.972  58.025  1.00  0.00            
ATOM   3108  R1  CHO   429     162.479 124.072  55.925  1.00  0.00            
ATOM   3109  R2  CHO   429     163.179 124.772  53.375  1.00  0.00            
ATOM   3110  R3  CHO   429     165.079 122.872  53.725  1.00  0.00            
ATOM   3111  R4  CHO   429     165.129 123.422  50.825  1.00  0.00            
ATOM   3112  R5  CHO   429     164.929 121.472  51.775  1.00  0.00            
ATOM   3113  C1  CHO   429     168.079 120.922  49.725  1.00  0.00           C
ATOM   3114  C2  CHO   429     171.479 118.122  48.725  1.00  0.00           C
ATOM   3115  ROH CHO   430     170.929  27.422  22.475  1.00  0.00            
ATOM   3116  R1  CHO   430     170.029  28.172  25.075  1.00  0.00            
ATOM   3117  R2  CHO   430     170.229  26.422  27.225  1.00  0.00            
ATOM   3118  R3  CHO   430     171.579  28.522  28.375  1.00  0.00            
ATOM   3119  R4  CHO   430     171.079  26.672  30.575  1.00  0.00            
ATOM   3120  R5  CHO   430     170.579  28.772  30.525  1.00  0.00            
ATOM   3121  C1  CHO   430     172.829  28.772  33.575  1.00  0.00           C
ATOM   3122  C2  CHO   430     174.679  26.972  36.525  1.00  0.00           C
ATOM   3123  ROH CHO   431      21.879  55.122  12.975  1.00  0.00            
ATOM   3124  R1  CHO   431      22.629  53.022  14.725  1.00  0.00            
ATOM   3125  R2  CHO   431      24.879  53.172  16.325  1.00  0.00            
ATOM   3126  R3  CHO   431      23.129  52.672  18.325  1.00  0.00            
ATOM   3127  R4  CHO   431      25.729  51.722  19.325  1.00  0.00            
ATOM   3128  R5  CHO   431      23.829  50.572  19.225  1.00  0.00            
ATOM   3129  C1  CHO   431      24.579  50.422  22.975  1.00  0.00           C
ATOM   3130  C2  CHO   431      26.529  47.372  25.025  1.00  0.00           C
ATOM   3131  ROH CHO   432     111.579 171.722  19.175  1.00  0.00            
ATOM   3132  R1  CHO   432     110.379 169.922  21.025  1.00  0.00            
ATOM   3133  R2  CHO   432     111.329 169.622  23.575  1.00  0.00            
ATOM   3134  R3  CHO   432     108.779 170.172  24.275  1.00  0.00            
ATOM   3135  R4  CHO   432     110.129 169.872  26.825  1.00  0.00            
ATOM   3136  R5  CHO   432     108.329 168.822  26.175  1.00  0.00            
ATOM   3137  C1  CHO   432     107.029 170.572  29.325  1.00  0.00           C
ATOM   3138  C2  CHO   432     107.479 171.372  32.575  1.00  0.00           C
ATOM   3139  ROH CHO   433     121.979 165.172  20.925  1.00  0.00            
ATOM   3140  R1  CHO   433     120.879 164.972  23.525  1.00  0.00            
ATOM   3141  R2  CHO   433     122.329 164.172  25.725  1.00  0.00            
ATOM   3142  R3  CHO   433     121.379 166.472  26.775  1.00  0.00            
ATOM   3143  R4  CHO   433     121.279 164.572  29.025  1.00  0.00            
ATOM   3144  R5  CHO   433     119.629 165.822  28.275  1.00  0.00            
ATOM   3145  C1  CHO   433     119.829 166.972  31.875  1.00  0.00           C
ATOM   3146  C2  CHO   433     119.929 164.972  35.525  1.00  0.00           C
ATOM   3147  ROH CHO   434      68.529  32.872  44.375  1.00  0.00            
ATOM   3148  R1  CHO   434      68.179  33.772  41.725  1.00  0.00            
ATOM   3149  R2  CHO   434      70.079  35.322  40.425  1.00  0.00            
ATOM   3150  R3  CHO   434      69.979  33.372  38.525  1.00  0.00            
ATOM   3151  R4  CHO   434      71.229  35.622  37.125  1.00  0.00            
ATOM   3152  R5  CHO   434      69.429  34.522  36.475  1.00  0.00            
ATOM   3153  C1  CHO   434      71.729  33.922  33.475  1.00  0.00           C
ATOM   3154  C2  CHO   434      73.929  35.372  31.375  1.00  0.00           C
ATOM   3155  ROH CHO   435      45.429 208.072   6.275  1.00  0.00            
ATOM   3156  R1  CHO   435      45.979 209.722   8.475  1.00  0.00            
ATOM   3157  R2  CHO   435      44.429 209.672  10.775  1.00  0.00            
ATOM   3158  R3  CHO   435      46.829 209.272  11.975  1.00  0.00            
ATOM   3159  R4  CHO   435      44.979 209.872  14.175  1.00  0.00            
ATOM   3160  R5  CHO   435      46.879 210.872  13.775  1.00  0.00            
ATOM   3161  C1  CHO   435      47.579 209.572  17.325  1.00  0.00           C
ATOM   3162  C2  CHO   435      50.229 210.672  21.375  1.00  0.00           C
ATOM   3163  ROH CHO   436     144.529 208.372  50.375  1.00  0.00            
ATOM   3164  R1  CHO   436     144.479 208.072  47.575  1.00  0.00            
ATOM   3165  R2  CHO   436     142.379 208.922  45.975  1.00  0.00            
ATOM   3166  R3  CHO   436     144.329 210.272  44.675  1.00  0.00            
ATOM   3167  R4  CHO   436     143.029 208.672  42.625  1.00  0.00            
ATOM   3168  R5  CHO   436     145.179 208.722  43.075  1.00  0.00            
ATOM   3169  C1  CHO   436     145.229 209.772  39.425  1.00  0.00           C
ATOM   3170  C2  CHO   436     147.829 209.622  36.175  1.00  0.00           C
ATOM   3171  ROH CHO   437      56.929  26.872  42.825  1.00  0.00            
ATOM   3172  R1  CHO   437      58.429  26.572  40.425  1.00  0.00            
ATOM   3173  R2  CHO   437      57.329  26.872  37.875  1.00  0.00            
ATOM   3174  R3  CHO   437      59.329  28.672  37.575  1.00  0.00            
ATOM   3175  R4  CHO   437      58.429  28.072  34.825  1.00  0.00            
ATOM   3176  R5  CHO   437      60.479  27.972  35.575  1.00  0.00            
ATOM   3177  C1  CHO   437      60.979  30.422  32.725  1.00  0.00           C
ATOM   3178  C2  CHO   437      63.429  31.922  30.175  1.00  0.00           C
ATOM   3179  ROH CHO   438      37.129 219.722  34.475  1.00  0.00            
ATOM   3180  R1  CHO   438      36.829 220.722  31.875  1.00  0.00            
ATOM   3181  R2  CHO   438      38.179 219.622  29.725  1.00  0.00            
ATOM   3182  R3  CHO   438      35.679 219.472  28.625  1.00  0.00            
ATOM   3183  R4  CHO   438      37.429 218.772  26.425  1.00  0.00            
ATOM   3184  R5  CHO   438      35.929 220.272  26.425  1.00  0.00            
ATOM   3185  C1  CHO   438      34.679 218.122  23.525  1.00  0.00           C
ATOM   3186  C2  CHO   438      33.429 215.772  20.375  1.00  0.00           C
ATOM   3187  ROH CHO   439     180.929   2.522  14.975  1.00  0.00            
ATOM   3188  R1  CHO   439     181.879   2.922  17.625  1.00  0.00            
ATOM   3189  R2  CHO   439     180.179   3.622  19.725  1.00  0.00            
ATOM   3190  R3  CHO   439     181.329   1.472  20.875  1.00  0.00            
ATOM   3191  R4  CHO   439     180.429   3.122  23.125  1.00  0.00            
ATOM   3192  R5  CHO   439     182.429   2.322  22.825  1.00  0.00            
ATOM   3193  C1  CHO   439     181.579   0.822  26.225  1.00  0.00           C
ATOM   3194  C2  CHO   439     180.929   1.322  29.975  1.00  0.00           C
ATOM   3195  ROH CHO   440      53.229  86.622  53.175  1.00  0.00            
ATOM   3196  R1  CHO   440      54.379  85.972  50.675  1.00  0.00            
ATOM   3197  R2  CHO   440      52.879  85.622  48.375  1.00  0.00            
ATOM   3198  R3  CHO   440      54.579  87.522  47.375  1.00  0.00            
ATOM   3199  R4  CHO   440      53.229  86.422  45.025  1.00  0.00            
ATOM   3200  R5  CHO   440      55.379  86.572  45.325  1.00  0.00            
ATOM   3201  C1  CHO   440      55.029  88.572  42.125  1.00  0.00           C
ATOM   3202  C2  CHO   440      53.429  91.022  38.975  1.00  0.00           C
ATOM   3203  ROH CHO   441      20.779   4.572  32.975  1.00  0.00            
ATOM   3204  R1  CHO   441      21.129   4.272  30.175  1.00  0.00            
ATOM   3205  R2  CHO   441      20.079   2.172  28.775  1.00  0.00            
ATOM   3206  R3  CHO   441      18.929   4.122  27.275  1.00  0.00            
ATOM   3207  R4  CHO   441      19.179   1.822  25.425  1.00  0.00            
ATOM   3208  R5  CHO   441      19.929   3.872  25.075  1.00  0.00            
ATOM   3209  C1  CHO   441      17.579   3.522  22.075  1.00  0.00           C
ATOM   3210  C2  CHO   441      15.279   3.422  19.375  1.00  0.00           C
ATOM   3211  ROH CHO   442       9.329  83.972  18.625  1.00  0.00            
ATOM   3212  R1  CHO   442       9.379  83.572  21.425  1.00  0.00            
ATOM   3213  R2  CHO   442       7.279  82.472  22.825  1.00  0.00            
ATOM   3214  R3  CHO   442       9.229  80.772  23.725  1.00  0.00            
ATOM   3215  R4  CHO   442       7.229  80.822  25.875  1.00  0.00            
ATOM   3216  R5  CHO   442       9.379  81.222  26.075  1.00  0.00            
ATOM   3217  C1  CHO   442       9.029  78.322  28.525  1.00  0.00           C
ATOM   3218  C2  CHO   442      11.629  76.722  31.725  1.00  0.00           C
ATOM   3219  ROH CHO   443      89.279   8.322   9.625  1.00  0.00            
ATOM   3220  R1  CHO   443      88.729   8.372  12.425  1.00  0.00            
ATOM   3221  R2  CHO   443      86.229   7.972  13.475  1.00  0.00            
ATOM   3222  R3  CHO   443      87.529   6.072  14.925  1.00  0.00            
ATOM   3223  R4  CHO   443      85.629   7.322  16.775  1.00  0.00            
ATOM   3224  R5  CHO   443      87.779   7.072  17.075  1.00  0.00            
ATOM   3225  C1  CHO   443      86.479   5.172  20.125  1.00  0.00           C
ATOM   3226  C2  CHO   443      86.729   5.822  25.125  1.00  0.00           C
ATOM   3227  ROH CHO   444      84.629 188.772  16.325  1.00  0.00            
ATOM   3228  R1  CHO   444      83.129 189.622  18.525  1.00  0.00            
ATOM   3229  R2  CHO   444      84.229 190.922  20.725  1.00  0.00            
ATOM   3230  R3  CHO   444      82.329 192.822  20.175  1.00  0.00            
ATOM   3231  R4  CHO   444      82.729 192.972  23.075  1.00  0.00            
ATOM   3232  R5  CHO   444      80.829 192.672  22.025  1.00  0.00            
ATOM   3233  C1  CHO   444      80.079 195.922  23.925  1.00  0.00           C
ATOM   3234  C2  CHO   444      80.429 197.672  28.075  1.00  0.00           C
ATOM   3235  ROH CHO   445     117.729  73.772  61.175  1.00  0.00            
ATOM   3236  R1  CHO   445     116.729  74.922  58.775  1.00  0.00            
ATOM   3237  R2  CHO   445     117.979  76.972  57.425  1.00  0.00            
ATOM   3238  R3  CHO   445     117.779  75.272  55.325  1.00  0.00            
ATOM   3239  R4  CHO   445     119.379  77.572  54.325  1.00  0.00            
ATOM   3240  R5  CHO   445     117.579  76.722  53.425  1.00  0.00            
ATOM   3241  C1  CHO   445     120.029  76.272  50.575  1.00  0.00           C
ATOM   3242  C2  CHO   445     119.579  77.622  47.625  1.00  0.00           C
ATOM   3243  ROH CHO   446     198.029  46.172  22.325  1.00  0.00            
ATOM   3244  R1  CHO   446     197.579  44.822  24.775  1.00  0.00            
ATOM   3245  R2  CHO   446     199.629  43.572  26.175  1.00  0.00            
ATOM   3246  R3  CHO   446     198.679  45.172  28.225  1.00  0.00            
ATOM   3247  R4  CHO   446     200.529  43.272  29.525  1.00  0.00            
ATOM   3248  R5  CHO   446     198.479  43.672  30.075  1.00  0.00            
ATOM   3249  C1  CHO   446     200.179  44.572  33.325  1.00  0.00           C
ATOM   3250  C2  CHO   446     198.529  43.322  36.425  1.00  0.00           C
ATOM   3251  ROH CHO   447     126.879  62.672  27.275  1.00  0.00            
ATOM   3252  R1  CHO   447     125.979  63.322  29.875  1.00  0.00            
ATOM   3253  R2  CHO   447     124.829  61.472  31.575  1.00  0.00            
ATOM   3254  R3  CHO   447     126.729  62.372  33.275  1.00  0.00            
ATOM   3255  R4  CHO   447     124.379  61.972  34.925  1.00  0.00            
ATOM   3256  R5  CHO   447     125.579  63.772  34.775  1.00  0.00            
ATOM   3257  C1  CHO   447     125.879  63.122  38.525  1.00  0.00           C
ATOM   3258  C2  CHO   447     125.479  60.622  40.675  1.00  0.00           C
ATOM   3259  ROH CHO   448      74.379 133.522  19.825  1.00  0.00            
ATOM   3260  R1  CHO   448      75.529 134.172  22.325  1.00  0.00            
ATOM   3261  R2  CHO   448      74.579 136.122  23.975  1.00  0.00            
ATOM   3262  R3  CHO   448      74.529 134.072  25.825  1.00  0.00            
ATOM   3263  R4  CHO   448      74.429 136.522  27.425  1.00  0.00            
ATOM   3264  R5  CHO   448      75.879 134.922  27.625  1.00  0.00            
ATOM   3265  C1  CHO   448      74.329 134.922  31.125  1.00  0.00           C
ATOM   3266  C2  CHO   448      74.679 133.072  34.775  1.00  0.00           C
ATOM   3267  ROH CHO   449      44.229  87.622  48.625  1.00  0.00            
ATOM   3268  R1  CHO   449      43.279  88.922  46.275  1.00  0.00            
ATOM   3269  R2  CHO   449      44.779  89.172  43.975  1.00  0.00            
ATOM   3270  R3  CHO   449      42.629  87.972  42.825  1.00  0.00            
ATOM   3271  R4  CHO   449      44.529  88.322  40.625  1.00  0.00            
ATOM   3272  R5  CHO   449      42.479  88.972  40.675  1.00  0.00            
ATOM   3273  C1  CHO   449      42.379  86.672  37.575  1.00  0.00           C
ATOM   3274  C2  CHO   449      43.629  86.422  34.425  1.00  0.00           C
ATOM   3275  ROH CHO   450      86.329 153.272  46.975  1.00  0.00            
ATOM   3276  R1  CHO   450      85.879 152.972  44.225  1.00  0.00            
ATOM   3277  R2  CHO   450      84.179 154.672  42.775  1.00  0.00            
ATOM   3278  R3  CHO   450      86.379 155.022  41.225  1.00  0.00            
ATOM   3279  R4  CHO   450      84.179 156.022  39.625  1.00  0.00            
ATOM   3280  R5  CHO   450      85.629 154.522  39.025  1.00  0.00            
ATOM   3281  C1  CHO   450      86.229 157.172  36.275  1.00  0.00           C
ATOM   3282  C2  CHO   450      87.979 159.822  32.775  1.00  0.00           C
ATOM   3283  ROH CHO   451     122.179  39.072  57.075  1.00  0.00            
ATOM   3284  R1  CHO   451     123.529  38.722  54.575  1.00  0.00            
ATOM   3285  R2  CHO   451     122.179  38.722  52.175  1.00  0.00            
ATOM   3286  R3  CHO   451     123.979  40.672  51.525  1.00  0.00            
ATOM   3287  R4  CHO   451     122.929  39.722  48.975  1.00  0.00            
ATOM   3288  R5  CHO   451     125.029  39.872  49.525  1.00  0.00            
ATOM   3289  C1  CHO   451     125.029  42.172  46.525  1.00  0.00           C
ATOM   3290  C2  CHO   451     125.529  40.772  43.025  1.00  0.00           C
ATOM   3291  ROH CHO   452     134.079 109.472  60.475  1.00  0.00            
ATOM   3292  R1  CHO   452     131.979 110.272  58.825  1.00  0.00            
ATOM   3293  R2  CHO   452     132.129 110.222  56.075  1.00  0.00            
ATOM   3294  R3  CHO   452     129.879 108.722  56.275  1.00  0.00            
ATOM   3295  R4  CHO   452     129.579 110.122  53.725  1.00  0.00            
ATOM   3296  R5  CHO   452     128.129 110.072  55.375  1.00  0.00            
ATOM   3297  C1  CHO   452     125.979 108.622  52.575  1.00  0.00           C
ATOM   3298  C2  CHO   452     123.879 109.322  48.525  1.00  0.00           C
ATOM   3299  ROH CHO   453     195.979  86.972  26.675  1.00  0.00            
ATOM   3300  R1  CHO   453     195.829  85.172  28.925  1.00  0.00            
ATOM   3301  R2  CHO   453     196.629  85.872  31.425  1.00  0.00            
ATOM   3302  R3  CHO   453     194.129  85.172  32.125  1.00  0.00            
ATOM   3303  R4  CHO   453     195.729  84.672  34.525  1.00  0.00            
ATOM   3304  R5  CHO   453     194.429  83.222  33.525  1.00  0.00            
ATOM   3305  C1  CHO   453     192.829  83.272  36.975  1.00  0.00           C
ATOM   3306  C2  CHO   453     189.929  82.922  38.975  1.00  0.00           C
ATOM   3307  ROH CHO   454      84.479  11.422  43.175  1.00  0.00            
ATOM   3308  R1  CHO   454      85.629  10.722  40.675  1.00  0.00            
ATOM   3309  R2  CHO   454      84.179  10.472  38.325  1.00  0.00            
ATOM   3310  R3  CHO   454      85.929  12.272  37.375  1.00  0.00            
ATOM   3311  R4  CHO   454      85.429  10.472  35.125  1.00  0.00            
ATOM   3312  R5  CHO   454      87.379  11.022  35.925  1.00  0.00            
ATOM   3313  C1  CHO   454      87.879  12.172  32.325  1.00  0.00           C
ATOM   3314  C2  CHO   454      89.979  13.922  29.675  1.00  0.00           C
ATOM   3315  ROH CHO   455      74.729  98.722  25.275  1.00  0.00            
ATOM   3316  R1  CHO   455      75.529  97.922  27.875  1.00  0.00            
ATOM   3317  R2  CHO   455      76.629  99.722  29.675  1.00  0.00            
ATOM   3318  R3  CHO   455      74.579  98.872  31.275  1.00  0.00            
ATOM   3319  R4  CHO   455      76.429 100.222  33.075  1.00  0.00            
ATOM   3320  R5  CHO   455      75.679  98.222  33.275  1.00  0.00            
ATOM   3321  C1  CHO   455      74.429  99.722  36.575  1.00  0.00           C
ATOM   3322  C2  CHO   455      74.379 100.922  40.875  1.00  0.00           C
ATOM   3323  ROH CHO   456     200.229  20.272  15.375  1.00  0.00            
ATOM   3324  R1  CHO   456     199.879  19.222  17.975  1.00  0.00            
ATOM   3325  R2  CHO   456     201.779  17.522  19.175  1.00  0.00            
ATOM   3326  R3  CHO   456     201.629  19.372  21.175  1.00  0.00            
ATOM   3327  R4  CHO   456     202.829  17.022  22.375  1.00  0.00            
ATOM   3328  R5  CHO   456     201.079  18.122  23.125  1.00  0.00            
ATOM   3329  C1  CHO   456     203.329  18.422  26.175  1.00  0.00           C
ATOM   3330  C2  CHO   456     204.079  17.822  30.325  1.00  0.00           C
ATOM   3331  ROH CHO   457     134.379 186.422  51.425  1.00  0.00            
ATOM   3332  R1  CHO   457     134.129 186.572  48.625  1.00  0.00            
ATOM   3333  R2  CHO   457     136.329 186.522  46.925  1.00  0.00            
ATOM   3334  R3  CHO   457     135.029 184.472  45.775  1.00  0.00            
ATOM   3335  R4  CHO   457     137.029 185.272  43.775  1.00  0.00            
ATOM   3336  R5  CHO   457     134.879 185.072  43.475  1.00  0.00            
ATOM   3337  C1  CHO   457     136.179 182.572  40.875  1.00  0.00           C
ATOM   3338  C2  CHO   457     138.129 180.272  37.025  1.00  0.00           C
ATOM   3339  ROH CHO   458     184.529  86.022  31.825  1.00  0.00            
ATOM   3340  R1  CHO   458     184.379  86.372  34.625  1.00  0.00            
ATOM   3341  R2  CHO   458     186.629  86.272  36.275  1.00  0.00            
ATOM   3342  R3  CHO   458     185.779  88.722  37.075  1.00  0.00            
ATOM   3343  R4  CHO   458     187.079  87.622  39.475  1.00  0.00            
ATOM   3344  R5  CHO   458     185.029  88.422  39.375  1.00  0.00            
ATOM   3345  C1  CHO   458     186.529  90.672  42.075  1.00  0.00           C
ATOM   3346  C2  CHO   458     187.979  94.822  43.625  1.00  0.00           C
ATOM   3347  ROH CHO   459      36.729  20.322  40.425  1.00  0.00            
ATOM   3348  R1  CHO   459      38.279  21.272  38.225  1.00  0.00            
ATOM   3349  R2  CHO   459      38.779  19.722  35.975  1.00  0.00            
ATOM   3350  R3  CHO   459      37.729  21.922  34.675  1.00  0.00            
ATOM   3351  R4  CHO   459      38.679  20.122  32.525  1.00  0.00            
ATOM   3352  R5  CHO   459      39.179  22.222  32.775  1.00  0.00            
ATOM   3353  C1  CHO   459      37.629  22.372  29.325  1.00  0.00           C
ATOM   3354  C2  CHO   459      39.279  22.422  26.075  1.00  0.00           C
ATOM   3355  ROH CHO   460      44.229 148.122  15.875  1.00  0.00            
ATOM   3356  R1  CHO   460      44.629 147.222  18.525  1.00  0.00            
ATOM   3357  R2  CHO   460      46.079 148.672  20.375  1.00  0.00            
ATOM   3358  R3  CHO   460      43.829 148.322  21.875  1.00  0.00            
ATOM   3359  R4  CHO   460      45.979 148.572  23.825  1.00  0.00            
ATOM   3360  R5  CHO   460      44.529 146.972  23.725  1.00  0.00            
ATOM   3361  C1  CHO   460      43.829 148.222  27.225  1.00  0.00           C
ATOM   3362  C2  CHO   460      44.829 151.172  30.125  1.00  0.00           C
ATOM   3363  ROH CHO   461      53.529 198.272  38.975  1.00  0.00            
ATOM   3364  R1  CHO   461      53.829 198.972  36.225  1.00  0.00            
ATOM   3365  R2  CHO   461      55.729 197.872  34.575  1.00  0.00            
ATOM   3366  R3  CHO   461      53.579 197.272  33.025  1.00  0.00            
ATOM   3367  R4  CHO   461      55.879 197.422  31.175  1.00  0.00            
ATOM   3368  R5  CHO   461      53.979 198.522  31.025  1.00  0.00            
ATOM   3369  C1  CHO   461      53.929 196.622  27.675  1.00  0.00           C
ATOM   3370  C2  CHO   461      54.029 198.622  24.275  1.00  0.00           C
ATOM   3371  ROH CHO   462     175.729  13.622  53.625  1.00  0.00            
ATOM   3372  R1  CHO   462     174.279  14.322  51.275  1.00  0.00            
ATOM   3373  R2  CHO   462     175.479  15.722  49.175  1.00  0.00            
ATOM   3374  R3  CHO   462     174.529  13.622  47.725  1.00  0.00            
ATOM   3375  R4  CHO   462     175.679  15.472  45.775  1.00  0.00            
ATOM   3376  R5  CHO   462     173.629  14.672  45.775  1.00  0.00            
ATOM   3377  C1  CHO   462     174.879  13.372  42.375  1.00  0.00           C
ATOM   3378  C2  CHO   462     176.379  10.522  40.025  1.00  0.00           C
ATOM   3379  ROH CHO   463      25.629   2.122  34.125  1.00  0.00            
ATOM   3380  R1  CHO   463      25.029   3.372  31.675  1.00  0.00            
ATOM   3381  R2  CHO   463      26.829   3.472  29.575  1.00  0.00            
ATOM   3382  R3  CHO   463      24.779   2.372  28.175  1.00  0.00            
ATOM   3383  R4  CHO   463      26.429   3.772  26.175  1.00  0.00            
ATOM   3384  R5  CHO   463      24.279   4.022  26.475  1.00  0.00            
ATOM   3385  C1  CHO   463      24.229   2.872  22.875  1.00  0.00           C
ATOM   3386  C2  CHO   463      27.929   3.572  21.225  1.00  0.00           C
ATOM   3387  ROH CHO   464      64.929 126.372  16.225  1.00  0.00            
ATOM   3388  R1  CHO   464      65.579 126.122  18.975  1.00  0.00            
ATOM   3389  R2  CHO   464      67.979 126.972  20.025  1.00  0.00            
ATOM   3390  R3  CHO   464      66.379 128.372  21.725  1.00  0.00            
ATOM   3391  R4  CHO   464      68.929 128.172  23.125  1.00  0.00            
ATOM   3392  R5  CHO   464      66.979 127.622  23.875  1.00  0.00            
ATOM   3393  C1  CHO   464      68.029 130.222  26.475  1.00  0.00           C
ATOM   3394  C2  CHO   464      69.479 127.372  29.025  1.00  0.00           C
ATOM   3395  ROH CHO   465      23.529  17.972  36.675  1.00  0.00            
ATOM   3396  R1  CHO   465      22.279  18.972  34.325  1.00  0.00            
ATOM   3397  R2  CHO   465      23.579  20.672  32.575  1.00  0.00            
ATOM   3398  R3  CHO   465      22.829  18.772  30.725  1.00  0.00            
ATOM   3399  R4  CHO   465      22.829  21.322  29.275  1.00  0.00            
ATOM   3400  R5  CHO   465      21.179  19.872  29.425  1.00  0.00            
ATOM   3401  C1  CHO   465      21.679  19.922  25.625  1.00  0.00           C
ATOM   3402  C2  CHO   465      21.979  20.722  22.275  1.00  0.00           C
ATOM   3403  ROH CHO   466      47.579  76.672  51.825  1.00  0.00            
ATOM   3404  R1  CHO   466      49.379  77.522  49.825  1.00  0.00            
ATOM   3405  R2  CHO   466      50.979  75.772  48.375  1.00  0.00            
ATOM   3406  R3  CHO   466      49.829  76.972  46.225  1.00  0.00            
ATOM   3407  R4  CHO   466      52.279  75.722  45.175  1.00  0.00            
ATOM   3408  R5  CHO   466      51.679  77.822  44.925  1.00  0.00            
ATOM   3409  C1  CHO   466      51.879  76.822  41.275  1.00  0.00           C
ATOM   3410  C2  CHO   466      52.679  74.772  39.175  1.00  0.00           C
ATOM   3411  ROH CHO   467      33.929 201.772  39.075  1.00  0.00            
ATOM   3412  R1  CHO   467      33.429 200.022  36.875  1.00  0.00            
ATOM   3413  R2  CHO   467      34.179 200.622  34.275  1.00  0.00            
ATOM   3414  R3  CHO   467      35.429 198.222  34.425  1.00  0.00            
ATOM   3415  R4  CHO   467      35.479 198.872  31.575  1.00  0.00            
ATOM   3416  R5  CHO   467      34.729 197.072  32.475  1.00  0.00            
ATOM   3417  C1  CHO   467      37.429 195.622  30.175  1.00  0.00           C
ATOM   3418  C2  CHO   467      35.079 192.472  29.225  1.00  0.00           C
ATOM   3419  ROH CHO   468     222.829  41.872  12.875  1.00  0.00            
ATOM   3420  R1  CHO   468     222.629  41.822  15.725  1.00  0.00            
ATOM   3421  R2  CHO   468     220.329  40.972  17.025  1.00  0.00            
ATOM   3422  R3  CHO   468     222.129  39.322  18.325  1.00  0.00            
ATOM   3423  R4  CHO   468     220.229  40.172  20.375  1.00  0.00            
ATOM   3424  R5  CHO   468     222.429  40.322  20.475  1.00  0.00            
ATOM   3425  C1  CHO   468     221.829  38.172  23.575  1.00  0.00           C
ATOM   3426  C2  CHO   468     218.979  36.822  26.225  1.00  0.00           C
ATOM   3427  ROH CHO   469      25.079  28.722  40.975  1.00  0.00            
ATOM   3428  R1  CHO   469      24.929  30.622  38.825  1.00  0.00            
ATOM   3429  R2  CHO   469      25.929  30.122  36.325  1.00  0.00            
ATOM   3430  R3  CHO   469      23.429  30.772  35.525  1.00  0.00            
ATOM   3431  R4  CHO   469      24.979  30.522  33.025  1.00  0.00            
ATOM   3432  R5  CHO   469      23.729  32.222  33.625  1.00  0.00            
ATOM   3433  C1  CHO   469      22.029  31.372  30.375  1.00  0.00           C
ATOM   3434  C2  CHO   469      23.279  33.372  26.475  1.00  0.00           C
ATOM   3435  ROH CHO   470     129.829 157.172  20.375  1.00  0.00            
ATOM   3436  R1  CHO   470     129.479 157.222  23.175  1.00  0.00            
ATOM   3437  R2  CHO   470     131.079 155.722  24.925  1.00  0.00            
ATOM   3438  R3  CHO   470     131.479 158.172  26.075  1.00  0.00            
ATOM   3439  R4  CHO   470     131.929 156.222  28.225  1.00  0.00            
ATOM   3440  R5  CHO   470     130.579 157.922  28.275  1.00  0.00            
ATOM   3441  C1  CHO   470     132.829 158.772  31.225  1.00  0.00           C
ATOM   3442  C2  CHO   470     132.929 158.322  34.175  1.00  0.00           C
ATOM   3443  ROH CHO   471     211.729 160.922  19.225  1.00  0.00            
ATOM   3444  R1  CHO   471     213.479 160.922  21.475  1.00  0.00            
ATOM   3445  R2  CHO   471     212.529 160.472  24.025  1.00  0.00            
ATOM   3446  R3  CHO   471     214.429 158.522  24.025  1.00  0.00            
ATOM   3447  R4  CHO   471     213.429 158.622  26.775  1.00  0.00            
ATOM   3448  R5  CHO   471     215.529 158.772  26.125  1.00  0.00            
ATOM   3449  C1  CHO   471     215.729 155.672  28.375  1.00  0.00           C
ATOM   3450  C2  CHO   471     216.379 154.572  32.075  1.00  0.00           C
ATOM   3451  ROH CHO   472      29.179  71.672  48.625  1.00  0.00            
ATOM   3452  R1  CHO   472      27.879  71.022  46.175  1.00  0.00            
ATOM   3453  R2  CHO   472      27.529  72.872  44.125  1.00  0.00            
ATOM   3454  R3  CHO   472      28.779  70.972  42.675  1.00  0.00            
ATOM   3455  R4  CHO   472      27.279  72.522  40.725  1.00  0.00            
ATOM   3456  R5  CHO   472      27.179  70.372  40.975  1.00  0.00            
ATOM   3457  C1  CHO   472      28.279  70.522  37.275  1.00  0.00           C
ATOM   3458  C2  CHO   472      29.829  69.572  33.575  1.00  0.00           C
ATOM   3459  ROH CHO   473       5.979  62.822  18.225  1.00  0.00            
ATOM   3460  R1  CHO   473       6.429  62.572  21.025  1.00  0.00            
ATOM   3461  R2  CHO   473       5.079  60.722  22.575  1.00  0.00            
ATOM   3462  R3  CHO   473       7.629  60.022  23.275  1.00  0.00            
ATOM   3463  R4  CHO   473       6.129  60.072  25.825  1.00  0.00            
ATOM   3464  R5  CHO   473       7.979  61.122  25.425  1.00  0.00            
ATOM   3465  C1  CHO   473       9.079  58.972  28.375  1.00  0.00           C
ATOM   3466  C2  CHO   473       9.679  56.872  28.025  1.00  0.00           C
ATOM   3467  ROH CHO   474     189.329  80.322  56.375  1.00  0.00            
ATOM   3468  R1  CHO   474     188.529  81.922  54.175  1.00  0.00            
ATOM   3469  R2  CHO   474     188.479  81.022  51.575  1.00  0.00            
ATOM   3470  R3  CHO   474     185.879  81.822  51.675  1.00  0.00            
ATOM   3471  R4  CHO   474     186.279  80.872  48.925  1.00  0.00            
ATOM   3472  R5  CHO   474     185.529  82.822  49.525  1.00  0.00            
ATOM   3473  C1  CHO   474     182.579  81.572  47.425  1.00  0.00           C
ATOM   3474  C2  CHO   474     184.679  79.122  44.075  1.00  0.00           C
ATOM   3475  ROH CHO   475      54.679  78.522  18.825  1.00  0.00            
ATOM   3476  R1  CHO   475      53.929  78.272  21.525  1.00  0.00            
ATOM   3477  R2  CHO   475      52.629  76.022  22.525  1.00  0.00            
ATOM   3478  R3  CHO   475      54.679  76.072  24.275  1.00  0.00            
ATOM   3479  R4  CHO   475      52.479  74.722  25.675  1.00  0.00            
ATOM   3480  R5  CHO   475      53.629  76.422  26.425  1.00  0.00            
ATOM   3481  C1  CHO   475      54.329  73.972  29.225  1.00  0.00           C
ATOM   3482  C2  CHO   475      53.379  71.772  31.575  1.00  0.00           C
ATOM   3483  ROH CHO   476      80.929 130.822  55.075  1.00  0.00            
ATOM   3484  R1  CHO   476      82.379 130.022  52.775  1.00  0.00            
ATOM   3485  R2  CHO   476      81.129 129.722  50.325  1.00  0.00            
ATOM   3486  R3  CHO   476      83.079 131.472  49.475  1.00  0.00            
ATOM   3487  R4  CHO   476      82.829 129.472  47.325  1.00  0.00            
ATOM   3488  R5  CHO   476      84.679 130.072  48.375  1.00  0.00            
ATOM   3489  C1  CHO   476      85.679 130.972  44.825  1.00  0.00           C
ATOM   3490  C2  CHO   476      86.229 130.172  41.075  1.00  0.00           C
ATOM   3491  ROH CHO   477      49.179  39.822  45.475  1.00  0.00            
ATOM   3492  R1  CHO   477      50.579  39.272  43.075  1.00  0.00            
ATOM   3493  R2  CHO   477      49.329  38.772  40.675  1.00  0.00            
ATOM   3494  R3  CHO   477      50.929  40.772  39.775  1.00  0.00            
ATOM   3495  R4  CHO   477      49.529  39.822  37.375  1.00  0.00            
ATOM   3496  R5  CHO   477      51.679  40.022  37.625  1.00  0.00            
ATOM   3497  C1  CHO   477      51.129  42.322  34.575  1.00  0.00           C
ATOM   3498  C2  CHO   477      51.079  43.172  30.725  1.00  0.00           C
ATOM   3499  ROH CHO   478      94.929  47.822  55.625  1.00  0.00            
ATOM   3500  R1  CHO   478      96.329  49.422  53.775  1.00  0.00            
ATOM   3501  R2  CHO   478      98.179  48.422  51.975  1.00  0.00            
ATOM   3502  R3  CHO   478      96.629  49.672  50.125  1.00  0.00            
ATOM   3503  R4  CHO   478      98.729  48.372  48.575  1.00  0.00            
ATOM   3504  R5  CHO   478      98.179  50.472  48.525  1.00  0.00            
ATOM   3505  C1  CHO   478      97.629  49.472  44.875  1.00  0.00           C
ATOM   3506  C2  CHO   478      99.229  50.272  40.825  1.00  0.00           C
ATOM   3507  ROH CHO   479      80.929 207.772  41.775  1.00  0.00            
ATOM   3508  R1  CHO   479      81.179 206.122  39.475  1.00  0.00            
ATOM   3509  R2  CHO   479      82.079 207.122  36.975  1.00  0.00            
ATOM   3510  R3  CHO   479      83.879 205.072  37.225  1.00  0.00            
ATOM   3511  R4  CHO   479      84.179 205.972  34.475  1.00  0.00            
ATOM   3512  R5  CHO   479      83.779 203.922  35.125  1.00  0.00            
ATOM   3513  C1  CHO   479      87.029 203.422  33.175  1.00  0.00           C
ATOM   3514  C2  CHO   479      85.379 202.972  30.525  1.00  0.00           C
ATOM   3515  ROH CHO   480     141.129  41.322  25.975  1.00  0.00            
ATOM   3516  R1  CHO   480     139.679  42.122  28.275  1.00  0.00            
ATOM   3517  R2  CHO   480     138.979  40.322  30.275  1.00  0.00            
ATOM   3518  R3  CHO   480     140.229  42.122  31.875  1.00  0.00            
ATOM   3519  R4  CHO   480     139.429  39.972  33.675  1.00  0.00            
ATOM   3520  R5  CHO   480     138.979  42.072  33.925  1.00  0.00            
ATOM   3521  C1  CHO   480     140.829  41.472  37.175  1.00  0.00           C
ATOM   3522  C2  CHO   480     139.179  39.572  38.925  1.00  0.00           C
ATOM   3523  ROH CHO   481      32.279  61.272  15.725  1.00  0.00            
ATOM   3524  R1  CHO   481      31.429  59.622  17.875  1.00  0.00            
ATOM   3525  R2  CHO   481      33.229  58.122  19.375  1.00  0.00            
ATOM   3526  R3  CHO   481      32.029  59.422  21.475  1.00  0.00            
ATOM   3527  R4  CHO   481      34.129  57.822  22.725  1.00  0.00            
ATOM   3528  R5  CHO   481      32.029  57.822  23.225  1.00  0.00            
ATOM   3529  C1  CHO   481      33.529  58.822  26.575  1.00  0.00           C
ATOM   3530  C2  CHO   481      34.779  58.872  30.575  1.00  0.00           C
ATOM   3531  ROH CHO   482     109.629 164.872  45.325  1.00  0.00            
ATOM   3532  R1  CHO   482     110.479 165.822  42.775  1.00  0.00            
ATOM   3533  R2  CHO   482     110.929 164.122  40.625  1.00  0.00            
ATOM   3534  R3  CHO   482     109.179 165.822  39.375  1.00  0.00            
ATOM   3535  R4  CHO   482     110.029 163.972  37.225  1.00  0.00            
ATOM   3536  R5  CHO   482     110.079 166.172  37.175  1.00  0.00            
ATOM   3537  C1  CHO   482     107.879 165.472  34.125  1.00  0.00           C
ATOM   3538  C2  CHO   482     110.379 164.822  30.975  1.00  0.00           C
ATOM   3539  ROH CHO   483      36.279  83.072  48.525  1.00  0.00            
ATOM   3540  R1  CHO   483      36.579  84.072  45.875  1.00  0.00            
ATOM   3541  R2  CHO   483      39.079  84.522  44.775  1.00  0.00            
ATOM   3542  R3  CHO   483      38.129  82.872  42.825  1.00  0.00            
ATOM   3543  R4  CHO   483      40.279  84.372  41.525  1.00  0.00            
ATOM   3544  R5  CHO   483      38.229  84.172  40.825  1.00  0.00            
ATOM   3545  C1  CHO   483      40.079  82.772  37.775  1.00  0.00           C
ATOM   3546  C2  CHO   483      40.729  79.472  36.275  1.00  0.00           C
ATOM   3547  ROH CHO   484     165.829  29.172  22.575  1.00  0.00            
ATOM   3548  R1  CHO   484     164.879  28.572  25.175  1.00  0.00            
ATOM   3549  R2  CHO   484     165.779  26.422  26.625  1.00  0.00            
ATOM   3550  R3  CHO   484     166.279  28.322  28.525  1.00  0.00            
ATOM   3551  R4  CHO   484     166.629  25.772  29.925  1.00  0.00            
ATOM   3552  R5  CHO   484     165.379  27.422  30.525  1.00  0.00            
ATOM   3553  C1  CHO   484     167.629  27.222  33.575  1.00  0.00           C
ATOM   3554  C2  CHO   484     169.729  25.472  36.725  1.00  0.00           C
ATOM   3555  ROH CHO   485     107.879  91.122  63.975  1.00  0.00            
ATOM   3556  R1  CHO   485     106.829  90.122  61.525  1.00  0.00            
ATOM   3557  R2  CHO   485     105.029  91.522  59.975  1.00  0.00            
ATOM   3558  R3  CHO   485     106.879  91.072  58.025  1.00  0.00            
ATOM   3559  R4  CHO   485     104.329  90.972  56.625  1.00  0.00            
ATOM   3560  R5  CHO   485     105.879  89.472  56.575  1.00  0.00            
ATOM   3561  C1  CHO   485     105.629  90.222  52.875  1.00  0.00           C
ATOM   3562  C2  CHO   485     106.179  90.022  49.475  1.00  0.00           C
ATOM   3563  ROH CHO   486      42.229  24.172   6.675  1.00  0.00            
ATOM   3564  R1  CHO   486      40.979  24.822   9.125  1.00  0.00            
ATOM   3565  R2  CHO   486      40.079  22.872  10.875  1.00  0.00            
ATOM   3566  R3  CHO   486      41.679  24.222  12.625  1.00  0.00            
ATOM   3567  R4  CHO   486      39.629  22.922  14.325  1.00  0.00            
ATOM   3568  R5  CHO   486      40.129  25.072  14.325  1.00  0.00            
ATOM   3569  C1  CHO   486      40.879  24.222  17.975  1.00  0.00           C
ATOM   3570  C2  CHO   486      40.879  23.972  21.475  1.00  0.00           C
ATOM   3571  ROH CHO   487      11.129 225.222  34.325  1.00  0.00            
ATOM   3572  R1  CHO   487      10.729 225.772  31.575  1.00  0.00            
ATOM   3573  R2  CHO   487      12.179 224.522  29.625  1.00  0.00            
ATOM   3574  R3  CHO   487       9.729 223.922  28.625  1.00  0.00            
ATOM   3575  R4  CHO   487      11.429 224.072  26.275  1.00  0.00            
ATOM   3576  R5  CHO   487       9.579 225.122  26.575  1.00  0.00            
ATOM   3577  C1  CHO   487       8.679 223.222  23.375  1.00  0.00           C
ATOM   3578  C2  CHO   487       7.329 225.522  19.775  1.00  0.00           C
ATOM   3579  ROH CHO   488      28.879 127.672  22.875  1.00  0.00            
ATOM   3580  R1  CHO   488      29.479 128.122  25.575  1.00  0.00            
ATOM   3581  R2  CHO   488      31.929 129.072  26.425  1.00  0.00            
ATOM   3582  R3  CHO   488      30.429 131.022  27.625  1.00  0.00            
ATOM   3583  R4  CHO   488      32.829 130.772  29.325  1.00  0.00            
ATOM   3584  R5  CHO   488      30.729 130.622  29.975  1.00  0.00            
ATOM   3585  C1  CHO   488      31.879 133.572  32.075  1.00  0.00           C
ATOM   3586  C2  CHO   488      30.679 135.322  35.025  1.00  0.00           C
ATOM   3587  ROH CHO   489     169.229 220.172  49.725  1.00  0.00            
ATOM   3588  R1  CHO   489     170.029 219.172  47.225  1.00  0.00            
ATOM   3589  R2  CHO   489     168.429 217.622  45.625  1.00  0.00            
ATOM   3590  R3  CHO   489     168.929 219.522  43.775  1.00  0.00            
ATOM   3591  R4  CHO   489     167.929 217.222  42.225  1.00  0.00            
ATOM   3592  R5  CHO   489     169.829 218.272  41.875  1.00  0.00            
ATOM   3593  C1  CHO   489     168.129 218.772  38.425  1.00  0.00           C
ATOM   3594  C2  CHO   489     170.579 216.922  36.225  1.00  0.00           C
ATOM   3595  ROH CHO   490      11.179  53.172  50.325  1.00  0.00            
ATOM   3596  R1  CHO   490       9.679  53.672  47.975  1.00  0.00            
ATOM   3597  R2  CHO   490      10.229  55.672  46.225  1.00  0.00            
ATOM   3598  R3  CHO   490      10.229  53.672  44.425  1.00  0.00            
ATOM   3599  R4  CHO   490      10.079  56.122  42.825  1.00  0.00            
ATOM   3600  R5  CHO   490       8.729  54.422  42.725  1.00  0.00            
ATOM   3601  C1  CHO   490       9.979  54.472  39.125  1.00  0.00           C
ATOM   3602  C2  CHO   490       6.929  55.722  36.675  1.00  0.00           C
ATOM   3603  ROH CHO   491      63.829  64.772  54.525  1.00  0.00            
ATOM   3604  R1  CHO   491      64.029  63.772  51.875  1.00  0.00            
ATOM   3605  R2  CHO   491      63.579  65.372  49.625  1.00  0.00            
ATOM   3606  R3  CHO   491      66.079  64.572  48.925  1.00  0.00            
ATOM   3607  R4  CHO   491      64.629  64.972  46.375  1.00  0.00            
ATOM   3608  R5  CHO   491      65.729  63.172  47.025  1.00  0.00            
ATOM   3609  C1  CHO   491      67.629  63.972  43.825  1.00  0.00           C
ATOM   3610  C2  CHO   491      65.529  63.372  40.475  1.00  0.00           C
ATOM   3611  ROH CHO   492      86.629  51.372  53.575  1.00  0.00            
ATOM   3612  R1  CHO   492      88.279  50.822  51.325  1.00  0.00            
ATOM   3613  R2  CHO   492      87.579  48.972  49.425  1.00  0.00            
ATOM   3614  R3  CHO   492      88.029  51.072  47.725  1.00  0.00            
ATOM   3615  R4  CHO   492      88.529  48.722  46.075  1.00  0.00            
ATOM   3616  R5  CHO   492      89.879  50.422  46.375  1.00  0.00            
ATOM   3617  C1  CHO   492      89.429  50.522  42.575  1.00  0.00           C
ATOM   3618  C2  CHO   492      90.579  51.222  39.425  1.00  0.00           C
ATOM   3619  ROH CHO   493     175.379  43.422  60.425  1.00  0.00            
ATOM   3620  R1  CHO   493     174.479  42.272  57.975  1.00  0.00            
ATOM   3621  R2  CHO   493     172.529  43.422  56.425  1.00  0.00            
ATOM   3622  R3  CHO   493     174.379  43.272  54.475  1.00  0.00            
ATOM   3623  R4  CHO   493     171.879  43.772  53.025  1.00  0.00            
ATOM   3624  R5  CHO   493     173.279  42.172  52.675  1.00  0.00            
ATOM   3625  C1  CHO   493     173.279  43.822  49.225  1.00  0.00           C
ATOM   3626  C2  CHO   493     171.679  46.672  46.725  1.00  0.00           C
ATOM   3627  ROH CHO   494      95.679 209.672  11.625  1.00  0.00            
ATOM   3628  R1  CHO   494      96.779 210.622  14.025  1.00  0.00            
ATOM   3629  R2  CHO   494      95.529 212.472  15.675  1.00  0.00            
ATOM   3630  R3  CHO   494      95.929 210.572  17.575  1.00  0.00            
ATOM   3631  R4  CHO   494      95.029 212.922  19.075  1.00  0.00            
ATOM   3632  R5  CHO   494      96.879 211.772  19.425  1.00  0.00            
ATOM   3633  C1  CHO   494      95.129 211.422  22.825  1.00  0.00           C
ATOM   3634  C2  CHO   494      92.529 209.072  24.225  1.00  0.00           C
ATOM   3635  ROH CHO   495     140.479  66.122  29.225  1.00  0.00            
ATOM   3636  R1  CHO   495     139.979  67.222  31.775  1.00  0.00            
ATOM   3637  R2  CHO   495     138.679  65.772  33.775  1.00  0.00            
ATOM   3638  R3  CHO   495     140.879  66.372  35.225  1.00  0.00            
ATOM   3639  R4  CHO   495     138.879  65.722  37.225  1.00  0.00            
ATOM   3640  R5  CHO   495     140.079  67.522  37.125  1.00  0.00            
ATOM   3641  C1  CHO   495     141.079  66.222  40.625  1.00  0.00           C
ATOM   3642  C2  CHO   495     140.229  68.822  42.975  1.00  0.00           C
ATOM   3643  ROH CHO   496     194.729  64.422  23.925  1.00  0.00            
ATOM   3644  R1  CHO   496     196.479  63.372  25.925  1.00  0.00            
ATOM   3645  R2  CHO   496     197.879  64.972  27.675  1.00  0.00            
ATOM   3646  R3  CHO   496     196.679  63.472  29.525  1.00  0.00            
ATOM   3647  R4  CHO   496     198.629  65.022  31.025  1.00  0.00            
ATOM   3648  R5  CHO   496     198.429  62.872  31.075  1.00  0.00            
ATOM   3649  C1  CHO   496     197.979  63.622  34.775  1.00  0.00           C
ATOM   3650  C2  CHO   496     197.429  65.422  38.075  1.00  0.00           C
ATOM   3651  ROH CHO   497     141.579  21.722  54.025  1.00  0.00            
ATOM   3652  R1  CHO   497     141.429  23.172  51.625  1.00  0.00            
ATOM   3653  R2  CHO   497     143.679  24.222  50.375  1.00  0.00            
ATOM   3654  R3  CHO   497     142.779  22.822  48.225  1.00  0.00            
ATOM   3655  R4  CHO   497     144.729  24.672  47.125  1.00  0.00            
ATOM   3656  R5  CHO   497     142.679  24.422  46.475  1.00  0.00            
ATOM   3657  C1  CHO   497     144.479  23.622  43.225  1.00  0.00           C
ATOM   3658  C2  CHO   497     142.229  23.022  40.275  1.00  0.00           C
ATOM   3659  ROH CHO   498      85.629  60.822  56.975  1.00  0.00            
ATOM   3660  R1  CHO   498      85.429  60.572  54.125  1.00  0.00            
ATOM   3661  R2  CHO   498      86.229  62.572  52.375  1.00  0.00            
ATOM   3662  R3  CHO   498      87.679  60.522  51.275  1.00  0.00            
ATOM   3663  R4  CHO   498      87.279  62.422  49.075  1.00  0.00            
ATOM   3664  R5  CHO   498      86.779  60.272  49.075  1.00  0.00            
ATOM   3665  C1  CHO   498      89.229  60.422  46.175  1.00  0.00           C
ATOM   3666  C2  CHO   498      89.779  60.972  42.175  1.00  0.00           C
ATOM   3667  ROH CHO   499     226.679 209.522  39.575  1.00  0.00            
ATOM   3668  R1  CHO   499     225.979 208.672  36.925  1.00  0.00            
ATOM   3669  R2  CHO   499     223.529 207.572  36.325  1.00  0.00            
ATOM   3670  R3  CHO   499     223.479 209.522  34.425  1.00  0.00            
ATOM   3671  R4  CHO   499     222.129 207.272  33.175  1.00  0.00            
ATOM   3672  R5  CHO   499     223.829 208.372  32.375  1.00  0.00            
ATOM   3673  C1  CHO   499     221.279 208.922  29.575  1.00  0.00           C
ATOM   3674  C2  CHO   499     220.829 207.672  26.525  1.00  0.00           C
ATOM   3675  ROH CHO   500     119.279 202.772  18.125  1.00  0.00            
ATOM   3676  R1  CHO   500     119.079 202.722  20.975  1.00  0.00            
ATOM   3677  R2  CHO   500     121.279 203.222  22.575  1.00  0.00            
ATOM   3678  R3  CHO   500     119.629 205.072  23.675  1.00  0.00            
ATOM   3679  R4  CHO   500     121.679 204.622  25.725  1.00  0.00            
ATOM   3680  R5  CHO   500     119.529 204.522  26.025  1.00  0.00            
ATOM   3681  C1  CHO   500     120.429 207.222  28.575  1.00  0.00           C
ATOM   3682  C2  CHO   500     118.879 207.322  30.775  1.00  0.00           C
ATOM   3683  ROH CHO   501     115.829 212.922  49.375  1.00  0.00            
ATOM   3684  R1  CHO   501     115.129 212.472  46.675  1.00  0.00            
ATOM   3685  R2  CHO   501     115.729 214.272  44.675  1.00  0.00            
ATOM   3686  R3  CHO   501     116.879 212.072  43.525  1.00  0.00            
ATOM   3687  R4  CHO   501     116.229 213.872  41.275  1.00  0.00            
ATOM   3688  R5  CHO   501     115.679 211.772  41.475  1.00  0.00            
ATOM   3689  C1  CHO   501     117.629 211.572  38.175  1.00  0.00           C
ATOM   3690  C2  CHO   501     118.129 211.022  34.725  1.00  0.00           C
ATOM   3691  ROH CHO   502     115.529  20.422  17.575  1.00  0.00            
ATOM   3692  R1  CHO   502     114.229  20.822  20.075  1.00  0.00            
ATOM   3693  R2  CHO   502     112.579  18.922  21.175  1.00  0.00            
ATOM   3694  R3  CHO   502     114.179  19.272  23.325  1.00  0.00            
ATOM   3695  R4  CHO   502     111.629  18.372  24.475  1.00  0.00            
ATOM   3696  R5  CHO   502     112.729  20.172  25.025  1.00  0.00            
ATOM   3697  C1  CHO   502     112.579  18.372  28.375  1.00  0.00           C
ATOM   3698  C2  CHO   502     115.379  16.572  30.275  1.00  0.00           C
ATOM   3699  ROH CHO   503      97.529  48.772  20.475  1.00  0.00            
ATOM   3700  R1  CHO   503      97.779  48.372  23.275  1.00  0.00            
ATOM   3701  R2  CHO   503      96.279  46.472  24.625  1.00  0.00            
ATOM   3702  R3  CHO   503      98.679  45.622  25.475  1.00  0.00            
ATOM   3703  R4  CHO   503      96.979  45.322  27.825  1.00  0.00            
ATOM   3704  R5  CHO   503      98.879  46.372  27.725  1.00  0.00            
ATOM   3705  C1  CHO   503      99.679  43.822  30.475  1.00  0.00           C
ATOM   3706  C2  CHO   503      99.329  43.172  33.825  1.00  0.00           C
ATOM   3707  ROH CHO   504     158.729 103.722  32.025  1.00  0.00            
ATOM   3708  R1  CHO   504     160.329 104.472  34.225  1.00  0.00            
ATOM   3709  R2  CHO   504     159.329 105.972  36.325  1.00  0.00            
ATOM   3710  R3  CHO   504     160.279 103.922  37.825  1.00  0.00            
ATOM   3711  R4  CHO   504     159.979 106.172  39.775  1.00  0.00            
ATOM   3712  R5  CHO   504     161.779 104.972  39.425  1.00  0.00            
ATOM   3713  C1  CHO   504     161.229 104.322  43.175  1.00  0.00           C
ATOM   3714  C2  CHO   504     161.029 105.222  45.975  1.00  0.00           C
ATOM   3715  ROH CHO   505     142.579  11.522  19.475  1.00  0.00            
ATOM   3716  R1  CHO   505     140.979  10.322  21.425  1.00  0.00            
ATOM   3717  R2  CHO   505     141.329   7.722  22.275  1.00  0.00            
ATOM   3718  R3  CHO   505     141.479   8.872  24.725  1.00  0.00            
ATOM   3719  R4  CHO   505     141.129   5.972  25.275  1.00  0.00            
ATOM   3720  R5  CHO   505     139.929   7.622  26.075  1.00  0.00            
ATOM   3721  C1  CHO   505     141.179   6.072  29.325  1.00  0.00           C
ATOM   3722  C2  CHO   505     142.179   5.122  32.875  1.00  0.00           C
ATOM   3723  ROH CHO   506     172.729  96.822  32.525  1.00  0.00            
ATOM   3724  R1  CHO   506     173.529  96.372  35.225  1.00  0.00            
ATOM   3725  R2  CHO   506     172.179  97.522  37.325  1.00  0.00            
ATOM   3726  R3  CHO   506     172.029  94.972  38.175  1.00  0.00            
ATOM   3727  R4  CHO   506     171.779  96.572  40.675  1.00  0.00            
ATOM   3728  R5  CHO   506     173.179  94.972  40.325  1.00  0.00            
ATOM   3729  C1  CHO   506     171.379  93.622  43.425  1.00  0.00           C
ATOM   3730  C2  CHO   506     171.179  93.322  47.475  1.00  0.00           C
ATOM   3731  ROH CHO   507      43.179  32.772  44.975  1.00  0.00            
ATOM   3732  R1  CHO   507      42.929  31.672  42.325  1.00  0.00            
ATOM   3733  R2  CHO   507      41.979  33.172  40.175  1.00  0.00            
ATOM   3734  R3  CHO   507      44.329  32.322  39.075  1.00  0.00            
ATOM   3735  R4  CHO   507      42.779  33.422  36.775  1.00  0.00            
ATOM   3736  R5  CHO   507      43.679  31.472  36.875  1.00  0.00            
ATOM   3737  C1  CHO   507      45.429  32.822  33.775  1.00  0.00           C
ATOM   3738  C2  CHO   507      46.579  31.372  30.925  1.00  0.00           C
ATOM   3739  ROH CHO   508     210.479  89.672  26.575  1.00  0.00            
ATOM   3740  R1  CHO   508     210.279  90.422  29.275  1.00  0.00            
ATOM   3741  R2  CHO   508     209.879  88.572  31.325  1.00  0.00            
ATOM   3742  R3  CHO   508     212.129  89.722  32.375  1.00  0.00            
ATOM   3743  R4  CHO   508     210.679  88.722  34.675  1.00  0.00            
ATOM   3744  R5  CHO   508     211.379  90.772  34.375  1.00  0.00            
ATOM   3745  C1  CHO   508     213.179  89.922  37.625  1.00  0.00           C
ATOM   3746  C2  CHO   508     211.829  89.272  40.775  1.00  0.00           C
ATOM   3747  ROH CHO   509     179.029  48.922  24.725  1.00  0.00            
ATOM   3748  R1  CHO   509     179.279  47.172  26.925  1.00  0.00            
ATOM   3749  R2  CHO   509     181.329  47.422  28.725  1.00  0.00            
ATOM   3750  R3  CHO   509     179.329  47.472  30.525  1.00  0.00            
ATOM   3751  R4  CHO   509     181.779  47.622  32.175  1.00  0.00            
ATOM   3752  R5  CHO   509     180.129  46.172  32.375  1.00  0.00            
ATOM   3753  C1  CHO   509     180.079  47.772  35.825  1.00  0.00           C
ATOM   3754  C2  CHO   509     179.329  47.072  39.275  1.00  0.00           C
ATOM   3755  ROH CHO   510      58.879 200.472  37.825  1.00  0.00            
ATOM   3756  R1  CHO   510      60.629 200.072  35.625  1.00  0.00            
ATOM   3757  R2  CHO   510      59.829 200.472  33.025  1.00  0.00            
ATOM   3758  R3  CHO   510      61.979 202.172  32.925  1.00  0.00            
ATOM   3759  R4  CHO   510      61.429 201.522  30.125  1.00  0.00            
ATOM   3760  R5  CHO   510      63.329 201.272  31.175  1.00  0.00            
ATOM   3761  C1  CHO   510      64.329 203.672  28.375  1.00  0.00           C
ATOM   3762  C2  CHO   510      63.429 204.072  23.725  1.00  0.00           C
ATOM   3763  ROH CHO   511     143.579  76.572  29.225  1.00  0.00            
ATOM   3764  R1  CHO   511     144.829  75.322  31.425  1.00  0.00            
ATOM   3765  R2  CHO   511     146.429  76.722  33.225  1.00  0.00            
ATOM   3766  R3  CHO   511     144.779  75.672  35.075  1.00  0.00            
ATOM   3767  R4  CHO   511     147.279  76.122  36.525  1.00  0.00            
ATOM   3768  R5  CHO   511     146.179  74.272  36.425  1.00  0.00            
ATOM   3769  C1  CHO   511     146.179  74.772  40.225  1.00  0.00           C
ATOM   3770  C2  CHO   511     148.829  73.622  43.525  1.00  0.00           C
ATOM   3771  ROH CHO   512     120.879  92.772  30.775  1.00  0.00            
ATOM   3772  R1  CHO   512     119.229  93.222  33.025  1.00  0.00            
ATOM   3773  R2  CHO   512     117.229  91.472  33.775  1.00  0.00            
ATOM   3774  R3  CHO   512     118.529  91.572  36.175  1.00  0.00            
ATOM   3775  R4  CHO   512     115.829  90.672  36.825  1.00  0.00            
ATOM   3776  R5  CHO   512     116.879  92.372  37.725  1.00  0.00            
ATOM   3777  C1  CHO   512     116.179  90.372  40.925  1.00  0.00           C
ATOM   3778  C2  CHO   512     113.429  88.772  43.325  1.00  0.00           C
ATOM   3779  ROH CHO   513       9.379  76.972  51.175  1.00  0.00            
ATOM   3780  R1  CHO   513      10.279  76.922  48.475  1.00  0.00            
ATOM   3781  R2  CHO   513       9.729  74.822  46.775  1.00  0.00            
ATOM   3782  R3  CHO   513       8.729  76.772  45.225  1.00  0.00            
ATOM   3783  R4  CHO   513       9.079  74.472  43.425  1.00  0.00            
ATOM   3784  R5  CHO   513       9.879  76.472  43.125  1.00  0.00            
ATOM   3785  C1  CHO   513       7.729  76.172  39.975  1.00  0.00           C
ATOM   3786  C2  CHO   513       9.879  78.772  37.575  1.00  0.00           C
ATOM   3787  ROH CHO   514      71.629 209.522  43.025  1.00  0.00            
ATOM   3788  R1  CHO   514      70.729 210.172  40.425  1.00  0.00            
ATOM   3789  R2  CHO   514      72.329 209.772  38.125  1.00  0.00            
ATOM   3790  R3  CHO   514      70.129 208.372  37.225  1.00  0.00            
ATOM   3791  R4  CHO   514      71.529 209.222  34.775  1.00  0.00            
ATOM   3792  R5  CHO   514      69.429 209.572  35.325  1.00  0.00            
ATOM   3793  C1  CHO   514      68.979 207.622  32.025  1.00  0.00           C
ATOM   3794  C2  CHO   514      68.429 205.972  27.675  1.00  0.00           C
ATOM   3795  ROH CHO   515      19.279  39.022  47.425  1.00  0.00            
ATOM   3796  R1  CHO   515      18.229  40.522  45.225  1.00  0.00            
ATOM   3797  R2  CHO   515      19.279  42.972  44.475  1.00  0.00            
ATOM   3798  R3  CHO   515      19.479  41.722  42.025  1.00  0.00            
ATOM   3799  R4  CHO   515      19.179  44.572  41.425  1.00  0.00            
ATOM   3800  R5  CHO   515      17.979  42.972  40.625  1.00  0.00            
ATOM   3801  C1  CHO   515      19.329  44.422  37.325  1.00  0.00           C
ATOM   3802  C2  CHO   515      19.079  44.872  33.325  1.00  0.00           C
ATOM   3803  ROH CHO   516      87.929  71.772  54.875  1.00  0.00            
ATOM   3804  R1  CHO   516      89.029  72.322  52.325  1.00  0.00            
ATOM   3805  R2  CHO   516      88.279  70.972  50.025  1.00  0.00            
ATOM   3806  R3  CHO   516      87.779  73.472  49.075  1.00  0.00            
ATOM   3807  R4  CHO   516      88.329  71.922  46.675  1.00  0.00            
ATOM   3808  R5  CHO   516      89.279  73.772  47.275  1.00  0.00            
ATOM   3809  C1  CHO   516      87.879  74.772  43.875  1.00  0.00           C
ATOM   3810  C2  CHO   516      90.479  72.972  41.975  1.00  0.00           C
ATOM   3811  ROH CHO   517       6.879  61.572  51.575  1.00  0.00            
ATOM   3812  R1  CHO   517       5.629  63.322  49.725  1.00  0.00            
ATOM   3813  R2  CHO   517       6.929  64.372  47.525  1.00  0.00            
ATOM   3814  R3  CHO   517       4.829  63.322  46.175  1.00  0.00            
ATOM   3815  R4  CHO   517       6.029  65.172  44.325  1.00  0.00            
ATOM   3816  R5  CHO   517       3.929  65.122  44.925  1.00  0.00            
ATOM   3817  C1  CHO   517       3.529  64.672  41.175  1.00  0.00           C
ATOM   3818  C2  CHO   517       4.129  67.422  38.525  1.00  0.00           C
ATOM   3819  ROH CHO   518     163.179 206.772  50.575  1.00  0.00            
ATOM   3820  R1  CHO   518     163.629 206.322  47.775  1.00  0.00            
ATOM   3821  R2  CHO   518     162.279 207.722  45.825  1.00  0.00            
ATOM   3822  R3  CHO   518     164.829 208.222  44.975  1.00  0.00            
ATOM   3823  R4  CHO   518     163.329 207.522  42.525  1.00  0.00            
ATOM   3824  R5  CHO   518     165.229 206.622  43.225  1.00  0.00            
ATOM   3825  C1  CHO   518     166.329 207.922  39.825  1.00  0.00           C
ATOM   3826  C2  CHO   518     165.579 207.872  35.975  1.00  0.00           C
ATOM   3827  ROH CHO   519      84.879 112.422  23.125  1.00  0.00            
ATOM   3828  R1  CHO   519      84.429 113.372  25.725  1.00  0.00            
ATOM   3829  R2  CHO   519      82.029 114.522  26.525  1.00  0.00            
ATOM   3830  R3  CHO   519      82.179 112.672  28.475  1.00  0.00            
ATOM   3831  R4  CHO   519      79.479 113.872  28.775  1.00  0.00            
ATOM   3832  R5  CHO   519      81.029 113.672  30.325  1.00  0.00            
ATOM   3833  C1  CHO   519      78.129 111.722  31.925  1.00  0.00           C
ATOM   3834  C2  CHO   519      75.329 109.572  33.625  1.00  0.00           C
ATOM   3835  ROH CHO   520     142.529  87.972  27.825  1.00  0.00            
ATOM   3836  R1  CHO   520     142.829  87.922  30.625  1.00  0.00            
ATOM   3837  R2  CHO   520     142.129  85.722  32.175  1.00  0.00            
ATOM   3838  R3  CHO   520     144.679  85.872  33.075  1.00  0.00            
ATOM   3839  R4  CHO   520     143.129  85.172  35.425  1.00  0.00            
ATOM   3840  R5  CHO   520     144.479  86.872  35.225  1.00  0.00            
ATOM   3841  C1  CHO   520     146.079  85.022  38.175  1.00  0.00           C
ATOM   3842  C2  CHO   520     144.329  83.972  40.875  1.00  0.00           C
ATOM   3843  ROH CHO   521      44.229  56.572  50.375  1.00  0.00            
ATOM   3844  R1  CHO   521      43.979  58.072  47.975  1.00  0.00            
ATOM   3845  R2  CHO   521      46.129  58.822  46.425  1.00  0.00            
ATOM   3846  R3  CHO   521      44.729  57.622  44.425  1.00  0.00            
ATOM   3847  R4  CHO   521      46.729  59.172  43.025  1.00  0.00            
ATOM   3848  R5  CHO   521      44.579  59.222  42.725  1.00  0.00            
ATOM   3849  C1  CHO   521      45.729  58.272  39.225  1.00  0.00           C
ATOM   3850  C2  CHO   521      44.529  59.422  34.975  1.00  0.00           C
ATOM   3851  ROH CHO   522     115.179  14.572  53.525  1.00  0.00            
ATOM   3852  R1  CHO   522     114.079  14.272  50.975  1.00  0.00            
ATOM   3853  R2  CHO   522     114.229  16.272  49.075  1.00  0.00            
ATOM   3854  R3  CHO   522     115.329  14.322  47.525  1.00  0.00            
ATOM   3855  R4  CHO   522     113.979  16.122  45.625  1.00  0.00            
ATOM   3856  R5  CHO   522     113.679  13.972  45.825  1.00  0.00            
ATOM   3857  C1  CHO   522     114.879  14.122  42.175  1.00  0.00           C
ATOM   3858  C2  CHO   522     113.679  17.022  38.525  1.00  0.00           C
ATOM   3859  ROH CHO   523      99.379  40.372  56.525  1.00  0.00            
ATOM   3860  R1  CHO   523     101.079  39.822  54.325  1.00  0.00            
ATOM   3861  R2  CHO   523     100.079  39.422  51.775  1.00  0.00            
ATOM   3862  R3  CHO   523     101.879  41.372  51.125  1.00  0.00            
ATOM   3863  R4  CHO   523     100.979  40.372  48.525  1.00  0.00            
ATOM   3864  R5  CHO   523     103.029  40.522  49.225  1.00  0.00            
ATOM   3865  C1  CHO   523     103.179  42.722  46.075  1.00  0.00           C
ATOM   3866  C2  CHO   523     102.829  41.822  42.225  1.00  0.00           C
ATOM   3867  ROH CHO   524     190.979 225.322  15.175  1.00  0.00            
ATOM   3868  R1  CHO   524     192.179 226.472  17.475  1.00  0.00            
ATOM   3869  R2  CHO   524     190.879 228.172  19.125  1.00  0.00            
ATOM   3870  R3  CHO   524     191.679 226.422  21.075  1.00  0.00            
ATOM   3871  R4  CHO   524     191.529 229.022  22.425  1.00  0.00            
ATOM   3872  R5  CHO   524     193.229 227.622  22.375  1.00  0.00            
ATOM   3873  C1  CHO   524     192.679 227.872  26.125  1.00  0.00           C
ATOM   3874  C2  CHO   524     192.979 227.322  30.275  1.00  0.00           C
ATOM   3875  ROH CHO   525     143.279 176.872  51.825  1.00  0.00            
ATOM   3876  R1  CHO   525     141.229 176.722  49.875  1.00  0.00            
ATOM   3877  R2  CHO   525     141.679 177.272  47.225  1.00  0.00            
ATOM   3878  R3  CHO   525     140.629 174.772  46.825  1.00  0.00            
ATOM   3879  R4  CHO   525     141.329 175.672  44.125  1.00  0.00            
ATOM   3880  R5  CHO   525     139.379 174.972  44.775  1.00  0.00            
ATOM   3881  C1  CHO   525     140.179 172.472  42.025  1.00  0.00           C
ATOM   3882  C2  CHO   525     142.629 171.822  39.125  1.00  0.00           C
ATOM   3883  ROH CHO   526     106.879  75.372  61.675  1.00  0.00            
ATOM   3884  R1  CHO   526     107.779  74.272  59.175  1.00  0.00            
ATOM   3885  R2  CHO   526     106.379  74.572  56.825  1.00  0.00            
ATOM   3886  R3  CHO   526     108.679  75.622  55.925  1.00  0.00            
ATOM   3887  R4  CHO   526     107.379  74.522  53.525  1.00  0.00            
ATOM   3888  R5  CHO   526     109.429  74.072  54.225  1.00  0.00            
ATOM   3889  C1  CHO   526     110.179  75.472  50.775  1.00  0.00           C
ATOM   3890  C2  CHO   526     111.479  74.272  47.625  1.00  0.00           C
ATOM   3891  ROH CHO   527     100.779  34.122  56.625  1.00  0.00            
ATOM   3892  R1  CHO   527     101.429  33.572  53.875  1.00  0.00            
ATOM   3893  R2  CHO   527      99.979  34.672  51.825  1.00  0.00            
ATOM   3894  R3  CHO   527     102.429  35.522  50.975  1.00  0.00            
ATOM   3895  R4  CHO   527     100.679  35.822  48.625  1.00  0.00            
ATOM   3896  R5  CHO   527     102.579  34.772  48.725  1.00  0.00            
ATOM   3897  C1  CHO   527     103.429  37.322  46.025  1.00  0.00           C
ATOM   3898  C2  CHO   527     103.029  36.722  41.925  1.00  0.00           C
ATOM   3899  ROH CHO   528      82.529  51.372  20.175  1.00  0.00            
ATOM   3900  R1  CHO   528      82.229  49.522  22.275  1.00  0.00            
ATOM   3901  R2  CHO   528      82.979  50.072  24.925  1.00  0.00            
ATOM   3902  R3  CHO   528      80.379  49.322  25.425  1.00  0.00            
ATOM   3903  R4  CHO   528      81.729  49.222  28.025  1.00  0.00            
ATOM   3904  R5  CHO   528      80.579  47.622  27.075  1.00  0.00            
ATOM   3905  C1  CHO   528      78.579  47.972  30.325  1.00  0.00           C
ATOM   3906  C2  CHO   528      77.779  43.422  32.025  1.00  0.00           C
ATOM   3907  ROH CHO   529     116.579 126.972  30.875  1.00  0.00            
ATOM   3908  R1  CHO   529     116.579 128.922  32.925  1.00  0.00            
ATOM   3909  R2  CHO   529     114.279 130.022  33.975  1.00  0.00            
ATOM   3910  R3  CHO   529     115.329 129.222  36.325  1.00  0.00            
ATOM   3911  R4  CHO   529     113.179 131.072  37.075  1.00  0.00            
ATOM   3912  R5  CHO   529     115.279 131.172  37.675  1.00  0.00            
ATOM   3913  C1  CHO   529     113.579 130.922  41.175  1.00  0.00           C
ATOM   3914  C2  CHO   529     112.779 134.672  42.075  1.00  0.00           C
ATOM   3915  ROH CHO   530     170.029  98.422  64.775  1.00  0.00            
ATOM   3916  R1  CHO   530     167.929  98.922  62.975  1.00  0.00            
ATOM   3917  R2  CHO   530     168.129 100.822  60.925  1.00  0.00            
ATOM   3918  R3  CHO   530     167.429  98.722  59.375  1.00  0.00            
ATOM   3919  R4  CHO   530     167.629 101.022  57.525  1.00  0.00            
ATOM   3920  R5  CHO   530     165.929  99.672  57.775  1.00  0.00            
ATOM   3921  C1  CHO   530     166.679  99.172  54.075  1.00  0.00           C
ATOM   3922  C2  CHO   530     166.529 101.772  51.625  1.00  0.00           C
ATOM   3923  ROH CHO   531     139.479  17.372  55.475  1.00  0.00            
ATOM   3924  R1  CHO   531     139.779  17.022  52.675  1.00  0.00            
ATOM   3925  R2  CHO   531     137.979  18.022  50.875  1.00  0.00            
ATOM   3926  R3  CHO   531     140.179  19.172  49.775  1.00  0.00            
ATOM   3927  R4  CHO   531     138.379  18.722  47.475  1.00  0.00            
ATOM   3928  R5  CHO   531     140.429  18.072  47.625  1.00  0.00            
ATOM   3929  C1  CHO   531     140.679  20.222  44.525  1.00  0.00           C
ATOM   3930  C2  CHO   531     141.229  18.322  42.075  1.00  0.00           C
ATOM   3931  ROH CHO   532     125.229  50.122  57.725  1.00  0.00            
ATOM   3932  R1  CHO   532     124.929  50.672  54.975  1.00  0.00            
ATOM   3933  R2  CHO   532     125.779  53.022  53.825  1.00  0.00            
ATOM   3934  R3  CHO   532     127.079  51.372  52.125  1.00  0.00            
ATOM   3935  R4  CHO   532     126.629  53.822  50.575  1.00  0.00            
ATOM   3936  R5  CHO   532     126.079  51.772  49.975  1.00  0.00            
ATOM   3937  C1  CHO   532     128.379  52.672  47.075  1.00  0.00           C
ATOM   3938  C2  CHO   532     128.729  51.872  43.025  1.00  0.00           C
ATOM   3939  ROH CHO   533      74.979  83.872  26.925  1.00  0.00            
ATOM   3940  R1  CHO   533      76.079  83.022  29.425  1.00  0.00            
ATOM   3941  R2  CHO   533      75.129  83.922  31.875  1.00  0.00            
ATOM   3942  R3  CHO   533      74.929  81.222  32.375  1.00  0.00            
ATOM   3943  R4  CHO   533      74.079  82.522  34.875  1.00  0.00            
ATOM   3944  R5  CHO   533      75.629  81.022  34.625  1.00  0.00            
ATOM   3945  C1  CHO   533      73.329  79.272  37.075  1.00  0.00           C
ATOM   3946  C2  CHO   533      71.629  79.572  40.925  1.00  0.00           C
ATOM   3947  ROH CHO   534     123.979   8.872  17.475  1.00  0.00            
ATOM   3948  R1  CHO   534     122.729   9.822  19.825  1.00  0.00            
ATOM   3949  R2  CHO   534     122.429   8.222  22.075  1.00  0.00            
ATOM   3950  R3  CHO   534     123.729  10.272  23.325  1.00  0.00            
ATOM   3951  R4  CHO   534     122.429   8.772  25.475  1.00  0.00            
ATOM   3952  R5  CHO   534     122.229  10.922  25.075  1.00  0.00            
ATOM   3953  C1  CHO   534     123.629  11.022  28.625  1.00  0.00           C
ATOM   3954  C2  CHO   534     124.629   8.722  31.075  1.00  0.00           C
ATOM   3955  ROH CHO   535      94.729   2.772  48.975  1.00  0.00            
ATOM   3956  R1  CHO   535      96.429   3.522  46.875  1.00  0.00            
ATOM   3957  R2  CHO   535      97.779   1.672  45.325  1.00  0.00            
ATOM   3958  R3  CHO   535      96.579   3.022  43.275  1.00  0.00            
ATOM   3959  R4  CHO   535      98.679   1.422  41.975  1.00  0.00            
ATOM   3960  R5  CHO   535      98.379   3.572  41.825  1.00  0.00            
ATOM   3961  C1  CHO   535      98.129   2.572  38.075  1.00  0.00           C
ATOM   3962  C2  CHO   535      98.579   1.872  33.575  1.00  0.00           C
ATOM   3963  ROH CHO   536     207.479  96.872  29.775  1.00  0.00            
ATOM   3964  R1  CHO   536     207.179  98.222  32.225  1.00  0.00            
ATOM   3965  R2  CHO   536     206.779  96.922  34.625  1.00  0.00            
ATOM   3966  R3  CHO   536     208.979  98.372  35.375  1.00  0.00            
ATOM   3967  R4  CHO   536     207.579  97.722  37.875  1.00  0.00            
ATOM   3968  R5  CHO   536     208.179  99.672  37.225  1.00  0.00            
ATOM   3969  C1  CHO   536     210.079  99.472  40.575  1.00  0.00           C
ATOM   3970  C2  CHO   536     211.679  98.422  44.275  1.00  0.00           C
ATOM   3971  ROH CHO   537     203.929 177.422  22.625  1.00  0.00            
ATOM   3972  R1  CHO   537     203.779 177.072  25.425  1.00  0.00            
ATOM   3973  R2  CHO   537     205.229 178.672  27.225  1.00  0.00            
ATOM   3974  R3  CHO   537     202.779 179.072  28.325  1.00  0.00            
ATOM   3975  R4  CHO   537     204.729 179.722  30.425  1.00  0.00            
ATOM   3976  R5  CHO   537     203.029 178.372  30.575  1.00  0.00            
ATOM   3977  C1  CHO   537     202.129 180.772  33.375  1.00  0.00           C
ATOM   3978  C2  CHO   537     201.729 179.172  36.325  1.00  0.00           C
ATOM   3979  ROH CHO   538     211.729 212.722  44.775  1.00  0.00            
ATOM   3980  R1  CHO   538     210.529 211.822  42.425  1.00  0.00            
ATOM   3981  R2  CHO   538     207.829 211.272  42.225  1.00  0.00            
ATOM   3982  R3  CHO   538     207.929 212.972  40.125  1.00  0.00            
ATOM   3983  R4  CHO   538     205.929 210.972  39.375  1.00  0.00            
ATOM   3984  R5  CHO   538     207.679 211.522  38.175  1.00  0.00            
ATOM   3985  C1  CHO   538     204.929 212.372  35.675  1.00  0.00           C
ATOM   3986  C2  CHO   538     208.179 210.972  32.975  1.00  0.00           C
ATOM   3987  ROH CHO   539       7.729  77.922  17.625  1.00  0.00            
ATOM   3988  R1  CHO   539       8.229  77.772  20.375  1.00  0.00            
ATOM   3989  R2  CHO   539       6.279  77.272  22.275  1.00  0.00            
ATOM   3990  R3  CHO   539       7.929  75.272  23.025  1.00  0.00            
ATOM   3991  R4  CHO   539       6.529  76.072  25.475  1.00  0.00            
ATOM   3992  R5  CHO   539       8.729  75.972  25.175  1.00  0.00            
ATOM   3993  C1  CHO   539       8.279  73.522  28.075  1.00  0.00           C
ATOM   3994  C2  CHO   539       5.379  71.522  30.225  1.00  0.00           C
ATOM   3995  ROH CHO   540     117.929 156.772  20.775  1.00  0.00            
ATOM   3996  R1  CHO   540     116.629 155.772  23.125  1.00  0.00            
ATOM   3997  R2  CHO   540     117.129 156.772  25.625  1.00  0.00            
ATOM   3998  R3  CHO   540     114.429 157.172  25.675  1.00  0.00            
ATOM   3999  R4  CHO   540     115.379 158.272  28.225  1.00  0.00            
ATOM   4000  R5  CHO   540     113.829 156.772  27.975  1.00  0.00            
ATOM   4001  C1  CHO   540     111.879 159.472  29.775  1.00  0.00           C
ATOM   4002  C2  CHO   540     113.379 161.072  33.725  1.00  0.00           C
ATOM   4003  ROH CHO   541     214.129 207.922  11.775  1.00  0.00            
ATOM   4004  R1  CHO   541     213.529 208.122  14.525  1.00  0.00            
ATOM   4005  R2  CHO   541     215.429 208.822  16.425  1.00  0.00            
ATOM   4006  R3  CHO   541     213.629 210.722  17.075  1.00  0.00            
ATOM   4007  R4  CHO   541     215.379 210.522  19.425  1.00  0.00            
ATOM   4008  R5  CHO   541     213.179 210.322  19.425  1.00  0.00            
ATOM   4009  C1  CHO   541     213.629 213.272  21.825  1.00  0.00           C
ATOM   4010  C2  CHO   541     213.779 212.972  25.375  1.00  0.00           C
ATOM   4011  ROH CHO   542     205.379 122.922  56.175  1.00  0.00            
ATOM   4012  R1  CHO   542     205.479 121.622  53.675  1.00  0.00            
ATOM   4013  R2  CHO   542     204.829 118.922  53.375  1.00  0.00            
ATOM   4014  R3  CHO   542     203.079 119.822  51.525  1.00  0.00            
ATOM   4015  R4  CHO   542     203.679 117.072  50.725  1.00  0.00            
ATOM   4016  R5  CHO   542     203.829 118.822  49.475  1.00  0.00            
ATOM   4017  C1  CHO   542     201.329 116.822  47.425  1.00  0.00           C
ATOM   4018  C2  CHO   542     200.529 114.622  43.775  1.00  0.00           C
ATOM   4019  ROH CHO   543     109.979  29.672  16.425  1.00  0.00            
ATOM   4020  R1  CHO   543     108.429  30.272  18.725  1.00  0.00            
ATOM   4021  R2  CHO   543     106.629  28.422  19.775  1.00  0.00            
ATOM   4022  R3  CHO   543     108.029  28.872  22.075  1.00  0.00            
ATOM   4023  R4  CHO   543     105.579  27.572  22.975  1.00  0.00            
ATOM   4024  R5  CHO   543     106.379  29.472  23.675  1.00  0.00            
ATOM   4025  C1  CHO   543     106.229  27.472  26.975  1.00  0.00           C
ATOM   4026  C2  CHO   543     107.429  25.822  30.375  1.00  0.00           C
ATOM   4027  ROH CHO   544     201.979  96.272  29.475  1.00  0.00            
ATOM   4028  R1  CHO   544     202.279  96.222  32.275  1.00  0.00            
ATOM   4029  R2  CHO   544     200.729  94.622  33.925  1.00  0.00            
ATOM   4030  R3  CHO   544     203.079  93.722  34.825  1.00  0.00            
ATOM   4031  R4  CHO   544     201.329  93.622  37.175  1.00  0.00            
ATOM   4032  R5  CHO   544     203.279  94.572  37.075  1.00  0.00            
ATOM   4033  C1  CHO   544     203.979  92.122  39.925  1.00  0.00           C
ATOM   4034  C2  CHO   544     200.979  89.872  42.575  1.00  0.00           C
ATOM   4035  ROH CHO   545     208.679  22.422  11.875  1.00  0.00            
ATOM   4036  R1  CHO   545     209.429  21.822  14.525  1.00  0.00            
ATOM   4037  R2  CHO   545     208.929  19.372  15.675  1.00  0.00            
ATOM   4038  R3  CHO   545     211.579  19.372  16.175  1.00  0.00            
ATOM   4039  R4  CHO   545     210.629  16.872  17.375  1.00  0.00            
ATOM   4040  R5  CHO   545     211.829  18.422  18.325  1.00  0.00            
ATOM   4041  C1  CHO   545     214.129  15.472  18.775  1.00  0.00           C
ATOM   4042  C2  CHO   545     218.829  13.822  21.075  1.00  0.00           C
ATOM   4043  ROH CHO   546     177.679  89.122  30.075  1.00  0.00            
ATOM   4044  R1  CHO   546     177.679  88.322  32.775  1.00  0.00            
ATOM   4045  R2  CHO   546     179.979  87.872  34.175  1.00  0.00            
ATOM   4046  R3  CHO   546     178.879  89.672  35.925  1.00  0.00            
ATOM   4047  R4  CHO   546     180.679  88.072  37.575  1.00  0.00            
ATOM   4048  R5  CHO   546     178.579  88.422  37.925  1.00  0.00            
ATOM   4049  C1  CHO   546     180.079  89.822  41.175  1.00  0.00           C
ATOM   4050  C2  CHO   546     177.879  86.872  43.975  1.00  0.00           C
ATOM   4051  ROH CHO   547      74.029  49.622  19.425  1.00  0.00            
ATOM   4052  R1  CHO   547      72.279  48.922  21.525  1.00  0.00            
ATOM   4053  R2  CHO   547      70.729  46.622  21.475  1.00  0.00            
ATOM   4054  R3  CHO   547      71.879  46.172  23.875  1.00  0.00            
ATOM   4055  R4  CHO   547      69.579  44.372  23.825  1.00  0.00            
ATOM   4056  R5  CHO   547      70.079  45.822  25.375  1.00  0.00            
ATOM   4057  C1  CHO   547      69.979  42.572  27.425  1.00  0.00           C
ATOM   4058  C2  CHO   547      66.629  40.672  28.025  1.00  0.00           C
ATOM   4059  ROH CHO   548      60.929  47.672  11.725  1.00  0.00            
ATOM   4060  R1  CHO   548      59.979  47.922  14.425  1.00  0.00            
ATOM   4061  R2  CHO   548      58.429  45.972  15.625  1.00  0.00            
ATOM   4062  R3  CHO   548      60.379  46.072  17.525  1.00  0.00            
ATOM   4063  R4  CHO   548      57.979  45.422  19.025  1.00  0.00            
ATOM   4064  R5  CHO   548      59.379  47.072  19.425  1.00  0.00            
ATOM   4065  C1  CHO   548      59.529  45.222  22.775  1.00  0.00           C
ATOM   4066  C2  CHO   548      58.579  45.072  25.725  1.00  0.00           C
ATOM   4067  ROH CHO   549     188.429 216.272  14.125  1.00  0.00            
ATOM   4068  R1  CHO   549     187.979 216.822  16.875  1.00  0.00            
ATOM   4069  R2  CHO   549     188.529 215.022  18.875  1.00  0.00            
ATOM   4070  R3  CHO   549     190.029 217.072  19.875  1.00  0.00            
ATOM   4071  R4  CHO   549     189.429 215.372  22.175  1.00  0.00            
ATOM   4072  R5  CHO   549     189.079 217.522  22.025  1.00  0.00            
ATOM   4073  C1  CHO   549     191.379 217.472  25.075  1.00  0.00           C
ATOM   4074  C2  CHO   549     192.929 219.272  27.675  1.00  0.00           C
ATOM   4075  ROH CHO   550     187.979  23.922  18.425  1.00  0.00            
ATOM   4076  R1  CHO   550     189.629  22.372  20.075  1.00  0.00            
ATOM   4077  R2  CHO   550     191.179  23.422  22.125  1.00  0.00            
ATOM   4078  R3  CHO   550     189.879  21.572  23.625  1.00  0.00            
ATOM   4079  R4  CHO   550     192.629  21.572  24.625  1.00  0.00            
ATOM   4080  R5  CHO   550     191.479  19.822  23.975  1.00  0.00            
ATOM   4081  C1  CHO   550     192.279  18.772  27.525  1.00  0.00           C
ATOM   4082  C2  CHO   550     192.229  15.522  30.375  1.00  0.00           C
ATOM   4083  ROH CHO   551      34.129 190.272  10.025  1.00  0.00            
ATOM   4084  R1  CHO   551      34.279 191.422  12.625  1.00  0.00            
ATOM   4085  R2  CHO   551      32.429 190.872  14.625  1.00  0.00            
ATOM   4086  R3  CHO   551      34.679 190.222  16.025  1.00  0.00            
ATOM   4087  R4  CHO   551      32.629 190.722  18.075  1.00  0.00            
ATOM   4088  R5  CHO   551      34.579 191.672  17.975  1.00  0.00            
ATOM   4089  C1  CHO   551      34.779 190.072  21.425  1.00  0.00           C
ATOM   4090  C2  CHO   551      35.329 189.272  25.375  1.00  0.00           C
ATOM   4091  ROH CHO   552      40.929 208.472  37.975  1.00  0.00            
ATOM   4092  R1  CHO   552      40.679 208.772  35.175  1.00  0.00            
ATOM   4093  R2  CHO   552      42.379 210.372  33.675  1.00  0.00            
ATOM   4094  R3  CHO   552      42.679 208.122  32.225  1.00  0.00            
ATOM   4095  R4  CHO   552      43.029 210.322  30.325  1.00  0.00            
ATOM   4096  R5  CHO   552      41.679 208.622  30.125  1.00  0.00            
ATOM   4097  C1  CHO   552      43.729 208.172  26.975  1.00  0.00           C
ATOM   4098  C2  CHO   552      41.329 210.572  24.975  1.00  0.00           C
ATOM   4099  ROH CHO   553      34.429 186.022  40.175  1.00  0.00            
ATOM   4100  R1  CHO   553      33.029 184.322  38.375  1.00  0.00            
ATOM   4101  R2  CHO   553      30.929 185.272  36.775  1.00  0.00            
ATOM   4102  R3  CHO   553      32.429 184.122  34.775  1.00  0.00            
ATOM   4103  R4  CHO   553      29.729 184.172  33.725  1.00  0.00            
ATOM   4104  R5  CHO   553      31.029 182.422  33.875  1.00  0.00            
ATOM   4105  C1  CHO   553      30.379 182.472  30.125  1.00  0.00           C
ATOM   4106  C2  CHO   553      27.779 183.072  27.275  1.00  0.00           C
ATOM   4107  ROH CHO   554      27.629 215.422  36.825  1.00  0.00            
ATOM   4108  R1  CHO   554      28.279 214.772  34.175  1.00  0.00            
ATOM   4109  R2  CHO   554      26.929 212.772  32.775  1.00  0.00            
ATOM   4110  R3  CHO   554      26.529 214.772  30.975  1.00  0.00            
ATOM   4111  R4  CHO   554      26.079 212.272  29.475  1.00  0.00            
ATOM   4112  R5  CHO   554      27.479 213.872  28.925  1.00  0.00            
ATOM   4113  C1  CHO   554      25.279 213.872  25.825  1.00  0.00           C
ATOM   4114  C2  CHO   554      27.379 210.422  24.875  1.00  0.00           C
ATOM   4115  ROH CHO   555     189.829 152.472  53.075  1.00  0.00            
ATOM   4116  R1  CHO   555     189.229 154.322  50.975  1.00  0.00            
ATOM   4117  R2  CHO   555     190.879 154.672  48.775  1.00  0.00            
ATOM   4118  R3  CHO   555     188.579 154.172  47.425  1.00  0.00            
ATOM   4119  R4  CHO   555     189.879 156.372  45.925  1.00  0.00            
ATOM   4120  R5  CHO   555     187.829 156.372  46.725  1.00  0.00            
ATOM   4121  C1  CHO   555     187.179 156.872  42.975  1.00  0.00           C
ATOM   4122  C2  CHO   555     185.679 158.422  39.725  1.00  0.00           C
ATOM   4123  ROH CHO   556      89.879 112.672  26.375  1.00  0.00            
ATOM   4124  R1  CHO   556      88.729 114.522  28.125  1.00  0.00            
ATOM   4125  R2  CHO   556      86.529 113.972  29.675  1.00  0.00            
ATOM   4126  R3  CHO   556      88.129 114.772  31.725  1.00  0.00            
ATOM   4127  R4  CHO   556      85.429 114.822  32.825  1.00  0.00            
ATOM   4128  R5  CHO   556      86.829 116.472  32.825  1.00  0.00            
ATOM   4129  C1  CHO   556      86.279 116.122  36.575  1.00  0.00           C
ATOM   4130  C2  CHO   556      83.079 115.572  39.275  1.00  0.00           C
ATOM   4131  ROH CHO   557     171.779  55.622  27.475  1.00  0.00            
ATOM   4132  R1  CHO   557     171.229  55.522  30.225  1.00  0.00            
ATOM   4133  R2  CHO   557     172.079  53.422  31.825  1.00  0.00            
ATOM   4134  R3  CHO   557     173.179  55.422  33.325  1.00  0.00            
ATOM   4135  R4  CHO   557     172.529  53.322  35.275  1.00  0.00            
ATOM   4136  R5  CHO   557     171.979  55.422  35.375  1.00  0.00            
ATOM   4137  C1  CHO   557     173.879  55.122  38.625  1.00  0.00           C
ATOM   4138  C2  CHO   557     175.129  55.772  42.725  1.00  0.00           C
ATOM   4139  ROH CHO   558     128.779  15.972  55.525  1.00  0.00            
ATOM   4140  R1  CHO   558     129.829  15.422  52.975  1.00  0.00            
ATOM   4141  R2  CHO   558     128.679  13.572  51.275  1.00  0.00            
ATOM   4142  R3  CHO   558     128.679  15.672  49.525  1.00  0.00            
ATOM   4143  R4  CHO   558     128.379  13.322  47.825  1.00  0.00            
ATOM   4144  R5  CHO   558     129.879  14.872  47.625  1.00  0.00            
ATOM   4145  C1  CHO   558     128.229  15.122  44.225  1.00  0.00           C
ATOM   4146  C2  CHO   558     130.179  17.122  41.325  1.00  0.00           C
ATOM   4147  ROH CHO   559     216.879  40.422  50.875  1.00  0.00            
ATOM   4148  R1  CHO   559     214.579  40.672  49.225  1.00  0.00            
ATOM   4149  R2  CHO   559     214.429  42.472  47.175  1.00  0.00            
ATOM   4150  R3  CHO   559     213.879  40.322  45.675  1.00  0.00            
ATOM   4151  R4  CHO   559     213.729  42.522  43.775  1.00  0.00            
ATOM   4152  R5  CHO   559     212.179  41.072  44.125  1.00  0.00            
ATOM   4153  C1  CHO   559     212.779  40.522  40.425  1.00  0.00           C
ATOM   4154  C2  CHO   559     211.279  40.222  36.375  1.00  0.00           C
ATOM   4155  ROH CHO   560      40.929  53.522  47.575  1.00  0.00            
ATOM   4156  R1  CHO   560      41.829  54.672  45.175  1.00  0.00            
ATOM   4157  R2  CHO   560      43.429  53.322  43.325  1.00  0.00            
ATOM   4158  R3  CHO   560      41.429  54.072  41.575  1.00  0.00            
ATOM   4159  R4  CHO   560      43.679  53.272  39.875  1.00  0.00            
ATOM   4160  R5  CHO   560      42.629  55.172  39.825  1.00  0.00            
ATOM   4161  C1  CHO   560      42.029  53.922  36.225  1.00  0.00           C
ATOM   4162  C2  CHO   560      41.829  53.272  31.725  1.00  0.00           C
ATOM   4163  ROH CHO   561     136.529  28.872  58.675  1.00  0.00            
ATOM   4164  R1  CHO   561     137.279  29.272  55.975  1.00  0.00            
ATOM   4165  R2  CHO   561     135.729  28.372  53.875  1.00  0.00            
ATOM   4166  R3  CHO   561     135.879  30.922  53.075  1.00  0.00            
ATOM   4167  R4  CHO   561     134.579  29.572  50.875  1.00  0.00            
ATOM   4168  R5  CHO   561     136.329  30.822  50.725  1.00  0.00            
ATOM   4169  C1  CHO   561     134.079  32.722  48.325  1.00  0.00           C
ATOM   4170  C2  CHO   561     136.879  33.722  45.125  1.00  0.00           C
ATOM   4171  ROH CHO   562      41.329  21.522  42.725  1.00  0.00            
ATOM   4172  R1  CHO   562      42.779  22.722  40.575  1.00  0.00            
ATOM   4173  R2  CHO   562      44.079  21.172  38.625  1.00  0.00            
ATOM   4174  R3  CHO   562      42.579  22.672  36.925  1.00  0.00            
ATOM   4175  R4  CHO   562      44.529  21.272  35.225  1.00  0.00            
ATOM   4176  R5  CHO   562      44.129  23.422  35.275  1.00  0.00            
ATOM   4177  C1  CHO   562      43.379  22.722  31.625  1.00  0.00           C
ATOM   4178  C2  CHO   562      43.979  21.772  27.525  1.00  0.00           C
ATOM   4179  ROH CHO   563     169.829  83.172  28.825  1.00  0.00            
ATOM   4180  R1  CHO   563     168.879  82.672  31.425  1.00  0.00            
ATOM   4181  R2  CHO   563     169.929  80.672  33.025  1.00  0.00            
ATOM   4182  R3  CHO   563     170.279  82.722  34.775  1.00  0.00            
ATOM   4183  R4  CHO   563     170.379  80.272  36.425  1.00  0.00            
ATOM   4184  R5  CHO   563     169.079  82.022  36.725  1.00  0.00            
ATOM   4185  C1  CHO   563     170.979  81.922  40.125  1.00  0.00           C
ATOM   4186  C2  CHO   563     169.429  83.422  43.525  1.00  0.00           C
ATOM   4187  ROH CHO   564      74.179  65.622  55.575  1.00  0.00            
ATOM   4188  R1  CHO   564      75.479  64.922  53.125  1.00  0.00            
ATOM   4189  R2  CHO   564      74.479  65.672  50.675  1.00  0.00            
ATOM   4190  R3  CHO   564      76.929  66.722  50.325  1.00  0.00            
ATOM   4191  R4  CHO   564      75.929  66.322  47.625  1.00  0.00            
ATOM   4192  R5  CHO   564      77.829  65.572  48.425  1.00  0.00            
ATOM   4193  C1  CHO   564      79.129  67.672  45.525  1.00  0.00           C
ATOM   4194  C2  CHO   564      82.229  66.522  43.025  1.00  0.00           C
ATOM   4195  ROH CHO   565      16.679  53.372  49.525  1.00  0.00            
ATOM   4196  R1  CHO   565      16.479  52.422  46.875  1.00  0.00            
ATOM   4197  R2  CHO   565      14.629  53.472  45.075  1.00  0.00            
ATOM   4198  R3  CHO   565      16.879  53.872  43.525  1.00  0.00            
ATOM   4199  R4  CHO   565      14.679  53.472  41.625  1.00  0.00            
ATOM   4200  R5  CHO   565      16.579  52.372  41.675  1.00  0.00            
ATOM   4201  C1  CHO   565      16.829  53.822  38.125  1.00  0.00           C
ATOM   4202  C2  CHO   565      17.729  54.472  34.375  1.00  0.00           C
ATOM   4203  ROH CHO   566     210.579 199.022  13.175  1.00  0.00            
ATOM   4204  R1  CHO   566     209.529 200.072  15.575  1.00  0.00            
ATOM   4205  R2  CHO   566     209.679 198.772  18.025  1.00  0.00            
ATOM   4206  R3  CHO   566     210.879 201.072  18.825  1.00  0.00            
ATOM   4207  R4  CHO   566     210.029 199.722  21.325  1.00  0.00            
ATOM   4208  R5  CHO   566     209.579 201.772  20.725  1.00  0.00            
ATOM   4209  C1  CHO   566     211.379 202.472  23.975  1.00  0.00           C
ATOM   4210  C2  CHO   566     212.629 203.822  26.525  1.00  0.00           C
ATOM   4211  ROH CHO   567      41.929  48.122  46.725  1.00  0.00            
ATOM   4212  R1  CHO   567      43.079  48.072  44.175  1.00  0.00            
ATOM   4213  R2  CHO   567      42.029  46.572  42.075  1.00  0.00            
ATOM   4214  R3  CHO   567      42.029  48.922  40.775  1.00  0.00            
ATOM   4215  R4  CHO   567      41.729  46.922  38.625  1.00  0.00            
ATOM   4216  R5  CHO   567      43.229  48.522  38.725  1.00  0.00            
ATOM   4217  C1  CHO   567      41.529  49.372  35.375  1.00  0.00           C
ATOM   4218  C2  CHO   567      41.329  48.072  31.625  1.00  0.00           C
ATOM   4219  ROH CHO   568     109.879 184.822  51.575  1.00  0.00            
ATOM   4220  R1  CHO   568     111.179 185.422  49.125  1.00  0.00            
ATOM   4221  R2  CHO   568     112.929 183.672  47.875  1.00  0.00            
ATOM   4222  R3  CHO   568     111.229 184.022  45.775  1.00  0.00            
ATOM   4223  R4  CHO   568     113.779 183.072  44.625  1.00  0.00            
ATOM   4224  R5  CHO   568     112.679 184.872  44.025  1.00  0.00            
ATOM   4225  C1  CHO   568     112.679 183.022  40.675  1.00  0.00           C
ATOM   4226  C2  CHO   568     112.829 180.972  37.925  1.00  0.00           C
ATOM   4227  ROH CHO   569     215.279  73.172  20.275  1.00  0.00            
ATOM   4228  R1  CHO   569     214.379  73.422  22.925  1.00  0.00            
ATOM   4229  R2  CHO   569     214.079  71.222  24.575  1.00  0.00            
ATOM   4230  R3  CHO   569     215.679  72.722  26.225  1.00  0.00            
ATOM   4231  R4  CHO   569     214.579  70.622  27.975  1.00  0.00            
ATOM   4232  R5  CHO   569     214.479  72.772  28.325  1.00  0.00            
ATOM   4233  C1  CHO   569     216.329  71.622  31.475  1.00  0.00           C
ATOM   4234  C2  CHO   569     215.129  71.922  35.475  1.00  0.00           C
ATOM   4235  ROH CHO   570      62.979  52.322  13.025  1.00  0.00            
ATOM   4236  R1  CHO   570      61.879  52.122  15.625  1.00  0.00            
ATOM   4237  R2  CHO   570      62.629  50.172  17.425  1.00  0.00            
ATOM   4238  R3  CHO   570      63.129  52.272  19.025  1.00  0.00            
ATOM   4239  R4  CHO   570      62.279  50.172  20.875  1.00  0.00            
ATOM   4240  R5  CHO   570      61.429  52.172  20.725  1.00  0.00            
ATOM   4241  C1  CHO   570      62.529  52.172  24.375  1.00  0.00           C
ATOM   4242  C2  CHO   570      61.479  49.322  26.975  1.00  0.00           C
ATOM   4243  ROH CHO   571     161.579 225.872  53.075  1.00  0.00            
ATOM   4244  R1  CHO   571     160.329 226.172  50.525  1.00  0.00            
ATOM   4245  R2  CHO   571     161.329 227.872  48.575  1.00  0.00            
ATOM   4246  R3  CHO   571     161.279 225.622  47.025  1.00  0.00            
ATOM   4247  R4  CHO   571     160.679 227.772  45.175  1.00  0.00            
ATOM   4248  R5  CHO   571     159.479 225.972  45.525  1.00  0.00            
ATOM   4249  C1  CHO   571     160.229 225.622  41.775  1.00  0.00           C
ATOM   4250  C2  CHO   571     159.179 224.522  37.525  1.00  0.00           C
ATOM   4251  ROH CHO   572     191.879  18.522  52.725  1.00  0.00            
ATOM   4252  R1  CHO   572     190.629  19.022  50.275  1.00  0.00            
ATOM   4253  R2  CHO   572     190.479  17.072  48.275  1.00  0.00            
ATOM   4254  R3  CHO   572     187.829  17.622  48.425  1.00  0.00            
ATOM   4255  R4  CHO   572     188.379  17.472  45.525  1.00  0.00            
ATOM   4256  R5  CHO   572     187.429  19.122  46.575  1.00  0.00            
ATOM   4257  C1  CHO   572     184.679  18.222  44.075  1.00  0.00           C
ATOM   4258  C2  CHO   572     182.529  20.072  41.825  1.00  0.00           C
ATOM   4259  ROH CHO   573      53.329  53.672  15.625  1.00  0.00            
ATOM   4260  R1  CHO   573      52.479  53.972  18.325  1.00  0.00            
ATOM   4261  R2  CHO   573      50.579  52.322  19.475  1.00  0.00            
ATOM   4262  R3  CHO   573      52.529  51.972  21.325  1.00  0.00            
ATOM   4263  R4  CHO   573      50.079  50.822  22.525  1.00  0.00            
ATOM   4264  R5  CHO   573      51.379  52.372  23.425  1.00  0.00            
ATOM   4265  C1  CHO   573      51.579  49.672  26.125  1.00  0.00           C
ATOM   4266  C2  CHO   573      49.779  47.222  28.725  1.00  0.00           C
ATOM   4267  ROH CHO   574     173.529   5.072  17.675  1.00  0.00            
ATOM   4268  R1  CHO   574     175.579   6.122  19.325  1.00  0.00            
ATOM   4269  R2  CHO   574     175.129   7.522  21.625  1.00  0.00            
ATOM   4270  R3  CHO   574     176.779   5.672  22.725  1.00  0.00            
ATOM   4271  R4  CHO   574     176.279   7.572  24.875  1.00  0.00            
ATOM   4272  R5  CHO   574     178.229   6.922  24.125  1.00  0.00            
ATOM   4273  C1  CHO   574     178.529   5.872  27.775  1.00  0.00           C
ATOM   4274  C2  CHO   574     179.179   5.672  31.625  1.00  0.00           C
ATOM   4275  ROH CHO   575      37.429  40.272  45.175  1.00  0.00            
ATOM   4276  R1  CHO   575      36.679  39.622  42.525  1.00  0.00            
ATOM   4277  R2  CHO   575      34.179  40.222  41.525  1.00  0.00            
ATOM   4278  R3  CHO   575      35.579  41.472  39.575  1.00  0.00            
ATOM   4279  R4  CHO   575      33.079  40.722  38.225  1.00  0.00            
ATOM   4280  R5  CHO   575      35.079  40.272  37.525  1.00  0.00            
ATOM   4281  C1  CHO   575      33.779  42.222  34.525  1.00  0.00           C
ATOM   4282  C2  CHO   575      32.129  43.722  31.075  1.00  0.00           C
ATOM   4283  ROH CHO   576      64.029  61.922  13.375  1.00  0.00            
ATOM   4284  R1  CHO   576      65.279  61.422  15.875  1.00  0.00            
ATOM   4285  R2  CHO   576      65.379  63.322  17.875  1.00  0.00            
ATOM   4286  R3  CHO   576      64.279  61.322  19.325  1.00  0.00            
ATOM   4287  R4  CHO   576      65.729  62.972  21.275  1.00  0.00            
ATOM   4288  R5  CHO   576      65.929  60.822  21.025  1.00  0.00            
ATOM   4289  C1  CHO   576      64.829  60.922  24.675  1.00  0.00           C
ATOM   4290  C2  CHO   576      65.429  58.772  28.025  1.00  0.00           C
ATOM   4291  ROH CHO   577      87.929 162.872  45.725  1.00  0.00            
ATOM   4292  R1  CHO   577      89.029 164.072  43.425  1.00  0.00            
ATOM   4293  R2  CHO   577      91.479 165.422  43.475  1.00  0.00            
ATOM   4294  R3  CHO   577      92.029 163.722  41.425  1.00  0.00            
ATOM   4295  R4  CHO   577      94.129 165.822  41.275  1.00  0.00            
ATOM   4296  R5  CHO   577      92.779 165.172  39.675  1.00  0.00            
ATOM   4297  C1  CHO   577      96.179 164.422  38.075  1.00  0.00           C
ATOM   4298  C2  CHO   577      97.529 166.422  33.825  1.00  0.00           C
ATOM   4299  ROH CHO   578     148.279 152.722  48.225  1.00  0.00            
ATOM   4300  R1  CHO   578     147.279 151.922  45.675  1.00  0.00            
ATOM   4301  R2  CHO   578     145.679 153.572  44.125  1.00  0.00            
ATOM   4302  R3  CHO   578     147.579 153.072  42.225  1.00  0.00            
ATOM   4303  R4  CHO   578     145.079 153.072  40.775  1.00  0.00            
ATOM   4304  R5  CHO   578     146.579 151.472  40.775  1.00  0.00            
ATOM   4305  C1  CHO   578     146.479 152.322  37.025  1.00  0.00           C
ATOM   4306  C2  CHO   578     148.129 153.122  33.625  1.00  0.00           C
ATOM   4307  ROH CHO   579     218.179  12.972  42.425  1.00  0.00            
ATOM   4308  R1  CHO   579     216.379  13.972  40.475  1.00  0.00            
ATOM   4309  R2  CHO   579     217.029  14.072  37.775  1.00  0.00            
ATOM   4310  R3  CHO   579     214.729  12.622  37.475  1.00  0.00            
ATOM   4311  R4  CHO   579     214.779  14.372  35.125  1.00  0.00            
ATOM   4312  R5  CHO   579     213.129  14.172  36.575  1.00  0.00            
ATOM   4313  C1  CHO   579     211.329  13.172  33.375  1.00  0.00           C
ATOM   4314  C2  CHO   579     208.479  14.222  32.025  1.00  0.00           C
ATOM   4315  ROH CHO   580      77.329 198.522  42.375  1.00  0.00            
ATOM   4316  R1  CHO   580      78.329 196.822  40.375  1.00  0.00            
ATOM   4317  R2  CHO   580      76.629 195.422  38.625  1.00  0.00            
ATOM   4318  R3  CHO   580      78.179 196.622  36.675  1.00  0.00            
ATOM   4319  R4  CHO   580      77.279 194.072  35.475  1.00  0.00            
ATOM   4320  R5  CHO   580      79.329 194.772  35.625  1.00  0.00            
ATOM   4321  C1  CHO   580      79.079 194.422  31.875  1.00  0.00           C
ATOM   4322  C2  CHO   580      76.879 191.372  30.925  1.00  0.00           C
ATOM   4323  ROH CHO   581      70.129  24.222  10.075  1.00  0.00            
ATOM   4324  R1  CHO   581      69.829  22.722  12.425  1.00  0.00            
ATOM   4325  R2  CHO   581      70.379  23.722  14.925  1.00  0.00            
ATOM   4326  R3  CHO   581      67.829  22.922  15.475  1.00  0.00            
ATOM   4327  R4  CHO   581      69.179  22.922  18.075  1.00  0.00            
ATOM   4328  R5  CHO   581      68.129  21.272  17.175  1.00  0.00            
ATOM   4329  C1  CHO   581      66.129  21.722  20.425  1.00  0.00           C
ATOM   4330  C2  CHO   581      65.229  22.922  23.875  1.00  0.00           C
ATOM   4331  ROH CHO   582      76.479 138.472  51.675  1.00  0.00            
ATOM   4332  R1  CHO   582      77.979 138.522  49.275  1.00  0.00            
ATOM   4333  R2  CHO   582      78.129 136.372  47.525  1.00  0.00            
ATOM   4334  R3  CHO   582      77.279 138.172  45.725  1.00  0.00            
ATOM   4335  R4  CHO   582      77.829 135.722  44.175  1.00  0.00            
ATOM   4336  R5  CHO   582      78.629 137.722  43.775  1.00  0.00            
ATOM   4337  C1  CHO   582      76.879 137.072  40.475  1.00  0.00           C
ATOM   4338  C2  CHO   582      76.929 134.322  39.175  1.00  0.00           C
ATOM   4339  ROH CHO   583      38.179  89.322  32.925  1.00  0.00            
ATOM   4340  R1  CHO   583      35.829  90.572  33.975  1.00  0.00            
ATOM   4341  R2  CHO   583      35.779  93.222  34.775  1.00  0.00            
ATOM   4342  R3  CHO   583      33.679  93.322  33.025  1.00  0.00            
ATOM   4343  R4  CHO   583      33.679  95.922  34.375  1.00  0.00            
ATOM   4344  R5  CHO   583      31.979  94.572  34.225  1.00  0.00            
ATOM   4345  C1  CHO   583      30.479  97.622  32.575  1.00  0.00           C
ATOM   4346  C2  CHO   583      30.229 100.672  34.075  1.00  0.00           C
ATOM   4347  ROH CHO   584       7.729  57.072  51.125  1.00  0.00            
ATOM   4348  R1  CHO   584       6.229  56.822  48.725  1.00  0.00            
ATOM   4349  R2  CHO   584       5.179  59.022  47.425  1.00  0.00            
ATOM   4350  R3  CHO   584       6.529  57.972  45.325  1.00  0.00            
ATOM   4351  R4  CHO   584       4.329  59.522  44.125  1.00  0.00            
ATOM   4352  R5  CHO   584       4.829  57.422  43.725  1.00  0.00            
ATOM   4353  C1  CHO   584       5.179  58.822  40.175  1.00  0.00           C
ATOM   4354  C2  CHO   584       5.229  61.222  37.875  1.00  0.00           C
ATOM   4355  ROH CHO   585     163.829  69.422  30.025  1.00  0.00            
ATOM   4356  R1  CHO   585     163.779  70.022  32.775  1.00  0.00            
ATOM   4357  R2  CHO   585     162.429  68.422  34.625  1.00  0.00            
ATOM   4358  R3  CHO   585     164.829  68.372  35.875  1.00  0.00            
ATOM   4359  R4  CHO   585     162.879  68.622  38.025  1.00  0.00            
ATOM   4360  R5  CHO   585     164.579  69.922  37.675  1.00  0.00            
ATOM   4361  C1  CHO   585     165.429  68.672  41.225  1.00  0.00           C
ATOM   4362  C2  CHO   585     165.229  68.672  44.775  1.00  0.00           C
ATOM   4363  ROH CHO   586     114.679 164.972  50.275  1.00  0.00            
ATOM   4364  R1  CHO   586     115.779 165.772  47.775  1.00  0.00            
ATOM   4365  R2  CHO   586     116.529 163.972  45.825  1.00  0.00            
ATOM   4366  R3  CHO   586     114.879 165.472  44.275  1.00  0.00            
ATOM   4367  R4  CHO   586     116.629 164.072  42.375  1.00  0.00            
ATOM   4368  R5  CHO   586     116.279 166.222  42.475  1.00  0.00            
ATOM   4369  C1  CHO   586     115.129 165.522  38.875  1.00  0.00           C
ATOM   4370  C2  CHO   586     115.279 165.622  34.725  1.00  0.00           C
ATOM   4371  ROH CHO   587     131.129  38.772  23.625  1.00  0.00            
ATOM   4372  R1  CHO   587     129.879  38.472  26.175  1.00  0.00            
ATOM   4373  R2  CHO   587     129.179  35.972  27.175  1.00  0.00            
ATOM   4374  R3  CHO   587     130.629  36.822  29.325  1.00  0.00            
ATOM   4375  R4  CHO   587     128.929  34.722  30.425  1.00  0.00            
ATOM   4376  R5  CHO   587     129.079  36.772  31.175  1.00  0.00            
ATOM   4377  C1  CHO   587     130.079  34.822  34.275  1.00  0.00           C
ATOM   4378  C2  CHO   587     130.879  31.222  35.125  1.00  0.00           C
ATOM   4379  ROH CHO   588     191.629  62.072  57.775  1.00  0.00            
ATOM   4380  R1  CHO   588     190.979  62.522  55.075  1.00  0.00            
ATOM   4381  R2  CHO   588     191.679  64.872  53.725  1.00  0.00            
ATOM   4382  R3  CHO   588     192.779  63.122  51.975  1.00  0.00            
ATOM   4383  R4  CHO   588     192.229  65.572  50.425  1.00  0.00            
ATOM   4384  R5  CHO   588     191.579  63.522  49.925  1.00  0.00            
ATOM   4385  C1  CHO   588     193.629  64.322  46.775  1.00  0.00           C
ATOM   4386  C2  CHO   588     194.729  66.622  42.725  1.00  0.00           C
ATOM   4387  ROH CHO   589      50.029 107.972  50.575  1.00  0.00            
ATOM   4388  R1  CHO   589      50.679 108.322  47.875  1.00  0.00            
ATOM   4389  R2  CHO   589      52.329 106.572  46.475  1.00  0.00            
ATOM   4390  R3  CHO   589      50.229 106.422  44.775  1.00  0.00            
ATOM   4391  R4  CHO   589      52.579 106.322  43.025  1.00  0.00            
ATOM   4392  R5  CHO   589      50.929 107.722  42.875  1.00  0.00            
ATOM   4393  C1  CHO   589      50.729 106.022  39.425  1.00  0.00           C
ATOM   4394  C2  CHO   589      49.479 103.422  36.525  1.00  0.00           C
ATOM   4395  ROH CHO   590     224.229  78.472  50.725  1.00  0.00            
ATOM   4396  R1  CHO   590     224.729  79.072  47.975  1.00  0.00            
ATOM   4397  R2  CHO   590     224.329  77.222  45.975  1.00  0.00            
ATOM   4398  R3  CHO   590     222.779  79.222  44.925  1.00  0.00            
ATOM   4399  R4  CHO   590     223.629  77.622  42.575  1.00  0.00            
ATOM   4400  R5  CHO   590     223.879  79.772  42.875  1.00  0.00            
ATOM   4401  C1  CHO   590     221.779  79.722  39.675  1.00  0.00           C
ATOM   4402  C2  CHO   590     217.529  77.972  38.975  1.00  0.00           C
ATOM   4403  ROH CHO   591      22.029 217.172  36.975  1.00  0.00            
ATOM   4404  R1  CHO   591      23.029 216.522  34.425  1.00  0.00            
ATOM   4405  R2  CHO   591      22.379 214.122  33.175  1.00  0.00            
ATOM   4406  R3  CHO   591      21.529 215.772  31.175  1.00  0.00            
ATOM   4407  R4  CHO   591      21.479 213.072  30.025  1.00  0.00            
ATOM   4408  R5  CHO   591      22.529 214.822  29.175  1.00  0.00            
ATOM   4409  C1  CHO   591      20.179 213.972  26.275  1.00  0.00           C
ATOM   4410  C2  CHO   591      19.429 215.172  22.425  1.00  0.00           C
ATOM   4411  ROH CHO   592     208.979  18.222  46.475  1.00  0.00            
ATOM   4412  R1  CHO   592     208.029  18.372  43.825  1.00  0.00            
ATOM   4413  R2  CHO   592     206.179  16.622  42.775  1.00  0.00            
ATOM   4414  R3  CHO   592     204.779  18.922  42.225  1.00  0.00            
ATOM   4415  R4  CHO   592     203.429  16.822  40.675  1.00  0.00            
ATOM   4416  R5  CHO   592     204.229  18.672  39.875  1.00  0.00            
ATOM   4417  C1  CHO   592     200.579  19.072  38.875  1.00  0.00           C
ATOM   4418  C2  CHO   592     197.779  20.122  37.775  1.00  0.00           C
ATOM   4419  ROH CHO   593      68.729 144.072  46.725  1.00  0.00            
ATOM   4420  R1  CHO   593      68.129 144.372  43.975  1.00  0.00            
ATOM   4421  R2  CHO   593      67.579 146.872  42.825  1.00  0.00            
ATOM   4422  R3  CHO   593      69.579 146.122  41.125  1.00  0.00            
ATOM   4423  R4  CHO   593      68.129 148.222  39.725  1.00  0.00            
ATOM   4424  R5  CHO   593      68.579 146.222  38.975  1.00  0.00            
ATOM   4425  C1  CHO   593      70.279 148.372  36.275  1.00  0.00           C
ATOM   4426  C2  CHO   593      71.929 151.972  34.125  1.00  0.00           C
ATOM   4427  ROH CHO   594      22.279  61.572  52.225  1.00  0.00            
ATOM   4428  R1  CHO   594      22.679  62.122  49.475  1.00  0.00            
ATOM   4429  R2  CHO   594      24.979  61.372  48.175  1.00  0.00            
ATOM   4430  R3  CHO   594      23.229  60.222  46.475  1.00  0.00            
ATOM   4431  R4  CHO   594      25.279  61.322  44.725  1.00  0.00            
ATOM   4432  R5  CHO   594      23.129  61.672  44.575  1.00  0.00            
ATOM   4433  C1  CHO   594      23.829  60.172  41.125  1.00  0.00           C
ATOM   4434  C2  CHO   594      23.129  61.822  38.225  1.00  0.00           C
ATOM   4435  ROH CHO   595     176.729 156.122  25.275  1.00  0.00            
ATOM   4436  R1  CHO   595     177.129 157.022  27.925  1.00  0.00            
ATOM   4437  R2  CHO   595     176.279 155.572  30.125  1.00  0.00            
ATOM   4438  R3  CHO   595     178.879 155.872  30.925  1.00  0.00            
ATOM   4439  R4  CHO   595     177.429 155.272  33.375  1.00  0.00            
ATOM   4440  R5  CHO   595     178.729 156.972  33.025  1.00  0.00            
ATOM   4441  C1  CHO   595     180.529 155.422  36.025  1.00  0.00           C
ATOM   4442  C2  CHO   595     184.029 153.922  37.275  1.00  0.00           C
ATOM   4443  ROH CHO   596      96.329  98.922  64.025  1.00  0.00            
ATOM   4444  R1  CHO   596      96.779  98.872  61.225  1.00  0.00            
ATOM   4445  R2  CHO   596      97.379  96.522  59.875  1.00  0.00            
ATOM   4446  R3  CHO   596      95.229  97.272  58.325  1.00  0.00            
ATOM   4447  R4  CHO   596      96.479  95.072  56.875  1.00  0.00            
ATOM   4448  R5  CHO   596      96.029  97.022  56.075  1.00  0.00            
ATOM   4449  C1  CHO   596      93.979  94.872  53.675  1.00  0.00           C
ATOM   4450  C2  CHO   596      91.729  92.772  50.825  1.00  0.00           C
ATOM   4451  ROH CHO   597     170.229 215.222  16.575  1.00  0.00            
ATOM   4452  R1  CHO   597     171.279 215.372  19.175  1.00  0.00            
ATOM   4453  R2  CHO   597     169.879 216.522  21.275  1.00  0.00            
ATOM   4454  R3  CHO   597     170.379 214.122  22.475  1.00  0.00            
ATOM   4455  R4  CHO   597     169.229 215.772  24.575  1.00  0.00            
ATOM   4456  R5  CHO   597     171.079 214.672  24.675  1.00  0.00            
ATOM   4457  C1  CHO   597     169.279 213.072  27.625  1.00  0.00           C
ATOM   4458  C2  CHO   597     167.979 215.672  30.425  1.00  0.00           C
ATOM   4459  ROH CHO   598     140.129 169.222  22.375  1.00  0.00            
ATOM   4460  R1  CHO   598     139.279 171.072  24.325  1.00  0.00            
ATOM   4461  R2  CHO   598     138.729 170.322  26.975  1.00  0.00            
ATOM   4462  R3  CHO   598     140.529 172.322  27.525  1.00  0.00            
ATOM   4463  R4  CHO   598     138.979 172.022  29.975  1.00  0.00            
ATOM   4464  R5  CHO   598     139.329 173.872  28.875  1.00  0.00            
ATOM   4465  C1  CHO   598     140.779 174.822  32.275  1.00  0.00           C
ATOM   4466  C2  CHO   598     140.179 175.472  36.275  1.00  0.00           C
ATOM   4467  ROH CHO   599      15.129 202.672  35.525  1.00  0.00            
ATOM   4468  R1  CHO   599      14.179 202.622  32.875  1.00  0.00            
ATOM   4469  R2  CHO   599      14.429 204.822  31.175  1.00  0.00            
ATOM   4470  R3  CHO   599      15.629 202.972  29.525  1.00  0.00            
ATOM   4471  R4  CHO   599      14.529 204.972  27.725  1.00  0.00            
ATOM   4472  R5  CHO   599      14.179 202.822  27.625  1.00  0.00            
ATOM   4473  C1  CHO   599      15.679 203.322  24.175  1.00  0.00           C
ATOM   4474  C2  CHO   599      13.129 203.472  21.725  1.00  0.00           C
ATOM   4475  ROH CHO   600     178.729 222.422  49.025  1.00  0.00            
ATOM   4476  R1  CHO   600     179.779 221.922  46.475  1.00  0.00            
ATOM   4477  R2  CHO   600     178.179 221.322  44.275  1.00  0.00            
ATOM   4478  R3  CHO   600     179.479 223.422  43.125  1.00  0.00            
ATOM   4479  R4  CHO   600     178.579 221.822  40.875  1.00  0.00            
ATOM   4480  R5  CHO   600     180.579 222.522  41.275  1.00  0.00            
ATOM   4481  C1  CHO   600     179.979 224.072  37.775  1.00  0.00           C
ATOM   4482  C2  CHO   600     181.429 224.822  34.325  1.00  0.00           C
ATOM   4483  ROH CHO   601     105.329   3.972  47.425  1.00  0.00            
ATOM   4484  R1  CHO   601     106.229   5.272  45.075  1.00  0.00            
ATOM   4485  R2  CHO   601     107.579   3.972  43.075  1.00  0.00            
ATOM   4486  R3  CHO   601     105.629   4.972  41.475  1.00  0.00            
ATOM   4487  R4  CHO   601     107.929   4.772  39.725  1.00  0.00            
ATOM   4488  R5  CHO   601     106.729   6.572  40.075  1.00  0.00            
ATOM   4489  C1  CHO   601     106.279   6.172  36.225  1.00  0.00           C
ATOM   4490  C2  CHO   601     108.629   5.672  34.475  1.00  0.00           C
ATOM   4491  ROH CHO   602     107.979 100.272  60.825  1.00  0.00            
ATOM   4492  R1  CHO   602     107.729 102.372  58.925  1.00  0.00            
ATOM   4493  R2  CHO   602     109.929 103.922  58.175  1.00  0.00            
ATOM   4494  R3  CHO   602     109.179 103.122  55.675  1.00  0.00            
ATOM   4495  R4  CHO   602     110.629 105.672  55.275  1.00  0.00            
ATOM   4496  R5  CHO   602     108.579 105.172  54.575  1.00  0.00            
ATOM   4497  C1  CHO   602     110.329 105.972  51.275  1.00  0.00           C
ATOM   4498  C2  CHO   602     111.579 105.772  47.825  1.00  0.00           C
ATOM   4499  ROH CHO   603     199.079  47.022  59.675  1.00  0.00            
ATOM   4500  R1  CHO   603     197.879  46.422  57.175  1.00  0.00            
ATOM   4501  R2  CHO   603     195.179  46.772  56.675  1.00  0.00            
ATOM   4502  R3  CHO   603     196.079  48.272  54.625  1.00  0.00            
ATOM   4503  R4  CHO   603     193.729  46.822  53.575  1.00  0.00            
ATOM   4504  R5  CHO   603     195.729  46.872  52.675  1.00  0.00            
ATOM   4505  C1  CHO   603     193.729  48.272  49.775  1.00  0.00           C
ATOM   4506  C2  CHO   603     191.729  49.772  46.575  1.00  0.00           C
ATOM   4507  ROH CHO   604      32.079  47.822  11.525  1.00  0.00            
ATOM   4508  R1  CHO   604      30.579  46.722  13.625  1.00  0.00            
ATOM   4509  R2  CHO   604      29.229  44.272  13.425  1.00  0.00            
ATOM   4510  R3  CHO   604      30.679  43.672  15.675  1.00  0.00            
ATOM   4511  R4  CHO   604      28.079  42.272  15.975  1.00  0.00            
ATOM   4512  R5  CHO   604      29.029  43.672  17.425  1.00  0.00            
ATOM   4513  C1  CHO   604      28.729  40.522  19.575  1.00  0.00           C
ATOM   4514  C2  CHO   604      29.679  38.322  23.025  1.00  0.00           C
ATOM   4515  ROH CHO   605     164.129  85.372  62.225  1.00  0.00            
ATOM   4516  R1  CHO   605     163.429  84.822  59.525  1.00  0.00            
ATOM   4517  R2  CHO   605     163.679  86.722  57.525  1.00  0.00            
ATOM   4518  R3  CHO   605     165.129  84.772  56.325  1.00  0.00            
ATOM   4519  R4  CHO   605     163.779  86.222  54.125  1.00  0.00            
ATOM   4520  R5  CHO   605     163.779  84.072  54.475  1.00  0.00            
ATOM   4521  C1  CHO   605     165.279  84.072  50.975  1.00  0.00           C
ATOM   4522  C2  CHO   605     163.279  85.372  49.125  1.00  0.00           C
ATOM   4523  ROH CHO   606     153.579  87.872  30.825  1.00  0.00            
ATOM   4524  R1  CHO   606     154.879  88.072  33.375  1.00  0.00            
ATOM   4525  R2  CHO   606     153.829  89.572  35.425  1.00  0.00            
ATOM   4526  R3  CHO   606     154.029  87.272  36.825  1.00  0.00            
ATOM   4527  R4  CHO   606     154.279  89.372  38.825  1.00  0.00            
ATOM   4528  R5  CHO   606     155.679  87.722  38.475  1.00  0.00            
ATOM   4529  C1  CHO   606     154.729  87.022  42.175  1.00  0.00           C
ATOM   4530  C2  CHO   606     154.229  86.772  45.825  1.00  0.00           C
ATOM   4531  ROH CHO   607      40.779  52.722  12.325  1.00  0.00            
ATOM   4532  R1  CHO   607      40.329  50.972  14.525  1.00  0.00            
ATOM   4533  R2  CHO   607      40.829  51.672  17.125  1.00  0.00            
ATOM   4534  R3  CHO   607      38.229  50.922  17.475  1.00  0.00            
ATOM   4535  R4  CHO   607      39.429  50.872  20.175  1.00  0.00            
ATOM   4536  R5  CHO   607      38.329  49.272  19.225  1.00  0.00            
ATOM   4537  C1  CHO   607      36.129  49.772  22.325  1.00  0.00           C
ATOM   4538  C2  CHO   607      36.629  49.272  25.325  1.00  0.00           C
ATOM   4539  ROH CHO   608      84.329 216.622  44.525  1.00  0.00            
ATOM   4540  R1  CHO   608      84.029 217.722  41.925  1.00  0.00            
ATOM   4541  R2  CHO   608      86.179 218.572  40.425  1.00  0.00            
ATOM   4542  R3  CHO   608      85.129 216.872  38.525  1.00  0.00            
ATOM   4543  R4  CHO   608      86.579 218.872  36.925  1.00  0.00            
ATOM   4544  R5  CHO   608      84.479 218.322  36.725  1.00  0.00            
ATOM   4545  C1  CHO   608      85.779 217.472  33.225  1.00  0.00           C
ATOM   4546  C2  CHO   608      83.079 217.222  29.125  1.00  0.00           C
ATOM   4547  ROH CHO   609      41.429  29.972   9.475  1.00  0.00            
ATOM   4548  R1  CHO   609      41.479  28.772  12.025  1.00  0.00            
ATOM   4549  R2  CHO   609      43.629  29.022  13.775  1.00  0.00            
ATOM   4550  R3  CHO   609      41.679  29.922  15.475  1.00  0.00            
ATOM   4551  R4  CHO   609      44.029  29.372  17.175  1.00  0.00            
ATOM   4552  R5  CHO   609      41.979  28.622  17.475  1.00  0.00            
ATOM   4553  C1  CHO   609      42.479  30.422  20.775  1.00  0.00           C
ATOM   4554  C2  CHO   609      41.579  29.372  24.475  1.00  0.00           C
ATOM   4555  ROH CHO   610     135.929 127.672  28.275  1.00  0.00            
ATOM   4556  R1  CHO   610     137.129 128.722  30.625  1.00  0.00            
ATOM   4557  R2  CHO   610     135.779 130.472  32.325  1.00  0.00            
ATOM   4558  R3  CHO   610     136.479 128.672  34.225  1.00  0.00            
ATOM   4559  R4  CHO   610     136.329 131.222  35.625  1.00  0.00            
ATOM   4560  R5  CHO   610     138.029 129.822  35.625  1.00  0.00            
ATOM   4561  C1  CHO   610     137.279 129.922  39.425  1.00  0.00           C
ATOM   4562  C2  CHO   610     138.679 129.422  42.225  1.00  0.00           C
ATOM   4563  ROH CHO   611      78.079 124.022  55.925  1.00  0.00            
ATOM   4564  R1  CHO   611      78.029 123.722  53.075  1.00  0.00            
ATOM   4565  R2  CHO   611      79.279 125.522  51.425  1.00  0.00            
ATOM   4566  R3  CHO   611      80.479 123.272  50.425  1.00  0.00            
ATOM   4567  R4  CHO   611      80.679 125.222  48.275  1.00  0.00            
ATOM   4568  R5  CHO   611      79.879 123.222  48.125  1.00  0.00            
ATOM   4569  C1  CHO   611      82.629 122.972  45.525  1.00  0.00           C
ATOM   4570  C2  CHO   611      84.179 125.522  43.675  1.00  0.00           C
ATOM   4571  ROH CHO   612     126.729  87.372  62.675  1.00  0.00            
ATOM   4572  R1  CHO   612     126.379  87.022  59.925  1.00  0.00            
ATOM   4573  R2  CHO   612     125.029  88.872  58.325  1.00  0.00            
ATOM   4574  R3  CHO   612     127.279  88.822  56.875  1.00  0.00            
ATOM   4575  R4  CHO   612     125.279  89.922  55.075  1.00  0.00            
ATOM   4576  R5  CHO   612     126.579  88.222  54.675  1.00  0.00            
ATOM   4577  C1  CHO   612     127.579  90.522  51.775  1.00  0.00           C
ATOM   4578  C2  CHO   612     125.229  91.122  48.525  1.00  0.00           C
ATOM   4579  ROH CHO   613     157.979  33.072  22.725  1.00  0.00            
ATOM   4580  R1  CHO   613     156.529  32.722  25.125  1.00  0.00            
ATOM   4581  R2  CHO   613     155.329  30.322  25.825  1.00  0.00            
ATOM   4582  R3  CHO   613     156.779  30.622  28.125  1.00  0.00            
ATOM   4583  R4  CHO   613     154.379  29.122  28.925  1.00  0.00            
ATOM   4584  R5  CHO   613     155.129  30.972  29.825  1.00  0.00            
ATOM   4585  C1  CHO   613     155.229  28.722  32.875  1.00  0.00           C
ATOM   4586  C2  CHO   613     153.129  27.772  35.575  1.00  0.00           C
ATOM   4587  ROH CHO   614     219.629  61.172  51.525  1.00  0.00            
ATOM   4588  R1  CHO   614     220.379  61.672  48.825  1.00  0.00            
ATOM   4589  R2  CHO   614     220.529  59.722  46.925  1.00  0.00            
ATOM   4590  R3  CHO   614     218.829  61.322  45.525  1.00  0.00            
ATOM   4591  R4  CHO   614     220.079  59.672  43.475  1.00  0.00            
ATOM   4592  R5  CHO   614     219.979  61.822  43.525  1.00  0.00            
ATOM   4593  C1  CHO   614     218.229  61.122  40.175  1.00  0.00           C
ATOM   4594  C2  CHO   614     219.779  59.072  38.525  1.00  0.00           C
ATOM   4595  ROH CHO   615     207.729  44.722  55.725  1.00  0.00            
ATOM   4596  R1  CHO   615     207.029  44.472  53.025  1.00  0.00            
ATOM   4597  R2  CHO   615     204.429  44.472  52.175  1.00  0.00            
ATOM   4598  R3  CHO   615     205.279  46.472  50.525  1.00  0.00            
ATOM   4599  R4  CHO   615     203.279  45.022  48.925  1.00  0.00            
ATOM   4600  R5  CHO   615     205.329  45.472  48.375  1.00  0.00            
ATOM   4601  C1  CHO   615     203.479  47.222  45.525  1.00  0.00           C
ATOM   4602  C2  CHO   615     203.479  46.922  42.525  1.00  0.00           C
ATOM   4603  ROH CHO   616     159.479  37.522  25.425  1.00  0.00            
ATOM   4604  R1  CHO   616     158.229  36.972  27.875  1.00  0.00            
ATOM   4605  R2  CHO   616     158.179  34.472  29.025  1.00  0.00            
ATOM   4606  R3  CHO   616     159.179  35.772  31.175  1.00  0.00            
ATOM   4607  R4  CHO   616     158.529  33.122  32.175  1.00  0.00            
ATOM   4608  R5  CHO   616     157.879  35.022  33.025  1.00  0.00            
ATOM   4609  C1  CHO   616     159.679  33.522  36.025  1.00  0.00           C
ATOM   4610  C2  CHO   616     160.779  33.172  39.825  1.00  0.00           C
ATOM   4611  ROH CHO   617     107.629 227.072  10.225  1.00  0.00            
ATOM   4612  R1  CHO   617     106.379 227.122  12.775  1.00  0.00            
ATOM   4613  R2  CHO   617     105.179 224.872  13.875  1.00  0.00            
ATOM   4614  R3  CHO   617     106.879 225.372  15.925  1.00  0.00            
ATOM   4615  R4  CHO   617     104.279 224.672  17.175  1.00  0.00            
ATOM   4616  R5  CHO   617     105.479 226.472  17.575  1.00  0.00            
ATOM   4617  C1  CHO   617     105.329 225.022  21.075  1.00  0.00           C
ATOM   4618  C2  CHO   617     103.929 224.072  24.325  1.00  0.00           C
ATOM   4619  ROH CHO   618     166.329  33.122  58.225  1.00  0.00            
ATOM   4620  R1  CHO   618     165.479  33.322  55.575  1.00  0.00            
ATOM   4621  R2  CHO   618     164.529  35.672  54.475  1.00  0.00            
ATOM   4622  R3  CHO   618     166.429  35.222  52.625  1.00  0.00            
ATOM   4623  R4  CHO   618     164.429  36.872  51.225  1.00  0.00            
ATOM   4624  R5  CHO   618     165.179  34.922  50.575  1.00  0.00            
ATOM   4625  C1  CHO   618     166.129  37.122  47.575  1.00  0.00           C
ATOM   4626  C2  CHO   618     167.979  38.122  44.575  1.00  0.00           C
ATOM   4627  ROH CHO   619     116.079 203.772  50.875  1.00  0.00            
ATOM   4628  R1  CHO   619     116.729 202.322  48.525  1.00  0.00            
ATOM   4629  R2  CHO   619     116.029 203.272  45.975  1.00  0.00            
ATOM   4630  R3  CHO   619     118.729 202.972  45.525  1.00  0.00            
ATOM   4631  R4  CHO   619     117.529 203.122  42.875  1.00  0.00            
ATOM   4632  R5  CHO   619     118.829 201.522  43.575  1.00  0.00            
ATOM   4633  C1  CHO   619     120.829 202.772  40.575  1.00  0.00           C
ATOM   4634  C2  CHO   619     119.529 202.572  36.975  1.00  0.00           C
ATOM   4635  ROH CHO   620     176.879  94.022  31.025  1.00  0.00            
ATOM   4636  R1  CHO   620     178.079  93.522  33.525  1.00  0.00            
ATOM   4637  R2  CHO   620     179.029  95.522  35.175  1.00  0.00            
ATOM   4638  R3  CHO   620     177.379  94.372  37.025  1.00  0.00            
ATOM   4639  R4  CHO   620     179.579  95.572  38.575  1.00  0.00            
ATOM   4640  R5  CHO   620     178.879  93.522  38.625  1.00  0.00            
ATOM   4641  C1  CHO   620     178.329  94.522  42.325  1.00  0.00           C
ATOM   4642  C2  CHO   620     175.629  96.122  45.025  1.00  0.00           C
ATOM   4643  ROH CHO   621      66.279   9.922  42.275  1.00  0.00            
ATOM   4644  R1  CHO   621      67.529   9.772  39.725  1.00  0.00            
ATOM   4645  R2  CHO   621      66.529  11.172  37.525  1.00  0.00            
ATOM   4646  R3  CHO   621      69.079  12.122  37.375  1.00  0.00            
ATOM   4647  R4  CHO   621      68.279  11.872  34.575  1.00  0.00            
ATOM   4648  R5  CHO   621      70.029  11.022  35.475  1.00  0.00            
ATOM   4649  C1  CHO   621      71.679  13.122  32.775  1.00  0.00           C
ATOM   4650  C2  CHO   621      73.529  12.672  28.375  1.00  0.00           C
ATOM   4651  ROH CHO   622     138.979  57.672  28.575  1.00  0.00            
ATOM   4652  R1  CHO   622     139.679  56.422  31.025  1.00  0.00            
ATOM   4653  R2  CHO   622     139.529  57.772  33.425  1.00  0.00            
ATOM   4654  R3  CHO   622     137.979  55.672  34.125  1.00  0.00            
ATOM   4655  R4  CHO   622     138.729  56.972  36.675  1.00  0.00            
ATOM   4656  R5  CHO   622     138.979  54.822  36.175  1.00  0.00            
ATOM   4657  C1  CHO   622     136.779  54.472  39.275  1.00  0.00           C
ATOM   4658  C2  CHO   622     136.729  56.222  42.825  1.00  0.00           C
ATOM   4659  ROH CHO   623     183.729 221.972  50.225  1.00  0.00            
ATOM   4660  R1  CHO   623     183.929 223.572  47.925  1.00  0.00            
ATOM   4661  R2  CHO   623     186.029 223.372  46.125  1.00  0.00            
ATOM   4662  R3  CHO   623     183.979 223.072  44.325  1.00  0.00            
ATOM   4663  R4  CHO   623     186.329 223.822  42.725  1.00  0.00            
ATOM   4664  R5  CHO   623     184.379 224.772  42.675  1.00  0.00            
ATOM   4665  C1  CHO   623     184.629 223.772  39.025  1.00  0.00           C
ATOM   4666  C2  CHO   623     185.379 226.472  37.025  1.00  0.00           C
ATOM   4667  ROH CHO   624     192.029 108.122  57.125  1.00  0.00            
ATOM   4668  R1  CHO   624     192.779 106.722  54.775  1.00  0.00            
ATOM   4669  R2  CHO   624     190.929 105.522  53.075  1.00  0.00            
ATOM   4670  R3  CHO   624     192.229 107.022  51.225  1.00  0.00            
ATOM   4671  R4  CHO   624     191.179 104.672  49.775  1.00  0.00            
ATOM   4672  R5  CHO   624     193.229 105.422  49.775  1.00  0.00            
ATOM   4673  C1  CHO   624     192.479 105.572  46.025  1.00  0.00           C
ATOM   4674  C2  CHO   624     193.479 108.122  43.375  1.00  0.00           C
ATOM   4675  ROH CHO   625     166.179  10.672  19.475  1.00  0.00            
ATOM   4676  R1  CHO   625     166.579  11.122  22.225  1.00  0.00            
ATOM   4677  R2  CHO   625     164.979   9.972  24.175  1.00  0.00            
ATOM   4678  R3  CHO   625     167.329   9.072  25.175  1.00  0.00            
ATOM   4679  R4  CHO   625     165.479   8.822  27.425  1.00  0.00            
ATOM   4680  R5  CHO   625     167.379   9.872  27.425  1.00  0.00            
ATOM   4681  C1  CHO   625     168.029   7.372  30.175  1.00  0.00           C
ATOM   4682  C2  CHO   625     169.379   6.922  32.525  1.00  0.00           C
ATOM   4683  ROH CHO   626      34.179 220.722  18.125  1.00  0.00            
ATOM   4684  R1  CHO   626      32.479 222.972  17.925  1.00  0.00            
ATOM   4685  R2  CHO   626      31.829 224.172  15.525  1.00  0.00            
ATOM   4686  R3  CHO   626      29.279 223.722  16.375  1.00  0.00            
ATOM   4687  R4  CHO   626      29.179 226.322  15.025  1.00  0.00            
ATOM   4688  R5  CHO   626      28.479 225.872  17.025  1.00  0.00            
ATOM   4689  C1  CHO   626      25.229 227.122  15.475  1.00  0.00           C
ATOM   4690  C2  CHO   626      21.929 227.372  17.775  1.00  0.00           C
ATOM   4691  ROH CHO   627      80.379  80.922  25.325  1.00  0.00            
ATOM   4692  R1  CHO   627      80.679  79.522  27.725  1.00  0.00            
ATOM   4693  R2  CHO   627      80.429  80.772  30.225  1.00  0.00            
ATOM   4694  R3  CHO   627      78.629  78.772  30.625  1.00  0.00            
ATOM   4695  R4  CHO   627      79.679  79.372  33.275  1.00  0.00            
ATOM   4696  R5  CHO   627      79.629  77.422  32.375  1.00  0.00            
ATOM   4697  C1  CHO   627      77.579  76.722  35.525  1.00  0.00           C
ATOM   4698  C2  CHO   627      78.879  74.172  38.025  1.00  0.00           C
ATOM   4699  ROH CHO   628     131.329  59.772  24.675  1.00  0.00            
ATOM   4700  R1  CHO   628     132.179  59.972  27.375  1.00  0.00            
ATOM   4701  R2  CHO   628     132.429  62.372  28.675  1.00  0.00            
ATOM   4702  R3  CHO   628     130.779  61.172  30.475  1.00  0.00            
ATOM   4703  R4  CHO   628     132.329  63.122  32.075  1.00  0.00            
ATOM   4704  R5  CHO   628     132.129  61.022  32.475  1.00  0.00            
ATOM   4705  C1  CHO   628     130.729  62.472  35.725  1.00  0.00           C
ATOM   4706  C2  CHO   628     130.579  61.222  39.075  1.00  0.00           C
ATOM   4707  NC3 DPP   629      49.479 131.322  15.675  1.00  0.00           N
ATOM   4708  PO4 DPP   629      48.479 135.172  14.175  1.00  0.00           P
ATOM   4709  GL1 DPP   629      50.079 137.972  16.175  1.00  0.00            
ATOM   4710  GL2 DPP   629      52.229 137.572  17.475  1.00  0.00            
ATOM   4711  C1A DPP   629      47.529 137.822  20.075  1.00  0.00           C
ATOM   4712  C2A DPP   629      47.479 137.972  24.425  1.00  0.00           C
ATOM   4713  C3A DPP   629      46.179 138.722  28.825  1.00  0.00           C
ATOM   4714  C4A DPP   629      45.179 142.122  32.475  1.00  0.00           C
ATOM   4715  C1B DPP   629      52.179 138.772  22.375  1.00  0.00           C
ATOM   4716  C2B DPP   629      51.729 137.122  27.075  1.00  0.00           C
ATOM   4717  C3B DPP   629      51.629 135.022  31.125  1.00  0.00           C
ATOM   4718  C4B DPP   629      54.729 135.622  34.225  1.00  0.00           C
ATOM   4719  NC3 DPP   630     135.029  61.522  21.625  1.00  0.00           N
ATOM   4720  PO4 DPP   630     138.229  60.922  22.175  1.00  0.00           P
ATOM   4721  GL1 DPP   630     136.729  61.622  26.025  1.00  0.00            
ATOM   4722  GL2 DPP   630     136.129  64.822  26.025  1.00  0.00            
ATOM   4723  C1A DPP   630     137.229  61.922  30.975  1.00  0.00           C
ATOM   4724  C2A DPP   630     136.629  61.322  35.525  1.00  0.00           C
ATOM   4725  C3A DPP   630     135.529  60.872  39.475  1.00  0.00           C
ATOM   4726  C4A DPP   630     135.129  61.022  43.275  1.00  0.00           C
ATOM   4727  C1B DPP   630     134.679  67.022  29.875  1.00  0.00           C
ATOM   4728  C2B DPP   630     133.779  67.522  33.425  1.00  0.00           C
ATOM   4729  C3B DPP   630     134.529  67.222  37.325  1.00  0.00           C
ATOM   4730  C4B DPP   630     134.929  66.072  41.525  1.00  0.00           C
ATOM   4731  NC3 DPP   631      29.779  37.922   3.575  1.00  0.00           N
ATOM   4732  PO4 DPP   631      30.029  41.472   4.775  1.00  0.00           P
ATOM   4733  GL1 DPP   631      33.179  40.772   7.075  1.00  0.00            
ATOM   4734  GL2 DPP   631      33.929  42.072  10.575  1.00  0.00            
ATOM   4735  C1A DPP   631      36.279  38.222   8.925  1.00  0.00           C
ATOM   4736  C2A DPP   631      36.829  37.822  12.475  1.00  0.00           C
ATOM   4737  C3A DPP   631      36.179  37.172  16.175  1.00  0.00           C
ATOM   4738  C4A DPP   631      37.779  37.272  20.425  1.00  0.00           C
ATOM   4739  C1B DPP   631      31.629  39.372  12.875  1.00  0.00           C
ATOM   4740  C2B DPP   631      30.229  37.872  16.125  1.00  0.00           C
ATOM   4741  C3B DPP   631      31.679  36.172  19.025  1.00  0.00           C
ATOM   4742  C4B DPP   631      33.579  35.172  23.225  1.00  0.00           C
ATOM   4743  NC3 DPP   632      60.079  25.072   7.525  1.00  0.00           N
ATOM   4744  PO4 DPP   632      63.929  27.322   6.525  1.00  0.00           P
ATOM   4745  GL1 DPP   632      63.579  28.072  10.625  1.00  0.00            
ATOM   4746  GL2 DPP   632      66.629  30.172  12.025  1.00  0.00            
ATOM   4747  C1A DPP   632      61.779  27.222  14.275  1.00  0.00           C
ATOM   4748  C2A DPP   632      62.279  26.872  18.825  1.00  0.00           C
ATOM   4749  C3A DPP   632      62.079  26.922  22.225  1.00  0.00           C
ATOM   4750  C4A DPP   632      65.379  28.722  24.575  1.00  0.00           C
ATOM   4751  C1B DPP   632      63.879  30.772  16.475  1.00  0.00           C
ATOM   4752  C2B DPP   632      62.379  32.672  19.875  1.00  0.00           C
ATOM   4753  C3B DPP   632      60.479  31.372  23.925  1.00  0.00           C
ATOM   4754  C4B DPP   632      59.579  30.372  27.825  1.00  0.00           C
ATOM   4755  NC3 DPP   633     147.879  15.322  10.675  1.00  0.00           N
ATOM   4756  PO4 DPP   633     148.029  13.022  14.525  1.00  0.00           P
ATOM   4757  GL1 DPP   633     147.829  10.372  17.975  1.00  0.00            
ATOM   4758  GL2 DPP   633     150.429   9.322  19.975  1.00  0.00            
ATOM   4759  C1A DPP   633     146.329   8.072  22.375  1.00  0.00           C
ATOM   4760  C2A DPP   633     145.829   8.022  26.925  1.00  0.00           C
ATOM   4761  C3A DPP   633     147.329   5.672  31.175  1.00  0.00           C
ATOM   4762  C4A DPP   633     148.429   3.672  34.325  1.00  0.00           C
ATOM   4763  C1B DPP   633     151.129   7.272  24.025  1.00  0.00           C
ATOM   4764  C2B DPP   633     150.329   3.972  26.475  1.00  0.00           C
ATOM   4765  C3B DPP   633     151.879   2.272  31.275  1.00  0.00           C
ATOM   4766  C4B DPP   633     154.229   2.922  34.775  1.00  0.00           C
ATOM   4767  NC3 DPP   634     181.929  73.522  19.775  1.00  0.00           N
ATOM   4768  PO4 DPP   634     180.879  76.322  22.925  1.00  0.00           P
ATOM   4769  GL1 DPP   634     183.579  76.472  26.775  1.00  0.00            
ATOM   4770  GL2 DPP   634     181.579  77.072  29.225  1.00  0.00            
ATOM   4771  C1A DPP   634     185.979  75.872  30.075  1.00  0.00           C
ATOM   4772  C2A DPP   634     186.629  76.422  34.475  1.00  0.00           C
ATOM   4773  C3A DPP   634     188.029  77.972  38.425  1.00  0.00           C
ATOM   4774  C4A DPP   634     190.029  76.272  42.325  1.00  0.00           C
ATOM   4775  C1B DPP   634     181.879  77.422  33.325  1.00  0.00           C
ATOM   4776  C2B DPP   634     182.329  78.322  37.325  1.00  0.00           C
ATOM   4777  C3B DPP   634     180.579  80.022  40.375  1.00  0.00           C
ATOM   4778  C4B DPP   634     178.179  81.222  43.925  1.00  0.00           C
ATOM   4779  NC3 DPP   635      88.779 137.672  18.125  1.00  0.00           N
ATOM   4780  PO4 DPP   635      92.379 138.822  19.625  1.00  0.00           P
ATOM   4781  GL1 DPP   635      94.929 142.072  22.125  1.00  0.00            
ATOM   4782  GL2 DPP   635      93.679 145.572  21.825  1.00  0.00            
ATOM   4783  C1A DPP   635      94.429 143.622  26.175  1.00  0.00           C
ATOM   4784  C2A DPP   635      91.979 145.072  29.625  1.00  0.00           C
ATOM   4785  C3A DPP   635      88.929 145.772  31.925  1.00  0.00           C
ATOM   4786  C4A DPP   635      84.879 146.172  32.925  1.00  0.00           C
ATOM   4787  C1B DPP   635      90.779 146.672  24.275  1.00  0.00           C
ATOM   4788  C2B DPP   635      89.229 148.872  27.175  1.00  0.00           C
ATOM   4789  C3B DPP   635      88.829 153.072  28.875  1.00  0.00           C
ATOM   4790  C4B DPP   635      90.829 158.022  29.575  1.00  0.00           C
ATOM   4791  NC3 DPP   636     148.779 194.422  14.475  1.00  0.00           N
ATOM   4792  PO4 DPP   636     150.129 198.872  14.125  1.00  0.00           P
ATOM   4793  GL1 DPP   636     147.929 200.222  16.825  1.00  0.00            
ATOM   4794  GL2 DPP   636     146.729 203.222  15.525  1.00  0.00            
ATOM   4795  C1A DPP   636     147.529 201.122  21.075  1.00  0.00           C
ATOM   4796  C2A DPP   636     146.829 201.072  24.725  1.00  0.00           C
ATOM   4797  C3A DPP   636     146.429 203.022  29.575  1.00  0.00           C
ATOM   4798  C4A DPP   636     143.729 204.422  32.525  1.00  0.00           C
ATOM   4799  C1B DPP   636     146.579 205.622  19.025  1.00  0.00           C
ATOM   4800  C2B DPP   636     146.779 206.122  23.875  1.00  0.00           C
ATOM   4801  C3B DPP   636     148.429 206.972  27.975  1.00  0.00           C
ATOM   4802  C4B DPP   636     145.979 208.722  30.575  1.00  0.00           C
ATOM   4803  NC3 DPP   637      61.729  75.022  11.925  1.00  0.00           N
ATOM   4804  PO4 DPP   637      63.979  75.522  14.475  1.00  0.00           P
ATOM   4805  GL1 DPP   637      64.179  75.922  18.775  1.00  0.00            
ATOM   4806  GL2 DPP   637      63.779  79.522  20.125  1.00  0.00            
ATOM   4807  C1A DPP   637      64.679  75.322  24.025  1.00  0.00           C
ATOM   4808  C2A DPP   637      64.229  72.322  27.575  1.00  0.00           C
ATOM   4809  C3A DPP   637      65.679  68.972  29.175  1.00  0.00           C
ATOM   4810  C4A DPP   637      69.129  66.972  31.075  1.00  0.00           C
ATOM   4811  C1B DPP   637      65.729  79.622  24.825  1.00  0.00           C
ATOM   4812  C2B DPP   637      66.579  78.872  29.675  1.00  0.00           C
ATOM   4813  C3B DPP   637      70.029  79.772  33.275  1.00  0.00           C
ATOM   4814  C4B DPP   637      68.879  81.422  37.125  1.00  0.00           C
ATOM   4815  NC3 DPP   638     133.879 212.622  12.275  1.00  0.00           N
ATOM   4816  PO4 DPP   638     131.429 208.372  12.525  1.00  0.00           P
ATOM   4817  GL1 DPP   638     134.329 208.522  16.625  1.00  0.00            
ATOM   4818  GL2 DPP   638     135.179 211.922  17.525  1.00  0.00            
ATOM   4819  C1A DPP   638     137.529 206.322  18.925  1.00  0.00           C
ATOM   4820  C2A DPP   638     141.329 205.322  22.175  1.00  0.00           C
ATOM   4821  C3A DPP   638     142.279 204.222  26.575  1.00  0.00           C
ATOM   4822  C4A DPP   638     140.229 201.822  30.075  1.00  0.00           C
ATOM   4823  C1B DPP   638     137.029 210.322  21.725  1.00  0.00           C
ATOM   4824  C2B DPP   638     138.179 208.972  25.875  1.00  0.00           C
ATOM   4825  C3B DPP   638     141.029 208.022  29.625  1.00  0.00           C
ATOM   4826  C4B DPP   638     139.079 205.972  33.025  1.00  0.00           C
ATOM   4827  NC3 DPP   639     115.279 101.822  26.725  1.00  0.00           N
ATOM   4828  PO4 DPP   639     116.579 105.522  26.725  1.00  0.00           P
ATOM   4829  GL1 DPP   639     117.229 102.722  30.925  1.00  0.00            
ATOM   4830  GL2 DPP   639     116.929  99.472  31.075  1.00  0.00            
ATOM   4831  C1A DPP   639     114.929 102.272  35.425  1.00  0.00           C
ATOM   4832  C2A DPP   639     111.729 103.422  39.275  1.00  0.00           C
ATOM   4833  C3A DPP   639     107.329 104.572  39.375  1.00  0.00           C
ATOM   4834  C4A DPP   639     105.129 108.672  40.375  1.00  0.00           C
ATOM   4835  C1B DPP   639     117.079  97.322  35.075  1.00  0.00           C
ATOM   4836  C2B DPP   639     117.529  96.922  39.275  1.00  0.00           C
ATOM   4837  C3B DPP   639     114.729  96.222  43.425  1.00  0.00           C
ATOM   4838  C4B DPP   639     110.679  97.072  43.125  1.00  0.00           C
ATOM   4839  NC3 DPP   640     172.429 224.072  12.675  1.00  0.00           N
ATOM   4840  PO4 DPP   640     169.779 219.772  12.925  1.00  0.00           P
ATOM   4841  GL1 DPP   640     171.279 220.772  16.225  1.00  0.00            
ATOM   4842  GL2 DPP   640     173.729 219.822  16.675  1.00  0.00            
ATOM   4843  C1A DPP   640     170.529 222.072  20.425  1.00  0.00           C
ATOM   4844  C2A DPP   640     169.529 220.822  24.675  1.00  0.00           C
ATOM   4845  C3A DPP   640     169.129 220.022  27.975  1.00  0.00           C
ATOM   4846  C4A DPP   640     170.679 219.522  30.975  1.00  0.00           C
ATOM   4847  C1B DPP   640     175.029 219.872  20.225  1.00  0.00           C
ATOM   4848  C2B DPP   640     179.229 218.722  22.175  1.00  0.00           C
ATOM   4849  C3B DPP   640     179.629 217.672  26.425  1.00  0.00           C
ATOM   4850  C4B DPP   640     178.079 217.272  29.575  1.00  0.00           C
ATOM   4851  NC3 DPP   641      61.129  96.222  19.525  1.00  0.00           N
ATOM   4852  PO4 DPP   641      56.879  95.822  21.075  1.00  0.00           P
ATOM   4853  GL1 DPP   641      58.079  94.872  25.725  1.00  0.00            
ATOM   4854  GL2 DPP   641      61.529  94.372  25.675  1.00  0.00            
ATOM   4855  C1A DPP   641      58.079  94.122  29.925  1.00  0.00           C
ATOM   4856  C2A DPP   641      56.829  93.622  33.875  1.00  0.00           C
ATOM   4857  C3A DPP   641      56.829  95.072  37.225  1.00  0.00           C
ATOM   4858  C4A DPP   641      60.729  97.822  39.225  1.00  0.00           C
ATOM   4859  C1B DPP   641      62.779  95.072  29.825  1.00  0.00           C
ATOM   4860  C2B DPP   641      66.829  95.222  32.725  1.00  0.00           C
ATOM   4861  C3B DPP   641      70.629  96.122  35.075  1.00  0.00           C
ATOM   4862  C4B DPP   641      69.979  92.572  36.925  1.00  0.00           C
ATOM   4863  NC3 DPP   642     185.779  52.072  15.525  1.00  0.00           N
ATOM   4864  PO4 DPP   642     184.279  55.972  18.725  1.00  0.00           P
ATOM   4865  GL1 DPP   642     183.929  55.722  23.525  1.00  0.00            
ATOM   4866  GL2 DPP   642     186.879  55.472  25.175  1.00  0.00            
ATOM   4867  C1A DPP   642     182.229  58.372  27.875  1.00  0.00           C
ATOM   4868  C2A DPP   642     182.729  57.222  31.875  1.00  0.00           C
ATOM   4869  C3A DPP   642     183.429  58.422  35.775  1.00  0.00           C
ATOM   4870  C4A DPP   642     184.229  58.172  40.125  1.00  0.00           C
ATOM   4871  C1B DPP   642     186.179  55.122  29.025  1.00  0.00           C
ATOM   4872  C2B DPP   642     187.279  55.772  32.575  1.00  0.00           C
ATOM   4873  C3B DPP   642     187.629  55.572  36.025  1.00  0.00           C
ATOM   4874  C4B DPP   642     186.529  53.372  39.425  1.00  0.00           C
ATOM   4875  NC3 DPP   643      76.029 102.572  22.675  1.00  0.00           N
ATOM   4876  PO4 DPP   643      78.929 100.072  20.775  1.00  0.00           P
ATOM   4877  GL1 DPP   643      80.029  99.672  24.775  1.00  0.00            
ATOM   4878  GL2 DPP   643      83.079  97.772  25.625  1.00  0.00            
ATOM   4879  C1A DPP   643      80.579 102.172  27.975  1.00  0.00           C
ATOM   4880  C2A DPP   643      81.179 102.172  32.375  1.00  0.00           C
ATOM   4881  C3A DPP   643      80.879 101.922  36.425  1.00  0.00           C
ATOM   4882  C4A DPP   643      79.129 101.522  40.675  1.00  0.00           C
ATOM   4883  C1B DPP   643      81.429  97.422  30.525  1.00  0.00           C
ATOM   4884  C2B DPP   643      80.429  95.722  34.575  1.00  0.00           C
ATOM   4885  C3B DPP   643      78.329  96.622  38.725  1.00  0.00           C
ATOM   4886  C4B DPP   643      77.279  95.172  42.525  1.00  0.00           C
ATOM   4887  NC3 DPP   644     157.179 106.122  26.825  1.00  0.00           N
ATOM   4888  PO4 DPP   644     152.779 105.672  26.425  1.00  0.00           P
ATOM   4889  GL1 DPP   644     154.029 102.622  30.325  1.00  0.00            
ATOM   4890  GL2 DPP   644     152.529  99.722  31.425  1.00  0.00            
ATOM   4891  C1A DPP   644     154.579 102.522  35.075  1.00  0.00           C
ATOM   4892  C2A DPP   644     155.479 104.122  39.375  1.00  0.00           C
ATOM   4893  C3A DPP   644     155.529 105.322  43.775  1.00  0.00           C
ATOM   4894  C4A DPP   644     155.479 104.072  48.425  1.00  0.00           C
ATOM   4895  C1B DPP   644     152.379  98.222  35.175  1.00  0.00           C
ATOM   4896  C2B DPP   644     152.779  99.772  39.225  1.00  0.00           C
ATOM   4897  C3B DPP   644     155.179 100.222  43.125  1.00  0.00           C
ATOM   4898  C4B DPP   644     158.229 100.872  45.875  1.00  0.00           C
ATOM   4899  NC3 DPP   645     107.429 117.572  25.125  1.00  0.00           N
ATOM   4900  PO4 DPP   645     108.079 113.622  25.625  1.00  0.00           P
ATOM   4901  GL1 DPP   645     109.129 113.822  29.325  1.00  0.00            
ATOM   4902  GL2 DPP   645     110.279 110.972  30.125  1.00  0.00            
ATOM   4903  C1A DPP   645     108.879 115.422  33.425  1.00  0.00           C
ATOM   4904  C2A DPP   645     108.579 117.622  36.475  1.00  0.00           C
ATOM   4905  C3A DPP   645     111.579 120.072  38.425  1.00  0.00           C
ATOM   4906  C4A DPP   645     113.829 117.872  42.875  1.00  0.00           C
ATOM   4907  C1B DPP   645     111.179 110.772  33.225  1.00  0.00           C
ATOM   4908  C2B DPP   645     110.229 108.572  36.475  1.00  0.00           C
ATOM   4909  C3B DPP   645     110.029 108.222  40.975  1.00  0.00           C
ATOM   4910  C4B DPP   645     107.779 106.472  44.525  1.00  0.00           C
ATOM   4911  NC3 DPP   646      17.479  43.672   5.575  1.00  0.00           N
ATOM   4912  PO4 DPP   646      14.579  41.222   7.475  1.00  0.00           P
ATOM   4913  GL1 DPP   646      12.029  43.722  11.925  1.00  0.00            
ATOM   4914  GL2 DPP   646      11.079  47.172  11.125  1.00  0.00            
ATOM   4915  C1A DPP   646      11.729  43.572  16.075  1.00  0.00           C
ATOM   4916  C2A DPP   646      12.279  42.522  19.675  1.00  0.00           C
ATOM   4917  C3A DPP   646      11.479  43.372  23.475  1.00  0.00           C
ATOM   4918  C4A DPP   646      11.979  42.172  27.425  1.00  0.00           C
ATOM   4919  C1B DPP   646      11.929  48.322  14.825  1.00  0.00           C
ATOM   4920  C2B DPP   646      12.479  48.172  18.725  1.00  0.00           C
ATOM   4921  C3B DPP   646      12.679  48.672  23.025  1.00  0.00           C
ATOM   4922  C4B DPP   646      11.079  47.522  26.875  1.00  0.00           C
ATOM   4923  NC3 DPP   647      44.729  22.372   2.325  1.00  0.00           N
ATOM   4924  PO4 DPP   647      47.529  19.022   1.525  1.00  0.00           P
ATOM   4925  GL1 DPP   647      49.329  19.022   5.725  1.00  0.00            
ATOM   4926  GL2 DPP   647      47.179  21.822   7.075  1.00  0.00            
ATOM   4927  C1A DPP   647      51.029  20.472  10.175  1.00  0.00           C
ATOM   4928  C2A DPP   647      48.629  21.072  13.825  1.00  0.00           C
ATOM   4929  C3A DPP   647      48.079  20.322  18.075  1.00  0.00           C
ATOM   4930  C4A DPP   647      45.379  20.872  20.725  1.00  0.00           C
ATOM   4931  C1B DPP   647      45.429  19.822  10.625  1.00  0.00           C
ATOM   4932  C2B DPP   647      43.829  20.372  15.375  1.00  0.00           C
ATOM   4933  C3B DPP   647      40.729  18.922  18.625  1.00  0.00           C
ATOM   4934  C4B DPP   647      37.429  20.722  20.975  1.00  0.00           C
ATOM   4935  NC3 DPP   648       1.279  12.772   0.325  1.00  0.00           N
ATOM   4936  PO4 DPP   648       4.629  10.772   1.775  1.00  0.00           P
ATOM   4937  GL1 DPP   648       7.079  10.172   6.425  1.00  0.00            
ATOM   4938  GL2 DPP   648       7.179  13.472   5.825  1.00  0.00            
ATOM   4939  C1A DPP   648       6.079   8.472  10.975  1.00  0.00           C
ATOM   4940  C2A DPP   648       8.929   7.972  15.025  1.00  0.00           C
ATOM   4941  C3A DPP   648      12.479   8.672  18.375  1.00  0.00           C
ATOM   4942  C4A DPP   648      12.279   6.472  21.925  1.00  0.00           C
ATOM   4943  C1B DPP   648      10.279  12.422   9.525  1.00  0.00           C
ATOM   4944  C2B DPP   648      11.579  11.572  13.725  1.00  0.00           C
ATOM   4945  C3B DPP   648       9.629  12.672  17.225  1.00  0.00           C
ATOM   4946  C4B DPP   648       7.229  16.622  17.775  1.00  0.00           C
ATOM   4947  NC3 DPP   649     102.129  42.072   7.825  1.00  0.00           N
ATOM   4948  PO4 DPP   649      99.229  43.222  10.625  1.00  0.00           P
ATOM   4949  GL1 DPP   649      97.379  42.622  13.675  1.00  0.00            
ATOM   4950  GL2 DPP   649      96.029  45.072  16.375  1.00  0.00            
ATOM   4951  C1A DPP   649      94.979  39.972  16.425  1.00  0.00           C
ATOM   4952  C2A DPP   649      91.579  40.222  18.875  1.00  0.00           C
ATOM   4953  C3A DPP   649      90.929  41.472  21.875  1.00  0.00           C
ATOM   4954  C4A DPP   649      88.379  41.272  24.825  1.00  0.00           C
ATOM   4955  C1B DPP   649      95.579  43.272  20.575  1.00  0.00           C
ATOM   4956  C2B DPP   649      96.829  41.522  24.175  1.00  0.00           C
ATOM   4957  C3B DPP   649      96.279  40.622  28.475  1.00  0.00           C
ATOM   4958  C4B DPP   649      95.779  36.872  30.125  1.00  0.00           C
ATOM   4959  NC3 DPP   650       2.129 199.022   2.475  1.00  0.00           N
ATOM   4960  PO4 DPP   650       5.929 195.972   3.625  1.00  0.00           P
ATOM   4961  GL1 DPP   650       4.279 196.922   6.725  1.00  0.00            
ATOM   4962  GL2 DPP   650       5.179 200.822   6.125  1.00  0.00            
ATOM   4963  C1A DPP   650       3.879 196.572  11.375  1.00  0.00           C
ATOM   4964  C2A DPP   650       5.729 194.522  13.925  1.00  0.00           C
ATOM   4965  C3A DPP   650       5.879 195.722  17.725  1.00  0.00           C
ATOM   4966  C4A DPP   650       8.429 195.772  20.625  1.00  0.00           C
ATOM   4967  C1B DPP   650       7.329 199.872   9.725  1.00  0.00           C
ATOM   4968  C2B DPP   650       8.679 198.622  13.475  1.00  0.00           C
ATOM   4969  C3B DPP   650      10.629 200.522  17.325  1.00  0.00           C
ATOM   4970  C4B DPP   650      14.429 200.422  18.525  1.00  0.00           C
ATOM   4971  NC3 DPP   651     203.629  39.072  16.675  1.00  0.00           N
ATOM   4972  PO4 DPP   651     199.079  41.522  15.475  1.00  0.00           P
ATOM   4973  GL1 DPP   651     200.229  42.472  20.075  1.00  0.00            
ATOM   4974  GL2 DPP   651     200.579  40.022  22.125  1.00  0.00            
ATOM   4975  C1A DPP   651     204.529  43.222  23.025  1.00  0.00           C
ATOM   4976  C2A DPP   651     204.829  43.022  27.375  1.00  0.00           C
ATOM   4977  C3A DPP   651     204.329  41.222  31.925  1.00  0.00           C
ATOM   4978  C4A DPP   651     205.779  41.272  36.125  1.00  0.00           C
ATOM   4979  C1B DPP   651     201.279  38.972  25.975  1.00  0.00           C
ATOM   4980  C2B DPP   651     203.829  37.322  28.525  1.00  0.00           C
ATOM   4981  C3B DPP   651     203.729  35.822  31.625  1.00  0.00           C
ATOM   4982  C4B DPP   651     200.179  34.372  33.725  1.00  0.00           C
ATOM   4983  NC3 DPP   652     148.779  74.972  24.525  1.00  0.00           N
ATOM   4984  PO4 DPP   652     146.629  71.622  22.975  1.00  0.00           P
ATOM   4985  GL1 DPP   652     145.129  71.422  27.075  1.00  0.00            
ATOM   4986  GL2 DPP   652     148.079  72.422  28.825  1.00  0.00            
ATOM   4987  C1A DPP   652     142.179  71.522  29.825  1.00  0.00           C
ATOM   4988  C2A DPP   652     142.129  71.172  34.375  1.00  0.00           C
ATOM   4989  C3A DPP   652     142.479  71.272  38.975  1.00  0.00           C
ATOM   4990  C4A DPP   652     141.629  73.772  41.625  1.00  0.00           C
ATOM   4991  C1B DPP   652     147.079  71.472  32.125  1.00  0.00           C
ATOM   4992  C2B DPP   652     147.529  69.672  35.875  1.00  0.00           C
ATOM   4993  C3B DPP   652     147.379  69.822  40.425  1.00  0.00           C
ATOM   4994  C4B DPP   652     144.979  69.972  43.375  1.00  0.00           C
ATOM   4995  NC3 DPP   653      46.229 151.022  10.225  1.00  0.00           N
ATOM   4996  PO4 DPP   653      48.679 147.722  13.075  1.00  0.00           P
ATOM   4997  GL1 DPP   653      48.729 145.772  17.075  1.00  0.00            
ATOM   4998  GL2 DPP   653      47.379 142.672  16.625  1.00  0.00            
ATOM   4999  C1A DPP   653      51.379 142.872  19.675  1.00  0.00           C
ATOM   5000  C2A DPP   653      53.879 143.672  22.725  1.00  0.00           C
ATOM   5001  C3A DPP   653      55.679 141.622  26.425  1.00  0.00           C
ATOM   5002  C4A DPP   653      58.979 143.422  29.125  1.00  0.00           C
ATOM   5003  C1B DPP   653      46.579 143.672  21.075  1.00  0.00           C
ATOM   5004  C2B DPP   653      49.279 142.422  24.375  1.00  0.00           C
ATOM   5005  C3B DPP   653      50.079 141.922  29.075  1.00  0.00           C
ATOM   5006  C4B DPP   653      51.029 139.922  33.375  1.00  0.00           C
ATOM   5007  NC3 DPP   654     212.329  75.722  17.075  1.00  0.00           N
ATOM   5008  PO4 DPP   654     216.329  76.222  16.625  1.00  0.00           P
ATOM   5009  GL1 DPP   654     215.729  77.922  21.575  1.00  0.00            
ATOM   5010  GL2 DPP   654     215.129  80.872  22.025  1.00  0.00            
ATOM   5011  C1A DPP   654     216.579  77.622  26.075  1.00  0.00           C
ATOM   5012  C2A DPP   654     217.579  76.322  30.225  1.00  0.00           C
ATOM   5013  C3A DPP   654     218.329  75.322  33.825  1.00  0.00           C
ATOM   5014  C4A DPP   654     221.479  76.722  35.325  1.00  0.00           C
ATOM   5015  C1B DPP   654     213.579  81.472  26.225  1.00  0.00           C
ATOM   5016  C2B DPP   654     213.329  79.222  29.775  1.00  0.00           C
ATOM   5017  C3B DPP   654     212.429  76.072  32.525  1.00  0.00           C
ATOM   5018  C4B DPP   654     213.579  76.522  36.575  1.00  0.00           C
ATOM   5019  NC3 DPP   655     137.979 156.272  15.675  1.00  0.00           N
ATOM   5020  PO4 DPP   655     133.629 156.522  16.825  1.00  0.00           P
ATOM   5021  GL1 DPP   655     134.829 156.922  21.125  1.00  0.00            
ATOM   5022  GL2 DPP   655     134.329 160.372  22.025  1.00  0.00            
ATOM   5023  C1A DPP   655     136.129 155.372  24.925  1.00  0.00           C
ATOM   5024  C2A DPP   655     136.829 156.522  28.825  1.00  0.00           C
ATOM   5025  C3A DPP   655     139.129 157.872  33.475  1.00  0.00           C
ATOM   5026  C4A DPP   655     140.929 159.022  37.575  1.00  0.00           C
ATOM   5027  C1B DPP   655     135.379 160.872  26.575  1.00  0.00           C
ATOM   5028  C2B DPP   655     137.229 161.522  30.375  1.00  0.00           C
ATOM   5029  C3B DPP   655     136.329 162.622  34.575  1.00  0.00           C
ATOM   5030  C4B DPP   655     138.879 163.572  38.475  1.00  0.00           C
ATOM   5031  NC3 DPP   656     142.579  45.322  22.525  1.00  0.00           N
ATOM   5032  PO4 DPP   656     142.929  41.172  20.575  1.00  0.00           P
ATOM   5033  GL1 DPP   656     144.829  38.872  23.475  1.00  0.00            
ATOM   5034  GL2 DPP   656     148.129  40.922  24.725  1.00  0.00            
ATOM   5035  C1A DPP   656     144.679  40.022  28.475  1.00  0.00           C
ATOM   5036  C2A DPP   656     143.329  38.172  30.975  1.00  0.00           C
ATOM   5037  C3A DPP   656     144.329  36.772  35.125  1.00  0.00           C
ATOM   5038  C4A DPP   656     145.079  33.322  37.575  1.00  0.00           C
ATOM   5039  C1B DPP   656     150.129  40.322  28.625  1.00  0.00           C
ATOM   5040  C2B DPP   656     154.129  39.722  29.575  1.00  0.00           C
ATOM   5041  C3B DPP   656     155.579  39.172  33.625  1.00  0.00           C
ATOM   5042  C4B DPP   656     156.579  37.172  37.725  1.00  0.00           C
ATOM   5043  NC3 DPP   657      66.729  49.372   8.125  1.00  0.00           N
ATOM   5044  PO4 DPP   657      67.629  53.472   9.825  1.00  0.00           P
ATOM   5045  GL1 DPP   657      68.329  52.972  13.975  1.00  0.00            
ATOM   5046  GL2 DPP   657      71.479  51.172  15.775  1.00  0.00            
ATOM   5047  C1A DPP   657      66.629  54.122  17.025  1.00  0.00           C
ATOM   5048  C2A DPP   657      66.679  55.572  21.125  1.00  0.00           C
ATOM   5049  C3A DPP   657      66.379  54.972  25.525  1.00  0.00           C
ATOM   5050  C4A DPP   657      64.179  54.672  29.225  1.00  0.00           C
ATOM   5051  C1B DPP   657      68.029  49.522  18.275  1.00  0.00           C
ATOM   5052  C2B DPP   657      66.779  50.872  22.125  1.00  0.00           C
ATOM   5053  C3B DPP   657      66.929  49.822  25.825  1.00  0.00           C
ATOM   5054  C4B DPP   657      69.179  52.072  29.125  1.00  0.00           C
ATOM   5055  NC3 DPP   658     164.029  19.422  19.075  1.00  0.00           N
ATOM   5056  PO4 DPP   658     168.879  18.922  17.925  1.00  0.00           P
ATOM   5057  GL1 DPP   658     170.079  16.022  21.525  1.00  0.00            
ATOM   5058  GL2 DPP   658     173.029  13.472  20.825  1.00  0.00            
ATOM   5059  C1A DPP   658     168.979  14.622  25.075  1.00  0.00           C
ATOM   5060  C2A DPP   658     168.379  16.222  28.675  1.00  0.00           C
ATOM   5061  C3A DPP   658     168.479  16.222  33.125  1.00  0.00           C
[truncated: 4,166,393 more chars]
