# Supplementary material for: Data showing the lipid conformations and membrane binding behaviors of beta-amyloid fibrils in phase-separated cholesterol-enriched lipid domains with and without glycolipid and oxidized cholesterol from coarse-grained molecular dynamics simulations
Source: Data Brief. 2020 Apr 19;30:105496. doi: 10.1016/j.dib.2020.105496 (PMC7186522; doi:10.1016/j.dib.2020.105496)
Supplement: Supplementary file 1 [file mmc1.zip › Supplementary-Data/S08-12/P1-ABCD-1.pdb]

TITLE     P1-ABCD system t= 20000000.00000
REMARK    THIS IS A SIMULATION BOX
CRYST1  226.849  228.612  124.852  90.00  90.00  90.00 P 1           1
MODEL        1
ATOM      1  BB  LEU     1     121.342 120.870  58.129  1.00  0.00           B
ATOM      2  SC1 LEU     1     123.042 122.720  58.929  1.00  0.00           S
ATOM      3  BB  VAL     2     118.242 123.070  57.879  1.00  0.00           B
ATOM      4  SC1 VAL     2     117.442 124.820  57.429  1.00  0.00           S
ATOM      5  BB  PHE     3     115.592 121.320  60.029  1.00  0.00           B
ATOM      6  SC1 PHE     3     117.242 122.620  62.679  1.00  0.00           S
ATOM      7  SC2 PHE     3     118.092 120.520  61.979  1.00  0.00           S
ATOM      8  SC3 PHE     3     119.542 122.170  62.929  1.00  0.00           S
ATOM      9  BB  PHE     4     112.042 120.820  59.029  1.00  0.00           B
ATOM     10  SC1 PHE     4     110.492 122.020  56.529  1.00  0.00           S
ATOM     11  SC2 PHE     4     112.792 122.620  56.579  1.00  0.00           S
ATOM     12  SC3 PHE     4     111.442 123.420  54.779  1.00  0.00           S
ATOM     13  BB  ALA     5     110.992 119.220  62.229  1.00  0.00           B
ATOM     14  BB  GLU     6     107.892 121.170  63.129  1.00  0.00           B
ATOM     15  SC1 GLU     6     108.042 124.120  61.929  1.00  0.00           S
ATOM     16  BB  ASP     7     104.142 121.720  63.479  1.00  0.00           B
ATOM     17  SC1 ASP     7     104.142 123.520  65.329  1.00  0.00           S
ATOM     18  BB  VAL     8     100.992 120.720  61.729  1.00  0.00           B
ATOM     19  SC1 VAL     8     100.292 121.670  60.079  1.00  0.00           S
ATOM     20  BB  GLY     9      97.992 118.970  63.329  1.00  0.00           B
ATOM     21  BB  SER    10      94.992 120.320  65.229  1.00  0.00           B
ATOM     22  SC1 SER    10      93.292 120.670  64.229  1.00  0.00           S
ATOM     23  BB  ASN    11      95.542 122.420  68.279  1.00  0.00           B
ATOM     24  SC1 ASN    11      94.392 124.570  67.829  1.00  0.00           S
ATOM     25  BB  LYS    12      96.442 119.970  70.879  1.00  0.00           B
ATOM     26  SC1 LYS    12      94.142 120.420  72.229  1.00  0.00           S
ATOM     27  SC2 LYS    12      91.292 119.570  72.879  1.00  0.00           S
ATOM     28  BB  GLY    13      99.942 121.120  71.679  1.00  0.00           B
ATOM     29  BB  ALA    14      99.592 120.670  75.429  1.00  0.00           B
ATOM     30  BB  ILE    15     103.192 120.370  76.179  1.00  0.00           B
ATOM     31  SC1 ILE    15     104.092 120.770  77.829  1.00  0.00           S
ATOM     32  BB  ILE    16     105.592 120.720  73.229  1.00  0.00           B
ATOM     33  SC1 ILE    16     104.492 122.620  72.179  1.00  0.00           S
ATOM     34  BB  GLY    17     109.292 120.170  72.829  1.00  0.00           B
ATOM     35  BB  LEU    18     110.842 122.370  70.079  1.00  0.00           B
ATOM     36  SC1 LEU    18     108.892 124.170  69.729  1.00  0.00           S
ATOM     37  BB  MET    19     114.492 121.420  70.629  1.00  0.00           B
ATOM     38  SC1 MET    19     114.592 121.020  73.179  1.00  0.00           S
ATOM     39  BB  VAL    20     117.392 121.470  68.129  1.00  0.00           B
ATOM     40  SC1 VAL    20     116.992 123.170  67.229  1.00  0.00           S
ATOM     41  BB  GLY    21     121.092 120.720  68.379  1.00  0.00           B
ATOM     42  BB  GLY    22     123.142 122.070  65.529  1.00  0.00           B
ATOM     43  BB  VAL    23     126.542 121.570  63.979  1.00  0.00           B
ATOM     44  SC1 VAL    23     126.842 121.920  62.079  1.00  0.00           S
ATOM     45  BB  VAL    24     128.442 120.520  67.129  1.00  0.00           B
ATOM     46  SC1 VAL    24     127.992 121.370  68.879  1.00  0.00           S
ATOM     47  BB  ILE    25     132.092 120.370  66.179  1.00  0.00           B
ATOM     48  SC1 ILE    25     131.742 121.820  64.329  1.00  0.00           S
ATOM     49  BB  ALA    26     134.842 117.970  67.279  1.00  0.00           B
ATOM     50  BB  LEU    27     121.342 119.070  53.829  1.00  0.00           B
ATOM     51  SC1 LEU    27     121.942 120.570  51.779  1.00  0.00           S
ATOM     52  BB  VAL    28     117.742 120.170  54.229  1.00  0.00           B
ATOM     53  SC1 VAL    28     116.342 121.370  53.429  1.00  0.00           S
ATOM     54  BB  PHE    29     116.192 117.870  56.729  1.00  0.00           B
ATOM     55  SC1 PHE    29     118.242 116.870  59.129  1.00  0.00           S
ATOM     56  SC2 PHE    29     115.992 116.720  59.929  1.00  0.00           S
ATOM     57  SC3 PHE    29     117.842 116.170  61.379  1.00  0.00           S
ATOM     58  BB  PHE    30     112.492 117.270  56.479  1.00  0.00           B
ATOM     59  SC1 PHE    30     112.492 118.820  53.429  1.00  0.00           S
ATOM     60  SC2 PHE    30     110.342 118.120  54.229  1.00  0.00           S
ATOM     61  SC3 PHE    30     110.542 119.520  52.279  1.00  0.00           S
ATOM     62  BB  ALA    31     111.192 116.370  59.929  1.00  0.00           B
ATOM     63  BB  GLU    32     107.692 117.770  60.379  1.00  0.00           B
ATOM     64  SC1 GLU    32     107.292 119.270  58.379  1.00  0.00           S
ATOM     65  BB  ASP    33     104.392 116.470  61.829  1.00  0.00           B
ATOM     66  SC1 ASP    33     103.692 116.870  64.279  1.00  0.00           S
ATOM     67  BB  VAL    34     101.192 116.770  59.829  1.00  0.00           B
ATOM     68  SC1 VAL    34     100.692 116.670  57.929  1.00  0.00           S
ATOM     69  BB  GLY    35      99.242 115.970  63.029  1.00  0.00           B
ATOM     70  BB  SER    36      95.692 115.620  64.429  1.00  0.00           B
ATOM     71  SC1 SER    36      94.342 115.970  63.079  1.00  0.00           S
ATOM     72  BB  ASN    37      95.292 117.020  67.979  1.00  0.00           B
ATOM     73  SC1 ASN    37      92.892 117.270  68.579  1.00  0.00           S
ATOM     74  BB  LYS    38      98.592 116.070  69.329  1.00  0.00           B
ATOM     75  SC1 LYS    38     100.142 117.320  67.629  1.00  0.00           S
ATOM     76  SC2 LYS    38     100.892 119.970  67.079  1.00  0.00           S
ATOM     77  BB  GLY    39      98.892 117.820  72.629  1.00  0.00           B
ATOM     78  BB  ALA    40      99.792 115.520  75.479  1.00  0.00           B
ATOM     79  BB  ILE    41     103.342 115.470  76.779  1.00  0.00           B
ATOM     80  SC1 ILE    41     104.242 115.970  78.829  1.00  0.00           S
ATOM     81  BB  ILE    42     104.642 115.770  73.279  1.00  0.00           B
ATOM     82  SC1 ILE    42     103.292 115.870  71.579  1.00  0.00           S
ATOM     83  BB  GLY    43     108.142 116.220  71.629  1.00  0.00           B
ATOM     84  BB  LEU    44     110.492 117.070  68.779  1.00  0.00           B
ATOM     85  SC1 LEU    44     110.642 116.770  66.129  1.00  0.00           S
ATOM     86  BB  MET    45     114.142 116.520  69.379  1.00  0.00           B
ATOM     87  SC1 MET    45     116.342 116.720  71.029  1.00  0.00           S
ATOM     88  BB  VAL    46     116.142 117.370  66.279  1.00  0.00           B
ATOM     89  SC1 VAL    46     115.042 118.470  65.029  1.00  0.00           S
ATOM     90  BB  GLY    47     119.842 117.720  65.529  1.00  0.00           B
ATOM     91  BB  GLY    48     122.342 118.320  62.779  1.00  0.00           B
ATOM     92  BB  VAL    49     125.242 116.870  64.729  1.00  0.00           B
ATOM     93  SC1 VAL    49     124.492 117.520  66.429  1.00  0.00           S
ATOM     94  BB  VAL    50     128.942 117.520  63.979  1.00  0.00           B
ATOM     95  SC1 VAL    50     129.992 117.820  62.279  1.00  0.00           S
ATOM     96  BB  ILE    51     130.692 115.770  66.779  1.00  0.00           B
ATOM     97  SC1 ILE    51     128.592 115.420  68.129  1.00  0.00           S
ATOM     98  BB  ALA    52     134.292 115.220  65.879  1.00  0.00           B
ATOM     99  BB  LEU    53     121.692 114.920  54.479  1.00  0.00           B
ATOM    100  SC1 LEU    53     122.642 114.370  56.929  1.00  0.00           S
ATOM    101  BB  VAL    54     118.142 115.420  53.129  1.00  0.00           B
ATOM    102  SC1 VAL    54     116.792 116.270  51.929  1.00  0.00           S
ATOM    103  BB  PHE    55     116.642 112.920  55.679  1.00  0.00           B
ATOM    104  SC1 PHE    55     115.792 112.120  59.079  1.00  0.00           S
ATOM    105  SC2 PHE    55     118.142 112.520  58.629  1.00  0.00           S
ATOM    106  SC3 PHE    55     117.442 111.270  60.579  1.00  0.00           S
ATOM    107  BB  PHE    56     112.892 113.620  55.729  1.00  0.00           B
ATOM    108  SC1 PHE    56     110.492 113.370  53.829  1.00  0.00           S
ATOM    109  SC2 PHE    56     112.042 114.520  52.379  1.00  0.00           S
ATOM    110  SC3 PHE    56     110.242 113.270  51.429  1.00  0.00           S
ATOM    111  BB  ALA    57     110.492 112.270  58.379  1.00  0.00           B
ATOM    112  BB  GLU    58     106.892 113.070  57.529  1.00  0.00           B
ATOM    113  SC1 GLU    58     106.092 114.720  55.379  1.00  0.00           S
ATOM    114  BB  ASP    59     105.042 112.370  60.729  1.00  0.00           B
ATOM    115  SC1 ASP    59     106.942 112.170  62.429  1.00  0.00           S
ATOM    116  BB  VAL    60     101.292 111.570  59.979  1.00  0.00           B
ATOM    117  SC1 VAL    60     100.792 112.320  58.179  1.00  0.00           S
ATOM    118  BB  GLY    61      98.492 111.720  62.479  1.00  0.00           B
ATOM    119  BB  SER    62      95.092 110.820  63.879  1.00  0.00           B
ATOM    120  SC1 SER    62      93.342 110.570  63.129  1.00  0.00           S
ATOM    121  BB  ASN    63      95.992 112.320  67.279  1.00  0.00           B
ATOM    122  SC1 ASN    63      94.142 111.720  68.829  1.00  0.00           S
ATOM    123  BB  LYS    64      99.242 111.220  68.829  1.00  0.00           B
ATOM    124  SC1 LYS    64     101.392 111.970  67.429  1.00  0.00           S
ATOM    125  SC2 LYS    64     102.392 111.420  64.979  1.00  0.00           S
ATOM    126  BB  GLY    65      99.542 112.870  72.229  1.00  0.00           B
ATOM    127  BB  ALA    66     100.392 110.520  75.129  1.00  0.00           B
ATOM    128  BB  ILE    67     103.942 110.920  76.079  1.00  0.00           B
ATOM    129  SC1 ILE    67     104.442 110.720  78.329  1.00  0.00           S
ATOM    130  BB  ILE    68     105.742 111.470  72.779  1.00  0.00           B
ATOM    131  SC1 ILE    68     103.992 110.970  71.529  1.00  0.00           S
ATOM    132  BB  GLY    69     109.592 111.470  72.779  1.00  0.00           B
ATOM    133  BB  LEU    70     111.092 112.970  69.629  1.00  0.00           B
ATOM    134  SC1 LEU    70     110.242 111.970  67.329  1.00  0.00           S
ATOM    135  BB  MET    71     114.642 112.070  68.529  1.00  0.00           B
ATOM    136  SC1 MET    71     116.042 111.770  70.879  1.00  0.00           S
ATOM    137  BB  VAL    72     115.342 113.570  65.029  1.00  0.00           B
ATOM    138  SC1 VAL    72     113.792 113.870  63.879  1.00  0.00           S
ATOM    139  BB  GLY    73     118.992 112.520  65.229  1.00  0.00           B
ATOM    140  BB  GLY    74     121.692 113.520  62.729  1.00  0.00           B
ATOM    141  BB  VAL    75     124.692 112.770  64.979  1.00  0.00           B
ATOM    142  SC1 VAL    75     123.842 111.520  66.329  1.00  0.00           S
ATOM    143  BB  VAL    76     127.892 112.570  63.029  1.00  0.00           B
ATOM    144  SC1 VAL    76     128.142 113.420  61.229  1.00  0.00           S
ATOM    145  BB  ILE    77     129.992 111.020  65.829  1.00  0.00           B
ATOM    146  SC1 ILE    77     128.892 110.670  67.729  1.00  0.00           S
ATOM    147  BB  ALA    78     133.592 111.120  64.579  1.00  0.00           B
ATOM    148  BB  LEU    79     120.742 111.470  51.179  1.00  0.00           B
ATOM    149  SC1 LEU    79     122.342 109.970  49.679  1.00  0.00           S
ATOM    150  BB  VAL    80     117.042 110.870  51.129  1.00  0.00           B
ATOM    151  SC1 VAL    80     115.042 111.220  50.979  1.00  0.00           S
ATOM    152  BB  PHE    81     116.492 109.570  54.679  1.00  0.00           B
ATOM    153  SC1 PHE    81     118.592 108.470  57.279  1.00  0.00           S
ATOM    154  SC2 PHE    81     119.692 109.070  55.229  1.00  0.00           S
ATOM    155  SC3 PHE    81     120.992 108.570  57.179  1.00  0.00           S
ATOM    156  BB  PHE    82     112.992 108.570  55.479  1.00  0.00           B
ATOM    157  SC1 PHE    82     111.192 108.470  52.179  1.00  0.00           S
ATOM    158  SC2 PHE    82     109.992 109.070  54.179  1.00  0.00           S
ATOM    159  SC3 PHE    82     108.842 108.870  52.079  1.00  0.00           S
ATOM    160  BB  ALA    83     111.742 108.920  58.979  1.00  0.00           B
ATOM    161  BB  GLU    84     108.192 107.470  58.879  1.00  0.00           B
ATOM    162  SC1 GLU    84     109.142 104.670  57.729  1.00  0.00           S
ATOM    163  BB  ASP    85     104.692 107.520  59.979  1.00  0.00           B
ATOM    164  SC1 ASP    85     104.492 107.570  62.529  1.00  0.00           S
ATOM    165  BB  VAL    86     101.142 107.170  58.529  1.00  0.00           B
ATOM    166  SC1 VAL    86      99.992 107.570  56.929  1.00  0.00           S
ATOM    167  BB  GLY    87      99.692 106.920  61.929  1.00  0.00           B
ATOM    168  BB  SER    88      96.492 105.920  63.829  1.00  0.00           B
ATOM    169  SC1 SER    88      95.792 104.120  64.179  1.00  0.00           S
ATOM    170  BB  ASN    89      97.492 107.820  66.879  1.00  0.00           B
ATOM    171  SC1 ASN    89      95.742 107.170  68.579  1.00  0.00           S
ATOM    172  BB  LYS    90     100.842 106.820  68.279  1.00  0.00           B
ATOM    173  SC1 LYS    90     101.542 105.470  66.079  1.00  0.00           S
ATOM    174  SC2 LYS    90     100.992 103.170  64.929  1.00  0.00           S
ATOM    175  BB  GLY    91      99.692 107.570  71.779  1.00  0.00           B
ATOM    176  BB  ALA    92     101.442 106.870  75.129  1.00  0.00           B
ATOM    177  BB  ILE    93     104.992 106.170  75.829  1.00  0.00           B
ATOM    178  SC1 ILE    93     106.192 105.620  77.579  1.00  0.00           S
ATOM    179  BB  ILE    94     106.292 105.720  72.279  1.00  0.00           B
ATOM    180  SC1 ILE    94     104.642 105.370  70.929  1.00  0.00           S
ATOM    181  BB  GLY    95     109.492 107.470  71.279  1.00  0.00           B
ATOM    182  BB  LEU    96     111.642 107.720  68.179  1.00  0.00           B
ATOM    183  SC1 LEU    96     110.892 105.470  66.929  1.00  0.00           S
ATOM    184  BB  MET    97     115.392 107.520  68.679  1.00  0.00           B
ATOM    185  SC1 MET    97     116.592 106.670  71.279  1.00  0.00           S
ATOM    186  BB  VAL    98     115.742 108.620  65.029  1.00  0.00           B
ATOM    187  SC1 VAL    98     114.392 109.020  63.579  1.00  0.00           S
ATOM    188  BB  GLY    99     119.492 108.020  65.229  1.00  0.00           B
ATOM    189  BB  GLY   100     121.292 109.120  62.129  1.00  0.00           B
ATOM    190  BB  VAL   101     124.842 109.670  60.979  1.00  0.00           B
ATOM    191  SC1 VAL   101     125.442 109.620  59.079  1.00  0.00           S
ATOM    192  BB  VAL   102     127.592 107.920  63.029  1.00  0.00           B
ATOM    193  SC1 VAL   102     126.442 107.420  64.579  1.00  0.00           S
ATOM    194  BB  ILE   103     130.892 107.670  61.079  1.00  0.00           B
ATOM    195  SC1 ILE   103     130.392 109.270  59.179  1.00  0.00           S
ATOM    196  BB  ALA   104     133.242 107.070  63.929  1.00  0.00           B
ATOM    197  ROH CHO   105      71.842 163.620  28.429  1.00  0.00            
ATOM    198  R1  CHO   105      73.342 165.470  26.879  1.00  0.00            
ATOM    199  R2  CHO   105      74.492 164.820  24.479  1.00  0.00            
ATOM    200  R3  CHO   105      73.092 166.970  23.579  1.00  0.00            
ATOM    201  R4  CHO   105      75.142 166.570  21.529  1.00  0.00            
ATOM    202  R5  CHO   105      74.742 168.420  22.629  1.00  0.00            
ATOM    203  C1  CHO   105      74.242 169.570  19.029  1.00  0.00           C
ATOM    204  C2  CHO   105      76.442 169.570  15.179  1.00  0.00           C
ATOM    205  ROH CHO   106     214.042  60.270  32.979  1.00  0.00            
ATOM    206  R1  CHO   106     212.392  60.020  35.279  1.00  0.00            
ATOM    207  R2  CHO   106     211.042  57.670  35.929  1.00  0.00            
ATOM    208  R3  CHO   106     212.342  58.020  38.279  1.00  0.00            
ATOM    209  R4  CHO   106     209.892  56.520  38.929  1.00  0.00            
ATOM    210  R5  CHO   106     210.592  58.370  39.879  1.00  0.00            
ATOM    211  C1  CHO   106     210.392  56.120  42.929  1.00  0.00           C
ATOM    212  C2  CHO   106     208.292  56.020  45.379  1.00  0.00           C
ATOM    213  ROH CHO   107      39.842 142.270  25.629  1.00  0.00            
ATOM    214  R1  CHO   107      40.642 143.470  28.079  1.00  0.00            
ATOM    215  R2  CHO   107      39.792 142.570  30.529  1.00  0.00            
ATOM    216  R3  CHO   107      42.442 142.420  31.079  1.00  0.00            
ATOM    217  R4  CHO   107      41.142 142.520  33.729  1.00  0.00            
ATOM    218  R5  CHO   107      42.742 143.820  33.029  1.00  0.00            
ATOM    219  C1  CHO   107      44.442 142.320  36.079  1.00  0.00           C
ATOM    220  C2  CHO   107      45.842 144.770  37.279  1.00  0.00           C
ATOM    221  ROH CHO   108     159.042 141.920  49.679  1.00  0.00            
ATOM    222  R1  CHO   108     160.142 141.820  47.029  1.00  0.00            
ATOM    223  R2  CHO   108     158.842 140.520  44.979  1.00  0.00            
ATOM    224  R3  CHO   108     159.092 142.920  43.729  1.00  0.00            
ATOM    225  R4  CHO   108     157.392 141.370  41.929  1.00  0.00            
ATOM    226  R5  CHO   108     159.242 142.370  41.379  1.00  0.00            
ATOM    227  C1  CHO   108     156.792 144.070  39.029  1.00  0.00           C
ATOM    228  C2  CHO   108     153.942 141.320  35.529  1.00  0.00           C
ATOM    229  ROH CHO   109     175.342  46.720  22.729  1.00  0.00            
ATOM    230  R1  CHO   109     174.742  47.170  25.479  1.00  0.00            
ATOM    231  R2  CHO   109     172.242  46.670  26.579  1.00  0.00            
ATOM    232  R3  CHO   109     173.692  45.170  28.329  1.00  0.00            
ATOM    233  R4  CHO   109     171.892  46.670  30.029  1.00  0.00            
ATOM    234  R5  CHO   109     174.042  46.570  30.229  1.00  0.00            
ATOM    235  C1  CHO   109     172.992  45.270  33.629  1.00  0.00           C
ATOM    236  C2  CHO   109     174.542  48.720  36.529  1.00  0.00           C
ATOM    237  ROH CHO   110     223.342 225.220  22.229  1.00  0.00            
ATOM    238  R1  CHO   110     222.092 226.020  24.629  1.00  0.00            
ATOM    239  R2  CHO   110     222.142 224.520  26.929  1.00  0.00            
ATOM    240  R3  CHO   110     223.092 226.820  28.029  1.00  0.00            
ATOM    241  R4  CHO   110     222.492 225.070  30.329  1.00  0.00            
ATOM    242  R5  CHO   110     221.792 227.120  29.979  1.00  0.00            
ATOM    243  C1  CHO   110     223.592 227.570  33.329  1.00  0.00           C
ATOM    244  C2  CHO   110     221.042 226.320  36.729  1.00  0.00           C
ATOM    245  ROH CHO   111     111.492 204.520  29.429  1.00  0.00            
ATOM    246  R1  CHO   111     112.642 203.520  27.029  1.00  0.00            
ATOM    247  R2  CHO   111     113.642 200.970  26.829  1.00  0.00            
ATOM    248  R3  CHO   111     111.942 200.820  24.679  1.00  0.00            
ATOM    249  R4  CHO   111     114.342 199.320  23.829  1.00  0.00            
ATOM    250  R5  CHO   111     113.392 201.020  22.779  1.00  0.00            
ATOM    251  C1  CHO   111     113.142 198.270  20.079  1.00  0.00           C
ATOM    252  C2  CHO   111     113.442 197.070  15.779  1.00  0.00           C
ATOM    253  ROH CHO   112     167.642  49.670  49.329  1.00  0.00            
ATOM    254  R1  CHO   112     165.642  47.670  49.029  1.00  0.00            
ATOM    255  R2  CHO   112     165.692  45.820  46.979  1.00  0.00            
ATOM    256  R3  CHO   112     165.542  44.070  49.029  1.00  0.00            
ATOM    257  R4  CHO   112     163.692  43.020  46.979  1.00  0.00            
ATOM    258  R5  CHO   112     163.242  43.420  49.079  1.00  0.00            
ATOM    259  C1  CHO   112     162.392  39.720  48.929  1.00  0.00           C
ATOM    260  C2  CHO   112     158.392  37.570  49.279  1.00  0.00           C
ATOM    261  ROH CHO   113      30.292 129.170  25.929  1.00  0.00            
ATOM    262  R1  CHO   113      29.842 129.020  28.729  1.00  0.00            
ATOM    263  R2  CHO   113      31.092 130.720  30.529  1.00  0.00            
ATOM    264  R3  CHO   113      28.542 131.170  31.329  1.00  0.00            
ATOM    265  R4  CHO   113      30.192 131.620  33.729  1.00  0.00            
ATOM    266  R5  CHO   113      28.442 130.270  33.579  1.00  0.00            
ATOM    267  C1  CHO   113      27.242 132.520  36.379  1.00  0.00           C
ATOM    268  C2  CHO   113      27.042 133.020  38.879  1.00  0.00           C
ATOM    269  ROH CHO   114     146.242  77.070  42.279  1.00  0.00            
ATOM    270  R1  CHO   114     146.142  77.120  39.429  1.00  0.00            
ATOM    271  R2  CHO   114     144.392  78.720  38.079  1.00  0.00            
ATOM    272  R3  CHO   114     146.642  79.670  36.829  1.00  0.00            
ATOM    273  R4  CHO   114     144.442  80.420  35.029  1.00  0.00            
ATOM    274  R5  CHO   114     146.242  79.270  34.529  1.00  0.00            
ATOM    275  C1  CHO   114     146.592  82.220  32.129  1.00  0.00           C
ATOM    276  C2  CHO   114     147.042  84.570  28.079  1.00  0.00           C
ATOM    277  ROH CHO   115      84.442 226.420  49.829  1.00  0.00            
ATOM    278  R1  CHO   115      83.492 225.820  47.229  1.00  0.00            
ATOM    279  R2  CHO   115      81.592 223.870  46.779  1.00  0.00            
ATOM    280  R3  CHO   115      80.242 225.870  45.579  1.00  0.00            
ATOM    281  R4  CHO   115      80.092 223.620  43.679  1.00  0.00            
ATOM    282  R5  CHO   115      80.792 225.620  43.229  1.00  0.00            
ATOM    283  C1  CHO   115      77.942 225.370  40.729  1.00  0.00           C
ATOM    284  C2  CHO   115      75.992 223.520  37.779  1.00  0.00           C
ATOM    285  ROH CHO   116      79.142 117.020  36.779  1.00  0.00            
ATOM    286  R1  CHO   116      80.792 114.920  35.879  1.00  0.00            
ATOM    287  R2  CHO   116      80.042 113.220  33.879  1.00  0.00            
ATOM    288  R3  CHO   116      82.392 113.970  32.779  1.00  0.00            
ATOM    289  R4  CHO   116      81.942 111.270  31.779  1.00  0.00            
ATOM    290  R5  CHO   116      83.742 111.970  32.829  1.00  0.00            
ATOM    291  C1  CHO   116      85.292 110.820  29.529  1.00  0.00           C
ATOM    292  C2  CHO   116      87.192 111.670  26.129  1.00  0.00           C
ATOM    293  ROH CHO   117     121.342 171.770  16.829  1.00  0.00            
ATOM    294  R1  CHO   117     120.492 172.070  19.529  1.00  0.00            
ATOM    295  R2  CHO   117     118.742 170.270  20.729  1.00  0.00            
ATOM    296  R3  CHO   117     120.742 170.120  22.579  1.00  0.00            
ATOM    297  R4  CHO   117     118.292 170.070  24.179  1.00  0.00            
ATOM    298  R5  CHO   117     119.942 171.420  24.429  1.00  0.00            
ATOM    299  C1  CHO   117     119.842 169.820  27.879  1.00  0.00           C
ATOM    300  C2  CHO   117     117.542 171.570  30.379  1.00  0.00           C
ATOM    301  ROH CHO   118      32.942 142.220  39.729  1.00  0.00            
ATOM    302  R1  CHO   118      32.292 142.770  37.029  1.00  0.00            
ATOM    303  R2  CHO   118      33.292 141.270  34.929  1.00  0.00            
ATOM    304  R3  CHO   118      30.642 141.020  34.329  1.00  0.00            
ATOM    305  R4  CHO   118      32.092 140.570  31.779  1.00  0.00            
ATOM    306  R5  CHO   118      30.442 141.970  32.129  1.00  0.00            
ATOM    307  C1  CHO   118      28.892 139.870  29.329  1.00  0.00           C
ATOM    308  C2  CHO   118      30.842 139.720  26.579  1.00  0.00           C
ATOM    309  ROH CHO   119      74.242  30.420  52.629  1.00  0.00            
ATOM    310  R1  CHO   119      73.342  31.620  50.279  1.00  0.00            
ATOM    311  R2  CHO   119      74.992  32.870  48.479  1.00  0.00            
ATOM    312  R3  CHO   119      73.842  31.220  46.679  1.00  0.00            
ATOM    313  R4  CHO   119      75.042  33.320  45.029  1.00  0.00            
ATOM    314  R5  CHO   119      72.942  32.620  44.979  1.00  0.00            
ATOM    315  C1  CHO   119      73.992  31.970  41.379  1.00  0.00           C
ATOM    316  C2  CHO   119      75.392  28.820  37.379  1.00  0.00           C
ATOM    317  ROH CHO   120      -3.408  36.570  43.179  1.00  0.00            
ATOM    318  R1  CHO   120      -1.108  37.970  44.029  1.00  0.00            
ATOM    319  R2  CHO   120       0.042  40.020  42.579  1.00  0.00            
ATOM    320  R3  CHO   120      -0.258  41.420  44.879  1.00  0.00            
ATOM    321  R4  CHO   120       1.692  42.970  43.279  1.00  0.00            
ATOM    322  R5  CHO   120       1.942  42.270  45.329  1.00  0.00            
ATOM    323  C1  CHO   120       2.342  46.020  45.879  1.00  0.00           C
ATOM    324  C2  CHO   120       3.542  45.720  49.229  1.00  0.00           C
ATOM    325  ROH CHO   121      72.542  24.720  35.329  1.00  0.00            
ATOM    326  R1  CHO   121      73.442  25.070  32.679  1.00  0.00            
ATOM    327  R2  CHO   121      75.892  26.220  32.079  1.00  0.00            
ATOM    328  R3  CHO   121      76.292  23.920  30.679  1.00  0.00            
ATOM    329  R4  CHO   121      78.342  25.770  29.679  1.00  0.00            
ATOM    330  R5  CHO   121      76.892  24.620  28.479  1.00  0.00            
ATOM    331  C1  CHO   121      80.142  23.320  27.029  1.00  0.00           C
ATOM    332  C2  CHO   121      81.542  25.870  23.429  1.00  0.00           C
ATOM    333  ROH CHO   122      70.842 219.720  21.879  1.00  0.00            
ATOM    334  R1  CHO   122      70.392 219.370  24.679  1.00  0.00            
ATOM    335  R2  CHO   122      71.892 220.720  26.579  1.00  0.00            
ATOM    336  R3  CHO   122      69.392 221.470  27.479  1.00  0.00            
ATOM    337  R4  CHO   122      71.242 222.270  29.629  1.00  0.00            
ATOM    338  R5  CHO   122      69.442 221.020  29.829  1.00  0.00            
ATOM    339  C1  CHO   122      68.542 223.870  32.229  1.00  0.00           C
ATOM    340  C2  CHO   122      66.942 226.570  34.879  1.00  0.00           C
ATOM    341  ROH CHO   123     213.292 136.420  44.679  1.00  0.00            
ATOM    342  R1  CHO   123     211.942 136.670  42.229  1.00  0.00            
ATOM    343  R2  CHO   123     212.692 138.570  40.329  1.00  0.00            
ATOM    344  R3  CHO   123     212.792 136.370  38.679  1.00  0.00            
ATOM    345  R4  CHO   123     212.492 138.670  36.879  1.00  0.00            
ATOM    346  R5  CHO   123     211.242 136.870  36.929  1.00  0.00            
ATOM    347  C1  CHO   123     212.492 136.720  33.329  1.00  0.00           C
ATOM    348  C2  CHO   123     213.942 134.920  29.329  1.00  0.00           C
ATOM    349  ROH CHO   124      43.292 138.620  24.529  1.00  0.00            
ATOM    350  R1  CHO   124      43.392 139.020  27.329  1.00  0.00            
ATOM    351  R2  CHO   124      41.242 138.570  28.979  1.00  0.00            
ATOM    352  R3  CHO   124      42.992 136.970  30.279  1.00  0.00            
ATOM    353  R4  CHO   124      41.592 138.470  32.379  1.00  0.00            
ATOM    354  R5  CHO   124      43.742 138.320  32.079  1.00  0.00            
ATOM    355  C1  CHO   124      43.492 136.970  35.629  1.00  0.00           C
ATOM    356  C2  CHO   124      43.942 138.370  39.979  1.00  0.00           C
ATOM    357  ROH CHO   125     223.442 211.420  38.829  1.00  0.00            
ATOM    358  R1  CHO   125     222.742 212.770  41.179  1.00  0.00            
ATOM    359  R2  CHO   125     222.142 211.420  43.529  1.00  0.00            
ATOM    360  R3  CHO   125     224.092 213.020  44.579  1.00  0.00            
ATOM    361  R4  CHO   125     222.642 211.970  46.929  1.00  0.00            
ATOM    362  R5  CHO   125     223.092 214.070  46.479  1.00  0.00            
ATOM    363  C1  CHO   125     224.792 213.770  49.829  1.00  0.00           C
ATOM    364  C2  CHO   125     226.942 214.370  52.429  1.00  0.00           C
ATOM    365  ROH CHO   126     124.342  22.070  53.129  1.00  0.00            
ATOM    366  R1  CHO   126     122.542  21.320  51.129  1.00  0.00            
ATOM    367  R2  CHO   126     120.842  23.120  49.879  1.00  0.00            
ATOM    368  R3  CHO   126     121.942  22.120  47.629  1.00  0.00            
ATOM    369  R4  CHO   126     119.692  23.770  46.679  1.00  0.00            
ATOM    370  R5  CHO   126     120.092  21.670  46.179  1.00  0.00            
ATOM    371  C1  CHO   126     120.092  23.270  42.679  1.00  0.00           C
ATOM    372  C2  CHO   126     116.492  23.920  42.179  1.00  0.00           C
ATOM    373  ROH CHO   127      88.092 133.120  33.429  1.00  0.00            
ATOM    374  R1  CHO   127      85.742 131.770  32.629  1.00  0.00            
ATOM    375  R2  CHO   127      84.142 132.720  30.579  1.00  0.00            
ATOM    376  R3  CHO   127      84.492 130.220  29.579  1.00  0.00            
ATOM    377  R4  CHO   127      82.242 131.270  28.079  1.00  0.00            
ATOM    378  R5  CHO   127      82.292 129.420  29.129  1.00  0.00            
ATOM    379  C1  CHO   127      81.492 128.120  25.629  1.00  0.00           C
ATOM    380  C2  CHO   127      78.042 126.120  22.529  1.00  0.00           C
ATOM    381  ROH CHO   128     184.292 161.170  38.729  1.00  0.00            
ATOM    382  R1  CHO   128     184.492 159.920  41.279  1.00  0.00            
ATOM    383  R2  CHO   128     184.892 161.420  43.579  1.00  0.00            
ATOM    384  R3  CHO   128     182.692 160.020  44.429  1.00  0.00            
ATOM    385  R4  CHO   128     184.292 160.420  46.829  1.00  0.00            
ATOM    386  R5  CHO   128     183.542 158.520  46.079  1.00  0.00            
ATOM    387  C1  CHO   128     181.892 158.570  49.529  1.00  0.00           C
ATOM    388  C2  CHO   128     182.842 160.820  51.829  1.00  0.00           C
ATOM    389  ROH CHO   129     215.642 205.820  18.979  1.00  0.00            
ATOM    390  R1  CHO   129     214.942 205.570  21.729  1.00  0.00            
ATOM    391  R2  CHO   129     216.342 206.720  23.779  1.00  0.00            
ATOM    392  R3  CHO   129     213.942 207.820  24.429  1.00  0.00            
ATOM    393  R4  CHO   129     215.342 207.420  26.979  1.00  0.00            
ATOM    394  R5  CHO   129     213.342 206.670  26.479  1.00  0.00            
ATOM    395  C1  CHO   129     212.492 208.820  29.479  1.00  0.00           C
ATOM    396  C2  CHO   129     210.742 211.520  31.329  1.00  0.00           C
ATOM    397  ROH CHO   130     140.592  53.470  43.629  1.00  0.00            
ATOM    398  R1  CHO   130     141.492  55.220  45.679  1.00  0.00            
ATOM    399  R2  CHO   130     140.242  55.520  48.079  1.00  0.00            
ATOM    400  R3  CHO   130     142.692  54.970  49.079  1.00  0.00            
ATOM    401  R4  CHO   130     141.042  55.670  51.429  1.00  0.00            
ATOM    402  R5  CHO   130     142.992  56.520  50.879  1.00  0.00            
ATOM    403  C1  CHO   130     143.842  55.220  54.329  1.00  0.00           C
ATOM    404  C2  CHO   130     144.692  53.370  57.079  1.00  0.00           C
ATOM    405  ROH CHO   131     181.192  77.070  40.079  1.00  0.00            
ATOM    406  R1  CHO   131     180.892  77.920  42.779  1.00  0.00            
ATOM    407  R2  CHO   131     182.992  77.770  44.629  1.00  0.00            
ATOM    408  R3  CHO   131     182.442  80.420  44.979  1.00  0.00            
ATOM    409  R4  CHO   131     183.942  79.620  47.379  1.00  0.00            
ATOM    410  R5  CHO   131     181.992  80.620  47.279  1.00  0.00            
ATOM    411  C1  CHO   131     183.942  83.170  49.329  1.00  0.00           C
ATOM    412  C2  CHO   131     184.992  83.570  54.429  1.00  0.00           C
ATOM    413  ROH CHO   132      -0.158 163.470  53.879  1.00  0.00            
ATOM    414  R1  CHO   132       0.292 165.920  52.429  1.00  0.00            
ATOM    415  R2  CHO   132       0.492 168.320  53.729  1.00  0.00            
ATOM    416  R3  CHO   132       2.842 168.470  52.379  1.00  0.00            
ATOM    417  R4  CHO   132       2.392 171.220  53.329  1.00  0.00            
ATOM    418  R5  CHO   132       2.792 170.620  51.279  1.00  0.00            
ATOM    419  C1  CHO   132       5.692 173.020  51.829  1.00  0.00           C
ATOM    420  C2  CHO   132       8.592 174.220  54.579  1.00  0.00           C
ATOM    421  ROH CHO   133     129.892  32.420  26.079  1.00  0.00            
ATOM    422  R1  CHO   133     131.542  33.020  28.329  1.00  0.00            
ATOM    423  R2  CHO   133     130.892  32.220  30.879  1.00  0.00            
ATOM    424  R3  CHO   133     133.342  31.120  30.829  1.00  0.00            
ATOM    425  R4  CHO   133     132.642  31.170  33.679  1.00  0.00            
ATOM    426  R5  CHO   133     134.442  32.020  32.779  1.00  0.00            
ATOM    427  C1  CHO   133     135.992  29.520  35.229  1.00  0.00           C
ATOM    428  C2  CHO   133     137.792  25.820  36.529  1.00  0.00           C
ATOM    429  ROH CHO   134     214.792  95.770  39.179  1.00  0.00            
ATOM    430  R1  CHO   134     213.942  97.120  36.779  1.00  0.00            
ATOM    431  R2  CHO   134     215.442  97.170  34.479  1.00  0.00            
ATOM    432  R3  CHO   134     213.192  96.170  33.379  1.00  0.00            
ATOM    433  R4  CHO   134     214.792  97.170  31.129  1.00  0.00            
ATOM    434  R5  CHO   134     212.742  97.670  31.579  1.00  0.00            
ATOM    435  C1  CHO   134     212.292  96.270  28.079  1.00  0.00           C
ATOM    436  C2  CHO   134     213.892  97.470  24.279  1.00  0.00           C
ATOM    437  ROH CHO   135      32.692  16.320  35.179  1.00  0.00            
ATOM    438  R1  CHO   135      31.542  16.270  37.779  1.00  0.00            
ATOM    439  R2  CHO   135      32.842  15.070  39.929  1.00  0.00            
ATOM    440  R3  CHO   135      32.492  17.520  41.079  1.00  0.00            
ATOM    441  R4  CHO   135      31.842  15.620  43.229  1.00  0.00            
ATOM    442  R5  CHO   135      30.592  17.270  42.529  1.00  0.00            
ATOM    443  C1  CHO   135      30.942  18.220  46.179  1.00  0.00           C
ATOM    444  C2  CHO   135      32.292  19.620  49.329  1.00  0.00           C
ATOM    445  ROH CHO   136     191.642 175.420  37.779  1.00  0.00            
ATOM    446  R1  CHO   136     190.592 174.470  40.229  1.00  0.00            
ATOM    447  R2  CHO   136     192.142 174.070  42.479  1.00  0.00            
ATOM    448  R3  CHO   136     190.392 175.720  43.629  1.00  0.00            
ATOM    449  R4  CHO   136     191.342 174.020  45.829  1.00  0.00            
ATOM    450  R5  CHO   136     189.242 174.370  45.279  1.00  0.00            
ATOM    451  C1  CHO   136     189.192 175.620  48.879  1.00  0.00           C
ATOM    452  C2  CHO   136     189.142 176.770  52.429  1.00  0.00           C
ATOM    453  ROH CHO   137      46.792  14.370  23.179  1.00  0.00            
ATOM    454  R1  CHO   137      46.092  13.670  25.829  1.00  0.00            
ATOM    455  R2  CHO   137      47.692  12.020  27.429  1.00  0.00            
ATOM    456  R3  CHO   137      47.542  14.120  29.179  1.00  0.00            
ATOM    457  R4  CHO   137      48.792  11.970  30.679  1.00  0.00            
ATOM    458  R5  CHO   137      46.992  13.070  31.279  1.00  0.00            
ATOM    459  C1  CHO   137      49.292  13.820  34.229  1.00  0.00           C
ATOM    460  C2  CHO   137      48.692  14.570  38.679  1.00  0.00           C
ATOM    461  ROH CHO   138      18.642  36.120  37.229  1.00  0.00            
ATOM    462  R1  CHO   138      18.342  35.820  34.429  1.00  0.00            
ATOM    463  R2  CHO   138      16.642  37.370  32.929  1.00  0.00            
ATOM    464  R3  CHO   138      18.892  37.870  31.479  1.00  0.00            
ATOM    465  R4  CHO   138      16.692  38.870  29.779  1.00  0.00            
ATOM    466  R5  CHO   138      18.242  37.420  29.229  1.00  0.00            
ATOM    467  C1  CHO   138      18.842  40.170  26.629  1.00  0.00           C
ATOM    468  C2  CHO   138      17.642  39.870  23.129  1.00  0.00           C
ATOM    469  ROH CHO   139      32.542  43.820  25.929  1.00  0.00            
ATOM    470  R1  CHO   139      33.092  44.770  28.579  1.00  0.00            
ATOM    471  R2  CHO   139      31.092  45.620  30.279  1.00  0.00            
ATOM    472  R3  CHO   139      32.242  43.770  31.979  1.00  0.00            
ATOM    473  R4  CHO   139      30.042  44.970  33.529  1.00  0.00            
ATOM    474  R5  CHO   139      32.142  44.770  34.129  1.00  0.00            
ATOM    475  C1  CHO   139      30.492  42.820  36.979  1.00  0.00           C
ATOM    476  C2  CHO   139      27.692  42.720  39.179  1.00  0.00           C
ATOM    477  ROH CHO   140     185.942  90.420  54.129  1.00  0.00            
ATOM    478  R1  CHO   140     186.942  91.520  51.779  1.00  0.00            
ATOM    479  R2  CHO   140     185.892  90.970  49.279  1.00  0.00            
ATOM    480  R3  CHO   140     185.642  93.670  49.079  1.00  0.00            
ATOM    481  R4  CHO   140     185.242  92.720  46.379  1.00  0.00            
ATOM    482  R5  CHO   140     186.692  94.220  46.979  1.00  0.00            
ATOM    483  C1  CHO   140     184.642  96.270  44.529  1.00  0.00           C
ATOM    484  C2  CHO   140     185.842  95.670  40.979  1.00  0.00           C
ATOM    485  ROH CHO   141     144.292  36.420  26.579  1.00  0.00            
ATOM    486  R1  CHO   141     144.192  37.870  28.979  1.00  0.00            
ATOM    487  R2  CHO   141     142.792  36.970  31.179  1.00  0.00            
ATOM    488  R3  CHO   141     145.142  37.320  32.479  1.00  0.00            
ATOM    489  R4  CHO   141     143.342  36.320  34.529  1.00  0.00            
ATOM    490  R5  CHO   141     144.592  38.120  34.629  1.00  0.00            
ATOM    491  C1  CHO   141     145.892  36.270  37.679  1.00  0.00           C
ATOM    492  C2  CHO   141     142.842  34.970  39.779  1.00  0.00           C
ATOM    493  ROH CHO   142     105.442  93.470  30.779  1.00  0.00            
ATOM    494  R1  CHO   142     104.892  91.870  33.079  1.00  0.00            
ATOM    495  R2  CHO   142     106.592  91.670  35.229  1.00  0.00            
ATOM    496  R3  CHO   142     104.392  92.420  36.629  1.00  0.00            
ATOM    497  R4  CHO   142     106.342  91.570  38.629  1.00  0.00            
ATOM    498  R5  CHO   142     104.292  90.870  38.429  1.00  0.00            
ATOM    499  C1  CHO   142     104.142  92.220  41.979  1.00  0.00           C
ATOM    500  C2  CHO   142     107.142  92.470  44.679  1.00  0.00           C
ATOM    501  ROH CHO   143     137.792 226.270  30.879  1.00  0.00            
ATOM    502  R1  CHO   143     136.342 224.570  32.629  1.00  0.00            
ATOM    503  R2  CHO   143     135.042 222.320  31.729  1.00  0.00            
ATOM    504  R3  CHO   143     136.492 221.120  33.679  1.00  0.00            
ATOM    505  R4  CHO   143     134.292 219.270  33.179  1.00  0.00            
ATOM    506  R5  CHO   143     134.892 220.070  35.129  1.00  0.00            
ATOM    507  C1  CHO   143     135.242 216.320  35.829  1.00  0.00           C
ATOM    508  C2  CHO   143     135.142 214.570  38.479  1.00  0.00           C
ATOM    509  ROH CHO   144     152.842 139.570  25.879  1.00  0.00            
ATOM    510  R1  CHO   144     150.692 139.520  27.729  1.00  0.00            
ATOM    511  R2  CHO   144     150.792 138.020  30.079  1.00  0.00            
ATOM    512  R3  CHO   144     150.192 140.420  31.229  1.00  0.00            
ATOM    513  R4  CHO   144     149.542 138.420  33.279  1.00  0.00            
ATOM    514  R5  CHO   144     148.242 139.970  32.529  1.00  0.00            
ATOM    515  C1  CHO   144     148.292 140.870  36.229  1.00  0.00           C
ATOM    516  C2  CHO   144     150.242 141.420  39.579  1.00  0.00           C
ATOM    517  ROH CHO   145     116.142  72.870  61.379  1.00  0.00            
ATOM    518  R1  CHO   145     114.792  72.220  58.979  1.00  0.00            
ATOM    519  R2  CHO   145     115.092  73.670  56.679  1.00  0.00            
ATOM    520  R3  CHO   145     115.692  71.220  55.629  1.00  0.00            
ATOM    521  R4  CHO   145     114.592  72.770  53.379  1.00  0.00            
ATOM    522  R5  CHO   145     113.892  70.820  54.029  1.00  0.00            
ATOM    523  C1  CHO   145     114.842  69.920  50.479  1.00  0.00           C
ATOM    524  C2  CHO   145     114.642  69.370  47.229  1.00  0.00           C
ATOM    525  ROH CHO   146     152.442 155.620  20.379  1.00  0.00            
ATOM    526  R1  CHO   146     151.942 155.870  23.179  1.00  0.00            
ATOM    527  R2  CHO   146     153.942 156.020  25.079  1.00  0.00            
ATOM    528  R3  CHO   146     152.692 158.320  25.779  1.00  0.00            
ATOM    529  R4  CHO   146     153.942 157.370  28.229  1.00  0.00            
ATOM    530  R5  CHO   146     151.842 157.870  27.979  1.00  0.00            
ATOM    531  C1  CHO   146     152.792 160.320  30.779  1.00  0.00           C
ATOM    532  C2  CHO   146     152.292 161.920  33.979  1.00  0.00           C
ATOM    533  ROH CHO   147     190.892  82.220  41.029  1.00  0.00            
ATOM    534  R1  CHO   147     192.792  82.420  43.129  1.00  0.00            
ATOM    535  R2  CHO   147     193.242  84.720  44.579  1.00  0.00            
ATOM    536  R3  CHO   147     192.792  83.070  46.679  1.00  0.00            
ATOM    537  R4  CHO   147     193.592  85.670  47.879  1.00  0.00            
ATOM    538  R5  CHO   147     194.492  83.720  48.279  1.00  0.00            
ATOM    539  C1  CHO   147     193.342  84.670  51.779  1.00  0.00           C
ATOM    540  C2  CHO   147     193.092  85.320  55.579  1.00  0.00           C
ATOM    541  ROH CHO   148      90.042 205.720  37.929  1.00  0.00            
ATOM    542  R1  CHO   148      92.392 205.670  39.529  1.00  0.00            
ATOM    543  R2  CHO   148      92.942 207.570  41.429  1.00  0.00            
ATOM    544  R3  CHO   148      93.142 205.420  43.079  1.00  0.00            
ATOM    545  R4  CHO   148      94.592 207.570  44.479  1.00  0.00            
ATOM    546  R5  CHO   148      95.342 205.570  43.979  1.00  0.00            
ATOM    547  C1  CHO   148      95.792 205.520  47.779  1.00  0.00           C
ATOM    548  C2  CHO   148      98.542 205.670  49.579  1.00  0.00           C
ATOM    549  ROH CHO   149      74.742 116.520  38.529  1.00  0.00            
ATOM    550  R1  CHO   149      73.042 116.470  40.779  1.00  0.00            
ATOM    551  R2  CHO   149      73.992 116.720  43.329  1.00  0.00            
ATOM    552  R3  CHO   149      72.142 118.720  43.479  1.00  0.00            
ATOM    553  R4  CHO   149      72.992 118.270  46.279  1.00  0.00            
ATOM    554  R5  CHO   149      70.942 118.270  45.529  1.00  0.00            
ATOM    555  C1  CHO   149      70.692 121.070  48.079  1.00  0.00           C
ATOM    556  C2  CHO   149      68.542 119.770  50.729  1.00  0.00           C
ATOM    557  ROH CHO   150     176.492 148.120  51.729  1.00  0.00            
ATOM    558  R1  CHO   150     177.492 146.420  49.679  1.00  0.00            
ATOM    559  R2  CHO   150     176.142 145.970  47.329  1.00  0.00            
ATOM    560  R3  CHO   150     178.492 146.770  46.229  1.00  0.00            
ATOM    561  R4  CHO   150     177.092 145.520  44.029  1.00  0.00            
ATOM    562  R5  CHO   150     179.092 145.020  44.679  1.00  0.00            
ATOM    563  C1  CHO   150     179.792 145.970  41.079  1.00  0.00           C
ATOM    564  C2  CHO   150     179.842 143.170  37.629  1.00  0.00           C
ATOM    565  ROH CHO   151     162.142 184.920  40.279  1.00  0.00            
ATOM    566  R1  CHO   151     162.542 186.220  37.779  1.00  0.00            
ATOM    567  R2  CHO   151     164.242 185.170  35.829  1.00  0.00            
ATOM    568  R3  CHO   151     161.992 185.370  34.279  1.00  0.00            
ATOM    569  R4  CHO   151     164.192 186.220  32.529  1.00  0.00            
ATOM    570  R5  CHO   151     162.392 187.320  32.929  1.00  0.00            
ATOM    571  C1  CHO   151     162.092 187.020  29.129  1.00  0.00           C
ATOM    572  C2  CHO   151     160.992 186.920  26.079  1.00  0.00           C
ATOM    573  ROH CHO   152      67.542 223.220  38.379  1.00  0.00            
ATOM    574  R1  CHO   152      66.192 224.070  40.729  1.00  0.00            
ATOM    575  R2  CHO   152      65.042 222.320  42.479  1.00  0.00            
ATOM    576  R3  CHO   152      66.592 223.570  44.329  1.00  0.00            
ATOM    577  R4  CHO   152      64.092 223.120  45.729  1.00  0.00            
ATOM    578  R5  CHO   152      65.142 225.020  45.529  1.00  0.00            
ATOM    579  C1  CHO   152      65.042 224.720  49.329  1.00  0.00           C
ATOM    580  C2  CHO   152      64.392 224.220  52.579  1.00  0.00           C
ATOM    581  ROH CHO   153      26.342 155.020  39.879  1.00  0.00            
ATOM    582  R1  CHO   153      28.392 155.620  41.729  1.00  0.00            
ATOM    583  R2  CHO   153      28.342 157.870  43.329  1.00  0.00            
ATOM    584  R3  CHO   153      28.592 156.070  45.329  1.00  0.00            
ATOM    585  R4  CHO   153      29.342 158.670  46.529  1.00  0.00            
ATOM    586  R5  CHO   153      30.492 156.820  46.579  1.00  0.00            
ATOM    587  C1  CHO   153      30.142 157.420  50.329  1.00  0.00           C
ATOM    588  C2  CHO   153      31.742 157.320  54.329  1.00  0.00           C
ATOM    589  ROH CHO   154      23.942 192.120  41.479  1.00  0.00            
ATOM    590  R1  CHO   154      24.392 191.620  44.229  1.00  0.00            
ATOM    591  R2  CHO   154      25.592 193.520  45.879  1.00  0.00            
ATOM    592  R3  CHO   154      23.342 193.170  47.379  1.00  0.00            
ATOM    593  R4  CHO   154      25.292 194.220  49.229  1.00  0.00            
ATOM    594  R5  CHO   154      24.142 192.420  49.479  1.00  0.00            
ATOM    595  C1  CHO   154      22.992 194.320  52.579  1.00  0.00           C
ATOM    596  C2  CHO   154      26.292 193.820  55.079  1.00  0.00           C
ATOM    597  ROH CHO   155     150.292 151.220  34.779  1.00  0.00            
ATOM    598  R1  CHO   155     148.992 149.720  32.729  1.00  0.00            
ATOM    599  R2  CHO   155     146.342 150.220  31.979  1.00  0.00            
ATOM    600  R3  CHO   155     147.442 150.470  29.529  1.00  0.00            
ATOM    601  R4  CHO   155     144.542 150.420  29.079  1.00  0.00            
ATOM    602  R5  CHO   155     145.992 149.120  28.129  1.00  0.00            
ATOM    603  C1  CHO   155     144.492 150.770  25.029  1.00  0.00           C
ATOM    604  C2  CHO   155     144.392 148.470  21.979  1.00  0.00           C
ATOM    605  ROH CHO   156      91.442 191.070  46.129  1.00  0.00            
ATOM    606  R1  CHO   156      90.842 191.070  43.379  1.00  0.00            
ATOM    607  R2  CHO   156      92.692 191.720  41.429  1.00  0.00            
ATOM    608  R3  CHO   156      91.992 189.320  40.379  1.00  0.00            
ATOM    609  R4  CHO   156      92.792 190.920  38.079  1.00  0.00            
ATOM    610  R5  CHO   156      90.892 189.870  38.329  1.00  0.00            
ATOM    611  C1  CHO   156      92.192 188.170  35.129  1.00  0.00           C
ATOM    612  C2  CHO   156      90.592 192.320  33.879  1.00  0.00           C
ATOM    613  ROH CHO   157     215.242  11.620  29.079  1.00  0.00            
ATOM    614  R1  CHO   157     214.092  12.570  31.479  1.00  0.00            
ATOM    615  R2  CHO   157     214.942  11.720  33.979  1.00  0.00            
ATOM    616  R3  CHO   157     215.192  14.420  34.429  1.00  0.00            
ATOM    617  R4  CHO   157     214.592  13.270  37.029  1.00  0.00            
ATOM    618  R5  CHO   157     213.542  14.920  36.079  1.00  0.00            
ATOM    619  C1  CHO   157     214.642  16.670  39.279  1.00  0.00           C
ATOM    620  C2  CHO   157     213.942  18.020  43.529  1.00  0.00           C
ATOM    621  ROH CHO   158     227.142  13.020  48.229  1.00  0.00            
ATOM    622  R1  CHO   158     225.292  13.470  46.179  1.00  0.00            
ATOM    623  R2  CHO   158     225.942  14.720  43.779  1.00  0.00            
ATOM    624  R3  CHO   158     224.892  12.420  42.729  1.00  0.00            
ATOM    625  R4  CHO   158     225.692  14.070  40.429  1.00  0.00            
ATOM    626  R5  CHO   158     223.692  13.220  40.779  1.00  0.00            
ATOM    627  C1  CHO   158     224.542  11.570  37.429  1.00  0.00           C
ATOM    628  C2  CHO   158     224.542  10.220  33.229  1.00  0.00           C
ATOM    629  ROH CHO   159      22.592 144.220  40.029  1.00  0.00            
ATOM    630  R1  CHO   159      20.792 143.470  37.979  1.00  0.00            
ATOM    631  R2  CHO   159      20.692 144.720  35.529  1.00  0.00            
ATOM    632  R3  CHO   159      20.992 142.220  34.579  1.00  0.00            
ATOM    633  R4  CHO   159      19.892 143.770  32.329  1.00  0.00            
ATOM    634  R5  CHO   159      19.092 141.870  33.179  1.00  0.00            
ATOM    635  C1  CHO   159      19.742 140.820  29.579  1.00  0.00           C
ATOM    636  C2  CHO   159      18.992 140.570  26.179  1.00  0.00           C
ATOM    637  ROH CHO   160      10.592 200.370  53.229  1.00  0.00            
ATOM    638  R1  CHO   160      11.192 199.820  50.479  1.00  0.00            
ATOM    639  R2  CHO   160       9.542 200.570  48.429  1.00  0.00            
ATOM    640  R3  CHO   160      11.742 201.770  47.479  1.00  0.00            
ATOM    641  R4  CHO   160      10.392 200.770  45.079  1.00  0.00            
ATOM    642  R5  CHO   160      12.492 200.420  45.679  1.00  0.00            
ATOM    643  C1  CHO   160      12.992 202.020  42.229  1.00  0.00           C
ATOM    644  C2  CHO   160      15.792 202.920  38.429  1.00  0.00           C
ATOM    645  ROH CHO   161     197.892 138.120  34.079  1.00  0.00            
ATOM    646  R1  CHO   161     196.892 135.820  35.329  1.00  0.00            
ATOM    647  R2  CHO   161     197.742 134.970  37.829  1.00  0.00            
ATOM    648  R3  CHO   161     195.092 135.020  38.429  1.00  0.00            
ATOM    649  R4  CHO   161     196.292 133.320  40.479  1.00  0.00            
ATOM    650  R5  CHO   161     194.592 132.820  39.179  1.00  0.00            
ATOM    651  C1  CHO   161     192.942 132.470  42.579  1.00  0.00           C
ATOM    652  C2  CHO   161     191.142 129.870  42.579  1.00  0.00           C
ATOM    653  ROH CHO   162     147.392 102.720  29.679  1.00  0.00            
ATOM    654  R1  CHO   162     147.092 102.670  32.479  1.00  0.00            
ATOM    655  R2  CHO   162     146.492 100.420  33.929  1.00  0.00            
ATOM    656  R3  CHO   162     148.742 101.020  35.279  1.00  0.00            
ATOM    657  R4  CHO   162     146.892 100.170  37.329  1.00  0.00            
ATOM    658  R5  CHO   162     147.992 102.020  37.329  1.00  0.00            
ATOM    659  C1  CHO   162     149.192 100.620  40.629  1.00  0.00           C
ATOM    660  C2  CHO   162     147.342 101.470  43.679  1.00  0.00           C
ATOM    661  ROH CHO   163     199.192  52.520  32.079  1.00  0.00            
ATOM    662  R1  CHO   163     197.642  50.220  32.829  1.00  0.00            
ATOM    663  R2  CHO   163     198.792  48.070  34.129  1.00  0.00            
ATOM    664  R3  CHO   163     196.792  48.520  35.929  1.00  0.00            
ATOM    665  R4  CHO   163     197.792  45.870  36.579  1.00  0.00            
ATOM    666  R5  CHO   163     195.692  46.420  36.179  1.00  0.00            
ATOM    667  C1  CHO   163     195.342  45.020  39.729  1.00  0.00           C
ATOM    668  C2  CHO   163     196.742  43.470  42.929  1.00  0.00           C
ATOM    669  ROH CHO   164      92.942 134.120  34.979  1.00  0.00            
ATOM    670  R1  CHO   164      92.592 132.220  32.879  1.00  0.00            
ATOM    671  R2  CHO   164      92.442 133.020  30.229  1.00  0.00            
ATOM    672  R3  CHO   164      94.492 131.220  29.929  1.00  0.00            
ATOM    673  R4  CHO   164      93.092 131.220  27.379  1.00  0.00            
ATOM    674  R5  CHO   164      93.542 129.470  28.629  1.00  0.00            
ATOM    675  C1  CHO   164      95.392 128.470  25.429  1.00  0.00           C
ATOM    676  C2  CHO   164      98.842 126.320  23.279  1.00  0.00           C
ATOM    677  ROH CHO   165     207.942 199.720  49.979  1.00  0.00            
ATOM    678  R1  CHO   165     208.542 198.320  47.579  1.00  0.00            
ATOM    679  R2  CHO   165     206.542 197.620  45.779  1.00  0.00            
ATOM    680  R3  CHO   165     208.192 198.920  44.029  1.00  0.00            
ATOM    681  R4  CHO   165     206.642 197.070  42.329  1.00  0.00            
ATOM    682  R5  CHO   165     208.792 197.270  42.429  1.00  0.00            
ATOM    683  C1  CHO   165     208.192 198.020  38.729  1.00  0.00           C
ATOM    684  C2  CHO   165     206.092 198.420  34.279  1.00  0.00           C
ATOM    685  ROH CHO   166     151.642 223.020  30.929  1.00  0.00            
ATOM    686  R1  CHO   166     150.592 222.670  33.529  1.00  0.00            
ATOM    687  R2  CHO   166     152.142 221.670  35.629  1.00  0.00            
ATOM    688  R3  CHO   166     151.292 223.920  36.829  1.00  0.00            
ATOM    689  R4  CHO   166     152.992 222.570  38.829  1.00  0.00            
ATOM    690  R5  CHO   166     150.942 223.270  39.129  1.00  0.00            
ATOM    691  C1  CHO   166     152.742 225.220  41.879  1.00  0.00           C
ATOM    692  C2  CHO   166     153.642 223.670  44.979  1.00  0.00           C
ATOM    693  ROH CHO   167     215.592   9.720  17.679  1.00  0.00            
ATOM    694  R1  CHO   167     214.392  12.170  16.829  1.00  0.00            
ATOM    695  R2  CHO   167     211.792  12.270  15.829  1.00  0.00            
ATOM    696  R3  CHO   167     211.492  14.170  17.829  1.00  0.00            
ATOM    697  R4  CHO   167     209.742  15.070  15.629  1.00  0.00            
ATOM    698  R5  CHO   167     211.292  16.220  16.629  1.00  0.00            
ATOM    699  C1  CHO   167     208.242  18.420  17.379  1.00  0.00           C
ATOM    700  C2  CHO   167     207.692  22.970  16.279  1.00  0.00           C
ATOM    701  ROH CHO   168     102.142  80.070  61.579  1.00  0.00            
ATOM    702  R1  CHO   168     101.092  79.470  59.029  1.00  0.00            
ATOM    703  R2  CHO   168     102.442  79.920  56.679  1.00  0.00            
ATOM    704  R3  CHO   168     101.942  77.270  56.279  1.00  0.00            
ATOM    705  R4  CHO   168     102.342  78.420  53.579  1.00  0.00            
ATOM    706  R5  CHO   168     100.642  77.270  54.279  1.00  0.00            
ATOM    707  C1  CHO   168     101.792  75.070  51.379  1.00  0.00           C
ATOM    708  C2  CHO   168     100.892  76.920  48.729  1.00  0.00           C
ATOM    709  ROH CHO   169     123.592  63.470  59.479  1.00  0.00            
ATOM    710  R1  CHO   169     122.292  62.070  57.429  1.00  0.00            
ATOM    711  R2  CHO   169     121.042  63.320  55.279  1.00  0.00            
ATOM    712  R3  CHO   169     122.692  61.720  53.829  1.00  0.00            
ATOM    713  R4  CHO   169     120.592  62.520  51.979  1.00  0.00            
ATOM    714  R5  CHO   169     121.192  60.470  52.429  1.00  0.00            
ATOM    715  C1  CHO   169     121.792  60.520  48.629  1.00  0.00           C
ATOM    716  C2  CHO   169     124.142  61.270  45.579  1.00  0.00           C
ATOM    717  ROH CHO   170     212.642 137.670  56.429  1.00  0.00            
ATOM    718  R1  CHO   170     214.042 139.270  54.529  1.00  0.00            
ATOM    719  R2  CHO   170     215.692 141.370  55.279  1.00  0.00            
ATOM    720  R3  CHO   170     217.492 140.020  53.729  1.00  0.00            
ATOM    721  R4  CHO   170     218.642 142.720  54.079  1.00  0.00            
ATOM    722  R5  CHO   170     218.292 141.670  52.179  1.00  0.00            
ATOM    723  C1  CHO   170     222.092 142.270  51.979  1.00  0.00           C
ATOM    724  C2  CHO   170     225.992 140.720  52.729  1.00  0.00           C
ATOM    725  ROH CHO   171     134.642 185.120  32.629  1.00  0.00            
ATOM    726  R1  CHO   171     135.442 187.470  31.329  1.00  0.00            
ATOM    727  R2  CHO   171     133.792 188.970  29.729  1.00  0.00            
ATOM    728  R3  CHO   171     134.492 191.020  31.329  1.00  0.00            
ATOM    729  R4  CHO   171     132.842 192.270  29.279  1.00  0.00            
ATOM    730  R5  CHO   171     134.892 192.870  29.879  1.00  0.00            
ATOM    731  C1  CHO   171     132.992 196.120  30.579  1.00  0.00           C
ATOM    732  C2  CHO   171     130.592 199.120  29.479  1.00  0.00           C
ATOM    733  ROH CHO   172     126.342 208.370  42.979  1.00  0.00            
ATOM    734  R1  CHO   172     124.692 206.870  41.229  1.00  0.00            
ATOM    735  R2  CHO   172     124.442 207.520  38.529  1.00  0.00            
ATOM    736  R3  CHO   172     125.192 204.920  38.179  1.00  0.00            
ATOM    737  R4  CHO   172     124.142 205.770  35.579  1.00  0.00            
ATOM    738  R5  CHO   172     123.492 204.020  36.679  1.00  0.00            
ATOM    739  C1  CHO   172     124.692 202.320  33.479  1.00  0.00           C
ATOM    740  C2  CHO   172     123.342 198.420  30.629  1.00  0.00           C
ATOM    741  ROH CHO   173      46.092 150.620  37.379  1.00  0.00            
ATOM    742  R1  CHO   173      46.542 150.370  34.579  1.00  0.00            
ATOM    743  R2  CHO   173      46.042 148.020  33.179  1.00  0.00            
ATOM    744  R3  CHO   173      44.542 149.670  31.629  1.00  0.00            
ATOM    745  R4  CHO   173      44.342 147.020  30.329  1.00  0.00            
ATOM    746  R5  CHO   173      44.992 148.870  29.379  1.00  0.00            
ATOM    747  C1  CHO   173      41.992 147.970  27.179  1.00  0.00           C
ATOM    748  C2  CHO   173      41.842 146.620  23.729  1.00  0.00           C
ATOM    749  ROH CHO   174     123.742  26.370  23.279  1.00  0.00            
ATOM    750  R1  CHO   174     122.492  26.520  25.829  1.00  0.00            
ATOM    751  R2  CHO   174     122.942  24.720  27.829  1.00  0.00            
ATOM    752  R3  CHO   174     123.542  26.970  29.279  1.00  0.00            
ATOM    753  R4  CHO   174     123.392  24.820  31.279  1.00  0.00            
ATOM    754  R5  CHO   174     122.342  26.670  31.329  1.00  0.00            
ATOM    755  C1  CHO   174     124.242  26.970  34.579  1.00  0.00           C
ATOM    756  C2  CHO   174     125.592  28.420  38.579  1.00  0.00           C
ATOM    757  ROH CHO   175       8.442 122.820  43.879  1.00  0.00            
ATOM    758  R1  CHO   175       9.092 120.920  45.829  1.00  0.00            
ATOM    759  R2  CHO   175       9.892 121.620  48.379  1.00  0.00            
ATOM    760  R3  CHO   175       7.892 119.920  49.129  1.00  0.00            
ATOM    761  R4  CHO   175       9.642 120.070  51.479  1.00  0.00            
ATOM    762  R5  CHO   175       8.992 118.270  50.479  1.00  0.00            
ATOM    763  C1  CHO   175       7.642 117.620  53.979  1.00  0.00           C
ATOM    764  C2  CHO   175       7.042 119.120  56.429  1.00  0.00           C
ATOM    765  ROH CHO   176     154.442  20.970  45.679  1.00  0.00            
ATOM    766  R1  CHO   176     153.292  21.920  43.279  1.00  0.00            
ATOM    767  R2  CHO   176     152.592  24.570  42.929  1.00  0.00            
ATOM    768  R3  CHO   176     154.192  24.370  40.729  1.00  0.00            
ATOM    769  R4  CHO   176     151.742  25.670  39.779  1.00  0.00            
ATOM    770  R5  CHO   176     152.642  23.870  38.979  1.00  0.00            
ATOM    771  C1  CHO   176     152.692  26.120  35.879  1.00  0.00           C
ATOM    772  C2  CHO   176     153.442  25.670  32.229  1.00  0.00           C
ATOM    773  ROH CHO   177     207.492 116.070  43.829  1.00  0.00            
ATOM    774  R1  CHO   177     206.342 117.220  46.129  1.00  0.00            
ATOM    775  R2  CHO   177     204.742 115.770  47.879  1.00  0.00            
ATOM    776  R3  CHO   177     206.542 116.670  49.729  1.00  0.00            
ATOM    777  R4  CHO   177     204.042 116.070  51.229  1.00  0.00            
ATOM    778  R5  CHO   177     205.192 117.970  51.229  1.00  0.00            
ATOM    779  C1  CHO   177     205.342 117.070  54.929  1.00  0.00           C
ATOM    780  C2  CHO   177     206.642 115.920  57.629  1.00  0.00           C
ATOM    781  ROH CHO   178     164.892 169.820  35.429  1.00  0.00            
ATOM    782  R1  CHO   178     164.342 172.120  36.979  1.00  0.00            
ATOM    783  R2  CHO   178     162.642 174.120  36.129  1.00  0.00            
ATOM    784  R3  CHO   178     161.442 173.620  38.529  1.00  0.00            
ATOM    785  R4  CHO   178     160.592 176.370  37.779  1.00  0.00            
ATOM    786  R5  CHO   178     161.542 175.720  39.679  1.00  0.00            
ATOM    787  C1  CHO   178     158.292 177.220  40.979  1.00  0.00           C
ATOM    788  C2  CHO   178     158.192 181.270  41.279  1.00  0.00           C
ATOM    789  ROH CHO   179     140.142 141.370  38.279  1.00  0.00            
ATOM    790  R1  CHO   179     140.692 142.820  40.679  1.00  0.00            
ATOM    791  R2  CHO   179     140.392 145.570  40.829  1.00  0.00            
ATOM    792  R3  CHO   179     138.792 144.920  42.929  1.00  0.00            
ATOM    793  R4  CHO   179     139.142 147.870  43.129  1.00  0.00            
ATOM    794  R5  CHO   179     139.542 146.420  44.679  1.00  0.00            
ATOM    795  C1  CHO   179     136.942 148.570  46.429  1.00  0.00           C
ATOM    796  C2  CHO   179     135.642 150.270  49.179  1.00  0.00           C
ATOM    797  ROH CHO   180      91.642 106.220  40.379  1.00  0.00            
ATOM    798  R1  CHO   180      91.092 104.770  37.979  1.00  0.00            
ATOM    799  R2  CHO   180      90.292 105.970  35.629  1.00  0.00            
ATOM    800  R3  CHO   180      92.442 104.670  34.629  1.00  0.00            
ATOM    801  R4  CHO   180      90.592 104.970  32.379  1.00  0.00            
ATOM    802  R5  CHO   180      91.442 103.070  33.079  1.00  0.00            
ATOM    803  C1  CHO   180      92.742 103.070  29.479  1.00  0.00           C
ATOM    804  C2  CHO   180      92.242 102.720  25.379  1.00  0.00           C
ATOM    805  ROH CHO   181      70.892 171.770  27.179  1.00  0.00            
ATOM    806  R1  CHO   181      70.892 174.370  28.279  1.00  0.00            
ATOM    807  R2  CHO   181      70.892 174.820  30.979  1.00  0.00            
ATOM    808  R3  CHO   181      73.092 176.320  30.429  1.00  0.00            
ATOM    809  R4  CHO   181      72.042 177.470  32.929  1.00  0.00            
ATOM    810  R5  CHO   181      72.492 178.570  31.079  1.00  0.00            
ATOM    811  C1  CHO   181      74.792 180.370  33.529  1.00  0.00           C
ATOM    812  C2  CHO   181      72.592 180.420  37.829  1.00  0.00           C
ATOM    813  ROH CHO   182      60.742 100.220  51.779  1.00  0.00            
ATOM    814  R1  CHO   182      61.742 100.070  49.129  1.00  0.00            
ATOM    815  R2  CHO   182      60.442 101.170  46.979  1.00  0.00            
ATOM    816  R3  CHO   182      62.792 102.420  46.579  1.00  0.00            
ATOM    817  R4  CHO   182      61.342 102.720  44.029  1.00  0.00            
ATOM    818  R5  CHO   182      63.342 101.920  44.279  1.00  0.00            
ATOM    819  C1  CHO   182      64.142 104.820  41.979  1.00  0.00           C
ATOM    820  C2  CHO   182      65.192 107.020  39.579  1.00  0.00           C
ATOM    821  ROH CHO   183      23.442 218.370  51.029  1.00  0.00            
ATOM    822  R1  CHO   183      24.092 218.120  48.279  1.00  0.00            
ATOM    823  R2  CHO   183      22.492 219.070  46.279  1.00  0.00            
ATOM    824  R3  CHO   183      24.742 220.370  45.479  1.00  0.00            
ATOM    825  R4  CHO   183      23.542 219.420  42.979  1.00  0.00            
ATOM    826  R5  CHO   183      25.592 219.070  43.679  1.00  0.00            
ATOM    827  C1  CHO   183      26.292 220.820  40.379  1.00  0.00           C
ATOM    828  C2  CHO   183      26.842 218.620  37.729  1.00  0.00           C
ATOM    829  ROH CHO   184      85.892  18.570  56.629  1.00  0.00            
ATOM    830  R1  CHO   184      86.542  18.670  53.879  1.00  0.00            
ATOM    831  R2  CHO   184      87.692  16.570  52.529  1.00  0.00            
ATOM    832  R3  CHO   184      85.542  16.920  50.879  1.00  0.00            
ATOM    833  R4  CHO   184      87.342  15.070  49.429  1.00  0.00            
ATOM    834  R5  CHO   184      86.542  16.920  48.679  1.00  0.00            
ATOM    835  C1  CHO   184      85.142  14.520  46.079  1.00  0.00           C
ATOM    836  C2  CHO   184      86.042  13.520  42.679  1.00  0.00           C
ATOM    837  ROH CHO   185      68.392 216.870  51.679  1.00  0.00            
ATOM    838  R1  CHO   185      69.692 215.470  49.629  1.00  0.00            
ATOM    839  R2  CHO   185      68.292 214.070  47.679  1.00  0.00            
ATOM    840  R3  CHO   185      69.792 215.620  45.979  1.00  0.00            
ATOM    841  R4  CHO   185      69.242 213.170  44.479  1.00  0.00            
ATOM    842  R5  CHO   185      71.192 214.020  44.829  1.00  0.00            
ATOM    843  C1  CHO   185      71.142 214.070  41.029  1.00  0.00           C
ATOM    844  C2  CHO   185      70.792 215.120  37.029  1.00  0.00           C
ATOM    845  ROH CHO   186     192.642  17.320  27.379  1.00  0.00            
ATOM    846  R1  CHO   186     191.542  16.720  24.829  1.00  0.00            
ATOM    847  R2  CHO   186     192.442  17.970  22.529  1.00  0.00            
ATOM    848  R3  CHO   186     192.792  15.420  21.679  1.00  0.00            
ATOM    849  R4  CHO   186     193.142  17.070  19.279  1.00  0.00            
ATOM    850  R5  CHO   186     191.792  15.370  19.529  1.00  0.00            
ATOM    851  C1  CHO   186     193.892  14.170  16.579  1.00  0.00           C
ATOM    852  C2  CHO   186     193.592  13.170  13.479  1.00  0.00           C
ATOM    853  ROH CHO   187       3.492  28.970  26.629  1.00  0.00            
ATOM    854  R1  CHO   187       5.092  27.020  27.879  1.00  0.00            
ATOM    855  R2  CHO   187       7.342  27.670  29.379  1.00  0.00            
ATOM    856  R3  CHO   187       6.092  26.220  31.279  1.00  0.00            
ATOM    857  R4  CHO   187       8.792  26.670  32.329  1.00  0.00            
ATOM    858  R5  CHO   187       7.792  24.770  32.129  1.00  0.00            
ATOM    859  C1  CHO   187       8.492  24.770  35.879  1.00  0.00           C
ATOM    860  C2  CHO   187       8.292  22.220  38.679  1.00  0.00           C
ATOM    861  ROH CHO   188     181.892 212.720  33.929  1.00  0.00            
ATOM    862  R1  CHO   188     182.992 212.570  36.529  1.00  0.00            
ATOM    863  R2  CHO   188     181.792 211.120  38.579  1.00  0.00            
ATOM    864  R3  CHO   188     184.192 209.920  38.729  1.00  0.00            
ATOM    865  R4  CHO   188     182.842 209.170  41.229  1.00  0.00            
ATOM    866  R5  CHO   188     184.792 210.070  41.029  1.00  0.00            
ATOM    867  C1  CHO   188     185.692 206.870  42.929  1.00  0.00           C
ATOM    868  C2  CHO   188     185.342 208.220  46.179  1.00  0.00           C
ATOM    869  ROH CHO   189     103.042  22.120  51.829  1.00  0.00            
ATOM    870  R1  CHO   189     102.942  21.620  49.029  1.00  0.00            
ATOM    871  R2  CHO   189     100.542  21.820  47.579  1.00  0.00            
ATOM    872  R3  CHO   189     102.042  23.520  46.079  1.00  0.00            
ATOM    873  R4  CHO   189      99.692  22.870  44.429  1.00  0.00            
ATOM    874  R5  CHO   189     101.792  22.720  43.829  1.00  0.00            
ATOM    875  C1  CHO   189     100.542  25.120  41.129  1.00  0.00           C
ATOM    876  C2  CHO   189     100.542  26.720  38.329  1.00  0.00           C
ATOM    877  ROH CHO   190     166.492 165.170  18.029  1.00  0.00            
ATOM    878  R1  CHO   190     165.592 166.270  20.479  1.00  0.00            
ATOM    879  R2  CHO   190     165.342 164.820  22.779  1.00  0.00            
ATOM    880  R3  CHO   190     166.942 166.770  23.779  1.00  0.00            
ATOM    881  R4  CHO   190     164.942 166.270  25.879  1.00  0.00            
ATOM    882  R5  CHO   190     165.392 168.170  25.029  1.00  0.00            
ATOM    883  C1  CHO   190     166.192 168.970  28.679  1.00  0.00           C
ATOM    884  C2  CHO   190     168.742 168.970  31.979  1.00  0.00           C
ATOM    885  ROH CHO   191      18.992  62.120  38.479  1.00  0.00            
ATOM    886  R1  CHO   191      20.242  61.220  36.079  1.00  0.00            
ATOM    887  R2  CHO   191      18.892  59.920  34.079  1.00  0.00            
ATOM    888  R3  CHO   191      19.892  61.920  32.529  1.00  0.00            
ATOM    889  R4  CHO   191      19.892  59.520  30.779  1.00  0.00            
ATOM    890  R5  CHO   191      21.592  60.820  31.179  1.00  0.00            
ATOM    891  C1  CHO   191      21.392  61.170  27.429  1.00  0.00           C
ATOM    892  C2  CHO   191      23.092  63.470  24.579  1.00  0.00           C
ATOM    893  ROH CHO   192      94.792 229.870  32.379  1.00  0.00            
ATOM    894  R1  CHO   192      95.292 229.420  29.629  1.00  0.00            
ATOM    895  R2  CHO   192      97.292 227.720  28.729  1.00  0.00            
ATOM    896  R3  CHO   192      95.242 226.570  27.379  1.00  0.00            
ATOM    897  R4  CHO   192      97.642 225.720  25.929  1.00  0.00            
ATOM    898  R5  CHO   192      95.892 226.720  25.079  1.00  0.00            
ATOM    899  C1  CHO   192      95.942 223.520  23.029  1.00  0.00           C
ATOM    900  C2  CHO   192      94.492 222.920  19.479  1.00  0.00           C
ATOM    901  ROH CHO   193      83.992 121.020  32.679  1.00  0.00            
ATOM    902  R1  CHO   193      82.692 118.620  31.979  1.00  0.00            
ATOM    903  R2  CHO   193      79.942 118.270  32.229  1.00  0.00            
ATOM    904  R3  CHO   193      80.142 117.620  29.579  1.00  0.00            
ATOM    905  R4  CHO   193      78.092 115.770  30.679  1.00  0.00            
ATOM    906  R5  CHO   193      79.892 115.220  29.579  1.00  0.00            
ATOM    907  C1  CHO   193      77.192 113.720  27.329  1.00  0.00           C
ATOM    908  C2  CHO   193      76.742 109.470  27.679  1.00  0.00           C
ATOM    909  ROH CHO   194     216.192  68.770  48.429  1.00  0.00            
ATOM    910  R1  CHO   194     217.142  68.670  45.779  1.00  0.00            
ATOM    911  R2  CHO   194     217.042  66.320  44.279  1.00  0.00            
ATOM    912  R3  CHO   194     215.742  67.920  42.479  1.00  0.00            
ATOM    913  R4  CHO   194     217.042  65.870  40.829  1.00  0.00            
ATOM    914  R5  CHO   194     217.192  68.020  40.579  1.00  0.00            
ATOM    915  C1  CHO   194     215.792  67.070  37.179  1.00  0.00           C
ATOM    916  C2  CHO   194     216.542  65.220  33.579  1.00  0.00           C
ATOM    917  ROH CHO   195       4.842 188.570  51.629  1.00  0.00            
ATOM    918  R1  CHO   195       5.692 188.770  48.979  1.00  0.00            
ATOM    919  R2  CHO   195       4.842 187.070  46.979  1.00  0.00            
ATOM    920  R3  CHO   195       4.142 189.370  45.729  1.00  0.00            
ATOM    921  R4  CHO   195       5.692 187.920  43.729  1.00  0.00            
ATOM    922  R5  CHO   195       6.042 189.970  44.429  1.00  0.00            
ATOM    923  C1  CHO   195       5.542 190.620  40.679  1.00  0.00           C
ATOM    924  C2  CHO   195       7.242 191.370  37.029  1.00  0.00           C
ATOM    925  ROH CHO   196     128.142  48.620  37.329  1.00  0.00            
ATOM    926  R1  CHO   196     128.242  46.920  39.579  1.00  0.00            
ATOM    927  R2  CHO   196     130.342  46.970  41.429  1.00  0.00            
ATOM    928  R3  CHO   196     128.342  47.320  43.229  1.00  0.00            
ATOM    929  R4  CHO   196     130.742  47.120  44.829  1.00  0.00            
ATOM    930  R5  CHO   196     128.942  45.920  45.079  1.00  0.00            
ATOM    931  C1  CHO   196     129.092  47.520  48.529  1.00  0.00           C
ATOM    932  C2  CHO   196     129.192  46.270  51.979  1.00  0.00           C
ATOM    933  ROH CHO   197     148.092  66.420  40.679  1.00  0.00            
ATOM    934  R1  CHO   197     149.692  67.170  38.479  1.00  0.00            
ATOM    935  R2  CHO   197     149.992  65.620  36.229  1.00  0.00            
ATOM    936  R3  CHO   197     149.142  67.820  34.929  1.00  0.00            
ATOM    937  R4  CHO   197     150.392  66.170  32.879  1.00  0.00            
ATOM    938  R5  CHO   197     150.892  68.220  33.329  1.00  0.00            
ATOM    939  C1  CHO   197     149.842  68.570  29.679  1.00  0.00           C
ATOM    940  C2  CHO   197     149.942  69.420  25.179  1.00  0.00           C
ATOM    941  ROH CHO   198     176.192 186.420  22.629  1.00  0.00            
ATOM    942  R1  CHO   198     174.692 186.620  20.229  1.00  0.00            
ATOM    943  R2  CHO   198     175.292 185.120  17.979  1.00  0.00            
ATOM    944  R3  CHO   198     172.692 184.370  18.229  1.00  0.00            
ATOM    945  R4  CHO   198     173.542 183.170  15.679  1.00  0.00            
ATOM    946  R5  CHO   198     171.842 184.470  15.979  1.00  0.00            
ATOM    947  C1  CHO   198     170.142 181.320  14.579  1.00  0.00           C
ATOM    948  C2  CHO   198     168.942 180.770  10.979  1.00  0.00           C
ATOM    949  ROH CHO   199     199.192 159.120  55.929  1.00  0.00            
ATOM    950  R1  CHO   199     198.242 158.220  53.379  1.00  0.00            
ATOM    951  R2  CHO   199     199.442 158.970  51.029  1.00  0.00            
ATOM    952  R3  CHO   199     199.542 156.270  50.629  1.00  0.00            
ATOM    953  R4  CHO   199     200.042 157.470  47.979  1.00  0.00            
ATOM    954  R5  CHO   199     198.542 155.970  48.479  1.00  0.00            
ATOM    955  C1  CHO   199     200.492 154.070  45.829  1.00  0.00           C
ATOM    956  C2  CHO   199     199.442 155.920  42.779  1.00  0.00           C
ATOM    957  ROH CHO   200      15.042 216.670  53.479  1.00  0.00            
ATOM    958  R1  CHO   200      14.542 215.470  50.929  1.00  0.00            
ATOM    959  R2  CHO   200      12.592 216.370  49.229  1.00  0.00            
ATOM    960  R3  CHO   200      14.692 216.470  47.479  1.00  0.00            
ATOM    961  R4  CHO   200      12.292 216.420  45.779  1.00  0.00            
ATOM    962  R5  CHO   200      13.992 215.070  45.629  1.00  0.00            
ATOM    963  C1  CHO   200      14.042 216.570  42.129  1.00  0.00           C
ATOM    964  C2  CHO   200      13.842 215.170  37.829  1.00  0.00           C
ATOM    965  ROH CHO   201     192.542  22.370   8.729  1.00  0.00            
ATOM    966  R1  CHO   201     189.892  22.320   9.729  1.00  0.00            
ATOM    967  R2  CHO   201     188.542  20.020  10.329  1.00  0.00            
ATOM    968  R3  CHO   201     188.192  21.170  12.729  1.00  0.00            
ATOM    969  R4  CHO   201     185.992  19.270  12.529  1.00  0.00            
ATOM    970  R5  CHO   201     185.842  21.420  12.979  1.00  0.00            
ATOM    971  C1  CHO   201     184.192  19.970  16.079  1.00  0.00           C
ATOM    972  C2  CHO   201     183.942  19.320  20.479  1.00  0.00           C
ATOM    973  ROH CHO   202      36.492 123.570  42.079  1.00  0.00            
ATOM    974  R1  CHO   202      37.292 125.370  44.079  1.00  0.00            
ATOM    975  R2  CHO   202      35.692 125.920  46.279  1.00  0.00            
ATOM    976  R3  CHO   202      37.892 125.220  47.679  1.00  0.00            
ATOM    977  R4  CHO   202      36.542 127.120  49.429  1.00  0.00            
ATOM    978  R5  CHO   202      38.592 127.220  48.779  1.00  0.00            
ATOM    979  C1  CHO   202      39.092 127.120  52.579  1.00  0.00           C
ATOM    980  C2  CHO   202      38.392 124.470  55.379  1.00  0.00           C
ATOM    981  ROH CHO   203     187.292  72.570  24.179  1.00  0.00            
ATOM    982  R1  CHO   203     189.042  71.320  26.079  1.00  0.00            
ATOM    983  R2  CHO   203     191.442  72.420  26.779  1.00  0.00            
ATOM    984  R3  CHO   203     190.442  72.170  29.329  1.00  0.00            
ATOM    985  R4  CHO   203     193.342  72.620  29.679  1.00  0.00            
ATOM    986  R5  CHO   203     192.142  70.970  30.529  1.00  0.00            
ATOM    987  C1  CHO   203     193.492  72.520  33.729  1.00  0.00           C
ATOM    988  C2  CHO   203     193.642  76.120  35.179  1.00  0.00           C
ATOM    989  ROH CHO   204      80.492 167.020  28.079  1.00  0.00            
ATOM    990  R1  CHO   204      78.742 165.720  26.279  1.00  0.00            
ATOM    991  R2  CHO   204      78.992 165.970  23.529  1.00  0.00            
ATOM    992  R3  CHO   204      79.092 163.220  23.629  1.00  0.00            
ATOM    993  R4  CHO   204      78.742 163.870  20.779  1.00  0.00            
ATOM    994  R5  CHO   204      77.492 162.520  21.979  1.00  0.00            
ATOM    995  C1  CHO   204      78.692 160.120  19.279  1.00  0.00           C
ATOM    996  C2  CHO   204      77.842 159.120  15.129  1.00  0.00           C
ATOM    997  ROH CHO   205     219.592 197.170  33.079  1.00  0.00            
ATOM    998  R1  CHO   205     219.142 196.620  30.329  1.00  0.00            
ATOM    999  R2  CHO   205     217.192 197.920  28.879  1.00  0.00            
ATOM   1000  R3  CHO   205     219.292 198.470  27.229  1.00  0.00            
ATOM   1001  R4  CHO   205     217.192 197.470  25.429  1.00  0.00            
ATOM   1002  R5  CHO   205     219.242 196.720  25.579  1.00  0.00            
ATOM   1003  C1  CHO   205     219.142 197.720  21.929  1.00  0.00           C
ATOM   1004  C2  CHO   205     217.792 196.220  17.729  1.00  0.00           C
ATOM   1005  ROH CHO   206     199.992 191.170  48.479  1.00  0.00            
ATOM   1006  R1  CHO   206     200.042 189.820  45.979  1.00  0.00            
ATOM   1007  R2  CHO   206     198.342 190.520  43.929  1.00  0.00            
ATOM   1008  R3  CHO   206     200.692 190.770  42.529  1.00  0.00            
ATOM   1009  R4  CHO   206     198.642 190.620  40.479  1.00  0.00            
ATOM   1010  R5  CHO   206     200.392 189.320  40.629  1.00  0.00            
ATOM   1011  C1  CHO   206     200.992 190.820  37.179  1.00  0.00           C
ATOM   1012  C2  CHO   206     202.792 189.470  33.279  1.00  0.00           C
ATOM   1013  ROH CHO   207     121.592 101.670  59.329  1.00  0.00            
ATOM   1014  R1  CHO   207     120.592 101.920  56.679  1.00  0.00            
ATOM   1015  R2  CHO   207     119.992 104.370  55.529  1.00  0.00            
ATOM   1016  R3  CHO   207     121.642 103.470  53.579  1.00  0.00            
ATOM   1017  R4  CHO   207     119.842 105.370  52.229  1.00  0.00            
ATOM   1018  R5  CHO   207     120.242 103.270  51.679  1.00  0.00            
ATOM   1019  C1  CHO   207     121.292 105.070  48.479  1.00  0.00           C
ATOM   1020  C2  CHO   207     118.892 108.470  46.779  1.00  0.00           C
ATOM   1021  ROH CHO   208      85.742  29.270  40.279  1.00  0.00            
ATOM   1022  R1  CHO   208      84.642  31.570  39.029  1.00  0.00            
ATOM   1023  R2  CHO   208      85.842  32.770  36.829  1.00  0.00            
ATOM   1024  R3  CHO   208      83.392  32.370  35.679  1.00  0.00            
ATOM   1025  R4  CHO   208      84.642  34.520  34.079  1.00  0.00            
ATOM   1026  R5  CHO   208      82.692  34.620  35.079  1.00  0.00            
ATOM   1027  C1  CHO   208      81.642  35.170  31.429  1.00  0.00           C
ATOM   1028  C2  CHO   208      80.092  36.470  28.379  1.00  0.00           C
ATOM   1029  ROH CHO   209       6.892 157.770  38.629  1.00  0.00            
ATOM   1030  R1  CHO   209       9.342 156.420  38.829  1.00  0.00            
ATOM   1031  R2  CHO   209       9.892 154.620  40.879  1.00  0.00            
ATOM   1032  R3  CHO   209      10.492 152.970  38.779  1.00  0.00            
ATOM   1033  R4  CHO   209      11.442 151.520  41.129  1.00  0.00            
ATOM   1034  R5  CHO   209      12.592 151.970  39.379  1.00  0.00            
ATOM   1035  C1  CHO   209      12.842 148.170  39.379  1.00  0.00           C
ATOM   1036  C2  CHO   209      16.692 146.920  37.229  1.00  0.00           C
ATOM   1037  ROH CHO   210       0.792 108.420  40.229  1.00  0.00            
ATOM   1038  R1  CHO   210       1.642 110.220  42.179  1.00  0.00            
ATOM   1039  R2  CHO   210      -0.058 111.920  43.529  1.00  0.00            
ATOM   1040  R3  CHO   210       1.042 110.770  45.729  1.00  0.00            
ATOM   1041  R4  CHO   210      -0.158 113.270  46.729  1.00  0.00            
ATOM   1042  R5  CHO   210       1.892 112.620  47.029  1.00  0.00            
ATOM   1043  C1  CHO   210       0.842 112.970  50.629  1.00  0.00           C
ATOM   1044  C2  CHO   210      -0.658 111.970  55.379  1.00  0.00           C
ATOM   1045  ROH CHO   211      79.892 129.770  38.529  1.00  0.00            
ATOM   1046  R1  CHO   211      81.342 129.820  40.979  1.00  0.00            
ATOM   1047  R2  CHO   211      83.042 131.920  41.629  1.00  0.00            
ATOM   1048  R3  CHO   211      81.542 131.970  43.879  1.00  0.00            
ATOM   1049  R4  CHO   211      83.692 133.920  44.379  1.00  0.00            
ATOM   1050  R5  CHO   211      83.142 132.270  45.679  1.00  0.00            
ATOM   1051  C1  CHO   211      82.592 135.170  48.079  1.00  0.00           C
ATOM   1052  C2  CHO   211      82.442 136.370  51.979  1.00  0.00           C
ATOM   1053  ROH CHO   212     172.142  92.370  40.379  1.00  0.00            
ATOM   1054  R1  CHO   212     171.342  93.470  37.929  1.00  0.00            
ATOM   1055  R2  CHO   212     173.092  93.970  35.829  1.00  0.00            
ATOM   1056  R3  CHO   212     171.342  92.420  34.429  1.00  0.00            
ATOM   1057  R4  CHO   212     172.142  94.520  32.579  1.00  0.00            
ATOM   1058  R5  CHO   212     170.092  93.970  33.129  1.00  0.00            
ATOM   1059  C1  CHO   212     169.942  93.420  29.329  1.00  0.00           C
ATOM   1060  C2  CHO   212     170.542  94.170  26.079  1.00  0.00           C
ATOM   1061  ROH CHO   213      78.292 111.120  54.679  1.00  0.00            
ATOM   1062  R1  CHO   213      78.092 109.570  52.329  1.00  0.00            
ATOM   1063  R2  CHO   213      78.342 110.670  49.779  1.00  0.00            
ATOM   1064  R3  CHO   213      80.192 108.670  49.529  1.00  0.00            
ATOM   1065  R4  CHO   213      79.542 109.420  46.779  1.00  0.00            
ATOM   1066  R5  CHO   213      79.442 107.420  47.629  1.00  0.00            
ATOM   1067  C1  CHO   213      81.942 106.870  44.779  1.00  0.00           C
ATOM   1068  C2  CHO   213      83.892 103.020  43.929  1.00  0.00           C
ATOM   1069  ROH CHO   214     162.242 122.420  42.829  1.00  0.00            
ATOM   1070  R1  CHO   214     162.092 121.870  40.079  1.00  0.00            
ATOM   1071  R2  CHO   214     161.092 119.520  39.079  1.00  0.00            
ATOM   1072  R3  CHO   214     159.492 121.170  37.629  1.00  0.00            
ATOM   1073  R4  CHO   214     159.792 118.770  35.979  1.00  0.00            
ATOM   1074  R5  CHO   214     160.142 120.820  35.379  1.00  0.00            
ATOM   1075  C1  CHO   214     157.492 119.870  32.829  1.00  0.00           C
ATOM   1076  C2  CHO   214     158.142 118.170  29.079  1.00  0.00           C
ATOM   1077  ROH CHO   215      94.342  99.120  62.679  1.00  0.00            
ATOM   1078  R1  CHO   215      93.392  98.320  60.129  1.00  0.00            
ATOM   1079  R2  CHO   215      94.292  99.420  57.779  1.00  0.00            
ATOM   1080  R3  CHO   215      94.742  96.770  57.129  1.00  0.00            
ATOM   1081  R4  CHO   215      94.342  98.120  54.529  1.00  0.00            
ATOM   1082  R5  CHO   215      93.292  96.370  55.279  1.00  0.00            
ATOM   1083  C1  CHO   215      94.792  94.920  52.079  1.00  0.00           C
ATOM   1084  C2  CHO   215      93.292  94.720  49.079  1.00  0.00           C
ATOM   1085  ROH CHO   216      24.442  29.020  39.829  1.00  0.00            
ATOM   1086  R1  CHO   216      24.192  30.520  42.229  1.00  0.00            
ATOM   1087  R2  CHO   216      23.492  29.320  44.629  1.00  0.00            
ATOM   1088  R3  CHO   216      25.792  30.520  45.529  1.00  0.00            
ATOM   1089  R4  CHO   216      24.742  29.170  47.879  1.00  0.00            
ATOM   1090  R5  CHO   216      25.292  31.270  47.729  1.00  0.00            
ATOM   1091  C1  CHO   216      27.592  30.220  50.579  1.00  0.00           C
ATOM   1092  C2  CHO   216      28.792  30.420  54.279  1.00  0.00           C
ATOM   1093  ROH CHO   217     184.992 151.820  55.929  1.00  0.00            
ATOM   1094  R1  CHO   217     185.842 151.520  53.279  1.00  0.00            
ATOM   1095  R2  CHO   217     187.492 149.470  52.429  1.00  0.00            
ATOM   1096  R3  CHO   217     185.492 148.970  50.629  1.00  0.00            
ATOM   1097  R4  CHO   217     187.792 147.470  49.629  1.00  0.00            
ATOM   1098  R5  CHO   217     186.642 148.920  48.529  1.00  0.00            
ATOM   1099  C1  CHO   217     186.142 145.870  46.329  1.00  0.00           C
ATOM   1100  C2  CHO   217     184.592 144.870  43.479  1.00  0.00           C
ATOM   1101  ROH CHO   218     185.792 103.870  40.079  1.00  0.00            
ATOM   1102  R1  CHO   218     183.692 102.020  39.679  1.00  0.00            
ATOM   1103  R2  CHO   218     183.392  99.770  41.229  1.00  0.00            
ATOM   1104  R3  CHO   218     180.892 100.770  41.579  1.00  0.00            
ATOM   1105  R4  CHO   218     180.892  98.170  42.979  1.00  0.00            
ATOM   1106  R5  CHO   218     179.442  98.820  41.479  1.00  0.00            
ATOM   1107  C1  CHO   218     177.092  98.220  44.429  1.00  0.00           C
ATOM   1108  C2  CHO   218     173.892 100.070  44.379  1.00  0.00           C
ATOM   1109  ROH CHO   219     147.742 170.520  24.779  1.00  0.00            
ATOM   1110  R1  CHO   219     145.192 170.070  25.929  1.00  0.00            
ATOM   1111  R2  CHO   219     144.442 171.170  28.329  1.00  0.00            
ATOM   1112  R3  CHO   219     142.392 172.170  26.929  1.00  0.00            
ATOM   1113  R4  CHO   219     141.792 172.920  29.679  1.00  0.00            
ATOM   1114  R5  CHO   219     140.492 171.820  28.329  1.00  0.00            
ATOM   1115  C1  CHO   219     138.292 174.870  29.129  1.00  0.00           C
ATOM   1116  C2  CHO   219     137.842 179.220  29.379  1.00  0.00           C
ATOM   1117  ROH CHO   220      99.642  98.020  45.579  1.00  0.00            
ATOM   1118  R1  CHO   220     100.792  97.120  43.129  1.00  0.00            
ATOM   1119  R2  CHO   220     100.142  94.670  42.029  1.00  0.00            
ATOM   1120  R3  CHO   220      99.542  96.120  39.829  1.00  0.00            
ATOM   1121  R4  CHO   220     100.392  93.570  38.779  1.00  0.00            
ATOM   1122  R5  CHO   220     101.192  95.520  38.229  1.00  0.00            
ATOM   1123  C1  CHO   220      99.992  94.320  34.829  1.00  0.00           C
ATOM   1124  C2  CHO   220     100.142  92.970  30.829  1.00  0.00           C
ATOM   1125  ROH CHO   221      84.092  97.470  62.079  1.00  0.00            
ATOM   1126  R1  CHO   221      83.742  96.170  59.579  1.00  0.00            
ATOM   1127  R2  CHO   221      82.092  97.170  57.629  1.00  0.00            
ATOM   1128  R3  CHO   221      84.292  97.020  56.079  1.00  0.00            
ATOM   1129  R4  CHO   221      82.092  96.370  54.279  1.00  0.00            
ATOM   1130  R5  CHO   221      83.892  95.170  54.629  1.00  0.00            
ATOM   1131  C1  CHO   221      84.242  95.720  50.879  1.00  0.00           C
ATOM   1132  C2  CHO   221      84.192  93.920  48.129  1.00  0.00           C
ATOM   1133  ROH CHO   222     128.592 118.270  28.179  1.00  0.00            
ATOM   1134  R1  CHO   222     128.892 117.970  30.979  1.00  0.00            
ATOM   1135  R2  CHO   222     129.242 120.120  32.679  1.00  0.00            
ATOM   1136  R3  CHO   222     127.092 119.070  33.979  1.00  0.00            
ATOM   1137  R4  CHO   222     128.492 120.570  36.029  1.00  0.00            
ATOM   1138  R5  CHO   222     127.942 118.470  36.129  1.00  0.00            
ATOM   1139  C1  CHO   222     126.042 119.870  39.179  1.00  0.00           C
ATOM   1140  C2  CHO   222     126.092 118.920  42.429  1.00  0.00           C
ATOM   1141  ROH CHO   223     153.192  79.970  59.179  1.00  0.00            
ATOM   1142  R1  CHO   223     152.942  77.620  57.629  1.00  0.00            
ATOM   1143  R2  CHO   223     151.542  77.570  55.279  1.00  0.00            
ATOM   1144  R3  CHO   223     153.842  76.570  54.279  1.00  0.00            
ATOM   1145  R4  CHO   223     151.792  74.720  53.279  1.00  0.00            
ATOM   1146  R5  CHO   223     153.592  74.170  54.379  1.00  0.00            
ATOM   1147  C1  CHO   223     154.092  72.120  51.229  1.00  0.00           C
ATOM   1148  C2  CHO   223     157.142  69.970  51.029  1.00  0.00           C
ATOM   1149  ROH CHO   224     170.092 216.170  12.879  1.00  0.00            
ATOM   1150  R1  CHO   224     168.892 217.020  15.279  1.00  0.00            
ATOM   1151  R2  CHO   224     167.442 215.370  16.929  1.00  0.00            
ATOM   1152  R3  CHO   224     169.192 216.220  18.829  1.00  0.00            
ATOM   1153  R4  CHO   224     166.892 215.220  20.329  1.00  0.00            
ATOM   1154  R5  CHO   224     167.792 217.170  20.529  1.00  0.00            
ATOM   1155  C1  CHO   224     168.192 215.920  24.079  1.00  0.00           C
ATOM   1156  C2  CHO   224     167.642 213.820  25.329  1.00  0.00           C
ATOM   1157  ROH CHO   225      26.092 202.770  49.079  1.00  0.00            
ATOM   1158  R1  CHO   225      27.942 204.220  47.529  1.00  0.00            
ATOM   1159  R2  CHO   225      29.242 203.120  45.329  1.00  0.00            
ATOM   1160  R3  CHO   225      28.192 205.270  44.029  1.00  0.00            
ATOM   1161  R4  CHO   225      30.492 204.470  42.429  1.00  0.00            
ATOM   1162  R5  CHO   225      30.092 206.420  43.229  1.00  0.00            
ATOM   1163  C1  CHO   225      30.242 207.220  39.479  1.00  0.00           C
ATOM   1164  C2  CHO   225      29.892 207.320  34.829  1.00  0.00           C
ATOM   1165  ROH CHO   226     136.592  13.070  19.879  1.00  0.00            
ATOM   1166  R1  CHO   226     138.292  12.520  22.079  1.00  0.00            
ATOM   1167  R2  CHO   226     137.742  10.570  23.929  1.00  0.00            
ATOM   1168  R3  CHO   226     140.242   9.670  23.279  1.00  0.00            
ATOM   1169  R4  CHO   226     139.342   7.920  25.479  1.00  0.00            
ATOM   1170  R5  CHO   226     141.242   9.070  25.379  1.00  0.00            
ATOM   1171  C1  CHO   226     142.642   5.570  25.779  1.00  0.00           C
ATOM   1172  C2  CHO   226     144.642   3.120  28.779  1.00  0.00           C
ATOM   1173  ROH CHO   227      18.242  22.170  37.779  1.00  0.00            
ATOM   1174  R1  CHO   227      19.092  22.520  40.429  1.00  0.00            
ATOM   1175  R2  CHO   227      17.592  21.720  42.629  1.00  0.00            
ATOM   1176  R3  CHO   227      19.842  20.370  43.279  1.00  0.00            
ATOM   1177  R4  CHO   227      18.892  21.520  45.779  1.00  0.00            
ATOM   1178  R5  CHO   227      20.892  21.720  44.929  1.00  0.00            
ATOM   1179  C1  CHO   227      21.792  20.120  48.279  1.00  0.00           C
ATOM   1180  C2  CHO   227      20.792  19.970  53.229  1.00  0.00           C
ATOM   1181  ROH CHO   228     169.242  47.370  35.179  1.00  0.00            
ATOM   1182  R1  CHO   228     167.992  45.320  33.679  1.00  0.00            
ATOM   1183  R2  CHO   228     169.242  42.870  33.129  1.00  0.00            
ATOM   1184  R3  CHO   228     166.992  41.870  34.279  1.00  0.00            
ATOM   1185  R4  CHO   228     168.342  39.570  32.979  1.00  0.00            
ATOM   1186  R5  CHO   228     166.292  40.170  32.679  1.00  0.00            
ATOM   1187  C1  CHO   228     165.692  36.620  33.979  1.00  0.00           C
ATOM   1188  C2  CHO   228     166.992  34.170  31.979  1.00  0.00           C
ATOM   1189  ROH CHO   229      92.142  71.920  49.829  1.00  0.00            
ATOM   1190  R1  CHO   229      92.592  71.620  47.079  1.00  0.00            
ATOM   1191  R2  CHO   229      94.592  70.020  46.029  1.00  0.00            
ATOM   1192  R3  CHO   229      92.492  68.970  44.629  1.00  0.00            
ATOM   1193  R4  CHO   229      94.842  68.570  42.879  1.00  0.00            
ATOM   1194  R5  CHO   229      92.992  69.520  42.329  1.00  0.00            
ATOM   1195  C1  CHO   229      93.042  66.720  39.729  1.00  0.00           C
ATOM   1196  C2  CHO   229      92.292  65.720  36.479  1.00  0.00           C
ATOM   1197  ROH CHO   230     199.742  42.870  17.979  1.00  0.00            
ATOM   1198  R1  CHO   230     197.442  42.620  19.629  1.00  0.00            
ATOM   1199  R2  CHO   230     197.642  42.570  22.429  1.00  0.00            
ATOM   1200  R3  CHO   230     195.892  44.670  22.279  1.00  0.00            
ATOM   1201  R4  CHO   230     195.392  43.470  24.879  1.00  0.00            
ATOM   1202  R5  CHO   230     193.942  43.870  23.379  1.00  0.00            
ATOM   1203  C1  CHO   230     192.492  45.970  26.229  1.00  0.00           C
ATOM   1204  C2  CHO   230     189.992  46.020  28.479  1.00  0.00           C
ATOM   1205  ROH CHO   231      34.742 150.620  36.079  1.00  0.00            
ATOM   1206  R1  CHO   231      34.642 149.970  33.329  1.00  0.00            
ATOM   1207  R2  CHO   231      32.442 150.520  31.729  1.00  0.00            
ATOM   1208  R3  CHO   231      34.292 151.820  30.179  1.00  0.00            
ATOM   1209  R4  CHO   231      32.292 150.820  28.279  1.00  0.00            
ATOM   1210  R5  CHO   231      34.442 150.520  28.229  1.00  0.00            
ATOM   1211  C1  CHO   231      33.892 152.220  24.829  1.00  0.00           C
ATOM   1212  C2  CHO   231      34.092 152.670  20.429  1.00  0.00           C
ATOM   1213  ROH CHO   232      60.092  18.520  52.179  1.00  0.00            
ATOM   1214  R1  CHO   232      58.442  20.470  50.929  1.00  0.00            
ATOM   1215  R2  CHO   232      56.842  22.220  52.379  1.00  0.00            
ATOM   1216  R3  CHO   232      58.192  24.120  50.979  1.00  0.00            
ATOM   1217  R4  CHO   232      55.792  25.470  52.029  1.00  0.00            
ATOM   1218  R5  CHO   232      56.442  25.420  49.929  1.00  0.00            
ATOM   1219  C1  CHO   232      56.492  29.220  50.529  1.00  0.00           C
ATOM   1220  C2  CHO   232      56.092  32.720  52.779  1.00  0.00           C
ATOM   1221  ROH CHO   233     180.342 177.170  28.979  1.00  0.00            
ATOM   1222  R1  CHO   233     179.342 175.870  26.679  1.00  0.00            
ATOM   1223  R2  CHO   233     180.542 176.070  24.229  1.00  0.00            
ATOM   1224  R3  CHO   233     180.592 173.370  24.329  1.00  0.00            
ATOM   1225  R4  CHO   233     181.092 174.020  21.529  1.00  0.00            
ATOM   1226  R5  CHO   233     179.542 172.670  22.279  1.00  0.00            
ATOM   1227  C1  CHO   233     181.392 170.220  20.079  1.00  0.00           C
ATOM   1228  C2  CHO   233     181.892 166.620  18.329  1.00  0.00           C
ATOM   1229  ROH CHO   234     224.392 137.170  38.329  1.00  0.00            
ATOM   1230  R1  CHO   234     223.542 135.820  35.979  1.00  0.00            
ATOM   1231  R2  CHO   234     220.892 135.720  35.179  1.00  0.00            
ATOM   1232  R3  CHO   234     221.942 136.720  32.879  1.00  0.00            
ATOM   1233  R4  CHO   234     219.192 135.820  32.179  1.00  0.00            
ATOM   1234  R5  CHO   234     221.042 135.270  31.179  1.00  0.00            
ATOM   1235  C1  CHO   234     219.142 136.820  28.229  1.00  0.00           C
ATOM   1236  C2  CHO   234     217.392 137.570  26.879  1.00  0.00           C
ATOM   1237  ROH CHO   235      58.192  52.070  54.379  1.00  0.00            
ATOM   1238  R1  CHO   235      56.192  51.770  52.379  1.00  0.00            
ATOM   1239  R2  CHO   235      53.842  50.420  52.829  1.00  0.00            
ATOM   1240  R3  CHO   235      52.692  52.720  51.979  1.00  0.00            
ATOM   1241  R4  CHO   235      50.542  50.770  51.929  1.00  0.00            
ATOM   1242  R5  CHO   235      51.192  52.020  50.279  1.00  0.00            
ATOM   1243  C1  CHO   235      47.542  53.170  50.579  1.00  0.00           C
ATOM   1244  C2  CHO   235      45.692  52.970  53.979  1.00  0.00           C
ATOM   1245  ROH CHO   236      53.192 201.070  36.879  1.00  0.00            
ATOM   1246  R1  CHO   236      54.492 198.820  37.979  1.00  0.00            
ATOM   1247  R2  CHO   236      56.092 198.920  40.229  1.00  0.00            
ATOM   1248  R3  CHO   236      54.442 196.970  41.129  1.00  0.00            
ATOM   1249  R4  CHO   236      56.292 197.470  43.329  1.00  0.00            
ATOM   1250  R5  CHO   236      55.842 195.570  42.429  1.00  0.00            
ATOM   1251  C1  CHO   236      54.792 194.820  46.029  1.00  0.00           C
ATOM   1252  C2  CHO   236      57.692 191.970  49.279  1.00  0.00           C
ATOM   1253  ROH CHO   237      39.442 203.870  38.229  1.00  0.00            
ATOM   1254  R1  CHO   237      37.592 204.770  40.129  1.00  0.00            
ATOM   1255  R2  CHO   237      35.492 203.220  41.029  1.00  0.00            
ATOM   1256  R3  CHO   237      36.542 203.770  43.479  1.00  0.00            
ATOM   1257  R4  CHO   237      33.992 202.370  44.029  1.00  0.00            
ATOM   1258  R5  CHO   237      34.642 204.320  44.829  1.00  0.00            
ATOM   1259  C1  CHO   237      34.142 202.370  48.079  1.00  0.00           C
ATOM   1260  C2  CHO   237      30.692 200.720  49.529  1.00  0.00           C
ATOM   1261  ROH CHO   238     123.342  79.070  43.329  1.00  0.00            
ATOM   1262  R1  CHO   238     124.992  77.520  41.629  1.00  0.00            
ATOM   1263  R2  CHO   238     124.042  76.120  39.479  1.00  0.00            
ATOM   1264  R3  CHO   238     125.892  77.570  38.129  1.00  0.00            
ATOM   1265  R4  CHO   238     125.392  75.170  36.429  1.00  0.00            
ATOM   1266  R5  CHO   238     127.342  75.870  37.179  1.00  0.00            
ATOM   1267  C1  CHO   238     127.992  75.970  33.429  1.00  0.00           C
ATOM   1268  C2  CHO   238     126.792  75.820  29.479  1.00  0.00           C
ATOM   1269  ROH CHO   239     214.242 175.720  17.629  1.00  0.00            
ATOM   1270  R1  CHO   239     212.742 176.020  20.029  1.00  0.00            
ATOM   1271  R2  CHO   239     213.892 176.520  22.479  1.00  0.00            
ATOM   1272  R3  CHO   239     212.192 178.620  22.479  1.00  0.00            
ATOM   1273  R4  CHO   239     212.742 178.120  25.329  1.00  0.00            
ATOM   1274  R5  CHO   239     210.792 178.270  24.379  1.00  0.00            
ATOM   1275  C1  CHO   239     210.492 181.070  26.979  1.00  0.00           C
ATOM   1276  C2  CHO   239     210.292 181.670  30.879  1.00  0.00           C
ATOM   1277  ROH CHO   240      72.342 206.020  37.579  1.00  0.00            
ATOM   1278  R1  CHO   240      71.692 206.120  34.829  1.00  0.00            
ATOM   1279  R2  CHO   240      72.592 208.120  33.129  1.00  0.00            
ATOM   1280  R3  CHO   240      73.442 206.020  31.629  1.00  0.00            
ATOM   1281  R4  CHO   240      72.792 208.070  29.679  1.00  0.00            
ATOM   1282  R5  CHO   240      72.092 206.020  29.679  1.00  0.00            
ATOM   1283  C1  CHO   240      73.792 206.070  26.279  1.00  0.00           C
ATOM   1284  C2  CHO   240      73.442 205.920  21.929  1.00  0.00           C
ATOM   1285  ROH CHO   241      91.942  76.670  49.979  1.00  0.00            
ATOM   1286  R1  CHO   241      91.242  78.870  51.579  1.00  0.00            
ATOM   1287  R2  CHO   241      91.992  79.120  54.229  1.00  0.00            
ATOM   1288  R3  CHO   241      92.992  81.470  53.379  1.00  0.00            
ATOM   1289  R4  CHO   241      92.192  81.970  56.129  1.00  0.00            
ATOM   1290  R5  CHO   241      91.592  83.120  54.379  1.00  0.00            
ATOM   1291  C1  CHO   241      93.192  85.870  56.479  1.00  0.00           C
ATOM   1292  C2  CHO   241      94.192  87.220  60.479  1.00  0.00           C
ATOM   1293  ROH CHO   242     124.692 160.470  36.429  1.00  0.00            
ATOM   1294  R1  CHO   242     126.692 161.970  37.729  1.00  0.00            
ATOM   1295  R2  CHO   242     126.392 164.670  38.379  1.00  0.00            
ATOM   1296  R3  CHO   242     127.042 163.820  40.879  1.00  0.00            
ATOM   1297  R4  CHO   242     127.292 166.720  40.979  1.00  0.00            
ATOM   1298  R5  CHO   242     128.792 165.270  41.579  1.00  0.00            
ATOM   1299  C1  CHO   242     128.442 167.120  44.879  1.00  0.00           C
ATOM   1300  C2  CHO   242     126.742 167.970  48.429  1.00  0.00           C
ATOM   1301  ROH CHO   243      55.392 212.620  41.179  1.00  0.00            
ATOM   1302  R1  CHO   243      56.442 211.270  43.379  1.00  0.00            
ATOM   1303  R2  CHO   243      59.042 211.620  44.279  1.00  0.00            
ATOM   1304  R3  CHO   243      57.792 212.120  46.679  1.00  0.00            
ATOM   1305  R4  CHO   243      60.142 210.520  47.379  1.00  0.00            
ATOM   1306  R5  CHO   243      58.092 210.120  47.929  1.00  0.00            
ATOM   1307  C1  CHO   243      59.642 210.420  51.379  1.00  0.00           C
ATOM   1308  C2  CHO   243      62.192 210.470  54.079  1.00  0.00           C
ATOM   1309  ROH CHO   244     148.842  46.020  54.479  1.00  0.00            
ATOM   1310  R1  CHO   244     150.092  47.220  52.279  1.00  0.00            
ATOM   1311  R2  CHO   244     149.042  47.170  49.729  1.00  0.00            
ATOM   1312  R3  CHO   244     149.292  49.870  49.879  1.00  0.00            
ATOM   1313  R4  CHO   244     149.892  49.220  47.079  1.00  0.00            
ATOM   1314  R5  CHO   244     151.142  50.370  48.429  1.00  0.00            
ATOM   1315  C1  CHO   244     150.642  52.970  45.679  1.00  0.00           C
ATOM   1316  C2  CHO   244     150.392  57.320  46.029  1.00  0.00           C
ATOM   1317  ROH CHO   245      82.242  56.620  30.629  1.00  0.00            
ATOM   1318  R1  CHO   245      83.442  57.020  33.129  1.00  0.00            
ATOM   1319  R2  CHO   245      82.542  58.920  34.929  1.00  0.00            
ATOM   1320  R3  CHO   245      82.392  56.820  36.629  1.00  0.00            
ATOM   1321  R4  CHO   245      82.292  59.170  38.329  1.00  0.00            
ATOM   1322  R5  CHO   245      83.642  57.520  38.529  1.00  0.00            
ATOM   1323  C1  CHO   245      81.992  57.370  41.929  1.00  0.00           C
ATOM   1324  C2  CHO   245      82.942  57.820  44.929  1.00  0.00           C
ATOM   1325  ROH CHO   246     164.242  30.420  30.179  1.00  0.00            
ATOM   1326  R1  CHO   246     162.542  31.870  28.379  1.00  0.00            
ATOM   1327  R2  CHO   246     163.392  34.120  27.079  1.00  0.00            
ATOM   1328  R3  CHO   246     162.642  32.770  24.829  1.00  0.00            
ATOM   1329  R4  CHO   246     162.192  35.620  24.179  1.00  0.00            
ATOM   1330  R5  CHO   246     160.742  33.970  24.029  1.00  0.00            
ATOM   1331  C1  CHO   246     160.792  35.170  20.429  1.00  0.00           C
ATOM   1332  C2  CHO   246     161.842  35.370  16.529  1.00  0.00           C
ATOM   1333  ROH CHO   247      13.142  92.570  25.829  1.00  0.00            
ATOM   1334  R1  CHO   247      11.742  90.920  27.679  1.00  0.00            
ATOM   1335  R2  CHO   247      13.042  89.020  29.179  1.00  0.00            
ATOM   1336  R3  CHO   247      11.892  90.370  31.279  1.00  0.00            
ATOM   1337  R4  CHO   247      11.992  87.570  32.129  1.00  0.00            
ATOM   1338  R5  CHO   247      10.242  88.820  32.079  1.00  0.00            
ATOM   1339  C1  CHO   247      10.292  87.970  35.829  1.00  0.00           C
ATOM   1340  C2  CHO   247       7.742  86.270  38.379  1.00  0.00           C
ATOM   1341  ROH CHO   248      40.992 193.370  21.929  1.00  0.00            
ATOM   1342  R1  CHO   248      42.142 190.870  22.729  1.00  0.00            
ATOM   1343  R2  CHO   248      41.192 189.370  24.829  1.00  0.00            
ATOM   1344  R3  CHO   248      41.092 187.420  22.929  1.00  0.00            
ATOM   1345  R4  CHO   248      40.992 186.020  25.529  1.00  0.00            
ATOM   1346  R5  CHO   248      42.392 185.620  23.879  1.00  0.00            
ATOM   1347  C1  CHO   248      40.792 182.170  24.179  1.00  0.00           C
ATOM   1348  C2  CHO   248      40.042 179.070  21.129  1.00  0.00           C
ATOM   1349  ROH CHO   249      21.842  79.670  38.979  1.00  0.00            
ATOM   1350  R1  CHO   249      23.342  79.220  41.329  1.00  0.00            
ATOM   1351  R2  CHO   249      24.742  81.220  42.579  1.00  0.00            
ATOM   1352  R3  CHO   249      23.292  80.470  44.729  1.00  0.00            
ATOM   1353  R4  CHO   249      25.992  80.920  45.779  1.00  0.00            
ATOM   1354  R5  CHO   249      24.792  79.120  46.029  1.00  0.00            
ATOM   1355  C1  CHO   249      25.342  80.020  49.679  1.00  0.00           C
ATOM   1356  C2  CHO   249      25.942  77.270  52.579  1.00  0.00           C
ATOM   1357  ROH CHO   250     140.392  40.120  40.929  1.00  0.00            
ATOM   1358  R1  CHO   250     140.542  38.720  43.379  1.00  0.00            
ATOM   1359  R2  CHO   250     142.242  39.470  45.429  1.00  0.00            
ATOM   1360  R3  CHO   250     139.942  39.420  46.879  1.00  0.00            
ATOM   1361  R4  CHO   250     142.042  40.070  48.829  1.00  0.00            
ATOM   1362  R5  CHO   250     140.592  38.470  48.979  1.00  0.00            
ATOM   1363  C1  CHO   250     139.792  40.370  52.179  1.00  0.00           C
ATOM   1364  C2  CHO   250     139.892  38.470  54.729  1.00  0.00           C
ATOM   1365  ROH CHO   251     165.042 199.020  28.279  1.00  0.00            
ATOM   1366  R1  CHO   251     163.642 198.720  30.729  1.00  0.00            
ATOM   1367  R2  CHO   251     163.942 196.520  32.379  1.00  0.00            
ATOM   1368  R3  CHO   251     164.542 198.370  34.279  1.00  0.00            
ATOM   1369  R4  CHO   251     162.892 196.420  35.679  1.00  0.00            
ATOM   1370  R5  CHO   251     162.542 198.570  35.579  1.00  0.00            
ATOM   1371  C1  CHO   251     162.842 198.070  39.329  1.00  0.00           C
ATOM   1372  C2  CHO   251     160.642 200.470  41.679  1.00  0.00           C
ATOM   1373  ROH CHO   252      92.142  55.520  29.029  1.00  0.00            
ATOM   1374  R1  CHO   252      93.092  54.720  31.579  1.00  0.00            
ATOM   1375  R2  CHO   252      94.742  56.320  33.079  1.00  0.00            
ATOM   1376  R3  CHO   252      92.842  56.020  34.979  1.00  0.00            
ATOM   1377  R4  CHO   252      95.142  57.070  36.429  1.00  0.00            
ATOM   1378  R5  CHO   252      93.992  55.270  36.929  1.00  0.00            
ATOM   1379  C1  CHO   252      93.542  57.220  40.179  1.00  0.00           C
ATOM   1380  C2  CHO   252      96.992  58.270  42.929  1.00  0.00           C
ATOM   1381  ROH CHO   253     131.992  67.320  27.079  1.00  0.00            
ATOM   1382  R1  CHO   253     133.392  67.320  29.529  1.00  0.00            
ATOM   1383  R2  CHO   253     132.092  67.120  31.979  1.00  0.00            
ATOM   1384  R3  CHO   253     133.742  65.020  32.329  1.00  0.00            
ATOM   1385  R4  CHO   253     132.842  65.720  35.029  1.00  0.00            
ATOM   1386  R5  CHO   253     134.892  65.520  34.379  1.00  0.00            
ATOM   1387  C1  CHO   253     134.892  62.920  37.179  1.00  0.00           C
ATOM   1388  C2  CHO   253     133.792  60.620  39.829  1.00  0.00           C
ATOM   1389  ROH CHO   254      65.892 125.970  33.829  1.00  0.00            
ATOM   1390  R1  CHO   254      66.742 125.320  31.229  1.00  0.00            
ATOM   1391  R2  CHO   254      66.692 122.720  30.279  1.00  0.00            
ATOM   1392  R3  CHO   254      65.242 123.820  28.279  1.00  0.00            
ATOM   1393  R4  CHO   254      65.692 121.070  27.379  1.00  0.00            
ATOM   1394  R5  CHO   254      66.142 122.870  26.279  1.00  0.00            
ATOM   1395  C1  CHO   254      63.742 121.120  23.829  1.00  0.00           C
ATOM   1396  C2  CHO   254      61.242 120.770  20.429  1.00  0.00           C
ATOM   1397  ROH CHO   255     194.392 100.770  23.629  1.00  0.00            
ATOM   1398  R1  CHO   255     194.242 100.820  26.429  1.00  0.00            
ATOM   1399  R2  CHO   255     192.992  98.820  27.929  1.00  0.00            
ATOM   1400  R3  CHO   255     195.392  98.720  29.179  1.00  0.00            
ATOM   1401  R4  CHO   255     193.492  97.570  31.079  1.00  0.00            
ATOM   1402  R5  CHO   255     194.892  99.220  31.479  1.00  0.00            
ATOM   1403  C1  CHO   255     196.042  96.720  34.129  1.00  0.00           C
ATOM   1404  C2  CHO   255     196.592  94.270  38.029  1.00  0.00           C
ATOM   1405  ROH CHO   256      90.442 114.470  44.829  1.00  0.00            
ATOM   1406  R1  CHO   256      89.642 114.470  47.529  1.00  0.00            
ATOM   1407  R2  CHO   256      90.092 116.620  49.179  1.00  0.00            
ATOM   1408  R3  CHO   256      87.442 116.470  49.629  1.00  0.00            
ATOM   1409  R4  CHO   256      88.542 117.470  52.179  1.00  0.00            
ATOM   1410  R5  CHO   256      87.242 115.720  51.929  1.00  0.00            
ATOM   1411  C1  CHO   256      85.092 117.770  54.329  1.00  0.00           C
ATOM   1412  C2  CHO   256      85.992 119.170  57.979  1.00  0.00           C
ATOM   1413  ROH CHO   257     202.242 103.870  36.179  1.00  0.00            
ATOM   1414  R1  CHO   257     204.092 103.670  34.029  1.00  0.00            
ATOM   1415  R2  CHO   257     204.492 101.270  32.679  1.00  0.00            
ATOM   1416  R3  CHO   257     203.942 102.820  30.479  1.00  0.00            
ATOM   1417  R4  CHO   257     204.142 100.070  29.429  1.00  0.00            
ATOM   1418  R5  CHO   257     205.192 101.820  28.729  1.00  0.00            
ATOM   1419  C1  CHO   257     203.392 100.820  25.529  1.00  0.00           C
ATOM   1420  C2  CHO   257     203.942 101.070  22.329  1.00  0.00           C
ATOM   1421  ROH CHO   258      35.292  32.220  50.229  1.00  0.00            
ATOM   1422  R1  CHO   258      33.942  31.870  47.729  1.00  0.00            
ATOM   1423  R2  CHO   258      34.092  33.670  45.679  1.00  0.00            
ATOM   1424  R3  CHO   258      34.842  31.520  44.279  1.00  0.00            
ATOM   1425  R4  CHO   258      34.042  33.420  42.229  1.00  0.00            
ATOM   1426  R5  CHO   258      33.292  31.370  42.429  1.00  0.00            
ATOM   1427  C1  CHO   258      34.692  31.220  38.879  1.00  0.00           C
ATOM   1428  C2  CHO   258      32.092  30.220  36.829  1.00  0.00           C
ATOM   1429  ROH CHO   259      95.392  28.420  57.129  1.00  0.00            
ATOM   1430  R1  CHO   259      95.042  29.370  54.479  1.00  0.00            
ATOM   1431  R2  CHO   259      96.942  28.970  52.479  1.00  0.00            
ATOM   1432  R3  CHO   259      94.792  27.870  51.129  1.00  0.00            
ATOM   1433  R4  CHO   259      96.292  29.320  49.079  1.00  0.00            
ATOM   1434  R5  CHO   259      94.142  29.570  49.579  1.00  0.00            
ATOM   1435  C1  CHO   259      93.892  28.570  45.879  1.00  0.00           C
ATOM   1436  C2  CHO   259      93.342  24.670  43.479  1.00  0.00           C
ATOM   1437  ROH CHO   260      97.292 176.170  18.129  1.00  0.00            
ATOM   1438  R1  CHO   260      98.992 177.620  19.829  1.00  0.00            
ATOM   1439  R2  CHO   260      98.392 178.220  22.479  1.00  0.00            
ATOM   1440  R3  CHO   260     100.792 177.020  22.929  1.00  0.00            
ATOM   1441  R4  CHO   260     100.242 178.670  25.329  1.00  0.00            
ATOM   1442  R5  CHO   260     102.042 178.720  24.079  1.00  0.00            
ATOM   1443  C1  CHO   260     103.592 177.820  27.479  1.00  0.00           C
ATOM   1444  C2  CHO   260     103.292 176.320  31.429  1.00  0.00           C
ATOM   1445  ROH CHO   261      76.942 134.220  49.079  1.00  0.00            
ATOM   1446  R1  CHO   261      78.042 133.820  46.479  1.00  0.00            
ATOM   1447  R2  CHO   261      77.142 131.870  44.729  1.00  0.00            
ATOM   1448  R3  CHO   261      76.842 133.970  43.079  1.00  0.00            
ATOM   1449  R4  CHO   261      77.192 131.670  41.329  1.00  0.00            
ATOM   1450  R5  CHO   261      78.342 133.520  41.279  1.00  0.00            
ATOM   1451  C1  CHO   261      76.992 133.520  37.729  1.00  0.00           C
ATOM   1452  C2  CHO   261      75.542 130.570  34.429  1.00  0.00           C
ATOM   1453  ROH CHO   262      86.492  48.220  47.429  1.00  0.00            
ATOM   1454  R1  CHO   262      86.542  47.520  44.679  1.00  0.00            
ATOM   1455  R2  CHO   262      87.542  49.220  42.779  1.00  0.00            
ATOM   1456  R3  CHO   262      89.092  47.070  42.129  1.00  0.00            
ATOM   1457  R4  CHO   262      88.892  48.620  39.629  1.00  0.00            
ATOM   1458  R5  CHO   262      88.392  46.470  39.929  1.00  0.00            
ATOM   1459  C1  CHO   262      91.092  46.220  37.229  1.00  0.00           C
ATOM   1460  C2  CHO   262      91.492  46.820  33.129  1.00  0.00           C
ATOM   1461  ROH CHO   263     215.392   3.570  48.679  1.00  0.00            
ATOM   1462  R1  CHO   263     216.992   2.520  46.579  1.00  0.00            
ATOM   1463  R2  CHO   263     216.342   0.170  45.229  1.00  0.00            
ATOM   1464  R3  CHO   263     216.642   1.820  43.029  1.00  0.00            
ATOM   1465  R4  CHO   263     216.292  -0.930  41.979  1.00  0.00            
ATOM   1466  R5  CHO   263     217.892   0.470  41.529  1.00  0.00            
ATOM   1467  C1  CHO   263     216.492  -0.080  38.029  1.00  0.00           C
ATOM   1468  C2  CHO   263     216.992   0.120  33.679  1.00  0.00           C
ATOM   1469  ROH CHO   264     184.642 215.520  25.979  1.00  0.00            
ATOM   1470  R1  CHO   264     183.642 213.570  24.179  1.00  0.00            
ATOM   1471  R2  CHO   264     181.142 213.820  22.979  1.00  0.00            
ATOM   1472  R3  CHO   264     182.592 213.520  20.729  1.00  0.00            
ATOM   1473  R4  CHO   264     179.792 213.020  19.929  1.00  0.00            
ATOM   1474  R5  CHO   264     181.542 211.720  19.579  1.00  0.00            
ATOM   1475  C1  CHO   264     180.392 212.270  15.979  1.00  0.00           C
ATOM   1476  C2  CHO   264     176.992 212.670  12.829  1.00  0.00           C
ATOM   1477  ROH CHO   265      59.792 177.820  41.129  1.00  0.00            
ATOM   1478  R1  CHO   265      59.542 176.870  38.479  1.00  0.00            
ATOM   1479  R2  CHO   265      60.092 178.470  36.279  1.00  0.00            
ATOM   1480  R3  CHO   265      61.742 176.370  35.629  1.00  0.00            
ATOM   1481  R4  CHO   265      60.792 177.420  33.079  1.00  0.00            
ATOM   1482  R5  CHO   265      60.692 175.370  33.779  1.00  0.00            
ATOM   1483  C1  CHO   265      62.792 174.920  30.579  1.00  0.00           C
ATOM   1484  C2  CHO   265      65.942 173.070  29.079  1.00  0.00           C
ATOM   1485  ROH CHO   266       8.642  71.970  36.079  1.00  0.00            
ATOM   1486  R1  CHO   266      10.792  71.170  34.379  1.00  0.00            
ATOM   1487  R2  CHO   266      11.042  68.620  33.379  1.00  0.00            
ATOM   1488  R3  CHO   266      11.142  69.870  30.979  1.00  0.00            
ATOM   1489  R4  CHO   266      12.192  67.170  30.479  1.00  0.00            
ATOM   1490  R5  CHO   266      13.142  69.070  29.979  1.00  0.00            
ATOM   1491  C1  CHO   266      12.942  67.520  26.479  1.00  0.00           C
ATOM   1492  C2  CHO   266      13.892  69.120  23.329  1.00  0.00           C
ATOM   1493  ROH CHO   267     208.642 104.720  25.279  1.00  0.00            
ATOM   1494  R1  CHO   267     210.492 105.970  27.079  1.00  0.00            
ATOM   1495  R2  CHO   267     212.892 107.020  26.229  1.00  0.00            
ATOM   1496  R3  CHO   267     211.942 109.270  27.479  1.00  0.00            
ATOM   1497  R4  CHO   267     214.392 110.120  26.129  1.00  0.00            
ATOM   1498  R5  CHO   267     213.892 110.370  28.229  1.00  0.00            
ATOM   1499  C1  CHO   267     214.392 114.020  27.229  1.00  0.00           C
ATOM   1500  C2  CHO   267     213.442 118.170  28.079  1.00  0.00           C
ATOM   1501  ROH CHO   268      14.492  63.470  40.979  1.00  0.00            
ATOM   1502  R1  CHO   268      13.392  64.070  43.529  1.00  0.00            
ATOM   1503  R2  CHO   268      11.842  62.270  44.979  1.00  0.00            
ATOM   1504  R3  CHO   268      13.692  62.770  46.929  1.00  0.00            
ATOM   1505  R4  CHO   268      11.442  61.470  48.279  1.00  0.00            
ATOM   1506  R5  CHO   268      12.392  63.370  48.829  1.00  0.00            
ATOM   1507  C1  CHO   268      12.942  61.470  52.079  1.00  0.00           C
ATOM   1508  C2  CHO   268      14.542  60.020  55.179  1.00  0.00           C
ATOM   1509  ROH CHO   269     205.892 210.420  48.979  1.00  0.00            
ATOM   1510  R1  CHO   269     208.642 211.020  48.779  1.00  0.00            
ATOM   1511  R2  CHO   269     209.642 213.070  47.229  1.00  0.00            
ATOM   1512  R3  CHO   269     210.792 213.870  49.579  1.00  0.00            
ATOM   1513  R4  CHO   269     212.492 215.070  47.479  1.00  0.00            
ATOM   1514  R5  CHO   269     213.142 213.770  49.129  1.00  0.00            
ATOM   1515  C1  CHO   269     215.192 216.920  49.829  1.00  0.00           C
ATOM   1516  C2  CHO   269     217.592 218.620  52.429  1.00  0.00           C
ATOM   1517  ROH CHO   270      64.142  94.620  37.629  1.00  0.00            
ATOM   1518  R1  CHO   270      64.742  93.170  39.979  1.00  0.00            
ATOM   1519  R2  CHO   270      67.292  92.270  40.529  1.00  0.00            
ATOM   1520  R3  CHO   270      66.892  93.570  42.879  1.00  0.00            
ATOM   1521  R4  CHO   270      68.142  91.070  43.679  1.00  0.00            
ATOM   1522  R5  CHO   270      66.242  91.870  44.429  1.00  0.00            
ATOM   1523  C1  CHO   270      68.242  91.570  47.679  1.00  0.00           C
ATOM   1524  C2  CHO   270      68.692  87.320  47.679  1.00  0.00           C
ATOM   1525  ROH CHO   271     123.592  59.420  24.579  1.00  0.00            
ATOM   1526  R1  CHO   271     122.692  58.220  26.929  1.00  0.00            
ATOM   1527  R2  CHO   271     124.192  56.370  28.329  1.00  0.00            
ATOM   1528  R3  CHO   271     123.792  58.070  30.429  1.00  0.00            
ATOM   1529  R4  CHO   271     124.242  55.520  31.679  1.00  0.00            
ATOM   1530  R5  CHO   271     122.542  56.820  32.029  1.00  0.00            
ATOM   1531  C1  CHO   271     123.842  56.620  35.579  1.00  0.00           C
ATOM   1532  C2  CHO   271     123.792  54.120  36.829  1.00  0.00           C
ATOM   1533  ROH CHO   272     204.542 208.120  18.179  1.00  0.00            
ATOM   1534  R1  CHO   272     203.892 207.320  20.829  1.00  0.00            
ATOM   1535  R2  CHO   272     204.742 208.670  23.079  1.00  0.00            
ATOM   1536  R3  CHO   272     202.092 208.720  23.679  1.00  0.00            
ATOM   1537  R4  CHO   272     203.442 209.020  26.229  1.00  0.00            
ATOM   1538  R5  CHO   272     201.892 207.570  25.729  1.00  0.00            
ATOM   1539  C1  CHO   272     200.192 209.320  28.679  1.00  0.00           C
ATOM   1540  C2  CHO   272     197.692 209.220  31.229  1.00  0.00           C
ATOM   1541  ROH CHO   273     100.242  54.170  45.979  1.00  0.00            
ATOM   1542  R1  CHO   273      99.092  52.820  48.179  1.00  0.00            
ATOM   1543  R2  CHO   273     100.542  50.970  49.679  1.00  0.00            
ATOM   1544  R3  CHO   273      99.692  52.570  51.779  1.00  0.00            
ATOM   1545  R4  CHO   273     100.442  50.020  53.029  1.00  0.00            
ATOM   1546  R5  CHO   273      98.542  51.070  53.229  1.00  0.00            
ATOM   1547  C1  CHO   273      99.642  50.920  56.879  1.00  0.00           C
ATOM   1548  C2  CHO   273     100.992  46.770  59.329  1.00  0.00           C
ATOM   1549  ROH CHO   274      51.892 220.620  37.279  1.00  0.00            
ATOM   1550  R1  CHO   274      53.442 220.820  34.929  1.00  0.00            
ATOM   1551  R2  CHO   274      52.792 219.520  32.579  1.00  0.00            
ATOM   1552  R3  CHO   274      52.992 222.020  31.529  1.00  0.00            
ATOM   1553  R4  CHO   274      53.992 220.220  29.429  1.00  0.00            
ATOM   1554  R5  CHO   274      54.992 221.970  30.279  1.00  0.00            
ATOM   1555  C1  CHO   274      54.892 223.020  26.579  1.00  0.00           C
ATOM   1556  C2  CHO   274      56.042 221.870  23.079  1.00  0.00           C
ATOM   1557  ROH CHO   275      82.042 153.370  31.529  1.00  0.00            
ATOM   1558  R1  CHO   275      81.392 154.470  34.029  1.00  0.00            
ATOM   1559  R2  CHO   275      78.842 154.620  35.029  1.00  0.00            
ATOM   1560  R3  CHO   275      79.942 153.370  37.129  1.00  0.00            
ATOM   1561  R4  CHO   275      77.342 154.370  38.129  1.00  0.00            
ATOM   1562  R5  CHO   275      79.342 154.720  39.029  1.00  0.00            
ATOM   1563  C1  CHO   275      77.542 153.070  41.979  1.00  0.00           C
ATOM   1564  C2  CHO   275      77.342 153.270  45.829  1.00  0.00           C
ATOM   1565  ROH CHO   276     152.992 227.470  29.829  1.00  0.00            
ATOM   1566  R1  CHO   276     153.492 226.720  32.529  1.00  0.00            
ATOM   1567  R2  CHO   276     155.792 227.370  33.829  1.00  0.00            
ATOM   1568  R3  CHO   276     154.092 228.420  35.679  1.00  0.00            
ATOM   1569  R4  CHO   276     156.542 227.870  37.179  1.00  0.00            
ATOM   1570  R5  CHO   276     154.542 227.170  37.679  1.00  0.00            
ATOM   1571  C1  CHO   276     155.342 229.120  40.829  1.00  0.00           C
ATOM   1572  C2  CHO   276     156.842 228.420  43.979  1.00  0.00           C
ATOM   1573  ROH CHO   277     196.642  -4.280  30.529  1.00  0.00            
ATOM   1574  R1  CHO   277     195.992  -1.730  31.579  1.00  0.00            
ATOM   1575  R2  CHO   277     193.492  -1.180  32.679  1.00  0.00            
ATOM   1576  R3  CHO   277     194.992  -0.430  34.829  1.00  0.00            
ATOM   1577  R4  CHO   277     192.592   1.370  34.879  1.00  0.00            
ATOM   1578  R5  CHO   277     194.692   2.020  34.929  1.00  0.00            
ATOM   1579  C1  CHO   277     193.492   3.520  38.179  1.00  0.00           C
ATOM   1580  C2  CHO   277     189.842   5.220  38.879  1.00  0.00           C
ATOM   1581  ROH CHO   278     184.842   8.120  28.929  1.00  0.00            
ATOM   1582  R1  CHO   278     184.192  10.170  30.779  1.00  0.00            
ATOM   1583  R2  CHO   278     181.842  10.120  32.279  1.00  0.00            
ATOM   1584  R3  CHO   278     183.542  10.320  34.379  1.00  0.00            
ATOM   1585  R4  CHO   278     180.942   9.970  35.579  1.00  0.00            
ATOM   1586  R5  CHO   278     182.342  11.570  35.979  1.00  0.00            
ATOM   1587  C1  CHO   278     181.992  10.120  39.479  1.00  0.00           C
ATOM   1588  C2  CHO   278     182.792  10.670  43.529  1.00  0.00           C
ATOM   1589  ROH CHO   279      45.892 204.020  39.529  1.00  0.00            
ATOM   1590  R1  CHO   279      44.592 202.270  41.279  1.00  0.00            
ATOM   1591  R2  CHO   279      43.842 203.020  43.829  1.00  0.00            
ATOM   1592  R3  CHO   279      41.392 202.220  43.029  1.00  0.00            
ATOM   1593  R4  CHO   279      41.492 201.470  45.879  1.00  0.00            
ATOM   1594  R5  CHO   279      41.042 200.120  44.229  1.00  0.00            
ATOM   1595  C1  CHO   279      37.842 199.820  46.279  1.00  0.00           C
ATOM   1596  C2  CHO   279      36.892 198.820  50.329  1.00  0.00           C
ATOM   1597  ROH CHO   280      42.442 212.970  40.779  1.00  0.00            
ATOM   1598  R1  CHO   280      43.142 212.020  43.379  1.00  0.00            
ATOM   1599  R2  CHO   280      42.892 213.570  45.629  1.00  0.00            
ATOM   1600  R3  CHO   280      41.442 211.420  46.529  1.00  0.00            
ATOM   1601  R4  CHO   280      42.242 212.920  48.979  1.00  0.00            
ATOM   1602  R5  CHO   280      42.592 210.770  48.529  1.00  0.00            
ATOM   1603  C1  CHO   280      40.492 210.520  51.729  1.00  0.00           C
ATOM   1604  C2  CHO   280      39.992 209.320  55.429  1.00  0.00           C
ATOM   1605  ROH CHO   281      92.842 122.570  36.629  1.00  0.00            
ATOM   1606  R1  CHO   281      93.442 124.920  38.079  1.00  0.00            
ATOM   1607  R2  CHO   281      91.692 126.020  39.929  1.00  0.00            
ATOM   1608  R3  CHO   281      93.842 125.820  41.579  1.00  0.00            
ATOM   1609  R4  CHO   281      92.342 128.120  42.579  1.00  0.00            
ATOM   1610  R5  CHO   281      94.442 128.070  42.029  1.00  0.00            
ATOM   1611  C1  CHO   281      94.692 129.170  45.679  1.00  0.00           C
ATOM   1612  C2  CHO   281      99.042 130.470  46.729  1.00  0.00           C
ATOM   1613  ROH CHO   282     139.192  60.370  25.629  1.00  0.00            
ATOM   1614  R1  CHO   282     137.642  59.220  27.679  1.00  0.00            
ATOM   1615  R2  CHO   282     137.492  56.470  28.129  1.00  0.00            
ATOM   1616  R3  CHO   282     138.292  57.170  30.629  1.00  0.00            
ATOM   1617  R4  CHO   282     137.492  54.320  30.829  1.00  0.00            
ATOM   1618  R5  CHO   282     136.742  55.970  32.079  1.00  0.00            
ATOM   1619  C1  CHO   282     138.242  53.720  34.779  1.00  0.00           C
ATOM   1620  C2  CHO   282     139.592  52.570  38.729  1.00  0.00           C
ATOM   1621  ROH CHO   283     176.842 129.720  61.129  1.00  0.00            
ATOM   1622  R1  CHO   283     177.292 127.820  59.129  1.00  0.00            
ATOM   1623  R2  CHO   283     175.692 125.570  58.779  1.00  0.00            
ATOM   1624  R3  CHO   283     175.492 126.520  56.229  1.00  0.00            
ATOM   1625  R4  CHO   283     175.142 123.620  55.929  1.00  0.00            
ATOM   1626  R5  CHO   283     176.592 124.870  54.879  1.00  0.00            
ATOM   1627  C1  CHO   283     174.642 123.420  51.929  1.00  0.00           C
ATOM   1628  C2  CHO   283     174.992 124.420  48.279  1.00  0.00           C
ATOM   1629  ROH CHO   284     216.992  42.020  43.779  1.00  0.00            
ATOM   1630  R1  CHO   284     217.442  43.670  41.479  1.00  0.00            
ATOM   1631  R2  CHO   284     219.142  45.770  41.529  1.00  0.00            
ATOM   1632  R3  CHO   284     220.242  44.520  39.379  1.00  0.00            
ATOM   1633  R4  CHO   284     220.992  47.320  39.029  1.00  0.00            
ATOM   1634  R5  CHO   284     219.992  46.020  37.579  1.00  0.00            
ATOM   1635  C1  CHO   284     223.092  47.020  35.529  1.00  0.00           C
ATOM   1636  C2  CHO   284     225.392  48.920  32.679  1.00  0.00           C
ATOM   1637  ROH CHO   285     131.592 114.720  28.879  1.00  0.00            
ATOM   1638  R1  CHO   285     132.142 113.920  31.529  1.00  0.00            
ATOM   1639  R2  CHO   285     132.542 115.770  33.579  1.00  0.00            
ATOM   1640  R3  CHO   285     130.542 114.370  34.779  1.00  0.00            
ATOM   1641  R4  CHO   285     131.642 116.120  36.879  1.00  0.00            
ATOM   1642  R5  CHO   285     131.392 113.970  37.029  1.00  0.00            
ATOM   1643  C1  CHO   285     129.242 115.070  39.979  1.00  0.00           C
ATOM   1644  C2  CHO   285     130.692 117.020  43.829  1.00  0.00           C
ATOM   1645  ROH CHO   286      65.792 211.020  24.029  1.00  0.00            
ATOM   1646  R1  CHO   286      67.192 212.270  26.179  1.00  0.00            
ATOM   1647  R2  CHO   286      67.342 211.170  28.729  1.00  0.00            
ATOM   1648  R3  CHO   286      69.992 211.520  28.329  1.00  0.00            
ATOM   1649  R4  CHO   286      69.642 211.920  31.179  1.00  0.00            
ATOM   1650  R5  CHO   286      70.592 213.270  29.829  1.00  0.00            
ATOM   1651  C1  CHO   286      73.442 212.670  32.279  1.00  0.00           C
ATOM   1652  C2  CHO   286      74.192 211.870  36.179  1.00  0.00           C
ATOM   1653  ROH CHO   287     145.992  52.170  27.779  1.00  0.00            
ATOM   1654  R1  CHO   287     146.642  50.520  29.979  1.00  0.00            
ATOM   1655  R2  CHO   287     147.992  48.120  29.679  1.00  0.00            
ATOM   1656  R3  CHO   287     149.642  49.220  31.529  1.00  0.00            
ATOM   1657  R4  CHO   287     150.342  46.370  31.479  1.00  0.00            
ATOM   1658  R5  CHO   287     149.842  47.570  33.229  1.00  0.00            
ATOM   1659  C1  CHO   287     153.342  46.420  34.229  1.00  0.00           C
ATOM   1660  C2  CHO   287     152.542  42.470  34.379  1.00  0.00           C
ATOM   1661  ROH CHO   288      51.142 175.820  47.129  1.00  0.00            
ATOM   1662  R1  CHO   288      49.842 176.270  44.679  1.00  0.00            
ATOM   1663  R2  CHO   288      50.792 178.070  42.779  1.00  0.00            
ATOM   1664  R3  CHO   288      50.642 175.870  41.129  1.00  0.00            
ATOM   1665  R4  CHO   288      51.042 178.170  39.329  1.00  0.00            
ATOM   1666  R5  CHO   288      49.442 176.670  39.229  1.00  0.00            
ATOM   1667  C1  CHO   288      51.042 176.220  35.779  1.00  0.00           C
ATOM   1668  C2  CHO   288      49.892 176.270  31.429  1.00  0.00           C
ATOM   1669  ROH CHO   289      45.042 191.070  37.779  1.00  0.00            
ATOM   1670  R1  CHO   289      44.842 190.770  40.579  1.00  0.00            
ATOM   1671  R2  CHO   289      46.942 191.070  42.279  1.00  0.00            
ATOM   1672  R3  CHO   289      45.342 192.870  43.529  1.00  0.00            
ATOM   1673  R4  CHO   289      46.942 191.770  45.679  1.00  0.00            
ATOM   1674  R5  CHO   289      44.792 191.870  45.629  1.00  0.00            
ATOM   1675  C1  CHO   289      45.392 193.870  48.779  1.00  0.00           C
ATOM   1676  C2  CHO   289      44.392 191.270  51.929  1.00  0.00           C
ATOM   1677  ROH CHO   290      52.842 150.170  20.429  1.00  0.00            
ATOM   1678  R1  CHO   290      52.292 151.170  23.029  1.00  0.00            
ATOM   1679  R2  CHO   290      54.192 152.320  24.629  1.00  0.00            
ATOM   1680  R3  CHO   290      52.492 154.420  24.679  1.00  0.00            
ATOM   1681  R4  CHO   290      53.792 154.520  27.279  1.00  0.00            
ATOM   1682  R5  CHO   290      51.692 154.470  26.929  1.00  0.00            
ATOM   1683  C1  CHO   290      51.992 157.770  28.829  1.00  0.00           C
ATOM   1684  C2  CHO   290      52.692 158.420  33.029  1.00  0.00           C
ATOM   1685  ROH CHO   291     183.342 154.670  23.579  1.00  0.00            
ATOM   1686  R1  CHO   291     181.592 155.170  25.729  1.00  0.00            
ATOM   1687  R2  CHO   291     182.442 155.920  28.229  1.00  0.00            
ATOM   1688  R3  CHO   291     180.742 158.020  27.879  1.00  0.00            
ATOM   1689  R4  CHO   291     181.342 158.020  30.729  1.00  0.00            
ATOM   1690  R5  CHO   291     179.392 158.020  29.829  1.00  0.00            
ATOM   1691  C1  CHO   291     179.142 161.220  31.829  1.00  0.00           C
ATOM   1692  C2  CHO   291     176.292 162.420  32.879  1.00  0.00           C
ATOM   1693  ROH CHO   292     150.842 223.570  13.379  1.00  0.00            
ATOM   1694  R1  CHO   292     152.192 225.120  15.329  1.00  0.00            
ATOM   1695  R2  CHO   292     150.942 226.220  17.529  1.00  0.00            
ATOM   1696  R3  CHO   292     152.842 224.820  18.929  1.00  0.00            
ATOM   1697  R4  CHO   292     152.292 227.220  20.579  1.00  0.00            
ATOM   1698  R5  CHO   292     154.242 226.570  19.879  1.00  0.00            
ATOM   1699  C1  CHO   292     154.842 226.470  23.629  1.00  0.00           C
ATOM   1700  C2  CHO   292     156.692 226.320  26.929  1.00  0.00           C
ATOM   1701  ROH CHO   293     103.842 134.120  37.879  1.00  0.00            
ATOM   1702  R1  CHO   293     104.842 131.470  37.979  1.00  0.00            
ATOM   1703  R2  CHO   293     103.892 129.420  36.329  1.00  0.00            
ATOM   1704  R3  CHO   293     106.492 129.170  35.679  1.00  0.00            
ATOM   1705  R4  CHO   293     105.142 127.020  34.179  1.00  0.00            
ATOM   1706  R5  CHO   293     106.842 126.820  35.529  1.00  0.00            
ATOM   1707  C1  CHO   293     108.342 125.370  32.329  1.00  0.00           C
ATOM   1708  C2  CHO   293     110.192 123.670  29.179  1.00  0.00           C
ATOM   1709  ROH CHO   294     213.492 146.170  27.679  1.00  0.00            
ATOM   1710  R1  CHO   294     213.742 147.570  30.129  1.00  0.00            
ATOM   1711  R2  CHO   294     211.642 148.820  31.329  1.00  0.00            
ATOM   1712  R3  CHO   294     212.392 147.320  33.479  1.00  0.00            
ATOM   1713  R4  CHO   294     211.092 149.670  34.679  1.00  0.00            
ATOM   1714  R5  CHO   294     213.092 148.920  35.129  1.00  0.00            
ATOM   1715  C1  CHO   294     211.442 148.720  38.579  1.00  0.00           C
ATOM   1716  C2  CHO   294     212.642 151.670  41.029  1.00  0.00           C
ATOM   1717  ROH CHO   295      81.092  94.670  27.929  1.00  0.00            
ATOM   1718  R1  CHO   295      79.692  96.070  29.929  1.00  0.00            
ATOM   1719  R2  CHO   295      78.742  94.870  32.229  1.00  0.00            
ATOM   1720  R3  CHO   295      80.192  96.820  33.429  1.00  0.00            
ATOM   1721  R4  CHO   295      79.042  95.270  35.629  1.00  0.00            
ATOM   1722  R5  CHO   295      78.892  97.420  35.379  1.00  0.00            
ATOM   1723  C1  CHO   295      80.542  97.320  38.779  1.00  0.00           C
ATOM   1724  C2  CHO   295      80.542  99.370  42.579  1.00  0.00           C
ATOM   1725  ROH CHO   296      40.242 135.370  43.879  1.00  0.00            
ATOM   1726  R1  CHO   296      40.442 137.120  46.079  1.00  0.00            
ATOM   1727  R2  CHO   296      38.392 137.470  47.879  1.00  0.00            
ATOM   1728  R3  CHO   296      40.292 136.820  49.729  1.00  0.00            
ATOM   1729  R4  CHO   296      37.892 137.320  51.329  1.00  0.00            
ATOM   1730  R5  CHO   296      39.842 138.220  51.629  1.00  0.00            
ATOM   1731  C1  CHO   296      39.392 136.570  55.029  1.00  0.00           C
ATOM   1732  C2  CHO   296      41.442 136.770  57.629  1.00  0.00           C
ATOM   1733  ROH CHO   297     129.342  30.270  55.429  1.00  0.00            
ATOM   1734  R1  CHO   297     127.892  30.370  52.979  1.00  0.00            
ATOM   1735  R2  CHO   297     128.142  32.420  51.179  1.00  0.00            
ATOM   1736  R3  CHO   297     128.742  30.420  49.429  1.00  0.00            
ATOM   1737  R4  CHO   297     128.192  32.720  47.729  1.00  0.00            
ATOM   1738  R5  CHO   297     127.242  30.770  47.579  1.00  0.00            
ATOM   1739  C1  CHO   297     128.742  30.970  44.079  1.00  0.00           C
ATOM   1740  C2  CHO   297     128.942  32.620  39.479  1.00  0.00           C
ATOM   1741  ROH CHO   298     139.092  98.770  63.229  1.00  0.00            
ATOM   1742  R1  CHO   298     138.392  99.620  60.629  1.00  0.00            
ATOM   1743  R2  CHO   298     140.092 101.020  58.979  1.00  0.00            
ATOM   1744  R3  CHO   298     139.542  99.020  57.229  1.00  0.00            
ATOM   1745  R4  CHO   298     140.992 100.970  55.629  1.00  0.00            
ATOM   1746  R5  CHO   298     139.042 100.120  55.179  1.00  0.00            
ATOM   1747  C1  CHO   298     140.942  99.120  52.079  1.00  0.00           C
ATOM   1748  C2  CHO   298     141.242 101.870  50.779  1.00  0.00           C
ATOM   1749  ROH CHO   299      56.192 129.370  35.579  1.00  0.00            
ATOM   1750  R1  CHO   299      54.742 128.320  33.379  1.00  0.00            
ATOM   1751  R2  CHO   299      55.892 127.820  30.929  1.00  0.00            
ATOM   1752  R3  CHO   299      54.842 125.320  31.329  1.00  0.00            
ATOM   1753  R4  CHO   299      55.542 125.420  28.479  1.00  0.00            
ATOM   1754  R5  CHO   299      53.592 124.920  29.329  1.00  0.00            
ATOM   1755  C1  CHO   299      54.292 121.720  27.379  1.00  0.00           C
ATOM   1756  C2  CHO   299      55.242 119.270  24.629  1.00  0.00           C
ATOM   1757  ROH CHO   300      48.642  61.620  26.879  1.00  0.00            
ATOM   1758  R1  CHO   300      47.992  61.420  29.629  1.00  0.00            
ATOM   1759  R2  CHO   300      47.842  59.020  30.979  1.00  0.00            
ATOM   1760  R3  CHO   300      49.592  60.220  32.629  1.00  0.00            
ATOM   1761  R4  CHO   300      48.242  58.220  34.279  1.00  0.00            
ATOM   1762  R5  CHO   300      48.442  60.320  34.729  1.00  0.00            
ATOM   1763  C1  CHO   300      50.142  58.820  37.779  1.00  0.00           C
ATOM   1764  C2  CHO   300      52.092  58.970  41.029  1.00  0.00           C
ATOM   1765  ROH CHO   301     220.442 130.270  56.929  1.00  0.00            
ATOM   1766  R1  CHO   301     220.542 131.670  54.479  1.00  0.00            
ATOM   1767  R2  CHO   301     222.892 132.370  53.279  1.00  0.00            
ATOM   1768  R3  CHO   301     221.842 131.070  51.129  1.00  0.00            
ATOM   1769  R4  CHO   301     223.692 133.020  49.929  1.00  0.00            
ATOM   1770  R5  CHO   301     221.592 132.770  49.479  1.00  0.00            
ATOM   1771  C1  CHO   301     223.142 132.170  46.029  1.00  0.00           C
ATOM   1772  C2  CHO   301     224.992 131.070  43.079  1.00  0.00           C
ATOM   1773  ROH CHO   302      12.942  58.820  23.029  1.00  0.00            
ATOM   1774  R1  CHO   302      11.392  57.520  25.029  1.00  0.00            
ATOM   1775  R2  CHO   302      12.342  56.920  27.529  1.00  0.00            
ATOM   1776  R3  CHO   302      10.142  58.320  28.379  1.00  0.00            
ATOM   1777  R4  CHO   302      11.142  56.920  30.779  1.00  0.00            
ATOM   1778  R5  CHO   302       9.092  56.820  29.979  1.00  0.00            
ATOM   1779  C1  CHO   302       8.392  58.220  33.429  1.00  0.00           C
ATOM   1780  C2  CHO   302       5.842  57.470  37.829  1.00  0.00           C
ATOM   1781  ROH CHO   303     114.192 156.770  17.079  1.00  0.00            
ATOM   1782  R1  CHO   303     113.492 156.720  19.829  1.00  0.00            
ATOM   1783  R2  CHO   303     111.942 154.770  20.929  1.00  0.00            
ATOM   1784  R3  CHO   303     114.042 154.520  22.629  1.00  0.00            
ATOM   1785  R4  CHO   303     111.692 153.520  24.129  1.00  0.00            
ATOM   1786  R5  CHO   303     113.092 155.020  24.779  1.00  0.00            
ATOM   1787  C1  CHO   303     113.542 152.520  27.629  1.00  0.00           C
ATOM   1788  C2  CHO   303     112.392 149.520  27.729  1.00  0.00           C
ATOM   1789  ROH CHO   304      26.392 204.720  40.129  1.00  0.00            
ATOM   1790  R1  CHO   304      24.092 204.370  41.779  1.00  0.00            
ATOM   1791  R2  CHO   304      23.842 202.170  43.429  1.00  0.00            
ATOM   1792  R3  CHO   304      23.442 204.070  45.329  1.00  0.00            
ATOM   1793  R4  CHO   304      21.992 201.720  46.329  1.00  0.00            
ATOM   1794  R5  CHO   304      21.192 203.720  46.079  1.00  0.00            
ATOM   1795  C1  CHO   304      20.542 203.220  49.829  1.00  0.00           C
ATOM   1796  C2  CHO   304      19.192 204.570  53.779  1.00  0.00           C
ATOM   1797  ROH CHO   305     154.642  25.220  47.329  1.00  0.00            
ATOM   1798  R1  CHO   305     152.742  26.970  48.529  1.00  0.00            
ATOM   1799  R2  CHO   305     150.342  27.570  47.379  1.00  0.00            
ATOM   1800  R3  CHO   305     149.342  26.720  49.779  1.00  0.00            
ATOM   1801  R4  CHO   305     147.042  27.870  48.379  1.00  0.00            
ATOM   1802  R5  CHO   305     147.742  28.420  50.379  1.00  0.00            
ATOM   1803  C1  CHO   305     144.192  27.320  51.229  1.00  0.00           C
ATOM   1804  C2  CHO   305     143.142  27.320  55.129  1.00  0.00           C
ATOM   1805  ROH CHO   306     206.242 184.020  50.379  1.00  0.00            
ATOM   1806  R1  CHO   306     207.642 184.320  47.929  1.00  0.00            
ATOM   1807  R2  CHO   306     207.942 182.270  46.129  1.00  0.00            
ATOM   1808  R3  CHO   306     206.892 184.120  44.379  1.00  0.00            
ATOM   1809  R4  CHO   306     208.692 182.470  42.729  1.00  0.00            
ATOM   1810  R5  CHO   306     208.742 184.620  42.929  1.00  0.00            
ATOM   1811  C1  CHO   306     208.142 184.270  39.179  1.00  0.00           C
ATOM   1812  C2  CHO   306     207.392 182.520  34.779  1.00  0.00           C
ATOM   1813  ROH CHO   307     173.942 226.270  42.629  1.00  0.00            
ATOM   1814  R1  CHO   307     175.192 225.820  40.129  1.00  0.00            
ATOM   1815  R2  CHO   307     174.992 227.620  38.029  1.00  0.00            
ATOM   1816  R3  CHO   307     177.692 227.470  38.079  1.00  0.00            
ATOM   1817  R4  CHO   307     177.042 228.520  35.429  1.00  0.00            
ATOM   1818  R5  CHO   307     178.292 226.820  35.879  1.00  0.00            
ATOM   1819  C1  CHO   307     180.792 228.970  33.929  1.00  0.00           C
ATOM   1820  C2  CHO   307     183.542 229.020  30.829  1.00  0.00           C
ATOM   1821  ROH CHO   308     206.942  44.220  43.879  1.00  0.00            
ATOM   1822  R1  CHO   308     206.542  45.170  41.229  1.00  0.00            
ATOM   1823  R2  CHO   308     208.042  47.220  40.179  1.00  0.00            
ATOM   1824  R3  CHO   308     208.492  45.420  38.179  1.00  0.00            
ATOM   1825  R4  CHO   308     208.842  48.070  36.879  1.00  0.00            
ATOM   1826  R5  CHO   308     207.542  46.420  36.229  1.00  0.00            
ATOM   1827  C1  CHO   308     209.692  46.820  33.129  1.00  0.00           C
ATOM   1828  C2  CHO   308     209.342  46.370  29.079  1.00  0.00           C
ATOM   1829  ROH CHO   309      91.792   6.820  21.829  1.00  0.00            
ATOM   1830  R1  CHO   309      92.992   6.520  24.379  1.00  0.00            
ATOM   1831  R2  CHO   309      92.892   8.520  26.279  1.00  0.00            
ATOM   1832  R3  CHO   309      91.842   6.520  27.829  1.00  0.00            
ATOM   1833  R4  CHO   309      93.342   8.170  29.729  1.00  0.00            
ATOM   1834  R5  CHO   309      93.542   6.020  29.429  1.00  0.00            
ATOM   1835  C1  CHO   309      92.592   6.120  33.129  1.00  0.00           C
ATOM   1836  C2  CHO   309      93.942   7.170  35.579  1.00  0.00           C
ATOM   1837  ROH CHO   310       3.542  80.570  20.279  1.00  0.00            
ATOM   1838  R1  CHO   310       3.392  80.570  23.079  1.00  0.00            
ATOM   1839  R2  CHO   310       1.942  82.470  24.529  1.00  0.00            
ATOM   1840  R3  CHO   310       0.842  80.270  25.629  1.00  0.00            
ATOM   1841  R4  CHO   310       0.092  82.470  27.429  1.00  0.00            
ATOM   1842  R5  CHO   310       1.042  80.620  27.979  1.00  0.00            
ATOM   1843  C1  CHO   310      -2.058  80.370  30.179  1.00  0.00           C
ATOM   1844  C2  CHO   310      -0.408  81.820  33.979  1.00  0.00           C
ATOM   1845  ROH CHO   311      70.242 127.970  50.529  1.00  0.00            
ATOM   1846  R1  CHO   311      69.942 127.720  47.729  1.00  0.00            
ATOM   1847  R2  CHO   311      68.492 125.670  46.579  1.00  0.00            
ATOM   1848  R3  CHO   311      67.242 127.720  45.329  1.00  0.00            
ATOM   1849  R4  CHO   311      66.142 125.320  44.029  1.00  0.00            
ATOM   1850  R5  CHO   311      67.042 127.020  43.029  1.00  0.00            
ATOM   1851  C1  CHO   311      63.592 127.070  41.429  1.00  0.00           C
ATOM   1852  C2  CHO   311      60.892 124.370  39.579  1.00  0.00           C
ATOM   1853  ROH CHO   312     218.792  77.420  38.579  1.00  0.00            
ATOM   1854  R1  CHO   312     220.892  77.920  40.429  1.00  0.00            
ATOM   1855  R2  CHO   312     220.442  79.070  42.929  1.00  0.00            
ATOM   1856  R3  CHO   312     221.742  76.820  43.829  1.00  0.00            
ATOM   1857  R4  CHO   312     221.842  78.720  46.079  1.00  0.00            
ATOM   1858  R5  CHO   312     223.542  77.670  45.129  1.00  0.00            
ATOM   1859  C1  CHO   312     223.842  76.420  48.729  1.00  0.00           C
ATOM   1860  C2  CHO   312     226.592  76.570  50.529  1.00  0.00           C
ATOM   1861  ROH CHO   313      29.242  83.370  27.479  1.00  0.00            
ATOM   1862  R1  CHO   313      30.542  81.120  28.629  1.00  0.00            
ATOM   1863  R2  CHO   313      31.642  79.070  27.129  1.00  0.00            
ATOM   1864  R3  CHO   313      33.892  79.670  28.529  1.00  0.00            
ATOM   1865  R4  CHO   313      34.592  77.320  26.879  1.00  0.00            
ATOM   1866  R5  CHO   313      34.842  77.520  29.029  1.00  0.00            
ATOM   1867  C1  CHO   313      38.442  76.870  28.029  1.00  0.00           C
ATOM   1868  C2  CHO   313      41.042  76.120  25.579  1.00  0.00           C
ATOM   1869  ROH CHO   314      48.892 104.370  38.879  1.00  0.00            
ATOM   1870  R1  CHO   314      48.192 106.370  37.029  1.00  0.00            
ATOM   1871  R2  CHO   314      49.842 107.070  34.929  1.00  0.00            
ATOM   1872  R3  CHO   314      47.642 106.570  33.429  1.00  0.00            
ATOM   1873  R4  CHO   314      49.292 108.320  31.729  1.00  0.00            
ATOM   1874  R5  CHO   314      47.192 108.620  32.279  1.00  0.00            
ATOM   1875  C1  CHO   314      46.842 108.520  28.479  1.00  0.00           C
ATOM   1876  C2  CHO   314      47.992 109.770  25.079  1.00  0.00           C
ATOM   1877  ROH CHO   315      74.942 191.920  47.829  1.00  0.00            
ATOM   1878  R1  CHO   315      76.042 192.620  45.279  1.00  0.00            
ATOM   1879  R2  CHO   315      74.592 193.870  43.329  1.00  0.00            
ATOM   1880  R3  CHO   315      76.642 195.670  43.379  1.00  0.00            
ATOM   1881  R4  CHO   315      75.542 195.870  40.679  1.00  0.00            
ATOM   1882  R5  CHO   315      77.642 195.520  41.229  1.00  0.00            
ATOM   1883  C1  CHO   315      78.042 198.720  39.229  1.00  0.00           C
ATOM   1884  C2  CHO   315      74.892 201.970  39.029  1.00  0.00           C
ATOM   1885  ROH CHO   316     178.042  62.520  49.779  1.00  0.00            
ATOM   1886  R1  CHO   316     178.342  65.120  48.779  1.00  0.00            
ATOM   1887  R2  CHO   316     180.742  66.120  47.779  1.00  0.00            
ATOM   1888  R3  CHO   316     179.242  66.670  45.629  1.00  0.00            
ATOM   1889  R4  CHO   316     181.892  67.720  44.979  1.00  0.00            
ATOM   1890  R5  CHO   316     180.042  68.820  44.879  1.00  0.00            
ATOM   1891  C1  CHO   316     181.142  69.170  41.279  1.00  0.00           C
ATOM   1892  C2  CHO   316     183.392  72.270  39.379  1.00  0.00           C
ATOM   1893  ROH CHO   317     196.742   6.320  44.829  1.00  0.00            
ATOM   1894  R1  CHO   317     196.692   4.770  42.479  1.00  0.00            
ATOM   1895  R2  CHO   317     196.742   5.920  39.979  1.00  0.00            
ATOM   1896  R3  CHO   317     198.892   4.270  39.629  1.00  0.00            
ATOM   1897  R4  CHO   317     197.542   4.320  36.979  1.00  0.00            
ATOM   1898  R5  CHO   317     198.092   2.570  38.129  1.00  0.00            
ATOM   1899  C1  CHO   317     200.042   1.870  34.929  1.00  0.00           C
ATOM   1900  C2  CHO   317     201.392   3.270  30.079  1.00  0.00           C
ATOM   1901  ROH CHO   318      26.042  31.070  22.529  1.00  0.00            
ATOM   1902  R1  CHO   318      26.792  31.370  25.229  1.00  0.00            
ATOM   1903  R2  CHO   318      24.992  31.020  27.329  1.00  0.00            
ATOM   1904  R3  CHO   318      26.892  29.220  28.229  1.00  0.00            
ATOM   1905  R4  CHO   318      25.092  29.670  30.529  1.00  0.00            
ATOM   1906  R5  CHO   318      27.292  29.920  30.479  1.00  0.00            
ATOM   1907  C1  CHO   318      26.942  27.220  33.179  1.00  0.00           C
ATOM   1908  C2  CHO   318      29.342  26.520  35.779  1.00  0.00           C
ATOM   1909  ROH CHO   319     132.242 125.420  43.429  1.00  0.00            
ATOM   1910  R1  CHO   319     131.492 127.470  45.229  1.00  0.00            
ATOM   1911  R2  CHO   319     129.342 127.220  46.879  1.00  0.00            
ATOM   1912  R3  CHO   319     131.142 127.870  48.829  1.00  0.00            
ATOM   1913  R4  CHO   319     128.892 129.720  49.279  1.00  0.00            
ATOM   1914  R5  CHO   319     130.992 130.270  48.979  1.00  0.00            
ATOM   1915  C1  CHO   319     130.392 131.770  52.429  1.00  0.00           C
ATOM   1916  C2  CHO   319     130.292 134.120  55.779  1.00  0.00           C
ATOM   1917  ROH CHO   320     171.642 181.920  45.479  1.00  0.00            
ATOM   1918  R1  CHO   320     172.892 180.820  43.229  1.00  0.00            
ATOM   1919  R2  CHO   320     171.692 178.770  41.729  1.00  0.00            
ATOM   1920  R3  CHO   320     172.092 180.520  39.679  1.00  0.00            
ATOM   1921  R4  CHO   320     171.192 178.020  38.379  1.00  0.00            
ATOM   1922  R5  CHO   320     172.992 179.170  37.929  1.00  0.00            
ATOM   1923  C1  CHO   320     171.292 179.170  34.529  1.00  0.00           C
ATOM   1924  C2  CHO   320     175.042 177.870  33.129  1.00  0.00           C
ATOM   1925  ROH CHO   321     108.492 207.470  27.379  1.00  0.00            
ATOM   1926  R1  CHO   321     106.942 208.570  25.329  1.00  0.00            
ATOM   1927  R2  CHO   321     105.792 211.070  25.529  1.00  0.00            
ATOM   1928  R3  CHO   321     107.142 211.520  23.179  1.00  0.00            
ATOM   1929  R4  CHO   321     104.542 212.820  22.829  1.00  0.00            
ATOM   1930  R5  CHO   321     105.442 211.370  21.479  1.00  0.00            
ATOM   1931  C1  CHO   321     105.042 214.270  19.079  1.00  0.00           C
ATOM   1932  C2  CHO   321     103.392 213.020  14.879  1.00  0.00           C
ATOM   1933  ROH CHO   322     101.592   5.470  22.529  1.00  0.00            
ATOM   1934  R1  CHO   322     103.092   6.470  24.729  1.00  0.00            
ATOM   1935  R2  CHO   322     103.692   4.920  26.929  1.00  0.00            
ATOM   1936  R3  CHO   322     106.242   5.670  26.329  1.00  0.00            
ATOM   1937  R4  CHO   322     106.442   4.370  28.979  1.00  0.00            
ATOM   1938  R5  CHO   322     107.192   6.370  28.429  1.00  0.00            
ATOM   1939  C1  CHO   322     110.392   4.720  29.579  1.00  0.00           C
ATOM   1940  C2  CHO   322     110.092   3.120  33.179  1.00  0.00           C
ATOM   1941  ROH CHO   323     113.542  53.270  39.479  1.00  0.00            
ATOM   1942  R1  CHO   323     114.192  53.270  36.729  1.00  0.00            
ATOM   1943  R2  CHO   323     112.792  51.720  34.879  1.00  0.00            
ATOM   1944  R3  CHO   323     112.442  54.120  33.629  1.00  0.00            
ATOM   1945  R4  CHO   323     111.592  52.070  31.679  1.00  0.00            
ATOM   1946  R5  CHO   323     113.092  53.670  31.379  1.00  0.00            
ATOM   1947  C1  CHO   323     110.592  54.520  28.629  1.00  0.00           C
ATOM   1948  C2  CHO   323     109.492  53.270  24.579  1.00  0.00           C
ATOM   1949  ROH CHO   324      -0.808  49.270  45.779  1.00  0.00            
ATOM   1950  R1  CHO   324       1.092  50.420  47.529  1.00  0.00            
ATOM   1951  R2  CHO   324       2.792  52.420  46.779  1.00  0.00            
ATOM   1952  R3  CHO   324       1.742  53.720  48.929  1.00  0.00            
ATOM   1953  R4  CHO   324       4.242  55.120  48.429  1.00  0.00            
ATOM   1954  R5  CHO   324       3.592  54.220  50.329  1.00  0.00            
ATOM   1955  C1  CHO   324       4.042  57.870  51.429  1.00  0.00           C
ATOM   1956  C2  CHO   324       5.442  57.570  55.629  1.00  0.00           C
ATOM   1957  ROH CHO   325      32.942 229.570  50.879  1.00  0.00            
ATOM   1958  R1  CHO   325      34.392 227.170  51.129  1.00  0.00            
ATOM   1959  R2  CHO   325      36.442 226.520  49.429  1.00  0.00            
ATOM   1960  R3  CHO   325      37.842 226.220  51.729  1.00  0.00            
ATOM   1961  R4  CHO   325      38.842 224.120  49.979  1.00  0.00            
ATOM   1962  R5  CHO   325      38.042 223.820  51.979  1.00  0.00            
ATOM   1963  C1  CHO   325      41.542 222.420  52.529  1.00  0.00           C
ATOM   1964  C2  CHO   325      41.092 218.770  54.279  1.00  0.00           C
ATOM   1965  ROH CHO   326      41.992  66.420  39.229  1.00  0.00            
ATOM   1966  R1  CHO   326      40.442  64.870  37.429  1.00  0.00            
ATOM   1967  R2  CHO   326      39.142  65.970  35.229  1.00  0.00            
ATOM   1968  R3  CHO   326      40.542  64.070  33.879  1.00  0.00            
ATOM   1969  R4  CHO   326      38.442  64.970  32.029  1.00  0.00            
ATOM   1970  R5  CHO   326      38.892  62.920  32.629  1.00  0.00            
ATOM   1971  C1  CHO   326      39.392  62.620  28.829  1.00  0.00           C
ATOM   1972  C2  CHO   326      38.092  64.370  25.729  1.00  0.00           C
ATOM   1973  ROH CHO   327     138.392 126.670  26.279  1.00  0.00            
ATOM   1974  R1  CHO   327     136.742 127.520  28.379  1.00  0.00            
ATOM   1975  R2  CHO   327     137.592 127.420  31.029  1.00  0.00            
ATOM   1976  R3  CHO   327     136.892 130.070  30.979  1.00  0.00            
ATOM   1977  R4  CHO   327     137.442 129.520  33.779  1.00  0.00            
ATOM   1978  R5  CHO   327     135.642 130.420  32.979  1.00  0.00            
ATOM   1979  C1  CHO   327     136.742 133.170  35.379  1.00  0.00           C
ATOM   1980  C2  CHO   327     135.942 137.220  37.179  1.00  0.00           C
ATOM   1981  ROH CHO   328     175.492  80.920  55.629  1.00  0.00            
ATOM   1982  R1  CHO   328     175.492  78.370  54.329  1.00  0.00            
ATOM   1983  R2  CHO   328     177.642  76.670  54.379  1.00  0.00            
ATOM   1984  R3  CHO   328     175.842  74.920  55.329  1.00  0.00            
ATOM   1985  R4  CHO   328     177.842  73.270  53.979  1.00  0.00            
ATOM   1986  R5  CHO   328     175.692  73.220  53.629  1.00  0.00            
ATOM   1987  C1  CHO   328     176.242  69.620  54.629  1.00  0.00           C
ATOM   1988  C2  CHO   328     179.542  66.170  54.729  1.00  0.00           C
ATOM   1989  ROH CHO   329     197.442 132.020  57.779  1.00  0.00            
ATOM   1990  R1  CHO   329     199.842 132.370  56.329  1.00  0.00            
ATOM   1991  R2  CHO   329     200.692 130.520  54.429  1.00  0.00            
ATOM   1992  R3  CHO   329     200.792 132.720  52.829  1.00  0.00            
ATOM   1993  R4  CHO   329     201.792 130.520  51.179  1.00  0.00            
ATOM   1994  R5  CHO   329     202.792 132.420  51.529  1.00  0.00            
ATOM   1995  C1  CHO   329     202.442 132.520  47.729  1.00  0.00           C
ATOM   1996  C2  CHO   329     203.792 131.120  44.329  1.00  0.00           C
ATOM   1997  ROH CHO   330      78.242 182.120   9.679  1.00  0.00            
ATOM   1998  R1  CHO   330      79.292 181.920  12.329  1.00  0.00            
ATOM   1999  R2  CHO   330      77.692 182.270  14.579  1.00  0.00            
ATOM   2000  R3  CHO   330      78.692 179.820  15.229  1.00  0.00            
ATOM   2001  R4  CHO   330      78.042 181.070  17.829  1.00  0.00            
ATOM   2002  R5  CHO   330      79.992 180.220  17.229  1.00  0.00            
ATOM   2003  C1  CHO   330      79.192 178.070  20.279  1.00  0.00           C
ATOM   2004  C2  CHO   330      77.542 179.120  23.429  1.00  0.00           C
ATOM   2005  ROH CHO   331      63.142 132.720  51.629  1.00  0.00            
ATOM   2006  R1  CHO   331      62.242 131.920  49.079  1.00  0.00            
ATOM   2007  R2  CHO   331      61.492 133.670  47.129  1.00  0.00            
ATOM   2008  R3  CHO   331      63.342 132.320  45.629  1.00  0.00            
ATOM   2009  R4  CHO   331      61.392 133.370  43.679  1.00  0.00            
ATOM   2010  R5  CHO   331      62.042 131.320  43.929  1.00  0.00            
ATOM   2011  C1  CHO   331      63.092 131.920  40.279  1.00  0.00           C
ATOM   2012  C2  CHO   331      64.192 129.320  36.829  1.00  0.00           C
ATOM   2013  ROH CHO   332     106.242 188.970  45.329  1.00  0.00            
ATOM   2014  R1  CHO   332     107.142 189.670  42.729  1.00  0.00            
ATOM   2015  R2  CHO   332     109.542 188.820  41.679  1.00  0.00            
ATOM   2016  R3  CHO   332     107.992 187.920  39.629  1.00  0.00            
ATOM   2017  R4  CHO   332     110.742 187.720  38.629  1.00  0.00            
ATOM   2018  R5  CHO   332     109.092 188.770  37.679  1.00  0.00            
ATOM   2019  C1  CHO   332     109.992 186.270  34.929  1.00  0.00           C
ATOM   2020  C2  CHO   332     111.742 185.670  31.379  1.00  0.00           C
ATOM   2021  ROH CHO   333     142.192  22.770  20.529  1.00  0.00            
ATOM   2022  R1  CHO   333     141.192  21.220  22.679  1.00  0.00            
ATOM   2023  R2  CHO   333     142.792  19.670  24.279  1.00  0.00            
ATOM   2024  R3  CHO   333     141.692  21.120  26.279  1.00  0.00            
ATOM   2025  R4  CHO   333     143.192  18.970  27.629  1.00  0.00            
ATOM   2026  R5  CHO   333     141.092  19.470  27.929  1.00  0.00            
ATOM   2027  C1  CHO   333     142.342  19.920  31.479  1.00  0.00           C
ATOM   2028  C2  CHO   333     140.992  21.420  34.029  1.00  0.00           C
ATOM   2029  ROH CHO   334     218.892 168.620  21.429  1.00  0.00            
ATOM   2030  R1  CHO   334     218.592 168.620  24.229  1.00  0.00            
ATOM   2031  R2  CHO   334     219.942 166.870  25.879  1.00  0.00            
ATOM   2032  R3  CHO   334     220.742 169.170  27.129  1.00  0.00            
ATOM   2033  R4  CHO   334     220.492 167.170  29.279  1.00  0.00            
ATOM   2034  R5  CHO   334     219.542 169.170  29.179  1.00  0.00            
ATOM   2035  C1  CHO   334     221.542 169.520  32.429  1.00  0.00           C
ATOM   2036  C2  CHO   334     222.142 170.820  35.479  1.00  0.00           C
ATOM   2037  ROH CHO   335     163.592  25.320  32.329  1.00  0.00            
ATOM   2038  R1  CHO   335     163.042  22.920  33.779  1.00  0.00            
ATOM   2039  R2  CHO   335     161.542  20.870  32.679  1.00  0.00            
ATOM   2040  R3  CHO   335     163.692  19.370  33.329  1.00  0.00            
ATOM   2041  R4  CHO   335     161.392  17.670  33.979  1.00  0.00            
ATOM   2042  R5  CHO   335     163.042  18.220  35.329  1.00  0.00            
ATOM   2043  C1  CHO   335     163.342  14.420  35.379  1.00  0.00           C
ATOM   2044  C2  CHO   335     164.192  13.220  39.079  1.00  0.00           C
ATOM   2045  ROH CHO   336     112.992 136.570  21.929  1.00  0.00            
ATOM   2046  R1  CHO   336     113.742 137.970  24.279  1.00  0.00            
ATOM   2047  R2  CHO   336     112.442 140.220  25.129  1.00  0.00            
ATOM   2048  R3  CHO   336     112.192 138.870  27.429  1.00  0.00            
ATOM   2049  R4  CHO   336     112.442 141.620  28.279  1.00  0.00            
ATOM   2050  R5  CHO   336     113.642 139.970  28.979  1.00  0.00            
ATOM   2051  C1  CHO   336     112.242 141.170  32.329  1.00  0.00           C
ATOM   2052  C2  CHO   336     112.092 144.070  35.479  1.00  0.00           C
ATOM   2053  ROH CHO   337     176.142  67.520  24.829  1.00  0.00            
ATOM   2054  R1  CHO   337     178.292  68.370  26.479  1.00  0.00            
ATOM   2055  R2  CHO   337     178.092  68.470  29.229  1.00  0.00            
ATOM   2056  R3  CHO   337     180.292  66.920  29.129  1.00  0.00            
ATOM   2057  R4  CHO   337     180.142  67.770  31.929  1.00  0.00            
ATOM   2058  R5  CHO   337     181.842  67.970  30.629  1.00  0.00            
ATOM   2059  C1  CHO   337     183.392  65.870  33.429  1.00  0.00           C
ATOM   2060  C2  CHO   337     181.392  64.020  35.579  1.00  0.00           C
ATOM   2061  ROH CHO   338      83.092 187.870  28.779  1.00  0.00            
ATOM   2062  R1  CHO   338      82.242 188.720  26.229  1.00  0.00            
ATOM   2063  R2  CHO   338      83.692 190.620  24.779  1.00  0.00            
ATOM   2064  R3  CHO   338      83.592 188.670  22.829  1.00  0.00            
ATOM   2065  R4  CHO   338      84.142 191.170  21.379  1.00  0.00            
ATOM   2066  R5  CHO   338      82.542 189.770  20.979  1.00  0.00            
ATOM   2067  C1  CHO   338      84.342 189.720  17.629  1.00  0.00           C
ATOM   2068  C2  CHO   338      85.592 189.420  13.879  1.00  0.00           C
ATOM   2069  ROH CHO   339     208.892  28.270  16.479  1.00  0.00            
ATOM   2070  R1  CHO   339     208.942  27.120  19.079  1.00  0.00            
ATOM   2071  R2  CHO   339     210.842  25.270  19.879  1.00  0.00            
ATOM   2072  R3  CHO   339     211.192  27.070  21.929  1.00  0.00            
ATOM   2073  R4  CHO   339     212.742  24.720  22.729  1.00  0.00            
ATOM   2074  R5  CHO   339     211.192  25.670  23.929  1.00  0.00            
ATOM   2075  C1  CHO   339     214.192  26.020  26.279  1.00  0.00           C
ATOM   2076  C2  CHO   339     217.892  26.920  27.879  1.00  0.00           C
ATOM   2077  ROH CHO   340      10.192 187.720  54.429  1.00  0.00            
ATOM   2078  R1  CHO   340       8.992 186.820  52.029  1.00  0.00            
ATOM   2079  R2  CHO   340       9.842 187.670  49.579  1.00  0.00            
ATOM   2080  R3  CHO   340       9.992 184.970  49.079  1.00  0.00            
ATOM   2081  R4  CHO   340       9.542 186.220  46.429  1.00  0.00            
ATOM   2082  R5  CHO   340       8.392 184.620  47.329  1.00  0.00            
ATOM   2083  C1  CHO   340       9.542 182.870  44.179  1.00  0.00           C
ATOM   2084  C2  CHO   340       9.142 184.170  41.279  1.00  0.00           C
ATOM   2085  ROH CHO   341     168.142  27.370  27.779  1.00  0.00            
ATOM   2086  R1  CHO   341     170.242  25.970  26.529  1.00  0.00            
ATOM   2087  R2  CHO   341     170.042  24.920  23.979  1.00  0.00            
ATOM   2088  R3  CHO   341     172.292  26.420  23.529  1.00  0.00            
ATOM   2089  R4  CHO   341     172.492  24.120  21.679  1.00  0.00            
ATOM   2090  R5  CHO   341     173.992  24.770  23.129  1.00  0.00            
ATOM   2091  C1  CHO   341     175.992  25.070  19.929  1.00  0.00           C
ATOM   2092  C2  CHO   341     174.542  21.570  18.129  1.00  0.00           C
ATOM   2093  ROH CHO   342      91.492  18.970  56.129  1.00  0.00            
ATOM   2094  R1  CHO   342      93.992  19.920  55.279  1.00  0.00            
ATOM   2095  R2  CHO   342      96.142  20.320  56.979  1.00  0.00            
ATOM   2096  R3  CHO   342      97.442  18.770  55.179  1.00  0.00            
ATOM   2097  R4  CHO   342      99.542  19.970  56.829  1.00  0.00            
ATOM   2098  R5  CHO   342      99.392  19.970  54.629  1.00  0.00            
ATOM   2099  C1  CHO   342     102.792  18.270  55.029  1.00  0.00           C
ATOM   2100  C2  CHO   342     104.892  16.720  57.529  1.00  0.00           C
ATOM   2101  ROH CHO   343     167.092   3.620  27.829  1.00  0.00            
ATOM   2102  R1  CHO   343     167.592   2.820  25.129  1.00  0.00            
ATOM   2103  R2  CHO   343     166.392   0.570  24.029  1.00  0.00            
ATOM   2104  R3  CHO   343     165.642   2.370  22.129  1.00  0.00            
ATOM   2105  R4  CHO   343     164.942  -0.280  20.979  1.00  0.00            
ATOM   2106  R5  CHO   343     166.142   1.320  20.029  1.00  0.00            
ATOM   2107  C1  CHO   343     163.392   0.970  17.429  1.00  0.00           C
ATOM   2108  C2  CHO   343     164.292   0.520  13.979  1.00  0.00           C
ATOM   2109  ROH CHO   344      30.542 155.520  34.429  1.00  0.00            
ATOM   2110  R1  CHO   344      30.342 158.070  35.579  1.00  0.00            
ATOM   2111  R2  CHO   344      29.742 158.470  38.229  1.00  0.00            
ATOM   2112  R3  CHO   344      31.992 159.920  38.229  1.00  0.00            
ATOM   2113  R4  CHO   344      30.542 160.820  40.629  1.00  0.00            
ATOM   2114  R5  CHO   344      31.342 162.070  39.029  1.00  0.00            
ATOM   2115  C1  CHO   344      33.192 163.570  41.979  1.00  0.00           C
ATOM   2116  C2  CHO   344      33.442 162.870  46.779  1.00  0.00           C
ATOM   2117  ROH CHO   345     171.692 118.370  41.829  1.00  0.00            
ATOM   2118  R1  CHO   345     172.392 116.420  39.879  1.00  0.00            
ATOM   2119  R2  CHO   345     171.142 116.220  37.479  1.00  0.00            
ATOM   2120  R3  CHO   345     173.642 116.420  36.479  1.00  0.00            
ATOM   2121  R4  CHO   345     172.092 115.220  34.279  1.00  0.00            
ATOM   2122  R5  CHO   345     173.942 114.420  35.179  1.00  0.00            
ATOM   2123  C1  CHO   345     174.992 114.820  31.529  1.00  0.00           C
ATOM   2124  C2  CHO   345     174.392 114.720  27.579  1.00  0.00           C
ATOM   2125  ROH CHO   346     199.492 205.070  46.429  1.00  0.00            
ATOM   2126  R1  CHO   346     199.642 205.520  43.629  1.00  0.00            
ATOM   2127  R2  CHO   346     202.042 205.920  42.279  1.00  0.00            
ATOM   2128  R3  CHO   346     201.142 203.870  40.729  1.00  0.00            
ATOM   2129  R4  CHO   346     202.992 205.370  39.029  1.00  0.00            
ATOM   2130  R5  CHO   346     200.942 204.820  38.579  1.00  0.00            
ATOM   2131  C1  CHO   346     202.692 203.120  35.679  1.00  0.00           C
ATOM   2132  C2  CHO   346     201.992 201.070  32.129  1.00  0.00           C
ATOM   2133  ROH CHO   347      56.842 114.120  25.129  1.00  0.00            
ATOM   2134  R1  CHO   347      55.392 114.220  27.579  1.00  0.00            
ATOM   2135  R2  CHO   347      56.542 113.520  29.979  1.00  0.00            
ATOM   2136  R3  CHO   347      55.692 115.970  30.729  1.00  0.00            
ATOM   2137  R4  CHO   347      55.642 114.420  33.179  1.00  0.00            
ATOM   2138  R5  CHO   347      53.992 115.570  32.379  1.00  0.00            
ATOM   2139  C1  CHO   347      54.342 117.270  35.779  1.00  0.00           C
ATOM   2140  C2  CHO   347      55.442 120.320  37.429  1.00  0.00           C
ATOM   2141  ROH CHO   348       4.792 176.020  21.379  1.00  0.00            
ATOM   2142  R1  CHO   348       4.342 174.170  23.479  1.00  0.00            
ATOM   2143  R2  CHO   348       5.942 174.070  25.729  1.00  0.00            
ATOM   2144  R3  CHO   348       3.592 174.370  27.029  1.00  0.00            
ATOM   2145  R4  CHO   348       5.392 173.170  29.029  1.00  0.00            
ATOM   2146  R5  CHO   348       3.442 172.420  28.429  1.00  0.00            
ATOM   2147  C1  CHO   348       2.892 172.920  32.179  1.00  0.00           C
ATOM   2148  C2  CHO   348       0.592 172.270  34.579  1.00  0.00           C
ATOM   2149  ROH CHO   349      13.942 128.020  23.229  1.00  0.00            
ATOM   2150  R1  CHO   349      13.842 126.870  25.829  1.00  0.00            
ATOM   2151  R2  CHO   349      15.642 127.470  27.829  1.00  0.00            
ATOM   2152  R3  CHO   349      13.392 128.070  29.229  1.00  0.00            
ATOM   2153  R4  CHO   349      15.492 127.720  31.279  1.00  0.00            
ATOM   2154  R5  CHO   349      13.542 126.720  31.179  1.00  0.00            
ATOM   2155  C1  CHO   349      13.292 128.420  34.579  1.00  0.00           C
ATOM   2156  C2  CHO   349      12.292 128.820  38.329  1.00  0.00           C
ATOM   2157  ROH CHO   350       6.042 133.320  56.029  1.00  0.00            
ATOM   2158  R1  CHO   350       5.092 134.120  53.529  1.00  0.00            
ATOM   2159  R2  CHO   350       6.742 134.670  51.379  1.00  0.00            
ATOM   2160  R3  CHO   350       5.192 132.870  50.079  1.00  0.00            
ATOM   2161  R4  CHO   350       5.792 134.920  48.079  1.00  0.00            
ATOM   2162  R5  CHO   350       3.792 134.170  48.679  1.00  0.00            
ATOM   2163  C1  CHO   350       3.742 133.320  44.929  1.00  0.00           C
ATOM   2164  C2  CHO   350       2.942 132.420  40.879  1.00  0.00           C
ATOM   2165  ROH CHO   351     173.092 119.370  29.879  1.00  0.00            
ATOM   2166  R1  CHO   351     172.842 119.170  32.679  1.00  0.00            
ATOM   2167  R2  CHO   351     174.242 120.770  34.479  1.00  0.00            
ATOM   2168  R3  CHO   351     171.742 121.320  35.429  1.00  0.00            
ATOM   2169  R4  CHO   351     173.542 122.170  37.529  1.00  0.00            
ATOM   2170  R5  CHO   351     171.892 120.820  37.779  1.00  0.00            
ATOM   2171  C1  CHO   351     170.842 123.520  40.229  1.00  0.00           C
ATOM   2172  C2  CHO   351     167.992 124.220  43.479  1.00  0.00           C
ATOM   2173  ROH CHO   352     199.692 175.570  50.729  1.00  0.00            
ATOM   2174  R1  CHO   352     200.342 176.870  48.279  1.00  0.00            
ATOM   2175  R2  CHO   352     201.642 175.520  46.229  1.00  0.00            
ATOM   2176  R3  CHO   352     199.492 176.420  44.779  1.00  0.00            
ATOM   2177  R4  CHO   352     201.642 176.070  42.829  1.00  0.00            
ATOM   2178  R5  CHO   352     200.492 177.870  43.129  1.00  0.00            
ATOM   2179  C1  CHO   352     199.692 177.170  39.479  1.00  0.00           C
ATOM   2180  C2  CHO   352     196.642 177.770  37.029  1.00  0.00           C
ATOM   2181  ROH CHO   353     174.792 135.120  42.829  1.00  0.00            
ATOM   2182  R1  CHO   353     173.892 136.870  44.829  1.00  0.00            
ATOM   2183  R2  CHO   353     172.992 135.970  47.279  1.00  0.00            
ATOM   2184  R3  CHO   353     174.892 137.720  48.229  1.00  0.00            
ATOM   2185  R4  CHO   353     173.192 137.120  50.579  1.00  0.00            
ATOM   2186  R5  CHO   353     173.692 139.070  49.779  1.00  0.00            
ATOM   2187  C1  CHO   353     175.092 139.370  53.329  1.00  0.00           C
ATOM   2188  C2  CHO   353     175.692 140.570  56.429  1.00  0.00           C
ATOM   2189  ROH CHO   354      76.442 221.670  42.579  1.00  0.00            
ATOM   2190  R1  CHO   354      75.442 220.520  44.979  1.00  0.00            
ATOM   2191  R2  CHO   354      74.142 218.070  45.029  1.00  0.00            
ATOM   2192  R3  CHO   354      76.042 217.470  46.879  1.00  0.00            
ATOM   2193  R4  CHO   354      73.742 215.870  47.679  1.00  0.00            
ATOM   2194  R5  CHO   354      74.842 217.270  48.929  1.00  0.00            
ATOM   2195  C1  CHO   354      75.242 214.070  50.929  1.00  0.00           C
ATOM   2196  C2  CHO   354      76.292 214.370  55.229  1.00  0.00           C
ATOM   2197  ROH CHO   355     135.792  49.070  56.929  1.00  0.00            
ATOM   2198  R1  CHO   355     136.392  47.620  54.579  1.00  0.00            
ATOM   2199  R2  CHO   355     134.392  46.870  52.779  1.00  0.00            
ATOM   2200  R3  CHO   355     135.992  48.120  50.979  1.00  0.00            
ATOM   2201  R4  CHO   355     133.942  46.820  49.379  1.00  0.00            
ATOM   2202  R5  CHO   355     136.092  46.620  49.129  1.00  0.00            
ATOM   2203  C1  CHO   355     135.142  48.020  45.679  1.00  0.00           C
ATOM   2204  C2  CHO   355     137.242  49.770  42.279  1.00  0.00           C
ATOM   2205  ROH CHO   356      -3.558 121.070  55.229  1.00  0.00            
ATOM   2206  R1  CHO   356      -2.408 122.370  52.979  1.00  0.00            
ATOM   2207  R2  CHO   356       0.192 123.320  52.929  1.00  0.00            
ATOM   2208  R3  CHO   356       0.392 121.770  50.729  1.00  0.00            
ATOM   2209  R4  CHO   356       1.492 124.370  49.929  1.00  0.00            
ATOM   2210  R5  CHO   356      -0.108 123.270  48.929  1.00  0.00            
ATOM   2211  C1  CHO   356       2.442 123.520  46.079  1.00  0.00           C
ATOM   2212  C2  CHO   356       4.042 120.470  44.879  1.00  0.00           C
ATOM   2213  ROH CHO   357       1.542 212.570  19.729  1.00  0.00            
ATOM   2214  R1  CHO   357       1.942 213.520  22.379  1.00  0.00            
ATOM   2215  R2  CHO   357       0.042 214.970  23.779  1.00  0.00            
ATOM   2216  R3  CHO   357       0.392 213.070  25.629  1.00  0.00            
ATOM   2217  R4  CHO   357      -0.758 215.270  27.129  1.00  0.00            
ATOM   2218  R5  CHO   357       1.092 214.220  27.579  1.00  0.00            
ATOM   2219  C1  CHO   357      -0.858 213.670  30.829  1.00  0.00           C
ATOM   2220  C2  CHO   357      -0.658 212.470  34.629  1.00  0.00           C
ATOM   2221  ROH CHO   358     131.292  56.970  43.729  1.00  0.00            
ATOM   2222  R1  CHO   358     130.942  57.620  46.429  1.00  0.00            
ATOM   2223  R2  CHO   358     129.692  55.920  48.229  1.00  0.00            
ATOM   2224  R3  CHO   358     131.992  56.270  49.629  1.00  0.00            
ATOM   2225  R4  CHO   358     129.942  55.520  51.629  1.00  0.00            
ATOM   2226  R5  CHO   358     131.242  57.270  51.729  1.00  0.00            
ATOM   2227  C1  CHO   358     132.292  55.570  54.979  1.00  0.00           C
ATOM   2228  C2  CHO   358     133.192  55.370  58.929  1.00  0.00           C
ATOM   2229  ROH CHO   359     143.642 182.120  27.779  1.00  0.00            
ATOM   2230  R1  CHO   359     145.392 181.820  29.979  1.00  0.00            
ATOM   2231  R2  CHO   359     146.942 183.870  30.929  1.00  0.00            
ATOM   2232  R3  CHO   359     145.742 183.320  33.279  1.00  0.00            
ATOM   2233  R4  CHO   359     148.442 184.270  34.029  1.00  0.00            
ATOM   2234  R5  CHO   359     147.492 182.420  34.679  1.00  0.00            
ATOM   2235  C1  CHO   359     148.142 183.970  38.079  1.00  0.00           C
ATOM   2236  C2  CHO   359     149.742 185.770  42.129  1.00  0.00           C
ATOM   2237  ROH CHO   360     167.492  92.320  44.829  1.00  0.00            
ATOM   2238  R1  CHO   360     167.742  92.270  42.029  1.00  0.00            
ATOM   2239  R2  CHO   360     165.642  91.620  40.329  1.00  0.00            
ATOM   2240  R3  CHO   360     166.242  94.020  39.179  1.00  0.00            
ATOM   2241  R4  CHO   360     164.992  92.470  37.079  1.00  0.00            
ATOM   2242  R5  CHO   360     166.942  93.470  36.979  1.00  0.00            
ATOM   2243  C1  CHO   360     165.192  95.220  34.079  1.00  0.00           C
ATOM   2244  C2  CHO   360     165.592  94.720  30.229  1.00  0.00           C
ATOM   2245  ROH CHO   361     175.542 201.170  29.179  1.00  0.00            
ATOM   2246  R1  CHO   361     175.492 201.270  32.029  1.00  0.00            
ATOM   2247  R2  CHO   361     174.142 203.220  33.429  1.00  0.00            
ATOM   2248  R3  CHO   361     172.992 201.120  34.629  1.00  0.00            
ATOM   2249  R4  CHO   361     173.492 202.970  36.829  1.00  0.00            
ATOM   2250  R5  CHO   361     174.092 200.920  36.729  1.00  0.00            
ATOM   2251  C1  CHO   361     171.992 200.870  39.929  1.00  0.00           C
ATOM   2252  C2  CHO   361     173.792 198.920  41.679  1.00  0.00           C
ATOM   2253  ROH CHO   362     101.092 165.070  33.029  1.00  0.00            
ATOM   2254  R1  CHO   362     101.392 163.370  35.229  1.00  0.00            
ATOM   2255  R2  CHO   362     102.942 164.070  37.429  1.00  0.00            
ATOM   2256  R3  CHO   362     100.642 163.520  38.829  1.00  0.00            
ATOM   2257  R4  CHO   362     102.642 164.120  40.879  1.00  0.00            
ATOM   2258  R5  CHO   362     101.392 162.320  40.729  1.00  0.00            
ATOM   2259  C1  CHO   362     100.342 163.620  44.179  1.00  0.00           C
ATOM   2260  C2  CHO   362     102.242 165.470  47.579  1.00  0.00           C
ATOM   2261  ROH CHO   363      70.292  20.770  24.279  1.00  0.00            
ATOM   2262  R1  CHO   363      69.542  18.520  25.829  1.00  0.00            
ATOM   2263  R2  CHO   363      71.392  16.970  27.229  1.00  0.00            
ATOM   2264  R3  CHO   363      69.742  17.520  29.329  1.00  0.00            
ATOM   2265  R4  CHO   363      71.842  15.820  30.429  1.00  0.00            
ATOM   2266  R5  CHO   363      69.692  15.520  30.579  1.00  0.00            
ATOM   2267  C1  CHO   363      70.642  15.720  34.279  1.00  0.00           C
ATOM   2268  C2  CHO   363      69.342  12.920  36.979  1.00  0.00           C
ATOM   2269  ROH CHO   364     162.192 105.270  60.779  1.00  0.00            
ATOM   2270  R1  CHO   364     160.442 105.670  58.629  1.00  0.00            
ATOM   2271  R2  CHO   364     161.092 107.270  56.479  1.00  0.00            
ATOM   2272  R3  CHO   364     160.542 105.070  55.029  1.00  0.00            
ATOM   2273  R4  CHO   364     160.842 107.170  53.029  1.00  0.00            
ATOM   2274  R5  CHO   364     159.142 105.820  53.229  1.00  0.00            
ATOM   2275  C1  CHO   364     160.142 104.970  49.679  1.00  0.00           C
ATOM   2276  C2  CHO   364     159.892 102.820  46.579  1.00  0.00           C
ATOM   2277  ROH CHO   365      23.742  43.320  24.829  1.00  0.00            
ATOM   2278  R1  CHO   365      23.492  43.070  27.629  1.00  0.00            
ATOM   2279  R2  CHO   365      21.042  43.170  28.929  1.00  0.00            
ATOM   2280  R3  CHO   365      21.842  40.820  29.929  1.00  0.00            
ATOM   2281  R4  CHO   365      20.742  42.270  32.229  1.00  0.00            
ATOM   2282  R5  CHO   365      22.692  41.370  32.079  1.00  0.00            
ATOM   2283  C1  CHO   365      21.342  39.470  35.129  1.00  0.00           C
ATOM   2284  C2  CHO   365      23.142  40.370  38.729  1.00  0.00           C
ATOM   2285  ROH CHO   366     173.492 191.320  41.729  1.00  0.00            
ATOM   2286  R1  CHO   366     173.442 190.370  39.079  1.00  0.00            
ATOM   2287  R2  CHO   366     171.092 190.320  37.579  1.00  0.00            
ATOM   2288  R3  CHO   366     172.642 191.720  35.779  1.00  0.00            
ATOM   2289  R4  CHO   366     170.592 190.420  34.129  1.00  0.00            
ATOM   2290  R5  CHO   366     172.742 190.320  33.879  1.00  0.00            
ATOM   2291  C1  CHO   366     171.692 191.820  30.529  1.00  0.00           C
ATOM   2292  C2  CHO   366     171.692 192.870  27.029  1.00  0.00           C
ATOM   2293  ROH CHO   367     156.692  90.420  57.879  1.00  0.00            
ATOM   2294  R1  CHO   367     155.542  92.170  55.979  1.00  0.00            
ATOM   2295  R2  CHO   367     154.842  91.370  53.429  1.00  0.00            
ATOM   2296  R3  CHO   367     152.392  92.370  54.179  1.00  0.00            
ATOM   2297  R4  CHO   367     152.392  92.370  51.229  1.00  0.00            
ATOM   2298  R5  CHO   367     151.942  94.070  52.529  1.00  0.00            
ATOM   2299  C1  CHO   367     148.642  93.920  50.629  1.00  0.00           C
ATOM   2300  C2  CHO   367     148.142  93.270  46.879  1.00  0.00           C
ATOM   2301  ROH CHO   368     118.042  42.720  34.229  1.00  0.00            
ATOM   2302  R1  CHO   368     120.192  44.220  35.329  1.00  0.00            
ATOM   2303  R2  CHO   368     121.942  43.120  37.179  1.00  0.00            
ATOM   2304  R3  CHO   368     123.792  43.970  35.379  1.00  0.00            
ATOM   2305  R4  CHO   368     125.242  42.270  37.279  1.00  0.00            
ATOM   2306  R5  CHO   368     125.792  44.320  36.729  1.00  0.00            
ATOM   2307  C1  CHO   368     128.992  42.520  35.679  1.00  0.00           C
ATOM   2308  C2  CHO   368     132.942  40.820  35.079  1.00  0.00           C
ATOM   2309  ROH CHO   369      10.342 225.520  53.529  1.00  0.00            
ATOM   2310  R1  CHO   369       9.742 225.770  50.779  1.00  0.00            
ATOM   2311  R2  CHO   369      10.192 228.120  49.379  1.00  0.00            
ATOM   2312  R3  CHO   369      11.592 226.520  47.729  1.00  0.00            
ATOM   2313  R4  CHO   369       9.892 228.070  45.929  1.00  0.00            
ATOM   2314  R5  CHO   369      10.042 225.920  45.979  1.00  0.00            
ATOM   2315  C1  CHO   369      11.092 226.520  42.379  1.00  0.00           C
ATOM   2316  C2  CHO   369      12.492 225.470  38.229  1.00  0.00           C
ATOM   2317  ROH CHO   370      17.542  78.920  20.579  1.00  0.00            
ATOM   2318  R1  CHO   370      17.842  79.170  23.379  1.00  0.00            
ATOM   2319  R2  CHO   370      15.992  80.570  24.929  1.00  0.00            
ATOM   2320  R3  CHO   370      15.892  78.270  26.329  1.00  0.00            
ATOM   2321  R4  CHO   370      15.192  80.320  28.279  1.00  0.00            
ATOM   2322  R5  CHO   370      16.742  78.820  28.479  1.00  0.00            
ATOM   2323  C1  CHO   370      14.642  78.020  31.579  1.00  0.00           C
ATOM   2324  C2  CHO   370      13.342  75.770  35.279  1.00  0.00           C
ATOM   2325  ROH CHO   371     141.442 198.670  26.279  1.00  0.00            
ATOM   2326  R1  CHO   371     141.842 199.570  28.929  1.00  0.00            
ATOM   2327  R2  CHO   371     142.542 202.170  29.529  1.00  0.00            
ATOM   2328  R3  CHO   371     140.342 202.070  31.079  1.00  0.00            
ATOM   2329  R4  CHO   371     142.142 204.020  32.379  1.00  0.00            
ATOM   2330  R5  CHO   371     141.192 202.270  33.329  1.00  0.00            
ATOM   2331  C1  CHO   371     139.792 205.020  35.579  1.00  0.00           C
ATOM   2332  C2  CHO   371     140.142 205.170  39.779  1.00  0.00           C
ATOM   2333  ROH CHO   372      66.292  73.170  56.979  1.00  0.00            
ATOM   2334  R1  CHO   372      66.192  73.670  54.179  1.00  0.00            
ATOM   2335  R2  CHO   372      67.592  75.720  53.029  1.00  0.00            
ATOM   2336  R3  CHO   372      68.592  73.770  51.429  1.00  0.00            
ATOM   2337  R4  CHO   372      68.242  76.020  49.629  1.00  0.00            
ATOM   2338  R5  CHO   372      67.442  74.020  49.379  1.00  0.00            
ATOM   2339  C1  CHO   372      69.542  74.320  46.179  1.00  0.00           C
ATOM   2340  C2  CHO   372      68.192  77.670  44.679  1.00  0.00           C
ATOM   2341  ROH CHO   373      82.592  13.770  23.179  1.00  0.00            
ATOM   2342  R1  CHO   373      84.492  13.570  25.279  1.00  0.00            
ATOM   2343  R2  CHO   373      85.092  15.720  26.929  1.00  0.00            
ATOM   2344  R3  CHO   373      84.442  13.970  28.929  1.00  0.00            
ATOM   2345  R4  CHO   373      86.542  15.620  30.029  1.00  0.00            
ATOM   2346  R5  CHO   373      86.492  13.470  29.979  1.00  0.00            
ATOM   2347  C1  CHO   373      86.792  13.970  33.729  1.00  0.00           C
ATOM   2348  C2  CHO   373      87.842  13.370  37.879  1.00  0.00           C
ATOM   2349  ROH CHO   374     186.592  41.120  27.379  1.00  0.00            
ATOM   2350  R1  CHO   374     187.392  40.520  29.979  1.00  0.00            
ATOM   2351  R2  CHO   374     187.742  42.420  31.929  1.00  0.00            
ATOM   2352  R3  CHO   374     185.992  40.870  33.329  1.00  0.00            
ATOM   2353  R4  CHO   374     187.242  42.570  35.379  1.00  0.00            
ATOM   2354  R5  CHO   374     187.142  40.420  35.379  1.00  0.00            
ATOM   2355  C1  CHO   374     185.342  41.220  38.679  1.00  0.00           C
ATOM   2356  C2  CHO   374     181.442  41.870  40.029  1.00  0.00           C
ATOM   2357  ROH CHO   375      18.092 105.520  26.129  1.00  0.00            
ATOM   2358  R1  CHO   375      17.892 105.270  28.929  1.00  0.00            
ATOM   2359  R2  CHO   375      18.042 102.820  30.179  1.00  0.00            
ATOM   2360  R3  CHO   375      19.992 104.020  31.629  1.00  0.00            
ATOM   2361  R4  CHO   375      18.592 102.320  33.579  1.00  0.00            
ATOM   2362  R5  CHO   375      18.992 104.470  33.729  1.00  0.00            
ATOM   2363  C1  CHO   375      20.792 103.170  36.879  1.00  0.00           C
ATOM   2364  C2  CHO   375      20.792 103.320  40.879  1.00  0.00           C
ATOM   2365  ROH CHO   376      64.292  38.670  42.229  1.00  0.00            
ATOM   2366  R1  CHO   376      64.492  40.420  40.029  1.00  0.00            
ATOM   2367  R2  CHO   376      66.792  40.670  38.529  1.00  0.00            
ATOM   2368  R3  CHO   376      65.092  40.120  36.429  1.00  0.00            
ATOM   2369  R4  CHO   376      67.342  41.470  35.179  1.00  0.00            
ATOM   2370  R5  CHO   376      65.242  42.020  34.979  1.00  0.00            
ATOM   2371  C1  CHO   376      66.142  41.370  31.329  1.00  0.00           C
ATOM   2372  C2  CHO   376      63.942  43.220  28.779  1.00  0.00           C
ATOM   2373  ROH CHO   377      12.392 193.170  38.579  1.00  0.00            
ATOM   2374  R1  CHO   377      14.542 192.220  40.129  1.00  0.00            
ATOM   2375  R2  CHO   377      15.842 189.820  39.629  1.00  0.00            
ATOM   2376  R3  CHO   377      18.042 191.370  39.579  1.00  0.00            
ATOM   2377  R4  CHO   377      18.992 188.720  38.729  1.00  0.00            
ATOM   2378  R5  CHO   377      19.792 189.920  40.379  1.00  0.00            
ATOM   2379  C1  CHO   377      22.942 189.520  38.229  1.00  0.00           C
ATOM   2380  C2  CHO   377      26.942 190.370  37.579  1.00  0.00           C
ATOM   2381  ROH CHO   378     153.792   5.770  33.579  1.00  0.00            
ATOM   2382  R1  CHO   378     151.992   7.820  34.329  1.00  0.00            
ATOM   2383  R2  CHO   378     150.292   7.620  36.479  1.00  0.00            
ATOM   2384  R3  CHO   378     151.442   9.920  37.229  1.00  0.00            
ATOM   2385  R4  CHO   378     148.842   9.920  38.579  1.00  0.00            
ATOM   2386  R5  CHO   378     149.642  11.470  37.329  1.00  0.00            
ATOM   2387  C1  CHO   378     149.092  13.470  40.579  1.00  0.00           C
ATOM   2388  C2  CHO   378     147.792  13.720  44.229  1.00  0.00           C
ATOM   2389  ROH CHO   379      85.692 220.220  20.129  1.00  0.00            
ATOM   2390  R1  CHO   379      85.342 218.320  22.229  1.00  0.00            
ATOM   2391  R2  CHO   379      86.942 218.320  24.479  1.00  0.00            
ATOM   2392  R3  CHO   379      84.542 218.420  25.779  1.00  0.00            
ATOM   2393  R4  CHO   379      86.242 216.770  27.429  1.00  0.00            
ATOM   2394  R5  CHO   379      84.292 216.270  26.679  1.00  0.00            
ATOM   2395  C1  CHO   379      83.592 215.920  30.379  1.00  0.00           C
ATOM   2396  C2  CHO   379      80.392 217.520  32.929  1.00  0.00           C
ATOM   2397  ROH CHO   380     108.992 206.770  33.029  1.00  0.00            
ATOM   2398  R1  CHO   380     109.642 208.270  35.329  1.00  0.00            
ATOM   2399  R2  CHO   380     108.142 208.170  37.629  1.00  0.00            
ATOM   2400  R3  CHO   380     110.542 207.570  38.779  1.00  0.00            
ATOM   2401  R4  CHO   380     108.592 206.720  40.779  1.00  0.00            
ATOM   2402  R5  CHO   380     110.242 208.070  41.079  1.00  0.00            
ATOM   2403  C1  CHO   380     111.042 205.370  43.629  1.00  0.00           C
ATOM   2404  C2  CHO   380     108.492 205.320  46.929  1.00  0.00           C
ATOM   2405  ROH CHO   381     198.092  58.420  28.679  1.00  0.00            
ATOM   2406  R1  CHO   381     195.592  59.570  27.929  1.00  0.00            
ATOM   2407  R2  CHO   381     195.392  61.820  26.379  1.00  0.00            
ATOM   2408  R3  CHO   381     193.842  60.220  24.829  1.00  0.00            
ATOM   2409  R4  CHO   381     193.392  62.920  23.779  1.00  0.00            
ATOM   2410  R5  CHO   381     191.842  61.520  24.429  1.00  0.00            
ATOM   2411  C1  CHO   381     190.742  62.070  20.829  1.00  0.00           C
ATOM   2412  C2  CHO   381     188.842  64.170  18.429  1.00  0.00           C
ATOM   2413  ROH CHO   382     203.792 169.920  21.929  1.00  0.00            
ATOM   2414  R1  CHO   382     205.092 172.370  22.629  1.00  0.00            
ATOM   2415  R2  CHO   382     203.692 174.520  23.679  1.00  0.00            
ATOM   2416  R3  CHO   382     205.592 174.320  25.679  1.00  0.00            
ATOM   2417  R4  CHO   382     204.342 176.970  26.079  1.00  0.00            
ATOM   2418  R5  CHO   382     206.492 176.520  25.829  1.00  0.00            
ATOM   2419  C1  CHO   382     206.492 178.170  29.279  1.00  0.00           C
ATOM   2420  C2  CHO   382     205.042 180.220  31.179  1.00  0.00           C
ATOM   2421  ROH CHO   383     209.392   1.570  18.429  1.00  0.00            
ATOM   2422  R1  CHO   383     208.742   4.270  18.929  1.00  0.00            
ATOM   2423  R2  CHO   383     206.142   5.120  19.279  1.00  0.00            
ATOM   2424  R3  CHO   383     207.142   6.170  21.579  1.00  0.00            
ATOM   2425  R4  CHO   383     204.242   6.720  21.729  1.00  0.00            
ATOM   2426  R5  CHO   383     205.892   8.170  21.929  1.00  0.00            
ATOM   2427  C1  CHO   383     204.092   8.620  25.279  1.00  0.00           C
ATOM   2428  C2  CHO   383     202.892   8.170  28.279  1.00  0.00           C
ATOM   2429  ROH CHO   384      87.042 118.370  41.379  1.00  0.00            
ATOM   2430  R1  CHO   384      85.592 120.620  42.229  1.00  0.00            
ATOM   2431  R2  CHO   384      82.992 120.470  43.179  1.00  0.00            
ATOM   2432  R3  CHO   384      84.092 121.720  45.379  1.00  0.00            
ATOM   2433  R4  CHO   384      81.192 121.920  45.729  1.00  0.00            
ATOM   2434  R5  CHO   384      82.592 123.570  45.729  1.00  0.00            
ATOM   2435  C1  CHO   384      81.092 123.920  49.229  1.00  0.00           C
ATOM   2436  C2  CHO   384      79.742 125.270  52.729  1.00  0.00           C
ATOM   2437  ROH CHO   385      19.492 127.620  57.429  1.00  0.00            
ATOM   2438  R1  CHO   385      18.092 127.370  54.979  1.00  0.00            
ATOM   2439  R2  CHO   385      15.642 128.470  54.579  1.00  0.00            
ATOM   2440  R3  CHO   385      16.842 129.570  52.379  1.00  0.00            
ATOM   2441  R4  CHO   385      13.992 129.720  51.779  1.00  0.00            
ATOM   2442  R5  CHO   385      15.542 128.870  50.529  1.00  0.00            
ATOM   2443  C1  CHO   385      14.192 131.520  48.129  1.00  0.00           C
ATOM   2444  C2  CHO   385      12.842 131.520  44.329  1.00  0.00           C
ATOM   2445  ROH CHO   386     116.092  12.220  23.779  1.00  0.00            
ATOM   2446  R1  CHO   386     115.592  10.070  25.529  1.00  0.00            
ATOM   2447  R2  CHO   386     117.142   9.520  27.779  1.00  0.00            
ATOM   2448  R3  CHO   386     114.742   9.670  29.079  1.00  0.00            
ATOM   2449  R4  CHO   386     116.342   7.820  30.679  1.00  0.00            
ATOM   2450  R5  CHO   386     114.342   7.420  29.829  1.00  0.00            
ATOM   2451  C1  CHO   386     113.692   6.920  33.579  1.00  0.00           C
ATOM   2452  C2  CHO   386     112.442   4.920  36.829  1.00  0.00           C
ATOM   2453  ROH CHO   387     136.342 108.870  60.579  1.00  0.00            
ATOM   2454  R1  CHO   387     136.292 110.020  57.979  1.00  0.00            
ATOM   2455  R2  CHO   387     134.442 109.270  56.079  1.00  0.00            
ATOM   2456  R3  CHO   387     133.942 111.970  55.979  1.00  0.00            
ATOM   2457  R4  CHO   387     133.042 110.970  53.379  1.00  0.00            
ATOM   2458  R5  CHO   387     134.442 112.570  53.729  1.00  0.00            
ATOM   2459  C1  CHO   387     131.792 114.420  51.729  1.00  0.00           C
ATOM   2460  C2  CHO   387     132.792 112.570  48.779  1.00  0.00           C
ATOM   2461  ROH CHO   388      28.792 119.120  28.229  1.00  0.00            
ATOM   2462  R1  CHO   388      28.292 119.670  30.929  1.00  0.00            
ATOM   2463  R2  CHO   388      27.342 117.770  32.679  1.00  0.00            
ATOM   2464  R3  CHO   388      29.492 118.520  34.179  1.00  0.00            
ATOM   2465  R4  CHO   388      27.542 117.520  36.129  1.00  0.00            
ATOM   2466  R5  CHO   388      28.542 119.470  36.129  1.00  0.00            
ATOM   2467  C1  CHO   388      29.742 118.070  39.529  1.00  0.00           C
ATOM   2468  C2  CHO   388      27.842 118.370  42.329  1.00  0.00           C
ATOM   2469  ROH CHO   389     193.992 190.520  12.879  1.00  0.00            
ATOM   2470  R1  CHO   389     193.692 191.920  15.329  1.00  0.00            
ATOM   2471  R2  CHO   389     191.442 191.570  16.929  1.00  0.00            
ATOM   2472  R3  CHO   389     193.292 190.970  18.829  1.00  0.00            
ATOM   2473  R4  CHO   389     191.142 192.320  20.279  1.00  0.00            
ATOM   2474  R5  CHO   389     193.292 192.870  20.279  1.00  0.00            
ATOM   2475  C1  CHO   389     192.742 192.270  24.029  1.00  0.00           C
ATOM   2476  C2  CHO   389     192.892 194.820  27.679  1.00  0.00           C
ATOM   2477  ROH CHO   390      70.692 201.970  35.779  1.00  0.00            
ATOM   2478  R1  CHO   390      70.742 202.370  32.979  1.00  0.00            
ATOM   2479  R2  CHO   390      72.742 201.270  31.379  1.00  0.00            
ATOM   2480  R3  CHO   390      70.592 200.220  30.029  1.00  0.00            
ATOM   2481  R4  CHO   390      72.742 200.420  28.029  1.00  0.00            
ATOM   2482  R5  CHO   390      70.742 201.220  27.879  1.00  0.00            
ATOM   2483  C1  CHO   390      70.742 198.970  24.829  1.00  0.00           C
ATOM   2484  C2  CHO   390      71.742 201.220  22.929  1.00  0.00           C
ATOM   2485  ROH CHO   391     207.292 218.670  34.479  1.00  0.00            
ATOM   2486  R1  CHO   391     206.492 217.220  36.779  1.00  0.00            
ATOM   2487  R2  CHO   391     206.792 218.220  39.329  1.00  0.00            
ATOM   2488  R3  CHO   391     204.142 217.770  39.479  1.00  0.00            
ATOM   2489  R4  CHO   391     204.892 219.020  42.079  1.00  0.00            
ATOM   2490  R5  CHO   391     203.792 217.120  41.779  1.00  0.00            
ATOM   2491  C1  CHO   391     201.242 219.070  43.829  1.00  0.00           C
ATOM   2492  C2  CHO   391     201.392 221.620  47.829  1.00  0.00           C
ATOM   2493  ROH CHO   392     156.142  84.620  41.229  1.00  0.00            
ATOM   2494  R1  CHO   392     157.692  86.220  39.429  1.00  0.00            
ATOM   2495  R2  CHO   392     159.442  85.170  37.579  1.00  0.00            
ATOM   2496  R3  CHO   392     157.992  86.620  35.829  1.00  0.00            
ATOM   2497  R4  CHO   392     160.042  85.320  34.179  1.00  0.00            
ATOM   2498  R5  CHO   392     159.592  87.470  34.279  1.00  0.00            
ATOM   2499  C1  CHO   392     158.992  86.770  30.579  1.00  0.00           C
ATOM   2500  C2  CHO   392     160.542  86.020  27.129  1.00  0.00           C
ATOM   2501  ROH CHO   393     110.242   9.770  48.029  1.00  0.00            
ATOM   2502  R1  CHO   393     110.342  11.420  45.679  1.00  0.00            
ATOM   2503  R2  CHO   393     112.292  13.320  45.379  1.00  0.00            
ATOM   2504  R3  CHO   393     112.742  12.020  43.029  1.00  0.00            
ATOM   2505  R4  CHO   393     113.992  14.670  42.629  1.00  0.00            
ATOM   2506  R5  CHO   393     112.542  13.670  41.329  1.00  0.00            
ATOM   2507  C1  CHO   393     115.442  14.170  38.879  1.00  0.00           C
ATOM   2508  C2  CHO   393     116.792  15.520  35.179  1.00  0.00           C
ATOM   2509  ROH CHO   394       7.042 230.420  34.379  1.00  0.00            
ATOM   2510  R1  CHO   394       5.992 227.870  34.779  1.00  0.00            
ATOM   2511  R2  CHO   394       3.642 227.420  36.179  1.00  0.00            
ATOM   2512  R3  CHO   394       2.942 226.120  33.879  1.00  0.00            
ATOM   2513  R4  CHO   394       1.042 225.120  35.929  1.00  0.00            
ATOM   2514  R5  CHO   394       2.292 223.920  34.629  1.00  0.00            
ATOM   2515  C1  CHO   394      -1.158 222.620  33.629  1.00  0.00           C
ATOM   2516  C2  CHO   394      -4.458 221.870  34.579  1.00  0.00           C
ATOM   2517  ROH CHO   395     126.692 223.570  48.829  1.00  0.00            
ATOM   2518  R1  CHO   395     126.692 223.370  46.029  1.00  0.00            
ATOM   2519  R2  CHO   395     124.392 223.820  44.529  1.00  0.00            
ATOM   2520  R3  CHO   395     125.942 225.620  43.229  1.00  0.00            
ATOM   2521  R4  CHO   395     123.542 225.270  41.529  1.00  0.00            
ATOM   2522  R5  CHO   395     125.642 225.070  40.879  1.00  0.00            
ATOM   2523  C1  CHO   395     124.542 227.820  38.529  1.00  0.00           C
ATOM   2524  C2  CHO   395     122.042 229.520  34.879  1.00  0.00           C
ATOM   2525  ROH CHO   396     122.242 116.220  48.879  1.00  0.00            
ATOM   2526  R1  CHO   396     120.242 115.720  46.879  1.00  0.00            
ATOM   2527  R2  CHO   396     118.992 113.320  46.629  1.00  0.00            
ATOM   2528  R3  CHO   396     116.742 114.820  46.829  1.00  0.00            
ATOM   2529  R4  CHO   396     115.742 112.120  46.329  1.00  0.00            
ATOM   2530  R5  CHO   396     115.242 113.920  45.229  1.00  0.00            
ATOM   2531  C1  CHO   396     111.742 112.820  46.379  1.00  0.00           C
ATOM   2532  C2  CHO   396     108.692 113.970  44.979  1.00  0.00           C
ATOM   2533  ROH CHO   397      46.092   9.970  40.379  1.00  0.00            
ATOM   2534  R1  CHO   397      45.092  10.320  42.979  1.00  0.00            
ATOM   2535  R2  CHO   397      43.142   8.720  44.029  1.00  0.00            
ATOM   2536  R3  CHO   397      44.942   8.270  46.029  1.00  0.00            
ATOM   2537  R4  CHO   397      42.342   7.970  47.329  1.00  0.00            
ATOM   2538  R5  CHO   397      43.942   9.270  47.979  1.00  0.00            
ATOM   2539  C1  CHO   397      43.592   7.170  51.079  1.00  0.00           C
ATOM   2540  C2  CHO   397      42.842   4.820  54.379  1.00  0.00           C
ATOM   2541  ROH CHO   398     100.092 212.420  31.029  1.00  0.00            
ATOM   2542  R1  CHO   398      99.892 213.770  33.529  1.00  0.00            
ATOM   2543  R2  CHO   398      98.842 212.620  35.779  1.00  0.00            
ATOM   2544  R3  CHO   398     101.192 213.320  36.879  1.00  0.00            
ATOM   2545  R4  CHO   398      99.542 212.520  39.179  1.00  0.00            
ATOM   2546  R5  CHO   398     100.592 214.420  38.979  1.00  0.00            
ATOM   2547  C1  CHO   398     102.192 213.120  42.179  1.00  0.00           C
ATOM   2548  C2  CHO   398     104.192 213.520  45.529  1.00  0.00           C
ATOM   2549  ROH CHO   399     215.042 178.820  52.479  1.00  0.00            
ATOM   2550  R1  CHO   399     215.742 176.820  50.579  1.00  0.00            
ATOM   2551  R2  CHO   399     214.042 175.970  48.629  1.00  0.00            
ATOM   2552  R3  CHO   399     216.092 176.620  46.979  1.00  0.00            
ATOM   2553  R4  CHO   399     214.042 175.570  45.179  1.00  0.00            
ATOM   2554  R5  CHO   399     216.092 174.870  45.329  1.00  0.00            
ATOM   2555  C1  CHO   399     215.942 175.920  41.629  1.00  0.00           C
ATOM   2556  C2  CHO   399     217.042 179.120  37.379  1.00  0.00           C
ATOM   2557  ROH CHO   400     174.892 152.470  50.179  1.00  0.00            
ATOM   2558  R1  CHO   400     176.392 151.170  48.179  1.00  0.00            
ATOM   2559  R2  CHO   400     175.242 150.070  45.929  1.00  0.00            
ATOM   2560  R3  CHO   400     176.992 151.620  44.629  1.00  0.00            
ATOM   2561  R4  CHO   400     176.092 149.670  42.629  1.00  0.00            
ATOM   2562  R5  CHO   400     178.192 150.120  43.179  1.00  0.00            
ATOM   2563  C1  CHO   400     178.292 150.920  39.479  1.00  0.00           C
ATOM   2564  C2  CHO   400     178.442 148.270  35.879  1.00  0.00           C
ATOM   2565  ROH CHO   401     182.492 195.020  32.179  1.00  0.00            
ATOM   2566  R1  CHO   401     182.492 193.820  34.729  1.00  0.00            
ATOM   2567  R2  CHO   401     184.342 194.470  36.679  1.00  0.00            
ATOM   2568  R3  CHO   401     182.092 194.920  38.179  1.00  0.00            
ATOM   2569  R4  CHO   401     184.092 193.970  40.079  1.00  0.00            
ATOM   2570  R5  CHO   401     182.092 193.120  39.779  1.00  0.00            
ATOM   2571  C1  CHO   401     181.842 194.020  43.479  1.00  0.00           C
ATOM   2572  C2  CHO   401     178.692 193.620  46.479  1.00  0.00           C
ATOM   2573  ROH CHO   402     194.892 157.870  56.229  1.00  0.00            
ATOM   2574  R1  CHO   402     193.442 157.220  53.879  1.00  0.00            
ATOM   2575  R2  CHO   402     193.442 158.820  51.629  1.00  0.00            
ATOM   2576  R3  CHO   402     194.142 156.470  50.429  1.00  0.00            
ATOM   2577  R4  CHO   402     194.392 158.520  48.329  1.00  0.00            
ATOM   2578  R5  CHO   402     193.242 156.670  48.229  1.00  0.00            
ATOM   2579  C1  CHO   402     195.542 156.170  45.229  1.00  0.00           C
ATOM   2580  C2  CHO   402     194.792 158.820  43.029  1.00  0.00           C
ATOM   2581  ROH CHO   403     178.042  -1.780  12.779  1.00  0.00            
ATOM   2582  R1  CHO   403     179.692  -1.130  14.979  1.00  0.00            
ATOM   2583  R2  CHO   403     179.342   1.220  16.429  1.00  0.00            
ATOM   2584  R3  CHO   403     179.292  -0.580  18.529  1.00  0.00            
ATOM   2585  R4  CHO   403     179.092   2.120  19.779  1.00  0.00            
ATOM   2586  R5  CHO   403     180.542   0.570  20.279  1.00  0.00            
ATOM   2587  C1  CHO   403     178.892   0.970  23.679  1.00  0.00           C
ATOM   2588  C2  CHO   403     177.792   3.870  24.929  1.00  0.00           C
ATOM   2589  ROH CHO   404      78.392 208.520  42.279  1.00  0.00            
ATOM   2590  R1  CHO   404      80.542 207.870  44.029  1.00  0.00            
ATOM   2591  R2  CHO   404      82.992 209.120  43.929  1.00  0.00            
ATOM   2592  R3  CHO   404      82.542 209.620  46.529  1.00  0.00            
ATOM   2593  R4  CHO   404      85.292 210.520  46.129  1.00  0.00            
ATOM   2594  R5  CHO   404      84.592 209.120  47.629  1.00  0.00            
ATOM   2595  C1  CHO   404      86.142 211.770  49.829  1.00  0.00           C
ATOM   2596  C2  CHO   404      87.292 212.570  53.479  1.00  0.00           C
ATOM   2597  ROH CHO   405      12.942 202.370  20.979  1.00  0.00            
ATOM   2598  R1  CHO   405      11.942 203.220  23.479  1.00  0.00            
ATOM   2599  R2  CHO   405      12.942 202.320  25.879  1.00  0.00            
ATOM   2600  R3  CHO   405      13.192 204.970  26.379  1.00  0.00            
ATOM   2601  R4  CHO   405      13.592 203.670  28.979  1.00  0.00            
ATOM   2602  R5  CHO   405      12.192 205.220  28.529  1.00  0.00            
ATOM   2603  C1  CHO   405      14.192 206.920  31.279  1.00  0.00           C
ATOM   2604  C2  CHO   405      14.992 204.220  33.529  1.00  0.00           C
ATOM   2605  ROH CHO   406      78.792  36.120  43.279  1.00  0.00            
ATOM   2606  R1  CHO   406      78.392  38.620  41.979  1.00  0.00            
ATOM   2607  R2  CHO   406      80.492  40.020  40.779  1.00  0.00            
ATOM   2608  R3  CHO   406      78.842  39.970  38.629  1.00  0.00            
ATOM   2609  R4  CHO   406      80.192  42.570  38.479  1.00  0.00            
ATOM   2610  R5  CHO   406      78.042  42.220  38.379  1.00  0.00            
ATOM   2611  C1  CHO   406      78.492  43.970  35.029  1.00  0.00           C
ATOM   2612  C2  CHO   406      76.242  46.720  32.329  1.00  0.00           C
ATOM   2613  ROH CHO   407     177.742  24.520   9.829  1.00  0.00            
ATOM   2614  R1  CHO   407     176.192  22.270  10.529  1.00  0.00            
ATOM   2615  R2  CHO   407     175.042  22.020  13.029  1.00  0.00            
ATOM   2616  R3  CHO   407     172.792  21.620  11.529  1.00  0.00            
ATOM   2617  R4  CHO   407     172.242  20.270  14.129  1.00  0.00            
ATOM   2618  R5  CHO   407     172.092  19.370  12.129  1.00  0.00            
ATOM   2619  C1  CHO   407     168.542  18.870  13.329  1.00  0.00           C
ATOM   2620  C2  CHO   407     164.542  16.720  12.129  1.00  0.00           C
ATOM   2621  ROH CHO   408      13.142  48.770  22.879  1.00  0.00            
ATOM   2622  R1  CHO   408      13.042  48.770  25.729  1.00  0.00            
ATOM   2623  R2  CHO   408      10.742  48.270  27.129  1.00  0.00            
ATOM   2624  R3  CHO   408      12.292  46.370  28.329  1.00  0.00            
ATOM   2625  R4  CHO   408       9.992  46.770  30.179  1.00  0.00            
ATOM   2626  R5  CHO   408      12.092  46.870  30.679  1.00  0.00            
ATOM   2627  C1  CHO   408      11.042  44.070  33.029  1.00  0.00           C
ATOM   2628  C2  CHO   408      11.292  42.370  36.479  1.00  0.00           C
ATOM   2629  ROH CHO   409     144.592  86.120  60.029  1.00  0.00            
ATOM   2630  R1  CHO   409     143.442  84.620  57.929  1.00  0.00            
ATOM   2631  R2  CHO   409     143.092  85.720  55.379  1.00  0.00            
ATOM   2632  R3  CHO   409     144.492  83.570  54.579  1.00  0.00            
ATOM   2633  R4  CHO   409     143.492  84.720  52.129  1.00  0.00            
ATOM   2634  R5  CHO   409     143.242  82.670  52.729  1.00  0.00            
ATOM   2635  C1  CHO   409     145.092  82.120  49.429  1.00  0.00           C
ATOM   2636  C2  CHO   409     145.592  80.070  46.629  1.00  0.00           C
ATOM   2637  ROH CHO   410     193.542 143.570  55.929  1.00  0.00            
ATOM   2638  R1  CHO   410     192.892 142.570  53.329  1.00  0.00            
ATOM   2639  R2  CHO   410     190.842 143.620  51.829  1.00  0.00            
ATOM   2640  R3  CHO   410     192.792 143.920  49.979  1.00  0.00            
ATOM   2641  R4  CHO   410     190.342 143.520  48.429  1.00  0.00            
ATOM   2642  R5  CHO   410     192.192 142.370  48.229  1.00  0.00            
ATOM   2643  C1  CHO   410     191.942 143.720  44.679  1.00  0.00           C
ATOM   2644  C2  CHO   410     193.742 142.320  40.729  1.00  0.00           C
ATOM   2645  ROH CHO   411     149.342 119.920  39.229  1.00  0.00            
ATOM   2646  R1  CHO   411     149.492 118.870  36.579  1.00  0.00            
ATOM   2647  R2  CHO   411     147.242 118.370  35.079  1.00  0.00            
ATOM   2648  R3  CHO   411     148.492 119.970  33.229  1.00  0.00            
ATOM   2649  R4  CHO   411     147.242 117.820  31.629  1.00  0.00            
ATOM   2650  R5  CHO   411     149.342 118.470  31.629  1.00  0.00            
ATOM   2651  C1  CHO   411     148.442 119.020  27.979  1.00  0.00           C
ATOM   2652  C2  CHO   411     148.492 118.970  24.079  1.00  0.00           C
ATOM   2653  ROH CHO   412     187.692 181.070  17.979  1.00  0.00            
ATOM   2654  R1  CHO   412     187.842 182.920  20.129  1.00  0.00            
ATOM   2655  R2  CHO   412     185.592 184.170  21.179  1.00  0.00            
ATOM   2656  R3  CHO   412     186.592 183.170  23.529  1.00  0.00            
ATOM   2657  R4  CHO   412     185.042 185.570  24.279  1.00  0.00            
ATOM   2658  R5  CHO   412     187.142 185.120  24.779  1.00  0.00            
ATOM   2659  C1  CHO   412     185.642 185.420  28.279  1.00  0.00           C
ATOM   2660  C2  CHO   412     186.892 185.720  32.229  1.00  0.00           C
ATOM   2661  ROH CHO   413     153.842 172.220  16.129  1.00  0.00            
ATOM   2662  R1  CHO   413     156.442 173.320  16.279  1.00  0.00            
ATOM   2663  R2  CHO   413     156.992 175.920  15.579  1.00  0.00            
ATOM   2664  R3  CHO   413     158.042 176.070  18.079  1.00  0.00            
ATOM   2665  R4  CHO   413     158.592 178.720  16.879  1.00  0.00            
ATOM   2666  R5  CHO   413     160.042 177.370  17.829  1.00  0.00            
ATOM   2667  C1  CHO   413     160.492 180.420  20.029  1.00  0.00           C
ATOM   2668  C2  CHO   413     158.692 183.970  22.729  1.00  0.00           C
ATOM   2669  ROH CHO   414     216.542  38.220  13.429  1.00  0.00            
ATOM   2670  R1  CHO   414     217.442  39.520  15.829  1.00  0.00            
ATOM   2671  R2  CHO   414     216.042  41.570  17.029  1.00  0.00            
ATOM   2672  R3  CHO   414     216.192  39.970  19.179  1.00  0.00            
ATOM   2673  R4  CHO   414     215.092  42.470  20.229  1.00  0.00            
ATOM   2674  R5  CHO   414     216.842  41.420  20.979  1.00  0.00            
ATOM   2675  C1  CHO   414     214.692  41.520  24.129  1.00  0.00           C
ATOM   2676  C2  CHO   414     211.542  41.370  25.729  1.00  0.00           C
ATOM   2677  ROH CHO   415      -0.058  60.120  32.029  1.00  0.00            
ATOM   2678  R1  CHO   415       0.642  58.670  29.679  1.00  0.00            
ATOM   2679  R2  CHO   415      -1.158  58.170  27.629  1.00  0.00            
ATOM   2680  R3  CHO   415       0.742  59.320  26.129  1.00  0.00            
ATOM   2681  R4  CHO   415      -0.008  56.920  24.629  1.00  0.00            
ATOM   2682  R5  CHO   415       1.992  57.470  25.179  1.00  0.00            
ATOM   2683  C1  CHO   415       2.442  57.320  21.429  1.00  0.00           C
ATOM   2684  C2  CHO   415       3.842  55.670  17.979  1.00  0.00           C
ATOM   2685  ROH CHO   416     156.892 101.320  28.329  1.00  0.00            
ATOM   2686  R1  CHO   416     158.142 102.520  30.579  1.00  0.00            
ATOM   2687  R2  CHO   416     156.842 103.070  32.929  1.00  0.00            
ATOM   2688  R3  CHO   416     158.842 101.620  34.029  1.00  0.00            
ATOM   2689  R4  CHO   416     157.692 103.120  36.279  1.00  0.00            
ATOM   2690  R5  CHO   416     159.792 103.070  35.679  1.00  0.00            
ATOM   2691  C1  CHO   416     160.092 101.770  39.229  1.00  0.00           C
ATOM   2692  C2  CHO   416     162.942 100.770  41.879  1.00  0.00           C
ATOM   2693  ROH CHO   417     199.292 214.770  45.929  1.00  0.00            
ATOM   2694  R1  CHO   417     199.892 215.020  43.179  1.00  0.00            
ATOM   2695  R2  CHO   417     198.042 214.420  41.229  1.00  0.00            
ATOM   2696  R3  CHO   417     198.642 216.920  40.379  1.00  0.00            
ATOM   2697  R4  CHO   417     197.892 215.470  37.929  1.00  0.00            
ATOM   2698  R5  CHO   417     199.692 216.620  38.279  1.00  0.00            
ATOM   2699  C1  CHO   417     198.292 218.470  35.229  1.00  0.00           C
ATOM   2700  C2  CHO   417     197.842 219.670  31.679  1.00  0.00           C
ATOM   2701  ROH CHO   418     184.192 122.770  47.679  1.00  0.00            
ATOM   2702  R1  CHO   418     184.492 121.920  50.329  1.00  0.00            
ATOM   2703  R2  CHO   418     186.592 122.720  51.979  1.00  0.00            
ATOM   2704  R3  CHO   418     184.542 123.420  53.629  1.00  0.00            
ATOM   2705  R4  CHO   418     186.992 123.470  55.329  1.00  0.00            
ATOM   2706  R5  CHO   418     185.142 122.370  55.729  1.00  0.00            
ATOM   2707  C1  CHO   418     185.342 124.570  58.829  1.00  0.00           C
ATOM   2708  C2  CHO   418     186.242 126.270  61.129  1.00  0.00           C
ATOM   2709  ROH CHO   419     114.042 119.070  28.179  1.00  0.00            
ATOM   2710  R1  CHO   419     113.792 120.270  30.729  1.00  0.00            
ATOM   2711  R2  CHO   419     113.392 118.820  33.029  1.00  0.00            
ATOM   2712  R3  CHO   419     115.542 120.170  33.929  1.00  0.00            
ATOM   2713  R4  CHO   419     114.192 119.320  36.379  1.00  0.00            
ATOM   2714  R5  CHO   419     114.792 121.320  35.879  1.00  0.00            
ATOM   2715  C1  CHO   419     116.692 120.870  39.129  1.00  0.00           C
ATOM   2716  C2  CHO   419     116.092 123.720  41.279  1.00  0.00           C
ATOM   2717  ROH CHO   420     166.342  12.920  26.179  1.00  0.00            
ATOM   2718  R1  CHO   420     163.792  12.470  25.079  1.00  0.00            
ATOM   2719  R2  CHO   420     162.842  13.820  22.879  1.00  0.00            
ATOM   2720  R3  CHO   420     162.442  11.320  21.879  1.00  0.00            
ATOM   2721  R4  CHO   420     161.092  13.070  19.979  1.00  0.00            
ATOM   2722  R5  CHO   420     160.242  11.370  20.979  1.00  0.00            
ATOM   2723  C1  CHO   420     159.742  10.320  17.329  1.00  0.00           C
ATOM   2724  C2  CHO   420     156.842   9.770  15.129  1.00  0.00           C
ATOM   2725  ROH CHO   421     179.642 202.920  29.429  1.00  0.00            
ATOM   2726  R1  CHO   421     180.042 203.470  32.179  1.00  0.00            
ATOM   2727  R2  CHO   421     178.142 204.820  33.729  1.00  0.00            
ATOM   2728  R3  CHO   421     178.392 202.620  35.329  1.00  0.00            
ATOM   2729  R4  CHO   421     177.242 204.670  37.029  1.00  0.00            
ATOM   2730  R5  CHO   421     179.042 203.520  37.429  1.00  0.00            
ATOM   2731  C1  CHO   421     176.992 202.570  40.479  1.00  0.00           C
ATOM   2732  C2  CHO   421     173.992 204.370  42.229  1.00  0.00           C
ATOM   2733  ROH CHO   422     121.492   9.470  49.079  1.00  0.00            
ATOM   2734  R1  CHO   422     122.242  11.420  47.129  1.00  0.00            
ATOM   2735  R2  CHO   422     124.842  11.770  46.329  1.00  0.00            
ATOM   2736  R3  CHO   422     123.742  11.370  43.829  1.00  0.00            
ATOM   2737  R4  CHO   422     125.892  13.320  43.429  1.00  0.00            
ATOM   2738  R5  CHO   422     123.792  13.520  42.829  1.00  0.00            
ATOM   2739  C1  CHO   422     125.492  13.870  39.429  1.00  0.00           C
ATOM   2740  C2  CHO   422     125.792  15.820  35.579  1.00  0.00           C
ATOM   2741  ROH CHO   423      -3.408  99.970  39.729  1.00  0.00            
ATOM   2742  R1  CHO   423      -1.058 100.220  38.179  1.00  0.00            
ATOM   2743  R2  CHO   423      -0.308  98.370  36.329  1.00  0.00            
ATOM   2744  R3  CHO   423      -0.258 100.520  34.679  1.00  0.00            
ATOM   2745  R4  CHO   423       0.442  98.270  32.929  1.00  0.00            
ATOM   2746  R5  CHO   423       1.542 100.120  33.179  1.00  0.00            
ATOM   2747  C1  CHO   423       0.892 100.220  29.429  1.00  0.00           C
ATOM   2748  C2  CHO   423       3.192 100.670  27.179  1.00  0.00           C
ATOM   2749  ROH CHO   424     104.392 169.070  15.929  1.00  0.00            
ATOM   2750  R1  CHO   424     104.842 168.370  18.629  1.00  0.00            
ATOM   2751  R2  CHO   424     106.542 169.820  20.279  1.00  0.00            
ATOM   2752  R3  CHO   424     104.392 169.920  21.879  1.00  0.00            
ATOM   2753  R4  CHO   424     106.642 170.470  23.629  1.00  0.00            
ATOM   2754  R5  CHO   424     105.142 168.970  23.979  1.00  0.00            
ATOM   2755  C1  CHO   424     104.642 171.020  27.129  1.00  0.00           C
ATOM   2756  C2  CHO   424     107.342 173.420  28.729  1.00  0.00           C
ATOM   2757  ROH CHO   425     104.742 193.270  44.029  1.00  0.00            
ATOM   2758  R1  CHO   425     103.542 192.970  41.479  1.00  0.00            
ATOM   2759  R2  CHO   425     103.992 194.720  39.379  1.00  0.00            
ATOM   2760  R3  CHO   425     104.692 192.470  38.029  1.00  0.00            
ATOM   2761  R4  CHO   425     105.292 194.670  36.179  1.00  0.00            
ATOM   2762  R5  CHO   425     104.042 192.920  35.779  1.00  0.00            
ATOM   2763  C1  CHO   425     106.642 192.520  33.029  1.00  0.00           C
ATOM   2764  C2  CHO   425     107.492 190.370  29.929  1.00  0.00           C
ATOM   2765  ROH CHO   426     198.292  62.570  45.379  1.00  0.00            
ATOM   2766  R1  CHO   426     198.042  62.670  42.579  1.00  0.00            
ATOM   2767  R2  CHO   426     196.242  64.370  41.329  1.00  0.00            
ATOM   2768  R3  CHO   426     198.492  65.220  40.029  1.00  0.00            
ATOM   2769  R4  CHO   426     196.342  65.420  38.029  1.00  0.00            
ATOM   2770  R5  CHO   426     198.242  64.370  37.779  1.00  0.00            
ATOM   2771  C1  CHO   426     198.442  66.870  34.879  1.00  0.00           C
ATOM   2772  C2  CHO   426     197.942  69.970  32.729  1.00  0.00           C
ATOM   2773  ROH CHO   427     114.492  72.770  42.429  1.00  0.00            
ATOM   2774  R1  CHO   427     115.192  72.320  39.729  1.00  0.00            
ATOM   2775  R2  CHO   427     113.292  72.070  37.729  1.00  0.00            
ATOM   2776  R3  CHO   427     114.692  74.070  36.579  1.00  0.00            
ATOM   2777  R4  CHO   427     112.992  73.020  34.429  1.00  0.00            
ATOM   2778  R5  CHO   427     115.142  73.270  34.379  1.00  0.00            
ATOM   2779  C1  CHO   427     114.142  75.470  31.429  1.00  0.00           C
ATOM   2780  C2  CHO   427     115.442  73.420  28.179  1.00  0.00           C
ATOM   2781  ROH CHO   428     143.692 155.170  43.679  1.00  0.00            
ATOM   2782  R1  CHO   428     143.642 153.120  45.629  1.00  0.00            
ATOM   2783  R2  CHO   428     141.492 152.670  47.279  1.00  0.00            
ATOM   2784  R3  CHO   428     141.742 150.120  46.329  1.00  0.00            
ATOM   2785  R4  CHO   428     140.442 149.820  48.929  1.00  0.00            
ATOM   2786  R5  CHO   428     142.242 148.820  48.229  1.00  0.00            
ATOM   2787  C1  CHO   428     140.042 145.770  48.979  1.00  0.00           C
ATOM   2788  C2  CHO   428     138.692 146.620  52.429  1.00  0.00           C
ATOM   2789  ROH CHO   429     147.242 129.220  58.629  1.00  0.00            
ATOM   2790  R1  CHO   429     146.542 128.070  56.129  1.00  0.00            
ATOM   2791  R2  CHO   429     145.492 129.520  54.029  1.00  0.00            
ATOM   2792  R3  CHO   429     147.542 128.470  52.629  1.00  0.00            
ATOM   2793  R4  CHO   429     145.492 129.020  50.629  1.00  0.00            
ATOM   2794  R5  CHO   429     146.542 127.120  50.979  1.00  0.00            
ATOM   2795  C1  CHO   429     147.492 127.720  47.329  1.00  0.00           C
ATOM   2796  C2  CHO   429     144.842 130.020  45.129  1.00  0.00           C
ATOM   2797  ROH CHO   430     194.242  20.570  30.079  1.00  0.00            
ATOM   2798  R1  CHO   430     195.592  19.370  32.229  1.00  0.00            
ATOM   2799  R2  CHO   430     198.292  19.720  32.629  1.00  0.00            
ATOM   2800  R3  CHO   430     197.492  20.520  35.129  1.00  0.00            
ATOM   2801  R4  CHO   430     200.342  19.820  35.429  1.00  0.00            
ATOM   2802  R5  CHO   430     198.642  19.020  36.629  1.00  0.00            
ATOM   2803  C1  CHO   430     200.742  20.620  39.379  1.00  0.00           C
ATOM   2804  C2  CHO   430     201.992  22.120  43.079  1.00  0.00           C
ATOM   2805  ROH CHO   431      99.142 178.770  32.929  1.00  0.00            
ATOM   2806  R1  CHO   431      97.092 178.970  34.829  1.00  0.00            
ATOM   2807  R2  CHO   431      96.942 177.320  37.029  1.00  0.00            
ATOM   2808  R3  CHO   431      96.792 179.670  38.379  1.00  0.00            
ATOM   2809  R4  CHO   431      96.192 177.620  40.379  1.00  0.00            
ATOM   2810  R5  CHO   431      94.992 179.420  39.929  1.00  0.00            
ATOM   2811  C1  CHO   431      95.642 180.070  43.629  1.00  0.00           C
ATOM   2812  C2  CHO   431      95.792 182.070  47.479  1.00  0.00           C
ATOM   2813  ROH CHO   432     172.392 205.170  11.229  1.00  0.00            
ATOM   2814  R1  CHO   432     171.492 204.320  13.779  1.00  0.00            
ATOM   2815  R2  CHO   432     173.192 204.070  15.929  1.00  0.00            
ATOM   2816  R3  CHO   432     171.342 205.720  17.129  1.00  0.00            
ATOM   2817  R4  CHO   432     173.292 205.070  19.229  1.00  0.00            
ATOM   2818  R5  CHO   432     171.142 204.820  19.329  1.00  0.00            
ATOM   2819  C1  CHO   432     171.642 207.220  22.279  1.00  0.00           C
ATOM   2820  C2  CHO   432     168.542 209.020  25.879  1.00  0.00           C
ATOM   2821  ROH CHO   433     208.892  85.270  22.079  1.00  0.00            
ATOM   2822  R1  CHO   433     210.042  85.170  24.679  1.00  0.00            
ATOM   2823  R2  CHO   433     208.642  85.670  26.979  1.00  0.00            
ATOM   2824  R3  CHO   433     209.542  83.220  27.679  1.00  0.00            
ATOM   2825  R4  CHO   433     209.242  84.670  30.229  1.00  0.00            
ATOM   2826  R5  CHO   433     211.042  83.670  29.529  1.00  0.00            
ATOM   2827  C1  CHO   433     210.492  81.770  32.779  1.00  0.00           C
ATOM   2828  C2  CHO   433     207.792  79.670  34.729  1.00  0.00           C
ATOM   2829  ROH CHO   434     201.692 164.120  38.729  1.00  0.00            
ATOM   2830  R1  CHO   434     203.292 162.920  36.679  1.00  0.00            
ATOM   2831  R2  CHO   434     202.992 160.270  35.879  1.00  0.00            
ATOM   2832  R3  CHO   434     202.742 161.420  33.429  1.00  0.00            
ATOM   2833  R4  CHO   434     203.242 158.570  32.929  1.00  0.00            
ATOM   2834  R5  CHO   434     204.392 160.270  32.079  1.00  0.00            
ATOM   2835  C1  CHO   434     203.192 158.620  28.829  1.00  0.00           C
ATOM   2836  C2  CHO   434     203.292 158.670  24.379  1.00  0.00           C
ATOM   2837  ROH CHO   435     220.142 160.870  37.329  1.00  0.00            
ATOM   2838  R1  CHO   435     219.892 159.570  34.829  1.00  0.00            
ATOM   2839  R2  CHO   435     217.692 158.120  34.129  1.00  0.00            
ATOM   2840  R3  CHO   435     217.642 159.770  31.979  1.00  0.00            
ATOM   2841  R4  CHO   435     217.042 157.120  30.879  1.00  0.00            
ATOM   2842  R5  CHO   435     218.592 158.470  30.229  1.00  0.00            
ATOM   2843  C1  CHO   435     216.592 158.070  26.979  1.00  0.00           C
ATOM   2844  C2  CHO   435     216.492 156.270  23.829  1.00  0.00           C
ATOM   2845  ROH CHO   436      97.692  72.220  31.579  1.00  0.00            
ATOM   2846  R1  CHO   436      98.542  70.770  33.879  1.00  0.00            
ATOM   2847  R2  CHO   436     101.192  70.520  34.629  1.00  0.00            
ATOM   2848  R3  CHO   436     100.292  71.470  36.979  1.00  0.00            
ATOM   2849  R4  CHO   436     103.142  71.020  37.429  1.00  0.00            
ATOM   2850  R5  CHO   436     101.492  70.220  38.629  1.00  0.00            
ATOM   2851  C1  CHO   436     103.392  72.170  41.329  1.00  0.00           C
ATOM   2852  C2  CHO   436     106.442  70.520  41.829  1.00  0.00           C
ATOM   2853  ROH CHO   437     104.242 109.920  54.479  1.00  0.00            
ATOM   2854  R1  CHO   437     102.292 108.970  52.729  1.00  0.00            
ATOM   2855  R2  CHO   437     100.942 110.570  50.929  1.00  0.00            
ATOM   2856  R3  CHO   437     101.792 108.770  49.129  1.00  0.00            
ATOM   2857  R4  CHO   437      99.592 110.170  47.779  1.00  0.00            
ATOM   2858  R5  CHO   437      99.792 108.020  48.029  1.00  0.00            
ATOM   2859  C1  CHO   437      99.642 108.220  44.229  1.00  0.00           C
ATOM   2860  C2  CHO   437      96.242 110.070  42.329  1.00  0.00           C
ATOM   2861  ROH CHO   438     148.692 195.820  21.529  1.00  0.00            
ATOM   2862  R1  CHO   438     148.092 195.420  18.779  1.00  0.00            
ATOM   2863  R2  CHO   438     145.492 195.370  17.829  1.00  0.00            
ATOM   2864  R3  CHO   438     146.392 197.270  16.129  1.00  0.00            
ATOM   2865  R4  CHO   438     144.392 195.820  14.579  1.00  0.00            
ATOM   2866  R5  CHO   438     146.442 196.220  13.979  1.00  0.00            
ATOM   2867  C1  CHO   438     144.592 197.920  11.079  1.00  0.00           C
ATOM   2868  C2  CHO   438     142.692 200.570   9.629  1.00  0.00           C
ATOM   2869  ROH CHO   439     216.492 192.670  30.029  1.00  0.00            
ATOM   2870  R1  CHO   439     217.142 193.370  27.379  1.00  0.00            
ATOM   2871  R2  CHO   439     217.742 191.520  25.379  1.00  0.00            
ATOM   2872  R3  CHO   439     215.792 192.870  24.029  1.00  0.00            
ATOM   2873  R4  CHO   439     217.092 191.220  22.029  1.00  0.00            
ATOM   2874  R5  CHO   439     216.792 193.370  21.929  1.00  0.00            
ATOM   2875  C1  CHO   439     214.892 192.270  18.779  1.00  0.00           C
ATOM   2876  C2  CHO   439     216.092 192.020  15.329  1.00  0.00           C
ATOM   2877  ROH CHO   440     183.292  58.470  42.179  1.00  0.00            
ATOM   2878  R1  CHO   440     184.892  56.120  42.129  1.00  0.00            
ATOM   2879  R2  CHO   440     187.342  56.070  40.829  1.00  0.00            
ATOM   2880  R3  CHO   440     188.242  55.220  43.279  1.00  0.00            
ATOM   2881  R4  CHO   440     190.392  54.570  41.429  1.00  0.00            
ATOM   2882  R5  CHO   440     189.392  53.170  42.779  1.00  0.00            
ATOM   2883  C1  CHO   440     192.992  52.870  44.029  1.00  0.00           C
ATOM   2884  C2  CHO   440     196.692  53.120  43.979  1.00  0.00           C
ATOM   2885  ROH CHO   441      31.142 184.320  23.529  1.00  0.00            
ATOM   2886  R1  CHO   441      31.342 184.120  26.329  1.00  0.00            
ATOM   2887  R2  CHO   441      29.842 182.320  27.829  1.00  0.00            
ATOM   2888  R3  CHO   441      32.292 181.520  28.729  1.00  0.00            
ATOM   2889  R4  CHO   441      30.392 180.670  30.779  1.00  0.00            
ATOM   2890  R5  CHO   441      32.192 181.870  31.079  1.00  0.00            
ATOM   2891  C1  CHO   441      32.992 178.920  33.379  1.00  0.00           C
ATOM   2892  C2  CHO   441      36.192 180.120  36.129  1.00  0.00           C
ATOM   2893  ROH CHO   442     166.792 222.820  30.579  1.00  0.00            
ATOM   2894  R1  CHO   442     166.842 225.370  31.879  1.00  0.00            
ATOM   2895  R2  CHO   442     164.642 226.420  33.129  1.00  0.00            
ATOM   2896  R3  CHO   442     166.342 226.620  35.279  1.00  0.00            
ATOM   2897  R4  CHO   442     164.142 228.520  35.829  1.00  0.00            
ATOM   2898  R5  CHO   442     166.292 228.970  35.779  1.00  0.00            
ATOM   2899  C1  CHO   442     165.492 229.920  39.379  1.00  0.00           C
ATOM   2900  C2  CHO   442     164.942 232.370  42.429  1.00  0.00           C
ATOM   2901  ROH CHO   443      32.942 172.620  45.279  1.00  0.00            
ATOM   2902  R1  CHO   443      31.692 173.220  42.779  1.00  0.00            
ATOM   2903  R2  CHO   443      29.242 172.220  42.029  1.00  0.00            
ATOM   2904  R3  CHO   443      28.642 174.820  41.679  1.00  0.00            
ATOM   2905  R4  CHO   443      26.892 173.370  39.779  1.00  0.00            
ATOM   2906  R5  CHO   443      28.242 175.020  39.329  1.00  0.00            
ATOM   2907  C1  CHO   443      24.942 176.520  38.129  1.00  0.00           C
ATOM   2908  C2  CHO   443      21.792 174.720  35.929  1.00  0.00           C
ATOM   2909  ROH CHO   444     113.392 178.870  31.879  1.00  0.00            
ATOM   2910  R1  CHO   444     113.692 179.220  34.629  1.00  0.00            
ATOM   2911  R2  CHO   444     114.042 181.720  35.779  1.00  0.00            
ATOM   2912  R3  CHO   444     111.892 181.020  37.279  1.00  0.00            
ATOM   2913  R4  CHO   444     112.792 183.570  38.429  1.00  0.00            
ATOM   2914  R5  CHO   444     112.492 181.670  39.529  1.00  0.00            
ATOM   2915  C1  CHO   444     110.042 183.920  41.379  1.00  0.00           C
ATOM   2916  C2  CHO   444     108.942 184.620  45.279  1.00  0.00           C
ATOM   2917  ROH CHO   445     225.892  71.470  20.879  1.00  0.00            
ATOM   2918  R1  CHO   445     226.092  71.270  23.729  1.00  0.00            
ATOM   2919  R2  CHO   445     223.942  71.670  25.429  1.00  0.00            
ATOM   2920  R3  CHO   445     224.592  69.220  26.329  1.00  0.00            
ATOM   2921  R4  CHO   445     222.542  70.120  28.179  1.00  0.00            
ATOM   2922  R5  CHO   445     224.492  69.420  28.729  1.00  0.00            
ATOM   2923  C1  CHO   445     222.342  66.920  30.629  1.00  0.00           C
ATOM   2924  C2  CHO   445     224.742  66.120  33.979  1.00  0.00           C
ATOM   2925  ROH CHO   446      16.992 123.920  24.529  1.00  0.00            
ATOM   2926  R1  CHO   446      18.242 123.220  26.979  1.00  0.00            
ATOM   2927  R2  CHO   446      19.442 125.120  28.629  1.00  0.00            
ATOM   2928  R3  CHO   446      17.842 124.070  30.529  1.00  0.00            
ATOM   2929  R4  CHO   446      19.692 125.720  31.979  1.00  0.00            
ATOM   2930  R5  CHO   446      19.292 123.620  32.379  1.00  0.00            
ATOM   2931  C1  CHO   446      18.292 125.120  35.729  1.00  0.00           C
ATOM   2932  C2  CHO   446      18.392 128.620  37.429  1.00  0.00           C
ATOM   2933  ROH CHO   447      27.892 131.320  56.329  1.00  0.00            
ATOM   2934  R1  CHO   447      26.842 131.720  53.729  1.00  0.00            
ATOM   2935  R2  CHO   447      28.342 131.520  51.429  1.00  0.00            
ATOM   2936  R3  CHO   447      26.442 129.720  50.729  1.00  0.00            
ATOM   2937  R4  CHO   447      28.192 129.920  48.379  1.00  0.00            
ATOM   2938  R5  CHO   447      26.042 130.170  48.379  1.00  0.00            
ATOM   2939  C1  CHO   447      26.292 127.270  45.929  1.00  0.00           C
ATOM   2940  C2  CHO   447      25.442 126.470  41.779  1.00  0.00           C
ATOM   2941  ROH CHO   448     109.842  25.770  23.179  1.00  0.00            
ATOM   2942  R1  CHO   448     108.492  25.770  25.629  1.00  0.00            
ATOM   2943  R2  CHO   448     107.142  23.570  26.579  1.00  0.00            
ATOM   2944  R3  CHO   448     108.692  23.920  28.779  1.00  0.00            
ATOM   2945  R4  CHO   448     106.392  22.470  29.779  1.00  0.00            
ATOM   2946  R5  CHO   448     107.192  24.320  30.579  1.00  0.00            
ATOM   2947  C1  CHO   448     107.442  22.120  33.679  1.00  0.00           C
ATOM   2948  C2  CHO   448     108.842  21.570  37.379  1.00  0.00           C
ATOM   2949  ROH CHO   449      39.342 141.870  41.129  1.00  0.00            
ATOM   2950  R1  CHO   449      40.292 141.720  43.779  1.00  0.00            
ATOM   2951  R2  CHO   449      40.192 143.820  45.579  1.00  0.00            
ATOM   2952  R3  CHO   449      38.892 141.970  47.129  1.00  0.00            
ATOM   2953  R4  CHO   449      39.892 144.020  48.979  1.00  0.00            
ATOM   2954  R5  CHO   449      40.242 141.870  49.129  1.00  0.00            
ATOM   2955  C1  CHO   449      38.592 142.420  52.479  1.00  0.00           C
ATOM   2956  C2  CHO   449      41.992 141.970  54.679  1.00  0.00           C
ATOM   2957  ROH CHO   450     144.892 135.070  42.629  1.00  0.00            
ATOM   2958  R1  CHO   450     142.492 135.720  43.979  1.00  0.00            
ATOM   2959  R2  CHO   450     141.292 133.970  45.779  1.00  0.00            
ATOM   2960  R3  CHO   450     141.492 136.070  47.479  1.00  0.00            
ATOM   2961  R4  CHO   450     139.992 134.070  48.979  1.00  0.00            
ATOM   2962  R5  CHO   450     139.392 136.120  48.629  1.00  0.00            
ATOM   2963  C1  CHO   450     139.392 136.070  52.429  1.00  0.00           C
ATOM   2964  C2  CHO   450     137.242 136.620  56.129  1.00  0.00           C
ATOM   2965  ROH CHO   451     178.742  32.220  41.029  1.00  0.00            
ATOM   2966  R1  CHO   451     181.242  32.070  39.679  1.00  0.00            
ATOM   2967  R2  CHO   451     182.042  29.770  38.379  1.00  0.00            
ATOM   2968  R3  CHO   451     182.292  31.470  36.229  1.00  0.00            
ATOM   2969  R4  CHO   451     184.242  29.320  35.729  1.00  0.00            
ATOM   2970  R5  CHO   451     184.642  31.470  35.729  1.00  0.00            
ATOM   2971  C1  CHO   451     185.742  30.620  32.179  1.00  0.00           C
ATOM   2972  C2  CHO   451     189.042  32.820  30.879  1.00  0.00           C
ATOM   2973  ROH CHO   452      96.342 121.920  50.129  1.00  0.00            
ATOM   2974  R1  CHO   452      98.342 120.570  48.579  1.00  0.00            
ATOM   2975  R2  CHO   452      98.142 120.320  45.829  1.00  0.00            
ATOM   2976  R3  CHO   452     100.592 121.470  45.879  1.00  0.00            
ATOM   2977  R4  CHO   452     100.042 121.120  43.029  1.00  0.00            
ATOM   2978  R5  CHO   452     101.792 120.420  44.079  1.00  0.00            
ATOM   2979  C1  CHO   452     103.442 122.670  41.479  1.00  0.00           C
ATOM   2980  C2  CHO   452     102.592 124.870  38.279  1.00  0.00           C
ATOM   2981  ROH CHO   453      85.842 139.670  47.979  1.00  0.00            
ATOM   2982  R1  CHO   453      85.542 139.270  45.179  1.00  0.00            
ATOM   2983  R2  CHO   453      84.492 141.220  43.529  1.00  0.00            
ATOM   2984  R3  CHO   453      86.792 140.820  42.129  1.00  0.00            
ATOM   2985  R4  CHO   453      85.042 142.120  40.229  1.00  0.00            
ATOM   2986  R5  CHO   453      86.092 140.270  39.929  1.00  0.00            
ATOM   2987  C1  CHO   453      87.492 142.270  37.029  1.00  0.00           C
ATOM   2988  C2  CHO   453      88.792 142.270  32.929  1.00  0.00           C
ATOM   2989  ROH CHO   454      53.842 125.470  24.079  1.00  0.00            
ATOM   2990  R1  CHO   454      53.442 128.070  25.229  1.00  0.00            
ATOM   2991  R2  CHO   454      53.742 130.370  23.779  1.00  0.00            
ATOM   2992  R3  CHO   454      51.242 130.870  24.729  1.00  0.00            
ATOM   2993  R4  CHO   454      52.092 133.420  23.579  1.00  0.00            
ATOM   2994  R5  CHO   454      51.342 133.120  25.579  1.00  0.00            
ATOM   2995  C1  CHO   454      48.792 135.670  24.379  1.00  0.00           C
ATOM   2996  C2  CHO   454      48.542 139.920  25.329  1.00  0.00           C
ATOM   2997  ROH CHO   455      22.292  60.870  52.879  1.00  0.00            
ATOM   2998  R1  CHO   455      22.592  60.420  50.079  1.00  0.00            
ATOM   2999  R2  CHO   455      23.342  57.970  49.029  1.00  0.00            
ATOM   3000  R3  CHO   455      21.092  58.320  47.579  1.00  0.00            
ATOM   3001  R4  CHO   455      22.092  55.670  46.829  1.00  0.00            
ATOM   3002  R5  CHO   455      21.592  57.270  45.479  1.00  0.00            
ATOM   3003  C1  CHO   455      19.242  54.570  44.129  1.00  0.00           C
ATOM   3004  C2  CHO   455      15.392  54.420  44.029  1.00  0.00           C
ATOM   3005  ROH CHO   456     133.892  82.220  29.479  1.00  0.00            
ATOM   3006  R1  CHO   456     133.192  82.420  32.229  1.00  0.00            
ATOM   3007  R2  CHO   456     134.792  83.820  34.029  1.00  0.00            
ATOM   3008  R3  CHO   456     132.442  85.120  34.529  1.00  0.00            
ATOM   3009  R4  CHO   456     134.342  86.120  36.579  1.00  0.00            
ATOM   3010  R5  CHO   456     132.342  85.270  36.929  1.00  0.00            
ATOM   3011  C1  CHO   456     131.892  88.720  38.529  1.00  0.00           C
ATOM   3012  C2  CHO   456     131.442  92.120  41.129  1.00  0.00           C
ATOM   3013  ROH CHO   457      85.142  96.920  27.579  1.00  0.00            
ATOM   3014  R1  CHO   457      84.092  97.270  30.179  1.00  0.00            
ATOM   3015  R2  CHO   457      84.742  95.620  32.279  1.00  0.00            
ATOM   3016  R3  CHO   457      85.442  97.920  33.479  1.00  0.00            
ATOM   3017  R4  CHO   457      84.642  96.120  35.679  1.00  0.00            
ATOM   3018  R5  CHO   457      83.842  98.120  35.279  1.00  0.00            
ATOM   3019  C1  CHO   457      85.242  98.620  38.829  1.00  0.00           C
ATOM   3020  C2  CHO   457      87.092  98.470  42.779  1.00  0.00           C
ATOM   3021  ROH CHO   458     105.542  70.370  29.229  1.00  0.00            
ATOM   3022  R1  CHO   458     107.142  70.970  31.479  1.00  0.00            
ATOM   3023  R2  CHO   458     106.242  70.870  34.079  1.00  0.00            
ATOM   3024  R3  CHO   458     108.342  69.220  34.429  1.00  0.00            
ATOM   3025  R4  CHO   458     107.892  70.370  37.079  1.00  0.00            
ATOM   3026  R5  CHO   458     109.742  70.370  35.979  1.00  0.00            
ATOM   3027  C1  CHO   458     110.842  68.570  39.129  1.00  0.00           C
ATOM   3028  C2  CHO   458     111.142  69.270  42.829  1.00  0.00           C
ATOM   3029  ROH CHO   459     116.992 224.920  17.429  1.00  0.00            
ATOM   3030  R1  CHO   459     116.792 225.720  20.129  1.00  0.00            
ATOM   3031  R2  CHO   459     115.992 223.970  22.129  1.00  0.00            
ATOM   3032  R3  CHO   459     118.292 224.770  23.279  1.00  0.00            
ATOM   3033  R4  CHO   459     116.692 223.570  25.479  1.00  0.00            
ATOM   3034  R5  CHO   459     117.642 225.570  25.429  1.00  0.00            
ATOM   3035  C1  CHO   459     119.292 224.070  28.529  1.00  0.00           C
ATOM   3036  C2  CHO   459     121.242 222.120  30.929  1.00  0.00           C
ATOM   3037  ROH CHO   460     205.342  94.070  53.279  1.00  0.00            
ATOM   3038  R1  CHO   460     206.142  94.770  50.679  1.00  0.00            
ATOM   3039  R2  CHO   460     205.642  93.170  48.479  1.00  0.00            
ATOM   3040  R3  CHO   460     204.442  95.370  47.479  1.00  0.00            
ATOM   3041  R4  CHO   460     204.992  93.720  45.129  1.00  0.00            
ATOM   3042  R5  CHO   460     205.542  95.820  45.429  1.00  0.00            
ATOM   3043  C1  CHO   460     203.442  96.120  42.279  1.00  0.00           C
ATOM   3044  C2  CHO   460     201.542  95.120  38.979  1.00  0.00           C
ATOM   3045  ROH CHO   461     182.642  14.370  22.479  1.00  0.00            
ATOM   3046  R1  CHO   461     180.792  12.470  21.529  1.00  0.00            
ATOM   3047  R2  CHO   461     178.642  13.070  19.929  1.00  0.00            
ATOM   3048  R3  CHO   461     179.692  11.220  18.279  1.00  0.00            
ATOM   3049  R4  CHO   461     176.992  11.670  17.279  1.00  0.00            
ATOM   3050  R5  CHO   461     177.842   9.720  17.829  1.00  0.00            
ATOM   3051  C1  CHO   461     176.992   9.070  14.179  1.00  0.00           C
ATOM   3052  C2  CHO   461     174.542   7.820  12.179  1.00  0.00           C
ATOM   3053  ROH CHO   462     148.142 174.120  27.979  1.00  0.00            
ATOM   3054  R1  CHO   462     149.142 176.820  27.779  1.00  0.00            
ATOM   3055  R2  CHO   462     148.842 178.320  25.529  1.00  0.00            
ATOM   3056  R3  CHO   462     147.692 180.070  27.229  1.00  0.00            
ATOM   3057  R4  CHO   462     148.842 181.770  25.129  1.00  0.00            
ATOM   3058  R5  CHO   462     149.142 181.970  27.279  1.00  0.00            
ATOM   3059  C1  CHO   462     147.692 185.420  26.529  1.00  0.00           C
ATOM   3060  C2  CHO   462     148.192 189.420  25.329  1.00  0.00           C
ATOM   3061  ROH CHO   463      12.392 169.020  25.429  1.00  0.00            
ATOM   3062  R1  CHO   463      13.242 167.870  27.879  1.00  0.00            
ATOM   3063  R2  CHO   463      12.692 169.070  30.329  1.00  0.00            
ATOM   3064  R3  CHO   463      11.642 166.620  30.929  1.00  0.00            
ATOM   3065  R4  CHO   463      12.692 167.570  33.479  1.00  0.00            
ATOM   3066  R5  CHO   463      13.142 165.670  32.529  1.00  0.00            
ATOM   3067  C1  CHO   463      11.692 164.420  35.829  1.00  0.00           C
ATOM   3068  C2  CHO   463      11.192 162.970  39.479  1.00  0.00           C
ATOM   3069  ROH CHO   464     174.142 163.670  37.129  1.00  0.00            
ATOM   3070  R1  CHO   464     175.692 163.570  39.479  1.00  0.00            
ATOM   3071  R2  CHO   464     176.592 165.820  40.779  1.00  0.00            
ATOM   3072  R3  CHO   464     175.342 164.670  42.929  1.00  0.00            
ATOM   3073  R4  CHO   464     177.342 166.520  44.079  1.00  0.00            
ATOM   3074  R5  CHO   464     177.142 164.370  44.529  1.00  0.00            
ATOM   3075  C1  CHO   464     176.642 165.820  48.029  1.00  0.00           C
ATOM   3076  C2  CHO   464     175.542 165.720  51.479  1.00  0.00           C
ATOM   3077  ROH CHO   465      48.092 108.620  41.329  1.00  0.00            
ATOM   3078  R1  CHO   465      47.892 109.720  43.879  1.00  0.00            
ATOM   3079  R2  CHO   465      45.492 109.870  45.279  1.00  0.00            
ATOM   3080  R3  CHO   465      46.892 108.570  47.179  1.00  0.00            
ATOM   3081  R4  CHO   465      44.592 109.770  48.629  1.00  0.00            
ATOM   3082  R5  CHO   465      46.742 110.020  49.129  1.00  0.00            
ATOM   3083  C1  CHO   465      45.442 108.520  52.379  1.00  0.00           C
ATOM   3084  C2  CHO   465      46.142 107.220  55.929  1.00  0.00           C
ATOM   3085  ROH CHO   466     120.242  34.270  57.979  1.00  0.00            
ATOM   3086  R1  CHO   466     119.442  32.570  55.829  1.00  0.00            
ATOM   3087  R2  CHO   466     116.842  31.620  55.579  1.00  0.00            
ATOM   3088  R3  CHO   466     117.042  32.720  53.079  1.00  0.00            
ATOM   3089  R4  CHO   466     115.392  30.320  52.729  1.00  0.00            
ATOM   3090  R5  CHO   466     117.192  30.870  51.629  1.00  0.00            
ATOM   3091  C1  CHO   466     114.742  30.620  48.729  1.00  0.00           C
ATOM   3092  C2  CHO   466     115.092  28.370  44.829  1.00  0.00           C
ATOM   3093  ROH CHO   467     216.342  77.720  20.229  1.00  0.00            
ATOM   3094  R1  CHO   467     216.442  76.320  22.679  1.00  0.00            
ATOM   3095  R2  CHO   467     216.592  77.620  25.129  1.00  0.00            
ATOM   3096  R3  CHO   467     214.392  76.120  25.679  1.00  0.00            
ATOM   3097  R4  CHO   467     215.492  76.820  28.329  1.00  0.00            
ATOM   3098  R5  CHO   467     214.992  74.820  27.579  1.00  0.00            
ATOM   3099  C1  CHO   467     212.792  74.970  30.679  1.00  0.00           C
ATOM   3100  C2  CHO   467     213.042  77.570  33.029  1.00  0.00           C
ATOM   3101  ROH CHO   468     149.542 112.270  41.729  1.00  0.00            
ATOM   3102  R1  CHO   468     148.392 109.720  41.979  1.00  0.00            
ATOM   3103  R2  CHO   468     148.492 108.220  44.329  1.00  0.00            
ATOM   3104  R3  CHO   468     145.792 108.170  44.029  1.00  0.00            
ATOM   3105  R4  CHO   468     146.442 105.670  45.429  1.00  0.00            
ATOM   3106  R5  CHO   468     145.342 105.870  43.579  1.00  0.00            
ATOM   3107  C1  CHO   468     142.742 104.070  45.779  1.00  0.00           C
ATOM   3108  C2  CHO   468     140.592 100.570  46.029  1.00  0.00           C
ATOM   3109  ROH CHO   469     185.992 202.770  22.629  1.00  0.00            
ATOM   3110  R1  CHO   469     186.742 200.220  21.729  1.00  0.00            
ATOM   3111  R2  CHO   469     185.692 199.070  19.429  1.00  0.00            
ATOM   3112  R3  CHO   469     188.292 198.870  18.729  1.00  0.00            
ATOM   3113  R4  CHO   469     186.892 196.820  17.129  1.00  0.00            
ATOM   3114  R5  CHO   469     188.642 196.470  18.429  1.00  0.00            
ATOM   3115  C1  CHO   469     190.042 195.270  15.129  1.00  0.00           C
ATOM   3116  C2  CHO   469     190.492 194.270  11.079  1.00  0.00           C
ATOM   3117  ROH CHO   470     211.492 169.270  54.729  1.00  0.00            
ATOM   3118  R1  CHO   470     209.892 167.220  53.579  1.00  0.00            
ATOM   3119  R2  CHO   470     210.692 165.820  51.329  1.00  0.00            
ATOM   3120  R3  CHO   470     210.242 163.670  52.929  1.00  0.00            
ATOM   3121  R4  CHO   470     209.592 162.720  50.229  1.00  0.00            
ATOM   3122  R5  CHO   470     208.342 162.620  51.979  1.00  0.00            
ATOM   3123  C1  CHO   470     208.542 158.920  51.129  1.00  0.00           C
ATOM   3124  C2  CHO   470     210.092 156.620  53.479  1.00  0.00           C
ATOM   3125  ROH CHO   471     143.742 184.620  42.729  1.00  0.00            
ATOM   3126  R1  CHO   471     141.592 183.120  43.679  1.00  0.00            
ATOM   3127  R2  CHO   471     140.992 180.570  42.729  1.00  0.00            
ATOM   3128  R3  CHO   471     141.092 179.920  45.379  1.00  0.00            
ATOM   3129  R4  CHO   471     140.342 177.420  44.029  1.00  0.00            
ATOM   3130  R5  CHO   471     139.292 178.370  45.679  1.00  0.00            
ATOM   3131  C1  CHO   471     140.092 174.970  47.279  1.00  0.00           C
ATOM   3132  C2  CHO   471     139.942 170.770  47.379  1.00  0.00           C
ATOM   3133  ROH CHO   472      39.792 160.220  45.779  1.00  0.00            
ATOM   3134  R1  CHO   472      40.792 158.070  47.279  1.00  0.00            
ATOM   3135  R2  CHO   472      40.992 158.120  50.029  1.00  0.00            
ATOM   3136  R3  CHO   472      39.542 155.870  49.929  1.00  0.00            
ATOM   3137  R4  CHO   472      41.292 155.470  52.229  1.00  0.00            
ATOM   3138  R5  CHO   472      41.042 154.120  50.529  1.00  0.00            
ATOM   3139  C1  CHO   472      40.042 151.770  53.379  1.00  0.00           C
ATOM   3140  C2  CHO   472      39.242 153.120  57.979  1.00  0.00           C
ATOM   3141  ROH CHO   473      42.942 153.820  33.979  1.00  0.00            
ATOM   3142  R1  CHO   473      45.092 153.970  32.129  1.00  0.00            
ATOM   3143  R2  CHO   473      44.642 154.170  29.379  1.00  0.00            
ATOM   3144  R3  CHO   473      46.192 156.370  29.629  1.00  0.00            
ATOM   3145  R4  CHO   473      46.342 155.670  26.779  1.00  0.00            
ATOM   3146  R5  CHO   473      48.042 156.020  28.129  1.00  0.00            
ATOM   3147  C1  CHO   473      48.742 158.670  25.479  1.00  0.00           C
ATOM   3148  C2  CHO   473      45.442 158.870  22.629  1.00  0.00           C
ATOM   3149  ROH CHO   474     103.042  60.870  27.129  1.00  0.00            
ATOM   3150  R1  CHO   474     103.792  59.620  29.529  1.00  0.00            
ATOM   3151  R2  CHO   474     105.842  60.570  31.129  1.00  0.00            
ATOM   3152  R3  CHO   474     103.892  60.470  33.079  1.00  0.00            
ATOM   3153  R4  CHO   474     106.392  60.670  34.579  1.00  0.00            
ATOM   3154  R5  CHO   474     104.842  59.170  34.829  1.00  0.00            
ATOM   3155  C1  CHO   474     104.942  60.620  38.329  1.00  0.00           C
ATOM   3156  C2  CHO   474     109.292  60.670  38.879  1.00  0.00           C
ATOM   3157  ROH CHO   475     166.492 131.420  26.879  1.00  0.00            
ATOM   3158  R1  CHO   475     168.142 132.070  29.029  1.00  0.00            
ATOM   3159  R2  CHO   475     170.542 133.370  28.729  1.00  0.00            
ATOM   3160  R3  CHO   475     169.492 135.070  30.579  1.00  0.00            
ATOM   3161  R4  CHO   475     172.242 135.970  30.329  1.00  0.00            
ATOM   3162  R5  CHO   475     171.242 135.470  32.179  1.00  0.00            
ATOM   3163  C1  CHO   475     172.242 139.070  32.929  1.00  0.00           C
ATOM   3164  C2  CHO   475     174.092 142.720  35.129  1.00  0.00           C
ATOM   3165  ROH CHO   476      40.942  39.720  50.679  1.00  0.00            
ATOM   3166  R1  CHO   476      40.892  42.520  50.429  1.00  0.00            
ATOM   3167  R2  CHO   476      38.592  43.970  50.029  1.00  0.00            
ATOM   3168  R3  CHO   476      39.442  45.320  52.179  1.00  0.00            
ATOM   3169  R4  CHO   476      37.542  47.170  50.929  1.00  0.00            
ATOM   3170  R5  CHO   476      39.592  47.620  51.479  1.00  0.00            
ATOM   3171  C1  CHO   476      37.792  50.270  53.479  1.00  0.00           C
ATOM   3172  C2  CHO   476      35.192  51.920  54.429  1.00  0.00           C
ATOM   3173  ROH CHO   477     173.792 104.370  46.879  1.00  0.00            
ATOM   3174  R1  CHO   477     173.842 104.920  49.679  1.00  0.00            
ATOM   3175  R2  CHO   477     174.792 107.320  50.679  1.00  0.00            
ATOM   3176  R3  CHO   477     172.342 107.370  51.879  1.00  0.00            
ATOM   3177  R4  CHO   477     174.042 109.170  53.479  1.00  0.00            
ATOM   3178  R5  CHO   477     172.842 107.470  54.229  1.00  0.00            
ATOM   3179  C1  CHO   477     171.292 110.320  56.279  1.00  0.00           C
ATOM   3180  C2  CHO   477     171.392 111.170  59.629  1.00  0.00           C
ATOM   3181  ROH CHO   478     157.042  65.770  45.229  1.00  0.00            
ATOM   3182  R1  CHO   478     157.942  64.570  47.629  1.00  0.00            
ATOM   3183  R2  CHO   478     159.492  65.920  49.479  1.00  0.00            
ATOM   3184  R3  CHO   478     157.542  65.170  51.229  1.00  0.00            
ATOM   3185  R4  CHO   478     159.692  66.120  52.929  1.00  0.00            
ATOM   3186  R5  CHO   478     158.692  64.220  53.079  1.00  0.00            
ATOM   3187  C1  CHO   478     157.992  65.570  56.579  1.00  0.00           C
ATOM   3188  C2  CHO   478     158.042  62.770  59.779  1.00  0.00           C
ATOM   3189  ROH CHO   479     222.442 194.120  52.279  1.00  0.00            
ATOM   3190  R1  CHO   479     223.192 194.270  49.529  1.00  0.00            
ATOM   3191  R2  CHO   479     221.542 193.320  47.529  1.00  0.00            
ATOM   3192  R3  CHO   479     221.842 195.820  46.529  1.00  0.00            
ATOM   3193  R4  CHO   479     221.942 194.070  44.179  1.00  0.00            
ATOM   3194  R5  CHO   479     223.442 195.570  44.729  1.00  0.00            
ATOM   3195  C1  CHO   479     222.492 196.870  41.279  1.00  0.00           C
ATOM   3196  C2  CHO   479     222.642 195.770  37.129  1.00  0.00           C
ATOM   3197  ROH CHO   480     172.792 216.220  25.829  1.00  0.00            
ATOM   3198  R1  CHO   480     173.342 217.870  23.529  1.00  0.00            
ATOM   3199  R2  CHO   480     172.392 217.270  21.029  1.00  0.00            
ATOM   3200  R3  CHO   480     171.392 219.770  21.129  1.00  0.00            
ATOM   3201  R4  CHO   480     172.092 219.370  18.329  1.00  0.00            
ATOM   3202  R5  CHO   480     172.742 221.020  19.579  1.00  0.00            
ATOM   3203  C1  CHO   480     170.942 222.970  16.829  1.00  0.00           C
ATOM   3204  C2  CHO   480     171.342 224.370  13.329  1.00  0.00           C
ATOM   3205  ROH CHO   481     100.642 140.570  42.279  1.00  0.00            
ATOM   3206  R1  CHO   481     101.142 142.520  44.229  1.00  0.00            
ATOM   3207  R2  CHO   481     100.192 145.120  43.979  1.00  0.00            
ATOM   3208  R3  CHO   481      99.142 144.620  46.429  1.00  0.00            
ATOM   3209  R4  CHO   481      99.042 147.520  46.179  1.00  0.00            
ATOM   3210  R5  CHO   481      99.942 146.420  47.779  1.00  0.00            
ATOM   3211  C1  CHO   481      97.342 148.470  49.729  1.00  0.00           C
ATOM   3212  C2  CHO   481      97.742 150.920  53.179  1.00  0.00           C
ATOM   3213  ROH CHO   482      10.792 158.970  42.779  1.00  0.00            
ATOM   3214  R1  CHO   482       8.892 160.570  44.029  1.00  0.00            
ATOM   3215  R2  CHO   482       6.942 159.570  45.729  1.00  0.00            
ATOM   3216  R3  CHO   482       7.942 161.470  47.429  1.00  0.00            
ATOM   3217  R4  CHO   482       5.392 160.670  48.629  1.00  0.00            
ATOM   3218  R5  CHO   482       6.042 162.720  48.129  1.00  0.00            
ATOM   3219  C1  CHO   482       5.392 163.070  51.879  1.00  0.00           C
ATOM   3220  C2  CHO   482       4.742 164.720  55.629  1.00  0.00           C
ATOM   3221  ROH CHO   483      72.742  79.920  42.579  1.00  0.00            
ATOM   3222  R1  CHO   483      72.792  82.320  41.029  1.00  0.00            
ATOM   3223  R2  CHO   483      73.492  82.320  38.329  1.00  0.00            
ATOM   3224  R3  CHO   483      71.092  83.570  38.079  1.00  0.00            
ATOM   3225  R4  CHO   483      72.292  83.620  35.379  1.00  0.00            
ATOM   3226  R5  CHO   483      71.542  85.320  36.529  1.00  0.00            
ATOM   3227  C1  CHO   483      69.342  85.570  33.379  1.00  0.00           C
ATOM   3228  C2  CHO   483      69.942  87.170  30.629  1.00  0.00           C
ATOM   3229  ROH CHO   484     169.042 106.820  27.779  1.00  0.00            
ATOM   3230  R1  CHO   484     168.142 107.520  30.379  1.00  0.00            
ATOM   3231  R2  CHO   484     165.542 107.220  31.129  1.00  0.00            
ATOM   3232  R3  CHO   484     166.642 105.820  33.179  1.00  0.00            
ATOM   3233  R4  CHO   484     163.792 106.020  33.879  1.00  0.00            
ATOM   3234  R5  CHO   484     165.492 106.570  35.129  1.00  0.00            
ATOM   3235  C1  CHO   484     163.792 103.970  37.379  1.00  0.00           C
ATOM   3236  C2  CHO   484     162.142 106.120  40.379  1.00  0.00           C
ATOM   3237  ROH CHO   485      95.442 150.720  31.179  1.00  0.00            
ATOM   3238  R1  CHO   485      95.542 149.520  33.729  1.00  0.00            
ATOM   3239  R2  CHO   485      95.592 150.970  36.079  1.00  0.00            
ATOM   3240  R3  CHO   485      93.442 149.420  36.729  1.00  0.00            
ATOM   3241  R4  CHO   485      94.142 150.820  39.229  1.00  0.00            
ATOM   3242  R5  CHO   485      93.892 148.670  38.929  1.00  0.00            
ATOM   3243  C1  CHO   485      91.242 149.320  41.629  1.00  0.00           C
ATOM   3244  C2  CHO   485      88.442 149.620  43.979  1.00  0.00           C
ATOM   3245  ROH CHO   486       6.692  68.720  20.379  1.00  0.00            
ATOM   3246  R1  CHO   486       6.542  66.820  22.479  1.00  0.00            
ATOM   3247  R2  CHO   486       8.542  66.470  24.329  1.00  0.00            
ATOM   3248  R3  CHO   486       6.492  66.820  26.079  1.00  0.00            
ATOM   3249  R4  CHO   486       8.892  66.520  27.779  1.00  0.00            
ATOM   3250  R5  CHO   486       7.042  65.370  27.929  1.00  0.00            
ATOM   3251  C1  CHO   486       7.142  66.870  31.429  1.00  0.00           C
ATOM   3252  C2  CHO   486       6.042  67.270  35.079  1.00  0.00           C
ATOM   3253  ROH CHO   487     118.992  26.620  22.729  1.00  0.00            
ATOM   3254  R1  CHO   487     117.642  26.520  25.229  1.00  0.00            
ATOM   3255  R2  CHO   487     117.992  24.470  27.029  1.00  0.00            
ATOM   3256  R3  CHO   487     118.642  26.520  28.729  1.00  0.00            
ATOM   3257  R4  CHO   487     118.092  24.220  30.479  1.00  0.00            
ATOM   3258  R5  CHO   487     117.192  26.170  30.629  1.00  0.00            
ATOM   3259  C1  CHO   487     118.742  25.970  34.079  1.00  0.00           C
ATOM   3260  C2  CHO   487     116.442  26.420  36.529  1.00  0.00           C
ATOM   3261  ROH CHO   488     149.292  28.270  31.229  1.00  0.00            
ATOM   3262  R1  CHO   488     150.892  29.620  33.179  1.00  0.00            
ATOM   3263  R2  CHO   488     153.342  30.720  32.529  1.00  0.00            
ATOM   3264  R3  CHO   488     152.242  32.970  33.579  1.00  0.00            
ATOM   3265  R4  CHO   488     155.142  33.520  33.479  1.00  0.00            
ATOM   3266  R5  CHO   488     153.842  33.720  35.179  1.00  0.00            
ATOM   3267  C1  CHO   488     155.142  37.320  34.929  1.00  0.00           C
ATOM   3268  C2  CHO   488     155.992  39.270  37.379  1.00  0.00           C
ATOM   3269  ROH CHO   489     197.942  25.720  42.429  1.00  0.00            
ATOM   3270  R1  CHO   489     198.692  26.070  39.729  1.00  0.00            
ATOM   3271  R2  CHO   489     201.192  25.270  38.729  1.00  0.00            
ATOM   3272  R3  CHO   489     199.692  23.920  36.929  1.00  0.00            
ATOM   3273  R4  CHO   489     202.142  24.570  35.479  1.00  0.00            
ATOM   3274  R5  CHO   489     200.092  25.020  34.829  1.00  0.00            
ATOM   3275  C1  CHO   489     201.292  22.870  31.929  1.00  0.00           C
ATOM   3276  C2  CHO   489     201.392  20.920  28.279  1.00  0.00           C
ATOM   3277  ROH CHO   490     198.242 141.420  23.029  1.00  0.00            
ATOM   3278  R1  CHO   490     197.192 142.120  25.529  1.00  0.00            
ATOM   3279  R2  CHO   490     197.442 140.570  27.779  1.00  0.00            
ATOM   3280  R3  CHO   490     198.492 142.820  28.879  1.00  0.00            
ATOM   3281  R4  CHO   490     197.342 141.370  31.129  1.00  0.00            
ATOM   3282  R5  CHO   490     196.942 143.420  30.579  1.00  0.00            
ATOM   3283  C1  CHO   490     198.292 143.970  34.129  1.00  0.00           C
ATOM   3284  C2  CHO   490     196.142 145.220  36.379  1.00  0.00           C
ATOM   3285  ROH CHO   491      -0.308 186.420  32.479  1.00  0.00            
ATOM   3286  R1  CHO   491      -1.008 186.920  29.829  1.00  0.00            
ATOM   3287  R2  CHO   491      -0.858 189.420  28.629  1.00  0.00            
ATOM   3288  R3  CHO   491       0.642 188.070  26.779  1.00  0.00            
ATOM   3289  R4  CHO   491      -0.708 190.220  25.279  1.00  0.00            
ATOM   3290  R5  CHO   491      -0.758 188.070  24.829  1.00  0.00            
ATOM   3291  C1  CHO   491       0.792 189.470  21.579  1.00  0.00           C
ATOM   3292  C2  CHO   491      -1.658 189.320  19.029  1.00  0.00           C
ATOM   3293  ROH CHO   492      80.292  52.320  45.179  1.00  0.00            
ATOM   3294  R1  CHO   492      77.942  53.820  45.729  1.00  0.00            
ATOM   3295  R2  CHO   492      75.642  52.670  46.729  1.00  0.00            
ATOM   3296  R3  CHO   492      75.892  54.620  48.629  1.00  0.00            
ATOM   3297  R4  CHO   492      72.992  54.270  48.379  1.00  0.00            
ATOM   3298  R5  CHO   492      74.092  56.120  48.179  1.00  0.00            
ATOM   3299  C1  CHO   492      71.742  56.970  51.079  1.00  0.00           C
ATOM   3300  C2  CHO   492      69.692  58.820  53.829  1.00  0.00           C
ATOM   3301  ROH CHO   493     157.442  54.320  37.279  1.00  0.00            
ATOM   3302  R1  CHO   493     158.392  54.820  34.679  1.00  0.00            
ATOM   3303  R2  CHO   493     157.992  53.120  32.579  1.00  0.00            
ATOM   3304  R3  CHO   493     156.992  55.370  31.379  1.00  0.00            
ATOM   3305  R4  CHO   493     157.492  53.520  29.179  1.00  0.00            
ATOM   3306  R5  CHO   493     158.242  55.570  29.329  1.00  0.00            
ATOM   3307  C1  CHO   493     156.242  55.870  26.079  1.00  0.00           C
ATOM   3308  C2  CHO   493     159.442  56.720  23.329  1.00  0.00           C
ATOM   3309  ROH CHO   494      63.542  29.820  36.829  1.00  0.00            
ATOM   3310  R1  CHO   494      64.692  30.420  34.329  1.00  0.00            
ATOM   3311  R2  CHO   494      63.542  29.670  31.929  1.00  0.00            
ATOM   3312  R3  CHO   494      63.842  32.270  31.329  1.00  0.00            
ATOM   3313  R4  CHO   494      63.692  30.920  28.729  1.00  0.00            
ATOM   3314  R5  CHO   494      65.242  32.320  29.429  1.00  0.00            
ATOM   3315  C1  CHO   494      63.992  34.170  26.329  1.00  0.00           C
ATOM   3316  C2  CHO   494      65.142  34.970  22.029  1.00  0.00           C
ATOM   3317  ROH CHO   495      43.142  98.870  38.179  1.00  0.00            
ATOM   3318  R1  CHO   495      45.092  99.170  36.129  1.00  0.00            
ATOM   3319  R2  CHO   495      44.392  99.720  33.479  1.00  0.00            
ATOM   3320  R3  CHO   495      46.092 101.820  33.829  1.00  0.00            
ATOM   3321  R4  CHO   495      46.242 101.220  30.979  1.00  0.00            
ATOM   3322  R5  CHO   495      47.942 101.370  32.329  1.00  0.00            
ATOM   3323  C1  CHO   495      48.892 104.070  29.829  1.00  0.00           C
ATOM   3324  C2  CHO   495      50.892 105.820  27.729  1.00  0.00           C
ATOM   3325  ROH CHO   496     138.792 165.070  34.429  1.00  0.00            
ATOM   3326  R1  CHO   496     138.392 167.870  34.429  1.00  0.00            
ATOM   3327  R2  CHO   496     140.092 169.620  35.729  1.00  0.00            
ATOM   3328  R3  CHO   496     140.192 170.820  33.279  1.00  0.00            
ATOM   3329  R4  CHO   496     140.642 173.020  35.179  1.00  0.00            
ATOM   3330  R5  CHO   496     139.142 172.920  33.579  1.00  0.00            
ATOM   3331  C1  CHO   496     141.042 176.070  32.579  1.00  0.00           C
ATOM   3332  C2  CHO   496     142.342 178.970  32.729  1.00  0.00           C
ATOM   3333  ROH CHO   497     206.942 146.970  57.479  1.00  0.00            
ATOM   3334  R1  CHO   497     205.942 147.020  54.829  1.00  0.00            
ATOM   3335  R2  CHO   497     207.292 148.170  52.729  1.00  0.00            
ATOM   3336  R3  CHO   497     206.892 145.770  51.579  1.00  0.00            
ATOM   3337  R4  CHO   497     206.992 147.670  49.329  1.00  0.00            
ATOM   3338  R5  CHO   497     205.392 146.220  49.779  1.00  0.00            
ATOM   3339  C1  CHO   497     206.442 145.070  46.279  1.00  0.00           C
ATOM   3340  C2  CHO   497     207.442 147.670  42.579  1.00  0.00           C
ATOM   3341  ROH CHO   498      37.092  99.120  28.229  1.00  0.00            
ATOM   3342  R1  CHO   498      36.092  99.320  30.879  1.00  0.00            
ATOM   3343  R2  CHO   498      35.992 101.670  32.279  1.00  0.00            
ATOM   3344  R3  CHO   498      33.392 100.970  32.629  1.00  0.00            
ATOM   3345  R4  CHO   498      33.942 102.870  34.779  1.00  0.00            
ATOM   3346  R5  CHO   498      33.092 100.820  34.979  1.00  0.00            
ATOM   3347  C1  CHO   498      30.292 102.870  36.579  1.00  0.00           C
ATOM   3348  C2  CHO   498      30.142 104.370  40.429  1.00  0.00           C
ATOM   3349  ROH CHO   499      60.992 206.470  36.529  1.00  0.00            
ATOM   3350  R1  CHO   499      62.242 205.520  34.179  1.00  0.00            
ATOM   3351  R2  CHO   499      61.342 203.220  32.879  1.00  0.00            
ATOM   3352  R3  CHO   499      61.192 204.920  30.729  1.00  0.00            
ATOM   3353  R4  CHO   499      60.892 202.270  29.579  1.00  0.00            
ATOM   3354  R5  CHO   499      62.342 203.770  28.979  1.00  0.00            
ATOM   3355  C1  CHO   499      60.492 203.270  25.679  1.00  0.00           C
ATOM   3356  C2  CHO   499      61.942 201.870  22.529  1.00  0.00           C
ATOM   3357  ROH CHO   500      52.992 133.920  40.629  1.00  0.00            
ATOM   3358  R1  CHO   500      52.092 131.620  41.979  1.00  0.00            
ATOM   3359  R2  CHO   500      53.842 129.570  42.679  1.00  0.00            
ATOM   3360  R3  CHO   500      52.842 130.020  45.179  1.00  0.00            
ATOM   3361  R4  CHO   500      54.292 127.470  45.379  1.00  0.00            
ATOM   3362  R5  CHO   500      52.192 127.820  45.929  1.00  0.00            
ATOM   3363  C1  CHO   500      53.592 126.670  49.279  1.00  0.00           C
ATOM   3364  C2  CHO   500      53.842 124.920  53.179  1.00  0.00           C
ATOM   3365  ROH CHO   501     192.192  33.470  40.929  1.00  0.00            
ATOM   3366  R1  CHO   501     193.342  33.920  38.429  1.00  0.00            
ATOM   3367  R2  CHO   501     194.692  31.970  36.979  1.00  0.00            
ATOM   3368  R3  CHO   501     192.942  32.670  35.029  1.00  0.00            
ATOM   3369  R4  CHO   501     195.392  32.020  33.579  1.00  0.00            
ATOM   3370  R5  CHO   501     194.242  33.870  33.429  1.00  0.00            
ATOM   3371  C1  CHO   501     194.192  32.720  29.779  1.00  0.00           C
ATOM   3372  C2  CHO   501     195.342  35.220  28.379  1.00  0.00           C
ATOM   3373  ROH CHO   502      30.692  12.170  37.429  1.00  0.00            
ATOM   3374  R1  CHO   502      30.242  10.820  39.879  1.00  0.00            
ATOM   3375  R2  CHO   502      32.342   9.820  41.429  1.00  0.00            
ATOM   3376  R3  CHO   502      31.142  11.320  43.379  1.00  0.00            
ATOM   3377  R4  CHO   502      31.792   8.770  44.679  1.00  0.00            
ATOM   3378  R5  CHO   502      29.842   9.720  44.629  1.00  0.00            
ATOM   3379  C1  CHO   502      30.392   9.570  48.379  1.00  0.00           C
ATOM   3380  C2  CHO   502      30.242  10.020  53.379  1.00  0.00           C
ATOM   3381  ROH CHO   503     153.392 192.970  39.129  1.00  0.00            
ATOM   3382  R1  CHO   503     153.192 192.170  36.429  1.00  0.00            
ATOM   3383  R2  CHO   503     153.192 193.970  34.329  1.00  0.00            
ATOM   3384  R3  CHO   503     155.292 192.470  33.429  1.00  0.00            
ATOM   3385  R4  CHO   503     154.792 194.370  31.279  1.00  0.00            
ATOM   3386  R5  CHO   503     154.892 192.220  31.079  1.00  0.00            
ATOM   3387  C1  CHO   503     157.642 193.220  28.679  1.00  0.00           C
ATOM   3388  C2  CHO   503     158.192 193.470  23.979  1.00  0.00           C
ATOM   3389  ROH CHO   504     182.142  53.820  31.079  1.00  0.00            
ATOM   3390  R1  CHO   504     180.242  53.570  28.979  1.00  0.00            
ATOM   3391  R2  CHO   504     180.642  54.720  26.479  1.00  0.00            
ATOM   3392  R3  CHO   504     180.242  52.170  25.629  1.00  0.00            
ATOM   3393  R4  CHO   504     178.992  53.870  23.579  1.00  0.00            
ATOM   3394  R5  CHO   504     178.042  52.220  24.679  1.00  0.00            
ATOM   3395  C1  CHO   504     177.592  51.020  21.079  1.00  0.00           C
ATOM   3396  C2  CHO   504     176.542  53.520  18.579  1.00  0.00           C
ATOM   3397  ROH CHO   505     131.692 216.970  41.829  1.00  0.00            
ATOM   3398  R1  CHO   505     130.142 216.870  39.479  1.00  0.00            
ATOM   3399  R2  CHO   505     131.042 217.820  37.029  1.00  0.00            
ATOM   3400  R3  CHO   505     130.392 215.320  36.179  1.00  0.00            
ATOM   3401  R4  CHO   505     130.592 216.870  33.729  1.00  0.00            
ATOM   3402  R5  CHO   505     128.892 215.670  34.379  1.00  0.00            
ATOM   3403  C1  CHO   505     129.692 214.020  31.029  1.00  0.00           C
ATOM   3404  C2  CHO   505     130.792 211.770  28.179  1.00  0.00           C
ATOM   3405  ROH CHO   506      51.692  67.170  43.729  1.00  0.00            
ATOM   3406  R1  CHO   506      53.242  68.220  45.879  1.00  0.00            
ATOM   3407  R2  CHO   506      52.942  70.770  46.879  1.00  0.00            
ATOM   3408  R3  CHO   506      52.642  69.420  49.229  1.00  0.00            
ATOM   3409  R4  CHO   506      53.542  72.170  49.979  1.00  0.00            
ATOM   3410  R5  CHO   506      54.492  70.270  50.579  1.00  0.00            
ATOM   3411  C1  CHO   506      53.642  71.770  53.979  1.00  0.00           C
ATOM   3412  C2  CHO   506      57.292  71.270  55.929  1.00  0.00           C
ATOM   3413  ROH CHO   507     181.292 223.520  12.429  1.00  0.00            
ATOM   3414  R1  CHO   507     180.442 222.920  15.079  1.00  0.00            
ATOM   3415  R2  CHO   507     182.192 222.420  17.129  1.00  0.00            
ATOM   3416  R3  CHO   507     180.792 224.370  18.379  1.00  0.00            
ATOM   3417  R4  CHO   507     182.192 223.020  20.529  1.00  0.00            
ATOM   3418  R5  CHO   507     180.092 223.370  20.429  1.00  0.00            
ATOM   3419  C1  CHO   507     180.892 225.170  23.679  1.00  0.00           C
ATOM   3420  C2  CHO   507     182.242 225.070  26.479  1.00  0.00           C
ATOM   3421  ROH CHO   508     102.542  46.720  24.779  1.00  0.00            
ATOM   3422  R1  CHO   508     103.492  45.220  26.979  1.00  0.00            
ATOM   3423  R2  CHO   508     105.392  46.220  28.729  1.00  0.00            
ATOM   3424  R3  CHO   508     103.542  45.570  30.579  1.00  0.00            
ATOM   3425  R4  CHO   508     105.692  46.870  32.079  1.00  0.00            
ATOM   3426  R5  CHO   508     104.792  44.920  32.529  1.00  0.00            
ATOM   3427  C1  CHO   508     104.092  46.670  35.829  1.00  0.00           C
ATOM   3428  C2  CHO   508     104.292  46.870  39.529  1.00  0.00           C
ATOM   3429  ROH CHO   509      31.842 142.020  57.229  1.00  0.00            
ATOM   3430  R1  CHO   509      30.042 141.670  55.079  1.00  0.00            
ATOM   3431  R2  CHO   509      28.492 143.720  54.079  1.00  0.00            
ATOM   3432  R3  CHO   509      29.592 142.970  51.729  1.00  0.00            
ATOM   3433  R4  CHO   509      27.392 144.720  50.979  1.00  0.00            
ATOM   3434  R5  CHO   509      27.742 142.720  50.229  1.00  0.00            
ATOM   3435  C1  CHO   509      27.792 144.620  46.929  1.00  0.00           C
ATOM   3436  C2  CHO   509      26.542 146.420  42.579  1.00  0.00           C
ATOM   3437  ROH CHO   510      41.042 221.920  39.379  1.00  0.00            
ATOM   3438  R1  CHO   510      41.492 221.170  36.679  1.00  0.00            
ATOM   3439  R2  CHO   510      40.542 222.720  34.579  1.00  0.00            
ATOM   3440  R3  CHO   510      43.142 222.620  33.779  1.00  0.00            
ATOM   3441  R4  CHO   510      41.642 222.620  31.279  1.00  0.00            
ATOM   3442  R5  CHO   510      43.142 221.170  31.879  1.00  0.00            
ATOM   3443  C1  CHO   510      44.692 222.420  28.629  1.00  0.00           C
ATOM   3444  C2  CHO   510      43.642 222.170  24.979  1.00  0.00           C
ATOM   3445  ROH CHO   511     169.642  70.070  26.079  1.00  0.00            
ATOM   3446  R1  CHO   511     168.592  69.520  28.679  1.00  0.00            
ATOM   3447  R2  CHO   511     169.392  67.370  30.179  1.00  0.00            
ATOM   3448  R3  CHO   511     169.942  69.220  32.029  1.00  0.00            
ATOM   3449  R4  CHO   511     170.092  66.670  33.479  1.00  0.00            
ATOM   3450  R5  CHO   511     168.892  68.420  34.029  1.00  0.00            
ATOM   3451  C1  CHO   511     170.992  68.070  37.179  1.00  0.00           C
ATOM   3452  C2  CHO   511     171.542  71.170  40.529  1.00  0.00           C
ATOM   3453  ROH CHO   512      53.392  63.720  39.379  1.00  0.00            
ATOM   3454  R1  CHO   512      53.292  66.420  38.629  1.00  0.00            
ATOM   3455  R2  CHO   512      55.492  67.720  37.579  1.00  0.00            
ATOM   3456  R3  CHO   512      53.742  68.320  35.529  1.00  0.00            
ATOM   3457  R4  CHO   512      56.242  69.770  34.879  1.00  0.00            
ATOM   3458  R5  CHO   512      54.192  70.620  35.029  1.00  0.00            
ATOM   3459  C1  CHO   512      55.042  71.520  31.429  1.00  0.00           C
ATOM   3460  C2  CHO   512      54.242  71.170  27.429  1.00  0.00           C
ATOM   3461  ROH CHO   513      37.892   7.770  33.779  1.00  0.00            
ATOM   3462  R1  CHO   513      39.892   7.420  31.829  1.00  0.00            
ATOM   3463  R2  CHO   513      41.592   5.220  31.779  1.00  0.00            
ATOM   3464  R3  CHO   513      40.692   4.970  29.229  1.00  0.00            
ATOM   3465  R4  CHO   513      43.142   3.420  29.329  1.00  0.00            
ATOM   3466  R5  CHO   513      42.642   5.020  27.879  1.00  0.00            
ATOM   3467  C1  CHO   513      43.242   2.120  25.479  1.00  0.00           C
ATOM   3468  C2  CHO   513      43.442  -0.330  22.579  1.00  0.00           C
ATOM   3469  ROH CHO   514      51.792 107.820  39.029  1.00  0.00            
ATOM   3470  R1  CHO   514      53.042 108.870  41.329  1.00  0.00            
ATOM   3471  R2  CHO   514      51.892 110.770  42.929  1.00  0.00            
ATOM   3472  R3  CHO   514      52.342 108.970  44.929  1.00  0.00            
ATOM   3473  R4  CHO   514      51.492 111.420  46.329  1.00  0.00            
ATOM   3474  R5  CHO   514      53.292 110.270  46.679  1.00  0.00            
ATOM   3475  C1  CHO   514      51.692 110.070  50.129  1.00  0.00           C
ATOM   3476  C2  CHO   514      49.942 110.270  54.279  1.00  0.00           C
ATOM   3477  ROH CHO   515      44.342  24.820  26.679  1.00  0.00            
ATOM   3478  R1  CHO   515      45.392  24.420  29.279  1.00  0.00            
ATOM   3479  R2  CHO   515      43.842  24.470  31.579  1.00  0.00            
ATOM   3480  R3  CHO   515      44.992  22.020  31.979  1.00  0.00            
ATOM   3481  R4  CHO   515      43.992  22.870  34.629  1.00  0.00            
ATOM   3482  R5  CHO   515      45.992  22.220  34.179  1.00  0.00            
ATOM   3483  C1  CHO   515      45.092  19.670  36.829  1.00  0.00           C
ATOM   3484  C2  CHO   515      47.592  19.670  40.179  1.00  0.00           C
ATOM   3485  ROH CHO   516     134.642 183.420  15.029  1.00  0.00            
ATOM   3486  R1  CHO   516     137.242 182.420  15.479  1.00  0.00            
ATOM   3487  R2  CHO   516     138.292 181.920  18.029  1.00  0.00            
ATOM   3488  R3  CHO   516     138.692 179.420  17.029  1.00  0.00            
ATOM   3489  R4  CHO   516     140.492 179.670  19.329  1.00  0.00            
ATOM   3490  R5  CHO   516     141.042 179.070  17.329  1.00  0.00            
ATOM   3491  C1  CHO   516     142.192 175.970  19.179  1.00  0.00           C
ATOM   3492  C2  CHO   516     144.842 175.020  17.079  1.00  0.00           C
ATOM   3493  ROH CHO   517      86.942 229.470  47.979  1.00  0.00            
ATOM   3494  R1  CHO   517      87.142 228.670  45.279  1.00  0.00            
ATOM   3495  R2  CHO   517      87.042 226.020  44.479  1.00  0.00            
ATOM   3496  R3  CHO   517      85.042 226.870  42.879  1.00  0.00            
ATOM   3497  R4  CHO   517      85.292 224.020  42.229  1.00  0.00            
ATOM   3498  R5  CHO   517      85.392 225.670  40.829  1.00  0.00            
ATOM   3499  C1  CHO   517      82.442 223.720  39.429  1.00  0.00           C
ATOM   3500  C2  CHO   517      79.992 220.920  39.329  1.00  0.00           C
ATOM   3501  ROH CHO   518     219.742  89.720  37.829  1.00  0.00            
ATOM   3502  R1  CHO   518     221.242  89.820  35.379  1.00  0.00            
ATOM   3503  R2  CHO   518     220.192  88.920  32.979  1.00  0.00            
ATOM   3504  R3  CHO   518     220.842  91.470  32.129  1.00  0.00            
ATOM   3505  R4  CHO   518     220.392  89.920  29.679  1.00  0.00            
ATOM   3506  R5  CHO   518     222.192  91.070  30.179  1.00  0.00            
ATOM   3507  C1  CHO   518     221.142  92.870  26.979  1.00  0.00           C
ATOM   3508  C2  CHO   518     221.792  90.620  22.879  1.00  0.00           C
ATOM   3509  ROH CHO   519     167.792  51.970  36.279  1.00  0.00            
ATOM   3510  R1  CHO   519     167.792  54.520  35.029  1.00  0.00            
ATOM   3511  R2  CHO   519     169.592  55.120  32.979  1.00  0.00            
ATOM   3512  R3  CHO   519     167.292  55.770  31.679  1.00  0.00            
ATOM   3513  R4  CHO   519     169.392  57.520  30.529  1.00  0.00            
ATOM   3514  R5  CHO   519     167.442  58.170  31.379  1.00  0.00            
ATOM   3515  C1  CHO   519     167.142  59.570  27.829  1.00  0.00           C
ATOM   3516  C2  CHO   519     166.542  61.270  24.429  1.00  0.00           C
ATOM   3517  ROH CHO   520      34.092  81.120  37.529  1.00  0.00            
ATOM   3518  R1  CHO   520      33.742  80.320  40.229  1.00  0.00            
ATOM   3519  R2  CHO   520      35.842  79.370  41.779  1.00  0.00            
ATOM   3520  R3  CHO   520      35.042  81.370  43.479  1.00  0.00            
ATOM   3521  R4  CHO   520      35.242  78.970  45.179  1.00  0.00            
ATOM   3522  R5  CHO   520      33.492  80.270  44.979  1.00  0.00            
ATOM   3523  C1  CHO   520      34.142  80.570  48.729  1.00  0.00           C
ATOM   3524  C2  CHO   520      33.642  83.620  51.579  1.00  0.00           C
ATOM   3525  ROH CHO   521       7.492  92.070  45.329  1.00  0.00            
ATOM   3526  R1  CHO   521       9.192  89.870  45.829  1.00  0.00            
ATOM   3527  R2  CHO   521      11.842  89.770  44.979  1.00  0.00            
ATOM   3528  R3  CHO   521      12.342  89.320  47.579  1.00  0.00            
ATOM   3529  R4  CHO   521      14.792  88.470  46.229  1.00  0.00            
ATOM   3530  R5  CHO   521      13.642  87.320  47.629  1.00  0.00            
ATOM   3531  C1  CHO   521      16.992  87.320  49.379  1.00  0.00           C
ATOM   3532  C2  CHO   521      17.742  85.020  51.879  1.00  0.00           C
ATOM   3533  ROH CHO   522     174.992  32.320  28.729  1.00  0.00            
ATOM   3534  R1  CHO   522     176.392  32.070  31.179  1.00  0.00            
ATOM   3535  R2  CHO   522     175.492  33.170  33.529  1.00  0.00            
ATOM   3536  R3  CHO   522     175.742  30.620  34.429  1.00  0.00            
ATOM   3537  R4  CHO   522     175.392  32.220  36.879  1.00  0.00            
ATOM   3538  R5  CHO   522     176.992  30.820  36.479  1.00  0.00            
ATOM   3539  C1  CHO   522     175.592  29.270  39.629  1.00  0.00           C
ATOM   3540  C2  CHO   522     174.442  26.720  41.629  1.00  0.00           C
ATOM   3541  ROH CHO   523      41.592 169.020  20.479  1.00  0.00            
ATOM   3542  R1  CHO   523      43.642 169.270  22.429  1.00  0.00            
ATOM   3543  R2  CHO   523      43.192 170.070  25.029  1.00  0.00            
ATOM   3544  R3  CHO   523      44.492 167.770  25.629  1.00  0.00            
ATOM   3545  R4  CHO   523      44.392 169.270  28.179  1.00  0.00            
ATOM   3546  R5  CHO   523      46.142 168.420  27.229  1.00  0.00            
ATOM   3547  C1  CHO   523      46.292 166.620  30.579  1.00  0.00           C
ATOM   3548  C2  CHO   523      45.442 167.470  34.829  1.00  0.00           C
ATOM   3549  ROH CHO   524      39.392   8.970  53.229  1.00  0.00            
ATOM   3550  R1  CHO   524      39.392   9.770  50.529  1.00  0.00            
ATOM   3551  R2  CHO   524      38.592  12.270  49.679  1.00  0.00            
ATOM   3552  R3  CHO   524      40.992  12.320  48.479  1.00  0.00            
ATOM   3553  R4  CHO   524      39.292  13.970  46.729  1.00  0.00            
ATOM   3554  R5  CHO   524      40.492  12.270  46.129  1.00  0.00            
ATOM   3555  C1  CHO   524      41.942  14.970  43.879  1.00  0.00           C
ATOM   3556  C2  CHO   524      43.892  15.320  40.379  1.00  0.00           C
ATOM   3557  ROH CHO   525      65.192   5.070  23.229  1.00  0.00            
ATOM   3558  R1  CHO   525      65.392   6.520  25.629  1.00  0.00            
ATOM   3559  R2  CHO   525      66.892   5.570  27.779  1.00  0.00            
ATOM   3560  R3  CHO   525      68.092   8.020  27.579  1.00  0.00            
ATOM   3561  R4  CHO   525      67.892   7.520  30.479  1.00  0.00            
ATOM   3562  R5  CHO   525      67.142   9.270  29.379  1.00  0.00            
ATOM   3563  C1  CHO   525      69.592  10.920  31.879  1.00  0.00           C
ATOM   3564  C2  CHO   525      65.992  13.270  32.379  1.00  0.00           C
ATOM   3565  ROH CHO   526     192.942  99.020  41.629  1.00  0.00            
ATOM   3566  R1  CHO   526     194.092 100.720  43.579  1.00  0.00            
ATOM   3567  R2  CHO   526     192.742 102.770  44.779  1.00  0.00            
ATOM   3568  R3  CHO   526     193.542 101.520  47.079  1.00  0.00            
ATOM   3569  R4  CHO   526     193.342 104.370  47.779  1.00  0.00            
ATOM   3570  R5  CHO   526     195.092 103.070  48.079  1.00  0.00            
ATOM   3571  C1  CHO   526     194.492 104.120  51.679  1.00  0.00           C
ATOM   3572  C2  CHO   526     194.142 104.870  54.679  1.00  0.00           C
ATOM   3573  ROH CHO   527     138.892   4.020  14.479  1.00  0.00            
ATOM   3574  R1  CHO   527     137.642   2.920  16.729  1.00  0.00            
ATOM   3575  R2  CHO   527     136.492   0.370  16.729  1.00  0.00            
ATOM   3576  R3  CHO   527     138.092  -0.030  18.879  1.00  0.00            
ATOM   3577  R4  CHO   527     135.942  -1.980  19.179  1.00  0.00            
ATOM   3578  R5  CHO   527     136.592  -0.530  20.679  1.00  0.00            
ATOM   3579  C1  CHO   527     137.142  -3.730  22.629  1.00  0.00           C
ATOM   3580  C2  CHO   527     134.442  -2.980  25.729  1.00  0.00           C
ATOM   3581  ROH CHO   528      18.742 140.970  45.229  1.00  0.00            
ATOM   3582  R1  CHO   528      18.092 140.070  47.829  1.00  0.00            
ATOM   3583  R2  CHO   528      19.592 138.120  49.129  1.00  0.00            
ATOM   3584  R3  CHO   528      19.692 140.020  51.079  1.00  0.00            
ATOM   3585  R4  CHO   528      20.042 137.470  52.479  1.00  0.00            
ATOM   3586  R5  CHO   528      18.592 139.020  52.979  1.00  0.00            
ATOM   3587  C1  CHO   528      20.442 138.820  56.279  1.00  0.00           C
ATOM   3588  C2  CHO   528      18.792 139.570  59.229  1.00  0.00           C
ATOM   3589  ROH CHO   529      78.842  66.620  42.329  1.00  0.00            
ATOM   3590  R1  CHO   529      77.742  65.270  44.529  1.00  0.00            
ATOM   3591  R2  CHO   529      79.242  63.820  46.329  1.00  0.00            
ATOM   3592  R3  CHO   529      78.042  65.420  48.179  1.00  0.00            
ATOM   3593  R4  CHO   529      79.392  63.370  49.779  1.00  0.00            
ATOM   3594  R5  CHO   529      77.292  63.920  49.879  1.00  0.00            
ATOM   3595  C1  CHO   529      78.292  64.620  53.479  1.00  0.00           C
ATOM   3596  C2  CHO   529      78.892  62.070  55.229  1.00  0.00           C
ATOM   3597  ROH CHO   530      78.092  77.520  59.379  1.00  0.00            
ATOM   3598  R1  CHO   530      79.042  77.220  56.729  1.00  0.00            
ATOM   3599  R2  CHO   530      78.092  75.270  55.029  1.00  0.00            
ATOM   3600  R3  CHO   530      77.692  77.370  53.379  1.00  0.00            
ATOM   3601  R4  CHO   530      77.442  75.020  51.629  1.00  0.00            
ATOM   3602  R5  CHO   530      78.742  76.770  51.329  1.00  0.00            
ATOM   3603  C1  CHO   530      76.642  76.870  48.129  1.00  0.00           C
ATOM   3604  C2  CHO   530      74.842  75.020  44.579  1.00  0.00           C
ATOM   3605  ROH CHO   531      67.542  57.920  48.479  1.00  0.00            
ATOM   3606  R1  CHO   531      67.492  60.720  48.829  1.00  0.00            
ATOM   3607  R2  CHO   531      68.292  62.470  46.829  1.00  0.00            
ATOM   3608  R3  CHO   531      65.842  63.520  47.229  1.00  0.00            
ATOM   3609  R4  CHO   531      67.342  65.620  45.779  1.00  0.00            
ATOM   3610  R5  CHO   531      66.242  65.870  47.629  1.00  0.00            
ATOM   3611  C1  CHO   531      64.442  68.420  45.479  1.00  0.00           C
ATOM   3612  C2  CHO   531      65.292  71.820  45.729  1.00  0.00           C
ATOM   3613  ROH CHO   532      14.642  80.820  40.129  1.00  0.00            
ATOM   3614  R1  CHO   532      12.842  79.970  42.129  1.00  0.00            
ATOM   3615  R2  CHO   532      12.642  77.320  42.929  1.00  0.00            
ATOM   3616  R3  CHO   532      13.042  78.420  45.379  1.00  0.00            
ATOM   3617  R4  CHO   532      11.342  76.120  45.929  1.00  0.00            
ATOM   3618  R5  CHO   532      10.992  78.170  46.529  1.00  0.00            
ATOM   3619  C1  CHO   532      11.042  76.420  49.929  1.00  0.00           C
ATOM   3620  C2  CHO   532       9.192  76.620  53.379  1.00  0.00           C
ATOM   3621  ROH CHO   533      90.542 116.920  38.179  1.00  0.00            
ATOM   3622  R1  CHO   533      92.792 117.120  36.479  1.00  0.00            
ATOM   3623  R2  CHO   533      94.442 114.970  35.979  1.00  0.00            
ATOM   3624  R3  CHO   533      93.892 115.520  33.379  1.00  0.00            
ATOM   3625  R4  CHO   533      96.192 113.770  33.229  1.00  0.00            
ATOM   3626  R5  CHO   533      95.992 115.720  32.329  1.00  0.00            
ATOM   3627  C1  CHO   533      96.642 113.570  29.229  1.00  0.00           C
ATOM   3628  C2  CHO   533      97.192 112.720  26.029  1.00  0.00           C
ATOM   3629  ROH CHO   534     115.642  81.020  46.729  1.00  0.00            
ATOM   3630  R1  CHO   534     116.092  79.470  44.379  1.00  0.00            
ATOM   3631  R2  CHO   534     114.142  77.920  43.229  1.00  0.00            
ATOM   3632  R3  CHO   534     114.742  79.370  41.029  1.00  0.00            
ATOM   3633  R4  CHO   534     113.142  77.170  40.029  1.00  0.00            
ATOM   3634  R5  CHO   534     115.092  77.720  39.329  1.00  0.00            
ATOM   3635  C1  CHO   534     113.092  78.020  36.079  1.00  0.00           C
ATOM   3636  C2  CHO   534     111.292  79.070  30.929  1.00  0.00           C
ATOM   3637  ROH CHO   535     166.492  83.320  39.779  1.00  0.00            
ATOM   3638  R1  CHO   535     166.892  83.070  36.979  1.00  0.00            
ATOM   3639  R2  CHO   535     168.192  80.870  35.829  1.00  0.00            
ATOM   3640  R3  CHO   535     165.892  80.670  34.379  1.00  0.00            
ATOM   3641  R4  CHO   535     167.642  78.620  33.279  1.00  0.00            
ATOM   3642  R5  CHO   535     166.642  80.170  32.179  1.00  0.00            
ATOM   3643  C1  CHO   535     165.192  77.070  30.429  1.00  0.00           C
ATOM   3644  C2  CHO   535     166.492  77.920  26.979  1.00  0.00           C
ATOM   3645  ROH CHO   536     150.842 140.620  56.179  1.00  0.00            
ATOM   3646  R1  CHO   536     149.642 140.770  53.629  1.00  0.00            
ATOM   3647  R2  CHO   536     149.292 143.170  52.229  1.00  0.00            
ATOM   3648  R3  CHO   536     150.592 141.820  50.279  1.00  0.00            
ATOM   3649  R4  CHO   536     149.092 143.920  48.879  1.00  0.00            
ATOM   3650  R5  CHO   536     149.042 141.770  48.479  1.00  0.00            
ATOM   3651  C1  CHO   536     150.192 143.070  45.079  1.00  0.00           C
ATOM   3652  C2  CHO   536     150.192 146.070  42.029  1.00  0.00           C
ATOM   3653  ROH CHO   537     223.392 163.820  35.729  1.00  0.00            
ATOM   3654  R1  CHO   537     221.892 164.070  33.329  1.00  0.00            
ATOM   3655  R2  CHO   537     223.042 164.120  30.829  1.00  0.00            
ATOM   3656  R3  CHO   537     221.342 162.070  30.379  1.00  0.00            
ATOM   3657  R4  CHO   537     221.942 163.170  27.729  1.00  0.00            
ATOM   3658  R5  CHO   537     219.942 162.820  28.579  1.00  0.00            
ATOM   3659  C1  CHO   537     219.692 160.670  25.429  1.00  0.00           C
ATOM   3660  C2  CHO   537     219.942 163.520  22.829  1.00  0.00           C
ATOM   3661  ROH CHO   538     189.642 220.920  46.629  1.00  0.00            
ATOM   3662  R1  CHO   538     190.142 220.270  43.929  1.00  0.00            
ATOM   3663  R2  CHO   538     188.192 219.120  42.279  1.00  0.00            
ATOM   3664  R3  CHO   538     188.792 221.220  40.679  1.00  0.00            
ATOM   3665  R4  CHO   538     187.842 219.120  38.879  1.00  0.00            
ATOM   3666  R5  CHO   538     189.692 220.220  38.729  1.00  0.00            
ATOM   3667  C1  CHO   538     188.192 221.120  35.329  1.00  0.00           C
ATOM   3668  C2  CHO   538     185.142 220.270  33.379  1.00  0.00           C
ATOM   3669  ROH CHO   539     193.542  65.020  19.229  1.00  0.00            
ATOM   3670  R1  CHO   539     196.192  65.970  19.329  1.00  0.00            
ATOM   3671  R2  CHO   539     198.292  64.420  20.179  1.00  0.00            
ATOM   3672  R3  CHO   539     199.392  65.170  17.779  1.00  0.00            
ATOM   3673  R4  CHO   539     201.592  63.920  19.229  1.00  0.00            
ATOM   3674  R5  CHO   539     201.592  65.870  18.329  1.00  0.00            
ATOM   3675  C1  CHO   539     204.492  64.320  16.479  1.00  0.00           C
ATOM   3676  C2  CHO   539     205.742  60.870  14.029  1.00  0.00           C
ATOM   3677  ROH CHO   540     218.392  27.220  41.829  1.00  0.00            
ATOM   3678  R1  CHO   540     220.242  25.170  41.229  1.00  0.00            
ATOM   3679  R2  CHO   540     220.842  24.370  38.629  1.00  0.00            
ATOM   3680  R3  CHO   540     223.392  24.870  39.429  1.00  0.00            
ATOM   3681  R4  CHO   540     223.592  24.070  36.579  1.00  0.00            
ATOM   3682  R5  CHO   540     224.642  23.170  38.279  1.00  0.00            
ATOM   3683  C1  CHO   540     227.592  24.320  36.129  1.00  0.00           C
ATOM   3684  C2  CHO   540     230.692  22.170  34.329  1.00  0.00           C
ATOM   3685  ROH CHO   541     183.842 110.120  44.829  1.00  0.00            
ATOM   3686  R1  CHO   541     184.892 108.670  47.029  1.00  0.00            
ATOM   3687  R2  CHO   541     183.692 108.670  49.529  1.00  0.00            
ATOM   3688  R3  CHO   541     183.792 105.970  49.179  1.00  0.00            
ATOM   3689  R4  CHO   541     183.692 106.320  52.079  1.00  0.00            
ATOM   3690  R5  CHO   541     185.142 105.170  50.979  1.00  0.00            
ATOM   3691  C1  CHO   541     183.742 102.420  53.229  1.00  0.00           C
ATOM   3692  C2  CHO   541     183.342 101.270  56.229  1.00  0.00           C
ATOM   3693  ROH CHO   542      58.542 182.520  27.579  1.00  0.00            
ATOM   3694  R1  CHO   542      60.092 180.720  26.029  1.00  0.00            
ATOM   3695  R2  CHO   542      59.192 179.670  23.679  1.00  0.00            
ATOM   3696  R3  CHO   542      61.492 180.720  22.679  1.00  0.00            
ATOM   3697  R4  CHO   542      60.942 178.420  20.929  1.00  0.00            
ATOM   3698  R5  CHO   542      62.792 178.770  22.029  1.00  0.00            
ATOM   3699  C1  CHO   542      64.092 178.670  18.429  1.00  0.00           C
ATOM   3700  C2  CHO   542      64.692 178.820  14.629  1.00  0.00           C
ATOM   3701  ROH CHO   543      26.392  37.320  36.679  1.00  0.00            
ATOM   3702  R1  CHO   543      26.042  39.020  34.429  1.00  0.00            
ATOM   3703  R2  CHO   543      27.992  40.820  33.629  1.00  0.00            
ATOM   3704  R3  CHO   543      27.742  39.520  31.229  1.00  0.00            
ATOM   3705  R4  CHO   543      27.942  42.370  30.529  1.00  0.00            
ATOM   3706  R5  CHO   543      26.392  40.970  29.929  1.00  0.00            
ATOM   3707  C1  CHO   543      27.742  42.020  26.479  1.00  0.00           C
ATOM   3708  C2  CHO   543      28.042  44.320  22.429  1.00  0.00           C
ATOM   3709  ROH CHO   544     206.292   9.520  35.829  1.00  0.00            
ATOM   3710  R1  CHO   544     204.742  10.220  38.079  1.00  0.00            
ATOM   3711  R2  CHO   544     205.442   9.370  40.629  1.00  0.00            
ATOM   3712  R3  CHO   544     205.292  12.020  41.229  1.00  0.00            
ATOM   3713  R4  CHO   544     205.142  10.670  43.829  1.00  0.00            
ATOM   3714  R5  CHO   544     203.742  12.170  43.029  1.00  0.00            
ATOM   3715  C1  CHO   544     204.842  13.970  46.179  1.00  0.00           C
ATOM   3716  C2  CHO   544     201.142  14.420  48.729  1.00  0.00           C
ATOM   3717  ROH CHO   545      17.592  17.520  25.279  1.00  0.00            
ATOM   3718  R1  CHO   545      17.992  14.720  25.029  1.00  0.00            
ATOM   3719  R2  CHO   545      15.942  12.870  25.179  1.00  0.00            
ATOM   3720  R3  CHO   545      16.892  12.070  22.729  1.00  0.00            
ATOM   3721  R4  CHO   545      15.842   9.620  23.979  1.00  0.00            
ATOM   3722  R5  CHO   545      17.842   9.920  23.179  1.00  0.00            
ATOM   3723  C1  CHO   545      16.692   7.020  21.029  1.00  0.00           C
ATOM   3724  C2  CHO   545      18.542   4.070  18.629  1.00  0.00           C
ATOM   3725  ROH CHO   546      40.842 194.020  37.179  1.00  0.00            
ATOM   3726  R1  CHO   546      39.742 194.320  39.779  1.00  0.00            
ATOM   3727  R2  CHO   546      40.742 192.970  41.979  1.00  0.00            
ATOM   3728  R3  CHO   546      40.892 195.470  43.029  1.00  0.00            
ATOM   3729  R4  CHO   546      40.692 193.720  45.329  1.00  0.00            
ATOM   3730  R5  CHO   546      39.442 195.470  44.879  1.00  0.00            
ATOM   3731  C1  CHO   546      40.842 196.520  48.279  1.00  0.00           C
ATOM   3732  C2  CHO   546      40.592 194.820  51.279  1.00  0.00           C
ATOM   3733  ROH CHO   547      95.092 107.020  58.929  1.00  0.00            
ATOM   3734  R1  CHO   547      95.942 109.670  58.579  1.00  0.00            
ATOM   3735  R2  CHO   547      94.892 111.320  56.579  1.00  0.00            
ATOM   3736  R3  CHO   547      94.392 112.970  58.679  1.00  0.00            
ATOM   3737  R4  CHO   547      95.842 114.620  56.729  1.00  0.00            
ATOM   3738  R5  CHO   547      96.342 114.320  58.829  1.00  0.00            
ATOM   3739  C1  CHO   547      95.942 118.120  58.729  1.00  0.00           C
ATOM   3740  C2  CHO   547      95.542 121.970  60.029  1.00  0.00           C
ATOM   3741  ROH CHO   548      54.992  28.620  24.529  1.00  0.00            
ATOM   3742  R1  CHO   548      53.892  29.420  27.029  1.00  0.00            
ATOM   3743  R2  CHO   548      54.792  28.470  29.429  1.00  0.00            
ATOM   3744  R3  CHO   548      55.042  31.120  30.029  1.00  0.00            
ATOM   3745  R4  CHO   548      54.592  29.820  32.629  1.00  0.00            
ATOM   3746  R5  CHO   548      53.442  31.470  31.779  1.00  0.00            
ATOM   3747  C1  CHO   548      54.692  33.070  35.029  1.00  0.00           C
ATOM   3748  C2  CHO   548      53.042  33.320  38.229  1.00  0.00           C
ATOM   3749  ROH CHO   549     147.892 167.820  28.779  1.00  0.00            
ATOM   3750  R1  CHO   549     147.592 166.220  26.429  1.00  0.00            
ATOM   3751  R2  CHO   549     145.192 165.870  25.179  1.00  0.00            
ATOM   3752  R3  CHO   549     146.492 166.770  22.979  1.00  0.00            
ATOM   3753  R4  CHO   549     144.542 164.870  21.929  1.00  0.00            
ATOM   3754  R5  CHO   549     146.692 164.870  21.579  1.00  0.00            
ATOM   3755  C1  CHO   549     145.492 165.120  17.979  1.00  0.00           C
ATOM   3756  C2  CHO   549     142.442 162.370  17.529  1.00  0.00           C
ATOM   3757  ROH CHO   550     113.742 157.520  35.129  1.00  0.00            
ATOM   3758  R1  CHO   550     114.642 157.070  37.779  1.00  0.00            
ATOM   3759  R2  CHO   550     116.192 158.870  39.179  1.00  0.00            
ATOM   3760  R3  CHO   550     114.192 158.620  41.029  1.00  0.00            
ATOM   3761  R4  CHO   550     116.292 160.220  42.379  1.00  0.00            
ATOM   3762  R5  CHO   550     115.342 158.370  43.129  1.00  0.00            
ATOM   3763  C1  CHO   550     114.492 160.770  45.979  1.00  0.00           C
ATOM   3764  C2  CHO   550     113.542 160.070  50.579  1.00  0.00           C
ATOM   3765  ROH CHO   551      45.892  76.570  24.929  1.00  0.00            
ATOM   3766  R1  CHO   551      47.742  77.420  26.929  1.00  0.00            
ATOM   3767  R2  CHO   551      48.842  79.920  26.929  1.00  0.00            
ATOM   3768  R3  CHO   551      47.892  80.020  29.429  1.00  0.00            
ATOM   3769  R4  CHO   551      49.992  82.070  29.379  1.00  0.00            
ATOM   3770  R5  CHO   551      49.792  80.420  30.829  1.00  0.00            
ATOM   3771  C1  CHO   551      49.692  83.420  33.229  1.00  0.00           C
ATOM   3772  C2  CHO   551      52.242  83.170  36.529  1.00  0.00           C
ATOM   3773  ROH CHO   552     216.442 113.520  54.129  1.00  0.00            
ATOM   3774  R1  CHO   552     216.042 114.270  51.429  1.00  0.00            
ATOM   3775  R2  CHO   552     218.092 114.620  49.579  1.00  0.00            
ATOM   3776  R3  CHO   552     216.642 112.820  48.129  1.00  0.00            
ATOM   3777  R4  CHO   552     218.042 114.470  46.129  1.00  0.00            
ATOM   3778  R5  CHO   552     215.892 114.070  46.229  1.00  0.00            
ATOM   3779  C1  CHO   552     216.692 112.720  42.779  1.00  0.00           C
ATOM   3780  C2  CHO   552     218.492 112.120  39.079  1.00  0.00           C
ATOM   3781  ROH CHO   553      99.792  50.770  25.679  1.00  0.00            
ATOM   3782  R1  CHO   553     100.142  49.070  27.929  1.00  0.00            
ATOM   3783  R2  CHO   553     101.642  49.870  30.129  1.00  0.00            
ATOM   3784  R3  CHO   553      99.392  49.220  31.479  1.00  0.00            
ATOM   3785  R4  CHO   553     101.442  49.370  33.529  1.00  0.00            
ATOM   3786  R5  CHO   553     100.142  47.720  33.179  1.00  0.00            
ATOM   3787  C1  CHO   553      99.242  48.520  36.829  1.00  0.00           C
ATOM   3788  C2  CHO   553      99.242  48.670  40.579  1.00  0.00           C
ATOM   3789  ROH CHO   554      35.292  69.420  23.879  1.00  0.00            
ATOM   3790  R1  CHO   554      36.542  69.820  26.379  1.00  0.00            
ATOM   3791  R2  CHO   554      38.542  71.720  26.779  1.00  0.00            
ATOM   3792  R3  CHO   554      36.892  72.520  28.779  1.00  0.00            
ATOM   3793  R4  CHO   554      39.592  73.170  29.729  1.00  0.00            
ATOM   3794  R5  CHO   554      38.092  72.020  30.779  1.00  0.00            
ATOM   3795  C1  CHO   554      38.642  74.820  33.329  1.00  0.00           C
ATOM   3796  C2  CHO   554      37.042  78.220  33.679  1.00  0.00           C
ATOM   3797  ROH CHO   555      26.392 181.720  53.879  1.00  0.00            
ATOM   3798  R1  CHO   555      24.992 181.070  51.529  1.00  0.00            
ATOM   3799  R2  CHO   555      23.442 182.920  50.179  1.00  0.00            
ATOM   3800  R3  CHO   555      24.992 182.170  48.079  1.00  0.00            
ATOM   3801  R4  CHO   555      22.692 183.520  46.829  1.00  0.00            
ATOM   3802  R5  CHO   555      23.392 181.520  46.379  1.00  0.00            
ATOM   3803  C1  CHO   555      23.692 183.170  42.929  1.00  0.00           C
ATOM   3804  C2  CHO   555      22.442 187.420  43.279  1.00  0.00           C
ATOM   3805  ROH CHO   556     164.542 103.370  57.229  1.00  0.00            
ATOM   3806  R1  CHO   556     164.342 101.870  54.879  1.00  0.00            
ATOM   3807  R2  CHO   556     163.242 102.920  52.529  1.00  0.00            
ATOM   3808  R3  CHO   556     165.592 102.120  51.479  1.00  0.00            
ATOM   3809  R4  CHO   556     163.742 102.170  49.179  1.00  0.00            
ATOM   3810  R5  CHO   556     165.042 100.520  49.829  1.00  0.00            
ATOM   3811  C1  CHO   556     166.292 101.020  46.279  1.00  0.00           C
ATOM   3812  C2  CHO   556     168.842 100.220  44.679  1.00  0.00           C
ATOM   3813  ROH CHO   557     157.442 161.770  51.979  1.00  0.00            
ATOM   3814  R1  CHO   557     156.742 161.120  49.329  1.00  0.00            
ATOM   3815  R2  CHO   557     158.492 161.570  47.179  1.00  0.00            
ATOM   3816  R3  CHO   557     157.992 158.970  46.679  1.00  0.00            
ATOM   3817  R4  CHO   557     159.142 160.020  44.179  1.00  0.00            
ATOM   3818  R5  CHO   557     157.242 158.870  44.429  1.00  0.00            
ATOM   3819  C1  CHO   557     159.092 156.620  41.979  1.00  0.00           C
ATOM   3820  C2  CHO   557     159.392 152.970  41.129  1.00  0.00           C
ATOM   3821  ROH CHO   558     162.092 180.920  38.079  1.00  0.00            
ATOM   3822  R1  CHO   558     161.742 180.370  35.329  1.00  0.00            
ATOM   3823  R2  CHO   558     162.492 178.020  34.179  1.00  0.00            
ATOM   3824  R3  CHO   558     159.942 177.920  33.329  1.00  0.00            
ATOM   3825  R4  CHO   558     161.442 176.570  31.229  1.00  0.00            
ATOM   3826  R5  CHO   558     160.042 178.270  30.979  1.00  0.00            
ATOM   3827  C1  CHO   558     158.392 175.670  28.679  1.00  0.00           C
ATOM   3828  C2  CHO   558     154.492 176.170  27.479  1.00  0.00           C
ATOM   3829  ROH CHO   559     198.392 159.120  21.529  1.00  0.00            
ATOM   3830  R1  CHO   559     197.742 160.620  23.829  1.00  0.00            
ATOM   3831  R2  CHO   559     197.642 159.520  26.379  1.00  0.00            
ATOM   3832  R3  CHO   559     199.392 161.570  26.929  1.00  0.00            
ATOM   3833  R4  CHO   559     197.942 161.070  29.479  1.00  0.00            
ATOM   3834  R5  CHO   559     198.142 162.970  28.429  1.00  0.00            
ATOM   3835  C1  CHO   559     199.742 163.820  31.829  1.00  0.00           C
ATOM   3836  C2  CHO   559     198.242 163.020  35.029  1.00  0.00           C
ATOM   3837  ROH CHO   560      62.042   9.720  50.029  1.00  0.00            
ATOM   3838  R1  CHO   560      62.642  10.720  47.429  1.00  0.00            
ATOM   3839  R2  CHO   560      60.692  11.020  45.479  1.00  0.00            
ATOM   3840  R3  CHO   560      61.642  13.570  45.429  1.00  0.00            
ATOM   3841  R4  CHO   560      60.342  13.220  42.829  1.00  0.00            
ATOM   3842  R5  CHO   560      62.392  13.920  43.179  1.00  0.00            
ATOM   3843  C1  CHO   560      60.992  16.870  41.229  1.00  0.00           C
ATOM   3844  C2  CHO   560      59.092  17.220  37.979  1.00  0.00           C
ATOM   3845  ROH CHO   561     182.942  88.270  24.929  1.00  0.00            
ATOM   3846  R1  CHO   561     183.842  89.370  27.379  1.00  0.00            
ATOM   3847  R2  CHO   561     183.592  88.070  29.779  1.00  0.00            
ATOM   3848  R3  CHO   561     186.242  88.520  29.979  1.00  0.00            
ATOM   3849  R4  CHO   561     185.342  88.220  32.729  1.00  0.00            
ATOM   3850  R5  CHO   561     186.492  89.920  31.929  1.00  0.00            
ATOM   3851  C1  CHO   561     188.892  88.770  34.629  1.00  0.00           C
ATOM   3852  C2  CHO   561     189.792  89.970  38.329  1.00  0.00           C
ATOM   3853  ROH CHO   562     189.292 204.720  44.729  1.00  0.00            
ATOM   3854  R1  CHO   562     187.992 202.920  42.929  1.00  0.00            
ATOM   3855  R2  CHO   562     187.392 203.620  40.329  1.00  0.00            
ATOM   3856  R3  CHO   562     188.842 201.370  39.729  1.00  0.00            
ATOM   3857  R4  CHO   562     187.342 201.970  37.279  1.00  0.00            
ATOM   3858  R5  CHO   562     187.342 200.070  38.379  1.00  0.00            
ATOM   3859  C1  CHO   562     188.592 198.870  34.979  1.00  0.00           C
ATOM   3860  C2  CHO   562     187.642 196.320  32.929  1.00  0.00           C
ATOM   3861  ROH CHO   563     206.792 200.620  29.329  1.00  0.00            
ATOM   3862  R1  CHO   563     206.942 198.820  27.129  1.00  0.00            
ATOM   3863  R2  CHO   563     205.442 199.170  24.879  1.00  0.00            
ATOM   3864  R3  CHO   563     207.842 199.070  23.629  1.00  0.00            
ATOM   3865  R4  CHO   563     205.942 198.470  21.529  1.00  0.00            
ATOM   3866  R5  CHO   563     207.692 197.270  22.079  1.00  0.00            
ATOM   3867  C1  CHO   563     208.492 197.920  18.429  1.00  0.00           C
ATOM   3868  C2  CHO   563     208.342 198.370  15.029  1.00  0.00           C
ATOM   3869  ROH CHO   564      88.942 172.820  43.979  1.00  0.00            
ATOM   3870  R1  CHO   564      89.992 171.620  41.629  1.00  0.00            
ATOM   3871  R2  CHO   564      88.542 169.970  39.979  1.00  0.00            
ATOM   3872  R3  CHO   564      89.342 171.770  38.029  1.00  0.00            
ATOM   3873  R4  CHO   564      88.142 169.520  36.579  1.00  0.00            
ATOM   3874  R5  CHO   564      90.142 170.370  36.279  1.00  0.00            
ATOM   3875  C1  CHO   564      88.692 170.920  32.779  1.00  0.00           C
ATOM   3876  C2  CHO   564      89.942 173.370  30.279  1.00  0.00           C
ATOM   3877  ROH CHO   565     199.192 181.820  18.629  1.00  0.00            
ATOM   3878  R1  CHO   565     197.592 182.820  20.729  1.00  0.00            
ATOM   3879  R2  CHO   565     196.992 181.370  22.979  1.00  0.00            
ATOM   3880  R3  CHO   565     197.992 183.520  24.279  1.00  0.00            
ATOM   3881  R4  CHO   565     196.292 182.220  26.279  1.00  0.00            
ATOM   3882  R5  CHO   565     196.192 184.270  25.629  1.00  0.00            
ATOM   3883  C1  CHO   565     196.842 184.720  29.379  1.00  0.00           C
ATOM   3884  C2  CHO   565     197.992 188.020  31.029  1.00  0.00           C
ATOM   3885  ROH CHO   566      64.242  88.620  40.229  1.00  0.00            
ATOM   3886  R1  CHO   566      64.842  86.020  39.329  1.00  0.00            
ATOM   3887  R2  CHO   566      64.242  85.170  36.779  1.00  0.00            
ATOM   3888  R3  CHO   566      66.892  84.570  36.679  1.00  0.00            
ATOM   3889  R4  CHO   566      65.692  82.870  34.629  1.00  0.00            
ATOM   3890  R5  CHO   566      66.992  82.220  36.279  1.00  0.00            
ATOM   3891  C1  CHO   566      69.042  80.970  33.329  1.00  0.00           C
ATOM   3892  C2  CHO   566      68.942  80.720  29.879  1.00  0.00           C
ATOM   3893  ROH CHO   567     177.992 134.270  38.529  1.00  0.00            
ATOM   3894  R1  CHO   567     179.242 133.870  36.029  1.00  0.00            
ATOM   3895  R2  CHO   567     181.792 132.770  35.779  1.00  0.00            
ATOM   3896  R3  CHO   567     180.492 131.070  34.079  1.00  0.00            
ATOM   3897  R4  CHO   567     183.292 131.070  33.179  1.00  0.00            
ATOM   3898  R5  CHO   567     181.492 131.520  31.929  1.00  0.00            
ATOM   3899  C1  CHO   567     182.942 128.520  30.029  1.00  0.00           C
ATOM   3900  C2  CHO   567     182.542 128.720  26.029  1.00  0.00           C
ATOM   3901  ROH CHO   568     171.192  90.220  44.079  1.00  0.00            
ATOM   3902  R1  CHO   568     170.592  89.970  46.829  1.00  0.00            
ATOM   3903  R2  CHO   568     172.342  90.770  48.829  1.00  0.00            
ATOM   3904  R3  CHO   568     170.192  92.220  49.679  1.00  0.00            
ATOM   3905  R4  CHO   568     171.842  91.820  52.079  1.00  0.00            
ATOM   3906  R5  CHO   568     169.692  91.370  51.829  1.00  0.00            
ATOM   3907  C1  CHO   568     169.542  93.820  54.729  1.00  0.00           C
ATOM   3908  C2  CHO   568     170.842  94.820  57.429  1.00  0.00           C
ATOM   3909  ROH CHO   569     196.292  83.420  26.079  1.00  0.00            
ATOM   3910  R1  CHO   569     197.742  81.020  26.379  1.00  0.00            
ATOM   3911  R2  CHO   569     199.692  80.620  28.329  1.00  0.00            
ATOM   3912  R3  CHO   569     198.192  78.470  28.979  1.00  0.00            
ATOM   3913  R4  CHO   569     200.942  77.720  29.679  1.00  0.00            
ATOM   3914  R5  CHO   569     199.542  76.620  28.379  1.00  0.00            
ATOM   3915  C1  CHO   569     200.242  73.970  31.029  1.00  0.00           C
ATOM   3916  C2  CHO   569     202.092  71.270  30.679  1.00  0.00           C
ATOM   3917  ROH CHO   570      57.542  17.870  22.129  1.00  0.00            
ATOM   3918  R1  CHO   570      56.292  18.470  24.579  1.00  0.00            
ATOM   3919  R2  CHO   570      56.592  16.870  26.829  1.00  0.00            
ATOM   3920  R3  CHO   570      57.292  19.220  27.979  1.00  0.00            
ATOM   3921  R4  CHO   570      56.742  17.420  30.229  1.00  0.00            
ATOM   3922  R5  CHO   570      55.892  19.420  29.929  1.00  0.00            
ATOM   3923  C1  CHO   570      57.542  19.970  33.329  1.00  0.00           C
ATOM   3924  C2  CHO   570      59.142  21.520  35.629  1.00  0.00           C
ATOM   3925  ROH CHO   571     108.042 221.720  34.129  1.00  0.00            
ATOM   3926  R1  CHO   571     109.142 222.720  31.729  1.00  0.00            
ATOM   3927  R2  CHO   571     110.792 221.220  30.079  1.00  0.00            
ATOM   3928  R3  CHO   571     108.992 221.870  28.179  1.00  0.00            
ATOM   3929  R4  CHO   571     111.542 222.820  27.129  1.00  0.00            
ATOM   3930  R5  CHO   571     109.742 224.020  27.329  1.00  0.00            
ATOM   3931  C1  CHO   571     110.292 224.370  23.579  1.00  0.00           C
ATOM   3932  C2  CHO   571     111.642 223.920  19.879  1.00  0.00           C
ATOM   3933  ROH CHO   572      15.792 212.420  23.929  1.00  0.00            
ATOM   3934  R1  CHO   572      14.492 214.720  24.929  1.00  0.00            
ATOM   3935  R2  CHO   572      13.792 216.870  23.329  1.00  0.00            
ATOM   3936  R3  CHO   572      11.292 216.420  24.379  1.00  0.00            
ATOM   3937  R4  CHO   572      11.342 219.270  23.779  1.00  0.00            
ATOM   3938  R5  CHO   572      10.842 218.370  25.679  1.00  0.00            
ATOM   3939  C1  CHO   572       7.592 220.270  25.029  1.00  0.00           C
ATOM   3940  C2  CHO   572       6.142 223.520  24.829  1.00  0.00           C
ATOM   3941  ROH CHO   573     213.842 177.820  32.029  1.00  0.00            
ATOM   3942  R1  CHO   573     214.492 178.520  29.379  1.00  0.00            
ATOM   3943  R2  CHO   573     216.942 179.670  28.729  1.00  0.00            
ATOM   3944  R3  CHO   573     217.092 177.570  26.979  1.00  0.00            
ATOM   3945  R4  CHO   573     218.542 179.720  25.679  1.00  0.00            
ATOM   3946  R5  CHO   573     216.942 178.570  24.829  1.00  0.00            
ATOM   3947  C1  CHO   573     219.642 177.770  22.279  1.00  0.00           C
ATOM   3948  C2  CHO   573     219.242 177.970  18.479  1.00  0.00           C
ATOM   3949  ROH CHO   574     203.592  66.970  34.629  1.00  0.00            
ATOM   3950  R1  CHO   574     205.542  66.170  36.529  1.00  0.00            
ATOM   3951  R2  CHO   574     206.442  67.820  38.529  1.00  0.00            
ATOM   3952  R3  CHO   574     205.742  65.770  40.129  1.00  0.00            
ATOM   3953  R4  CHO   574     207.292  67.520  41.879  1.00  0.00            
ATOM   3954  R5  CHO   574     207.642  65.420  41.529  1.00  0.00            
ATOM   3955  C1  CHO   574     207.092  65.370  45.329  1.00  0.00           C
ATOM   3956  C2  CHO   574     207.942  66.770  48.179  1.00  0.00           C
ATOM   3957  ROH CHO   575      95.992  16.320  39.129  1.00  0.00            
ATOM   3958  R1  CHO   575      97.842  16.570  37.029  1.00  0.00            
ATOM   3959  R2  CHO   575      97.342  15.670  34.479  1.00  0.00            
ATOM   3960  R3  CHO   575      97.992  18.220  33.779  1.00  0.00            
ATOM   3961  R4  CHO   575      97.742  16.770  31.229  1.00  0.00            
ATOM   3962  R5  CHO   575      99.442  17.970  31.929  1.00  0.00            
ATOM   3963  C1  CHO   575      98.592  19.820  28.729  1.00  0.00           C
ATOM   3964  C2  CHO   575      99.542  21.620  24.529  1.00  0.00           C
ATOM   3965  ROH CHO   576      53.092 225.220  37.379  1.00  0.00            
ATOM   3966  R1  CHO   576      51.892 225.120  34.829  1.00  0.00            
ATOM   3967  R2  CHO   576      51.242 227.370  33.379  1.00  0.00            
ATOM   3968  R3  CHO   576      52.792 226.170  31.429  1.00  0.00            
ATOM   3969  R4  CHO   576      51.892 228.720  30.279  1.00  0.00            
ATOM   3970  R5  CHO   576      51.692 226.770  29.379  1.00  0.00            
ATOM   3971  C1  CHO   576      53.742 228.470  26.679  1.00  0.00           C
ATOM   3972  C2  CHO   576      53.092 229.320  22.479  1.00  0.00           C
ATOM   3973  ROH CHO   577      52.792 137.420  43.329  1.00  0.00            
ATOM   3974  R1  CHO   577      54.342 139.820  43.429  1.00  0.00            
ATOM   3975  R2  CHO   577      53.192 142.320  43.829  1.00  0.00            
ATOM   3976  R3  CHO   577      54.942 142.470  45.829  1.00  0.00            
ATOM   3977  R4  CHO   577      54.192 145.220  45.329  1.00  0.00            
ATOM   3978  R5  CHO   577      56.192 144.470  45.379  1.00  0.00            
ATOM   3979  C1  CHO   577      56.442 147.120  48.129  1.00  0.00           C
ATOM   3980  C2  CHO   577      58.142 147.370  51.379  1.00  0.00           C
ATOM   3981  ROH CHO   578     220.992 159.470  42.379  1.00  0.00            
ATOM   3982  R1  CHO   578     219.492 157.870  44.179  1.00  0.00            
ATOM   3983  R2  CHO   578     220.642 156.120  45.929  1.00  0.00            
ATOM   3984  R3  CHO   578     219.192 157.520  47.779  1.00  0.00            
ATOM   3985  R4  CHO   578     220.142 155.170  49.229  1.00  0.00            
ATOM   3986  R5  CHO   578     218.092 155.870  49.079  1.00  0.00            
ATOM   3987  C1  CHO   578     218.492 155.920  52.879  1.00  0.00           C
ATOM   3988  C2  CHO   578     216.942 157.170  55.779  1.00  0.00           C
ATOM   3989  ROH CHO   579      71.592 148.320  30.429  1.00  0.00            
ATOM   3990  R1  CHO   579      73.992 148.620  28.929  1.00  0.00            
ATOM   3991  R2  CHO   579      74.692 146.920  26.929  1.00  0.00            
ATOM   3992  R3  CHO   579      74.842 149.170  25.429  1.00  0.00            
ATOM   3993  R4  CHO   579      75.492 147.020  23.579  1.00  0.00            
ATOM   3994  R5  CHO   579      76.692 148.770  23.979  1.00  0.00            
ATOM   3995  C1  CHO   579      76.092 149.220  20.229  1.00  0.00           C
ATOM   3996  C2  CHO   579      76.142 150.220  16.079  1.00  0.00           C
ATOM   3997  ROH CHO   580     161.942 198.020  11.129  1.00  0.00            
ATOM   3998  R1  CHO   580     160.392 199.370  13.129  1.00  0.00            
ATOM   3999  R2  CHO   580     161.392 201.520  14.529  1.00  0.00            
ATOM   4000  R3  CHO   580     159.092 202.720  13.629  1.00  0.00            
ATOM   4001  R4  CHO   580     160.242 204.620  15.579  1.00  0.00            
ATOM   4002  R5  CHO   580     158.242 203.820  15.579  1.00  0.00            
ATOM   4003  C1  CHO   580     157.492 207.570  15.279  1.00  0.00           C
ATOM   4004  C2  CHO   580     157.992 209.570  11.829  1.00  0.00           C
ATOM   4005  ROH CHO   581     190.442  -0.980  13.879  1.00  0.00            
ATOM   4006  R1  CHO   581     189.992  -1.380  16.679  1.00  0.00            
ATOM   4007  R2  CHO   581     191.692  -0.430  18.629  1.00  0.00            
ATOM   4008  R3  CHO   581     189.442   0.770  19.579  1.00  0.00            
ATOM   4009  R4  CHO   581     191.292   0.670  21.879  1.00  0.00            
ATOM   4010  R5  CHO   581     189.242  -0.130  21.779  1.00  0.00            
ATOM   4011  C1  CHO   581     188.892   2.420  24.679  1.00  0.00           C
ATOM   4012  C2  CHO   581     187.092   3.520  28.879  1.00  0.00           C
ATOM   4013  ROH CHO   582     170.592 156.320  19.029  1.00  0.00            
ATOM   4014  R1  CHO   582     170.392 155.370  21.729  1.00  0.00            
ATOM   4015  R2  CHO   582     171.642 156.670  23.829  1.00  0.00            
ATOM   4016  R3  CHO   582     169.142 156.620  24.879  1.00  0.00            
ATOM   4017  R4  CHO   582     170.892 157.120  27.179  1.00  0.00            
ATOM   4018  R5  CHO   582     169.342 155.570  26.979  1.00  0.00            
ATOM   4019  C1  CHO   582     168.092 157.370  30.079  1.00  0.00           C
ATOM   4020  C2  CHO   582     168.142 158.120  32.929  1.00  0.00           C
ATOM   4021  ROH CHO   583      56.242 166.370  32.279  1.00  0.00            
ATOM   4022  R1  CHO   583      56.192 167.970  34.579  1.00  0.00            
ATOM   4023  R2  CHO   583      54.292 167.670  36.579  1.00  0.00            
ATOM   4024  R3  CHO   583      56.442 167.470  38.179  1.00  0.00            
ATOM   4025  R4  CHO   583      54.392 168.720  39.879  1.00  0.00            
ATOM   4026  R5  CHO   583      56.392 169.470  39.529  1.00  0.00            
ATOM   4027  C1  CHO   583      56.492 169.120  43.279  1.00  0.00           C
ATOM   4028  C2  CHO   583      57.042 167.870  48.079  1.00  0.00           C
ATOM   4029  ROH CHO   584       3.392 108.720  55.029  1.00  0.00            
ATOM   4030  R1  CHO   584       2.142 107.470  52.829  1.00  0.00            
ATOM   4031  R2  CHO   584      -0.308 108.320  51.829  1.00  0.00            
ATOM   4032  R3  CHO   584       1.042 108.470  49.479  1.00  0.00            
ATOM   4033  R4  CHO   584      -1.558 107.370  48.729  1.00  0.00            
ATOM   4034  R5  CHO   584       0.392 106.520  48.279  1.00  0.00            
ATOM   4035  C1  CHO   584      -1.008 106.970  44.779  1.00  0.00           C
ATOM   4036  C2  CHO   584      -2.808 105.470  42.779  1.00  0.00           C
ATOM   4037  ROH CHO   585      18.892  36.770  41.929  1.00  0.00            
ATOM   4038  R1  CHO   585      18.692  38.270  44.329  1.00  0.00            
ATOM   4039  R2  CHO   585      18.442  37.070  46.779  1.00  0.00            
ATOM   4040  R3  CHO   585      20.592  38.620  47.379  1.00  0.00            
ATOM   4041  R4  CHO   585      19.492  37.870  49.979  1.00  0.00            
ATOM   4042  R5  CHO   585      19.942  39.920  49.279  1.00  0.00            
ATOM   4043  C1  CHO   585      22.142  39.820  52.379  1.00  0.00           C
ATOM   4044  C2  CHO   585      22.642  37.420  54.629  1.00  0.00           C
ATOM   4045  ROH CHO   586     167.692 138.070  58.879  1.00  0.00            
ATOM   4046  R1  CHO   586     165.642 138.420  56.979  1.00  0.00            
ATOM   4047  R2  CHO   586     164.092 140.720  56.779  1.00  0.00            
ATOM   4048  R3  CHO   586     164.942 140.670  54.179  1.00  0.00            
ATOM   4049  R4  CHO   586     163.142 142.970  54.329  1.00  0.00            
ATOM   4050  R5  CHO   586     162.992 141.270  52.929  1.00  0.00            
ATOM   4051  C1  CHO   586     163.342 144.220  50.479  1.00  0.00           C
ATOM   4052  C2  CHO   586     161.042 146.320  50.479  1.00  0.00           C
ATOM   4053  ROH CHO   587      88.392 145.570  28.629  1.00  0.00            
ATOM   4054  R1  CHO   587      87.792 144.920  25.929  1.00  0.00            
ATOM   4055  R2  CHO   587      88.742 146.420  23.779  1.00  0.00            
ATOM   4056  R3  CHO   587      89.642 143.970  22.979  1.00  0.00            
ATOM   4057  R4  CHO   587      89.892 145.720  20.629  1.00  0.00            
ATOM   4058  R5  CHO   587      88.892 143.820  20.679  1.00  0.00            
ATOM   4059  C1  CHO   587      91.442 143.070  17.979  1.00  0.00           C
ATOM   4060  C2  CHO   587      94.092 145.470  15.679  1.00  0.00           C
ATOM   4061  ROH CHO   588     142.842  90.720  46.629  1.00  0.00            
ATOM   4062  R1  CHO   588     141.992  92.270  44.379  1.00  0.00            
ATOM   4063  R2  CHO   588     143.592  92.620  42.129  1.00  0.00            
ATOM   4064  R3  CHO   588     141.392  91.670  40.829  1.00  0.00            
ATOM   4065  R4  CHO   588     143.092  92.720  38.729  1.00  0.00            
ATOM   4066  R5  CHO   588     141.042  93.220  39.079  1.00  0.00            
ATOM   4067  C1  CHO   588     140.792  91.870  35.529  1.00  0.00           C
ATOM   4068  C2  CHO   588     142.392  91.220  31.579  1.00  0.00           C
ATOM   4069  ROH CHO   589     108.892 159.820  18.029  1.00  0.00            
ATOM   4070  R1  CHO   589     109.292 159.820  20.829  1.00  0.00            
ATOM   4071  R2  CHO   589     107.392 158.920  22.629  1.00  0.00            
ATOM   4072  R3  CHO   589     109.392 157.320  23.479  1.00  0.00            
ATOM   4073  R4  CHO   589     107.442 157.320  25.679  1.00  0.00            
ATOM   4074  R5  CHO   589     109.592 157.820  25.829  1.00  0.00            
ATOM   4075  C1  CHO   589     109.392 154.870  28.279  1.00  0.00           C
ATOM   4076  C2  CHO   589     110.342 153.120  31.429  1.00  0.00           C
ATOM   4077  ROH CHO   590     101.642  13.520  39.229  1.00  0.00            
ATOM   4078  R1  CHO   590     102.142  12.770  36.529  1.00  0.00            
ATOM   4079  R2  CHO   590     100.092  12.320  34.679  1.00  0.00            
ATOM   4080  R3  CHO   590     101.492  14.170  33.229  1.00  0.00            
ATOM   4081  R4  CHO   590      99.742  12.870  31.279  1.00  0.00            
ATOM   4082  R5  CHO   590     101.892  13.120  31.129  1.00  0.00            
ATOM   4083  C1  CHO   590     100.792  14.870  27.979  1.00  0.00           C
ATOM   4084  C2  CHO   590      99.092  16.420  25.429  1.00  0.00           C
ATOM   4085  ROH CHO   591      92.792  85.920  30.729  1.00  0.00            
ATOM   4086  R1  CHO   591      93.192  85.020  33.379  1.00  0.00            
ATOM   4087  R2  CHO   591      93.892  86.770  35.429  1.00  0.00            
ATOM   4088  R3  CHO   591      91.642  85.720  36.629  1.00  0.00            
ATOM   4089  R4  CHO   591      93.692  85.820  38.729  1.00  0.00            
ATOM   4090  R5  CHO   591      92.542  84.070  38.129  1.00  0.00            
ATOM   4091  C1  CHO   591      91.492  84.320  41.829  1.00  0.00           C
ATOM   4092  C2  CHO   591      91.742  81.020  43.179  1.00  0.00           C
ATOM   4093  ROH CHO   592      56.792 203.470  38.829  1.00  0.00            
ATOM   4094  R1  CHO   592      57.492 203.370  36.079  1.00  0.00            
ATOM   4095  R2  CHO   592      57.942 200.970  34.779  1.00  0.00            
ATOM   4096  R3  CHO   592      56.092 201.970  33.029  1.00  0.00            
ATOM   4097  R4  CHO   592      57.392 199.820  31.529  1.00  0.00            
ATOM   4098  R5  CHO   592      57.142 201.870  30.879  1.00  0.00            
ATOM   4099  C1  CHO   592      55.392 200.070  28.029  1.00  0.00           C
ATOM   4100  C2  CHO   592      57.592 199.970  24.429  1.00  0.00           C
ATOM   4101  ROH CHO   593      42.492 127.820  25.629  1.00  0.00            
ATOM   4102  R1  CHO   593      43.342 128.970  28.079  1.00  0.00            
ATOM   4103  R2  CHO   593      43.342 127.520  30.479  1.00  0.00            
ATOM   4104  R3  CHO   593      45.942 128.320  30.529  1.00  0.00            
ATOM   4105  R4  CHO   593      45.442 127.270  33.229  1.00  0.00            
ATOM   4106  R5  CHO   593      46.242 129.220  32.729  1.00  0.00            
ATOM   4107  C1  CHO   593      49.092 127.870  34.879  1.00  0.00           C
ATOM   4108  C2  CHO   593      51.392 131.020  36.879  1.00  0.00           C
ATOM   4109  ROH CHO   594     124.592 184.070  28.679  1.00  0.00            
ATOM   4110  R1  CHO   594     126.742 182.420  27.879  1.00  0.00            
ATOM   4111  R2  CHO   594     126.442 179.720  27.379  1.00  0.00            
ATOM   4112  R3  CHO   594     127.542 180.370  24.979  1.00  0.00            
ATOM   4113  R4  CHO   594     127.792 177.420  25.179  1.00  0.00            
ATOM   4114  R5  CHO   594     129.392 178.820  24.779  1.00  0.00            
ATOM   4115  C1  CHO   594     129.592 176.670  21.629  1.00  0.00           C
ATOM   4116  C2  CHO   594     130.592 174.570  18.079  1.00  0.00           C
ATOM   4117  ROH CHO   595     123.392 198.620  11.579  1.00  0.00            
ATOM   4118  R1  CHO   595     123.942 200.370  13.729  1.00  0.00            
ATOM   4119  R2  CHO   595     122.542 200.270  16.129  1.00  0.00            
ATOM   4120  R3  CHO   595     125.042 200.020  17.179  1.00  0.00            
ATOM   4121  R4  CHO   595     123.242 199.920  19.479  1.00  0.00            
ATOM   4122  R5  CHO   595     124.942 201.270  19.229  1.00  0.00            
ATOM   4123  C1  CHO   595     125.992 199.520  22.429  1.00  0.00           C
ATOM   4124  C2  CHO   595     126.442 199.620  26.729  1.00  0.00           C
ATOM   4125  ROH CHO   596     103.342  34.870  25.979  1.00  0.00            
ATOM   4126  R1  CHO   596     104.692  34.720  28.429  1.00  0.00            
ATOM   4127  R2  CHO   596     103.492  35.370  30.829  1.00  0.00            
ATOM   4128  R3  CHO   596     104.342  32.920  31.579  1.00  0.00            
ATOM   4129  R4  CHO   596     105.142  34.670  33.779  1.00  0.00            
ATOM   4130  R5  CHO   596     106.442  33.320  32.679  1.00  0.00            
ATOM   4131  C1  CHO   596     106.942  31.920  36.179  1.00  0.00           C
ATOM   4132  C2  CHO   596     110.942  32.020  36.129  1.00  0.00           C
ATOM   4133  ROH CHO   597      71.542  57.870  39.529  1.00  0.00            
ATOM   4134  R1  CHO   597      72.492  59.620  37.529  1.00  0.00            
ATOM   4135  R2  CHO   597      70.892  61.470  36.229  1.00  0.00            
ATOM   4136  R3  CHO   597      72.792  63.220  37.029  1.00  0.00            
ATOM   4137  R4  CHO   597      71.642  64.470  34.629  1.00  0.00            
ATOM   4138  R5  CHO   597      73.742  64.070  34.979  1.00  0.00            
ATOM   4139  C1  CHO   597      73.842  67.820  34.479  1.00  0.00           C
ATOM   4140  C2  CHO   597      73.492  71.070  31.679  1.00  0.00           C
ATOM   4141  ROH CHO   598     100.092 185.320  26.629  1.00  0.00            
ATOM   4142  R1  CHO   598     101.092 183.370  24.829  1.00  0.00            
ATOM   4143  R2  CHO   598      99.792 182.720  22.479  1.00  0.00            
ATOM   4144  R3  CHO   598     102.192 183.220  21.379  1.00  0.00            
ATOM   4145  R4  CHO   598     100.892 181.420  19.479  1.00  0.00            
ATOM   4146  R5  CHO   598     102.842 181.170  20.379  1.00  0.00            
ATOM   4147  C1  CHO   598     103.792 181.170  16.679  1.00  0.00           C
ATOM   4148  C2  CHO   598     104.092 180.470  12.779  1.00  0.00           C
ATOM   4149  ROH CHO   599      73.742 181.120  42.579  1.00  0.00            
ATOM   4150  R1  CHO   599      75.242 183.370  41.779  1.00  0.00            
ATOM   4151  R2  CHO   599      77.942 183.220  41.079  1.00  0.00            
ATOM   4152  R3  CHO   599      77.042 184.420  38.829  1.00  0.00            
ATOM   4153  R4  CHO   599      79.992 184.620  38.679  1.00  0.00            
ATOM   4154  R5  CHO   599      78.592 186.270  38.529  1.00  0.00            
ATOM   4155  C1  CHO   599      80.342 186.570  35.179  1.00  0.00           C
ATOM   4156  C2  CHO   599      81.542 189.870  34.829  1.00  0.00           C
ATOM   4157  ROH CHO   600     110.242  39.570  55.229  1.00  0.00            
ATOM   4158  R1  CHO   600     109.642  39.870  52.479  1.00  0.00            
ATOM   4159  R2  CHO   600     110.742  41.870  50.929  1.00  0.00            
ATOM   4160  R3  CHO   600     111.542  39.770  49.379  1.00  0.00            
ATOM   4161  R4  CHO   600     111.142  42.020  47.529  1.00  0.00            
ATOM   4162  R5  CHO   600     110.242  40.020  47.379  1.00  0.00            
ATOM   4163  C1  CHO   600     112.092  40.170  44.029  1.00  0.00           C
ATOM   4164  C2  CHO   600     108.842  39.670  41.929  1.00  0.00           C
ATOM   4165  ROH CHO   601     125.942   5.120  32.879  1.00  0.00            
ATOM   4166  R1  CHO   601     127.892   6.270  34.629  1.00  0.00            
ATOM   4167  R2  CHO   601     127.342   8.420  36.229  1.00  0.00            
ATOM   4168  R3  CHO   601     128.242   6.770  38.179  1.00  0.00            
ATOM   4169  R4  CHO   601     127.892   9.370  39.529  1.00  0.00            
ATOM   4170  R5  CHO   601     129.692   8.170  39.479  1.00  0.00            
ATOM   4171  C1  CHO   601     129.092   8.370  43.279  1.00  0.00           C
ATOM   4172  C2  CHO   601     129.042   8.420  47.379  1.00  0.00           C
ATOM   4173  ROH CHO   602       8.242  13.570  33.479  1.00  0.00            
ATOM   4174  R1  CHO   602       7.342  13.070  36.129  1.00  0.00            
ATOM   4175  R2  CHO   602       8.642  11.370  37.829  1.00  0.00            
ATOM   4176  R3  CHO   602       8.642  13.520  39.479  1.00  0.00            
ATOM   4177  R4  CHO   602       8.892  11.220  41.279  1.00  0.00            
ATOM   4178  R5  CHO   602       7.392  12.820  41.429  1.00  0.00            
ATOM   4179  C1  CHO   602       9.042  13.120  44.829  1.00  0.00           C
ATOM   4180  C2  CHO   602       8.442  13.220  49.279  1.00  0.00           C
ATOM   4181  ROH CHO   603     103.292  79.970  29.629  1.00  0.00            
ATOM   4182  R1  CHO   603     103.642  79.620  32.429  1.00  0.00            
ATOM   4183  R2  CHO   603     106.142  79.570  33.629  1.00  0.00            
ATOM   4184  R3  CHO   603     105.042  81.520  35.179  1.00  0.00            
ATOM   4185  R4  CHO   603     107.192  80.370  36.829  1.00  0.00            
ATOM   4186  R5  CHO   603     105.092  80.620  37.379  1.00  0.00            
ATOM   4187  C1  CHO   603     106.742  82.670  40.129  1.00  0.00           C
ATOM   4188  C2  CHO   603     107.192  83.520  44.479  1.00  0.00           C
ATOM   4189  ROH CHO   604     216.842 205.120  50.179  1.00  0.00            
ATOM   4190  R1  CHO   604     217.492 204.620  47.479  1.00  0.00            
ATOM   4191  R2  CHO   604     216.342 202.620  46.029  1.00  0.00            
ATOM   4192  R3  CHO   604     215.792 204.620  44.279  1.00  0.00            
ATOM   4193  R4  CHO   604     215.992 202.270  42.579  1.00  0.00            
ATOM   4194  R5  CHO   604     217.092 204.120  42.329  1.00  0.00            
ATOM   4195  C1  CHO   604     215.342 203.970  38.979  1.00  0.00           C
ATOM   4196  C2  CHO   604     212.442 202.970  36.229  1.00  0.00           C
ATOM   4197  ROH CHO   605      94.342  41.820  28.129  1.00  0.00            
ATOM   4198  R1  CHO   605      94.892  41.920  30.879  1.00  0.00            
ATOM   4199  R2  CHO   605      92.842  41.870  32.779  1.00  0.00            
ATOM   4200  R3  CHO   605      94.342  39.770  33.779  1.00  0.00            
ATOM   4201  R4  CHO   605      93.142  41.120  36.129  1.00  0.00            
ATOM   4202  R5  CHO   605      95.292  40.670  35.779  1.00  0.00            
ATOM   4203  C1  CHO   605      94.742  38.770  39.029  1.00  0.00           C
ATOM   4204  C2  CHO   605      97.092  40.220  41.029  1.00  0.00           C
ATOM   4205  ROH CHO   606      93.742 196.720  20.929  1.00  0.00            
ATOM   4206  R1  CHO   606      95.692 195.870  22.779  1.00  0.00            
ATOM   4207  R2  CHO   606      96.292 197.270  25.079  1.00  0.00            
ATOM   4208  R3  CHO   606      95.792 194.920  26.279  1.00  0.00            
ATOM   4209  R4  CHO   606      96.992 196.570  28.379  1.00  0.00            
ATOM   4210  R5  CHO   606      97.692 194.570  27.729  1.00  0.00            
ATOM   4211  C1  CHO   606      96.992 193.920  31.429  1.00  0.00           C
ATOM   4212  C2  CHO   606      95.792 191.620  33.979  1.00  0.00           C
ATOM   4213  ROH CHO   607      -0.008 233.870  49.429  1.00  0.00            
ATOM   4214  R1  CHO   607      -0.958 231.370  48.429  1.00  0.00            
ATOM   4215  R2  CHO   607       0.642 229.720  46.879  1.00  0.00            
ATOM   4216  R3  CHO   607       0.042 227.920  48.779  1.00  0.00            
ATOM   4217  R4  CHO   607       1.192 226.370  46.579  1.00  0.00            
ATOM   4218  R5  CHO   607      -0.708 225.970  47.529  1.00  0.00            
ATOM   4219  C1  CHO   607       0.992 222.620  48.179  1.00  0.00           C
ATOM   4220  C2  CHO   607       3.242 219.520  50.279  1.00  0.00           C
ATOM   4221  ROH CHO   608      93.142 161.020  28.929  1.00  0.00            
ATOM   4222  R1  CHO   608      93.492 160.620  31.679  1.00  0.00            
ATOM   4223  R2  CHO   608      91.842 161.770  33.579  1.00  0.00            
ATOM   4224  R3  CHO   608      91.542 159.220  34.429  1.00  0.00            
ATOM   4225  R4  CHO   608      91.592 160.820  36.879  1.00  0.00            
ATOM   4226  R5  CHO   608      92.842 159.120  36.429  1.00  0.00            
ATOM   4227  C1  CHO   608      91.142 157.870  39.629  1.00  0.00           C
ATOM   4228  C2  CHO   608      92.192 160.320  42.729  1.00  0.00           C
ATOM   4229  ROH CHO   609       7.492 201.220  21.029  1.00  0.00            
ATOM   4230  R1  CHO   609       7.042 202.270  23.629  1.00  0.00            
ATOM   4231  R2  CHO   609       6.692 200.670  25.829  1.00  0.00            
ATOM   4232  R3  CHO   609       8.692 202.220  26.829  1.00  0.00            
ATOM   4233  R4  CHO   609       7.642 200.770  29.179  1.00  0.00            
ATOM   4234  R5  CHO   609       7.892 202.920  28.979  1.00  0.00            
ATOM   4235  C1  CHO   609      10.042 202.320  32.029  1.00  0.00           C
ATOM   4236  C2  CHO   609       9.842 202.470  36.329  1.00  0.00           C
ATOM   4237  ROH CHO   610      81.442  98.970  26.379  1.00  0.00            
ATOM   4238  R1  CHO   610      81.392 100.920  28.379  1.00  0.00            
ATOM   4239  R2  CHO   610      79.642 100.770  30.529  1.00  0.00            
ATOM   4240  R3  CHO   610      81.892 101.020  31.979  1.00  0.00            
ATOM   4241  R4  CHO   610      79.742 101.820  33.829  1.00  0.00            
ATOM   4242  R5  CHO   610      81.542 102.970  33.329  1.00  0.00            
ATOM   4243  C1  CHO   610      81.992 102.620  37.129  1.00  0.00           C
ATOM   4244  C2  CHO   610      81.692 105.070  39.779  1.00  0.00           C
ATOM   4245  ROH CHO   611     168.492 160.470  50.479  1.00  0.00            
ATOM   4246  R1  CHO   611     168.342 159.970  47.729  1.00  0.00            
ATOM   4247  R2  CHO   611     169.942 158.120  46.429  1.00  0.00            
ATOM   4248  R3  CHO   611     167.542 157.170  45.579  1.00  0.00            
ATOM   4249  R4  CHO   611     169.492 155.970  43.729  1.00  0.00            
ATOM   4250  R5  CHO   611     167.742 157.120  43.179  1.00  0.00            
ATOM   4251  C1  CHO   611     166.992 153.820  41.379  1.00  0.00           C
ATOM   4252  C2  CHO   611     163.792 151.620  39.929  1.00  0.00           C
ATOM   4253  ROH CHO   612      59.492 142.720  48.279  1.00  0.00            
ATOM   4254  R1  CHO   612      60.342 145.020  46.829  1.00  0.00            
ATOM   4255  R2  CHO   612      61.742 147.070  47.979  1.00  0.00            
ATOM   4256  R3  CHO   612      63.492 146.570  45.979  1.00  0.00            
ATOM   4257  R4  CHO   612      64.542 148.970  47.329  1.00  0.00            
ATOM   4258  R5  CHO   612      64.142 148.770  45.179  1.00  0.00            
ATOM   4259  C1  CHO   612      67.842 149.570  45.079  1.00  0.00           C
ATOM   4260  C2  CHO   612      71.392 149.270  47.679  1.00  0.00           C
ATOM   4261  ROH CHO   613       7.142 134.070  37.979  1.00  0.00            
ATOM   4262  R1  CHO   613       8.642 133.920  35.579  1.00  0.00            
ATOM   4263  R2  CHO   613       9.642 131.520  34.679  1.00  0.00            
ATOM   4264  R3  CHO   613       8.342 132.170  32.429  1.00  0.00            
ATOM   4265  R4  CHO   613      10.192 130.070  31.579  1.00  0.00            
ATOM   4266  R5  CHO   613       9.992 132.070  30.679  1.00  0.00            
ATOM   4267  C1  CHO   613       9.242 129.870  27.629  1.00  0.00           C
ATOM   4268  C2  CHO   613      10.092 130.970  23.879  1.00  0.00           C
ATOM   4269  ROH CHO   614      53.442 135.970  52.379  1.00  0.00            
ATOM   4270  R1  CHO   614      51.892 138.270  51.879  1.00  0.00            
ATOM   4271  R2  CHO   614      49.292 138.570  52.879  1.00  0.00            
ATOM   4272  R3  CHO   614      50.342 140.920  53.879  1.00  0.00            
ATOM   4273  R4  CHO   614      47.442 141.120  54.329  1.00  0.00            
ATOM   4274  R5  CHO   614      48.742 142.570  53.329  1.00  0.00            
ATOM   4275  C1  CHO   614      47.342 144.770  56.079  1.00  0.00           C
ATOM   4276  C2  CHO   614      44.192 145.020  58.079  1.00  0.00           C
ATOM   4277  ROH CHO   615      29.892 194.720  25.479  1.00  0.00            
ATOM   4278  R1  CHO   615      31.942 194.070  27.279  1.00  0.00            
ATOM   4279  R2  CHO   615      32.042 194.970  29.879  1.00  0.00            
ATOM   4280  R3  CHO   615      32.242 192.370  30.479  1.00  0.00            
ATOM   4281  R4  CHO   615      34.342 193.620  32.079  1.00  0.00            
ATOM   4282  R5  CHO   615      34.592 191.920  30.679  1.00  0.00            
ATOM   4283  C1  CHO   615      35.792 190.320  33.929  1.00  0.00           C
ATOM   4284  C2  CHO   615      40.492 189.720  35.079  1.00  0.00           C
ATOM   4285  ROH CHO   616      94.792  31.270  26.179  1.00  0.00            
ATOM   4286  R1  CHO   616      95.142  29.470  28.379  1.00  0.00            
ATOM   4287  R2  CHO   616      94.542  30.170  30.979  1.00  0.00            
ATOM   4288  R3  CHO   616      92.992  27.920  30.879  1.00  0.00            
ATOM   4289  R4  CHO   616      93.592  28.270  33.729  1.00  0.00            
ATOM   4290  R5  CHO   616      93.942  26.470  32.529  1.00  0.00            
ATOM   4291  C1  CHO   616      91.642  25.070  35.229  1.00  0.00           C
ATOM   4292  C2  CHO   616      89.742  23.320  38.079  1.00  0.00           C
ATOM   4293  ROH CHO   617     124.192 102.120  46.179  1.00  0.00            
ATOM   4294  R1  CHO   617     122.492 100.220  47.429  1.00  0.00            
ATOM   4295  R2  CHO   617     123.392  98.370  49.279  1.00  0.00            
ATOM   4296  R3  CHO   617     121.442  99.420  50.829  1.00  0.00            
ATOM   4297  R4  CHO   617     122.392  97.070  52.329  1.00  0.00            
ATOM   4298  R5  CHO   617     120.292  97.520  51.729  1.00  0.00            
ATOM   4299  C1  CHO   617     119.942  97.320  55.529  1.00  0.00           C
ATOM   4300  C2  CHO   617     118.042  97.220  58.779  1.00  0.00           C
ATOM   4301  ROH CHO   618     198.292 111.570  29.379  1.00  0.00            
ATOM   4302  R1  CHO   618     196.142 111.570  31.179  1.00  0.00            
ATOM   4303  R2  CHO   618     194.942 109.270  32.129  1.00  0.00            
ATOM   4304  R3  CHO   618     195.542 110.270  34.529  1.00  0.00            
ATOM   4305  R4  CHO   618     193.992 107.870  35.129  1.00  0.00            
ATOM   4306  R5  CHO   618     193.592 109.920  35.879  1.00  0.00            
ATOM   4307  C1  CHO   618     193.942 108.070  39.179  1.00  0.00           C
ATOM   4308  C2  CHO   618     193.292 107.020  42.979  1.00  0.00           C
ATOM   4309  ROH CHO   619     173.592  16.320  37.029  1.00  0.00            
ATOM   4310  R1  CHO   619     174.492  16.220  34.329  1.00  0.00            
ATOM   4311  R2  CHO   619     172.842  16.820  32.179  1.00  0.00            
ATOM   4312  R3  CHO   619     174.842  18.570  31.579  1.00  0.00            
ATOM   4313  R4  CHO   619     173.742  17.770  28.979  1.00  0.00            
ATOM   4314  R5  CHO   619     175.842  17.670  29.579  1.00  0.00            
ATOM   4315  C1  CHO   619     176.192  19.920  26.579  1.00  0.00           C
ATOM   4316  C2  CHO   619     175.242  19.920  22.729  1.00  0.00           C
ATOM   4317  ROH CHO   620     147.142 107.720  58.829  1.00  0.00            
ATOM   4318  R1  CHO   620     146.592 109.970  57.179  1.00  0.00            
ATOM   4319  R2  CHO   620     145.692 112.370  58.179  1.00  0.00            
ATOM   4320  R3  CHO   620     147.842 113.370  56.879  1.00  0.00            
ATOM   4321  R4  CHO   620     146.192 115.720  57.429  1.00  0.00            
ATOM   4322  R5  CHO   620     146.992 115.120  55.479  1.00  0.00            
ATOM   4323  C1  CHO   620     148.542 118.570  55.729  1.00  0.00           C
ATOM   4324  C2  CHO   620     152.192 120.820  57.879  1.00  0.00           C
ATOM   4325  ROH CHO   621     204.042  40.920  41.479  1.00  0.00            
ATOM   4326  R1  CHO   621     204.642  39.920  38.929  1.00  0.00            
ATOM   4327  R2  CHO   621     202.942  38.270  37.529  1.00  0.00            
ATOM   4328  R3  CHO   621     203.192  40.170  35.579  1.00  0.00            
ATOM   4329  R4  CHO   621     202.242  37.820  34.179  1.00  0.00            
ATOM   4330  R5  CHO   621     203.992  38.970  33.679  1.00  0.00            
ATOM   4331  C1  CHO   621     202.042  39.320  30.429  1.00  0.00           C
ATOM   4332  C2  CHO   621     198.492  40.420  27.679  1.00  0.00           C
ATOM   4333  ROH CHO   622     114.992  94.570  35.329  1.00  0.00            
ATOM   4334  R1  CHO   622     115.592  94.670  38.129  1.00  0.00            
ATOM   4335  R2  CHO   622     115.892  92.370  39.629  1.00  0.00            
ATOM   4336  R3  CHO   622     118.292  93.570  40.329  1.00  0.00            
ATOM   4337  R4  CHO   622     118.042  91.270  42.129  1.00  0.00            
ATOM   4338  R5  CHO   622     118.392  93.320  42.679  1.00  0.00            
ATOM   4339  C1  CHO   622     121.542  91.720  44.179  1.00  0.00           C
ATOM   4340  C2  CHO   622     125.192  89.620  45.229  1.00  0.00           C
ATOM   4341  ROH CHO   623     116.092 148.770  36.329  1.00  0.00            
ATOM   4342  R1  CHO   623     115.042 147.620  38.679  1.00  0.00            
ATOM   4343  R2  CHO   623     116.142 148.020  41.129  1.00  0.00            
ATOM   4344  R3  CHO   623     113.642 148.820  41.829  1.00  0.00            
ATOM   4345  R4  CHO   623     115.092 148.720  44.379  1.00  0.00            
ATOM   4346  R5  CHO   623     113.192 147.720  43.879  1.00  0.00            
ATOM   4347  C1  CHO   623     112.092 149.870  46.829  1.00  0.00           C
ATOM   4348  C2  CHO   623     113.442 152.570  50.379  1.00  0.00           C
ATOM   4349  ROH CHO   624     116.042  48.220  57.679  1.00  0.00            
ATOM   4350  R1  CHO   624     114.842  48.620  55.129  1.00  0.00            
ATOM   4351  R2  CHO   624     115.542  50.670  53.479  1.00  0.00            
ATOM   4352  R3  CHO   624     115.892  48.670  51.679  1.00  0.00            
ATOM   4353  R4  CHO   624     115.292  51.020  50.029  1.00  0.00            
ATOM   4354  R5  CHO   624     114.292  49.120  49.929  1.00  0.00            
ATOM   4355  C1  CHO   624     115.492  49.370  46.329  1.00  0.00           C
ATOM   4356  C2  CHO   624     113.142  51.270  44.879  1.00  0.00           C
ATOM   4357  ROH CHO   625     131.692 156.270  31.179  1.00  0.00            
ATOM   4358  R1  CHO   625     131.542 157.020  28.429  1.00  0.00            
ATOM   4359  R2  CHO   625     133.392 156.270  26.579  1.00  0.00            
ATOM   4360  R3  CHO   625     131.242 155.270  25.229  1.00  0.00            
ATOM   4361  R4  CHO   625     133.092 156.070  23.129  1.00  0.00            
ATOM   4362  R5  CHO   625     131.042 156.720  23.329  1.00  0.00            
ATOM   4363  C1  CHO   625     130.892 155.070  19.879  1.00  0.00           C
ATOM   4364  C2  CHO   625     132.892 156.020  17.379  1.00  0.00           C
ATOM   4365  ROH CHO   626     137.342 124.020  60.779  1.00  0.00            
ATOM   4366  R1  CHO   626     134.692 123.320  60.029  1.00  0.00            
ATOM   4367  R2  CHO   626     133.642 123.920  57.529  1.00  0.00            
ATOM   4368  R3  CHO   626     133.092 121.270  57.479  1.00  0.00            
ATOM   4369  R4  CHO   626     130.442 122.570  57.529  1.00  0.00            
ATOM   4370  R5  CHO   626     131.142 121.020  58.879  1.00  0.00            
ATOM   4371  C1  CHO   626     128.092 119.270  57.429  1.00  0.00           C
ATOM   4372  C2  CHO   626     125.292 117.420  59.279  1.00  0.00           C
ATOM   4373  ROH CHO   627      40.142  95.820  39.529  1.00  0.00            
ATOM   4374  R1  CHO   627      38.592  95.720  41.879  1.00  0.00            
ATOM   4375  R2  CHO   627      37.492  93.370  42.879  1.00  0.00            
ATOM   4376  R3  CHO   627      38.842  94.070  45.129  1.00  0.00            
ATOM   4377  R4  CHO   627      36.492  92.620  46.079  1.00  0.00            
ATOM   4378  R5  CHO   627      37.092  94.620  46.679  1.00  0.00            
ATOM   4379  C1  CHO   627      37.092  92.820  50.079  1.00  0.00           C
ATOM   4380  C2  CHO   627      38.992  94.470  53.929  1.00  0.00           C
ATOM   4381  ROH CHO   628      90.142 202.170  34.079  1.00  0.00            
ATOM   4382  R1  CHO   628      88.642 204.320  32.929  1.00  0.00            
ATOM   4383  R2  CHO   628      89.692 205.920  30.929  1.00  0.00            
ATOM   4384  R3  CHO   628      87.442 205.120  29.579  1.00  0.00            
ATOM   4385  R4  CHO   628      88.692 207.070  27.779  1.00  0.00            
ATOM   4386  R5  CHO   628      86.642 207.120  28.479  1.00  0.00            
ATOM   4387  C1  CHO   628      86.042 206.970  24.729  1.00  0.00           C
ATOM   4388  C2  CHO   628      84.592 206.570  21.679  1.00  0.00           C
ATOM   4389  ROH CHO   629     165.242  76.170  39.329  1.00  0.00            
ATOM   4390  R1  CHO   629     164.042  75.020  37.029  1.00  0.00            
ATOM   4391  R2  CHO   629     161.492  75.620  36.229  1.00  0.00            
ATOM   4392  R3  CHO   629     162.742  76.220  33.879  1.00  0.00            
ATOM   4393  R4  CHO   629     159.842  76.120  33.179  1.00  0.00            
ATOM   4394  R5  CHO   629     161.442  75.020  32.229  1.00  0.00            
ATOM   4395  C1  CHO   629     160.092  76.970  29.229  1.00  0.00           C
ATOM   4396  C2  CHO   629     156.542  74.570  27.829  1.00  0.00           C
ATOM   4397  ROH CHO   630     222.692 169.670  43.179  1.00  0.00            
ATOM   4398  R1  CHO   630     221.942 171.870  44.779  1.00  0.00            
ATOM   4399  R2  CHO   630     219.492 172.070  46.029  1.00  0.00            
ATOM   4400  R3  CHO   630     220.992 172.420  48.279  1.00  0.00            
ATOM   4401  R4  CHO   630     218.292 173.170  49.079  1.00  0.00            
ATOM   4402  R5  CHO   630     220.042 174.420  49.279  1.00  0.00            
ATOM   4403  C1  CHO   630     218.992 174.170  52.929  1.00  0.00           C
ATOM   4404  C2  CHO   630     216.342 175.220  56.129  1.00  0.00           C
ATOM   4405  ROH CHO   631      18.092 114.320  27.529  1.00  0.00            
ATOM   4406  R1  CHO   631      17.792 113.270  30.129  1.00  0.00            
ATOM   4407  R2  CHO   631      19.342 114.070  32.279  1.00  0.00            
ATOM   4408  R3  CHO   631      16.942 114.570  33.429  1.00  0.00            
ATOM   4409  R4  CHO   631      18.942 114.670  35.629  1.00  0.00            
ATOM   4410  R5  CHO   631      17.092 113.470  35.579  1.00  0.00            
ATOM   4411  C1  CHO   631      16.442 115.520  38.679  1.00  0.00           C
ATOM   4412  C2  CHO   631      18.942 116.670  41.529  1.00  0.00           C
ATOM   4413  ROH CHO   632      41.442  46.620  38.629  1.00  0.00            
ATOM   4414  R1  CHO   632      41.292  44.920  36.379  1.00  0.00            
ATOM   4415  R2  CHO   632      40.842  45.870  33.779  1.00  0.00            
ATOM   4416  R3  CHO   632      43.142  44.470  33.229  1.00  0.00            
ATOM   4417  R4  CHO   632      41.842  44.820  30.629  1.00  0.00            
ATOM   4418  R5  CHO   632      42.492  42.920  31.529  1.00  0.00            
ATOM   4419  C1  CHO   632      44.542  42.920  28.279  1.00  0.00           C
ATOM   4420  C2  CHO   632      44.892  45.770  25.129  1.00  0.00           C
ATOM   4421  ROH CHO   633     133.992 166.620  16.829  1.00  0.00            
ATOM   4422  R1  CHO   633     133.692 165.620  19.429  1.00  0.00            
ATOM   4423  R2  CHO   633     135.492 166.120  21.429  1.00  0.00            
ATOM   4424  R3  CHO   633     133.242 166.970  22.779  1.00  0.00            
ATOM   4425  R4  CHO   633     135.392 167.070  24.779  1.00  0.00            
ATOM   4426  R5  CHO   633     133.492 166.020  24.979  1.00  0.00            
ATOM   4427  C1  CHO   633     133.242 168.420  27.929  1.00  0.00           C
ATOM   4428  C2  CHO   633     136.192 170.420  29.679  1.00  0.00           C
ATOM   4429  ROH CHO   634     103.692 138.970  36.529  1.00  0.00            
ATOM   4430  R1  CHO   634     104.842 138.070  38.979  1.00  0.00            
ATOM   4431  R2  CHO   634     106.592 139.620  40.429  1.00  0.00            
ATOM   4432  R3  CHO   634     104.842 139.170  42.429  1.00  0.00            
ATOM   4433  R4  CHO   634     107.042 140.620  43.729  1.00  0.00            
ATOM   4434  R5  CHO   634     106.192 138.670  44.379  1.00  0.00            
ATOM   4435  C1  CHO   634     105.642 140.770  47.529  1.00  0.00           C
ATOM   4436  C2  CHO   634     107.842 141.570  50.129  1.00  0.00           C
ATOM   4437  ROH CHO   635      92.142 230.670  35.929  1.00  0.00            
ATOM   4438  R1  CHO   635      93.142 228.570  37.579  1.00  0.00            
ATOM   4439  R2  CHO   635      95.842 228.420  38.279  1.00  0.00            
ATOM   4440  R3  CHO   635      94.842 228.320  40.779  1.00  0.00            
ATOM   4441  R4  CHO   635      97.492 227.170  41.029  1.00  0.00            
ATOM   4442  R5  CHO   635      95.642 226.270  41.679  1.00  0.00            
ATOM   4443  C1  CHO   635      97.542 226.370  44.979  1.00  0.00           C
ATOM   4444  C2  CHO   635     100.542 224.870  47.929  1.00  0.00           C
ATOM   4445  ROH CHO   636     145.592 212.270  41.479  1.00  0.00            
ATOM   4446  R1  CHO   636     144.592 212.820  38.879  1.00  0.00            
ATOM   4447  R2  CHO   636     145.092 215.220  37.579  1.00  0.00            
ATOM   4448  R3  CHO   636     146.042 213.570  35.629  1.00  0.00            
ATOM   4449  R4  CHO   636     145.242 216.020  34.229  1.00  0.00            
ATOM   4450  R5  CHO   636     144.642 213.970  33.729  1.00  0.00            
ATOM   4451  C1  CHO   636     146.242 214.970  30.429  1.00  0.00           C
ATOM   4452  C2  CHO   636     146.142 217.770  28.629  1.00  0.00           C
ATOM   4453  ROH CHO   637     153.442 159.320  39.479  1.00  0.00            
ATOM   4454  R1  CHO   637     151.042 160.720  38.879  1.00  0.00            
ATOM   4455  R2  CHO   637     148.542 159.720  39.629  1.00  0.00            
ATOM   4456  R3  CHO   637     148.292 162.170  40.779  1.00  0.00            
ATOM   4457  R4  CHO   637     145.592 161.070  40.879  1.00  0.00            
ATOM   4458  R5  CHO   637     146.142 162.970  40.079  1.00  0.00            
ATOM   4459  C1  CHO   637     143.642 164.120  42.729  1.00  0.00           C
ATOM   4460  C2  CHO   637     142.042 166.170  45.979  1.00  0.00           C
ATOM   4461  ROH CHO   638      11.092 141.270  26.629  1.00  0.00            
ATOM   4462  R1  CHO   638      11.742 142.270  29.229  1.00  0.00            
ATOM   4463  R2  CHO   638      10.392 144.370  30.379  1.00  0.00            
ATOM   4464  R3  CHO   638      10.042 142.620  32.429  1.00  0.00            
ATOM   4465  R4  CHO   638       9.342 145.220  33.529  1.00  0.00            
ATOM   4466  R5  CHO   638      10.742 143.820  34.329  1.00  0.00            
ATOM   4467  C1  CHO   638       8.342 144.070  37.279  1.00  0.00           C
ATOM   4468  C2  CHO   638       4.692 144.470  37.229  1.00  0.00           C
ATOM   4469  ROH CHO   639     204.492 117.470  40.629  1.00  0.00            
ATOM   4470  R1  CHO   639     205.092 116.970  37.879  1.00  0.00            
ATOM   4471  R2  CHO   639     203.092 116.370  36.029  1.00  0.00            
ATOM   4472  R3  CHO   639     204.192 118.470  34.679  1.00  0.00            
ATOM   4473  R4  CHO   639     202.442 117.170  32.729  1.00  0.00            
ATOM   4474  R5  CHO   639     204.542 117.670  32.479  1.00  0.00            
ATOM   4475  C1  CHO   639     203.042 119.620  29.579  1.00  0.00           C
ATOM   4476  C2  CHO   639     201.042 120.520  28.229  1.00  0.00           C
ATOM   4477  ROH CHO   640     160.442 124.620  58.379  1.00  0.00            
ATOM   4478  R1  CHO   640     161.142 124.020  55.729  1.00  0.00            
ATOM   4479  R2  CHO   640     160.992 121.470  54.679  1.00  0.00            
ATOM   4480  R3  CHO   640     159.442 122.670  52.779  1.00  0.00            
ATOM   4481  R4  CHO   640     160.142 120.070  51.629  1.00  0.00            
ATOM   4482  R5  CHO   640     160.442 121.970  50.729  1.00  0.00            
ATOM   4483  C1  CHO   640     158.192 120.320  48.129  1.00  0.00           C
ATOM   4484  C2  CHO   640     159.492 119.170  45.329  1.00  0.00           C
ATOM   4485  ROH CHO   641      21.092 104.320  22.429  1.00  0.00            
ATOM   4486  R1  CHO   641      22.692 103.920  24.729  1.00  0.00            
ATOM   4487  R2  CHO   641      23.792 105.970  26.179  1.00  0.00            
ATOM   4488  R3  CHO   641      22.542 104.720  28.229  1.00  0.00            
ATOM   4489  R4  CHO   641      24.442 106.570  29.529  1.00  0.00            
ATOM   4490  R5  CHO   641      24.242 104.420  29.879  1.00  0.00            
ATOM   4491  C1  CHO   641      23.592 105.770  33.379  1.00  0.00           C
ATOM   4492  C2  CHO   641      26.892 106.570  34.679  1.00  0.00           C
ATOM   4493  ROH CHO   642     211.492  36.920  28.479  1.00  0.00            
ATOM   4494  R1  CHO   642     212.442  35.020  30.379  1.00  0.00            
ATOM   4495  R2  CHO   642     212.142  35.320  33.079  1.00  0.00            
ATOM   4496  R3  CHO   642     210.992  32.870  32.929  1.00  0.00            
ATOM   4497  R4  CHO   642     211.442  33.320  35.829  1.00  0.00            
ATOM   4498  R5  CHO   642     212.092  31.620  34.629  1.00  0.00            
ATOM   4499  C1  CHO   642     209.942  29.870  37.229  1.00  0.00           C
ATOM   4500  C2  CHO   642     211.392  27.270  38.029  1.00  0.00           C
ATOM   4501  ROH CHO   643     117.792 125.520  45.979  1.00  0.00            
ATOM   4502  R1  CHO   643     118.492 124.770  48.579  1.00  0.00            
ATOM   4503  R2  CHO   643     121.092 125.020  49.529  1.00  0.00            
ATOM   4504  R3  CHO   643     119.892 126.470  51.479  1.00  0.00            
ATOM   4505  R4  CHO   643     122.442 125.520  52.679  1.00  0.00            
ATOM   4506  R5  CHO   643     120.442 125.270  53.529  1.00  0.00            
ATOM   4507  C1  CHO   643     122.092 127.170  56.379  1.00  0.00           C
ATOM   4508  C2  CHO   643     120.842 126.570  61.079  1.00  0.00           C
ATOM   4509  ROH CHO   644     193.192 126.920  28.429  1.00  0.00            
ATOM   4510  R1  CHO   644     192.942 128.470  30.779  1.00  0.00            
ATOM   4511  R2  CHO   644     194.742 130.470  31.429  1.00  0.00            
ATOM   4512  R3  CHO   644     192.492 131.970  31.629  1.00  0.00            
ATOM   4513  R4  CHO   644     194.192 132.870  33.829  1.00  0.00            
ATOM   4514  R5  CHO   644     192.142 132.170  33.979  1.00  0.00            
ATOM   4515  C1  CHO   644     191.742 135.670  35.479  1.00  0.00           C
ATOM   4516  C2  CHO   644     190.042 133.320  39.029  1.00  0.00           C
ATOM   4517  ROH CHO   645      94.392  59.120  53.079  1.00  0.00            
ATOM   4518  R1  CHO   645      95.642  61.370  51.879  1.00  0.00            
ATOM   4519  R2  CHO   645      96.492  63.520  53.379  1.00  0.00            
ATOM   4520  R3  CHO   645      98.892  63.020  52.229  1.00  0.00            
ATOM   4521  R4  CHO   645      99.242  65.620  53.579  1.00  0.00            
ATOM   4522  R5  CHO   645      99.592  65.170  51.429  1.00  0.00            
ATOM   4523  C1  CHO   645     103.092  66.370  52.529  1.00  0.00           C
ATOM   4524  C2  CHO   645     106.192  67.070  54.379  1.00  0.00           C
ATOM   4525  ROH CHO   646     127.692 143.570  20.379  1.00  0.00            
ATOM   4526  R1  CHO   646     129.492 144.320  22.429  1.00  0.00            
ATOM   4527  R2  CHO   646     128.692 145.770  24.629  1.00  0.00            
ATOM   4528  R3  CHO   646     129.842 143.670  25.979  1.00  0.00            
ATOM   4529  R4  CHO   646     129.642 145.820  27.979  1.00  0.00            
ATOM   4530  R5  CHO   646     131.442 144.720  27.429  1.00  0.00            
ATOM   4531  C1  CHO   646     131.292 143.970  31.129  1.00  0.00           C
ATOM   4532  C2  CHO   646     132.092 145.420  33.679  1.00  0.00           C
ATOM   4533  ROH CHO   647      57.792 207.520  33.529  1.00  0.00            
ATOM   4534  R1  CHO   647      56.342 206.470  31.379  1.00  0.00            
ATOM   4535  R2  CHO   647      55.642 207.970  29.129  1.00  0.00            
ATOM   4536  R3  CHO   647      56.892 205.920  27.829  1.00  0.00            
ATOM   4537  R4  CHO   647      55.342 207.370  25.779  1.00  0.00            
ATOM   4538  R5  CHO   647      55.242 205.220  26.179  1.00  0.00            
ATOM   4539  C1  CHO   647      56.292 205.120  22.529  1.00  0.00           C
ATOM   4540  C2  CHO   647      57.042 206.720  18.529  1.00  0.00           C
ATOM   4541  ROH CHO   648      84.792 182.820  32.829  1.00  0.00            
ATOM   4542  R1  CHO   648      85.192 181.970  35.529  1.00  0.00            
ATOM   4543  R2  CHO   648      84.642 183.570  37.679  1.00  0.00            
ATOM   4544  R3  CHO   648      83.092 181.470  38.479  1.00  0.00            
ATOM   4545  R4  CHO   648      83.692 182.920  40.929  1.00  0.00            
ATOM   4546  R5  CHO   648      84.042 180.820  40.529  1.00  0.00            
ATOM   4547  C1  CHO   648      81.742 180.520  43.579  1.00  0.00           C
ATOM   4548  C2  CHO   648      81.692 182.120  46.479  1.00  0.00           C
ATOM   4549  ROH CHO   649     118.292  41.170  26.379  1.00  0.00            
ATOM   4550  R1  CHO   649     118.592  43.720  25.179  1.00  0.00            
ATOM   4551  R2  CHO   649     118.142  46.070  26.529  1.00  0.00            
ATOM   4552  R3  CHO   649     120.692  46.670  25.729  1.00  0.00            
ATOM   4553  R4  CHO   649     119.542  49.220  26.579  1.00  0.00            
ATOM   4554  R5  CHO   649     120.492  48.770  24.679  1.00  0.00            
ATOM   4555  C1  CHO   649     122.742  51.620  25.879  1.00  0.00           C
ATOM   4556  C2  CHO   649     123.442  54.070  22.829  1.00  0.00           C
ATOM   4557  ROH CHO   650     213.842 190.720  49.279  1.00  0.00            
ATOM   4558  R1  CHO   650     214.542 191.670  46.729  1.00  0.00            
ATOM   4559  R2  CHO   650     217.142 192.170  45.979  1.00  0.00            
ATOM   4560  R3  CHO   650     216.592 190.470  43.929  1.00  0.00            
ATOM   4561  R4  CHO   650     218.542 192.370  42.829  1.00  0.00            
ATOM   4562  R5  CHO   650     216.542 191.870  41.979  1.00  0.00            
ATOM   4563  C1  CHO   650     218.742 190.870  39.029  1.00  0.00           C
ATOM   4564  C2  CHO   650     218.692 192.470  35.729  1.00  0.00           C
ATOM   4565  ROH CHO   651      10.192 193.170  18.679  1.00  0.00            
ATOM   4566  R1  CHO   651      10.842 192.220  21.279  1.00  0.00            
ATOM   4567  R2  CHO   651      12.392 193.720  23.079  1.00  0.00            
ATOM   4568  R3  CHO   651      10.242 193.270  24.729  1.00  0.00            
ATOM   4569  R4  CHO   651      12.542 193.470  26.529  1.00  0.00            
ATOM   4570  R5  CHO   651      11.092 191.870  26.429  1.00  0.00            
ATOM   4571  C1  CHO   651      10.592 192.920  30.079  1.00  0.00           C
ATOM   4572  C2  CHO   651      10.542 192.470  33.079  1.00  0.00           C
ATOM   4573  ROH CHO   652      74.542  16.320  51.979  1.00  0.00            
ATOM   4574  R1  CHO   652      72.542  16.470  49.929  1.00  0.00            
ATOM   4575  R2  CHO   652      72.642  18.320  47.929  1.00  0.00            
ATOM   4576  R3  CHO   652      72.442  16.170  46.329  1.00  0.00            
ATOM   4577  R4  CHO   652      71.892  18.420  44.579  1.00  0.00            
ATOM   4578  R5  CHO   652      70.642  16.670  44.829  1.00  0.00            
ATOM   4579  C1  CHO   652      71.292  16.420  41.079  1.00  0.00           C
ATOM   4580  C2  CHO   652      73.542  15.570  39.029  1.00  0.00           C
ATOM   4581  ROH CHO   653      20.942 162.120  46.729  1.00  0.00            
ATOM   4582  R1  CHO   653      20.292 164.570  45.429  1.00  0.00            
ATOM   4583  R2  CHO   653      22.042 165.770  43.629  1.00  0.00            
ATOM   4584  R3  CHO   653      19.892 165.620  41.979  1.00  0.00            
ATOM   4585  R4  CHO   653      21.792 167.370  40.579  1.00  0.00            
ATOM   4586  R5  CHO   653      19.742 167.820  41.029  1.00  0.00            
ATOM   4587  C1  CHO   653      19.642 168.170  37.229  1.00  0.00           C
ATOM   4588  C2  CHO   653      21.092 167.320  33.079  1.00  0.00           C
ATOM   4589  ROH CHO   654     219.142 226.470  20.729  1.00  0.00            
ATOM   4590  R1  CHO   654     216.492 225.470  20.729  1.00  0.00            
ATOM   4591  R2  CHO   654     214.642 226.170  22.629  1.00  0.00            
ATOM   4592  R3  CHO   654     213.142 226.770  20.429  1.00  0.00            
ATOM   4593  R4  CHO   654     211.192 226.470  22.579  1.00  0.00            
ATOM   4594  R5  CHO   654     211.142 225.470  20.679  1.00  0.00            
ATOM   4595  C1  CHO   654     207.792 227.220  20.529  1.00  0.00           C
ATOM   4596  C2  CHO   654     205.142 225.720  21.779  1.00  0.00           C
ATOM   4597  ROH CHO   655      57.742  44.620  38.079  1.00  0.00            
ATOM   4598  R1  CHO   655      55.742  43.220  36.679  1.00  0.00            
ATOM   4599  R2  CHO   655      54.142  44.420  34.779  1.00  0.00            
ATOM   4600  R3  CHO   655      55.042  42.420  33.179  1.00  0.00            
ATOM   4601  R4  CHO   655      52.642  43.370  31.829  1.00  0.00            
ATOM   4602  R5  CHO   655      53.092  41.320  32.429  1.00  0.00            
ATOM   4603  C1  CHO   655      52.642  40.920  28.629  1.00  0.00           C
ATOM   4604  C2  CHO   655      53.242  39.670  24.829  1.00  0.00           C
ATOM   4605  ROH CHO   656     122.142 189.370  15.079  1.00  0.00            
ATOM   4606  R1  CHO   656     123.142 189.470  17.779  1.00  0.00            
ATOM   4607  R2  CHO   656     121.742 190.670  19.829  1.00  0.00            
ATOM   4608  R3  CHO   656     122.092 188.220  21.029  1.00  0.00            
ATOM   4609  R4  CHO   656     121.942 190.170  23.229  1.00  0.00            
ATOM   4610  R5  CHO   656     123.542 188.720  22.879  1.00  0.00            
ATOM   4611  C1  CHO   656     122.392 187.620  26.329  1.00  0.00           C
ATOM   4612  C2  CHO   656     121.992 188.070  30.629  1.00  0.00           C
ATOM   4613  ROH CHO   657      20.142 147.970  57.129  1.00  0.00            
ATOM   4614  R1  CHO   657      20.542 148.620  54.379  1.00  0.00            
ATOM   4615  R2  CHO   657      19.292 147.270  52.329  1.00  0.00            
ATOM   4616  R3  CHO   657      18.542 149.770  51.629  1.00  0.00            
ATOM   4617  R4  CHO   657      19.242 148.470  49.079  1.00  0.00            
ATOM   4618  R5  CHO   657      20.042 150.370  49.829  1.00  0.00            
ATOM   4619  C1  CHO   657      18.542 151.520  46.529  1.00  0.00           C
ATOM   4620  C2  CHO   657      19.592 153.220  42.529  1.00  0.00           C
ATOM   4621  ROH CHO   658     128.542 137.620  42.779  1.00  0.00            
ATOM   4622  R1  CHO   658     126.542 139.120  44.129  1.00  0.00            
ATOM   4623  R2  CHO   658     124.592 137.920  45.679  1.00  0.00            
ATOM   4624  R3  CHO   658     125.492 139.670  47.529  1.00  0.00            
ATOM   4625  R4  CHO   658     122.592 139.520  47.979  1.00  0.00            
ATOM   4626  R5  CHO   658     123.792 141.320  47.679  1.00  0.00            
ATOM   4627  C1  CHO   658     122.292 142.120  51.079  1.00  0.00           C
ATOM   4628  C2  CHO   658     119.042 144.670  50.879  1.00  0.00           C
ATOM   4629  ROH CHO   659     128.642 104.920  32.479  1.00  0.00            
ATOM   4630  R1  CHO   659     129.392 102.970  34.429  1.00  0.00            
ATOM   4631  R2  CHO   659     128.442 102.970  37.029  1.00  0.00            
ATOM   4632  R3  CHO   659     127.742 100.420  36.429  1.00  0.00            
ATOM   4633  R4  CHO   659     127.042 100.720  39.229  1.00  0.00            
ATOM   4634  R5  CHO   659     128.292  99.170  38.379  1.00  0.00            
ATOM   4635  C1  CHO   659     125.542  97.020  39.979  1.00  0.00           C
ATOM   4636  C2  CHO   659     126.242  93.370  41.779  1.00  0.00           C
ATOM   4637  ROH CHO   660     126.792  30.020  24.079  1.00  0.00            
ATOM   4638  R1  CHO   660     126.142  29.770  26.829  1.00  0.00            
ATOM   4639  R2  CHO   660     128.042  29.670  28.779  1.00  0.00            
ATOM   4640  R3  CHO   660     126.592  31.670  29.879  1.00  0.00            
ATOM   4641  R4  CHO   660     127.392  30.070  32.179  1.00  0.00            
ATOM   4642  R5  CHO   660     125.392  30.670  31.679  1.00  0.00            
ATOM   4643  C1  CHO   660     125.692  32.220  35.129  1.00  0.00           C
ATOM   4644  C2  CHO   660     122.442  32.020  37.479  1.00  0.00           C
ATOM   4645  ROH CHO   661      27.192  52.620  29.129  1.00  0.00            
ATOM   4646  R1  CHO   661      26.392  51.270  31.529  1.00  0.00            
ATOM   4647  R2  CHO   661      25.692  52.670  33.829  1.00  0.00            
ATOM   4648  R3  CHO   661      23.442  51.120  33.629  1.00  0.00            
ATOM   4649  R4  CHO   661      23.842  51.470  36.479  1.00  0.00            
ATOM   4650  R5  CHO   661      23.592  49.620  35.429  1.00  0.00            
ATOM   4651  C1  CHO   661      20.642  49.370  37.879  1.00  0.00           C
ATOM   4652  C2  CHO   661      20.742  50.570  41.529  1.00  0.00           C
ATOM   4653  ROH CHO   662      48.742 221.820  44.979  1.00  0.00            
ATOM   4654  R1  CHO   662      49.742 224.420  45.479  1.00  0.00            
ATOM   4655  R2  CHO   662      48.792 226.020  47.529  1.00  0.00            
ATOM   4656  R3  CHO   662      51.392 226.120  48.229  1.00  0.00            
ATOM   4657  R4  CHO   662      50.192 228.520  49.379  1.00  0.00            
ATOM   4658  R5  CHO   662      51.942 228.470  48.079  1.00  0.00            
ATOM   4659  C1  CHO   662      53.492 230.120  51.079  1.00  0.00           C
ATOM   4660  C2  CHO   662      53.492 230.920  54.829  1.00  0.00           C
ATOM   4661  ROH CHO   663      21.792 107.620  43.379  1.00  0.00            
ATOM   4662  R1  CHO   663      18.992 107.270  43.379  1.00  0.00            
ATOM   4663  R2  CHO   663      17.642 106.370  45.579  1.00  0.00            
ATOM   4664  R3  CHO   663      16.142 108.620  45.179  1.00  0.00            
ATOM   4665  R4  CHO   663      14.692 107.070  47.229  1.00  0.00            
ATOM   4666  R5  CHO   663      13.892 107.870  45.329  1.00  0.00            
ATOM   4667  C1  CHO   663      11.592 109.620  47.829  1.00  0.00           C
ATOM   4668  C2  CHO   663       9.942 108.870  51.279  1.00  0.00           C
ATOM   4669  ROH CHO   664      55.942  83.020  41.679  1.00  0.00            
ATOM   4670  R1  CHO   664      56.192  83.920  44.379  1.00  0.00            
ATOM   4671  R2  CHO   664      54.042  83.970  46.079  1.00  0.00            
ATOM   4672  R3  CHO   664      55.692  82.470  47.679  1.00  0.00            
ATOM   4673  R4  CHO   664      53.542  83.320  49.479  1.00  0.00            
ATOM   4674  R5  CHO   664      55.692  83.620  49.779  1.00  0.00            
ATOM   4675  C1  CHO   664      54.842  81.620  52.879  1.00  0.00           C
ATOM   4676  C2  CHO   664      55.792  80.970  56.579  1.00  0.00           C
ATOM   4677  ROH CHO   665      46.292 212.670  21.579  1.00  0.00            
ATOM   4678  R1  CHO   665      46.542 211.670  24.229  1.00  0.00            
ATOM   4679  R2  CHO   665      46.792 213.370  26.429  1.00  0.00            
ATOM   4680  R3  CHO   665      44.692 211.920  27.329  1.00  0.00            
ATOM   4681  R4  CHO   665      46.092 212.770  29.729  1.00  0.00            
ATOM   4682  R5  CHO   665      45.542 210.720  29.229  1.00  0.00            
ATOM   4683  C1  CHO   665      43.692 211.120  32.529  1.00  0.00           C
ATOM   4684  C2  CHO   665      41.292 212.320  34.729  1.00  0.00           C
ATOM   4685  ROH CHO   666     100.942  41.320  57.079  1.00  0.00            
ATOM   4686  R1  CHO   666     101.492  43.370  55.229  1.00  0.00            
ATOM   4687  R2  CHO   666     101.992  42.820  52.529  1.00  0.00            
ATOM   4688  R3  CHO   666      99.992  44.570  52.129  1.00  0.00            
ATOM   4689  R4  CHO   666     101.242  44.320  49.529  1.00  0.00            
ATOM   4690  R5  CHO   666     100.892  46.170  50.579  1.00  0.00            
ATOM   4691  C1  CHO   666      98.942  46.870  47.379  1.00  0.00           C
ATOM   4692  C2  CHO   666      97.192  49.070  45.629  1.00  0.00           C
ATOM   4693  ROH CHO   667      72.192   0.970  52.779  1.00  0.00            
ATOM   4694  R1  CHO   667      72.892   2.720  50.629  1.00  0.00            
ATOM   4695  R2  CHO   667      72.942   1.870  47.979  1.00  0.00            
ATOM   4696  R3  CHO   667      71.242   3.970  47.629  1.00  0.00            
ATOM   4697  R4  CHO   667      72.192   3.270  44.929  1.00  0.00            
ATOM   4698  R5  CHO   667      72.242   5.220  45.829  1.00  0.00            
ATOM   4699  C1  CHO   667      70.142   6.020  42.779  1.00  0.00           C
ATOM   4700  C2  CHO   667      69.792   8.520  39.979  1.00  0.00           C
ATOM   4701  ROH CHO   668     129.992 102.720  63.429  1.00  0.00            
ATOM   4702  R1  CHO   668     128.642 102.620  60.979  1.00  0.00            
ATOM   4703  R2  CHO   668     126.092 103.620  60.629  1.00  0.00            
ATOM   4704  R3  CHO   668     127.242 104.970  58.579  1.00  0.00            
ATOM   4705  R4  CHO   668     124.392 105.070  57.979  1.00  0.00            
ATOM   4706  R5  CHO   668     125.992 104.370  56.679  1.00  0.00            
ATOM   4707  C1  CHO   668     124.492 107.170  54.579  1.00  0.00           C
ATOM   4708  C2  CHO   668     124.392 110.620  54.129  1.00  0.00           C
ATOM   4709  ROH CHO   669     120.892 112.520  33.329  1.00  0.00            
ATOM   4710  R1  CHO   669     119.142 110.820  34.779  1.00  0.00            
ATOM   4711  R2  CHO   669     117.542 111.670  36.829  1.00  0.00            
ATOM   4712  R3  CHO   669     115.592 110.520  35.329  1.00  0.00            
ATOM   4713  R4  CHO   669     114.692 110.170  38.129  1.00  0.00            
ATOM   4714  R5  CHO   669     114.892 108.620  36.629  1.00  0.00            
ATOM   4715  C1  CHO   669     111.242 108.220  37.479  1.00  0.00           C
ATOM   4716  C2  CHO   669     107.892 107.020  36.679  1.00  0.00           C
ATOM   4717  ROH CHO   670      65.192  80.770  53.679  1.00  0.00            
ATOM   4718  R1  CHO   670      65.242  79.370  51.229  1.00  0.00            
ATOM   4719  R2  CHO   670      64.192  76.870  50.929  1.00  0.00            
ATOM   4720  R3  CHO   670      62.792  78.020  48.879  1.00  0.00            
ATOM   4721  R4  CHO   670      62.942  75.170  48.129  1.00  0.00            
ATOM   4722  R5  CHO   670      63.542  76.870  46.929  1.00  0.00            
ATOM   4723  C1  CHO   670      60.892  75.370  44.629  1.00  0.00           C
ATOM   4724  C2  CHO   670      60.792  71.270  43.679  1.00  0.00           C
ATOM   4725  ROH CHO   671      45.992 177.720  49.329  1.00  0.00            
ATOM   4726  R1  CHO   671      47.042 179.570  47.429  1.00  0.00            
ATOM   4727  R2  CHO   671      46.242 179.620  44.829  1.00  0.00            
ATOM   4728  R3  CHO   671      45.742 182.270  45.379  1.00  0.00            
ATOM   4729  R4  CHO   671      46.042 182.170  42.429  1.00  0.00            
ATOM   4730  R5  CHO   671      47.142 183.420  43.829  1.00  0.00            
ATOM   4731  C1  CHO   671      45.492 186.070  41.579  1.00  0.00           C
ATOM   4732  C2  CHO   671      45.642 186.170  37.679  1.00  0.00           C
ATOM   4733  ROH CHO   672      79.592 144.670  48.729  1.00  0.00            
ATOM   4734  R1  CHO   672      79.342 143.170  46.329  1.00  0.00            
ATOM   4735  R2  CHO   672      78.092 144.220  44.079  1.00  0.00            
ATOM   4736  R3  CHO   672      80.442 143.570  42.879  1.00  0.00            
ATOM   4737  R4  CHO   672      78.392 143.370  40.779  1.00  0.00            
ATOM   4738  R5  CHO   672      79.842 141.820  41.329  1.00  0.00            
ATOM   4739  C1  CHO   672      80.792 142.270  37.679  1.00  0.00           C
ATOM   4740  C2  CHO   672      81.942 141.820  35.829  1.00  0.00           C
ATOM   4741  ROH CHO   673     166.292 209.420  30.079  1.00  0.00            
ATOM   4742  R1  CHO   673     166.842 209.270  32.879  1.00  0.00            
ATOM   4743  R2  CHO   673     169.042 210.420  34.029  1.00  0.00            
ATOM   4744  R3  CHO   673     167.192 211.570  35.629  1.00  0.00            
ATOM   4745  R4  CHO   673     169.642 211.670  37.179  1.00  0.00            
ATOM   4746  R5  CHO   673     167.742 210.820  37.829  1.00  0.00            
ATOM   4747  C1  CHO   673     168.292 213.470  40.579  1.00  0.00           C
ATOM   4748  C2  CHO   673     167.242 214.220  43.979  1.00  0.00           C
ATOM   4749  ROH CHO   674      50.792 173.320  17.529  1.00  0.00            
ATOM   4750  R1  CHO   674      51.442 172.120  20.029  1.00  0.00            
ATOM   4751  R2  CHO   674      53.892 171.070  20.629  1.00  0.00            
ATOM   4752  R3  CHO   674      53.792 172.770  22.729  1.00  0.00            
ATOM   4753  R4  CHO   674      54.592 170.170  23.879  1.00  0.00            
ATOM   4754  R5  CHO   674      52.942 171.420  24.529  1.00  0.00            
ATOM   4755  C1  CHO   674      54.892 171.270  27.779  1.00  0.00           C
ATOM   4756  C2  CHO   674      56.692 172.870  31.179  1.00  0.00           C
ATOM   4757  ROH CHO   675     130.442 174.570  34.879  1.00  0.00            
ATOM   4758  R1  CHO   675     130.592 175.270  37.629  1.00  0.00            
ATOM   4759  R2  CHO   675     131.292 173.420  39.579  1.00  0.00            
ATOM   4760  R3  CHO   675     133.142 175.370  40.229  1.00  0.00            
ATOM   4761  R4  CHO   675     132.792 173.820  42.679  1.00  0.00            
ATOM   4762  R5  CHO   675     132.592 175.970  42.429  1.00  0.00            
ATOM   4763  C1  CHO   675     135.392 175.820  45.079  1.00  0.00           C
ATOM   4764  C2  CHO   675     135.542 176.970  49.379  1.00  0.00           C
ATOM   4765  ROH CHO   676     226.592 208.470  20.229  1.00  0.00            
ATOM   4766  R1  CHO   676     226.342 207.520  22.879  1.00  0.00            
ATOM   4767  R2  CHO   676     227.592 208.770  25.029  1.00  0.00            
ATOM   4768  R3  CHO   676     225.042 208.820  26.029  1.00  0.00            
ATOM   4769  R4  CHO   676     226.792 209.120  28.379  1.00  0.00            
ATOM   4770  R5  CHO   676     225.242 207.620  28.129  1.00  0.00            
ATOM   4771  C1  CHO   676     223.992 209.320  31.279  1.00  0.00           C
ATOM   4772  C2  CHO   676     224.492 207.270  34.629  1.00  0.00           C
ATOM   4773  ROH CHO   677     122.592 150.570  17.229  1.00  0.00            
ATOM   4774  R1  CHO   677     120.642 149.520  18.979  1.00  0.00            
ATOM   4775  R2  CHO   677     118.742 147.720  18.179  1.00  0.00            
ATOM   4776  R3  CHO   677     119.692 146.220  20.229  1.00  0.00            
ATOM   4777  R4  CHO   677     117.192 144.920  19.529  1.00  0.00            
ATOM   4778  R5  CHO   677     117.792 145.620  21.479  1.00  0.00            
ATOM   4779  C1  CHO   677     117.192 141.920  22.229  1.00  0.00           C
ATOM   4780  C2  CHO   677     117.692 139.070  20.579  1.00  0.00           C
ATOM   4781  ROH CHO   678     157.742 132.970  57.279  1.00  0.00            
ATOM   4782  R1  CHO   678     157.042 132.420  54.579  1.00  0.00            
ATOM   4783  R2  CHO   678     158.342 133.720  52.479  1.00  0.00            
ATOM   4784  R3  CHO   678     158.792 131.170  51.629  1.00  0.00            
ATOM   4785  R4  CHO   678     159.592 132.870  49.379  1.00  0.00            
ATOM   4786  R5  CHO   678     158.192 131.220  49.329  1.00  0.00            
ATOM   4787  C1  CHO   678     160.792 129.970  46.779  1.00  0.00           C
ATOM   4788  C2  CHO   678     160.892 127.720  43.079  1.00  0.00           C
ATOM   4789  ROH CHO   679      80.892 225.170  35.279  1.00  0.00            
ATOM   4790  R1  CHO   679      80.492 224.770  32.529  1.00  0.00            
ATOM   4791  R2  CHO   679      78.692 226.220  31.079  1.00  0.00            
ATOM   4792  R3  CHO   679      80.842 226.770  29.479  1.00  0.00            
ATOM   4793  R4  CHO   679      78.592 226.570  27.629  1.00  0.00            
ATOM   4794  R5  CHO   679      80.442 225.470  27.529  1.00  0.00            
ATOM   4795  C1  CHO   679      80.542 227.270  24.129  1.00  0.00           C
ATOM   4796  C2  CHO   679      82.592 227.220  20.529  1.00  0.00           C
ATOM   4797  ROH CHO   680     150.692 128.120  43.579  1.00  0.00            
ATOM   4798  R1  CHO   680     151.492 129.270  41.129  1.00  0.00            
ATOM   4799  R2  CHO   680     152.692 127.820  39.129  1.00  0.00            
ATOM   4800  R3  CHO   680     150.692 128.920  37.629  1.00  0.00            
ATOM   4801  R4  CHO   680     152.692 128.020  35.679  1.00  0.00            
ATOM   4802  R5  CHO   680     151.792 130.020  35.829  1.00  0.00            
ATOM   4803  C1  CHO   680     150.792 129.120  32.279  1.00  0.00           C
ATOM   4804  C2  CHO   680     151.392 127.320  28.829  1.00  0.00           C
ATOM   4805  NC3 DPP   681     168.092 148.020  16.629  1.00  0.00           N
ATOM   4806  PO4 DPP   681     163.742 150.620  16.329  1.00  0.00           P
ATOM   4807  GL1 DPP   681     161.542 152.220  20.429  1.00  0.00            
ATOM   4808  GL2 DPP   681     159.692 149.720  22.279  1.00  0.00            
ATOM   4809  C1A DPP   681     160.442 154.520  24.829  1.00  0.00           C
ATOM   4810  C2A DPP   681     158.892 157.270  26.579  1.00  0.00           C
ATOM   4811  C3A DPP   681     158.042 158.270  30.179  1.00  0.00           C
ATOM   4812  C4A DPP   681     156.642 158.970  34.229  1.00  0.00           C
ATOM   4813  C1B DPP   681     163.142 150.470  26.179  1.00  0.00           C
ATOM   4814  C2B DPP   681     165.242 152.920  28.879  1.00  0.00           C
ATOM   4815  C3B DPP   681     168.742 152.420  32.529  1.00  0.00           C
ATOM   4816  C4B DPP   681     169.742 153.470  37.279  1.00  0.00           C
ATOM   4817  NC3 DPP   682     149.692 164.620   9.929  1.00  0.00           N
ATOM   4818  PO4 DPP   682     149.242 160.420  10.729  1.00  0.00           P
ATOM   4819  GL1 DPP   682     152.592 162.520  13.879  1.00  0.00            
ATOM   4820  GL2 DPP   682     151.792 161.320  16.679  1.00  0.00            
ATOM   4821  C1A DPP   682     152.292 166.320  16.779  1.00  0.00           C
ATOM   4822  C2A DPP   682     151.642 166.970  21.329  1.00  0.00           C
ATOM   4823  C3A DPP   682     152.192 168.620  24.579  1.00  0.00           C
ATOM   4824  C4A DPP   682     152.642 170.270  28.479  1.00  0.00           C
ATOM   4825  C1B DPP   682     152.242 161.270  20.479  1.00  0.00           C
ATOM   4826  C2B DPP   682     151.592 163.770  25.579  1.00  0.00           C
ATOM   4827  C3B DPP   682     151.992 165.320  29.579  1.00  0.00           C
ATOM   4828  C4B DPP   682     150.392 168.620  33.279  1.00  0.00           C
ATOM   4829  NC3 DPP   683      60.192  -0.530  17.779  1.00  0.00           N
ATOM   4830  PO4 DPP   683      56.792   2.670  18.329  1.00  0.00           P
ATOM   4831  GL1 DPP   683      55.692   5.820  21.529  1.00  0.00            
ATOM   4832  GL2 DPP   683      57.092   8.370  22.729  1.00  0.00            
ATOM   4833  C1A DPP   683      55.242   5.270  26.429  1.00  0.00           C
ATOM   4834  C2A DPP   683      56.042   3.120  29.629  1.00  0.00           C
ATOM   4835  C3A DPP   683      57.092   1.770  33.579  1.00  0.00           C
ATOM   4836  C4A DPP   683      59.942   3.970  35.979  1.00  0.00           C
ATOM   4837  C1B DPP   683      58.392   8.920  26.679  1.00  0.00           C
ATOM   4838  C2B DPP   683      57.292   7.520  30.729  1.00  0.00           C
ATOM   4839  C3B DPP   683      56.242   8.020  35.579  1.00  0.00           C
ATOM   4840  C4B DPP   683      53.992   7.670  39.079  1.00  0.00           C
ATOM   4841  NC3 DPP   684     181.992 111.070  22.829  1.00  0.00           N
ATOM   4842  PO4 DPP   684     177.792 108.020  21.829  1.00  0.00           P
ATOM   4843  GL1 DPP   684     178.992 108.470  26.479  1.00  0.00            
ATOM   4844  GL2 DPP   684     180.692 106.120  27.579  1.00  0.00            
ATOM   4845  C1A DPP   684     177.642 110.770  30.529  1.00  0.00           C
ATOM   4846  C2A DPP   684     176.342 110.420  34.629  1.00  0.00           C
ATOM   4847  C3A DPP   684     174.542 109.520  37.679  1.00  0.00           C
ATOM   4848  C4A DPP   684     173.242 107.770  41.379  1.00  0.00           C
ATOM   4849  C1B DPP   684     182.542 107.820  31.629  1.00  0.00           C
ATOM   4850  C2B DPP   684     181.342 109.970  34.079  1.00  0.00           C
ATOM   4851  C3B DPP   684     179.342 111.120  38.679  1.00  0.00           C
ATOM   4852  C4B DPP   684     176.142 113.570  40.679  1.00  0.00           C
ATOM   4853  NC3 DPP   685      90.542  17.770  17.629  1.00  0.00           N
ATOM   4854  PO4 DPP   685      94.692  18.870  17.679  1.00  0.00           P
ATOM   4855  GL1 DPP   685      94.392  16.670  21.079  1.00  0.00            
ATOM   4856  GL2 DPP   685      94.642  18.870  23.279  1.00  0.00            
ATOM   4857  C1A DPP   685      90.892  15.620  24.029  1.00  0.00           C
ATOM   4858  C2A DPP   685      90.392  14.070  27.379  1.00  0.00           C
ATOM   4859  C3A DPP   685      91.142  13.770  31.429  1.00  0.00           C
ATOM   4860  C4A DPP   685      91.892  14.820  35.229  1.00  0.00           C
ATOM   4861  C1B DPP   685      94.092  19.020  26.879  1.00  0.00           C
ATOM   4862  C2B DPP   685      93.092  18.270  30.829  1.00  0.00           C
ATOM   4863  C3B DPP   685      90.392  19.470  33.879  1.00  0.00           C
ATOM   4864  C4B DPP   685      89.392  18.170  37.829  1.00  0.00           C
ATOM   4865  NC3 DPP   686      49.242 177.770   8.729  1.00  0.00           N
ATOM   4866  PO4 DPP   686      48.992 175.470  12.129  1.00  0.00           P
ATOM   4867  GL1 DPP   686      51.492 177.170  14.629  1.00  0.00            
ATOM   4868  GL2 DPP   686      54.292 176.120  14.779  1.00  0.00            
ATOM   4869  C1A DPP   686      52.592 179.120  18.629  1.00  0.00           C
ATOM   4870  C2A DPP   686      54.692 177.720  22.479  1.00  0.00           C
ATOM   4871  C3A DPP   686      56.492 176.270  25.779  1.00  0.00           C
ATOM   4872  C4A DPP   686      57.792 177.570  29.029  1.00  0.00           C
ATOM   4873  C1B DPP   686      55.792 175.020  18.529  1.00  0.00           C
ATOM   4874  C2B DPP   686      58.142 174.170  21.779  1.00  0.00           C
ATOM   4875  C3B DPP   686      62.442 173.620  21.429  1.00  0.00           C
ATOM   4876  C4B DPP   686      65.442 171.720  24.179  1.00  0.00           C
ATOM   4877  NC3 DPP   687      31.242 138.420  21.329  1.00  0.00           N
ATOM   4878  PO4 DPP   687      33.092 141.120  18.029  1.00  0.00           P
ATOM   4879  GL1 DPP   687      31.642 143.170  22.579  1.00  0.00            
ATOM   4880  GL2 DPP   687      33.842 143.420  23.829  1.00  0.00            
ATOM   4881  C1A DPP   687      29.142 144.120  26.329  1.00  0.00           C
ATOM   4882  C2A DPP   687      29.142 147.420  30.029  1.00  0.00           C
ATOM   4883  C3A DPP   687      30.642 146.720  34.229  1.00  0.00           C
ATOM   4884  C4A DPP   687      31.892 147.520  38.429  1.00  0.00           C
ATOM   4885  C1B DPP   687      33.992 144.420  28.179  1.00  0.00           C
ATOM   4886  C2B DPP   687      35.292 145.270  32.629  1.00  0.00           C
ATOM   4887  C3B DPP   687      37.642 144.770  36.629  1.00  0.00           C
ATOM   4888  C4B DPP   687      36.342 145.370  40.429  1.00  0.00           C
ATOM   4889  NC3 DPP   688     197.042 141.020  18.379  1.00  0.00           N
ATOM   4890  PO4 DPP   688     201.642 142.420  18.779  1.00  0.00           P
ATOM   4891  GL1 DPP   688     203.742 143.820  22.929  1.00  0.00            
ATOM   4892  GL2 DPP   688     206.242 144.020  23.179  1.00  0.00            
ATOM   4893  C1A DPP   688     203.692 144.420  27.429  1.00  0.00           C
ATOM   4894  C2A DPP   688     203.492 143.920  32.179  1.00  0.00           C
ATOM   4895  C3A DPP   688     203.092 143.320  36.029  1.00  0.00           C
ATOM   4896  C4A DPP   688     204.542 144.270  40.279  1.00  0.00           C
ATOM   4897  C1B DPP   688     209.192 144.020  25.929  1.00  0.00           C
ATOM   4898  C2B DPP   688     208.742 145.020  30.779  1.00  0.00           C
ATOM   4899  C3B DPP   688     207.492 146.220  35.329  1.00  0.00           C
ATOM   4900  C4B DPP   688     206.742 149.370  38.579  1.00  0.00           C
ATOM   4901  NC3 DPP   689     204.392 153.220  20.729  1.00  0.00           N
ATOM   4902  PO4 DPP   689     207.492 157.170  20.879  1.00  0.00           P
ATOM   4903  GL1 DPP   689     207.592 155.770  24.879  1.00  0.00            
ATOM   4904  GL2 DPP   689     204.892 153.870  26.029  1.00  0.00            
ATOM   4905  C1A DPP   689     207.642 156.820  29.429  1.00  0.00           C
ATOM   4906  C2A DPP   689     209.092 158.370  33.829  1.00  0.00           C
ATOM   4907  C3A DPP   689     207.942 158.270  38.129  1.00  0.00           C
ATOM   4908  C4A DPP   689     204.492 156.720  41.029  1.00  0.00           C
ATOM   4909  C1B DPP   689     203.442 154.170  30.729  1.00  0.00           C
ATOM   4910  C2B DPP   689     200.492 152.720  33.929  1.00  0.00           C
ATOM   4911  C3B DPP   689     200.342 153.170  38.629  1.00  0.00           C
ATOM   4912  C4B DPP   689     203.142 152.020  41.629  1.00  0.00           C
ATOM   4913  NC3 DPP   690      79.192  54.420  27.679  1.00  0.00           N
ATOM   4914  PO4 DPP   690      79.692  58.920  25.679  1.00  0.00           P
ATOM   4915  GL1 DPP   690      80.092  61.070  29.329  1.00  0.00            
ATOM   4916  GL2 DPP   690      83.392  61.670  29.729  1.00  0.00            
ATOM   4917  C1A DPP   690      77.942  60.820  33.079  1.00  0.00           C
ATOM   4918  C2A DPP   690      77.542  59.870  36.279  1.00  0.00           C
ATOM   4919  C3A DPP   690      77.642  57.370  39.329  1.00  0.00           C
ATOM   4920  C4A DPP   690      74.542  56.070  42.379  1.00  0.00           C
ATOM   4921  C1B DPP   690      81.992  63.320  33.729  1.00  0.00           C
ATOM   4922  C2B DPP   690      82.492  67.620  35.779  1.00  0.00           C
ATOM   4923  C3B DPP   690      83.992  69.520  40.029  1.00  0.00           C
ATOM   4924  C4B DPP   690      83.092  71.020  43.779  1.00  0.00           C
ATOM   4925  NC3 DPP   691     134.642  15.320  15.679  1.00  0.00           N
ATOM   4926  PO4 DPP   691     132.642  18.820  15.629  1.00  0.00           P
ATOM   4927  GL1 DPP   691     133.542  19.070  19.529  1.00  0.00            
ATOM   4928  GL2 DPP   691     133.292  17.070  21.829  1.00  0.00            
ATOM   4929  C1A DPP   691     138.442  17.470  20.779  1.00  0.00           C
ATOM   4930  C2A DPP   691     142.992  16.120  20.829  1.00  0.00           C
ATOM   4931  C3A DPP   691     145.842  12.020  19.129  1.00  0.00           C
ATOM   4932  C4A DPP   691     147.692   8.320  17.229  1.00  0.00           C
ATOM   4933  C1B DPP   691     133.342  13.620  24.279  1.00  0.00           C
ATOM   4934  C2B DPP   691     133.942  10.720  26.879  1.00  0.00           C
ATOM   4935  C3B DPP   691     133.442  11.870  30.629  1.00  0.00           C
ATOM   4936  C4B DPP   691     132.442  16.120  33.579  1.00  0.00           C
ATOM   4937  NC3 DPP   692     118.442 208.070   7.779  1.00  0.00           N
ATOM   4938  PO4 DPP   692     120.342 203.970   6.879  1.00  0.00           P
ATOM   4939  GL1 DPP   692     117.392 202.420  10.129  1.00  0.00            
ATOM   4940  GL2 DPP   692     120.042 202.820  11.729  1.00  0.00            
ATOM   4941  C1A DPP   692     116.592 200.820  15.029  1.00  0.00           C
ATOM   4942  C2A DPP   692     117.892 200.220  18.779  1.00  0.00           C
ATOM   4943  C3A DPP   692     119.492 199.370  22.829  1.00  0.00           C
ATOM   4944  C4A DPP   692     118.792 199.420  27.979  1.00  0.00           C
ATOM   4945  C1B DPP   692     119.742 204.770  15.529  1.00  0.00           C
ATOM   4946  C2B DPP   692     120.242 204.170  20.029  1.00  0.00           C
ATOM   4947  C3B DPP   692     117.592 203.670  24.079  1.00  0.00           C
ATOM   4948  C4B DPP   692     117.592 204.420  28.379  1.00  0.00           C
ATOM   4949  NC3 DPP   693      -0.658 199.520  14.829  1.00  0.00           N
ATOM   4950  PO4 DPP   693       3.842 198.420  15.079  1.00  0.00           P
ATOM   4951  GL1 DPP   693       3.792 201.620  17.829  1.00  0.00            
ATOM   4952  GL2 DPP   693       2.742 199.720  20.029  1.00  0.00            
ATOM   4953  C1A DPP   693       3.142 204.420  22.079  1.00  0.00           C
ATOM   4954  C2A DPP   693       3.342 204.320  26.329  1.00  0.00           C
ATOM   4955  C3A DPP   693       3.342 206.070  30.229  1.00  0.00           C
ATOM   4956  C4A DPP   693       2.142 208.170  33.229  1.00  0.00           C
ATOM   4957  C1B DPP   693       2.092 199.370  23.829  1.00  0.00           C
ATOM   4958  C2B DPP   693       2.792 198.870  28.079  1.00  0.00           C
ATOM   4959  C3B DPP   693       2.992 200.220  32.229  1.00  0.00           C
ATOM   4960  C4B DPP   693       5.942 199.970  36.129  1.00  0.00           C
ATOM   4961  NC3 DPP   694     108.142  68.420  20.479  1.00  0.00           N
ATOM   4962  PO4 DPP   694     112.342  69.770  22.479  1.00  0.00           P
ATOM   4963  GL1 DPP   694     114.492  66.620  25.079  1.00  0.00            
ATOM   4964  GL2 DPP   694     115.842  68.520  27.079  1.00  0.00            
ATOM   4965  C1A DPP   694     114.792  63.820  28.479  1.00  0.00           C
ATOM   4966  C2A DPP   694     115.892  63.570  32.629  1.00  0.00           C
ATOM   4967  C3A DPP   694     116.342  62.470  36.429  1.00  0.00           C
ATOM   4968  C4A DPP   694     116.792  62.320  41.029  1.00  0.00           C
ATOM   4969  C1B DPP   694     117.092  69.320  32.029  1.00  0.00           C
ATOM   4970  C2B DPP   694     118.492  70.220  36.029  1.00  0.00           C
ATOM   4971  C3B DPP   694     120.542  69.170  40.529  1.00  0.00           C
ATOM   4972  C4B DPP   694     119.092  70.370  45.029  1.00  0.00           C
ATOM   4973  NC3 DPP   695      54.742  19.520  17.479  1.00  0.00           N
ATOM   4974  PO4 DPP   695      54.642  15.420  18.129  1.00  0.00           P
ATOM   4975  GL1 DPP   695      51.492  17.670  21.329  1.00  0.00            
ATOM   4976  GL2 DPP   695      51.292  20.570  21.979  1.00  0.00            
ATOM   4977  C1A DPP   695      50.992  17.120  25.779  1.00  0.00           C
ATOM   4978  C2A DPP   695      52.092  16.170  29.329  1.00  0.00           C
ATOM   4979  C3A DPP   695      53.542  16.570  33.379  1.00  0.00           C
ATOM   4980  C4A DPP   695      57.242  13.520  33.779  1.00  0.00           C
ATOM   4981  C1B DPP   695      47.192  19.870  23.229  1.00  0.00           C
ATOM   4982  C2B DPP   695      46.192  18.720  26.329  1.00  0.00           C
ATOM   4983  C3B DPP   695      43.742  17.320  30.129  1.00  0.00           C
ATOM   4984  C4B DPP   695      41.392  18.370  33.529  1.00  0.00           C
ATOM   4985  NC3 DPP   696     147.542  96.670  23.379  1.00  0.00           N
ATOM   4986  PO4 DPP   696     144.492  98.920  26.429  1.00  0.00           P
ATOM   4987  GL1 DPP   696     145.792  97.320  30.029  1.00  0.00            
ATOM   4988  GL2 DPP   696     149.592  96.170  28.879  1.00  0.00            
ATOM   4989  C1A DPP   696     143.892  96.020  34.029  1.00  0.00           C
ATOM   4990  C2A DPP   696     147.042  94.820  37.079  1.00  0.00           C
ATOM   4991  C3A DPP   696     148.542  92.170  39.179  1.00  0.00           C
ATOM   4992  C4A DPP   696     148.092  90.070  43.529  1.00  0.00           C
ATOM   4993  C1B DPP   696     150.592  96.720  32.779  1.00  0.00           C
ATOM   4994  C2B DPP   696     151.492  96.420  38.129  1.00  0.00           C
ATOM   4995  C3B DPP   696     153.042  94.870  41.629  1.00  0.00           C
ATOM   4996  C4B DPP   696     156.242  94.120  43.279  1.00  0.00           C
ATOM   4997  NC3 DPP   697     208.242 159.970  16.929  1.00  0.00           N
ATOM   4998  PO4 DPP   697     212.242 162.220  17.629  1.00  0.00           P
ATOM   4999  GL1 DPP   697     209.192 162.720  20.729  1.00  0.00            
ATOM   5000  GL2 DPP   697     211.792 164.320  22.179  1.00  0.00            
ATOM   5001  C1A DPP   697     206.792 162.220  25.079  1.00  0.00           C
ATOM   5002  C2A DPP   697     204.092 163.570  28.379  1.00  0.00           C
ATOM   5003  C3A DPP   697     203.742 166.720  32.279  1.00  0.00           C
ATOM   5004  C4A DPP   697     207.542 169.520  34.379  1.00  0.00           C
ATOM   5005  C1B DPP   697     210.592 165.120  26.329  1.00  0.00           C
ATOM   5006  C2B DPP   697     209.142 163.420  30.679  1.00  0.00           C
ATOM   5007  C3B DPP   697     207.792 164.220  33.929  1.00  0.00           C
ATOM   5008  C4B DPP   697     209.292 162.920  37.429  1.00  0.00           C
ATOM   5009  NC3 DPP   698      13.942 175.370  13.979  1.00  0.00           N
ATOM   5010  PO4 DPP   698      13.242 179.520  15.079  1.00  0.00           P
ATOM   5011  GL1 DPP   698      12.142 181.170  19.079  1.00  0.00            
ATOM   5012  GL2 DPP   698      12.942 179.770  22.029  1.00  0.00            
ATOM   5013  C1A DPP   698       8.592 181.820  21.829  1.00  0.00           C
ATOM   5014  C2A DPP   698       7.492 183.020  26.229  1.00  0.00           C
ATOM   5015  C3A DPP   698       8.042 182.120  30.829  1.00  0.00           C
ATOM   5016  C4A DPP   698       7.742 181.770  36.129  1.00  0.00           C
ATOM   5017  C1B DPP   698      15.792 178.820  25.179  1.00  0.00           C
ATOM   5018  C2B DPP   698      16.592 176.520  28.029  1.00  0.00           C
ATOM   5019  C3B DPP   698      13.892 174.320  31.079  1.00  0.00           C
ATOM   5020  C4B DPP   698      13.892 176.070  34.829  1.00  0.00           C
ATOM   5021  NC3 DPP   699      28.042 100.170  19.179  1.00  0.00           N
ATOM   5022  PO4 DPP   699      30.542 102.170  21.029  1.00  0.00           P
ATOM   5023  GL1 DPP   699      27.742 103.520  24.129  1.00  0.00            
ATOM   5024  GL2 DPP   699      29.192 104.170  27.279  1.00  0.00            
ATOM   5025  C1A DPP   699      25.842 100.570  27.179  1.00  0.00           C
ATOM   5026  C2A DPP   699      25.742  95.920  29.379  1.00  0.00           C
ATOM   5027  C3A DPP   699      23.142  91.720  28.129  1.00  0.00           C
ATOM   5028  C4A DPP   699      21.292  87.170  29.929  1.00  0.00           C
ATOM   5029  C1B DPP   699      28.292 101.170  31.779  1.00  0.00           C
ATOM   5030  C2B DPP   699      24.992 100.470  35.029  1.00  0.00           C
ATOM   5031  C3B DPP   699      25.192 103.670  38.329  1.00  0.00           C
ATOM   5032  C4B DPP   699      25.642 103.870  42.679  1.00  0.00           C
ATOM   5033  NC3 DPP   700     165.242 116.020  23.729  1.00  0.00           N
ATOM   5034  PO4 DPP   700     161.092 115.370  25.379  1.00  0.00           P
ATOM   5035  GL1 DPP   700     164.142 117.670  27.829  1.00  0.00            
ATOM   5036  GL2 DPP   700     163.542 120.420  27.579  1.00  0.00            
ATOM   5037  C1A DPP   700     162.992 117.470  32.179  1.00  0.00           C
ATOM   5038  C2A DPP   700     163.242 114.870  36.229  1.00  0.00           C
ATOM   5039  C3A DPP   700     166.292 114.970  39.129  1.00  0.00           C
ATOM   5040  C4A DPP   700     167.442 115.070  42.729  1.00  0.00           C
ATOM   5041  C1B DPP   700     161.692 122.320  30.729  1.00  0.00           C
ATOM   5042  C2B DPP   700     163.992 123.020  33.629  1.00  0.00           C
ATOM   5043  C3B DPP   700     162.192 125.770  36.579  1.00  0.00           C
ATOM   5044  C4B DPP   700     164.542 126.070  40.279  1.00  0.00           C
ATOM   5045  NC3 DPP   701     110.992  44.920  19.979  1.00  0.00           N
ATOM   5046  PO4 DPP   701     109.542  48.620  19.779  1.00  0.00           P
ATOM   5047  GL1 DPP   701     108.242  48.570  23.629  1.00  0.00            
ATOM   5048  GL2 DPP   701     105.092  50.620  24.929  1.00  0.00            
ATOM   5049  C1A DPP   701     110.242  48.270  27.379  1.00  0.00           C
ATOM   5050  C2A DPP   701     110.542  47.220  31.579  1.00  0.00           C
ATOM   5051  C3A DPP   701     110.692  46.220  35.529  1.00  0.00           C
ATOM   5052  C4A DPP   701     110.992  47.920  39.029  1.00  0.00           C
ATOM   5053  C1B DPP   701     107.042  51.470  29.729  1.00  0.00           C
ATOM   5054  C2B DPP   701     107.092  51.370  33.879  1.00  0.00           C
ATOM   5055  C3B DPP   701     106.892  50.820  37.679  1.00  0.00           C
ATOM   5056  C4B DPP   701     109.192  51.620  41.079  1.00  0.00           C
ATOM   5057  NC3 DPP   702     217.992 126.670  21.579  1.00  0.00           N
ATOM   5058  PO4 DPP   702     220.942 124.070  23.229  1.00  0.00           P
ATOM   5059  GL1 DPP   702     218.242 126.170  26.479  1.00  0.00            
ATOM   5060  GL2 DPP   702     218.292 129.420  27.379  1.00  0.00            
ATOM   5061  C1A DPP   702     217.742 125.170  30.879  1.00  0.00           C
[truncated: 4,170,027 more chars]
