# Supplementary material for: Data showing the lipid conformations and membrane binding behaviors of beta-amyloid fibrils in phase-separated cholesterol-enriched lipid domains with and without glycolipid and oxidized cholesterol from coarse-grained molecular dynamics simulations
Source: Data Brief. 2020 Apr 19;30:105496. doi: 10.1016/j.dib.2020.105496 (PMC7186522; doi:10.1016/j.dib.2020.105496)
Supplement: Supplementary file 1 [file mmc1.zip › Supplementary-Data/S08-12/P1-ABCD-3.pdb]

TITLE     P1-ABCD system t= 20000000.00000
REMARK    THIS IS A SIMULATION BOX
CRYST1  226.785  228.547  124.929  90.00  90.00  90.00 P 1           1
MODEL        1
ATOM      1  BB  LEU     1     110.347 102.127  70.221  1.00  0.00           B
ATOM      2  SC1 LEU     1     110.997 101.177  67.821  1.00  0.00           S
ATOM      3  BB  VAL     2     108.947 105.127  72.121  1.00  0.00           B
ATOM      4  SC1 VAL     2     107.997 106.227  73.471  1.00  0.00           S
ATOM      5  BB  PHE     3     108.747 107.627  69.371  1.00  0.00           B
ATOM      6  SC1 PHE     3     107.447 105.227  67.371  1.00  0.00           S
ATOM      7  SC2 PHE     3     105.647 106.527  68.271  1.00  0.00           S
ATOM      8  SC3 PHE     3     105.447 105.527  66.121  1.00  0.00           S
ATOM      9  BB  PHE     4     108.297 110.327  66.721  1.00  0.00           B
ATOM     10  SC1 PHE     4     104.897 111.127  67.271  1.00  0.00           S
ATOM     11  SC2 PHE     4     105.497 109.977  65.271  1.00  0.00           S
ATOM     12  SC3 PHE     4     103.247 109.877  66.071  1.00  0.00           S
ATOM     13  BB  ALA     5     108.797 114.127  67.271  1.00  0.00           B
ATOM     14  BB  GLU     6     106.447 117.077  67.721  1.00  0.00           B
ATOM     15  SC1 GLU     6     103.697 116.277  68.771  1.00  0.00           S
ATOM     16  BB  ASP     7     106.147 120.777  66.821  1.00  0.00           B
ATOM     17  SC1 ASP     7     104.547 120.877  64.821  1.00  0.00           S
ATOM     18  BB  VAL     8     105.897 123.377  69.571  1.00  0.00           B
ATOM     19  SC1 VAL     8     104.897 123.377  71.321  1.00  0.00           S
ATOM     20  BB  GLY     9     106.797 126.827  68.621  1.00  0.00           B
ATOM     21  BB  SER    10     105.097 130.177  68.321  1.00  0.00           B
ATOM     22  SC1 SER    10     104.597 131.777  69.321  1.00  0.00           S
ATOM     23  BB  ASN    11     104.047 128.927  64.871  1.00  0.00           B
ATOM     24  SC1 ASN    11     103.947 126.527  64.271  1.00  0.00           S
ATOM     25  BB  LYS    12     106.447 130.477  62.471  1.00  0.00           B
ATOM     26  SC1 LYS    12     105.447 132.677  62.021  1.00  0.00           S
ATOM     27  SC2 LYS    12     103.697 133.827  59.621  1.00  0.00           S
ATOM     28  BB  GLY    13     106.747 127.377  60.321  1.00  0.00           B
ATOM     29  BB  ALA    14     106.697 129.927  57.471  1.00  0.00           B
ATOM     30  BB  ILE    15     108.147 127.827  54.571  1.00  0.00           B
ATOM     31  SC1 ILE    15     108.397 128.127  52.421  1.00  0.00           S
ATOM     32  BB  ILE    16     109.297 124.677  55.971  1.00  0.00           B
ATOM     33  SC1 ILE    16     110.647 123.877  54.271  1.00  0.00           S
ATOM     34  BB  GLY    17     108.597 122.677  59.121  1.00  0.00           B
ATOM     35  BB  LEU    18     106.547 119.577  58.271  1.00  0.00           B
ATOM     36  SC1 LEU    18     107.647 118.627  56.021  1.00  0.00           S
ATOM     37  BB  MET    19     105.347 116.727  60.421  1.00  0.00           B
ATOM     38  SC1 MET    19     105.197 115.877  63.121  1.00  0.00           S
ATOM     39  BB  VAL    20     105.497 113.277  58.871  1.00  0.00           B
ATOM     40  SC1 VAL    20     104.997 113.227  56.921  1.00  0.00           S
ATOM     41  BB  GLY    21     104.297 110.077  60.321  1.00  0.00           B
ATOM     42  BB  GLY    22     102.847 106.977  62.121  1.00  0.00           B
ATOM     43  BB  VAL    23     102.347 103.427  61.021  1.00  0.00           B
ATOM     44  SC1 VAL    23     101.047 103.477  59.521  1.00  0.00           S
ATOM     45  BB  VAL    24     102.297 100.977  63.971  1.00  0.00           B
ATOM     46  SC1 VAL    24     102.947 100.477  65.771  1.00  0.00           S
ATOM     47  BB  ILE    25     103.347  97.777  62.171  1.00  0.00           B
ATOM     48  SC1 ILE    25     102.647  98.527  59.721  1.00  0.00           S
ATOM     49  BB  ALA    26     103.397  94.327  63.671  1.00  0.00           B
ATOM     50  BB  LEU    27     114.597 103.227  72.121  1.00  0.00           B
ATOM     51  SC1 LEU    27     114.997 103.277  74.721  1.00  0.00           S
ATOM     52  BB  VAL    28     113.497 106.927  72.121  1.00  0.00           B
ATOM     53  SC1 VAL    28     112.997 108.527  73.171  1.00  0.00           S
ATOM     54  BB  PHE    29     113.747 108.177  68.521  1.00  0.00           B
ATOM     55  SC1 PHE    29     112.947 105.577  67.121  1.00  0.00           S
ATOM     56  SC2 PHE    29     112.347 107.477  65.721  1.00  0.00           S
ATOM     57  SC3 PHE    29     111.447 105.277  65.221  1.00  0.00           S
ATOM     58  BB  PHE    30     112.447 111.727  68.471  1.00  0.00           B
ATOM     59  SC1 PHE    30     113.147 113.627  71.321  1.00  0.00           S
ATOM     60  SC2 PHE    30     110.947 112.677  71.171  1.00  0.00           S
ATOM     61  SC3 PHE    30     111.847 113.377  73.271  1.00  0.00           S
ATOM     62  BB  ALA    31     112.447 115.077  66.821  1.00  0.00           B
ATOM     63  BB  GLU    32     110.347 117.127  69.321  1.00  0.00           B
ATOM     64  SC1 GLU    32     109.147 117.677  71.821  1.00  0.00           S
ATOM     65  BB  ASP    33     111.397 120.777  69.071  1.00  0.00           B
ATOM     66  SC1 ASP    33     111.247 122.127  66.871  1.00  0.00           S
ATOM     67  BB  VAL    34     110.547 123.477  71.671  1.00  0.00           B
ATOM     68  SC1 VAL    34     109.497 124.127  73.221  1.00  0.00           S
ATOM     69  BB  GLY    35     109.747 125.977  69.021  1.00  0.00           B
ATOM     70  BB  SER    36     109.597 129.727  69.671  1.00  0.00           B
ATOM     71  SC1 SER    36     109.497 130.377  71.471  1.00  0.00           S
ATOM     72  BB  ASN    37     109.397 131.427  66.271  1.00  0.00           B
ATOM     73  SC1 ASN    37     108.447 133.777  66.371  1.00  0.00           S
ATOM     74  BB  LYS    38     110.497 128.677  63.921  1.00  0.00           B
ATOM     75  SC1 LYS    38     110.347 126.377  64.171  1.00  0.00           S
ATOM     76  SC2 LYS    38     108.097 124.327  63.921  1.00  0.00           S
ATOM     77  BB  GLY    39     109.447 129.827  60.421  1.00  0.00           B
ATOM     78  BB  ALA    40     111.997 130.927  57.821  1.00  0.00           B
ATOM     79  BB  ILE    41     113.297 128.177  55.671  1.00  0.00           B
ATOM     80  SC1 ILE    41     113.497 127.727  53.671  1.00  0.00           S
ATOM     81  BB  ILE    42     113.397 125.177  58.121  1.00  0.00           B
ATOM     82  SC1 ILE    42     112.497 126.227  59.921  1.00  0.00           S
ATOM     83  BB  GLY    43     111.847 121.727  58.621  1.00  0.00           B
ATOM     84  BB  LEU    44     110.897 118.327  59.871  1.00  0.00           B
ATOM     85  SC1 LEU    44     109.747 118.077  62.271  1.00  0.00           S
ATOM     86  BB  MET    45     110.447 114.977  58.121  1.00  0.00           B
ATOM     87  SC1 MET    45     109.697 112.527  55.921  1.00  0.00           S
ATOM     88  BB  VAL    46     109.747 112.227  60.521  1.00  0.00           B
ATOM     89  SC1 VAL    46     109.197 112.877  62.321  1.00  0.00           S
ATOM     90  BB  GLY    47     108.897 108.877  59.021  1.00  0.00           B
ATOM     91  BB  GLY    48     107.647 106.577  61.921  1.00  0.00           B
ATOM     92  BB  VAL    49     107.347 103.427  60.021  1.00  0.00           B
ATOM     93  SC1 VAL    49     106.047 103.327  58.521  1.00  0.00           S
ATOM     94  BB  VAL    50     107.397 100.527  62.571  1.00  0.00           B
ATOM     95  SC1 VAL    50     107.197 101.277  64.421  1.00  0.00           S
ATOM     96  BB  ILE    51     107.447  97.577  60.121  1.00  0.00           B
ATOM     97  SC1 ILE    51     107.797  98.927  58.021  1.00  0.00           S
ATOM     98  BB  ALA    52     108.547  94.327  61.621  1.00  0.00           B
ATOM     99  BB  LEU    53     117.197 102.777  68.621  1.00  0.00           B
ATOM    100  SC1 LEU    53     116.147 101.077  66.871  1.00  0.00           S
ATOM    101  BB  VAL    54     118.197 106.027  70.421  1.00  0.00           B
ATOM    102  SC1 VAL    54     118.697 107.327  71.871  1.00  0.00           S
ATOM    103  BB  PHE    55     117.797 108.377  67.471  1.00  0.00           B
ATOM    104  SC1 PHE    55     116.447 107.577  64.521  1.00  0.00           S
ATOM    105  SC2 PHE    55     118.097 105.977  65.121  1.00  0.00           S
ATOM    106  SC3 PHE    55     116.497 105.427  63.471  1.00  0.00           S
ATOM    107  BB  PHE    56     117.697 111.977  68.521  1.00  0.00           B
ATOM    108  SC1 PHE    56     119.447 112.077  71.471  1.00  0.00           S
ATOM    109  SC2 PHE    56     117.197 111.627  72.021  1.00  0.00           S
ATOM    110  SC3 PHE    56     118.697 112.327  73.721  1.00  0.00           S
ATOM    111  BB  ALA    57     117.047 115.677  68.221  1.00  0.00           B
ATOM    112  BB  GLU    58     115.547 117.527  71.121  1.00  0.00           B
ATOM    113  SC1 GLU    58     115.447 116.927  73.771  1.00  0.00           S
ATOM    114  BB  ASP    59     115.697 121.177  70.321  1.00  0.00           B
ATOM    115  SC1 ASP    59     117.947 121.777  69.221  1.00  0.00           S
ATOM    116  BB  VAL    60     115.097 123.927  72.871  1.00  0.00           B
ATOM    117  SC1 VAL    60     114.997 124.277  74.821  1.00  0.00           S
ATOM    118  BB  GLY    61     114.297 127.277  71.271  1.00  0.00           B
ATOM    119  BB  SER    62     114.347 131.027  70.671  1.00  0.00           B
ATOM    120  SC1 SER    62     114.247 131.977  72.371  1.00  0.00           S
ATOM    121  BB  ASN    63     113.347 132.327  67.221  1.00  0.00           B
ATOM    122  SC1 ASN    63     113.597 134.827  67.071  1.00  0.00           S
ATOM    123  BB  LYS    64     115.147 129.877  65.071  1.00  0.00           B
ATOM    124  SC1 LYS    64     115.147 127.327  65.321  1.00  0.00           S
ATOM    125  SC2 LYS    64     115.047 125.077  67.121  1.00  0.00           S
ATOM    126  BB  GLY    65     114.047 130.527  61.471  1.00  0.00           B
ATOM    127  BB  ALA    66     117.447 130.327  59.721  1.00  0.00           B
ATOM    128  BB  ILE    67     117.447 127.427  57.271  1.00  0.00           B
ATOM    129  SC1 ILE    67     118.697 126.827  55.521  1.00  0.00           S
ATOM    130  BB  ILE    68     117.597 124.277  59.421  1.00  0.00           B
ATOM    131  SC1 ILE    68     117.647 125.577  61.321  1.00  0.00           S
ATOM    132  BB  GLY    69     116.397 120.727  58.921  1.00  0.00           B
ATOM    133  BB  LEU    70     114.947 117.727  60.771  1.00  0.00           B
ATOM    134  SC1 LEU    70     115.197 117.227  63.321  1.00  0.00           S
ATOM    135  BB  MET    71     115.047 114.277  59.271  1.00  0.00           B
ATOM    136  SC1 MET    71     114.597 113.527  56.521  1.00  0.00           S
ATOM    137  BB  VAL    72     114.497 111.477  61.721  1.00  0.00           B
ATOM    138  SC1 VAL    72     113.547 111.877  63.421  1.00  0.00           S
ATOM    139  BB  GLY    73     114.347 109.027  58.921  1.00  0.00           B
ATOM    140  BB  GLY    74     112.197 106.227  60.471  1.00  0.00           B
ATOM    141  BB  VAL    75     111.247 103.027  58.621  1.00  0.00           B
ATOM    142  SC1 VAL    75     110.697 102.677  56.771  1.00  0.00           S
ATOM    143  BB  VAL    76     112.097 100.477  61.271  1.00  0.00           B
ATOM    144  SC1 VAL    76     112.547 100.727  63.171  1.00  0.00           S
ATOM    145  BB  ILE    77     112.197  97.477  58.921  1.00  0.00           B
ATOM    146  SC1 ILE    77     112.797  98.327  56.771  1.00  0.00           S
ATOM    147  BB  ALA    78     111.747  94.677  61.371  1.00  0.00           B
ATOM    148  BB  LEU    79     122.897 104.377  67.571  1.00  0.00           B
ATOM    149  SC1 LEU    79     125.047 104.077  66.021  1.00  0.00           S
ATOM    150  BB  VAL    80     122.847 106.927  70.371  1.00  0.00           B
ATOM    151  SC1 VAL    80     123.247 108.127  71.921  1.00  0.00           S
ATOM    152  BB  PHE    81     122.147 109.327  67.571  1.00  0.00           B
ATOM    153  SC1 PHE    81     122.497 108.227  64.621  1.00  0.00           S
ATOM    154  SC2 PHE    81     124.597 108.877  65.621  1.00  0.00           S
ATOM    155  SC3 PHE    81     124.347 109.077  63.221  1.00  0.00           S
ATOM    156  BB  PHE    82     121.747 113.177  67.271  1.00  0.00           B
ATOM    157  SC1 PHE    82     123.247 113.177  64.471  1.00  0.00           S
ATOM    158  SC2 PHE    82     124.697 114.727  65.621  1.00  0.00           S
ATOM    159  SC3 PHE    82     125.597 113.127  64.071  1.00  0.00           S
ATOM    160  BB  ALA    83     120.147 116.277  68.721  1.00  0.00           B
ATOM    161  BB  GLU    84     119.647 117.927  72.071  1.00  0.00           B
ATOM    162  SC1 GLU    84     121.047 116.627  75.221  1.00  0.00           S
ATOM    163  BB  ASP    85     121.597 121.227  72.521  1.00  0.00           B
ATOM    164  SC1 ASP    85     124.097 120.827  72.271  1.00  0.00           S
ATOM    165  BB  VAL    86     119.797 124.127  74.071  1.00  0.00           B
ATOM    166  SC1 VAL    86     120.247 125.227  75.671  1.00  0.00           S
ATOM    167  BB  GLY    87     118.647 126.427  71.221  1.00  0.00           B
ATOM    168  BB  SER    88     119.047 130.177  71.571  1.00  0.00           B
ATOM    169  SC1 SER    88     120.497 130.727  72.721  1.00  0.00           S
ATOM    170  BB  ASN    89     117.497 131.127  68.271  1.00  0.00           B
ATOM    171  SC1 ASN    89     118.547 133.377  67.921  1.00  0.00           S
ATOM    172  BB  LYS    90     119.747 128.627  66.521  1.00  0.00           B
ATOM    173  SC1 LYS    90     120.197 126.227  66.571  1.00  0.00           S
ATOM    174  SC2 LYS    90     122.297 124.727  68.271  1.00  0.00           S
ATOM    175  BB  GLY    91     119.297 130.077  63.021  1.00  0.00           B
ATOM    176  BB  ALA    92     122.247 129.227  60.771  1.00  0.00           B
ATOM    177  BB  ILE    93     122.247 126.227  58.421  1.00  0.00           B
ATOM    178  SC1 ILE    93     123.697 126.427  56.771  1.00  0.00           S
ATOM    179  BB  ILE    94     122.197 123.227  60.771  1.00  0.00           B
ATOM    180  SC1 ILE    94     123.797 123.477  61.921  1.00  0.00           S
ATOM    181  BB  GLY    95     119.947 120.377  59.771  1.00  0.00           B
ATOM    182  BB  LEU    96     119.797 117.277  61.821  1.00  0.00           B
ATOM    183  SC1 LEU    96     120.297 116.977  64.421  1.00  0.00           S
ATOM    184  BB  MET    97     119.897 114.027  59.921  1.00  0.00           B
ATOM    185  SC1 MET    97     122.547 112.277  59.721  1.00  0.00           S
ATOM    186  BB  VAL    98     118.147 111.627  62.121  1.00  0.00           B
ATOM    187  SC1 VAL    98     118.447 112.177  64.021  1.00  0.00           S
ATOM    188  BB  GLY    99     119.397 108.177  60.921  1.00  0.00           B
ATOM    189  BB  GLY   100     117.097 106.327  58.571  1.00  0.00           B
ATOM    190  BB  VAL   101     115.947 102.777  57.821  1.00  0.00           B
ATOM    191  SC1 VAL   101     115.497 102.527  55.921  1.00  0.00           S
ATOM    192  BB  VAL   102     116.497  99.827  60.221  1.00  0.00           B
ATOM    193  SC1 VAL   102     117.847 100.477  61.521  1.00  0.00           S
ATOM    194  BB  ILE   103     117.097  96.577  58.421  1.00  0.00           B
ATOM    195  SC1 ILE   103     117.347  96.827  56.071  1.00  0.00           S
ATOM    196  BB  ALA   104     116.497  93.877  60.921  1.00  0.00           B
ATOM    197  ROH CHO   105     159.347  75.227  43.321  1.00  0.00            
ATOM    198  R1  CHO   105     158.397  74.377  45.871  1.00  0.00            
ATOM    199  R2  CHO   105     160.047  73.927  48.021  1.00  0.00            
ATOM    200  R3  CHO   105     158.447  75.677  49.271  1.00  0.00            
ATOM    201  R4  CHO   105     159.297  73.877  51.421  1.00  0.00            
ATOM    202  R5  CHO   105     157.247  74.377  50.871  1.00  0.00            
ATOM    203  C1  CHO   105     157.347  75.527  54.521  1.00  0.00           C
ATOM    204  C2  CHO   105     159.697  75.427  58.021  1.00  0.00           C
ATOM    205  ROH CHO   106      45.247  55.077  41.121  1.00  0.00            
ATOM    206  R1  CHO   106      47.497  53.977  42.371  1.00  0.00            
ATOM    207  R2  CHO   106      47.347  52.177  44.471  1.00  0.00            
ATOM    208  R3  CHO   106      48.847  50.627  42.871  1.00  0.00            
ATOM    209  R4  CHO   106      49.497  49.727  45.571  1.00  0.00            
ATOM    210  R5  CHO   106      50.897  50.327  44.071  1.00  0.00            
ATOM    211  C1  CHO   106      52.147  46.777  44.721  1.00  0.00           C
ATOM    212  C2  CHO   106      56.997  47.227  44.271  1.00  0.00           C
ATOM    213  ROH CHO   107     171.097  58.877  44.021  1.00  0.00            
ATOM    214  R1  CHO   107     171.447  57.977  46.671  1.00  0.00            
ATOM    215  R2  CHO   107     173.147  59.227  48.421  1.00  0.00            
ATOM    216  R3  CHO   107     170.947  59.377  50.021  1.00  0.00            
ATOM    217  R4  CHO   107     173.197  59.077  51.871  1.00  0.00            
ATOM    218  R5  CHO   107     171.397  57.827  51.771  1.00  0.00            
ATOM    219  C1  CHO   107     171.147  59.127  55.371  1.00  0.00           C
ATOM    220  C2  CHO   107     169.197  59.127  57.671  1.00  0.00           C
ATOM    221  ROH CHO   108       6.597 139.477  28.771  1.00  0.00            
ATOM    222  R1  CHO   108       6.497 140.027  31.571  1.00  0.00            
ATOM    223  R2  CHO   108       6.747 138.077  33.521  1.00  0.00            
ATOM    224  R3  CHO   108       8.697 139.727  34.421  1.00  0.00            
ATOM    225  R4  CHO   108       7.847 138.277  36.771  1.00  0.00            
ATOM    226  R5  CHO   108       7.947 140.427  36.571  1.00  0.00            
ATOM    227  C1  CHO   108      10.297 139.927  39.571  1.00  0.00           C
ATOM    228  C2  CHO   108       9.097 139.227  42.771  1.00  0.00           C
ATOM    229  ROH CHO   109     180.347  46.077  44.821  1.00  0.00            
ATOM    230  R1  CHO   109     180.247  46.777  47.571  1.00  0.00            
ATOM    231  R2  CHO   109     178.447  45.727  49.321  1.00  0.00            
ATOM    232  R3  CHO   109     180.697  45.127  50.771  1.00  0.00            
ATOM    233  R4  CHO   109     178.547  45.327  52.771  1.00  0.00            
ATOM    234  R5  CHO   109     180.447  46.427  52.771  1.00  0.00            
ATOM    235  C1  CHO   109     180.697  44.577  56.121  1.00  0.00           C
ATOM    236  C2  CHO   109     182.497  47.277  58.021  1.00  0.00           C
ATOM    237  ROH CHO   110      23.597 135.777  57.571  1.00  0.00            
ATOM    238  R1  CHO   110      22.947 136.877  55.071  1.00  0.00            
ATOM    239  R2  CHO   110      24.047 139.277  54.171  1.00  0.00            
ATOM    240  R3  CHO   110      24.747 137.777  52.021  1.00  0.00            
ATOM    241  R4  CHO   110      25.247 140.527  51.171  1.00  0.00            
ATOM    242  R5  CHO   110      24.047 139.027  50.121  1.00  0.00            
ATOM    243  C1  CHO   110      26.647 139.827  47.421  1.00  0.00           C
ATOM    244  C2  CHO   110      29.647 139.827  44.571  1.00  0.00           C
ATOM    245  ROH CHO   111      96.297  75.627  29.021  1.00  0.00            
ATOM    246  R1  CHO   111      96.747  74.177  31.471  1.00  0.00            
ATOM    247  R2  CHO   111      95.147  74.477  33.671  1.00  0.00            
ATOM    248  R3  CHO   111      94.897  71.777  33.471  1.00  0.00            
ATOM    249  R4  CHO   111      93.897  72.427  36.121  1.00  0.00            
ATOM    250  R5  CHO   111      95.447  70.977  35.621  1.00  0.00            
ATOM    251  C1  CHO   111      92.997  68.677  37.371  1.00  0.00           C
ATOM    252  C2  CHO   111      91.097  66.277  38.421  1.00  0.00           C
ATOM    253  ROH CHO   112     113.447  66.677  58.321  1.00  0.00            
ATOM    254  R1  CHO   112     113.047  66.977  55.521  1.00  0.00            
ATOM    255  R2  CHO   112     113.197  69.427  54.321  1.00  0.00            
ATOM    256  R3  CHO   112     114.997  68.177  52.721  1.00  0.00            
ATOM    257  R4  CHO   112     113.647  70.077  50.921  1.00  0.00            
ATOM    258  R5  CHO   112     113.897  67.927  50.621  1.00  0.00            
ATOM    259  C1  CHO   112     115.647  69.277  47.471  1.00  0.00           C
ATOM    260  C2  CHO   112     117.297  69.777  43.571  1.00  0.00           C
ATOM    261  ROH CHO   113      86.397 147.827  50.121  1.00  0.00            
ATOM    262  R1  CHO   113      84.997 147.527  47.671  1.00  0.00            
ATOM    263  R2  CHO   113      85.347 149.227  45.571  1.00  0.00            
ATOM    264  R3  CHO   113      85.897 146.977  44.171  1.00  0.00            
ATOM    265  R4  CHO   113      84.447 148.627  42.271  1.00  0.00            
ATOM    266  R5  CHO   113      83.947 146.577  42.821  1.00  0.00            
ATOM    267  C1  CHO   113      84.447 146.127  39.071  1.00  0.00           C
ATOM    268  C2  CHO   113      85.047 143.827  36.471  1.00  0.00           C
ATOM    269  ROH CHO   114      83.397   8.727  58.321  1.00  0.00            
ATOM    270  R1  CHO   114      82.197   8.677  55.771  1.00  0.00            
ATOM    271  R2  CHO   114      81.247  10.977  54.571  1.00  0.00            
ATOM    272  R3  CHO   114      82.847  10.227  52.521  1.00  0.00            
ATOM    273  R4  CHO   114      80.847  11.927  51.271  1.00  0.00            
ATOM    274  R5  CHO   114      81.397   9.927  50.671  1.00  0.00            
ATOM    275  C1  CHO   114      82.197  11.827  47.421  1.00  0.00           C
ATOM    276  C2  CHO   114      82.047  14.527  46.221  1.00  0.00           C
ATOM    277  ROH CHO   115     207.547  56.127  28.071  1.00  0.00            
ATOM    278  R1  CHO   115     205.347  55.827  29.871  1.00  0.00            
ATOM    279  R2  CHO   115     205.397  53.927  31.871  1.00  0.00            
ATOM    280  R3  CHO   115     204.847  56.077  33.421  1.00  0.00            
ATOM    281  R4  CHO   115     204.497  53.777  35.221  1.00  0.00            
ATOM    282  R5  CHO   115     203.047  55.377  34.871  1.00  0.00            
ATOM    283  C1  CHO   115     203.447  55.727  38.621  1.00  0.00           C
ATOM    284  C2  CHO   115     201.697  52.527  40.221  1.00  0.00           C
ATOM    285  ROH CHO   116      14.047 152.127  28.571  1.00  0.00            
ATOM    286  R1  CHO   116      13.697 153.677  30.971  1.00  0.00            
ATOM    287  R2  CHO   116      14.047 152.577  33.471  1.00  0.00            
ATOM    288  R3  CHO   116      15.797 154.627  33.821  1.00  0.00            
ATOM    289  R4  CHO   116      14.597 154.277  36.421  1.00  0.00            
ATOM    290  R5  CHO   116      14.647 156.127  35.321  1.00  0.00            
ATOM    291  C1  CHO   116      16.497 157.227  38.471  1.00  0.00           C
ATOM    292  C2  CHO   116      17.947 157.477  41.721  1.00  0.00           C
ATOM    293  ROH CHO   117      52.297 129.727  40.521  1.00  0.00            
ATOM    294  R1  CHO   117      51.097 128.327  42.671  1.00  0.00            
ATOM    295  R2  CHO   117      52.297 126.177  43.871  1.00  0.00            
ATOM    296  R3  CHO   117      51.847 127.627  46.121  1.00  0.00            
ATOM    297  R4  CHO   117      53.197 125.177  47.071  1.00  0.00            
ATOM    298  R5  CHO   117      51.297 125.977  47.821  1.00  0.00            
ATOM    299  C1  CHO   117      53.247 125.977  51.071  1.00  0.00           C
ATOM    300  C2  CHO   117      53.797 125.377  54.971  1.00  0.00           C
ATOM    301  ROH CHO   118     156.447 156.477  34.421  1.00  0.00            
ATOM    302  R1  CHO   118     154.847 155.777  32.221  1.00  0.00            
ATOM    303  R2  CHO   118     155.647 156.277  29.621  1.00  0.00            
ATOM    304  R3  CHO   118     155.197 153.627  29.271  1.00  0.00            
ATOM    305  R4  CHO   118     154.447 154.827  26.721  1.00  0.00            
ATOM    306  R5  CHO   118     153.197 153.527  27.971  1.00  0.00            
ATOM    307  C1  CHO   118     153.297 151.477  24.771  1.00  0.00           C
ATOM    308  C2  CHO   118     150.947 154.077  22.221  1.00  0.00           C
ATOM    309  ROH CHO   119     198.247  94.527  41.321  1.00  0.00            
ATOM    310  R1  CHO   119     198.847  92.977  39.071  1.00  0.00            
ATOM    311  R2  CHO   119     197.147  92.727  36.921  1.00  0.00            
ATOM    312  R3  CHO   119     199.297  93.577  35.521  1.00  0.00            
ATOM    313  R4  CHO   119     197.597  92.277  33.521  1.00  0.00            
ATOM    314  R5  CHO   119     199.647  91.827  33.921  1.00  0.00            
ATOM    315  C1  CHO   119     199.847  92.777  30.221  1.00  0.00           C
ATOM    316  C2  CHO   119     198.647  90.277  28.021  1.00  0.00           C
ATOM    317  ROH CHO   120      23.897  40.277  41.121  1.00  0.00            
ATOM    318  R1  CHO   120      21.847  39.727  43.021  1.00  0.00            
ATOM    319  R2  CHO   120      21.647  41.127  45.421  1.00  0.00            
ATOM    320  R3  CHO   120      19.097  41.527  44.521  1.00  0.00            
ATOM    321  R4  CHO   120      19.047  42.177  47.371  1.00  0.00            
ATOM    322  R5  CHO   120      17.747  40.777  46.321  1.00  0.00            
ATOM    323  C1  CHO   120      15.097  43.177  47.721  1.00  0.00           C
ATOM    324  C2  CHO   120      11.697  44.877  47.821  1.00  0.00           C
ATOM    325  ROH CHO   121      81.297  97.427  33.871  1.00  0.00            
ATOM    326  R1  CHO   121      79.447  99.527  34.321  1.00  0.00            
ATOM    327  R2  CHO   121      78.947 101.527  32.471  1.00  0.00            
ATOM    328  R3  CHO   121      76.347 100.727  32.821  1.00  0.00            
ATOM    329  R4  CHO   121      76.147 103.327  31.421  1.00  0.00            
ATOM    330  R5  CHO   121      75.197 102.777  33.271  1.00  0.00            
ATOM    331  C1  CHO   121      72.147 103.627  31.171  1.00  0.00           C
ATOM    332  C2  CHO   121      70.147 103.177  27.521  1.00  0.00           C
ATOM    333  ROH CHO   122      86.847 148.927  34.521  1.00  0.00            
ATOM    334  R1  CHO   122      88.497 149.277  36.821  1.00  0.00            
ATOM    335  R2  CHO   122      87.847 150.927  38.921  1.00  0.00            
ATOM    336  R3  CHO   122      88.297 148.677  40.371  1.00  0.00            
ATOM    337  R4  CHO   122      88.697 150.877  42.271  1.00  0.00            
ATOM    338  R5  CHO   122      90.097 149.277  41.871  1.00  0.00            
ATOM    339  C1  CHO   122      89.597 148.777  45.621  1.00  0.00           C
ATOM    340  C2  CHO   122      91.197 149.177  48.971  1.00  0.00           C
ATOM    341  ROH CHO   123     193.847 131.377  56.621  1.00  0.00            
ATOM    342  R1  CHO   123     193.847 130.527  53.921  1.00  0.00            
ATOM    343  R2  CHO   123     194.797 132.077  51.871  1.00  0.00            
ATOM    344  R3  CHO   123     196.297 129.877  51.371  1.00  0.00            
ATOM    345  R4  CHO   123     196.197 131.327  48.821  1.00  0.00            
ATOM    346  R5  CHO   123     195.697 129.227  49.121  1.00  0.00            
ATOM    347  C1  CHO   123     198.447 128.777  46.571  1.00  0.00           C
ATOM    348  C2  CHO   123     200.797 129.327  44.571  1.00  0.00           C
ATOM    349  ROH CHO   124     179.347  85.827  37.121  1.00  0.00            
ATOM    350  R1  CHO   124     181.347  86.927  35.421  1.00  0.00            
ATOM    351  R2  CHO   124     182.647  85.377  33.521  1.00  0.00            
ATOM    352  R3  CHO   124     181.797  87.327  31.821  1.00  0.00            
ATOM    353  R4  CHO   124     184.047  86.027  30.421  1.00  0.00            
ATOM    354  R5  CHO   124     183.847  88.177  30.821  1.00  0.00            
ATOM    355  C1  CHO   124     184.097  88.177  27.021  1.00  0.00           C
ATOM    356  C2  CHO   124     184.397  89.577  23.121  1.00  0.00           C
ATOM    357  ROH CHO   125     137.897 192.327  48.271  1.00  0.00            
ATOM    358  R1  CHO   125     136.947 193.627  45.971  1.00  0.00            
ATOM    359  R2  CHO   125     136.997 196.377  45.671  1.00  0.00            
ATOM    360  R3  CHO   125     138.297 195.777  43.371  1.00  0.00            
ATOM    361  R4  CHO   125     136.947 198.327  42.821  1.00  0.00            
ATOM    362  R5  CHO   125     136.797 196.477  41.621  1.00  0.00            
ATOM    363  C1  CHO   125     138.197 198.927  39.021  1.00  0.00           C
ATOM    364  C2  CHO   125     139.847 198.477  35.221  1.00  0.00           C
ATOM    365  ROH CHO   126      37.747   9.927  41.171  1.00  0.00            
ATOM    366  R1  CHO   126      37.897  10.577  38.421  1.00  0.00            
ATOM    367  R2  CHO   126      40.047   9.877  36.821  1.00  0.00            
ATOM    368  R3  CHO   126      38.097   8.727  35.321  1.00  0.00            
ATOM    369  R4  CHO   126      39.947   9.977  33.371  1.00  0.00            
ATOM    370  R5  CHO   126      37.797  10.277  33.521  1.00  0.00            
ATOM    371  C1  CHO   126      38.097   8.927  29.921  1.00  0.00           C
ATOM    372  C2  CHO   126      37.297   7.877  27.321  1.00  0.00           C
ATOM    373  ROH CHO   127     204.597  35.777  40.571  1.00  0.00            
ATOM    374  R1  CHO   127     203.547  35.677  37.971  1.00  0.00            
ATOM    375  R2  CHO   127     203.897  37.777  36.121  1.00  0.00            
ATOM    376  R3  CHO   127     204.897  35.777  34.571  1.00  0.00            
ATOM    377  R4  CHO   127     204.647  38.077  32.771  1.00  0.00            
ATOM    378  R5  CHO   127     203.847  36.077  32.471  1.00  0.00            
ATOM    379  C1  CHO   127     206.047  36.427  29.371  1.00  0.00           C
ATOM    380  C2  CHO   127     204.147  35.427  26.971  1.00  0.00           C
ATOM    381  ROH CHO   128     102.897  10.577  36.821  1.00  0.00            
ATOM    382  R1  CHO   128     103.647  11.127  39.521  1.00  0.00            
ATOM    383  R2  CHO   128     101.897  10.877  41.621  1.00  0.00            
ATOM    384  R3  CHO   128     103.847   9.277  42.621  1.00  0.00            
ATOM    385  R4  CHO   128     102.197  10.077  44.971  1.00  0.00            
ATOM    386  R5  CHO   128     104.347  10.277  44.771  1.00  0.00            
ATOM    387  C1  CHO   128     104.197   8.077  47.871  1.00  0.00           C
ATOM    388  C2  CHO   128     101.697   6.827  51.721  1.00  0.00           C
ATOM    389  ROH CHO   129     161.147 142.427  18.671  1.00  0.00            
ATOM    390  R1  CHO   129     161.147 144.027  21.021  1.00  0.00            
ATOM    391  R2  CHO   129     162.597 146.427  21.171  1.00  0.00            
ATOM    392  R3  CHO   129     160.147 147.427  21.821  1.00  0.00            
ATOM    393  R4  CHO   129     162.097 149.427  22.721  1.00  0.00            
ATOM    394  R5  CHO   129     160.547 148.527  23.921  1.00  0.00            
ATOM    395  C1  CHO   129     159.547 152.177  24.271  1.00  0.00           C
ATOM    396  C2  CHO   129     157.597 155.527  23.221  1.00  0.00           C
ATOM    397  ROH CHO   130      63.897  19.477  25.871  1.00  0.00            
ATOM    398  R1  CHO   130      62.497  20.777  27.921  1.00  0.00            
ATOM    399  R2  CHO   130      61.647  23.427  27.721  1.00  0.00            
ATOM    400  R3  CHO   130      59.197  22.377  28.271  1.00  0.00            
ATOM    401  R4  CHO   130      58.747  25.277  28.221  1.00  0.00            
ATOM    402  R5  CHO   130      58.247  23.877  29.821  1.00  0.00            
ATOM    403  C1  CHO   130      54.797  25.327  29.021  1.00  0.00           C
ATOM    404  C2  CHO   130      50.947  25.927  29.771  1.00  0.00           C
ATOM    405  ROH CHO   131     126.697  12.327  55.771  1.00  0.00            
ATOM    406  R1  CHO   131     127.397  11.127  53.271  1.00  0.00            
ATOM    407  R2  CHO   131     126.697  12.227  50.871  1.00  0.00            
ATOM    408  R3  CHO   131     129.347  12.027  50.371  1.00  0.00            
ATOM    409  R4  CHO   131     128.097  12.077  47.721  1.00  0.00            
ATOM    410  R5  CHO   131     129.497  10.577  48.471  1.00  0.00            
ATOM    411  C1  CHO   131     131.447  11.777  45.421  1.00  0.00           C
ATOM    412  C2  CHO   131     133.597   9.527  42.821  1.00  0.00           C
ATOM    413  ROH CHO   132     188.647 103.527  39.721  1.00  0.00            
ATOM    414  R1  CHO   132     189.547 104.827  42.071  1.00  0.00            
ATOM    415  R2  CHO   132     188.247 104.577  44.471  1.00  0.00            
ATOM    416  R3  CHO   132     190.747 103.877  45.371  1.00  0.00            
ATOM    417  R4  CHO   132     189.347 104.877  47.771  1.00  0.00            
ATOM    418  R5  CHO   132     191.247 105.527  47.021  1.00  0.00            
ATOM    419  C1  CHO   132     192.247 104.327  50.521  1.00  0.00           C
ATOM    420  C2  CHO   132     190.897 104.477  54.421  1.00  0.00           C
ATOM    421  ROH CHO   133     167.647 218.177  26.571  1.00  0.00            
ATOM    422  R1  CHO   133     165.997 219.377  28.571  1.00  0.00            
ATOM    423  R2  CHO   133     164.747 217.877  30.521  1.00  0.00            
ATOM    424  R3  CHO   133     165.997 219.627  32.171  1.00  0.00            
ATOM    425  R4  CHO   133     163.847 218.427  33.821  1.00  0.00            
ATOM    426  R5  CHO   133     164.247 220.577  33.471  1.00  0.00            
ATOM    427  C1  CHO   133     164.547 220.427  37.271  1.00  0.00           C
ATOM    428  C2  CHO   133     164.397 219.477  40.821  1.00  0.00           C
ATOM    429  ROH CHO   134     219.547 200.127  40.021  1.00  0.00            
ATOM    430  R1  CHO   134     218.647 201.527  37.771  1.00  0.00            
ATOM    431  R2  CHO   134     219.347 204.127  37.271  1.00  0.00            
ATOM    432  R3  CHO   134     220.147 203.127  34.871  1.00  0.00            
ATOM    433  R4  CHO   134     218.947 205.727  34.221  1.00  0.00            
ATOM    434  R5  CHO   134     218.447 203.777  33.321  1.00  0.00            
ATOM    435  C1  CHO   134     219.497 205.677  30.171  1.00  0.00           C
ATOM    436  C2  CHO   134     219.747 207.427  27.321  1.00  0.00           C
ATOM    437  ROH CHO   135      40.797  32.127  46.121  1.00  0.00            
ATOM    438  R1  CHO   135      41.297  32.227  48.921  1.00  0.00            
ATOM    439  R2  CHO   135      40.197  34.127  50.571  1.00  0.00            
ATOM    440  R3  CHO   135      39.297  31.977  51.971  1.00  0.00            
ATOM    441  R4  CHO   135      39.347  34.127  53.921  1.00  0.00            
ATOM    442  R5  CHO   135      40.297  32.177  54.121  1.00  0.00            
ATOM    443  C1  CHO   135      37.997  32.127  57.171  1.00  0.00           C
ATOM    444  C2  CHO   135      39.197  34.377  59.671  1.00  0.00           C
ATOM    445  ROH CHO   136      68.147  38.977  44.621  1.00  0.00            
ATOM    446  R1  CHO   136      67.347  39.077  47.321  1.00  0.00            
ATOM    447  R2  CHO   136      68.197  37.177  49.171  1.00  0.00            
ATOM    448  R3  CHO   136      69.047  39.377  50.571  1.00  0.00            
ATOM    449  R4  CHO   136      68.697  37.327  52.621  1.00  0.00            
ATOM    450  R5  CHO   136      67.797  39.327  52.621  1.00  0.00            
ATOM    451  C1  CHO   136      69.697  39.477  55.871  1.00  0.00           C
ATOM    452  C2  CHO   136      67.547  39.227  58.921  1.00  0.00           C
ATOM    453  ROH CHO   137     132.497  95.777  31.921  1.00  0.00            
ATOM    454  R1  CHO   137     133.397  96.827  34.371  1.00  0.00            
ATOM    455  R2  CHO   137     131.697  97.377  36.471  1.00  0.00            
ATOM    456  R3  CHO   137     133.447  95.827  37.871  1.00  0.00            
ATOM    457  R4  CHO   137     132.297  97.577  39.871  1.00  0.00            
ATOM    458  R5  CHO   137     134.397  97.277  39.471  1.00  0.00            
ATOM    459  C1  CHO   137     134.247  96.227  43.171  1.00  0.00           C
ATOM    460  C2  CHO   137     136.797  94.427  45.271  1.00  0.00           C
ATOM    461  ROH CHO   138     165.047  94.177  57.371  1.00  0.00            
ATOM    462  R1  CHO   138     164.297  94.727  54.721  1.00  0.00            
ATOM    463  R2  CHO   138     166.147  95.677  52.821  1.00  0.00            
ATOM    464  R3  CHO   138     165.247  93.527  51.421  1.00  0.00            
ATOM    465  R4  CHO   138     165.997  95.527  49.371  1.00  0.00            
ATOM    466  R5  CHO   138     164.047  94.527  49.571  1.00  0.00            
ATOM    467  C1  CHO   138     165.047  93.477  46.021  1.00  0.00           C
ATOM    468  C2  CHO   138     167.847  94.327  42.671  1.00  0.00           C
ATOM    469  ROH CHO   139      71.447 126.277  49.221  1.00  0.00            
ATOM    470  R1  CHO   139      72.897 125.627  46.921  1.00  0.00            
ATOM    471  R2  CHO   139      71.847 124.127  44.821  1.00  0.00            
ATOM    472  R3  CHO   139      72.597 126.277  43.321  1.00  0.00            
ATOM    473  R4  CHO   139      71.097 124.577  41.521  1.00  0.00            
ATOM    474  R5  CHO   139      73.097 125.327  41.171  1.00  0.00            
ATOM    475  C1  CHO   139      71.297 126.827  38.121  1.00  0.00           C
ATOM    476  C2  CHO   139      69.847 125.127  34.371  1.00  0.00           C
ATOM    477  ROH CHO   140     120.147  29.777  42.071  1.00  0.00            
ATOM    478  R1  CHO   140     118.997  27.377  42.971  1.00  0.00            
ATOM    479  R2  CHO   140     119.997  25.977  45.171  1.00  0.00            
ATOM    480  R3  CHO   140     117.447  26.177  46.021  1.00  0.00            
ATOM    481  R4  CHO   140     118.697  24.177  47.821  1.00  0.00            
ATOM    482  R5  CHO   140     116.897  23.927  46.671  1.00  0.00            
ATOM    483  C1  CHO   140     115.547  23.327  50.171  1.00  0.00           C
ATOM    484  C2  CHO   140     116.097  23.727  53.971  1.00  0.00           C
ATOM    485  ROH CHO   141     150.397  86.877  27.171  1.00  0.00            
ATOM    486  R1  CHO   141     151.147  88.077  29.621  1.00  0.00            
ATOM    487  R2  CHO   141     149.797  87.577  32.021  1.00  0.00            
ATOM    488  R3  CHO   141     152.297  86.977  32.921  1.00  0.00            
ATOM    489  R4  CHO   141     150.597  86.827  35.271  1.00  0.00            
ATOM    490  R5  CHO   141     152.447  87.977  35.071  1.00  0.00            
ATOM    491  C1  CHO   141     153.397  85.777  38.021  1.00  0.00           C
ATOM    492  C2  CHO   141     154.397  84.977  41.721  1.00  0.00           C
ATOM    493  ROH CHO   142     139.147 123.727  30.121  1.00  0.00            
ATOM    494  R1  CHO   142     139.097 126.127  31.571  1.00  0.00            
ATOM    495  R2  CHO   142     137.197 128.077  31.171  1.00  0.00            
ATOM    496  R3  CHO   142     136.847 127.827  33.871  1.00  0.00            
ATOM    497  R4  CHO   142     135.497 130.327  33.221  1.00  0.00            
ATOM    498  R5  CHO   142     137.047 130.027  34.721  1.00  0.00            
ATOM    499  C1  CHO   142     134.197 131.377  36.871  1.00  0.00           C
ATOM    500  C2  CHO   142     132.597 134.577  38.221  1.00  0.00           C
ATOM    501  ROH CHO   143      81.647 130.727  49.621  1.00  0.00            
ATOM    502  R1  CHO   143      82.347 130.627  46.871  1.00  0.00            
ATOM    503  R2  CHO   143      81.147 128.877  45.121  1.00  0.00            
ATOM    504  R3  CHO   143      80.597 131.127  43.721  1.00  0.00            
ATOM    505  R4  CHO   143      80.697 129.027  41.671  1.00  0.00            
ATOM    506  R5  CHO   143      81.847 130.877  41.671  1.00  0.00            
ATOM    507  C1  CHO   143      79.947 131.227  38.371  1.00  0.00           C
ATOM    508  C2  CHO   143      78.397 131.127  33.471  1.00  0.00           C
ATOM    509  ROH CHO   144      84.697 142.977  50.121  1.00  0.00            
ATOM    510  R1  CHO   144      84.947 142.827  47.321  1.00  0.00            
ATOM    511  R2  CHO   144      84.547 140.477  45.871  1.00  0.00            
ATOM    512  R3  CHO   144      82.747 141.977  44.521  1.00  0.00            
ATOM    513  R4  CHO   144      83.297 139.727  42.771  1.00  0.00            
ATOM    514  R5  CHO   144      83.447 141.827  42.221  1.00  0.00            
ATOM    515  C1  CHO   144      80.897 140.677  39.621  1.00  0.00           C
ATOM    516  C2  CHO   144      79.597 142.177  36.871  1.00  0.00           C
ATOM    517  ROH CHO   145      49.897  17.427  47.071  1.00  0.00            
ATOM    518  R1  CHO   145      51.047  19.077  49.071  1.00  0.00            
ATOM    519  R2  CHO   145      49.947  21.527  49.771  1.00  0.00            
ATOM    520  R3  CHO   145      49.997  20.427  52.271  1.00  0.00            
ATOM    521  R4  CHO   145      50.097  23.327  52.721  1.00  0.00            
ATOM    522  R5  CHO   145      51.497  21.877  53.521  1.00  0.00            
ATOM    523  C1  CHO   145      50.197  23.377  56.771  1.00  0.00           C
ATOM    524  C2  CHO   145      50.297  22.877  61.071  1.00  0.00           C
ATOM    525  ROH CHO   146      80.247  46.577  43.871  1.00  0.00            
ATOM    526  R1  CHO   146      78.597  47.927  42.021  1.00  0.00            
ATOM    527  R2  CHO   146      79.597  49.427  39.921  1.00  0.00            
ATOM    528  R3  CHO   146      77.997  47.827  38.421  1.00  0.00            
ATOM    529  R4  CHO   146      77.647  50.477  37.271  1.00  0.00            
ATOM    530  R5  CHO   146      76.047  49.177  37.971  1.00  0.00            
ATOM    531  C1  CHO   146      74.947  49.627  34.371  1.00  0.00           C
ATOM    532  C2  CHO   146      75.297  48.427  30.721  1.00  0.00           C
ATOM    533  ROH CHO   147      79.347 197.927  25.871  1.00  0.00            
ATOM    534  R1  CHO   147      79.097 197.427  28.671  1.00  0.00            
ATOM    535  R2  CHO   147      81.247 196.627  30.221  1.00  0.00            
ATOM    536  R3  CHO   147      80.497 198.777  31.721  1.00  0.00            
ATOM    537  R4  CHO   147      82.147 197.127  33.521  1.00  0.00            
ATOM    538  R5  CHO   147      80.147 197.877  33.921  1.00  0.00            
ATOM    539  C1  CHO   147      81.997 199.477  36.821  1.00  0.00           C
ATOM    540  C2  CHO   147      80.997 197.227  40.471  1.00  0.00           C
ATOM    541  ROH CHO   148      40.097 220.677  28.021  1.00  0.00            
ATOM    542  R1  CHO   148      41.547 221.227  30.421  1.00  0.00            
ATOM    543  R2  CHO   148      41.397 223.627  31.721  1.00  0.00            
ATOM    544  R3  CHO   148      40.747 222.027  33.871  1.00  0.00            
ATOM    545  R4  CHO   148      41.947 224.477  35.021  1.00  0.00            
ATOM    546  R5  CHO   148      42.547 222.427  35.421  1.00  0.00            
ATOM    547  C1  CHO   148      41.697 223.477  38.971  1.00  0.00           C
ATOM    548  C2  CHO   148      40.797 225.127  43.121  1.00  0.00           C
ATOM    549  ROH CHO   149      57.147  69.877  25.221  1.00  0.00            
ATOM    550  R1  CHO   149      59.297  68.077  25.721  1.00  0.00            
ATOM    551  R2  CHO   149      61.947  68.827  25.421  1.00  0.00            
ATOM    552  R3  CHO   149      62.147  67.927  27.971  1.00  0.00            
ATOM    553  R4  CHO   149      64.597  66.927  26.621  1.00  0.00            
ATOM    554  R5  CHO   149      63.147  65.777  27.771  1.00  0.00            
ATOM    555  C1  CHO   149      66.297  65.027  29.771  1.00  0.00           C
ATOM    556  C2  CHO   149      68.897  62.477  29.421  1.00  0.00           C
ATOM    557  ROH CHO   150     220.697 220.927  43.371  1.00  0.00            
ATOM    558  R1  CHO   150     219.297 222.377  41.371  1.00  0.00            
ATOM    559  R2  CHO   150     220.297 224.677  40.221  1.00  0.00            
ATOM    560  R3  CHO   150     219.947 223.327  37.921  1.00  0.00            
ATOM    561  R4  CHO   150     219.197 226.077  37.271  1.00  0.00            
ATOM    562  R5  CHO   150     217.997 224.327  36.971  1.00  0.00            
ATOM    563  C1  CHO   150     218.197 225.677  33.371  1.00  0.00           C
ATOM    564  C2  CHO   150     217.597 225.727  29.721  1.00  0.00           C
ATOM    565  ROH CHO   151      61.547  79.327  45.521  1.00  0.00            
ATOM    566  R1  CHO   151      59.097  79.427  47.021  1.00  0.00            
ATOM    567  R2  CHO   151      56.847  78.027  46.221  1.00  0.00            
ATOM    568  R3  CHO   151      56.997  77.027  48.721  1.00  0.00            
ATOM    569  R4  CHO   151      54.247  76.427  47.871  1.00  0.00            
ATOM    570  R5  CHO   151      54.847  77.477  49.671  1.00  0.00            
ATOM    571  C1  CHO   151      52.847  74.577  51.171  1.00  0.00           C
ATOM    572  C2  CHO   151      50.747  75.427  53.021  1.00  0.00           C
ATOM    573  ROH CHO   152     146.147 118.327  42.971  1.00  0.00            
ATOM    574  R1  CHO   152     145.247 118.877  40.371  1.00  0.00            
ATOM    575  R2  CHO   152     146.047 121.077  38.921  1.00  0.00            
ATOM    576  R3  CHO   152     146.747 119.227  37.071  1.00  0.00            
ATOM    577  R4  CHO   152     147.047 121.827  35.721  1.00  0.00            
ATOM    578  R5  CHO   152     145.897 120.077  35.021  1.00  0.00            
ATOM    579  C1  CHO   152     148.297 120.527  32.071  1.00  0.00           C
ATOM    580  C2  CHO   152     150.197 120.927  28.421  1.00  0.00           C
ATOM    581  ROH CHO   153     111.947 107.477  55.071  1.00  0.00            
ATOM    582  R1  CHO   153     109.347 107.477  53.971  1.00  0.00            
ATOM    583  R2  CHO   153     107.197 106.277  55.221  1.00  0.00            
ATOM    584  R3  CHO   153     106.047 108.727  54.921  1.00  0.00            
ATOM    585  R4  CHO   153     103.997 107.077  56.171  1.00  0.00            
ATOM    586  R5  CHO   153     103.797 108.277  54.371  1.00  0.00            
ATOM    587  C1  CHO   153     101.047 109.877  56.471  1.00  0.00           C
ATOM    588  C2  CHO   153      98.597 108.377  59.171  1.00  0.00           C
ATOM    589  ROH CHO   154      87.597  78.827  56.221  1.00  0.00            
ATOM    590  R1  CHO   154      86.947  78.777  53.471  1.00  0.00            
ATOM    591  R2  CHO   154      88.547  79.877  51.521  1.00  0.00            
ATOM    592  R3  CHO   154      88.397  77.377  50.421  1.00  0.00            
ATOM    593  R4  CHO   154      87.797  79.227  48.221  1.00  0.00            
ATOM    594  R5  CHO   154      86.597  77.577  48.871  1.00  0.00            
ATOM    595  C1  CHO   154      87.197  76.527  45.221  1.00  0.00           C
ATOM    596  C2  CHO   154      86.297  76.377  41.121  1.00  0.00           C
ATOM    597  ROH CHO   155       7.197 104.577  34.321  1.00  0.00            
ATOM    598  R1  CHO   155       5.847 103.127  32.321  1.00  0.00            
ATOM    599  R2  CHO   155       3.247 102.327  32.471  1.00  0.00            
ATOM    600  R3  CHO   155       2.997 103.627  30.121  1.00  0.00            
ATOM    601  R4  CHO   155       1.397 101.177  29.821  1.00  0.00            
ATOM    602  R5  CHO   155       2.997 101.877  28.471  1.00  0.00            
ATOM    603  C1  CHO   155       0.097 101.727  25.971  1.00  0.00           C
ATOM    604  C2  CHO   155      -0.353  98.777  24.121  1.00  0.00           C
ATOM    605  ROH CHO   156      68.797 122.327  28.121  1.00  0.00            
ATOM    606  R1  CHO   156      69.197 119.627  28.821  1.00  0.00            
ATOM    607  R2  CHO   156      70.947 117.977  27.421  1.00  0.00            
ATOM    608  R3  CHO   156      71.947 117.577  29.921  1.00  0.00            
ATOM    609  R4  CHO   156      71.897 114.927  28.671  1.00  0.00            
ATOM    610  R5  CHO   156      71.047 115.477  30.571  1.00  0.00            
ATOM    611  C1  CHO   156      73.447 112.727  31.721  1.00  0.00           C
ATOM    612  C2  CHO   156      75.697 112.227  35.071  1.00  0.00           C
ATOM    613  ROH CHO   157      14.297  74.177  27.971  1.00  0.00            
ATOM    614  R1  CHO   157      14.947  75.727  30.271  1.00  0.00            
ATOM    615  R2  CHO   157      13.397  77.827  31.171  1.00  0.00            
ATOM    616  R3  CHO   157      13.447  76.427  33.471  1.00  0.00            
ATOM    617  R4  CHO   157      12.947  79.227  34.271  1.00  0.00            
ATOM    618  R5  CHO   157      14.497  77.927  35.021  1.00  0.00            
ATOM    619  C1  CHO   157      12.697  78.727  38.271  1.00  0.00           C
ATOM    620  C2  CHO   157       9.647  80.777  40.021  1.00  0.00           C
ATOM    621  ROH CHO   158     161.697 106.177  30.721  1.00  0.00            
ATOM    622  R1  CHO   158     161.247 104.477  32.921  1.00  0.00            
ATOM    623  R2  CHO   158     162.547 104.727  35.321  1.00  0.00            
ATOM    624  R3  CHO   158     160.047 104.777  36.321  1.00  0.00            
ATOM    625  R4  CHO   158     161.697 104.077  38.621  1.00  0.00            
ATOM    626  R5  CHO   158     159.947 102.977  37.871  1.00  0.00            
ATOM    627  C1  CHO   158     158.847 103.727  41.471  1.00  0.00           C
ATOM    628  C2  CHO   158     159.597 101.877  44.571  1.00  0.00           C
ATOM    629  ROH CHO   159     220.747 158.477  26.871  1.00  0.00            
ATOM    630  R1  CHO   159     220.497 157.027  29.271  1.00  0.00            
ATOM    631  R2  CHO   159     219.097 158.027  31.471  1.00  0.00            
ATOM    632  R3  CHO   159     217.747 155.677  31.271  1.00  0.00            
ATOM    633  R4  CHO   159     217.247 156.577  33.971  1.00  0.00            
ATOM    634  R5  CHO   159     218.047 154.627  33.371  1.00  0.00            
ATOM    635  C1  CHO   159     214.897 153.527  35.271  1.00  0.00           C
ATOM    636  C2  CHO   159     212.397 154.177  38.821  1.00  0.00           C
ATOM    637  ROH CHO   160     145.897 168.827  53.221  1.00  0.00            
ATOM    638  R1  CHO   160     146.797 168.127  50.671  1.00  0.00            
ATOM    639  R2  CHO   160     145.697 169.177  48.321  1.00  0.00            
ATOM    640  R3  CHO   160     148.297 169.777  47.821  1.00  0.00            
ATOM    641  R4  CHO   160     147.097 169.277  45.171  1.00  0.00            
ATOM    642  R5  CHO   160     148.897 168.327  45.971  1.00  0.00            
ATOM    643  C1  CHO   160     150.347 169.927  42.821  1.00  0.00           C
ATOM    644  C2  CHO   160     149.647 167.277  40.721  1.00  0.00           C
ATOM    645  ROH CHO   161     175.697  34.677  59.421  1.00  0.00            
ATOM    646  R1  CHO   161     177.647  34.427  57.421  1.00  0.00            
ATOM    647  R2  CHO   161     177.797  32.227  55.721  1.00  0.00            
ATOM    648  R3  CHO   161     177.697  34.127  53.771  1.00  0.00            
ATOM    649  R4  CHO   161     177.997  31.627  52.321  1.00  0.00            
ATOM    650  R5  CHO   161     179.197  33.377  52.121  1.00  0.00            
ATOM    651  C1  CHO   161     177.947  33.027  48.521  1.00  0.00           C
ATOM    652  C2  CHO   161     175.997  31.677  45.621  1.00  0.00           C
ATOM    653  ROH CHO   162      60.597 181.127  53.671  1.00  0.00            
ATOM    654  R1  CHO   162      59.397 179.627  51.571  1.00  0.00            
ATOM    655  R2  CHO   162      57.947 180.777  49.571  1.00  0.00            
ATOM    656  R3  CHO   162      59.647 179.427  47.971  1.00  0.00            
ATOM    657  R4  CHO   162      57.447 180.227  46.171  1.00  0.00            
ATOM    658  R5  CHO   162      58.197 178.227  46.471  1.00  0.00            
ATOM    659  C1  CHO   162      58.797 178.627  42.721  1.00  0.00           C
ATOM    660  C2  CHO   162      58.447 179.277  38.871  1.00  0.00           C
ATOM    661  ROH CHO   163      22.147  26.977  28.321  1.00  0.00            
ATOM    662  R1  CHO   163      23.397  27.677  30.771  1.00  0.00            
ATOM    663  R2  CHO   163      21.997  28.877  32.871  1.00  0.00            
ATOM    664  R3  CHO   163      22.947  26.777  34.321  1.00  0.00            
ATOM    665  R4  CHO   163      22.997  29.027  36.171  1.00  0.00            
ATOM    666  R5  CHO   163      24.647  27.727  35.671  1.00  0.00            
ATOM    667  C1  CHO   163      24.447  27.127  39.471  1.00  0.00           C
ATOM    668  C2  CHO   163      23.347  25.477  42.371  1.00  0.00           C
ATOM    669  ROH CHO   164      14.097  56.577  39.321  1.00  0.00            
ATOM    670  R1  CHO   164      12.347  55.877  41.421  1.00  0.00            
ATOM    671  R2  CHO   164      13.247  55.127  43.921  1.00  0.00            
ATOM    672  R3  CHO   164      11.647  57.127  44.771  1.00  0.00            
ATOM    673  R4  CHO   164      12.147  55.527  47.171  1.00  0.00            
ATOM    674  R5  CHO   164      10.197  56.127  46.421  1.00  0.00            
ATOM    675  C1  CHO   164       9.997  57.677  49.871  1.00  0.00           C
ATOM    676  C2  CHO   164       7.497  59.877  53.271  1.00  0.00           C
ATOM    677  ROH CHO   165     195.697  82.127  43.971  1.00  0.00            
ATOM    678  R1  CHO   165     197.947  80.927  45.171  1.00  0.00            
ATOM    679  R2  CHO   165     200.447  82.127  45.171  1.00  0.00            
ATOM    680  R3  CHO   165     200.247  81.727  47.871  1.00  0.00            
ATOM    681  R4  CHO   165     203.097  81.477  47.271  1.00  0.00            
ATOM    682  R5  CHO   165     201.897  80.027  48.321  1.00  0.00            
ATOM    683  C1  CHO   165     204.497  80.727  50.971  1.00  0.00           C
ATOM    684  C2  CHO   165     205.297  82.977  54.821  1.00  0.00           C
ATOM    685  ROH CHO   166     155.647  72.927  59.621  1.00  0.00            
ATOM    686  R1  CHO   166     155.047  71.277  57.421  1.00  0.00            
ATOM    687  R2  CHO   166     152.947  71.777  55.721  1.00  0.00            
ATOM    688  R3  CHO   166     154.847  71.677  53.771  1.00  0.00            
ATOM    689  R4  CHO   166     152.347  71.877  52.321  1.00  0.00            
ATOM    690  R5  CHO   166     153.897  70.377  52.021  1.00  0.00            
ATOM    691  C1  CHO   166     153.797  71.877  48.521  1.00  0.00           C
ATOM    692  C2  CHO   166     152.547  70.527  44.421  1.00  0.00           C
ATOM    693  ROH CHO   167      41.797 162.177  55.371  1.00  0.00            
ATOM    694  R1  CHO   167      40.747 162.427  52.721  1.00  0.00            
ATOM    695  R2  CHO   167      42.347 162.077  50.471  1.00  0.00            
ATOM    696  R3  CHO   167      40.447 160.227  49.821  1.00  0.00            
ATOM    697  R4  CHO   167      41.347 161.277  47.271  1.00  0.00            
ATOM    698  R5  CHO   167      39.297 161.177  47.971  1.00  0.00            
ATOM    699  C1  CHO   167      38.947 159.127  44.821  1.00  0.00           C
ATOM    700  C2  CHO   167      35.747 157.677  44.621  1.00  0.00           C
ATOM    701  ROH CHO   168      77.797  83.677  38.771  1.00  0.00            
ATOM    702  R1  CHO   168      76.597  84.677  36.371  1.00  0.00            
ATOM    703  R2  CHO   168      77.897  86.527  34.771  1.00  0.00            
ATOM    704  R3  CHO   168      77.397  84.677  32.821  1.00  0.00            
ATOM    705  R4  CHO   168      77.247  87.227  31.421  1.00  0.00            
ATOM    706  R5  CHO   168      75.697  85.677  31.471  1.00  0.00            
ATOM    707  C1  CHO   168      76.397  85.927  27.721  1.00  0.00           C
ATOM    708  C2  CHO   168      77.547  86.427  23.821  1.00  0.00           C
ATOM    709  ROH CHO   169      47.297 126.627  39.121  1.00  0.00            
ATOM    710  R1  CHO   169      46.797 126.577  41.921  1.00  0.00            
ATOM    711  R2  CHO   169      45.397 124.527  43.121  1.00  0.00            
ATOM    712  R3  CHO   169      47.597 124.327  44.671  1.00  0.00            
ATOM    713  R4  CHO   169      45.347 123.977  46.521  1.00  0.00            
ATOM    714  R5  CHO   169      46.947 125.427  46.721  1.00  0.00            
ATOM    715  C1  CHO   169      47.397 123.477  50.021  1.00  0.00           C
ATOM    716  C2  CHO   169      47.397 125.527  53.621  1.00  0.00           C
ATOM    717  ROH CHO   170      53.097 212.177  59.371  1.00  0.00            
ATOM    718  R1  CHO   170      53.997 210.977  56.971  1.00  0.00            
ATOM    719  R2  CHO   170      52.447 209.377  55.371  1.00  0.00            
ATOM    720  R3  CHO   170      53.197 211.127  53.421  1.00  0.00            
ATOM    721  R4  CHO   170      51.797 208.977  52.021  1.00  0.00            
ATOM    722  R5  CHO   170      53.797 209.727  51.571  1.00  0.00            
ATOM    723  C1  CHO   170      52.097 210.427  48.221  1.00  0.00           C
ATOM    724  C2  CHO   170      55.897 209.777  45.571  1.00  0.00           C
ATOM    725  ROH CHO   171     121.797 111.977  36.621  1.00  0.00            
ATOM    726  R1  CHO   171     120.447 112.377  39.071  1.00  0.00            
ATOM    727  R2  CHO   171     121.747 112.427  41.521  1.00  0.00            
ATOM    728  R3  CHO   171     120.497 114.827  41.771  1.00  0.00            
ATOM    729  R4  CHO   171     120.997 113.977  44.521  1.00  0.00            
ATOM    730  R5  CHO   171     119.047 114.577  43.671  1.00  0.00            
ATOM    731  C1  CHO   171     119.347 117.077  46.521  1.00  0.00           C
ATOM    732  C2  CHO   171     118.297 120.077  49.121  1.00  0.00           C
ATOM    733  ROH CHO   172     186.897  86.377  55.421  1.00  0.00            
ATOM    734  R1  CHO   172     186.347  85.477  52.821  1.00  0.00            
ATOM    735  R2  CHO   172     185.097  87.027  50.871  1.00  0.00            
ATOM    736  R3  CHO   172     187.297  86.377  49.421  1.00  0.00            
ATOM    737  R4  CHO   172     185.297  87.177  47.421  1.00  0.00            
ATOM    738  R5  CHO   172     186.397  85.277  47.471  1.00  0.00            
ATOM    739  C1  CHO   172     187.447  86.627  44.021  1.00  0.00           C
ATOM    740  C2  CHO   172     187.147  88.527  40.171  1.00  0.00           C
ATOM    741  ROH CHO   173       2.747 117.827  24.521  1.00  0.00            
ATOM    742  R1  CHO   173       1.797 118.827  26.971  1.00  0.00            
ATOM    743  R2  CHO   173       1.347 117.227  29.171  1.00  0.00            
ATOM    744  R3  CHO   173       2.997 119.027  30.421  1.00  0.00            
ATOM    745  R4  CHO   173       1.747 117.527  32.621  1.00  0.00            
ATOM    746  R5  CHO   173       1.797 119.727  32.371  1.00  0.00            
ATOM    747  C1  CHO   173       3.547 119.427  35.721  1.00  0.00           C
ATOM    748  C2  CHO   173       5.097 117.877  38.171  1.00  0.00           C
ATOM    749  ROH CHO   174     110.347 104.777  50.571  1.00  0.00            
ATOM    750  R1  CHO   174     108.097 103.077  51.021  1.00  0.00            
ATOM    751  R2  CHO   174     107.647 101.777  53.421  1.00  0.00            
ATOM    752  R3  CHO   174     105.247 103.027  53.221  1.00  0.00            
ATOM    753  R4  CHO   174     104.697 100.477  54.621  1.00  0.00            
ATOM    754  R5  CHO   174     103.697 101.227  52.821  1.00  0.00            
ATOM    755  C1  CHO   174     100.697 100.877  55.171  1.00  0.00           C
ATOM    756  C2  CHO   174      98.947  97.827  56.471  1.00  0.00           C
ATOM    757  ROH CHO   175     113.847  93.027  56.421  1.00  0.00            
ATOM    758  R1  CHO   175     114.097  93.327  53.621  1.00  0.00            
ATOM    759  R2  CHO   175     113.497  95.677  52.321  1.00  0.00            
ATOM    760  R3  CHO   175     115.997  95.427  51.321  1.00  0.00            
ATOM    761  R4  CHO   175     114.597  97.127  49.371  1.00  0.00            
ATOM    762  R5  CHO   175     115.697  95.327  48.971  1.00  0.00            
ATOM    763  C1  CHO   175     117.647  97.777  46.771  1.00  0.00           C
ATOM    764  C2  CHO   175     118.097 101.677  46.921  1.00  0.00           C
ATOM    765  ROH CHO   176     190.097 198.277  41.571  1.00  0.00            
ATOM    766  R1  CHO   176     189.547 197.327  38.971  1.00  0.00            
ATOM    767  R2  CHO   176     189.447 194.627  38.371  1.00  0.00            
ATOM    768  R3  CHO   176     186.947 195.277  37.421  1.00  0.00            
ATOM    769  R4  CHO   176     187.947 193.227  35.571  1.00  0.00            
ATOM    770  R5  CHO   176     187.197 195.227  35.021  1.00  0.00            
ATOM    771  C1  CHO   176     184.797 193.027  33.021  1.00  0.00           C
ATOM    772  C2  CHO   176     182.447 190.077  30.621  1.00  0.00           C
ATOM    773  ROH CHO   177     175.597  34.977  26.571  1.00  0.00            
ATOM    774  R1  CHO   177     176.997  34.177  28.921  1.00  0.00            
ATOM    775  R2  CHO   177     178.597  35.877  30.371  1.00  0.00            
ATOM    776  R3  CHO   177     177.047  35.077  32.421  1.00  0.00            
ATOM    777  R4  CHO   177     179.747  35.227  33.571  1.00  0.00            
ATOM    778  R5  CHO   177     178.397  33.527  33.621  1.00  0.00            
ATOM    779  C1  CHO   177     178.947  34.077  37.371  1.00  0.00           C
ATOM    780  C2  CHO   177     179.197  34.127  41.321  1.00  0.00           C
ATOM    781  ROH CHO   178      60.547   9.027  43.071  1.00  0.00            
ATOM    782  R1  CHO   178      61.847  10.427  40.971  1.00  0.00            
ATOM    783  R2  CHO   178      60.997  10.277  38.321  1.00  0.00            
ATOM    784  R3  CHO   178      60.997  12.977  38.521  1.00  0.00            
ATOM    785  R4  CHO   178      61.047  12.477  35.671  1.00  0.00            
ATOM    786  R5  CHO   178      62.397  13.727  36.771  1.00  0.00            
ATOM    787  C1  CHO   178      61.047  16.277  34.271  1.00  0.00           C
ATOM    788  C2  CHO   178      62.997  18.527  32.221  1.00  0.00           C
ATOM    789  ROH CHO   179      89.747 125.077  50.321  1.00  0.00            
ATOM    790  R1  CHO   179      88.997 124.627  47.621  1.00  0.00            
ATOM    791  R2  CHO   179      90.847 124.177  45.621  1.00  0.00            
ATOM    792  R3  CHO   179      89.397 121.927  45.221  1.00  0.00            
ATOM    793  R4  CHO   179      91.147 122.127  42.871  1.00  0.00            
ATOM    794  R5  CHO   179      88.947 121.927  42.871  1.00  0.00            
ATOM    795  C1  CHO   179      89.897 118.827  40.871  1.00  0.00           C
ATOM    796  C2  CHO   179      92.447 118.877  39.271  1.00  0.00           C
ATOM    797  ROH CHO   180      99.697  66.977  25.071  1.00  0.00            
ATOM    798  R1  CHO   180      98.397  65.027  26.721  1.00  0.00            
ATOM    799  R2  CHO   180      96.147  63.677  25.921  1.00  0.00            
ATOM    800  R3  CHO   180      97.647  61.477  26.521  1.00  0.00            
ATOM    801  R4  CHO   180      94.897  60.577  26.871  1.00  0.00            
ATOM    802  R5  CHO   180      96.447  60.427  28.321  1.00  0.00            
ATOM    803  C1  CHO   180      95.547  56.727  27.921  1.00  0.00           C
ATOM    804  C2  CHO   180      94.547  53.927  26.471  1.00  0.00           C
ATOM    805  ROH CHO   181      76.947 178.777  37.771  1.00  0.00            
ATOM    806  R1  CHO   181      77.847 178.927  35.071  1.00  0.00            
ATOM    807  R2  CHO   181      77.047 177.177  33.121  1.00  0.00            
ATOM    808  R3  CHO   181      76.297 179.477  31.821  1.00  0.00            
ATOM    809  R4  CHO   181      77.297 177.677  29.721  1.00  0.00            
ATOM    810  R5  CHO   181      77.997 179.727  30.121  1.00  0.00            
ATOM    811  C1  CHO   181      76.797 180.077  26.471  1.00  0.00           C
ATOM    812  C2  CHO   181      76.097 181.827  23.421  1.00  0.00           C
ATOM    813  ROH CHO   182      76.297  19.927  56.971  1.00  0.00            
ATOM    814  R1  CHO   182      76.847  19.677  54.171  1.00  0.00            
ATOM    815  R2  CHO   182      74.947  18.727  52.421  1.00  0.00            
ATOM    816  R3  CHO   182      75.447  21.027  51.121  1.00  0.00            
ATOM    817  R4  CHO   182      74.197  19.327  49.071  1.00  0.00            
ATOM    818  R5  CHO   182      76.097  20.377  48.921  1.00  0.00            
ATOM    819  C1  CHO   182      74.247  21.877  45.921  1.00  0.00           C
ATOM    820  C2  CHO   182      76.097  21.827  42.321  1.00  0.00           C
ATOM    821  ROH CHO   183      39.147 134.027  21.321  1.00  0.00            
ATOM    822  R1  CHO   183      39.947 135.077  23.821  1.00  0.00            
ATOM    823  R2  CHO   183      42.597 135.627  24.471  1.00  0.00            
ATOM    824  R3  CHO   183      41.597 138.127  25.021  1.00  0.00            
ATOM    825  R4  CHO   183      44.297 138.127  26.121  1.00  0.00            
ATOM    826  R5  CHO   183      42.497 138.677  27.171  1.00  0.00            
ATOM    827  C1  CHO   183      44.447 141.927  27.571  1.00  0.00           C
ATOM    828  C2  CHO   183      44.747 145.927  28.321  1.00  0.00           C
ATOM    829  ROH CHO   184      90.597 195.877  24.421  1.00  0.00            
ATOM    830  R1  CHO   184      89.547 195.927  27.021  1.00  0.00            
ATOM    831  R2  CHO   184      86.947 195.027  27.571  1.00  0.00            
ATOM    832  R3  CHO   184      88.247 193.427  29.371  1.00  0.00            
ATOM    833  R4  CHO   184      85.547 193.827  30.521  1.00  0.00            
ATOM    834  R5  CHO   184      87.497 194.177  31.521  1.00  0.00            
ATOM    835  C1  CHO   184      85.947 191.627  33.871  1.00  0.00           C
ATOM    836  C2  CHO   184      84.997 190.127  37.871  1.00  0.00           C
ATOM    837  ROH CHO   185      90.947 182.477  22.221  1.00  0.00            
ATOM    838  R1  CHO   185      90.647 182.077  25.021  1.00  0.00            
ATOM    839  R2  CHO   185      92.797 182.027  26.771  1.00  0.00            
ATOM    840  R3  CHO   185      91.347 183.927  28.021  1.00  0.00            
ATOM    841  R4  CHO   185      92.897 182.627  30.171  1.00  0.00            
ATOM    842  R5  CHO   185      90.747 182.927  30.121  1.00  0.00            
ATOM    843  C1  CHO   185      91.647 184.777  33.371  1.00  0.00           C
ATOM    844  C2  CHO   185      92.747 186.977  36.421  1.00  0.00           C
ATOM    845  ROH CHO   186      33.447 198.827  45.971  1.00  0.00            
ATOM    846  R1  CHO   186      34.797 199.377  43.571  1.00  0.00            
ATOM    847  R2  CHO   186      36.547 197.577  42.371  1.00  0.00            
ATOM    848  R3  CHO   186      34.897 197.927  40.221  1.00  0.00            
ATOM    849  R4  CHO   186      37.647 198.077  39.121  1.00  0.00            
ATOM    850  R5  CHO   186      36.047 199.577  38.871  1.00  0.00            
ATOM    851  C1  CHO   186      36.747 198.677  35.221  1.00  0.00           C
ATOM    852  C2  CHO   186      37.597 199.127  30.071  1.00  0.00           C
ATOM    853  ROH CHO   187     174.297 206.177  49.071  1.00  0.00            
ATOM    854  R1  CHO   187     173.397 207.677  51.321  1.00  0.00            
ATOM    855  R2  CHO   187     172.797 206.477  53.771  1.00  0.00            
ATOM    856  R3  CHO   187     174.597 208.327  54.721  1.00  0.00            
ATOM    857  R4  CHO   187     173.297 207.227  57.121  1.00  0.00            
ATOM    858  R5  CHO   187     173.447 209.327  56.571  1.00  0.00            
ATOM    859  C1  CHO   187     175.197 209.327  59.971  1.00  0.00           C
ATOM    860  C2  CHO   187     177.097 209.027  63.871  1.00  0.00           C
ATOM    861  ROH CHO   188     116.997 210.527  34.021  1.00  0.00            
ATOM    862  R1  CHO   188     116.547 212.577  32.171  1.00  0.00            
ATOM    863  R2  CHO   188     118.447 213.427  30.371  1.00  0.00            
ATOM    864  R3  CHO   188     116.497 212.927  28.571  1.00  0.00            
ATOM    865  R4  CHO   188     118.097 215.127  27.371  1.00  0.00            
ATOM    866  R5  CHO   188     115.947 215.077  27.671  1.00  0.00            
ATOM    867  C1  CHO   188     116.047 215.627  23.921  1.00  0.00           C
ATOM    868  C2  CHO   188     118.597 215.427  21.221  1.00  0.00           C
ATOM    869  ROH CHO   189     190.347  51.827  56.971  1.00  0.00            
ATOM    870  R1  CHO   189     188.897  52.327  54.571  1.00  0.00            
ATOM    871  R2  CHO   189     189.547  54.377  52.821  1.00  0.00            
ATOM    872  R3  CHO   189     189.697  52.377  51.021  1.00  0.00            
ATOM    873  R4  CHO   189     189.847  54.827  49.421  1.00  0.00            
ATOM    874  R5  CHO   189     188.447  53.177  49.121  1.00  0.00            
ATOM    875  C1  CHO   189     190.147  53.227  45.721  1.00  0.00           C
ATOM    876  C2  CHO   189     193.197  52.027  43.971  1.00  0.00           C
ATOM    877  ROH CHO   190     183.147 104.677  26.121  1.00  0.00            
ATOM    878  R1  CHO   190     181.847 104.527  28.621  1.00  0.00            
ATOM    879  R2  CHO   190     181.797 102.177  30.171  1.00  0.00            
ATOM    880  R3  CHO   190     182.797 103.827  32.071  1.00  0.00            
ATOM    881  R4  CHO   190     182.047 101.427  33.521  1.00  0.00            
ATOM    882  R5  CHO   190     181.397 103.477  33.971  1.00  0.00            
ATOM    883  C1  CHO   190     183.097 102.477  37.271  1.00  0.00           C
ATOM    884  C2  CHO   190     184.197 101.077  40.121  1.00  0.00           C
ATOM    885  ROH CHO   191     177.947 134.177  54.321  1.00  0.00            
ATOM    886  R1  CHO   191     179.997 134.577  52.421  1.00  0.00            
ATOM    887  R2  CHO   191     180.647 132.727  50.471  1.00  0.00            
ATOM    888  R3  CHO   191     180.247 134.777  48.821  1.00  0.00            
ATOM    889  R4  CHO   191     181.847 132.927  47.271  1.00  0.00            
ATOM    890  R5  CHO   191     182.297 135.027  47.621  1.00  0.00            
ATOM    891  C1  CHO   191     182.147 134.977  43.771  1.00  0.00           C
ATOM    892  C2  CHO   191     182.947 138.177  41.771  1.00  0.00           C
ATOM    893  ROH CHO   192      55.197  76.927  27.171  1.00  0.00            
ATOM    894  R1  CHO   192      53.047  77.427  28.971  1.00  0.00            
ATOM    895  R2  CHO   192      53.297  77.177  31.671  1.00  0.00            
ATOM    896  R3  CHO   192      52.397  79.727  31.721  1.00  0.00            
ATOM    897  R4  CHO   192      52.097  78.827  34.471  1.00  0.00            
ATOM    898  R5  CHO   192      50.547  79.727  33.221  1.00  0.00            
ATOM    899  C1  CHO   192      50.597  82.227  36.121  1.00  0.00           C
ATOM    900  C2  CHO   192      52.497  83.527  39.171  1.00  0.00           C
ATOM    901  ROH CHO   193      73.697 207.277  23.321  1.00  0.00            
ATOM    902  R1  CHO   193      72.397 206.727  25.771  1.00  0.00            
ATOM    903  R2  CHO   193      71.747 204.127  26.571  1.00  0.00            
ATOM    904  R3  CHO   193      73.197 204.827  28.771  1.00  0.00            
ATOM    905  R4  CHO   193      71.447 202.627  29.671  1.00  0.00            
ATOM    906  R5  CHO   193      71.597 204.577  30.571  1.00  0.00            
ATOM    907  C1  CHO   193      72.547 202.377  33.521  1.00  0.00           C
ATOM    908  C2  CHO   193      71.247 202.477  37.121  1.00  0.00           C
ATOM    909  ROH CHO   194     147.897 190.677  38.471  1.00  0.00            
ATOM    910  R1  CHO   194     147.597 189.177  40.871  1.00  0.00            
ATOM    911  R2  CHO   194     145.197 189.077  42.271  1.00  0.00            
ATOM    912  R3  CHO   194     145.597 186.377  42.021  1.00  0.00            
ATOM    913  R4  CHO   194     143.597 186.627  44.171  1.00  0.00            
ATOM    914  R5  CHO   194     145.497 185.577  44.271  1.00  0.00            
ATOM    915  C1  CHO   194     143.047 182.727  45.071  1.00  0.00           C
ATOM    916  C2  CHO   194     139.797 181.377  48.371  1.00  0.00           C
ATOM    917  ROH CHO   195     139.247  93.327  61.771  1.00  0.00            
ATOM    918  R1  CHO   195     139.797  94.577  59.321  1.00  0.00            
ATOM    919  R2  CHO   195     141.747  93.677  57.571  1.00  0.00            
ATOM    920  R3  CHO   195     139.697  93.677  55.771  1.00  0.00            
ATOM    921  R4  CHO   195     142.097  94.127  54.171  1.00  0.00            
ATOM    922  R5  CHO   195     140.297  95.327  54.171  1.00  0.00            
ATOM    923  C1  CHO   195     140.347  94.327  50.521  1.00  0.00           C
ATOM    924  C2  CHO   195     141.397  91.227  47.821  1.00  0.00           C
ATOM    925  ROH CHO   196      81.597  89.027  23.821  1.00  0.00            
ATOM    926  R1  CHO   196      81.097  88.977  26.621  1.00  0.00            
ATOM    927  R2  CHO   196      81.947  86.877  28.221  1.00  0.00            
ATOM    928  R3  CHO   196      83.097  88.927  29.671  1.00  0.00            
ATOM    929  R4  CHO   196      81.897  87.177  31.671  1.00  0.00            
ATOM    930  R5  CHO   196      81.547  89.327  31.471  1.00  0.00            
ATOM    931  C1  CHO   196      82.897  89.177  35.021  1.00  0.00           C
ATOM    932  C2  CHO   196      84.347  89.527  37.571  1.00  0.00           C
ATOM    933  ROH CHO   197      90.597 169.627  36.971  1.00  0.00            
ATOM    934  R1  CHO   197      90.597 169.177  34.171  1.00  0.00            
ATOM    935  R2  CHO   197      89.647 166.827  33.071  1.00  0.00            
ATOM    936  R3  CHO   197      88.097 168.527  31.621  1.00  0.00            
ATOM    937  R4  CHO   197      88.547 166.277  29.821  1.00  0.00            
ATOM    938  R5  CHO   197      88.897 168.377  29.371  1.00  0.00            
ATOM    939  C1  CHO   197      86.447 167.577  26.621  1.00  0.00           C
ATOM    940  C2  CHO   197      85.297 167.327  23.021  1.00  0.00           C
ATOM    941  ROH CHO   198     215.547 179.777  29.721  1.00  0.00            
ATOM    942  R1  CHO   198     214.147 180.177  32.171  1.00  0.00            
ATOM    943  R2  CHO   198     214.697 178.677  34.421  1.00  0.00            
ATOM    944  R3  CHO   198     214.997 181.127  35.571  1.00  0.00            
ATOM    945  R4  CHO   198     215.147 179.277  37.821  1.00  0.00            
ATOM    946  R5  CHO   198     213.847 180.977  37.671  1.00  0.00            
ATOM    947  C1  CHO   198     215.697 181.877  40.871  1.00  0.00           C
ATOM    948  C2  CHO   198     216.947 180.927  45.021  1.00  0.00           C
ATOM    949  ROH CHO   199      32.397  53.077  41.421  1.00  0.00            
ATOM    950  R1  CHO   199      30.497  53.677  39.471  1.00  0.00            
ATOM    951  R2  CHO   199      31.147  54.327  36.871  1.00  0.00            
ATOM    952  R3  CHO   199      29.447  52.327  36.221  1.00  0.00            
ATOM    953  R4  CHO   199      29.397  54.077  33.921  1.00  0.00            
ATOM    954  R5  CHO   199      27.647  53.377  35.021  1.00  0.00            
ATOM    955  C1  CHO   199      26.747  52.027  31.621  1.00  0.00           C
ATOM    956  C2  CHO   199      25.697  50.027  29.321  1.00  0.00           C
ATOM    957  ROH CHO   200     107.497  91.977  45.121  1.00  0.00            
ATOM    958  R1  CHO   200     107.247  90.527  47.571  1.00  0.00            
ATOM    959  R2  CHO   200     106.997  91.727  50.021  1.00  0.00            
ATOM    960  R3  CHO   200     104.747  90.177  50.171  1.00  0.00            
ATOM    961  R4  CHO   200     105.597  90.577  52.971  1.00  0.00            
ATOM    962  R5  CHO   200     105.247  88.677  51.971  1.00  0.00            
ATOM    963  C1  CHO   200     102.747  88.427  54.821  1.00  0.00           C
ATOM    964  C2  CHO   200      99.547  86.777  56.671  1.00  0.00           C
ATOM    965  ROH CHO   201     196.497 161.177  51.821  1.00  0.00            
ATOM    966  R1  CHO   201     194.847 162.977  53.221  1.00  0.00            
ATOM    967  R2  CHO   201     192.197 163.477  52.521  1.00  0.00            
ATOM    968  R3  CHO   201     191.747 162.827  55.121  1.00  0.00            
ATOM    969  R4  CHO   201     189.447 164.527  54.371  1.00  0.00            
ATOM    970  R5  CHO   201     190.797 164.827  56.071  1.00  0.00            
ATOM    971  C1  CHO   201     187.447 164.577  57.871  1.00  0.00           C
ATOM    972  C2  CHO   201     185.947 163.377  61.871  1.00  0.00           C
ATOM    973  ROH CHO   202     192.947 113.227  41.171  1.00  0.00            
ATOM    974  R1  CHO   202     192.447 113.227  43.971  1.00  0.00            
ATOM    975  R2  CHO   202     194.397 112.927  45.871  1.00  0.00            
ATOM    976  R3  CHO   202     193.447 115.227  46.821  1.00  0.00            
ATOM    977  R4  CHO   202     194.047 113.627  49.221  1.00  0.00            
ATOM    978  R5  CHO   202     192.147 114.627  48.721  1.00  0.00            
ATOM    979  C1  CHO   202     192.897 116.277  52.071  1.00  0.00           C
ATOM    980  C2  CHO   202     192.897 115.177  55.821  1.00  0.00           C
ATOM    981  ROH CHO   203     178.197 214.277  29.471  1.00  0.00            
ATOM    982  R1  CHO   203     178.747 213.127  32.021  1.00  0.00            
ATOM    983  R2  CHO   203     178.697 214.627  34.321  1.00  0.00            
ATOM    984  R3  CHO   203     176.947 212.727  35.171  1.00  0.00            
ATOM    985  R4  CHO   203     177.647 214.177  37.571  1.00  0.00            
ATOM    986  R5  CHO   203     177.797 212.027  37.271  1.00  0.00            
ATOM    987  C1  CHO   203     175.447 212.077  40.271  1.00  0.00           C
ATOM    988  C2  CHO   203     175.147 209.477  43.271  1.00  0.00           C
ATOM    989  ROH CHO   204      65.447  16.627  45.921  1.00  0.00            
ATOM    990  R1  CHO   204      64.547  17.877  48.321  1.00  0.00            
ATOM    991  R2  CHO   204      63.897  16.377  50.571  1.00  0.00            
ATOM    992  R3  CHO   204      65.697  18.027  51.771  1.00  0.00            
ATOM    993  R4  CHO   204      64.097  16.927  53.971  1.00  0.00            
ATOM    994  R5  CHO   204      64.497  19.027  53.571  1.00  0.00            
ATOM    995  C1  CHO   204      65.947  18.727  57.121  1.00  0.00           C
ATOM    996  C2  CHO   204      68.097  20.477  60.321  1.00  0.00           C
ATOM    997  ROH CHO   205     226.747 141.877  42.421  1.00  0.00            
ATOM    998  R1  CHO   205     225.297 141.277  40.071  1.00  0.00            
ATOM    999  R2  CHO   205     224.147 143.177  38.521  1.00  0.00            
ATOM   1000  R3  CHO   205     225.547 142.027  36.521  1.00  0.00            
ATOM   1001  R4  CHO   205     223.947 144.027  35.171  1.00  0.00            
ATOM   1002  R5  CHO   205     224.047 141.877  34.671  1.00  0.00            
ATOM   1003  C1  CHO   205     225.197 143.377  31.321  1.00  0.00           C
ATOM   1004  C2  CHO   205     224.197 147.077  29.821  1.00  0.00           C
ATOM   1005  ROH CHO   206     199.597  14.227  60.571  1.00  0.00            
ATOM   1006  R1  CHO   206     200.347  16.577  59.171  1.00  0.00            
ATOM   1007  R2  CHO   206     202.547  16.677  57.521  1.00  0.00            
ATOM   1008  R3  CHO   206     200.747  17.527  55.671  1.00  0.00            
ATOM   1009  R4  CHO   206     203.297  18.777  54.871  1.00  0.00            
ATOM   1010  R5  CHO   206     201.397  19.777  55.221  1.00  0.00            
ATOM   1011  C1  CHO   206     202.047  20.727  51.571  1.00  0.00           C
ATOM   1012  C2  CHO   206     202.747  21.477  47.971  1.00  0.00           C
ATOM   1013  ROH CHO   207     147.097 109.977  33.071  1.00  0.00            
ATOM   1014  R1  CHO   207     148.847 109.677  35.271  1.00  0.00            
ATOM   1015  R2  CHO   207     148.247 110.577  37.821  1.00  0.00            
ATOM   1016  R3  CHO   207     148.747 108.027  38.521  1.00  0.00            
ATOM   1017  R4  CHO   207     149.347 109.577  40.921  1.00  0.00            
ATOM   1018  R5  CHO   207     150.697 108.177  39.921  1.00  0.00            
ATOM   1019  C1  CHO   207     150.497 106.577  43.421  1.00  0.00           C
ATOM   1020  C2  CHO   207     153.697 104.527  46.021  1.00  0.00           C
ATOM   1021  ROH CHO   208     168.947  72.227  44.821  1.00  0.00            
ATOM   1022  R1  CHO   208     167.997  73.177  47.321  1.00  0.00            
ATOM   1023  R2  CHO   208     167.647  71.527  49.471  1.00  0.00            
ATOM   1024  R3  CHO   208     169.247  73.327  50.721  1.00  0.00            
ATOM   1025  R4  CHO   208     167.647  72.127  52.871  1.00  0.00            
ATOM   1026  R5  CHO   208     167.847  74.277  52.421  1.00  0.00            
ATOM   1027  C1  CHO   208     169.147  74.177  56.021  1.00  0.00           C
ATOM   1028  C2  CHO   208     169.297  73.927  59.321  1.00  0.00           C
ATOM   1029  ROH CHO   209      20.147 210.377  42.871  1.00  0.00            
ATOM   1030  R1  CHO   209      19.397 209.877  40.221  1.00  0.00            
ATOM   1031  R2  CHO   209      19.747 211.777  38.221  1.00  0.00            
ATOM   1032  R3  CHO   209      21.047 209.727  36.971  1.00  0.00            
ATOM   1033  R4  CHO   209      19.847 211.277  34.771  1.00  0.00            
ATOM   1034  R5  CHO   209      19.597 209.127  35.121  1.00  0.00            
ATOM   1035  C1  CHO   209      21.147 209.077  31.621  1.00  0.00           C
ATOM   1036  C2  CHO   209      22.297 210.077  27.471  1.00  0.00           C
ATOM   1037  ROH CHO   210     123.047  65.377  41.471  1.00  0.00            
ATOM   1038  R1  CHO   210     122.547  63.527  43.521  1.00  0.00            
ATOM   1039  R2  CHO   210     124.397  62.977  45.521  1.00  0.00            
ATOM   1040  R3  CHO   210     122.297  63.577  47.121  1.00  0.00            
ATOM   1041  R4  CHO   210     124.247  62.277  48.871  1.00  0.00            
ATOM   1042  R5  CHO   210     122.147  61.727  48.671  1.00  0.00            
ATOM   1043  C1  CHO   210     122.247  62.477  52.371  1.00  0.00           C
ATOM   1044  C2  CHO   210     121.247  61.227  56.571  1.00  0.00           C
ATOM   1045  ROH CHO   211     100.647 108.877  29.271  1.00  0.00            
ATOM   1046  R1  CHO   211     100.997 108.627  32.071  1.00  0.00            
ATOM   1047  R2  CHO   211     102.847 110.127  33.521  1.00  0.00            
ATOM   1048  R3  CHO   211     100.697 110.727  35.021  1.00  0.00            
ATOM   1049  R4  CHO   211     102.997 111.527  36.671  1.00  0.00            
ATOM   1050  R5  CHO   211     101.347 110.227  37.271  1.00  0.00            
ATOM   1051  C1  CHO   211     101.047 112.927  39.921  1.00  0.00           C
ATOM   1052  C2  CHO   211     102.297 115.077  43.521  1.00  0.00           C
ATOM   1053  ROH CHO   212     218.197 169.827  48.621  1.00  0.00            
ATOM   1054  R1  CHO   212     220.147 168.077  49.771  1.00  0.00            
ATOM   1055  R2  CHO   212     222.547 168.977  50.771  1.00  0.00            
ATOM   1056  R3  CHO   212     221.747 167.627  52.971  1.00  0.00            
ATOM   1057  R4  CHO   212     224.597 168.127  53.371  1.00  0.00            
ATOM   1058  R5  CHO   212     223.597 166.177  53.521  1.00  0.00            
ATOM   1059  C1  CHO   212     225.047 166.377  57.021  1.00  0.00           C
ATOM   1060  C2  CHO   212     226.297 165.077  60.571  1.00  0.00           C
ATOM   1061  ROH CHO   213       3.247  34.827  59.721  1.00  0.00            
ATOM   1062  R1  CHO   213       3.247  35.277  56.921  1.00  0.00            
ATOM   1063  R2  CHO   213       1.347  34.077  55.221  1.00  0.00            
ATOM   1064  R3  CHO   213       0.947  36.677  54.471  1.00  0.00            
ATOM   1065  R4  CHO   213      -0.153  35.027  52.271  1.00  0.00            
ATOM   1066  R5  CHO   213       1.347  36.627  52.071  1.00  0.00            
ATOM   1067  C1  CHO   213      -1.403  38.027  49.821  1.00  0.00           C
ATOM   1068  C2  CHO   213      -1.903  36.027  46.171  1.00  0.00           C
ATOM   1069  ROH CHO   214     196.347 206.477  30.971  1.00  0.00            
ATOM   1070  R1  CHO   214     198.347 205.927  32.921  1.00  0.00            
ATOM   1071  R2  CHO   214     199.547 203.477  33.171  1.00  0.00            
ATOM   1072  R3  CHO   214     201.847 204.977  32.921  1.00  0.00            
ATOM   1073  R4  CHO   214     202.747 202.427  34.071  1.00  0.00            
ATOM   1074  R5  CHO   214     203.147 204.377  34.871  1.00  0.00            
ATOM   1075  C1  CHO   214     206.697 203.177  34.321  1.00  0.00           C
ATOM   1076  C2  CHO   214     209.147 200.677  32.671  1.00  0.00           C
ATOM   1077  ROH CHO   215      40.697 218.227  49.421  1.00  0.00            
ATOM   1078  R1  CHO   215      39.897 219.877  51.571  1.00  0.00            
ATOM   1079  R2  CHO   215      37.247 220.127  52.371  1.00  0.00            
ATOM   1080  R3  CHO   215      38.297 219.427  54.771  1.00  0.00            
ATOM   1081  R4  CHO   215      35.897 220.977  55.421  1.00  0.00            
ATOM   1082  R5  CHO   215      37.897 221.377  56.171  1.00  0.00            
ATOM   1083  C1  CHO   215      36.047 220.877  59.471  1.00  0.00           C
ATOM   1084  C2  CHO   215      37.147 221.127  63.321  1.00  0.00           C
ATOM   1085  ROH CHO   216     169.197 166.327  40.271  1.00  0.00            
ATOM   1086  R1  CHO   216     171.997 166.527  40.021  1.00  0.00            
ATOM   1087  R2  CHO   216     173.697 164.377  40.471  1.00  0.00            
ATOM   1088  R3  CHO   216     174.597 164.977  38.021  1.00  0.00            
ATOM   1089  R4  CHO   216     176.847 163.627  39.271  1.00  0.00            
ATOM   1090  R5  CHO   216     176.897 165.577  38.321  1.00  0.00            
ATOM   1091  C1  CHO   216     179.497 163.727  36.221  1.00  0.00           C
ATOM   1092  C2  CHO   216     182.947 165.277  35.071  1.00  0.00           C
ATOM   1093  ROH CHO   217      80.247 182.727  21.521  1.00  0.00            
ATOM   1094  R1  CHO   217      81.397 182.727  24.121  1.00  0.00            
ATOM   1095  R2  CHO   217      80.797 184.627  26.021  1.00  0.00            
ATOM   1096  R3  CHO   217      80.247 182.427  27.571  1.00  0.00            
ATOM   1097  R4  CHO   217      80.897 184.527  29.471  1.00  0.00            
ATOM   1098  R5  CHO   217      81.797 182.577  29.371  1.00  0.00            
ATOM   1099  C1  CHO   217      80.397 182.477  32.921  1.00  0.00           C
ATOM   1100  C2  CHO   217      79.897 184.727  36.821  1.00  0.00           C
ATOM   1101  ROH CHO   218      54.147 170.677  53.621  1.00  0.00            
ATOM   1102  R1  CHO   218      55.597 169.627  51.421  1.00  0.00            
ATOM   1103  R2  CHO   218      54.797 167.327  50.071  1.00  0.00            
ATOM   1104  R3  CHO   218      54.897 168.927  47.921  1.00  0.00            
ATOM   1105  R4  CHO   218      55.047 166.227  46.821  1.00  0.00            
ATOM   1106  R5  CHO   218      56.447 167.877  46.421  1.00  0.00            
ATOM   1107  C1  CHO   218      55.297 167.127  42.871  1.00  0.00           C
ATOM   1108  C2  CHO   218      56.247 165.627  39.671  1.00  0.00           C
ATOM   1109  ROH CHO   219     131.747 150.027  52.621  1.00  0.00            
ATOM   1110  R1  CHO   219     133.197 148.377  50.821  1.00  0.00            
ATOM   1111  R2  CHO   219     131.997 146.477  49.221  1.00  0.00            
ATOM   1112  R3  CHO   219     133.247 147.827  47.221  1.00  0.00            
ATOM   1113  R4  CHO   219     132.797 145.127  46.171  1.00  0.00            
ATOM   1114  R5  CHO   219     134.697 146.177  46.221  1.00  0.00            
ATOM   1115  C1  CHO   219     134.447 145.577  42.471  1.00  0.00           C
ATOM   1116  C2  CHO   219     133.597 145.477  39.471  1.00  0.00           C
ATOM   1117  ROH CHO   220     215.397  41.527  58.371  1.00  0.00            
ATOM   1118  R1  CHO   220     215.497  40.927  55.571  1.00  0.00            
ATOM   1119  R2  CHO   220     217.197  42.277  53.871  1.00  0.00            
ATOM   1120  R3  CHO   220     217.997  39.777  53.221  1.00  0.00            
ATOM   1121  R4  CHO   220     219.247  41.527  51.221  1.00  0.00            
ATOM   1122  R5  CHO   220     218.047  39.777  50.821  1.00  0.00            
ATOM   1123  C1  CHO   220     221.247  38.727  49.071  1.00  0.00           C
ATOM   1124  C2  CHO   220     219.897  36.077  45.221  1.00  0.00           C
ATOM   1125  ROH CHO   221     112.147 202.977  37.421  1.00  0.00            
ATOM   1126  R1  CHO   221     111.647 205.127  39.221  1.00  0.00            
ATOM   1127  R2  CHO   221     109.147 206.077  39.721  1.00  0.00            
ATOM   1128  R3  CHO   221     109.847 205.677  42.321  1.00  0.00            
ATOM   1129  R4  CHO   221     107.247 206.977  42.471  1.00  0.00            
ATOM   1130  R5  CHO   221     109.097 207.627  43.471  1.00  0.00            
ATOM   1131  C1  CHO   221     106.797 207.077  46.521  1.00  0.00           C
ATOM   1132  C2  CHO   221     106.247 208.827  50.621  1.00  0.00           C
ATOM   1133  ROH CHO   222     192.297 185.777  61.721  1.00  0.00            
ATOM   1134  R1  CHO   222     192.847 187.327  59.471  1.00  0.00            
ATOM   1135  R2  CHO   222     195.297 187.177  58.121  1.00  0.00            
ATOM   1136  R3  CHO   222     193.697 186.777  55.971  1.00  0.00            
ATOM   1137  R4  CHO   222     196.397 186.727  54.921  1.00  0.00            
ATOM   1138  R5  CHO   222     194.747 187.977  54.221  1.00  0.00            
ATOM   1139  C1  CHO   222     195.597 186.077  50.971  1.00  0.00           C
ATOM   1140  C2  CHO   222     198.547 183.227  50.571  1.00  0.00           C
ATOM   1141  ROH CHO   223      -0.403 190.777  58.921  1.00  0.00            
ATOM   1142  R1  CHO   223      -0.153 189.527  56.421  1.00  0.00            
ATOM   1143  R2  CHO   223      -2.153 189.577  54.521  1.00  0.00            
ATOM   1144  R3  CHO   223      -0.203 190.577  52.921  1.00  0.00            
ATOM   1145  R4  CHO   223      -2.203 189.427  51.071  1.00  0.00            
ATOM   1146  R5  CHO   223      -0.053 189.027  51.121  1.00  0.00            
ATOM   1147  C1  CHO   223      -0.353 190.327  47.571  1.00  0.00           C
ATOM   1148  C2  CHO   223       2.047 189.377  44.171  1.00  0.00           C
ATOM   1149  ROH CHO   224     193.347 218.877  62.771  1.00  0.00            
ATOM   1150  R1  CHO   224     193.497 219.977  60.171  1.00  0.00            
ATOM   1151  R2  CHO   224     194.197 218.477  57.921  1.00  0.00            
ATOM   1152  R3  CHO   224     191.847 219.477  56.971  1.00  0.00            
ATOM   1153  R4  CHO   224     193.347 218.627  54.571  1.00  0.00            
ATOM   1154  R5  CHO   224     192.447 220.577  54.921  1.00  0.00            
ATOM   1155  C1  CHO   224     190.647 219.627  51.721  1.00  0.00           C
ATOM   1156  C2  CHO   224     191.247 219.877  47.721  1.00  0.00           C
ATOM   1157  ROH CHO   225     181.497  60.177  43.471  1.00  0.00            
ATOM   1158  R1  CHO   225     182.347  59.977  46.171  1.00  0.00            
ATOM   1159  R2  CHO   225     183.847  61.927  47.421  1.00  0.00            
ATOM   1160  R3  CHO   225     181.847  61.777  49.271  1.00  0.00            
ATOM   1161  R4  CHO   225     183.647  63.877  50.271  1.00  0.00            
ATOM   1162  R5  CHO   225     182.947  62.127  51.371  1.00  0.00            
ATOM   1163  C1  CHO   225     181.647  64.877  53.671  1.00  0.00           C
ATOM   1164  C2  CHO   225     183.097  67.227  56.471  1.00  0.00           C
ATOM   1165  ROH CHO   226     169.647 148.277  57.071  1.00  0.00            
ATOM   1166  R1  CHO   226     169.447 147.927  54.271  1.00  0.00            
ATOM   1167  R2  CHO   226     171.597 148.327  52.571  1.00  0.00            
ATOM   1168  R3  CHO   226     170.997 145.827  51.721  1.00  0.00            
ATOM   1169  R4  CHO   226     171.447 147.327  49.271  1.00  0.00            
ATOM   1170  R5  CHO   226     169.697 146.127  49.721  1.00  0.00            
ATOM   1171  C1  CHO   226     170.847 144.377  46.571  1.00  0.00           C
ATOM   1172  C2  CHO   226     169.547 143.627  42.371  1.00  0.00           C
ATOM   1173  ROH CHO   227      40.547  91.977  21.571  1.00  0.00            
ATOM   1174  R1  CHO   227      39.747  89.927  23.371  1.00  0.00            
ATOM   1175  R2  CHO   227      39.397  87.327  22.521  1.00  0.00            
ATOM   1176  R3  CHO   227      41.147  86.777  24.521  1.00  0.00            
ATOM   1177  R4  CHO   227      40.547  84.177  23.321  1.00  0.00            
ATOM   1178  R5  CHO   227      40.397  84.727  25.471  1.00  0.00            
ATOM   1179  C1  CHO   227      42.897  81.827  25.721  1.00  0.00           C
ATOM   1180  C2  CHO   227      46.197  79.827  24.721  1.00  0.00           C
ATOM   1181  ROH CHO   228      76.447  65.227  36.671  1.00  0.00            
ATOM   1182  R1  CHO   228      77.947  66.127  34.471  1.00  0.00            
ATOM   1183  R2  CHO   228      80.347  64.977  33.721  1.00  0.00            
ATOM   1184  R3  CHO   228      79.147  64.727  31.321  1.00  0.00            
ATOM   1185  R4  CHO   228      81.997  64.977  30.671  1.00  0.00            
ATOM   1186  R5  CHO   228      80.347  66.177  29.871  1.00  0.00            
ATOM   1187  C1  CHO   228      81.797  64.777  26.621  1.00  0.00           C
ATOM   1188  C2  CHO   228      82.347  65.427  23.271  1.00  0.00           C
ATOM   1189  ROH CHO   229     202.547 222.377  33.021  1.00  0.00            
ATOM   1190  R1  CHO   229     201.847 225.127  32.621  1.00  0.00            
ATOM   1191  R2  CHO   229     200.547 226.027  30.371  1.00  0.00            
ATOM   1192  R3  CHO   229     198.797 227.027  32.221  1.00  0.00            
ATOM   1193  R4  CHO   229     197.747 227.927  29.621  1.00  0.00            
ATOM   1194  R5  CHO   229     198.197 229.177  31.371  1.00  0.00            
ATOM   1195  C1  CHO   229     194.497 229.977  30.871  1.00  0.00           C
ATOM   1196  C2  CHO   229     191.647 229.127  29.621  1.00  0.00           C
ATOM   1197  ROH CHO   230      27.947  43.527  58.671  1.00  0.00            
ATOM   1198  R1  CHO   230      29.097  43.177  56.121  1.00  0.00            
ATOM   1199  R2  CHO   230      28.347  41.127  54.421  1.00  0.00            
ATOM   1200  R3  CHO   230      27.897  43.177  52.671  1.00  0.00            
ATOM   1201  R4  CHO   230      28.047  40.727  51.021  1.00  0.00            
ATOM   1202  R5  CHO   230      29.197  42.577  50.721  1.00  0.00            
ATOM   1203  C1  CHO   230      27.447  42.427  47.371  1.00  0.00           C
ATOM   1204  C2  CHO   230      27.097  40.177  45.071  1.00  0.00           C
ATOM   1205  ROH CHO   231      14.447 118.727  22.871  1.00  0.00            
ATOM   1206  R1  CHO   231      16.347 118.277  24.971  1.00  0.00            
ATOM   1207  R2  CHO   231      15.597 118.227  27.621  1.00  0.00            
ATOM   1208  R3  CHO   231      16.797 115.827  27.571  1.00  0.00            
ATOM   1209  R4  CHO   231      16.697 116.527  30.421  1.00  0.00            
ATOM   1210  R5  CHO   231      18.447 115.927  29.271  1.00  0.00            
ATOM   1211  C1  CHO   231      18.447 113.277  32.021  1.00  0.00           C
ATOM   1212  C2  CHO   231      18.297 114.627  35.821  1.00  0.00           C
ATOM   1213  ROH CHO   232      55.147  42.327  42.721  1.00  0.00            
ATOM   1214  R1  CHO   232      55.647  42.077  45.521  1.00  0.00            
ATOM   1215  R2  CHO   232      57.847  43.177  46.721  1.00  0.00            
ATOM   1216  R3  CHO   232      55.997  44.277  48.371  1.00  0.00            
ATOM   1217  R4  CHO   232      58.297  43.777  50.121  1.00  0.00            
ATOM   1218  R5  CHO   232      56.247  43.127  50.421  1.00  0.00            
ATOM   1219  C1  CHO   232      56.847  45.227  53.621  1.00  0.00           C
ATOM   1220  C2  CHO   232      57.997  45.677  55.771  1.00  0.00           C
ATOM   1221  ROH CHO   233      92.197 112.577  24.971  1.00  0.00            
ATOM   1222  R1  CHO   233      91.847 112.727  27.771  1.00  0.00            
ATOM   1223  R2  CHO   233      89.747 111.527  29.121  1.00  0.00            
ATOM   1224  R3  CHO   233      91.747 110.377  30.571  1.00  0.00            
ATOM   1225  R4  CHO   233      89.447 110.477  32.421  1.00  0.00            
ATOM   1226  R5  CHO   233      91.447 111.277  32.771  1.00  0.00            
ATOM   1227  C1  CHO   233      91.147 108.827  35.671  1.00  0.00           C
ATOM   1228  C2  CHO   233      91.847 105.277  38.021  1.00  0.00           C
ATOM   1229  ROH CHO   234      13.897  53.027  26.371  1.00  0.00            
ATOM   1230  R1  CHO   234      12.297  53.477  28.671  1.00  0.00            
ATOM   1231  R2  CHO   234      13.297  53.477  31.221  1.00  0.00            
ATOM   1232  R3  CHO   234      12.147  55.927  31.371  1.00  0.00            
ATOM   1233  R4  CHO   234      12.847  55.277  34.121  1.00  0.00            
ATOM   1234  R5  CHO   234      10.897  55.877  33.371  1.00  0.00            
ATOM   1235  C1  CHO   234      11.497  58.677  35.921  1.00  0.00           C
ATOM   1236  C2  CHO   234       9.447  59.627  39.121  1.00  0.00           C
ATOM   1237  ROH CHO   235      25.297 149.577  43.021  1.00  0.00            
ATOM   1238  R1  CHO   235      23.697 148.977  40.721  1.00  0.00            
ATOM   1239  R2  CHO   235      23.597 150.577  38.521  1.00  0.00            
ATOM   1240  R3  CHO   235      24.297 148.327  37.171  1.00  0.00            
ATOM   1241  R4  CHO   235      23.347 150.127  35.071  1.00  0.00            
ATOM   1242  R5  CHO   235      22.647 148.077  35.471  1.00  0.00            
ATOM   1243  C1  CHO   235      23.847 147.727  31.871  1.00  0.00           C
ATOM   1244  C2  CHO   235      23.497 148.427  28.171  1.00  0.00           C
ATOM   1245  ROH CHO   236      11.397 225.477  57.971  1.00  0.00            
ATOM   1246  R1  CHO   236      12.147 223.777  55.871  1.00  0.00            
ATOM   1247  R2  CHO   236      11.347 224.177  53.221  1.00  0.00            
ATOM   1248  R3  CHO   236      14.047 224.077  52.771  1.00  0.00            
ATOM   1249  R4  CHO   236      12.797 223.777  50.121  1.00  0.00            
ATOM   1250  R5  CHO   236      14.297 222.477  51.021  1.00  0.00            
ATOM   1251  C1  CHO   236      16.097 223.477  47.821  1.00  0.00           C
ATOM   1252  C2  CHO   236      14.247 221.927  44.471  1.00  0.00           C
ATOM   1253  ROH CHO   237     159.047  92.727  25.021  1.00  0.00            
ATOM   1254  R1  CHO   237     159.597  90.827  27.121  1.00  0.00            
ATOM   1255  R2  CHO   237     161.997  90.777  28.471  1.00  0.00            
ATOM   1256  R3  CHO   237     160.397  90.977  30.621  1.00  0.00            
ATOM   1257  R4  CHO   237     162.747  89.527  31.571  1.00  0.00            
ATOM   1258  R5  CHO   237     160.647  88.927  31.771  1.00  0.00            
ATOM   1259  C1  CHO   237     161.647  88.977  35.471  1.00  0.00           C
ATOM   1260  C2  CHO   237     161.647  90.327  39.421  1.00  0.00           C
ATOM   1261  ROH CHO   238     142.297   4.377  39.471  1.00  0.00            
ATOM   1262  R1  CHO   238     140.847   3.827  37.121  1.00  0.00            
ATOM   1263  R2  CHO   238     139.647   5.827  35.621  1.00  0.00            
ATOM   1264  R3  CHO   238     141.047   4.727  33.621  1.00  0.00            
ATOM   1265  R4  CHO   238     139.247   6.627  32.321  1.00  0.00            
ATOM   1266  R5  CHO   238     139.447   4.527  31.821  1.00  0.00            
ATOM   1267  C1  CHO   238     140.347   6.027  28.421  1.00  0.00           C
ATOM   1268  C2  CHO   238     140.547   8.327  24.821  1.00  0.00           C
ATOM   1269  ROH CHO   239     164.497   5.877  59.971  1.00  0.00            
ATOM   1270  R1  CHO   239     163.847   7.277  57.571  1.00  0.00            
ATOM   1271  R2  CHO   239     165.797   8.077  55.771  1.00  0.00            
ATOM   1272  R3  CHO   239     164.297   6.727  54.021  1.00  0.00            
ATOM   1273  R4  CHO   239     165.947   8.427  52.321  1.00  0.00            
ATOM   1274  R5  CHO   239     163.797   8.277  52.271  1.00  0.00            
ATOM   1275  C1  CHO   239     164.597   7.377  48.671  1.00  0.00           C
ATOM   1276  C2  CHO   239     162.647   9.327  44.371  1.00  0.00           C
ATOM   1277  ROH CHO   240     131.797 193.327  16.271  1.00  0.00            
ATOM   1278  R1  CHO   240     132.047 195.127  18.471  1.00  0.00            
ATOM   1279  R2  CHO   240     134.197 196.827  18.771  1.00  0.00            
ATOM   1280  R3  CHO   240     132.247 198.727  18.921  1.00  0.00            
ATOM   1281  R4  CHO   240     134.347 199.627  20.771  1.00  0.00            
ATOM   1282  R5  CHO   240     132.247 199.327  21.221  1.00  0.00            
ATOM   1283  C1  CHO   240     132.597 203.027  22.071  1.00  0.00           C
ATOM   1284  C2  CHO   240     133.147 206.227  20.721  1.00  0.00           C
ATOM   1285  ROH CHO   241     116.497 227.577  33.421  1.00  0.00            
ATOM   1286  R1  CHO   241     117.447 227.377  30.771  1.00  0.00            
ATOM   1287  R2  CHO   241     116.697 225.327  29.071  1.00  0.00            
ATOM   1288  R3  CHO   241     115.897 227.377  27.471  1.00  0.00            
ATOM   1289  R4  CHO   241     116.897 225.277  25.621  1.00  0.00            
ATOM   1290  R5  CHO   241     117.547 227.377  25.721  1.00  0.00            
ATOM   1291  C1  CHO   241     116.297 227.177  22.121  1.00  0.00           C
ATOM   1292  C2  CHO   241     118.747 225.227  19.571  1.00  0.00           C
ATOM   1293  ROH CHO   242     148.547  64.477  60.371  1.00  0.00            
ATOM   1294  R1  CHO   242     148.197  63.127  57.921  1.00  0.00            
ATOM   1295  R2  CHO   242     146.747  64.177  55.821  1.00  0.00            
ATOM   1296  R3  CHO   242     148.997  63.727  54.421  1.00  0.00            
ATOM   1297  R4  CHO   242     146.897  63.627  52.421  1.00  0.00            
ATOM   1298  R5  CHO   242     148.397  62.127  52.771  1.00  0.00            
ATOM   1299  C1  CHO   242     149.097  62.877  49.121  1.00  0.00           C
ATOM   1300  C2  CHO   242     149.147  65.227  46.171  1.00  0.00           C
ATOM   1301  ROH CHO   243     110.047  31.877  51.321  1.00  0.00            
ATOM   1302  R1  CHO   243     109.047  31.177  48.771  1.00  0.00            
ATOM   1303  R2  CHO   243     108.897  32.977  46.721  1.00  0.00            
ATOM   1304  R3  CHO   243     110.297  31.077  45.371  1.00  0.00            
ATOM   1305  R4  CHO   243     108.997  32.627  43.271  1.00  0.00            
ATOM   1306  R5  CHO   243     108.897  30.477  43.521  1.00  0.00            
ATOM   1307  C1  CHO   243     110.397  30.627  40.021  1.00  0.00           C
ATOM   1308  C2  CHO   243     107.347  28.927  37.571  1.00  0.00           C
ATOM   1309  ROH CHO   244       3.397  91.827  39.671  1.00  0.00            
ATOM   1310  R1  CHO   244       5.647  91.327  41.321  1.00  0.00            
ATOM   1311  R2  CHO   244       5.597  91.677  44.071  1.00  0.00            
ATOM   1312  R3  CHO   244       6.497  89.127  44.121  1.00  0.00            
ATOM   1313  R4  CHO   244       7.397  90.277  46.671  1.00  0.00            
ATOM   1314  R5  CHO   244       8.647  89.277  45.121  1.00  0.00            
ATOM   1315  C1  CHO   244       9.347  87.027  48.171  1.00  0.00           C
ATOM   1316  C2  CHO   244      11.147  85.927  52.271  1.00  0.00           C
ATOM   1317  ROH CHO   245      10.347 171.677  60.221  1.00  0.00            
ATOM   1318  R1  CHO   245       9.247 171.877  57.621  1.00  0.00            
ATOM   1319  R2  CHO   245       8.697 174.277  56.421  1.00  0.00            
ATOM   1320  R3  CHO   245      10.247 173.327  54.421  1.00  0.00            
ATOM   1321  R4  CHO   245       8.197 174.877  53.021  1.00  0.00            
ATOM   1322  R5  CHO   245       8.747 172.777  52.671  1.00  0.00            
ATOM   1323  C1  CHO   245       9.447 174.327  49.221  1.00  0.00           C
ATOM   1324  C2  CHO   245      10.797 173.627  46.421  1.00  0.00           C
ATOM   1325  ROH CHO   246     203.547 139.927  27.021  1.00  0.00            
ATOM   1326  R1  CHO   246     204.497 141.077  29.471  1.00  0.00            
ATOM   1327  R2  CHO   246     206.497 142.977  29.571  1.00  0.00            
ATOM   1328  R3  CHO   246     204.647 144.377  30.971  1.00  0.00            
ATOM   1329  R4  CHO   246     207.197 145.127  32.171  1.00  0.00            
ATOM   1330  R5  CHO   246     205.447 144.377  33.221  1.00  0.00            
ATOM   1331  C1  CHO   246     205.847 147.727  34.971  1.00  0.00           C
ATOM   1332  C2  CHO   246     207.047 147.277  37.971  1.00  0.00           C
ATOM   1333  ROH CHO   247     139.997 129.177  26.821  1.00  0.00            
ATOM   1334  R1  CHO   247     142.297 130.777  27.221  1.00  0.00            
ATOM   1335  R2  CHO   247     142.647 132.327  29.471  1.00  0.00            
ATOM   1336  R3  CHO   247     145.047 130.977  29.571  1.00  0.00            
ATOM   1337  R4  CHO   247     145.247 133.027  31.671  1.00  0.00            
ATOM   1338  R5  CHO   247     146.647 132.677  30.021  1.00  0.00            
ATOM   1339  C1  CHO   247     148.947 132.177  33.021  1.00  0.00           C
ATOM   1340  C2  CHO   247     152.097 132.877  34.071  1.00  0.00           C
ATOM   1341  ROH CHO   248     107.297 144.327  45.471  1.00  0.00            
ATOM   1342  R1  CHO   248     109.297 143.227  43.771  1.00  0.00            
ATOM   1343  R2  CHO   248     108.847 142.627  41.121  1.00  0.00            
ATOM   1344  R3  CHO   248     110.997 144.227  40.721  1.00  0.00            
ATOM   1345  R4  CHO   248     110.197 143.427  38.021  1.00  0.00            
ATOM   1346  R5  CHO   248     112.147 143.177  38.921  1.00  0.00            
ATOM   1347  C1  CHO   248     112.997 145.377  35.871  1.00  0.00           C
ATOM   1348  C2  CHO   248     112.797 144.277  33.071  1.00  0.00           C
ATOM   1349  ROH CHO   249      38.697 163.027  43.321  1.00  0.00            
ATOM   1350  R1  CHO   249      38.497 165.027  45.321  1.00  0.00            
ATOM   1351  R2  CHO   249      36.447 165.127  47.121  1.00  0.00            
ATOM   1352  R3  CHO   249      38.447 165.127  48.971  1.00  0.00            
ATOM   1353  R4  CHO   249      36.097 165.927  50.471  1.00  0.00            
ATOM   1354  R5  CHO   249      37.997 167.027  50.371  1.00  0.00            
ATOM   1355  C1  CHO   249      37.747 166.377  54.121  1.00  0.00           C
ATOM   1356  C2  CHO   249      37.747 165.677  57.521  1.00  0.00           C
ATOM   1357  ROH CHO   250     215.397 123.427  24.121  1.00  0.00            
ATOM   1358  R1  CHO   250     216.047 122.177  26.571  1.00  0.00            
ATOM   1359  R2  CHO   250     215.297 123.227  29.021  1.00  0.00            
ATOM   1360  R3  CHO   250     214.247 120.777  29.371  1.00  0.00            
ATOM   1361  R4  CHO   250     214.347 121.927  32.071  1.00  0.00            
ATOM   1362  R5  CHO   250     215.147 120.027  31.471  1.00  0.00            
ATOM   1363  C1  CHO   250     212.747 118.877  34.171  1.00  0.00           C
ATOM   1364  C2  CHO   250     211.747 117.077  36.071  1.00  0.00           C
ATOM   1365  ROH CHO   251      12.297 167.077  58.171  1.00  0.00            
ATOM   1366  R1  CHO   251      11.447 168.677  55.971  1.00  0.00            
ATOM   1367  R2  CHO   251      13.247 170.077  54.421  1.00  0.00            
ATOM   1368  R3  CHO   251      12.047 168.727  52.371  1.00  0.00            
ATOM   1369  R4  CHO   251      14.147 170.327  51.071  1.00  0.00            
ATOM   1370  R5  CHO   251      12.047 170.277  50.571  1.00  0.00            
ATOM   1371  C1  CHO   251      13.597 169.227  47.221  1.00  0.00           C
ATOM   1372  C2  CHO   251      13.297 168.077  44.071  1.00  0.00           C
ATOM   1373  ROH CHO   252     151.997 225.127  24.771  1.00  0.00            
ATOM   1374  R1  CHO   252     151.097 223.327  26.771  1.00  0.00            
ATOM   1375  R2  CHO   252     152.497 222.877  29.121  1.00  0.00            
ATOM   1376  R3  CHO   252     150.147 223.527  30.271  1.00  0.00            
ATOM   1377  R4  CHO   252     151.647 222.127  32.371  1.00  0.00            
ATOM   1378  R5  CHO   252     149.597 221.677  31.671  1.00  0.00            
ATOM   1379  C1  CHO   252     148.897 222.327  35.371  1.00  0.00           C
ATOM   1380  C2  CHO   252     149.847 220.427  38.621  1.00  0.00           C
ATOM   1381  ROH CHO   253     140.147 111.877  46.971  1.00  0.00            
ATOM   1382  R1  CHO   253     140.247 110.227  44.671  1.00  0.00            
ATOM   1383  R2  CHO   253     138.647 108.027  44.321  1.00  0.00            
ATOM   1384  R3  CHO   253     137.997 109.227  41.971  1.00  0.00            
ATOM   1385  R4  CHO   253     138.097 106.377  41.371  1.00  0.00            
ATOM   1386  R5  CHO   253     139.147 107.977  40.321  1.00  0.00            
ATOM   1387  C1  CHO   253     137.147 106.577  37.421  1.00  0.00           C
ATOM   1388  C2  CHO   253     137.847 107.177  33.371  1.00  0.00           C
ATOM   1389  ROH CHO   254     217.147 168.577  29.521  1.00  0.00            
ATOM   1390  R1  CHO   254     217.047 169.227  32.271  1.00  0.00            
ATOM   1391  R2  CHO   254     214.797 168.877  33.821  1.00  0.00            
ATOM   1392  R3  CHO   254     216.497 167.427  35.421  1.00  0.00            
ATOM   1393  R4  CHO   254     214.697 168.777  37.271  1.00  0.00            
ATOM   1394  R5  CHO   254     216.847 168.827  37.321  1.00  0.00            
ATOM   1395  C1  CHO   254     216.197 167.327  40.771  1.00  0.00           C
ATOM   1396  C2  CHO   254     214.697 168.727  44.971  1.00  0.00           C
ATOM   1397  ROH CHO   255     172.847 160.377  38.421  1.00  0.00            
ATOM   1398  R1  CHO   255     173.147 161.077  35.671  1.00  0.00            
ATOM   1399  R2  CHO   255     175.297 160.277  34.171  1.00  0.00            
ATOM   1400  R3  CHO   255     173.397 159.277  32.521  1.00  0.00            
ATOM   1401  R4  CHO   255     175.697 159.777  30.771  1.00  0.00            
ATOM   1402  R5  CHO   255     173.647 160.527  30.521  1.00  0.00            
ATOM   1403  C1  CHO   255     174.097 158.577  27.221  1.00  0.00           C
ATOM   1404  C2  CHO   255     175.397 159.677  24.221  1.00  0.00           C
ATOM   1405  ROH CHO   256      16.347 139.527  46.771  1.00  0.00            
ATOM   1406  R1  CHO   256      14.647 137.827  48.221  1.00  0.00            
ATOM   1407  R2  CHO   256      15.197 135.127  48.521  1.00  0.00            
ATOM   1408  R3  CHO   256      14.997 135.677  51.171  1.00  0.00            
ATOM   1409  R4  CHO   256      13.947 132.927  50.921  1.00  0.00            
ATOM   1410  R5  CHO   256      12.947 134.627  51.871  1.00  0.00            
ATOM   1411  C1  CHO   256      13.047 132.227  54.821  1.00  0.00           C
ATOM   1412  C2  CHO   256       9.997 129.527  56.621  1.00  0.00           C
ATOM   1413  ROH CHO   257      93.547 114.977  42.071  1.00  0.00            
ATOM   1414  R1  CHO   257      91.047 113.827  42.821  1.00  0.00            
ATOM   1415  R2  CHO   257      90.697 111.127  43.171  1.00  0.00            
ATOM   1416  R3  CHO   257      89.697 111.927  45.621  1.00  0.00            
ATOM   1417  R4  CHO   257      88.897 109.127  45.371  1.00  0.00            
ATOM   1418  R5  CHO   257      87.597 110.827  45.771  1.00  0.00            
ATOM   1419  C1  CHO   257      86.897 108.727  48.871  1.00  0.00           C
ATOM   1420  C2  CHO   257      84.897 108.177  52.471  1.00  0.00           C
ATOM   1421  ROH CHO   258      38.197 228.927  41.321  1.00  0.00            
ATOM   1422  R1  CHO   258      38.597 228.727  38.571  1.00  0.00            
ATOM   1423  R2  CHO   258      38.347 226.277  37.221  1.00  0.00            
ATOM   1424  R3  CHO   258      36.597 227.677  35.671  1.00  0.00            
ATOM   1425  R4  CHO   258      37.447 225.427  34.021  1.00  0.00            
ATOM   1426  R5  CHO   258      37.497 227.527  33.471  1.00  0.00            
ATOM   1427  C1  CHO   258      35.197 226.177  30.721  1.00  0.00           C
ATOM   1428  C2  CHO   258      36.847 224.577  27.421  1.00  0.00           C
ATOM   1429  ROH CHO   259     138.597   0.727  58.321  1.00  0.00            
ATOM   1430  R1  CHO   259     138.397   1.827  55.721  1.00  0.00            
ATOM   1431  R2  CHO   259     140.097   3.777  54.771  1.00  0.00            
ATOM   1432  R3  CHO   259     140.547   2.027  52.771  1.00  0.00            
ATOM   1433  R4  CHO   259     140.697   4.677  51.471  1.00  0.00            
ATOM   1434  R5  CHO   259     139.447   2.977  50.871  1.00  0.00            
ATOM   1435  C1  CHO   259     141.447   3.477  47.671  1.00  0.00           C
ATOM   1436  C2  CHO   259     144.047   2.877  44.921  1.00  0.00           C
ATOM   1437  ROH CHO   260      43.697 176.677  43.771  1.00  0.00            
ATOM   1438  R1  CHO   260      41.447 175.677  45.221  1.00  0.00            
ATOM   1439  R2  CHO   260      41.197 173.027  45.921  1.00  0.00            
ATOM   1440  R3  CHO   260      40.897 174.027  48.421  1.00  0.00            
ATOM   1441  R4  CHO   260      40.447 171.177  48.721  1.00  0.00            
ATOM   1442  R5  CHO   260      39.097 172.777  49.371  1.00  0.00            
ATOM   1443  C1  CHO   260      39.747 171.027  52.721  1.00  0.00           C
ATOM   1444  C2  CHO   260      38.397 170.677  56.771  1.00  0.00           C
ATOM   1445  ROH CHO   261      32.747 120.427  53.371  1.00  0.00            
ATOM   1446  R1  CHO   261      32.697 121.127  50.621  1.00  0.00            
ATOM   1447  R2  CHO   261      34.947 121.027  49.021  1.00  0.00            
ATOM   1448  R3  CHO   261      33.397 119.477  47.421  1.00  0.00            
ATOM   1449  R4  CHO   261      35.697 120.177  45.771  1.00  0.00            
ATOM   1450  R5  CHO   261      33.597 120.427  45.271  1.00  0.00            
ATOM   1451  C1  CHO   261      34.697 118.177  42.371  1.00  0.00           C
ATOM   1452  C2  CHO   261      37.397 120.527  40.621  1.00  0.00           C
ATOM   1453  ROH CHO   262     213.547  45.027  43.171  1.00  0.00            
ATOM   1454  R1  CHO   262     214.797  43.277  41.321  1.00  0.00            
ATOM   1455  R2  CHO   262     213.447  41.177  40.121  1.00  0.00            
ATOM   1456  R3  CHO   262     214.297  42.377  37.821  1.00  0.00            
ATOM   1457  R4  CHO   262     212.497  40.227  36.921  1.00  0.00            
ATOM   1458  R5  CHO   262     214.547  40.527  36.271  1.00  0.00            
ATOM   1459  C1  CHO   262     212.697  40.777  32.921  1.00  0.00           C
ATOM   1460  C2  CHO   262     213.947  41.127  29.821  1.00  0.00           C
ATOM   1461  ROH CHO   263     110.097 179.627  35.071  1.00  0.00            
ATOM   1462  R1  CHO   263     111.897 178.577  37.021  1.00  0.00            
ATOM   1463  R2  CHO   263     114.547 179.327  37.171  1.00  0.00            
ATOM   1464  R3  CHO   263     113.897 179.877  39.721  1.00  0.00            
ATOM   1465  R4  CHO   263     116.847 179.677  39.721  1.00  0.00            
ATOM   1466  R5  CHO   263     115.497 178.627  41.021  1.00  0.00            
ATOM   1467  C1  CHO   263     117.597 180.427  43.621  1.00  0.00           C
ATOM   1468  C2  CHO   263     118.647 182.727  45.521  1.00  0.00           C
ATOM   1469  ROH CHO   264     113.347 103.277  48.071  1.00  0.00            
ATOM   1470  R1  CHO   264     112.997 102.927  45.321  1.00  0.00            
ATOM   1471  R2  CHO   264     112.847 100.377  44.171  1.00  0.00            
ATOM   1472  R3  CHO   264     110.497 101.327  43.171  1.00  0.00            
ATOM   1473  R4  CHO   264     111.447  99.427  41.171  1.00  0.00            
ATOM   1474  R5  CHO   264     110.847 101.477  40.821  1.00  0.00            
ATOM   1475  C1  CHO   264     108.397  99.677  38.471  1.00  0.00           C
ATOM   1476  C2  CHO   264     109.097  98.377  35.121  1.00  0.00           C
ATOM   1477  ROH CHO   265     110.797  89.477  40.321  1.00  0.00            
ATOM   1478  R1  CHO   265     113.047  89.227  38.621  1.00  0.00            
ATOM   1479  R2  CHO   265     112.897  89.677  35.871  1.00  0.00            
ATOM   1480  R3  CHO   265     114.947  91.377  36.371  1.00  0.00            
ATOM   1481  R4  CHO   265     114.797  91.227  33.471  1.00  0.00            
ATOM   1482  R5  CHO   265     116.547  90.877  34.721  1.00  0.00            
ATOM   1483  C1  CHO   265     117.797  93.777  32.521  1.00  0.00           C
ATOM   1484  C2  CHO   265     120.097  92.327  29.721  1.00  0.00           C
ATOM   1485  ROH CHO   266       7.597 182.677  29.571  1.00  0.00            
ATOM   1486  R1  CHO   266       8.847 181.627  31.871  1.00  0.00            
ATOM   1487  R2  CHO   266       9.097 183.077  34.221  1.00  0.00            
ATOM   1488  R3  CHO   266       7.897 180.877  35.321  1.00  0.00            
ATOM   1489  R4  CHO   266       9.197 182.177  37.571  1.00  0.00            
ATOM   1490  R5  CHO   266       9.447 180.127  36.971  1.00  0.00            
ATOM   1491  C1  CHO   266       8.097 179.627  40.521  1.00  0.00           C
ATOM   1492  C2  CHO   266       8.897 177.227  43.921  1.00  0.00           C
ATOM   1493  ROH CHO   267     116.997 186.777  33.421  1.00  0.00            
ATOM   1494  R1  CHO   267     116.097 185.077  31.321  1.00  0.00            
ATOM   1495  R2  CHO   267     114.697 186.027  29.171  1.00  0.00            
ATOM   1496  R3  CHO   267     116.647 184.777  27.721  1.00  0.00            
ATOM   1497  R4  CHO   267     114.447 185.127  25.821  1.00  0.00            
ATOM   1498  R5  CHO   267     115.447 183.277  26.321  1.00  0.00            
ATOM   1499  C1  CHO   267     116.147 183.427  22.571  1.00  0.00           C
ATOM   1500  C2  CHO   267     113.597 182.577  19.421  1.00  0.00           C
ATOM   1501  ROH CHO   268      94.047 108.277  56.671  1.00  0.00            
ATOM   1502  R1  CHO   268      95.497 108.577  54.221  1.00  0.00            
ATOM   1503  R2  CHO   268      95.697 111.027  52.971  1.00  0.00            
ATOM   1504  R3  CHO   268      98.347 110.477  53.071  1.00  0.00            
ATOM   1505  R4  CHO   268      97.847 110.977  50.221  1.00  0.00            
ATOM   1506  R5  CHO   268      98.797 109.227  51.121  1.00  0.00            
ATOM   1507  C1  CHO   268     101.597 110.427  48.771  1.00  0.00           C
ATOM   1508  C2  CHO   268     100.597 110.177  45.271  1.00  0.00           C
ATOM   1509  ROH CHO   269       1.447  96.377  40.371  1.00  0.00            
ATOM   1510  R1  CHO   269       1.797  98.877  41.621  1.00  0.00            
ATOM   1511  R2  CHO   269       0.897  99.377  44.171  1.00  0.00            
ATOM   1512  R3  CHO   269       3.497 100.177  44.571  1.00  0.00            
ATOM   1513  R4  CHO   269       2.047 101.177  46.921  1.00  0.00            
ATOM   1514  R5  CHO   269       3.297 102.327  45.571  1.00  0.00            
ATOM   1515  C1  CHO   269       5.147 102.927  48.871  1.00  0.00           C
ATOM   1516  C2  CHO   269       4.597 104.727  52.921  1.00  0.00           C
ATOM   1517  ROH CHO   270     218.297 225.077  53.821  1.00  0.00            
ATOM   1518  R1  CHO   270     218.447 225.877  51.121  1.00  0.00            
ATOM   1519  R2  CHO   270     217.247 224.477  49.071  1.00  0.00            
ATOM   1520  R3  CHO   270     216.147 226.927  48.521  1.00  0.00            
ATOM   1521  R4  CHO   270     214.897 225.127  46.571  1.00  0.00            
ATOM   1522  R5  CHO   270     215.947 226.977  46.121  1.00  0.00            
ATOM   1523  C1  CHO   270     212.547 227.727  44.621  1.00  0.00           C
ATOM   1524  C2  CHO   270     211.847 229.077  41.671  1.00  0.00           C
ATOM   1525  ROH CHO   271      63.947 132.977  39.621  1.00  0.00            
ATOM   1526  R1  CHO   271      63.097 131.627  41.971  1.00  0.00            
ATOM   1527  R2  CHO   271      64.797 130.977  44.021  1.00  0.00            
ATOM   1528  R3  CHO   271      62.947 132.377  45.521  1.00  0.00            
ATOM   1529  R4  CHO   271      64.797 131.227  47.471  1.00  0.00            
ATOM   1530  R5  CHO   271      62.647 130.977  47.471  1.00  0.00            
ATOM   1531  C1  CHO   271      63.147 132.627  50.871  1.00  0.00           C
ATOM   1532  C2  CHO   271      63.647 129.827  53.321  1.00  0.00           C
ATOM   1533  ROH CHO   272      35.347 108.627  35.071  1.00  0.00            
ATOM   1534  R1  CHO   272      36.297 111.277  34.721  1.00  0.00            
ATOM   1535  R2  CHO   272      38.447 111.877  33.121  1.00  0.00            
ATOM   1536  R3  CHO   272      36.697 113.577  31.921  1.00  0.00            
ATOM   1537  R4  CHO   272      39.197 114.027  30.521  1.00  0.00            
ATOM   1538  R5  CHO   272      37.997 115.577  31.471  1.00  0.00            
ATOM   1539  C1  CHO   272      37.997 116.877  27.871  1.00  0.00           C
ATOM   1540  C2  CHO   272      36.697 117.077  24.421  1.00  0.00           C
ATOM   1541  ROH CHO   273     174.197 212.777  31.071  1.00  0.00            
ATOM   1542  R1  CHO   273     172.797 213.627  33.371  1.00  0.00            
ATOM   1543  R2  CHO   273     171.147 211.927  34.821  1.00  0.00            
ATOM   1544  R3  CHO   273     172.697 212.727  36.921  1.00  0.00            
ATOM   1545  R4  CHO   273     170.297 211.627  38.171  1.00  0.00            
ATOM   1546  R5  CHO   273     171.147 213.577  38.521  1.00  0.00            
ATOM   1547  C1  CHO   273     171.297 212.127  42.071  1.00  0.00           C
ATOM   1548  C2  CHO   273     172.897 213.577  45.271  1.00  0.00           C
ATOM   1549  ROH CHO   274      75.047 165.977  35.721  1.00  0.00            
ATOM   1550  R1  CHO   274      75.347 167.927  33.671  1.00  0.00            
ATOM   1551  R2  CHO   274      77.247 167.777  31.671  1.00  0.00            
ATOM   1552  R3  CHO   274      75.097 168.027  30.021  1.00  0.00            
ATOM   1553  R4  CHO   274      77.397 168.177  28.271  1.00  0.00            
ATOM   1554  R5  CHO   274      75.797 169.627  28.421  1.00  0.00            
ATOM   1555  C1  CHO   274      75.447 168.677  24.721  1.00  0.00           C
ATOM   1556  C2  CHO   274      74.347 171.327  22.171  1.00  0.00           C
ATOM   1557  ROH CHO   275     112.997 120.077  35.571  1.00  0.00            
ATOM   1558  R1  CHO   275     111.347 117.777  35.621  1.00  0.00            
ATOM   1559  R2  CHO   275     108.747 117.777  34.721  1.00  0.00            
ATOM   1560  R3  CHO   275     109.647 115.677  33.221  1.00  0.00            
ATOM   1561  R4  CHO   275     106.747 115.227  33.421  1.00  0.00            
ATOM   1562  R5  CHO   275     108.297 113.827  33.921  1.00  0.00            
ATOM   1563  C1  CHO   275     106.397 111.827  31.271  1.00  0.00           C
ATOM   1564  C2  CHO   275     106.197 111.527  28.121  1.00  0.00           C
ATOM   1565  ROH CHO   276     197.997 172.177  60.371  1.00  0.00            
ATOM   1566  R1  CHO   276     197.497 171.527  57.671  1.00  0.00            
ATOM   1567  R2  CHO   276     196.197 173.227  55.921  1.00  0.00            
ATOM   1568  R3  CHO   276     198.397 172.827  54.371  1.00  0.00            
ATOM   1569  R4  CHO   276     196.147 172.577  52.521  1.00  0.00            
ATOM   1570  R5  CHO   276     197.747 171.127  52.821  1.00  0.00            
ATOM   1571  C1  CHO   276     198.147 171.777  49.121  1.00  0.00           C
ATOM   1572  C2  CHO   276     197.397 173.677  46.771  1.00  0.00           C
ATOM   1573  ROH CHO   277     202.397  95.777  26.821  1.00  0.00            
ATOM   1574  R1  CHO   277     203.447  95.877  29.471  1.00  0.00            
ATOM   1575  R2  CHO   277     202.947  97.977  31.171  1.00  0.00            
ATOM   1576  R3  CHO   277     202.097  96.027  32.821  1.00  0.00            
ATOM   1577  R4  CHO   277     202.297  98.377  34.571  1.00  0.00            
ATOM   1578  R5  CHO   277     203.247  96.427  34.921  1.00  0.00            
ATOM   1579  C1  CHO   277     201.147  96.777  38.071  1.00  0.00           C
ATOM   1580  C2  CHO   277     202.997  97.977  42.021  1.00  0.00           C
ATOM   1581  ROH CHO   278     181.797 215.627  49.721  1.00  0.00            
ATOM   1582  R1  CHO   278     180.847 216.727  52.171  1.00  0.00            
ATOM   1583  R2  CHO   278     180.547 215.177  54.471  1.00  0.00            
ATOM   1584  R3  CHO   278     182.147 217.127  55.571  1.00  0.00            
ATOM   1585  R4  CHO   278     181.347 215.427  57.821  1.00  0.00            
ATOM   1586  R5  CHO   278     181.147 217.577  57.671  1.00  0.00            
ATOM   1587  C1  CHO   278     183.297 217.377  60.771  1.00  0.00           C
ATOM   1588  C2  CHO   278     181.297 216.077  64.671  1.00  0.00           C
ATOM   1589  ROH CHO   279     143.697  84.877  42.071  1.00  0.00            
ATOM   1590  R1  CHO   279     144.647  86.427  39.921  1.00  0.00            
ATOM   1591  R2  CHO   279     145.947  85.327  37.771  1.00  0.00            
ATOM   1592  R3  CHO   279     144.047  86.627  36.371  1.00  0.00            
ATOM   1593  R4  CHO   279     146.147  86.027  34.371  1.00  0.00            
ATOM   1594  R5  CHO   279     145.297  88.027  34.821  1.00  0.00            
ATOM   1595  C1  CHO   279     144.497  87.727  31.121  1.00  0.00           C
ATOM   1596  C2  CHO   279     145.497  89.527  28.521  1.00  0.00           C
ATOM   1597  ROH CHO   280      85.197  78.877  25.871  1.00  0.00            
ATOM   1598  R1  CHO   280      84.747  78.177  28.571  1.00  0.00            
ATOM   1599  R2  CHO   280      86.747  78.227  30.471  1.00  0.00            
ATOM   1600  R3  CHO   280      84.997  79.777  31.821  1.00  0.00            
ATOM   1601  R4  CHO   280      86.997  79.027  33.821  1.00  0.00            
ATOM   1602  R5  CHO   280      84.847  78.777  33.971  1.00  0.00            
ATOM   1603  C1  CHO   280      85.447  80.927  37.071  1.00  0.00           C
ATOM   1604  C2  CHO   280      82.897  81.127  39.021  1.00  0.00           C
ATOM   1605  ROH CHO   281      27.647 226.477  61.521  1.00  0.00            
ATOM   1606  R1  CHO   281      26.847 226.327  58.821  1.00  0.00            
ATOM   1607  R2  CHO   281      25.947 228.527  57.421  1.00  0.00            
ATOM   1608  R3  CHO   281      27.897 227.827  55.671  1.00  0.00            
ATOM   1609  R4  CHO   281      26.197 229.677  54.171  1.00  0.00            
ATOM   1610  R5  CHO   281      26.797 227.677  53.571  1.00  0.00            
ATOM   1611  C1  CHO   281      28.197 229.677  50.621  1.00  0.00           C
ATOM   1612  C2  CHO   281      25.947 230.777  48.071  1.00  0.00           C
ATOM   1613  ROH CHO   282     112.547  73.327  27.071  1.00  0.00            
ATOM   1614  R1  CHO   282     112.197  73.377  29.871  1.00  0.00            
ATOM   1615  R2  CHO   282     114.297  73.477  31.671  1.00  0.00            
ATOM   1616  R3  CHO   282     112.897  75.627  32.621  1.00  0.00            
ATOM   1617  R4  CHO   282     114.947  75.077  34.671  1.00  0.00            
ATOM   1618  R5  CHO   282     112.797  75.227  34.971  1.00  0.00            
ATOM   1619  C1  CHO   282     113.997  77.977  37.371  1.00  0.00           C
ATOM   1620  C2  CHO   282     113.097  81.077  39.071  1.00  0.00           C
ATOM   1621  ROH CHO   283      11.697 179.877  46.671  1.00  0.00            
ATOM   1622  R1  CHO   283       9.397 179.477  48.321  1.00  0.00            
ATOM   1623  R2  CHO   283       9.597 178.727  50.971  1.00  0.00            
ATOM   1624  R3  CHO   283       8.047 180.877  51.371  1.00  0.00            
ATOM   1625  R4  CHO   283       6.897 178.877  53.121  1.00  0.00            
ATOM   1626  R5  CHO   283       5.847 180.027  51.671  1.00  0.00            
ATOM   1627  C1  CHO   283       3.897 181.027  54.821  1.00  0.00           C
ATOM   1628  C2  CHO   283       3.397 179.427  60.121  1.00  0.00           C
ATOM   1629  ROH CHO   284      62.297 105.627  36.871  1.00  0.00            
ATOM   1630  R1  CHO   284      62.047 107.977  38.421  1.00  0.00            
ATOM   1631  R2  CHO   284      59.997 108.377  40.171  1.00  0.00            
ATOM   1632  R3  CHO   284      61.997 108.777  41.971  1.00  0.00            
ATOM   1633  R4  CHO   284      59.547 109.527  43.421  1.00  0.00            
ATOM   1634  R5  CHO   284      61.347 110.777  43.171  1.00  0.00            
ATOM   1635  C1  CHO   284      61.247 110.577  46.971  1.00  0.00           C
ATOM   1636  C2  CHO   284      60.547 113.377  50.171  1.00  0.00           C
ATOM   1637  ROH CHO   285     103.597   2.927  33.221  1.00  0.00            
ATOM   1638  R1  CHO   285     102.497   2.277  30.671  1.00  0.00            
ATOM   1639  R2  CHO   285     102.747   3.877  28.471  1.00  0.00            
ATOM   1640  R3  CHO   285     103.747   1.627  27.321  1.00  0.00            
ATOM   1641  R4  CHO   285     102.647   3.127  25.071  1.00  0.00            
ATOM   1642  R5  CHO   285     102.147   1.077  25.621  1.00  0.00            
ATOM   1643  C1  CHO   285     103.447   0.577  22.071  1.00  0.00           C
ATOM   1644  C2  CHO   285     101.647   0.327  18.671  1.00  0.00           C
ATOM   1645  ROH CHO   286     193.047  10.827  42.571  1.00  0.00            
ATOM   1646  R1  CHO   286     193.697   9.677  40.071  1.00  0.00            
ATOM   1647  R2  CHO   286     192.247  10.227  37.771  1.00  0.00            
ATOM   1648  R3  CHO   286     194.697  10.877  36.771  1.00  0.00            
ATOM   1649  R4  CHO   286     192.997  10.627  34.421  1.00  0.00            
ATOM   1650  R5  CHO   286     194.897   9.627  34.721  1.00  0.00            
ATOM   1651  C1  CHO   286     195.697  11.527  31.521  1.00  0.00           C
ATOM   1652  C2  CHO   286     194.097  11.777  28.571  1.00  0.00           C
ATOM   1653  ROH CHO   287     118.397  14.377  53.271  1.00  0.00            
ATOM   1654  R1  CHO   287     117.797  14.877  50.521  1.00  0.00            
ATOM   1655  R2  CHO   287     118.497  13.077  48.571  1.00  0.00            
ATOM   1656  R3  CHO   287     115.847  13.277  47.921  1.00  0.00            
ATOM   1657  R4  CHO   287     117.197  13.227  45.321  1.00  0.00            
ATOM   1658  R5  CHO   287     115.797  14.727  46.021  1.00  0.00            
ATOM   1659  C1  CHO   287     113.997  13.527  42.871  1.00  0.00           C
ATOM   1660  C2  CHO   287     116.497  13.477  39.521  1.00  0.00           C
ATOM   1661  ROH CHO   288     217.697  92.327  24.721  1.00  0.00            
ATOM   1662  R1  CHO   288     217.297  92.977  27.421  1.00  0.00            
ATOM   1663  R2  CHO   288     216.047  91.227  29.171  1.00  0.00            
ATOM   1664  R3  CHO   288     218.297  91.577  30.671  1.00  0.00            
ATOM   1665  R4  CHO   288     216.147  91.677  32.621  1.00  0.00            
ATOM   1666  R5  CHO   288     217.697  93.177  32.321  1.00  0.00            
ATOM   1667  C1  CHO   288     218.297  92.277  35.971  1.00  0.00           C
ATOM   1668  C2  CHO   288     220.497  91.377  38.921  1.00  0.00           C
ATOM   1669  ROH CHO   289     186.697  28.527  40.671  1.00  0.00            
ATOM   1670  R1  CHO   289     187.197  27.727  38.021  1.00  0.00            
ATOM   1671  R2  CHO   289     185.147  27.527  36.121  1.00  0.00            
ATOM   1672  R3  CHO   289     186.747  29.227  34.671  1.00  0.00            
ATOM   1673  R4  CHO   289     185.197  27.727  32.671  1.00  0.00            
ATOM   1674  R5  CHO   289     187.347  27.927  32.771  1.00  0.00            
ATOM   1675  C1  CHO   289     186.747  29.377  29.321  1.00  0.00           C
ATOM   1676  C2  CHO   289     185.247  29.177  26.321  1.00  0.00           C
ATOM   1677  ROH CHO   290      89.997  39.277  37.421  1.00  0.00            
ATOM   1678  R1  CHO   290      91.447  37.577  35.671  1.00  0.00            
ATOM   1679  R2  CHO   290      91.647  38.077  32.971  1.00  0.00            
ATOM   1680  R3  CHO   290      94.297  37.927  33.421  1.00  0.00            
ATOM   1681  R4  CHO   290      93.947  36.877  30.721  1.00  0.00            
ATOM   1682  R5  CHO   290      94.947  35.877  32.371  1.00  0.00            
ATOM   1683  C1  CHO   290      97.847  35.977  29.871  1.00  0.00           C
ATOM   1684  C2  CHO   290      98.447  33.827  26.971  1.00  0.00           C
ATOM   1685  ROH CHO   291      81.147 146.127  33.021  1.00  0.00            
ATOM   1686  R1  CHO   291      81.247 146.427  30.221  1.00  0.00            
ATOM   1687  R2  CHO   291      78.997 146.227  28.571  1.00  0.00            
ATOM   1688  R3  CHO   291      79.797 148.677  27.721  1.00  0.00            
ATOM   1689  R4  CHO   291      78.147 147.577  25.521  1.00  0.00            
ATOM   1690  R5  CHO   291      80.197 148.377  25.371  1.00  0.00            
ATOM   1691  C1  CHO   291      78.397 150.677  22.921  1.00  0.00           C
ATOM   1692  C2  CHO   291      76.447 150.127  20.621  1.00  0.00           C
ATOM   1693  ROH CHO   292     193.997 219.527  31.721  1.00  0.00            
ATOM   1694  R1  CHO   292     193.697 218.627  34.421  1.00  0.00            
ATOM   1695  R2  CHO   292     194.497 220.127  36.571  1.00  0.00            
ATOM   1696  R3  CHO   292     191.897 219.727  37.371  1.00  0.00            
ATOM   1697  R4  CHO   292     193.147 221.177  39.621  1.00  0.00            
ATOM   1698  R5  CHO   292     192.097 219.277  39.721  1.00  0.00            
ATOM   1699  C1  CHO   292     189.997 221.427  42.121  1.00  0.00           C
ATOM   1700  C2  CHO   292     186.797 219.477  44.321  1.00  0.00           C
ATOM   1701  ROH CHO   293     209.897  74.077  25.321  1.00  0.00            
ATOM   1702  R1  CHO   293     208.747  73.277  27.771  1.00  0.00            
ATOM   1703  R2  CHO   293     208.247  70.577  28.371  1.00  0.00            
ATOM   1704  R3  CHO   293     209.747  71.177  30.571  1.00  0.00            
ATOM   1705  R4  CHO   293     208.547  68.577  31.171  1.00  0.00            
ATOM   1706  R5  CHO   293     208.447  70.377  32.421  1.00  0.00            
ATOM   1707  C1  CHO   293     210.047  67.927  34.871  1.00  0.00           C
ATOM   1708  C2  CHO   293     212.747  65.827  35.271  1.00  0.00           C
ATOM   1709  ROH CHO   294     155.297 122.427  38.521  1.00  0.00            
ATOM   1710  R1  CHO   294     155.847 121.127  40.971  1.00  0.00            
ATOM   1711  R2  CHO   294     158.197 121.477  42.371  1.00  0.00            
ATOM   1712  R3  CHO   294     156.547 122.077  44.421  1.00  0.00            
ATOM   1713  R4  CHO   294     158.847 120.877  45.671  1.00  0.00            
ATOM   1714  R5  CHO   294     156.797 120.277  45.921  1.00  0.00            
ATOM   1715  C1  CHO   294     157.647 121.077  49.571  1.00  0.00           C
ATOM   1716  C2  CHO   294     159.297 122.027  53.121  1.00  0.00           C
ATOM   1717  ROH CHO   295     159.197  24.877  61.221  1.00  0.00            
ATOM   1718  R1  CHO   295     160.797  23.477  59.371  1.00  0.00            
ATOM   1719  R2  CHO   295     163.147  22.227  60.071  1.00  0.00            
ATOM   1720  R3  CHO   295     161.997  20.077  58.921  1.00  0.00            
ATOM   1721  R4  CHO   295     164.647  19.177  59.721  1.00  0.00            
ATOM   1722  R5  CHO   295     163.797  19.027  57.721  1.00  0.00            
ATOM   1723  C1  CHO   295     164.447  15.327  58.421  1.00  0.00           C
ATOM   1724  C2  CHO   295     164.147  11.977  59.321  1.00  0.00           C
ATOM   1725  ROH CHO   296     106.697 190.577  32.521  1.00  0.00            
ATOM   1726  R1  CHO   296     104.947 192.577  31.571  1.00  0.00            
ATOM   1727  R2  CHO   296     104.747 193.227  28.871  1.00  0.00            
ATOM   1728  R3  CHO   296     102.097 192.777  29.271  1.00  0.00            
ATOM   1729  R4  CHO   296     102.197 194.427  26.871  1.00  0.00            
ATOM   1730  R5  CHO   296     100.997 194.827  28.671  1.00  0.00            
ATOM   1731  C1  CHO   296      98.247 194.627  26.071  1.00  0.00           C
ATOM   1732  C2  CHO   296      96.497 194.827  22.971  1.00  0.00           C
ATOM   1733  ROH CHO   297      73.897 159.127  22.421  1.00  0.00            
ATOM   1734  R1  CHO   297      75.147 159.477  24.921  1.00  0.00            
ATOM   1735  R2  CHO   297      73.697 159.877  27.271  1.00  0.00            
ATOM   1736  R3  CHO   297      75.197 157.777  28.121  1.00  0.00            
ATOM   1737  R4  CHO   297      73.697 158.627  30.471  1.00  0.00            
ATOM   1738  R5  CHO   297      75.847 158.377  30.321  1.00  0.00            
ATOM   1739  C1  CHO   297      75.097 155.977  33.171  1.00  0.00           C
ATOM   1740  C2  CHO   297      76.997 157.177  36.621  1.00  0.00           C
ATOM   1741  ROH CHO   298     183.247  75.627  53.521  1.00  0.00            
ATOM   1742  R1  CHO   298     181.497  76.377  51.421  1.00  0.00            
ATOM   1743  R2  CHO   298     180.297  78.877  51.321  1.00  0.00            
ATOM   1744  R3  CHO   298     181.447  78.927  48.821  1.00  0.00            
ATOM   1745  R4  CHO   298     178.697  79.827  48.421  1.00  0.00            
ATOM   1746  R5  CHO   298     179.697  78.227  47.371  1.00  0.00            
ATOM   1747  C1  CHO   298     178.797  80.477  44.421  1.00  0.00           C
ATOM   1748  C2  CHO   298     176.147  83.027  42.771  1.00  0.00           C
ATOM   1749  ROH CHO   299      37.247 161.927  23.421  1.00  0.00            
ATOM   1750  R1  CHO   299      39.297 162.027  25.421  1.00  0.00            
ATOM   1751  R2  CHO   299      39.897 164.327  26.821  1.00  0.00            
ATOM   1752  R3  CHO   299      39.497 162.727  28.971  1.00  0.00            
ATOM   1753  R4  CHO   299      40.647 165.177  30.071  1.00  0.00            
ATOM   1754  R5  CHO   299      41.397 163.127  30.371  1.00  0.00            
ATOM   1755  C1  CHO   299      40.747 164.177  33.971  1.00  0.00           C
ATOM   1756  C2  CHO   299      38.347 162.527  37.171  1.00  0.00           C
ATOM   1757  ROH CHO   300     176.147  24.027  42.121  1.00  0.00            
ATOM   1758  R1  CHO   300     176.147  23.377  39.371  1.00  0.00            
ATOM   1759  R2  CHO   300     174.147  24.277  37.621  1.00  0.00            
ATOM   1760  R3  CHO   300     176.297  25.177  36.221  1.00  0.00            
ATOM   1761  R4  CHO   300     174.547  23.877  34.221  1.00  0.00            
ATOM   1762  R5  CHO   300     176.697  23.477  34.571  1.00  0.00            
ATOM   1763  C1  CHO   300     176.797  24.527  30.871  1.00  0.00           C
ATOM   1764  C2  CHO   300     173.297  23.877  29.521  1.00  0.00           C
ATOM   1765  ROH CHO   301     148.997  75.077  59.971  1.00  0.00            
ATOM   1766  R1  CHO   301     148.147  75.327  57.271  1.00  0.00            
ATOM   1767  R2  CHO   301     149.347  73.977  55.171  1.00  0.00            
ATOM   1768  R3  CHO   301     146.797  73.177  54.671  1.00  0.00            
ATOM   1769  R4  CHO   301     148.147  72.977  52.071  1.00  0.00            
ATOM   1770  R5  CHO   301     146.297  74.077  52.521  1.00  0.00            
ATOM   1771  C1  CHO   301     145.097  71.677  49.821  1.00  0.00           C
ATOM   1772  C2  CHO   301     143.597  70.477  45.921  1.00  0.00           C
ATOM   1773  ROH CHO   302     158.047 195.577  39.471  1.00  0.00            
ATOM   1774  R1  CHO   302     158.847 197.977  38.171  1.00  0.00            
ATOM   1775  R2  CHO   302     160.047 197.977  35.671  1.00  0.00            
ATOM   1776  R3  CHO   302     157.997 199.677  35.021  1.00  0.00            
ATOM   1777  R4  CHO   302     159.247 199.077  32.471  1.00  0.00            
ATOM   1778  R5  CHO   302     158.847 201.027  33.321  1.00  0.00            
ATOM   1779  C1  CHO   302     156.897 201.277  30.021  1.00  0.00           C
ATOM   1780  C2  CHO   302     156.097 203.427  26.071  1.00  0.00           C
ATOM   1781  ROH CHO   303       3.447  46.877  45.271  1.00  0.00            
ATOM   1782  R1  CHO   303       2.147  48.027  47.521  1.00  0.00            
ATOM   1783  R2  CHO   303      -0.303  47.177  48.421  1.00  0.00            
ATOM   1784  R3  CHO   303       1.047  46.877  50.771  1.00  0.00            
ATOM   1785  R4  CHO   303      -1.803  46.877  51.521  1.00  0.00            
ATOM   1786  R5  CHO   303      -0.253  48.177  52.371  1.00  0.00            
ATOM   1787  C1  CHO   303      -1.453  46.477  55.571  1.00  0.00           C
ATOM   1788  C2  CHO   303      -1.903  48.327  58.221  1.00  0.00           C
ATOM   1789  ROH CHO   304      32.197 100.327  19.571  1.00  0.00            
ATOM   1790  R1  CHO   304      34.047  99.327  21.521  1.00  0.00            
ATOM   1791  R2  CHO   304      34.297 100.477  24.021  1.00  0.00            
ATOM   1792  R3  CHO   304      33.847  97.977  24.871  1.00  0.00            
ATOM   1793  R4  CHO   304      34.897  99.377  27.221  1.00  0.00            
ATOM   1794  R5  CHO   304      35.647  97.527  26.371  1.00  0.00            
ATOM   1795  C1  CHO   304      34.847  96.327  29.921  1.00  0.00           C
ATOM   1796  C2  CHO   304      38.347  93.627  31.671  1.00  0.00           C
ATOM   1797  ROH CHO   305      28.997  80.377  19.071  1.00  0.00            
ATOM   1798  R1  CHO   305      31.447  80.827  20.421  1.00  0.00            
ATOM   1799  R2  CHO   305      32.747  78.877  21.871  1.00  0.00            
ATOM   1800  R3  CHO   305      34.847  79.577  20.321  1.00  0.00            
ATOM   1801  R4  CHO   305      36.047  78.727  22.821  1.00  0.00            
ATOM   1802  R5  CHO   305      36.397  80.627  21.821  1.00  0.00            
ATOM   1803  C1  CHO   305      39.947  79.327  21.921  1.00  0.00           C
ATOM   1804  C2  CHO   305      43.197  79.277  20.971  1.00  0.00           C
ATOM   1805  ROH CHO   306       6.147 117.977  54.671  1.00  0.00            
ATOM   1806  R1  CHO   306       6.247 118.477  51.921  1.00  0.00            
ATOM   1807  R2  CHO   306       7.197 120.827  50.821  1.00  0.00            
ATOM   1808  R3  CHO   306       8.847 119.177  49.471  1.00  0.00            
ATOM   1809  R4  CHO   306       9.147 121.827  48.171  1.00  0.00            
ATOM   1810  R5  CHO   306       8.647 119.927  47.171  1.00  0.00            
ATOM   1811  C1  CHO   306      11.847 120.827  45.271  1.00  0.00           C
ATOM   1812  C2  CHO   306      12.497 118.077  43.071  1.00  0.00           C
ATOM   1813  ROH CHO   307      48.797 157.277  24.671  1.00  0.00            
ATOM   1814  R1  CHO   307      50.047 158.227  27.021  1.00  0.00            
ATOM   1815  R2  CHO   307      49.847 160.877  27.821  1.00  0.00            
ATOM   1816  R3  CHO   307      48.997 159.727  30.121  1.00  0.00            
ATOM   1817  R4  CHO   307      50.297 162.227  30.971  1.00  0.00            
ATOM   1818  R5  CHO   307      50.747 160.227  31.721  1.00  0.00            
ATOM   1819  C1  CHO   307      49.797 161.977  34.971  1.00  0.00           C
ATOM   1820  C2  CHO   307      51.897 164.127  38.671  1.00  0.00           C
ATOM   1821  ROH CHO   308     174.097 148.727  24.021  1.00  0.00            
ATOM   1822  R1  CHO   308     174.447 148.277  26.771  1.00  0.00            
ATOM   1823  R2  CHO   308     176.747 147.077  27.821  1.00  0.00            
ATOM   1824  R3  CHO   308     176.797 149.327  29.371  1.00  0.00            
ATOM   1825  R4  CHO   308     176.897 147.077  31.271  1.00  0.00            
ATOM   1826  R5  CHO   308     175.447 148.727  31.271  1.00  0.00            
ATOM   1827  C1  CHO   308     176.997 149.177  34.721  1.00  0.00           C
ATOM   1828  C2  CHO   308     179.047 148.927  37.471  1.00  0.00           C
ATOM   1829  ROH CHO   309      99.397 203.677  18.271  1.00  0.00            
ATOM   1830  R1  CHO   309      98.747 204.477  20.921  1.00  0.00            
ATOM   1831  R2  CHO   309      96.397 203.777  22.171  1.00  0.00            
ATOM   1832  R3  CHO   309      98.047 202.827  24.071  1.00  0.00            
ATOM   1833  R4  CHO   309      95.747 203.877  25.571  1.00  0.00            
ATOM   1834  R5  CHO   309      97.847 204.377  25.921  1.00  0.00            
ATOM   1835  C1  CHO   309      96.997 203.027  29.371  1.00  0.00           C
ATOM   1836  C2  CHO   309      98.197 205.177  31.921  1.00  0.00           C
ATOM   1837  ROH CHO   310      14.797  24.677  44.271  1.00  0.00            
ATOM   1838  R1  CHO   310      15.847  23.927  46.771  1.00  0.00            
ATOM   1839  R2  CHO   310      14.797  24.827  49.171  1.00  0.00            
ATOM   1840  R3  CHO   310      14.647  22.177  49.721  1.00  0.00            
ATOM   1841  R4  CHO   310      15.197  23.477  52.321  1.00  0.00            
ATOM   1842  R5  CHO   310      16.347  21.877  51.371  1.00  0.00            
ATOM   1843  C1  CHO   310      15.347  20.177  54.671  1.00  0.00           C
ATOM   1844  C2  CHO   310      18.847  20.077  57.071  1.00  0.00           C
ATOM   1845  ROH CHO   311       7.647  47.277  44.571  1.00  0.00            
ATOM   1846  R1  CHO   311       7.847  47.977  47.321  1.00  0.00            
ATOM   1847  R2  CHO   311       6.047  49.777  48.521  1.00  0.00            
ATOM   1848  R3  CHO   311       5.697  47.727  50.271  1.00  0.00            
ATOM   1849  R4  CHO   311       4.447  50.027  51.521  1.00  0.00            
ATOM   1850  R5  CHO   311       5.947  48.727  52.421  1.00  0.00            
ATOM   1851  C1  CHO   311       3.147  48.277  54.971  1.00  0.00           C
ATOM   1852  C2  CHO   311       3.147  50.427  56.821  1.00  0.00           C
ATOM   1853  ROH CHO   312     180.997 229.677  64.421  1.00  0.00            
ATOM   1854  R1  CHO   312     179.697 230.077  61.921  1.00  0.00            
ATOM   1855  R2  CHO   312     181.097 230.277  59.521  1.00  0.00            
ATOM   1856  R3  CHO   312     179.347 228.327  58.771  1.00  0.00            
ATOM   1857  R4  CHO   312     180.947 228.877  56.371  1.00  0.00            
ATOM   1858  R5  CHO   312     178.747 228.877  56.521  1.00  0.00            
ATOM   1859  C1  CHO   312     179.197 226.277  53.821  1.00  0.00           C
ATOM   1860  C2  CHO   312     178.097 226.477  50.121  1.00  0.00           C
ATOM   1861  ROH CHO   313      10.547  14.377  58.021  1.00  0.00            
ATOM   1862  R1  CHO   313      10.797  13.127  55.471  1.00  0.00            
ATOM   1863  R2  CHO   313       9.547  14.177  53.221  1.00  0.00            
ATOM   1864  R3  CHO   313      12.097  14.077  52.221  1.00  0.00            
ATOM   1865  R4  CHO   313      10.397  14.327  49.871  1.00  0.00            
ATOM   1866  R5  CHO   313      11.897  12.777  50.221  1.00  0.00            
ATOM   1867  C1  CHO   313      13.197  14.277  46.971  1.00  0.00           C
ATOM   1868  C2  CHO   313      14.347  12.527  43.671  1.00  0.00           C
ATOM   1869  ROH CHO   314      91.697   1.827  55.121  1.00  0.00            
ATOM   1870  R1  CHO   314      90.747   3.127  52.821  1.00  0.00            
ATOM   1871  R2  CHO   314      91.597   2.427  50.271  1.00  0.00            
ATOM   1872  R3  CHO   314      88.897   2.227  49.821  1.00  0.00            
ATOM   1873  R4  CHO   314      90.047   2.727  47.171  1.00  0.00            
ATOM   1874  R5  CHO   314      88.447   3.877  48.121  1.00  0.00            
ATOM   1875  C1  CHO   314      86.697   2.677  44.921  1.00  0.00           C
ATOM   1876  C2  CHO   314      85.547   5.777  42.371  1.00  0.00           C
ATOM   1877  ROH CHO   315     191.947  35.827  42.571  1.00  0.00            
ATOM   1878  R1  CHO   315     193.297  35.927  40.121  1.00  0.00            
ATOM   1879  R2  CHO   315     193.297  33.827  38.321  1.00  0.00            
ATOM   1880  R3  CHO   315     192.397  35.677  36.571  1.00  0.00            
ATOM   1881  R4  CHO   315     193.647  33.677  34.871  1.00  0.00            
ATOM   1882  R5  CHO   315     194.097  35.777  34.871  1.00  0.00            
ATOM   1883  C1  CHO   315     192.997  35.377  31.271  1.00  0.00           C
ATOM   1884  C2  CHO   315     192.697  35.027  27.421  1.00  0.00           C
ATOM   1885  ROH CHO   316     169.497  95.377  29.321  1.00  0.00            
ATOM   1886  R1  CHO   316     168.647  95.927  31.971  1.00  0.00            
ATOM   1887  R2  CHO   316     169.547  94.427  34.121  1.00  0.00            
ATOM   1888  R3  CHO   316     170.297  96.877  35.071  1.00  0.00            
ATOM   1889  R4  CHO   316     170.047  95.177  37.471  1.00  0.00            
ATOM   1890  R5  CHO   316     169.097  97.077  37.171  1.00  0.00            
ATOM   1891  C1  CHO   316     171.047  97.877  40.321  1.00  0.00           C
ATOM   1892  C2  CHO   316     172.397  96.827  43.871  1.00  0.00           C
ATOM   1893  ROH CHO   317     203.247 206.327  46.221  1.00  0.00            
ATOM   1894  R1  CHO   317     202.797 203.827  47.521  1.00  0.00            
ATOM   1895  R2  CHO   317     204.897 202.177  48.271  1.00  0.00            
ATOM   1896  R3  CHO   317     203.697 202.327  50.721  1.00  0.00            
ATOM   1897  R4  CHO   317     205.847 200.377  51.071  1.00  0.00            
ATOM   1898  R5  CHO   317     203.747 200.077  51.521  1.00  0.00            
ATOM   1899  C1  CHO   317     205.297 199.477  54.971  1.00  0.00           C
ATOM   1900  C2  CHO   317     205.747 198.827  58.871  1.00  0.00           C
ATOM   1901  ROH CHO   318     211.997 100.277  47.421  1.00  0.00            
ATOM   1902  R1  CHO   318     212.647 102.577  48.921  1.00  0.00            
ATOM   1903  R2  CHO   318     214.247 102.477  51.171  1.00  0.00            
ATOM   1904  R3  CHO   318     215.697 104.327  49.821  1.00  0.00            
ATOM   1905  R4  CHO   318     216.247 104.877  52.671  1.00  0.00            
ATOM   1906  R5  CHO   318     215.547 106.327  51.221  1.00  0.00            
ATOM   1907  C1  CHO   318     218.797 108.027  52.271  1.00  0.00           C
ATOM   1908  C2  CHO   318     220.247 106.877  55.171  1.00  0.00           C
ATOM   1909  ROH CHO   319      21.447 136.377  39.771  1.00  0.00            
ATOM   1910  R1  CHO   319      22.347 136.777  37.121  1.00  0.00            
ATOM   1911  R2  CHO   319      22.747 134.677  35.371  1.00  0.00            
ATOM   1912  R3  CHO   319      21.147 136.127  33.771  1.00  0.00            
ATOM   1913  R4  CHO   319      22.897 134.727  31.921  1.00  0.00            
ATOM   1914  R5  CHO   319      22.547 136.877  31.971  1.00  0.00            
ATOM   1915  C1  CHO   319      21.447 136.127  28.421  1.00  0.00           C
ATOM   1916  C2  CHO   319      21.497 138.377  26.321  1.00  0.00           C
ATOM   1917  ROH CHO   320      67.047  68.177  48.921  1.00  0.00            
ATOM   1918  R1  CHO   320      65.097  67.427  47.021  1.00  0.00            
ATOM   1919  R2  CHO   320      62.497  68.277  47.121  1.00  0.00            
ATOM   1920  R3  CHO   320      62.997  69.177  44.621  1.00  0.00            
ATOM   1921  R4  CHO   320      60.047  68.927  44.721  1.00  0.00            
ATOM   1922  R5  CHO   320      61.397  68.027  43.271  1.00  0.00            
ATOM   1923  C1  CHO   320      59.147  70.077  40.971  1.00  0.00           C
ATOM   1924  C2  CHO   320      57.647  73.177  39.021  1.00  0.00           C
ATOM   1925  ROH CHO   321     177.947  36.077  45.521  1.00  0.00            
ATOM   1926  R1  CHO   321     176.197  37.327  47.371  1.00  0.00            
ATOM   1927  R2  CHO   321     174.197  35.927  48.721  1.00  0.00            
ATOM   1928  R3  CHO   321     175.397  36.977  50.921  1.00  0.00            
ATOM   1929  R4  CHO   321     172.947  35.627  51.921  1.00  0.00            
ATOM   1930  R5  CHO   321     173.547  37.677  52.271  1.00  0.00            
ATOM   1931  C1  CHO   321     173.397  36.377  55.871  1.00  0.00           C
ATOM   1932  C2  CHO   321     170.847  36.877  59.721  1.00  0.00           C
ATOM   1933  ROH CHO   322     209.947  21.627  47.171  1.00  0.00            
ATOM   1934  R1  CHO   322     211.497  23.227  48.871  1.00  0.00            
ATOM   1935  R2  CHO   322     211.547  22.927  51.621  1.00  0.00            
ATOM   1936  R3  CHO   322     214.197  22.677  51.221  1.00  0.00            
ATOM   1937  R4  CHO   322     213.947  23.777  53.971  1.00  0.00            
ATOM   1938  R5  CHO   322     215.147  24.627  52.371  1.00  0.00            
ATOM   1939  C1  CHO   322     217.847  24.027  54.971  1.00  0.00           C
ATOM   1940  C2  CHO   322     219.947  25.677  57.321  1.00  0.00           C
ATOM   1941  ROH CHO   323     136.397 168.477  44.971  1.00  0.00            
ATOM   1942  R1  CHO   323     137.497 169.727  42.721  1.00  0.00            
ATOM   1943  R2  CHO   323     139.147 168.427  40.921  1.00  0.00            
ATOM   1944  R3  CHO   323     137.397 169.377  39.121  1.00  0.00            
ATOM   1945  R4  CHO   323     139.997 169.527  37.771  1.00  0.00            
ATOM   1946  R5  CHO   323     138.547 171.127  38.021  1.00  0.00            
ATOM   1947  C1  CHO   323     138.797 171.077  34.221  1.00  0.00           C
ATOM   1948  C2  CHO   323     139.547 174.127  32.271  1.00  0.00           C
ATOM   1949  ROH CHO   324     174.047  14.827  61.871  1.00  0.00            
ATOM   1950  R1  CHO   324     174.747  15.977  59.421  1.00  0.00            
ATOM   1951  R2  CHO   324     176.197  14.627  57.471  1.00  0.00            
ATOM   1952  R3  CHO   324     174.097  15.277  55.871  1.00  0.00            
ATOM   1953  R4  CHO   324     176.347  14.727  54.021  1.00  0.00            
ATOM   1954  R5  CHO   324     175.097  16.577  54.121  1.00  0.00            
ATOM   1955  C1  CHO   324     174.447  15.427  50.521  1.00  0.00           C
ATOM   1956  C2  CHO   324     171.847  14.927  48.271  1.00  0.00           C
ATOM   1957  ROH CHO   325      60.647  32.377  44.371  1.00  0.00            
ATOM   1958  R1  CHO   325      59.497  33.277  46.821  1.00  0.00            
ATOM   1959  R2  CHO   325      58.497  31.527  48.721  1.00  0.00            
ATOM   1960  R3  CHO   325      60.197  32.827  50.371  1.00  0.00            
ATOM   1961  R4  CHO   325      58.697  31.027  52.121  1.00  0.00            
ATOM   1962  R5  CHO   325      58.947  33.177  52.371  1.00  0.00            
ATOM   1963  C1  CHO   325      60.447  31.977  55.671  1.00  0.00           C
ATOM   1964  C2  CHO   325      57.797  31.927  59.621  1.00  0.00           C
ATOM   1965  ROH CHO   326     141.097 216.277  40.471  1.00  0.00            
ATOM   1966  R1  CHO   326     140.347 216.177  37.721  1.00  0.00            
ATOM   1967  R2  CHO   326     139.247 218.327  36.371  1.00  0.00            
ATOM   1968  R3  CHO   326     141.297 217.877  34.671  1.00  0.00            
ATOM   1969  R4  CHO   326     139.397 219.527  33.121  1.00  0.00            
ATOM   1970  R5  CHO   326     140.247 217.577  32.521  1.00  0.00            
ATOM   1971  C1  CHO   326     141.397 219.777  29.621  1.00  0.00           C
ATOM   1972  C2  CHO   326     140.647 221.027  26.071  1.00  0.00           C
ATOM   1973  ROH CHO   327      51.447 137.677  21.921  1.00  0.00            
ATOM   1974  R1  CHO   327      52.797 136.627  24.171  1.00  0.00            
ATOM   1975  R2  CHO   327      53.147 138.077  26.471  1.00  0.00            
ATOM   1976  R3  CHO   327      51.947 135.927  27.621  1.00  0.00            
ATOM   1977  R4  CHO   327      53.347 137.277  29.821  1.00  0.00            
ATOM   1978  R5  CHO   327      53.547 135.177  29.271  1.00  0.00            
ATOM   1979  C1  CHO   327      52.347 134.777  32.871  1.00  0.00           C
ATOM   1980  C2  CHO   327      55.497 133.477  34.171  1.00  0.00           C
ATOM   1981  ROH CHO   328     121.347 203.227  37.821  1.00  0.00            
ATOM   1982  R1  CHO   328     121.097 200.727  39.071  1.00  0.00            
ATOM   1983  R2  CHO   328     123.247 199.027  39.521  1.00  0.00            
ATOM   1984  R3  CHO   328     122.397 199.127  42.071  1.00  0.00            
ATOM   1985  R4  CHO   328     124.097 196.727  41.971  1.00  0.00            
ATOM   1986  R5  CHO   328     122.047 196.827  42.671  1.00  0.00            
ATOM   1987  C1  CHO   328     123.797 195.477  45.821  1.00  0.00           C
ATOM   1988  C2  CHO   328     123.297 192.627  47.521  1.00  0.00           C
ATOM   1989  ROH CHO   329      74.047 149.327  40.421  1.00  0.00            
ATOM   1990  R1  CHO   329      74.697 150.027  43.071  1.00  0.00            
ATOM   1991  R2  CHO   329      73.147 149.277  45.221  1.00  0.00            
ATOM   1992  R3  CHO   329      75.497 148.277  46.171  1.00  0.00            
ATOM   1993  R4  CHO   329      73.997 149.077  48.571  1.00  0.00            
ATOM   1994  R5  CHO   329      76.047 149.677  48.021  1.00  0.00            
ATOM   1995  C1  CHO   329      76.697 147.977  51.371  1.00  0.00           C
ATOM   1996  C2  CHO   329      74.747 145.577  54.171  1.00  0.00           C
ATOM   1997  ROH CHO   330     103.347  19.677  40.071  1.00  0.00            
ATOM   1998  R1  CHO   330     102.947  20.677  42.671  1.00  0.00            
ATOM   1999  R2  CHO   330     100.597  20.277  44.121  1.00  0.00            
ATOM   2000  R3  CHO   330     102.347  19.277  45.971  1.00  0.00            
ATOM   2001  R4  CHO   330      99.747  19.427  47.321  1.00  0.00            
ATOM   2002  R5  CHO   330     101.597  20.277  48.021  1.00  0.00            
ATOM   2003  C1  CHO   330     100.847  17.977  50.971  1.00  0.00           C
ATOM   2004  C2  CHO   330     102.297  18.427  55.121  1.00  0.00           C
ATOM   2005  ROH CHO   331      37.697 111.777  39.021  1.00  0.00            
ATOM   2006  R1  CHO   331      37.547 109.577  40.821  1.00  0.00            
ATOM   2007  R2  CHO   331      39.647 108.927  42.521  1.00  0.00            
ATOM   2008  R3  CHO   331      37.697 109.077  44.421  1.00  0.00            
ATOM   2009  R4  CHO   331      39.897 107.627  45.721  1.00  0.00            
ATOM   2010  R5  CHO   331      37.797 106.977  45.571  1.00  0.00            
ATOM   2011  C1  CHO   331      38.197 107.027  49.321  1.00  0.00           C
ATOM   2012  C2  CHO   331      38.497 107.727  52.821  1.00  0.00           C
ATOM   2013  ROH CHO   332     218.647 136.427  28.521  1.00  0.00            
ATOM   2014  R1  CHO   332     219.297 135.027  30.921  1.00  0.00            
ATOM   2015  R2  CHO   332     219.797 136.327  33.321  1.00  0.00            
ATOM   2016  R3  CHO   332     217.797 134.727  34.221  1.00  0.00            
ATOM   2017  R4  CHO   332     219.597 135.077  36.521  1.00  0.00            
ATOM   2018  R5  CHO   332     218.947 133.177  35.671  1.00  0.00            
ATOM   2019  C1  CHO   332     217.647 132.827  39.271  1.00  0.00           C
ATOM   2020  C2  CHO   332     219.347 132.627  42.921  1.00  0.00           C
ATOM   2021  ROH CHO   333      79.097   2.827  29.921  1.00  0.00            
ATOM   2022  R1  CHO   333      80.747   0.977  31.321  1.00  0.00            
ATOM   2023  R2  CHO   333      83.197   1.627  32.321  1.00  0.00            
ATOM   2024  R3  CHO   333      82.147   0.627  34.621  1.00  0.00            
ATOM   2025  R4  CHO   333      84.997   0.927  35.171  1.00  0.00            
ATOM   2026  R5  CHO   333      83.847  -0.873  35.421  1.00  0.00            
ATOM   2027  C1  CHO   333      85.097  -0.473  39.021  1.00  0.00           C
ATOM   2028  C2  CHO   333      87.797   1.977  39.671  1.00  0.00           C
ATOM   2029  ROH CHO   334      58.447  11.577  60.221  1.00  0.00            
ATOM   2030  R1  CHO   334      57.347  10.427  57.871  1.00  0.00            
ATOM   2031  R2  CHO   334      56.197  11.977  55.921  1.00  0.00            
ATOM   2032  R3  CHO   334      57.947  10.727  54.321  1.00  0.00            
ATOM   2033  R4  CHO   334      55.897  11.677  52.471  1.00  0.00            
ATOM   2034  R5  CHO   334      56.647   9.627  52.671  1.00  0.00            
ATOM   2035  C1  CHO   334      57.397  10.277  48.971  1.00  0.00           C
ATOM   2036  C2  CHO   334      56.097   7.777  45.271  1.00  0.00           C
ATOM   2037  ROH CHO   335     180.247  22.427  45.621  1.00  0.00            
ATOM   2038  R1  CHO   335     181.997  22.627  47.821  1.00  0.00            
ATOM   2039  R2  CHO   335     182.247  24.927  49.321  1.00  0.00            
ATOM   2040  R3  CHO   335     181.747  23.227  51.371  1.00  0.00            
ATOM   2041  R4  CHO   335     183.047  25.527  52.621  1.00  0.00            
ATOM   2042  R5  CHO   335     183.647  23.427  52.821  1.00  0.00            
ATOM   2043  C1  CHO   335     183.047  24.277  56.521  1.00  0.00           C
ATOM   2044  C2  CHO   335     182.047  24.727  60.471  1.00  0.00           C
ATOM   2045  ROH CHO   336      13.897 175.677  42.571  1.00  0.00            
ATOM   2046  R1  CHO   336      12.897 173.877  40.621  1.00  0.00            
ATOM   2047  R2  CHO   336      10.897 174.577  38.821  1.00  0.00            
ATOM   2048  R3  CHO   336      12.697 173.777  36.971  1.00  0.00            
ATOM   2049  R4  CHO   336      10.147 173.827  35.521  1.00  0.00            
ATOM   2050  R5  CHO   336      11.547 172.177  35.671  1.00  0.00            
ATOM   2051  C1  CHO   336      11.447 172.627  31.871  1.00  0.00           C
ATOM   2052  C2  CHO   336      12.247 172.327  28.421  1.00  0.00           C
ATOM   2053  ROH CHO   337      -2.103  53.877  33.521  1.00  0.00            
ATOM   2054  R1  CHO   337      -0.953  55.977  31.971  1.00  0.00            
ATOM   2055  R2  CHO   337       1.347  55.577  30.471  1.00  0.00            
ATOM   2056  R3  CHO   337      -0.203  56.577  28.471  1.00  0.00            
ATOM   2057  R4  CHO   337       2.397  57.777  27.971  1.00  0.00            
ATOM   2058  R5  CHO   337       0.497  58.827  28.171  1.00  0.00            
ATOM   2059  C1  CHO   337       1.547  59.977  24.671  1.00  0.00           C
ATOM   2060  C2  CHO   337       1.697  63.177  22.271  1.00  0.00           C
ATOM   2061  ROH CHO   338     113.697 108.327  47.371  1.00  0.00            
ATOM   2062  R1  CHO   338     111.497 107.777  45.671  1.00  0.00            
ATOM   2063  R2  CHO   338     111.347 108.677  43.071  1.00  0.00            
ATOM   2064  R3  CHO   338     110.897 106.027  42.571  1.00  0.00            
ATOM   2065  R4  CHO   338     109.947 107.427  40.171  1.00  0.00            
ATOM   2066  R5  CHO   338     108.847 106.027  41.371  1.00  0.00            
ATOM   2067  C1  CHO   338     108.697 104.277  37.971  1.00  0.00           C
ATOM   2068  C2  CHO   338     109.747 103.827  35.321  1.00  0.00           C
ATOM   2069  ROH CHO   339      31.597  10.177  48.371  1.00  0.00            
ATOM   2070  R1  CHO   339      30.897  10.777  51.071  1.00  0.00            
ATOM   2071  R2  CHO   339      28.647   9.727  52.321  1.00  0.00            
ATOM   2072  R3  CHO   339      30.447   8.877  54.171  1.00  0.00            
ATOM   2073  R4  CHO   339      27.947   9.127  55.621  1.00  0.00            
ATOM   2074  R5  CHO   339      29.847  10.077  56.171  1.00  0.00            
ATOM   2075  C1  CHO   339      29.197   8.027  59.321  1.00  0.00           C
ATOM   2076  C2  CHO   339      26.197   9.277  60.671  1.00  0.00           C
ATOM   2077  ROH CHO   340     147.597  32.377  39.321  1.00  0.00            
ATOM   2078  R1  CHO   340     147.147  33.377  36.721  1.00  0.00            
ATOM   2079  R2  CHO   340     148.897  32.877  34.621  1.00  0.00            
ATOM   2080  R3  CHO   340     146.647  31.927  33.421  1.00  0.00            
ATOM   2081  R4  CHO   340     148.347  32.927  31.221  1.00  0.00            
ATOM   2082  R5  CHO   340     146.247  33.477  31.621  1.00  0.00            
ATOM   2083  C1  CHO   340     145.897  32.027  28.071  1.00  0.00           C
ATOM   2084  C2  CHO   340     144.797  36.377  26.571  1.00  0.00           C
ATOM   2085  ROH CHO   341     126.597   5.077  42.271  1.00  0.00            
ATOM   2086  R1  CHO   341     127.447   4.627  44.921  1.00  0.00            
ATOM   2087  R2  CHO   341     127.497   6.627  46.821  1.00  0.00            
ATOM   2088  R3  CHO   341     125.997   4.877  48.271  1.00  0.00            
ATOM   2089  R4  CHO   341     126.697   6.977  50.171  1.00  0.00            
ATOM   2090  R5  CHO   341     127.047   4.827  50.421  1.00  0.00            
ATOM   2091  C1  CHO   341     124.847   5.527  53.471  1.00  0.00           C
ATOM   2092  C2  CHO   341     127.147   5.327  57.071  1.00  0.00           C
ATOM   2093  ROH CHO   342     176.897 185.677  59.021  1.00  0.00            
ATOM   2094  R1  CHO   342     175.697 184.927  56.571  1.00  0.00            
ATOM   2095  R2  CHO   342     173.197 183.677  56.471  1.00  0.00            
ATOM   2096  R3  CHO   342     172.647 185.727  54.771  1.00  0.00            
ATOM   2097  R4  CHO   342     170.297 183.977  54.621  1.00  0.00            
ATOM   2098  R5  CHO   342     171.497 184.677  52.921  1.00  0.00            
ATOM   2099  C1  CHO   342     168.097 186.027  51.921  1.00  0.00           C
ATOM   2100  C2  CHO   342     164.997 186.227  51.571  1.00  0.00           C
ATOM   2101  ROH CHO   343       3.697 228.427  56.021  1.00  0.00            
ATOM   2102  R1  CHO   343       3.897 226.727  53.771  1.00  0.00            
ATOM   2103  R2  CHO   343       1.847 226.477  51.921  1.00  0.00            
ATOM   2104  R3  CHO   343       3.847 227.127  50.171  1.00  0.00            
ATOM   2105  R4  CHO   343       1.847 225.627  48.571  1.00  0.00            
ATOM   2106  R5  CHO   343       3.947 225.227  48.721  1.00  0.00            
ATOM   2107  C1  CHO   343       3.647 225.777  44.921  1.00  0.00           C
ATOM   2108  C2  CHO   343       4.547 224.627  41.221  1.00  0.00           C
ATOM   2109  ROH CHO   344      16.647 115.777  41.371  1.00  0.00            
ATOM   2110  R1  CHO   344      15.547 114.377  43.571  1.00  0.00            
ATOM   2111  R2  CHO   344      16.297 111.777  44.221  1.00  0.00            
ATOM   2112  R3  CHO   344      16.847 112.877  46.671  1.00  0.00            
ATOM   2113  R4  CHO   344      16.847 109.977  47.121  1.00  0.00            
ATOM   2114  R5  CHO   344      15.697 111.477  48.221  1.00  0.00            
ATOM   2115  C1  CHO   344      17.647 109.977  51.071  1.00  0.00           C
ATOM   2116  C2  CHO   344      18.797 110.177  54.821  1.00  0.00           C
ATOM   2117  ROH CHO   345     103.397  94.227  44.371  1.00  0.00            
ATOM   2118  R1  CHO   345     104.147  95.777  46.671  1.00  0.00            
ATOM   2119  R2  CHO   345     102.297  96.677  48.471  1.00  0.00            
ATOM   2120  R3  CHO   345     103.947  95.377  50.271  1.00  0.00            
ATOM   2121  R4  CHO   345     102.247  97.127  51.921  1.00  0.00            
ATOM   2122  R5  CHO   345     104.397  97.027  51.921  1.00  0.00            
ATOM   2123  C1  CHO   345     103.697  96.177  55.571  1.00  0.00           C
ATOM   2124  C2  CHO   345     103.497  93.777  58.621  1.00  0.00           C
ATOM   2125  ROH CHO   346      45.447  98.327  51.821  1.00  0.00            
ATOM   2126  R1  CHO   346      43.847  97.227  49.771  1.00  0.00            
ATOM   2127  R2  CHO   346      41.147  97.777  49.521  1.00  0.00            
ATOM   2128  R3  CHO   346      41.847  98.477  46.971  1.00  0.00            
ATOM   2129  R4  CHO   346      38.947  97.927  46.871  1.00  0.00            
ATOM   2130  R5  CHO   346      40.497  97.027  45.621  1.00  0.00            
ATOM   2131  C1  CHO   346      38.347  98.627  42.921  1.00  0.00           C
ATOM   2132  C2  CHO   346      37.497  99.227  38.871  1.00  0.00           C
ATOM   2133  ROH CHO   347     183.147 171.727  45.771  1.00  0.00            
ATOM   2134  R1  CHO   347     184.197 173.227  47.971  1.00  0.00            
ATOM   2135  R2  CHO   347     182.597 174.077  50.071  1.00  0.00            
ATOM   2136  R3  CHO   347     184.447 172.727  51.571  1.00  0.00            
ATOM   2137  R4  CHO   347     183.297 174.727  53.421  1.00  0.00            
ATOM   2138  R5  CHO   347     185.397 174.427  52.971  1.00  0.00            
ATOM   2139  C1  CHO   347     185.397 173.827  56.721  1.00  0.00           C
ATOM   2140  C2  CHO   347     185.247 174.477  59.621  1.00  0.00           C
ATOM   2141  ROH CHO   348     222.547  82.177  41.421  1.00  0.00            
ATOM   2142  R1  CHO   348     222.697  82.077  38.621  1.00  0.00            
ATOM   2143  R2  CHO   348     221.897  79.827  37.171  1.00  0.00            
ATOM   2144  R3  CHO   348     220.397  81.677  35.821  1.00  0.00            
ATOM   2145  R4  CHO   348     221.897  80.277  33.721  1.00  0.00            
ATOM   2146  R5  CHO   348     221.797  82.427  34.021  1.00  0.00            
ATOM   2147  C1  CHO   348     220.447  82.227  30.471  1.00  0.00           C
ATOM   2148  C2  CHO   348     220.797  83.177  26.971  1.00  0.00           C
ATOM   2149  ROH CHO   349       9.797 203.477  47.271  1.00  0.00            
ATOM   2150  R1  CHO   349       7.697 203.127  49.171  1.00  0.00            
ATOM   2151  R2  CHO   349       8.097 201.977  51.671  1.00  0.00            
ATOM   2152  R3  CHO   349       6.947 204.277  52.521  1.00  0.00            
ATOM   2153  R4  CHO   349       6.797 202.427  54.821  1.00  0.00            
ATOM   2154  R5  CHO   349       5.147 203.527  53.921  1.00  0.00            
ATOM   2155  C1  CHO   349       4.947 204.827  57.471  1.00  0.00           C
ATOM   2156  C2  CHO   349       3.647 204.627  60.221  1.00  0.00           C
ATOM   2157  ROH CHO   350     178.197 185.277  45.521  1.00  0.00            
ATOM   2158  R1  CHO   350     180.447 185.227  43.821  1.00  0.00            
ATOM   2159  R2  CHO   350     180.897 183.277  41.971  1.00  0.00            
ATOM   2160  R3  CHO   350     181.147 185.377  40.271  1.00  0.00            
ATOM   2161  R4  CHO   350     182.447 183.177  38.871  1.00  0.00            
ATOM   2162  R5  CHO   350     183.297 185.127  39.271  1.00  0.00            
ATOM   2163  C1  CHO   350     183.597 185.127  35.471  1.00  0.00           C
ATOM   2164  C2  CHO   350     186.197 184.427  31.721  1.00  0.00           C
ATOM   2165  ROH CHO   351     203.947   7.327  59.121  1.00  0.00            
ATOM   2166  R1  CHO   351     206.547   8.027  58.321  1.00  0.00            
ATOM   2167  R2  CHO   351     207.097   9.127  55.821  1.00  0.00            
ATOM   2168  R3  CHO   351     208.297  11.077  57.321  1.00  0.00            
ATOM   2169  R4  CHO   351     209.547  11.277  54.671  1.00  0.00            
ATOM   2170  R5  CHO   351     210.547  11.077  56.571  1.00  0.00            
ATOM   2171  C1  CHO   351     212.097  14.327  55.371  1.00  0.00           C
ATOM   2172  C2  CHO   351     213.747  14.127  51.971  1.00  0.00           C
ATOM   2173  ROH CHO   352      60.847 212.727  27.171  1.00  0.00            
ATOM   2174  R1  CHO   352      59.397 211.227  29.071  1.00  0.00            
ATOM   2175  R2  CHO   352      60.097 208.627  29.771  1.00  0.00            
ATOM   2176  R3  CHO   352      60.097 209.627  32.271  1.00  0.00            
ATOM   2177  R4  CHO   352      59.147 206.877  32.621  1.00  0.00            
ATOM   2178  R5  CHO   352      58.197 208.677  33.371  1.00  0.00            
ATOM   2179  C1  CHO   352      58.697 206.827  36.621  1.00  0.00           C
ATOM   2180  C2  CHO   352      58.797 206.927  40.471  1.00  0.00           C
ATOM   2181  ROH CHO   353      65.347 221.877  42.371  1.00  0.00            
ATOM   2182  R1  CHO   353      63.097 221.927  40.671  1.00  0.00            
ATOM   2183  R2  CHO   353      63.047 223.327  38.271  1.00  0.00            
ATOM   2184  R3  CHO   353      62.347 220.927  37.221  1.00  0.00            
ATOM   2185  R4  CHO   353      62.397 222.727  34.921  1.00  0.00            
ATOM   2186  R5  CHO   353      60.747 221.477  35.521  1.00  0.00            
ATOM   2187  C1  CHO   353      61.347 220.127  32.021  1.00  0.00           C
ATOM   2188  C2  CHO   353      62.097 218.877  28.571  1.00  0.00           C
ATOM   2189  ROH CHO   354      96.147 222.477  53.121  1.00  0.00            
ATOM   2190  R1  CHO   354      96.247 221.277  50.571  1.00  0.00            
ATOM   2191  R2  CHO   354      94.247 221.477  48.721  1.00  0.00            
ATOM   2192  R3  CHO   354      96.247 222.327  47.121  1.00  0.00            
ATOM   2193  R4  CHO   354      94.347 221.127  45.271  1.00  0.00            
ATOM   2194  R5  CHO   354      96.447 220.627  45.421  1.00  0.00            
ATOM   2195  C1  CHO   354      96.247 221.727  41.771  1.00  0.00           C
ATOM   2196  C2  CHO   354      99.147 221.427  39.371  1.00  0.00           C
ATOM   2197  ROH CHO   355     123.847  93.077  57.071  1.00  0.00            
ATOM   2198  R1  CHO   355     125.747  93.877  55.171  1.00  0.00            
ATOM   2199  R2  CHO   355     125.497  93.477  52.471  1.00  0.00            
ATOM   2200  R3  CHO   355     125.847  96.127  52.271  1.00  0.00            
ATOM   2201  R4  CHO   355     126.597  95.127  49.671  1.00  0.00            
ATOM   2202  R5  CHO   355     127.847  96.377  50.971  1.00  0.00            
ATOM   2203  C1  CHO   355     127.647  98.627  47.871  1.00  0.00           C
ATOM   2204  C2  CHO   355     126.747  97.777  44.421  1.00  0.00           C
ATOM   2205  ROH CHO   356      82.147 170.827  40.971  1.00  0.00            
ATOM   2206  R1  CHO   356      81.397 171.827  43.521  1.00  0.00            
ATOM   2207  R2  CHO   356      78.797 172.327  44.221  1.00  0.00            
ATOM   2208  R3  CHO   356      79.347 170.677  46.321  1.00  0.00            
ATOM   2209  R4  CHO   356      76.797 171.977  47.021  1.00  0.00            
ATOM   2210  R5  CHO   356      78.597 171.927  48.221  1.00  0.00            
ATOM   2211  C1  CHO   356      76.147 170.227  50.621  1.00  0.00           C
ATOM   2212  C2  CHO   356      74.997 173.777  54.121  1.00  0.00           C
ATOM   2213  ROH CHO   357     165.447 190.327  54.321  1.00  0.00            
ATOM   2214  R1  CHO   357     165.947 191.777  51.971  1.00  0.00            
ATOM   2215  R2  CHO   357     166.597 194.477  51.921  1.00  0.00            
ATOM   2216  R3  CHO   357     168.747 193.627  50.521  1.00  0.00            
ATOM   2217  R4  CHO   357     167.847 196.027  49.121  1.00  0.00            
ATOM   2218  R5  CHO   357     168.197 194.077  48.221  1.00  0.00            
ATOM   2219  C1  CHO   357     170.597 196.177  46.171  1.00  0.00           C
ATOM   2220  C2  CHO   357     172.697 193.927  44.271  1.00  0.00           C
ATOM   2221  ROH CHO   358     171.247 216.277  49.671  1.00  0.00            
ATOM   2222  R1  CHO   358     168.547 216.827  50.471  1.00  0.00            
ATOM   2223  R2  CHO   358     167.197 215.277  52.271  1.00  0.00            
ATOM   2224  R3  CHO   358     166.797 217.677  53.521  1.00  0.00            
ATOM   2225  R4  CHO   358     164.947 215.827  54.871  1.00  0.00            
ATOM   2226  R5  CHO   358     164.447 217.727  53.971  1.00  0.00            
ATOM   2227  C1  CHO   358     163.297 218.377  57.521  1.00  0.00           C
ATOM   2228  C2  CHO   358     162.897 217.777  62.121  1.00  0.00           C
ATOM   2229  ROH CHO   359     136.747  32.527  31.921  1.00  0.00            
ATOM   2230  R1  CHO   359     136.947  34.777  33.571  1.00  0.00            
ATOM   2231  R2  CHO   359     135.197  35.277  35.621  1.00  0.00            
ATOM   2232  R3  CHO   359     137.447  35.477  37.121  1.00  0.00            
ATOM   2233  R4  CHO   359     135.397  36.827  38.721  1.00  0.00            
ATOM   2234  R5  CHO   359     137.347  37.627  38.121  1.00  0.00            
ATOM   2235  C1  CHO   359     137.647  37.877  41.921  1.00  0.00           C
ATOM   2236  C2  CHO   359     137.647  40.377  45.771  1.00  0.00           C
ATOM   2237  ROH CHO   360     220.147 121.427  40.421  1.00  0.00            
ATOM   2238  R1  CHO   360     220.597 123.877  39.121  1.00  0.00            
ATOM   2239  R2  CHO   360     223.097 124.727  38.271  1.00  0.00            
ATOM   2240  R3  CHO   360     221.797 125.027  35.871  1.00  0.00            
ATOM   2241  R4  CHO   360     224.447 126.227  35.471  1.00  0.00            
ATOM   2242  R5  CHO   360     222.547 127.127  35.071  1.00  0.00            
ATOM   2243  C1  CHO   360     224.097 127.327  31.571  1.00  0.00           C
ATOM   2244  C2  CHO   360     224.297 128.477  26.621  1.00  0.00           C
ATOM   2245  ROH CHO   361      32.247 126.527  36.921  1.00  0.00            
ATOM   2246  R1  CHO   361      31.397 126.627  34.221  1.00  0.00            
ATOM   2247  R2  CHO   361      29.597 128.477  33.271  1.00  0.00            
ATOM   2248  R3  CHO   361      31.547 128.977  31.471  1.00  0.00            
ATOM   2249  R4  CHO   361      29.097 129.777  30.121  1.00  0.00            
ATOM   2250  R5  CHO   361      30.597 128.427  29.371  1.00  0.00            
ATOM   2251  C1  CHO   361      30.647 131.027  26.571  1.00  0.00           C
ATOM   2252  C2  CHO   361      29.397 133.527  24.971  1.00  0.00           C
ATOM   2253  ROH CHO   362     162.847 136.227  34.371  1.00  0.00            
ATOM   2254  R1  CHO   362     163.197 137.477  31.821  1.00  0.00            
ATOM   2255  R2  CHO   362     165.497 137.177  30.371  1.00  0.00            
ATOM   2256  R3  CHO   362     163.797 136.327  28.421  1.00  0.00            
ATOM   2257  R4  CHO   362     166.397 136.577  27.071  1.00  0.00            
ATOM   2258  R5  CHO   362     164.497 137.477  26.471  1.00  0.00            
ATOM   2259  C1  CHO   362     165.297 135.377  23.371  1.00  0.00           C
ATOM   2260  C2  CHO   362     164.397 134.777  19.171  1.00  0.00           C
ATOM   2261  ROH CHO   363      65.247 129.277  35.471  1.00  0.00            
ATOM   2262  R1  CHO   363      64.997 128.977  32.671  1.00  0.00            
ATOM   2263  R2  CHO   363      66.297 126.927  31.271  1.00  0.00            
ATOM   2264  R3  CHO   363      63.797 126.427  30.371  1.00  0.00            
ATOM   2265  R4  CHO   363      65.547 125.477  28.221  1.00  0.00            
ATOM   2266  R5  CHO   363      63.897 126.877  28.021  1.00  0.00            
ATOM   2267  C1  CHO   363      62.747 124.177  25.571  1.00  0.00           C
ATOM   2268  C2  CHO   363      63.197 123.427  20.871  1.00  0.00           C
ATOM   2269  ROH CHO   364     154.047 150.677  52.271  1.00  0.00            
ATOM   2270  R1  CHO   364     155.147 151.427  49.771  1.00  0.00            
ATOM   2271  R2  CHO   364     157.647 152.527  49.521  1.00  0.00            
ATOM   2272  R3  CHO   364     157.997 150.527  47.721  1.00  0.00            
ATOM   2273  R4  CHO   364     160.597 151.877  47.771  1.00  0.00            
ATOM   2274  R5  CHO   364     159.397 151.477  46.021  1.00  0.00            
ATOM   2275  C1  CHO   364     162.647 149.627  45.121  1.00  0.00           C
ATOM   2276  C2  CHO   364     163.497 151.627  42.321  1.00  0.00           C
ATOM   2277  ROH CHO   365      30.797 155.827  44.571  1.00  0.00            
ATOM   2278  R1  CHO   365      30.597 157.327  46.971  1.00  0.00            
ATOM   2279  R2  CHO   365      29.397 156.277  49.221  1.00  0.00            
ATOM   2280  R3  CHO   365      31.747 156.927  50.371  1.00  0.00            
ATOM   2281  R4  CHO   365      29.947 156.527  52.621  1.00  0.00            
ATOM   2282  R5  CHO   365      31.147 158.327  52.271  1.00  0.00            
ATOM   2283  C1  CHO   365      32.447 157.327  55.721  1.00  0.00           C
ATOM   2284  C2  CHO   365      31.847 157.677  58.771  1.00  0.00           C
ATOM   2285  ROH CHO   366     100.897  39.577  28.321  1.00  0.00            
ATOM   2286  R1  CHO   366     101.797  41.627  30.071  1.00  0.00            
ATOM   2287  R2  CHO   366     101.497  44.277  29.521  1.00  0.00            
ATOM   2288  R3  CHO   366     100.297  44.327  31.971  1.00  0.00            
ATOM   2289  R4  CHO   366     100.097  47.077  30.971  1.00  0.00            
ATOM   2290  R5  CHO   366     100.947  46.477  32.871  1.00  0.00            
ATOM   2291  C1  CHO   366      98.147  48.777  34.121  1.00  0.00           C
ATOM   2292  C2  CHO   366      97.897  52.027  36.821  1.00  0.00           C
ATOM   2293  ROH CHO   367     157.697  44.527  25.321  1.00  0.00            
ATOM   2294  R1  CHO   367     157.697  44.827  28.171  1.00  0.00            
ATOM   2295  R2  CHO   367     160.047  44.727  29.671  1.00  0.00            
ATOM   2296  R3  CHO   367     159.147  47.127  30.571  1.00  0.00            
ATOM   2297  R4  CHO   367     160.847  46.127  32.721  1.00  0.00            
ATOM   2298  R5  CHO   367     158.797  46.777  32.921  1.00  0.00            
ATOM   2299  C1  CHO   367     160.497  49.177  35.321  1.00  0.00           C
ATOM   2300  C2  CHO   367     161.547  48.377  37.971  1.00  0.00           C
ATOM   2301  ROH CHO   368      16.947 222.977  56.771  1.00  0.00            
ATOM   2302  R1  CHO   368      18.947 222.577  54.871  1.00  0.00            
ATOM   2303  R2  CHO   368      18.547 221.177  52.471  1.00  0.00            
ATOM   2304  R3  CHO   368      19.547 223.477  51.371  1.00  0.00            
ATOM   2305  R4  CHO   368      19.847 221.427  49.321  1.00  0.00            
ATOM   2306  R5  CHO   368      21.397 222.727  50.071  1.00  0.00            
ATOM   2307  C1  CHO   368      21.547 223.677  46.421  1.00  0.00           C
ATOM   2308  C2  CHO   368      23.497 221.227  45.221  1.00  0.00           C
ATOM   2309  ROH CHO   369     174.297   0.527  48.421  1.00  0.00            
ATOM   2310  R1  CHO   369     174.747   1.727  50.971  1.00  0.00            
ATOM   2311  R2  CHO   369     172.697   2.427  52.671  1.00  0.00            
ATOM   2312  R3  CHO   369     174.047   0.927  54.421  1.00  0.00            
ATOM   2313  R4  CHO   369     173.047   3.177  56.021  1.00  0.00            
ATOM   2314  R5  CHO   369     175.097   2.477  55.871  1.00  0.00            
ATOM   2315  C1  CHO   369     174.547   2.127  59.621  1.00  0.00           C
ATOM   2316  C2  CHO   369     175.147   4.477  61.271  1.00  0.00           C
ATOM   2317  ROH CHO   370      88.197  43.377  43.971  1.00  0.00            
ATOM   2318  R1  CHO   370      89.747  41.327  45.121  1.00  0.00            
ATOM   2319  R2  CHO   370      92.397  41.677  45.871  1.00  0.00            
ATOM   2320  R3  CHO   370      91.497  40.827  48.271  1.00  0.00            
ATOM   2321  R4  CHO   370      94.347  40.177  48.271  1.00  0.00            
ATOM   2322  R5  CHO   370      92.697  38.777  48.671  1.00  0.00            
ATOM   2323  C1  CHO   370      94.647  38.477  51.971  1.00  0.00           C
ATOM   2324  C2  CHO   370      94.997  38.027  55.871  1.00  0.00           C
ATOM   2325  ROH CHO   371     129.197  73.227  58.221  1.00  0.00            
ATOM   2326  R1  CHO   371     129.897  70.977  56.571  1.00  0.00            
ATOM   2327  R2  CHO   371     132.197  69.477  57.021  1.00  0.00            
ATOM   2328  R3  CHO   371     130.447  67.427  57.121  1.00  0.00            
ATOM   2329  R4  CHO   371     133.047  66.177  56.671  1.00  0.00            
ATOM   2330  R5  CHO   371     131.247  65.877  55.471  1.00  0.00            
ATOM   2331  C1  CHO   371     131.947  62.277  56.621  1.00  0.00           C
ATOM   2332  C2  CHO   371     132.047  59.227  58.821  1.00  0.00           C
ATOM   2333  ROH CHO   372     143.897 178.277  50.071  1.00  0.00            
ATOM   2334  R1  CHO   372     144.297 178.977  47.371  1.00  0.00            
ATOM   2335  R2  CHO   372     146.547 180.327  46.521  1.00  0.00            
ATOM   2336  R3  CHO   372     146.747 178.227  44.771  1.00  0.00            
ATOM   2337  R4  CHO   372     147.447 180.627  43.171  1.00  0.00            
ATOM   2338  R5  CHO   372     145.947 179.127  42.671  1.00  0.00            
ATOM   2339  C1  CHO   372     148.147 178.827  39.621  1.00  0.00           C
ATOM   2340  C2  CHO   372     150.447 179.627  36.621  1.00  0.00           C
ATOM   2341  ROH CHO   373      53.397 148.127  39.021  1.00  0.00            
ATOM   2342  R1  CHO   373      51.397 148.977  37.171  1.00  0.00            
ATOM   2343  R2  CHO   373      52.047 150.477  34.921  1.00  0.00            
ATOM   2344  R3  CHO   373      50.697 148.477  33.621  1.00  0.00            
ATOM   2345  R4  CHO   373      50.697 150.677  31.721  1.00  0.00            
ATOM   2346  R5  CHO   373      48.947 149.577  32.421  1.00  0.00            
ATOM   2347  C1  CHO   373      48.697 148.927  28.671  1.00  0.00           C
ATOM   2348  C2  CHO   373      48.997 148.477  24.171  1.00  0.00           C
ATOM   2349  ROH CHO   374     110.747   1.577  50.571  1.00  0.00            
ATOM   2350  R1  CHO   374     109.197   0.277  48.621  1.00  0.00            
ATOM   2351  R2  CHO   374     107.447   1.627  46.921  1.00  0.00            
ATOM   2352  R3  CHO   374     108.897   0.377  45.021  1.00  0.00            
ATOM   2353  R4  CHO   374     106.997   2.077  43.521  1.00  0.00            
ATOM   2354  R5  CHO   374     107.297  -0.073  43.271  1.00  0.00            
ATOM   2355  C1  CHO   374     108.097   1.177  39.721  1.00  0.00           C
ATOM   2356  C2  CHO   374     105.697   0.377  37.021  1.00  0.00           C
ATOM   2357  ROH CHO   375      98.447 120.077  54.221  1.00  0.00            
ATOM   2358  R1  CHO   375     100.397 122.027  53.621  1.00  0.00            
ATOM   2359  R2  CHO   375     103.047 121.777  54.371  1.00  0.00            
ATOM   2360  R3  CHO   375     103.497 122.227  51.721  1.00  0.00            
ATOM   2361  R4  CHO   375     106.147 122.277  52.921  1.00  0.00            
ATOM   2362  R5  CHO   375     105.247 123.827  51.671  1.00  0.00            
ATOM   2363  C1  CHO   375     108.347 123.027  49.621  1.00  0.00           C
ATOM   2364  C2  CHO   375     108.597 125.977  48.071  1.00  0.00           C
ATOM   2365  ROH CHO   376     184.547  19.377  30.821  1.00  0.00            
ATOM   2366  R1  CHO   376     183.347  18.777  33.321  1.00  0.00            
ATOM   2367  R2  CHO   376     184.647  17.277  35.221  1.00  0.00            
ATOM   2368  R3  CHO   376     184.097  19.427  36.821  1.00  0.00            
ATOM   2369  R4  CHO   376     184.997  17.327  38.671  1.00  0.00            
ATOM   2370  R5  CHO   376     183.147  18.477  38.771  1.00  0.00            
ATOM   2371  C1  CHO   376     184.647  19.427  42.171  1.00  0.00           C
ATOM   2372  C2  CHO   376     186.097  21.677  45.121  1.00  0.00           C
ATOM   2373  ROH CHO   377     205.797 143.827  55.121  1.00  0.00            
ATOM   2374  R1  CHO   377     204.847 143.377  52.521  1.00  0.00            
ATOM   2375  R2  CHO   377     206.397 142.427  50.471  1.00  0.00            
ATOM   2376  R3  CHO   377     204.497 140.527  50.271  1.00  0.00            
ATOM   2377  R4  CHO   377     206.047 140.227  47.821  1.00  0.00            
ATOM   2378  R5  CHO   377     203.897 140.477  47.971  1.00  0.00            
ATOM   2379  C1  CHO   377     204.047 137.127  46.121  1.00  0.00           C
ATOM   2380  C2  CHO   377     203.547 133.577  44.171  1.00  0.00           C
ATOM   2381  ROH CHO   378     176.097  44.827  24.621  1.00  0.00            
ATOM   2382  R1  CHO   378     176.497  45.327  27.371  1.00  0.00            
ATOM   2383  R2  CHO   378     174.497  46.077  29.121  1.00  0.00            
ATOM   2384  R3  CHO   378     175.397  43.927  30.521  1.00  0.00            
ATOM   2385  R4  CHO   378     174.197  45.727  32.521  1.00  0.00            
ATOM   2386  R5  CHO   378     176.197  44.927  32.571  1.00  0.00            
ATOM   2387  C1  CHO   378     174.847  43.577  35.871  1.00  0.00           C
ATOM   2388  C2  CHO   378     174.197  42.877  39.621  1.00  0.00           C
ATOM   2389  ROH CHO   379     129.097  79.127  44.471  1.00  0.00            
ATOM   2390  R1  CHO   379     128.197  78.777  41.821  1.00  0.00            
ATOM   2391  R2  CHO   379     129.647  79.727  39.621  1.00  0.00            
ATOM   2392  R3  CHO   379     129.497  77.177  38.821  1.00  0.00            
ATOM   2393  R4  CHO   379     129.697  78.727  36.321  1.00  0.00            
ATOM   2394  R5  CHO   379     128.147  77.277  36.821  1.00  0.00            
ATOM   2395  C1  CHO   379     129.597  75.727  33.621  1.00  0.00           C
ATOM   2396  C2  CHO   379     131.647  76.277  30.321  1.00  0.00           C
ATOM   2397  ROH CHO   380     212.997 134.477  41.671  1.00  0.00            
ATOM   2398  R1  CHO   380     213.097 132.777  39.371  1.00  0.00            
ATOM   2399  R2  CHO   380     211.647 133.327  37.071  1.00  0.00            
ATOM   2400  R3  CHO   380     214.097 133.127  35.871  1.00  0.00            
ATOM   2401  R4  CHO   380     212.197 133.077  33.671  1.00  0.00            
ATOM   2402  R5  CHO   380     213.747 131.577  34.071  1.00  0.00            
ATOM   2403  C1  CHO   380     214.847 132.677  30.571  1.00  0.00           C
ATOM   2404  C2  CHO   380     214.947 133.177  26.221  1.00  0.00           C
ATOM   2405  ROH CHO   381      66.797  87.527  46.871  1.00  0.00            
ATOM   2406  R1  CHO   381      65.397  88.477  44.621  1.00  0.00            
ATOM   2407  R2  CHO   381      64.447  91.077  44.421  1.00  0.00            
ATOM   2408  R3  CHO   381      65.847  91.077  42.071  1.00  0.00            
ATOM   2409  R4  CHO   381      63.647  92.927  41.621  1.00  0.00            
ATOM   2410  R5  CHO   381      64.147  91.177  40.371  1.00  0.00            
ATOM   2411  C1  CHO   381      64.447  93.927  37.771  1.00  0.00           C
ATOM   2412  C2  CHO   381      63.797  95.377  34.621  1.00  0.00           C
ATOM   2413  ROH CHO   382      33.797 176.427  41.971  1.00  0.00            
ATOM   2414  R1  CHO   382      32.847 178.527  43.621  1.00  0.00            
ATOM   2415  R2  CHO   382      31.097 178.127  45.721  1.00  0.00            
ATOM   2416  R3  CHO   382      33.047 179.377  47.121  1.00  0.00            
ATOM   2417  R4  CHO   382      30.847 178.927  49.071  1.00  0.00            
ATOM   2418  R5  CHO   382      31.797 180.827  48.621  1.00  0.00            
ATOM   2419  C1  CHO   382      32.497 180.627  52.371  1.00  0.00           C
ATOM   2420  C2  CHO   382      34.547 180.427  55.871  1.00  0.00           C
ATOM   2421  ROH CHO   383     176.847  13.477  30.171  1.00  0.00            
ATOM   2422  R1  CHO   383     175.497  13.427  32.621  1.00  0.00            
ATOM   2423  R2  CHO   383     176.597  12.277  34.921  1.00  0.00            
ATOM   2424  R3  CHO   383     175.997  14.727  36.021  1.00  0.00            
ATOM   2425  R4  CHO   383     175.997  12.877  38.271  1.00  0.00            
ATOM   2426  R5  CHO   383     174.397  14.277  37.721  1.00  0.00            
ATOM   2427  C1  CHO   383     175.097  15.527  41.221  1.00  0.00           C
ATOM   2428  C2  CHO   383     174.397  17.227  44.721  1.00  0.00           C
ATOM   2429  ROH CHO   384      72.197  31.677  47.721  1.00  0.00            
ATOM   2430  R1  CHO   384      71.347  30.527  50.171  1.00  0.00            
ATOM   2431  R2  CHO   384      73.147  29.427  51.971  1.00  0.00            
ATOM   2432  R3  CHO   384      71.897  31.127  53.721  1.00  0.00            
ATOM   2433  R4  CHO   384      73.647  29.477  55.371  1.00  0.00            
ATOM   2434  R5  CHO   384      71.497  29.827  55.671  1.00  0.00            
ATOM   2435  C1  CHO   384      72.797  31.127  59.021  1.00  0.00           C
ATOM   2436  C2  CHO   384      74.997  30.227  61.221  1.00  0.00           C
ATOM   2437  ROH CHO   385     159.597 139.777  53.121  1.00  0.00            
ATOM   2438  R1  CHO   385     161.497 139.677  51.071  1.00  0.00            
ATOM   2439  R2  CHO   385     161.497 137.777  49.121  1.00  0.00            
ATOM   2440  R3  CHO   385     161.547 139.927  47.421  1.00  0.00            
ATOM   2441  R4  CHO   385     161.397 137.577  45.671  1.00  0.00            
ATOM   2442  R5  CHO   385     162.847 139.227  45.571  1.00  0.00            
ATOM   2443  C1  CHO   385     161.347 139.527  42.071  1.00  0.00           C
ATOM   2444  C2  CHO   385     162.447 136.827  39.721  1.00  0.00           C
ATOM   2445  ROH CHO   386      21.847 167.527  43.071  1.00  0.00            
ATOM   2446  R1  CHO   386      21.797 170.077  41.771  1.00  0.00            
ATOM   2447  R2  CHO   386      23.797 170.927  40.121  1.00  0.00            
ATOM   2448  R3  CHO   386      21.797 171.277  38.371  1.00  0.00            
ATOM   2449  R4  CHO   386      24.147 172.477  37.021  1.00  0.00            
ATOM   2450  R5  CHO   386      22.197 173.427  37.371  1.00  0.00            
ATOM   2451  C1  CHO   386      22.397 173.627  33.571  1.00  0.00           C
ATOM   2452  C2  CHO   386      21.347 173.727  29.771  1.00  0.00           C
ATOM   2453  ROH CHO   387     160.147 121.627  37.821  1.00  0.00            
ATOM   2454  R1  CHO   387     159.147 120.477  35.421  1.00  0.00            
ATOM   2455  R2  CHO   387     159.147 121.827  33.021  1.00  0.00            
ATOM   2456  R3  CHO   387     160.447 119.627  32.121  1.00  0.00            
ATOM   2457  R4  CHO   387     159.547 120.927  29.671  1.00  0.00            
ATOM   2458  R5  CHO   387     159.197 118.877  30.271  1.00  0.00            
ATOM   2459  C1  CHO   387     161.047 118.377  26.921  1.00  0.00           C
ATOM   2460  C2  CHO   387     158.297 117.177  24.221  1.00  0.00           C
ATOM   2461  ROH CHO   388     149.197  22.027  39.021  1.00  0.00            
ATOM   2462  R1  CHO   388     149.647  23.477  36.621  1.00  0.00            
ATOM   2463  R2  CHO   388     151.947  23.227  35.121  1.00  0.00            
ATOM   2464  R3  CHO   388     150.197  22.727  33.121  1.00  0.00            
ATOM   2465  R4  CHO   388     152.597  23.627  31.721  1.00  0.00            
ATOM   2466  R5  CHO   388     150.597  24.427  31.471  1.00  0.00            
ATOM   2467  C1  CHO   388     151.347  23.327  27.871  1.00  0.00           C
ATOM   2468  C2  CHO   388     152.097  23.927  24.971  1.00  0.00           C
ATOM   2469  ROH CHO   389      55.397 171.477  37.171  1.00  0.00            
ATOM   2470  R1  CHO   389      54.997 171.477  34.371  1.00  0.00            
ATOM   2471  R2  CHO   389      53.547 169.527  33.071  1.00  0.00            
ATOM   2472  R3  CHO   389      52.097 171.627  32.121  1.00  0.00            
ATOM   2473  R4  CHO   389      52.547 169.927  29.771  1.00  0.00            
ATOM   2474  R5  CHO   389      53.047 172.027  29.971  1.00  0.00            
ATOM   2475  C1  CHO   389      50.647 172.127  26.971  1.00  0.00           C
ATOM   2476  C2  CHO   389      51.247 171.577  24.471  1.00  0.00           C
ATOM   2477  ROH CHO   390     191.897   0.677  61.571  1.00  0.00            
ATOM   2478  R1  CHO   390     191.597  -0.323  58.971  1.00  0.00            
ATOM   2479  R2  CHO   390     189.147  -0.473  57.671  1.00  0.00            
ATOM   2480  R3  CHO   390     190.397   0.977  55.771  1.00  0.00            
ATOM   2481  R4  CHO   390     188.197  -0.373  54.371  1.00  0.00            
ATOM   2482  R5  CHO   390     190.297  -0.373  53.821  1.00  0.00            
ATOM   2483  C1  CHO   390     188.797   1.077  50.621  1.00  0.00           C
ATOM   2484  C2  CHO   390     186.847   2.777  47.621  1.00  0.00           C
ATOM   2485  ROH CHO   391     145.597  46.877  47.871  1.00  0.00            
ATOM   2486  R1  CHO   391     146.897  46.127  50.271  1.00  0.00            
ATOM   2487  R2  CHO   391     149.597  46.377  50.671  1.00  0.00            
ATOM   2488  R3  CHO   391     148.797  47.777  52.871  1.00  0.00            
ATOM   2489  R4  CHO   391     151.747  48.027  52.871  1.00  0.00            
ATOM   2490  R5  CHO   391     150.497  47.277  54.521  1.00  0.00            
ATOM   2491  C1  CHO   391     152.197  50.227  56.221  1.00  0.00           C
ATOM   2492  C2  CHO   391     152.847  49.777  60.321  1.00  0.00           C
ATOM   2493  ROH CHO   392      96.747  83.827  45.621  1.00  0.00            
ATOM   2494  R1  CHO   392      96.497  82.077  47.871  1.00  0.00            
ATOM   2495  R2  CHO   392      98.247  82.127  49.971  1.00  0.00            
ATOM   2496  R3  CHO   392      95.997  82.427  51.471  1.00  0.00            
ATOM   2497  R4  CHO   392      98.097  81.927  53.421  1.00  0.00            
ATOM   2498  R5  CHO   392      96.247  80.877  53.271  1.00  0.00            
ATOM   2499  C1  CHO   392      95.897  82.177  56.821  1.00  0.00           C
ATOM   2500  C2  CHO   392      96.497  83.827  60.271  1.00  0.00           C
ATOM   2501  ROH CHO   393      45.997 105.077  34.521  1.00  0.00            
ATOM   2502  R1  CHO   393      44.547 106.227  32.371  1.00  0.00            
ATOM   2503  R2  CHO   393      45.747 106.977  29.971  1.00  0.00            
ATOM   2504  R3  CHO   393      43.897 105.327  28.871  1.00  0.00            
ATOM   2505  R4  CHO   393      44.997 106.827  26.621  1.00  0.00            
ATOM   2506  R5  CHO   393      42.897 106.627  27.171  1.00  0.00            
ATOM   2507  C1  CHO   393      42.747 105.177  23.621  1.00  0.00           C
ATOM   2508  C2  CHO   393      42.847 102.627  20.321  1.00  0.00           C
ATOM   2509  ROH CHO   394      22.797 199.527  51.471  1.00  0.00            
ATOM   2510  R1  CHO   394      25.547 199.127  52.071  1.00  0.00            
ATOM   2511  R2  CHO   394      27.147 201.127  53.171  1.00  0.00            
ATOM   2512  R3  CHO   394      27.697 199.177  55.021  1.00  0.00            
ATOM   2513  R4  CHO   394      29.747 201.277  55.471  1.00  0.00            
ATOM   2514  R5  CHO   394      30.097 199.127  55.121  1.00  0.00            
ATOM   2515  C1  CHO   394      31.747 199.577  58.521  1.00  0.00           C
ATOM   2516  C2  CHO   394      35.447 198.877  61.021  1.00  0.00           C
ATOM   2517  ROH CHO   395     121.047  40.527  38.771  1.00  0.00            
ATOM   2518  R1  CHO   395     123.347  39.577  37.471  1.00  0.00            
ATOM   2519  R2  CHO   395     123.997  36.877  37.471  1.00  0.00            
ATOM   2520  R3  CHO   395     124.047  37.277  34.771  1.00  0.00            
ATOM   2521  R4  CHO   395     125.747  34.927  35.221  1.00  0.00            
ATOM   2522  R5  CHO   395     126.297  36.727  34.121  1.00  0.00            
ATOM   2523  C1  CHO   395     126.847  34.127  31.371  1.00  0.00           C
ATOM   2524  C2  CHO   395     129.097  33.227  27.721  1.00  0.00           C
ATOM   2525  ROH CHO   396     206.597 175.877  43.421  1.00  0.00            
ATOM   2526  R1  CHO   396     207.097 174.727  40.871  1.00  0.00            
ATOM   2527  R2  CHO   396     205.197 173.277  39.521  1.00  0.00            
ATOM   2528  R3  CHO   396     205.697 175.027  37.521  1.00  0.00            
ATOM   2529  R4  CHO   396     205.347 172.477  36.121  1.00  0.00            
ATOM   2530  R5  CHO   396     207.047 173.827  35.971  1.00  0.00            
ATOM   2531  C1  CHO   396     205.897 173.727  32.321  1.00  0.00           C
ATOM   2532  C2  CHO   396     205.647 174.777  28.671  1.00  0.00           C
ATOM   2533  ROH CHO   397     192.397  66.877  42.421  1.00  0.00            
ATOM   2534  R1  CHO   397     193.247  68.277  44.721  1.00  0.00            
ATOM   2535  R2  CHO   397     191.647  68.577  46.921  1.00  0.00            
ATOM   2536  R3  CHO   397     193.747  67.477  48.271  1.00  0.00            
ATOM   2537  R4  CHO   397     191.797  68.077  50.371  1.00  0.00            
ATOM   2538  R5  CHO   397     193.897  68.727  50.321  1.00  0.00            
ATOM   2539  C1  CHO   397     193.897  66.727  53.571  1.00  0.00           C
ATOM   2540  C2  CHO   397     193.447  66.027  57.971  1.00  0.00           C
ATOM   2541  ROH CHO   398     212.047 151.677  43.521  1.00  0.00            
ATOM   2542  R1  CHO   398     212.997 152.327  46.071  1.00  0.00            
ATOM   2543  R2  CHO   398     211.647 154.077  47.771  1.00  0.00            
ATOM   2544  R3  CHO   398     211.797 151.977  49.521  1.00  0.00            
ATOM   2545  R4  CHO   398     212.297 154.377  51.171  1.00  0.00            
ATOM   2546  R5  CHO   398     213.597 152.577  51.021  1.00  0.00            
ATOM   2547  C1  CHO   398     212.847 152.577  54.771  1.00  0.00           C
ATOM   2548  C2  CHO   398     213.547 153.227  57.971  1.00  0.00           C
ATOM   2549  ROH CHO   399     134.497 163.477  45.421  1.00  0.00            
ATOM   2550  R1  CHO   399     135.897 162.977  43.021  1.00  0.00            
ATOM   2551  R2  CHO   399     134.747 163.327  40.521  1.00  0.00            
ATOM   2552  R3  CHO   399     136.897 164.927  40.121  1.00  0.00            
ATOM   2553  R4  CHO   399     136.047 164.077  37.421  1.00  0.00            
ATOM   2554  R5  CHO   399     138.047 163.877  38.271  1.00  0.00            
ATOM   2555  C1  CHO   399     138.847 165.977  35.221  1.00  0.00           C
ATOM   2556  C2  CHO   399     135.197 166.077  32.271  1.00  0.00           C
ATOM   2557  ROH CHO   400     103.147 169.777  24.421  1.00  0.00            
ATOM   2558  R1  CHO   400     104.897 170.877  26.371  1.00  0.00            
ATOM   2559  R2  CHO   400     105.247 173.627  26.671  1.00  0.00            
ATOM   2560  R3  CHO   400     104.547 173.127  29.221  1.00  0.00            
ATOM   2561  R4  CHO   400     105.997 175.627  29.371  1.00  0.00            
ATOM   2562  R5  CHO   400     106.397 173.827  30.521  1.00  0.00            
ATOM   2563  C1  CHO   400     105.797 176.327  33.321  1.00  0.00           C
ATOM   2564  C2  CHO   400     106.047 177.827  37.521  1.00  0.00           C
ATOM   2565  ROH CHO   401     190.847  20.477  40.921  1.00  0.00            
ATOM   2566  R1  CHO   401     191.047  19.327  38.321  1.00  0.00            
ATOM   2567  R2  CHO   401     188.797  18.627  36.821  1.00  0.00            
ATOM   2568  R3  CHO   401     189.997  20.227  34.971  1.00  0.00            
ATOM   2569  R4  CHO   401     188.347  18.327  33.421  1.00  0.00            
ATOM   2570  R5  CHO   401     190.447  18.727  33.171  1.00  0.00            
ATOM   2571  C1  CHO   401     189.197  19.677  29.671  1.00  0.00           C
ATOM   2572  C2  CHO   401     190.097  21.077  26.071  1.00  0.00           C
ATOM   2573  ROH CHO   402      58.797 219.227  59.921  1.00  0.00            
ATOM   2574  R1  CHO   402      57.847 220.327  57.521  1.00  0.00            
ATOM   2575  R2  CHO   402      58.347 219.227  55.021  1.00  0.00            
ATOM   2576  R3  CHO   402      55.647 219.277  54.821  1.00  0.00            
ATOM   2577  R4  CHO   402      56.597 219.377  52.071  1.00  0.00            
ATOM   2578  R5  CHO   402      55.197 220.777  52.971  1.00  0.00            
ATOM   2579  C1  CHO   402      53.047 219.527  50.121  1.00  0.00           C
ATOM   2580  C2  CHO   402      51.697 220.627  47.271  1.00  0.00           C
ATOM   2581  ROH CHO   403      32.597 214.877  27.921  1.00  0.00            
ATOM   2582  R1  CHO   403      30.847 214.127  30.071  1.00  0.00            
ATOM   2583  R2  CHO   403      31.697 212.577  32.171  1.00  0.00            
ATOM   2584  R3  CHO   403      30.797 214.627  33.671  1.00  0.00            
ATOM   2585  R4  CHO   403      31.747 212.677  35.621  1.00  0.00            
ATOM   2586  R5  CHO   403      29.747 213.577  35.571  1.00  0.00            
ATOM   2587  C1  CHO   403      30.897 214.727  39.021  1.00  0.00           C
ATOM   2588  C2  CHO   403      30.297 213.977  43.421  1.00  0.00           C
ATOM   2589  ROH CHO   404     186.797 121.377  43.671  1.00  0.00            
ATOM   2590  R1  CHO   404     184.647 120.777  45.421  1.00  0.00            
ATOM   2591  R2  CHO   404     184.047 118.177  46.171  1.00  0.00            
ATOM   2592  R3  CHO   404     184.247 119.227  48.671  1.00  0.00            
ATOM   2593  R4  CHO   404     183.297 116.477  49.071  1.00  0.00            
ATOM   2594  R5  CHO   404     182.347 118.277  49.821  1.00  0.00            
ATOM   2595  C1  CHO   404     182.997 116.427  53.121  1.00  0.00           C
ATOM   2596  C2  CHO   404     180.847 117.227  55.471  1.00  0.00           C
ATOM   2597  ROH CHO   405      62.247 142.527  53.371  1.00  0.00            
ATOM   2598  R1  CHO   405      60.997 143.327  50.921  1.00  0.00            
ATOM   2599  R2  CHO   405      62.397 143.777  48.621  1.00  0.00            
ATOM   2600  R3  CHO   405      60.647 141.977  47.571  1.00  0.00            
ATOM   2601  R4  CHO   405      61.647 143.477  45.271  1.00  0.00            
ATOM   2602  R5  CHO   405      59.547 143.177  45.821  1.00  0.00            
ATOM   2603  C1  CHO   405      59.497 141.627  42.321  1.00  0.00           C
ATOM   2604  C2  CHO   405      61.047 140.927  39.271  1.00  0.00           C
ATOM   2605  ROH CHO   406      34.097 208.927  48.621  1.00  0.00            
ATOM   2606  R1  CHO   406      34.247 210.077  51.171  1.00  0.00            
ATOM   2607  R2  CHO   406      34.947 208.677  53.471  1.00  0.00            
ATOM   2608  R3  CHO   406      36.847 210.627  53.721  1.00  0.00            
ATOM   2609  R4  CHO   406      36.247 209.777  56.471  1.00  0.00            
ATOM   2610  R5  CHO   406      36.147 211.827  55.671  1.00  0.00            
ATOM   2611  C1  CHO   406      38.747 212.277  58.471  1.00  0.00           C
ATOM   2612  C2  CHO   406      40.797 213.377  60.571  1.00  0.00           C
ATOM   2613  ROH CHO   407     107.397  45.327  43.521  1.00  0.00            
ATOM   2614  R1  CHO   407     106.047  46.777  41.471  1.00  0.00            
ATOM   2615  R2  CHO   407     107.347  48.627  39.871  1.00  0.00            
ATOM   2616  R3  CHO   407     106.347  47.077  37.821  1.00  0.00            
ATOM   2617  R4  CHO   407     107.047  49.627  36.571  1.00  0.00            
ATOM   2618  R5  CHO   407     105.097  48.627  36.471  1.00  0.00            
ATOM   2619  C1  CHO   407     105.947  48.777  32.771  1.00  0.00           C
ATOM   2620  C2  CHO   407     104.697  48.627  28.821  1.00  0.00           C
ATOM   2621  ROH CHO   408      83.197 216.427  21.471  1.00  0.00            
ATOM   2622  R1  CHO   408      83.897 214.027  22.871  1.00  0.00            
ATOM   2623  R2  CHO   408      86.397 213.627  23.921  1.00  0.00            
ATOM   2624  R3  CHO   408      85.047 213.177  26.221  1.00  0.00            
ATOM   2625  R4  CHO   408      87.397 211.427  26.371  1.00  0.00            
ATOM   2626  R5  CHO   408      85.297 210.827  26.621  1.00  0.00            
ATOM   2627  C1  CHO   408      86.647 209.777  30.021  1.00  0.00           C
ATOM   2628  C2  CHO   408      85.697 207.877  32.821  1.00  0.00           C
ATOM   2629  ROH CHO   409      18.847 191.477  31.321  1.00  0.00            
ATOM   2630  R1  CHO   409      19.697 192.477  33.821  1.00  0.00            
ATOM   2631  R2  CHO   409      18.597 194.727  34.971  1.00  0.00            
ATOM   2632  R3  CHO   409      18.147 193.027  37.071  1.00  0.00            
ATOM   2633  R4  CHO   409      18.297 195.727  38.271  1.00  0.00            
ATOM   2634  R5  CHO   409      19.497 193.977  38.871  1.00  0.00            
ATOM   2635  C1  CHO   409      17.747 194.727  42.171  1.00  0.00           C
ATOM   2636  C2  CHO   409      16.647 196.227  46.471  1.00  0.00           C
ATOM   2637  ROH CHO   410      42.947  90.527  32.621  1.00  0.00            
ATOM   2638  R1  CHO   410      43.197  89.927  35.371  1.00  0.00            
ATOM   2639  R2  CHO   410      44.547  91.527  37.171  1.00  0.00            
ATOM   2640  R3  CHO   410      42.197  91.427  38.521  1.00  0.00            
ATOM   2641  R4  CHO   410      44.197  92.277  40.521  1.00  0.00            
ATOM   2642  R5  CHO   410      42.797  90.577  40.721  1.00  0.00            
ATOM   2643  C1  CHO   410      41.747  92.627  43.771  1.00  0.00           C
ATOM   2644  C2  CHO   410      41.797  92.727  48.421  1.00  0.00           C
ATOM   2645  ROH CHO   411      48.347  33.527  39.571  1.00  0.00            
ATOM   2646  R1  CHO   411      51.197  33.277  39.371  1.00  0.00            
ATOM   2647  R2  CHO   411      52.397  31.977  37.221  1.00  0.00            
ATOM   2648  R3  CHO   411      53.747  34.327  37.021  1.00  0.00            
ATOM   2649  R4  CHO   411      54.947  32.577  34.971  1.00  0.00            
ATOM   2650  R5  CHO   411      55.997  33.677  36.571  1.00  0.00            
ATOM   2651  C1  CHO   411      57.697  35.127  33.471  1.00  0.00           C
ATOM   2652  C2  CHO   411      58.647  35.227  29.921  1.00  0.00           C
ATOM   2653  ROH CHO   412      77.197 220.327  39.321  1.00  0.00            
ATOM   2654  R1  CHO   412      74.747 221.277  38.371  1.00  0.00            
ATOM   2655  R2  CHO   412      74.297 223.927  37.721  1.00  0.00            
ATOM   2656  R3  CHO   412      73.547 222.927  35.321  1.00  0.00            
ATOM   2657  R4  CHO   412      72.097 225.427  35.521  1.00  0.00            
ATOM   2658  R5  CHO   412      71.247 223.427  35.121  1.00  0.00            
ATOM   2659  C1  CHO   412      70.047 225.327  32.021  1.00  0.00           C
ATOM   2660  C2  CHO   412      67.797 227.927  28.221  1.00  0.00           C
ATOM   2661  ROH CHO   413      19.797  12.427  43.121  1.00  0.00            
ATOM   2662  R1  CHO   413      19.797  11.277  40.521  1.00  0.00            
ATOM   2663  R2  CHO   413      17.597  11.277  38.921  1.00  0.00            
ATOM   2664  R3  CHO   413      19.297  12.427  37.121  1.00  0.00            
ATOM   2665  R4  CHO   413      17.447  10.877  35.471  1.00  0.00            
ATOM   2666  R5  CHO   413      19.597  10.777  35.421  1.00  0.00            
ATOM   2667  C1  CHO   413      18.947  11.777  31.821  1.00  0.00           C
ATOM   2668  C2  CHO   413      21.947  10.377  28.521  1.00  0.00           C
ATOM   2669  ROH CHO   414     203.647  85.527  40.071  1.00  0.00            
ATOM   2670  R1  CHO   414     204.147  83.827  37.871  1.00  0.00            
ATOM   2671  R2  CHO   414     202.497  83.627  35.671  1.00  0.00            
ATOM   2672  R3  CHO   414     204.747  84.177  34.271  1.00  0.00            
ATOM   2673  R4  CHO   414     203.047  82.727  32.421  1.00  0.00            
ATOM   2674  R5  CHO   414     205.097  82.227  32.971  1.00  0.00            
ATOM   2675  C1  CHO   414     205.547  82.677  29.221  1.00  0.00           C
ATOM   2676  C2  CHO   414     204.847  81.527  25.871  1.00  0.00           C
ATOM   2677  ROH CHO   415      40.097  52.627  58.671  1.00  0.00            
ATOM   2678  R1  CHO   415      39.747  52.277  55.871  1.00  0.00            
ATOM   2679  R2  CHO   415      38.197  50.227  54.771  1.00  0.00            
ATOM   2680  R3  CHO   415      36.997  52.327  53.471  1.00  0.00            
ATOM   2681  R4  CHO   415      36.147  49.877  52.021  1.00  0.00            
ATOM   2682  R5  CHO   415      37.047  51.677  51.171  1.00  0.00            
ATOM   2683  C1  CHO   415      33.797  51.627  49.221  1.00  0.00           C
ATOM   2684  C2  CHO   415      32.997  53.077  46.521  1.00  0.00           C
ATOM   2685  ROH CHO   416     210.947 152.377  26.471  1.00  0.00            
ATOM   2686  R1  CHO   416     208.647 152.727  28.071  1.00  0.00            
ATOM   2687  R2  CHO   416     208.247 154.977  29.621  1.00  0.00            
ATOM   2688  R3  CHO   416     205.897 155.127  28.271  1.00  0.00            
ATOM   2689  R4  CHO   416     205.447 156.777  30.621  1.00  0.00            
ATOM   2690  R5  CHO   416     204.197 155.127  29.971  1.00  0.00            
ATOM   2691  C1  CHO   416     201.647 157.977  29.921  1.00  0.00           C
ATOM   2692  C2  CHO   416     199.147 158.977  27.071  1.00  0.00           C
ATOM   2693  ROH CHO   417     196.797  48.227  44.571  1.00  0.00            
ATOM   2694  R1  CHO   417     197.297  46.677  46.871  1.00  0.00            
ATOM   2695  R2  CHO   417     199.747  45.477  47.371  1.00  0.00            
ATOM   2696  R3  CHO   417     199.547  46.827  49.721  1.00  0.00            
ATOM   2697  R4  CHO   417     201.497  44.677  50.271  1.00  0.00            
ATOM   2698  R5  CHO   417     199.697  45.077  51.421  1.00  0.00            
ATOM   2699  C1  CHO   417     202.297  45.477  54.171  1.00  0.00           C
ATOM   2700  C2  CHO   417     202.397  46.577  57.571  1.00  0.00           C
ATOM   2701  ROH CHO   418      86.447  93.427  39.971  1.00  0.00            
ATOM   2702  R1  CHO   418      86.797  94.777  42.421  1.00  0.00            
ATOM   2703  R2  CHO   418      87.497  93.427  44.771  1.00  0.00            
ATOM   2704  R3  CHO   418      89.497  95.227  44.821  1.00  0.00            
ATOM   2705  R4  CHO   418      89.097  94.427  47.621  1.00  0.00            
ATOM   2706  R5  CHO   418      89.147  96.477  46.821  1.00  0.00            
ATOM   2707  C1  CHO   418      91.947  96.727  49.371  1.00  0.00           C
ATOM   2708  C2  CHO   418      91.197  95.727  52.721  1.00  0.00           C
ATOM   2709  ROH CHO   419     199.397 151.977  53.471  1.00  0.00            
ATOM   2710  R1  CHO   419     200.197 152.827  50.871  1.00  0.00            
ATOM   2711  R2  CHO   419     202.447 151.827  49.571  1.00  0.00            
ATOM   2712  R3  CHO   419     200.647 151.327  47.621  1.00  0.00            
ATOM   2713  R4  CHO   419     203.147 150.177  46.621  1.00  0.00            
ATOM   2714  R5  CHO   419     201.897 151.627  45.571  1.00  0.00            
ATOM   2715  C1  CHO   419     201.947 148.777  43.021  1.00  0.00           C
ATOM   2716  C2  CHO   419     205.047 148.477  42.371  1.00  0.00           C
ATOM   2717  ROH CHO   420     176.347 166.427  55.321  1.00  0.00            
ATOM   2718  R1  CHO   420     176.747 163.727  54.721  1.00  0.00            
ATOM   2719  R2  CHO   420     179.047 162.727  53.571  1.00  0.00            
ATOM   2720  R3  CHO   420     179.047 161.077  55.671  1.00  0.00            
ATOM   2721  R4  CHO   420     181.247 160.127  54.021  1.00  0.00            
ATOM   2722  R5  CHO   420     179.597 158.927  54.771  1.00  0.00            
ATOM   2723  C1  CHO   420     182.547 157.027  56.271  1.00  0.00           C
ATOM   2724  C2  CHO   420     183.597 156.177  60.021  1.00  0.00           C
ATOM   2725  ROH CHO   421       0.847  33.727  27.921  1.00  0.00            
ATOM   2726  R1  CHO   421       2.147  32.927  30.321  1.00  0.00            
ATOM   2727  R2  CHO   421       1.597  34.127  32.771  1.00  0.00            
ATOM   2728  R3  CHO   421       1.147  31.577  33.571  1.00  0.00            
ATOM   2729  R4  CHO   421       1.747  33.027  36.021  1.00  0.00            
ATOM   2730  R5  CHO   421       2.697  31.227  35.321  1.00  0.00            
ATOM   2731  C1  CHO   421       1.347  29.977  38.721  1.00  0.00           C
ATOM   2732  C2  CHO   421       0.797  29.477  42.121  1.00  0.00           C
ATOM   2733  ROH CHO   422      75.797  75.327  52.021  1.00  0.00            
ATOM   2734  R1  CHO   422      75.597  74.077  49.471  1.00  0.00            
ATOM   2735  R2  CHO   422      75.097  75.527  47.171  1.00  0.00            
ATOM   2736  R3  CHO   422      77.347  74.277  46.271  1.00  0.00            
ATOM   2737  R4  CHO   422      75.647  74.477  43.921  1.00  0.00            
ATOM   2738  R5  CHO   422      76.547  72.677  44.671  1.00  0.00            
ATOM   2739  C1  CHO   422      78.097  72.727  41.171  1.00  0.00           C
ATOM   2740  C2  CHO   422      77.297  69.127  39.871  1.00  0.00           C
ATOM   2741  ROH CHO   423     156.047 132.477  38.821  1.00  0.00            
ATOM   2742  R1  CHO   423     154.447 131.377  40.921  1.00  0.00            
ATOM   2743  R2  CHO   423     155.547 129.777  42.871  1.00  0.00            
ATOM   2744  R3  CHO   423     154.347 131.577  44.521  1.00  0.00            
ATOM   2745  R4  CHO   423     155.697 129.677  46.321  1.00  0.00            
ATOM   2746  R5  CHO   423     153.597 130.277  46.421  1.00  0.00            
ATOM   2747  C1  CHO   423     154.697 131.377  49.871  1.00  0.00           C
ATOM   2748  C2  CHO   423     154.697 129.777  53.771  1.00  0.00           C
ATOM   2749  ROH CHO   424     151.147 206.977  50.371  1.00  0.00            
ATOM   2750  R1  CHO   424     151.697 206.827  47.621  1.00  0.00            
ATOM   2751  R2  CHO   424     152.697 204.577  46.421  1.00  0.00            
ATOM   2752  R3  CHO   424     150.597 204.877  44.771  1.00  0.00            
ATOM   2753  R4  CHO   424     152.747 203.977  43.021  1.00  0.00            
ATOM   2754  R5  CHO   424     151.497 205.777  42.721  1.00  0.00            
ATOM   2755  C1  CHO   424     150.747 203.927  39.471  1.00  0.00           C
ATOM   2756  C2  CHO   424     149.247 201.527  37.021  1.00  0.00           C
ATOM   2757  ROH CHO   425      22.897  27.127  47.021  1.00  0.00            
ATOM   2758  R1  CHO   425      23.797  28.477  49.371  1.00  0.00            
ATOM   2759  R2  CHO   425      22.547  28.127  51.821  1.00  0.00            
ATOM   2760  R3  CHO   425      25.097  27.527  52.621  1.00  0.00            
ATOM   2761  R4  CHO   425      23.747  28.427  55.071  1.00  0.00            
ATOM   2762  R5  CHO   425      25.597  29.177  54.271  1.00  0.00            
ATOM   2763  C1  CHO   425      26.797  28.027  57.721  1.00  0.00           C
ATOM   2764  C2  CHO   425      28.047  28.577  61.421  1.00  0.00           C
ATOM   2765  ROH CHO   426      31.197 207.877  31.021  1.00  0.00            
ATOM   2766  R1  CHO   426      29.797 207.677  33.471  1.00  0.00            
ATOM   2767  R2  CHO   426      30.847 206.427  35.721  1.00  0.00            
ATOM   2768  R3  CHO   426      30.297 208.827  36.921  1.00  0.00            
ATOM   2769  R4  CHO   426      30.697 206.977  39.121  1.00  0.00            
ATOM   2770  R5  CHO   426      28.947 208.227  38.821  1.00  0.00            
ATOM   2771  C1  CHO   426      30.097 209.527  42.221  1.00  0.00           C
ATOM   2772  C2  CHO   426      29.547 209.527  46.221  1.00  0.00           C
ATOM   2773  ROH CHO   427      51.247 221.827  42.321  1.00  0.00            
ATOM   2774  R1  CHO   427      52.097 222.377  39.671  1.00  0.00            
ATOM   2775  R2  CHO   427      51.397 220.777  37.521  1.00  0.00            
ATOM   2776  R3  CHO   427      50.597 223.177  36.471  1.00  0.00            
ATOM   2777  R4  CHO   427      51.247 221.527  34.171  1.00  0.00            
ATOM   2778  R5  CHO   427      51.997 223.527  34.571  1.00  0.00            
ATOM   2779  C1  CHO   427      50.347 224.177  31.221  1.00  0.00           C
ATOM   2780  C2  CHO   427      53.347 223.377  28.571  1.00  0.00           C
ATOM   2781  ROH CHO   428      21.697 143.577  25.771  1.00  0.00            
ATOM   2782  R1  CHO   428      21.347 143.877  28.571  1.00  0.00            
ATOM   2783  R2  CHO   428      20.847 141.777  30.271  1.00  0.00            
ATOM   2784  R3  CHO   428      23.047 142.727  31.571  1.00  0.00            
ATOM   2785  R4  CHO   428      21.197 141.977  33.721  1.00  0.00            
ATOM   2786  R5  CHO   428      22.147 143.877  33.471  1.00  0.00            
ATOM   2787  C1  CHO   428      23.397 142.977  36.921  1.00  0.00           C
ATOM   2788  C2  CHO   428      22.797 144.277  40.021  1.00  0.00           C
ATOM   2789  ROH CHO   429     192.397  48.977  40.371  1.00  0.00            
ATOM   2790  R1  CHO   429     190.947  48.277  38.071  1.00  0.00            
ATOM   2791  R2  CHO   429     189.597  50.177  36.571  1.00  0.00            
ATOM   2792  R3  CHO   429     191.047  49.127  34.521  1.00  0.00            
ATOM   2793  R4  CHO   429     189.197  51.027  33.221  1.00  0.00            
ATOM   2794  R5  CHO   429     189.497  48.927  32.721  1.00  0.00            
ATOM   2795  C1  CHO   429     190.397  50.527  29.371  1.00  0.00           C
ATOM   2796  C2  CHO   429     191.597  51.227  25.421  1.00  0.00           C
ATOM   2797  ROH CHO   430      77.497  26.977  40.871  1.00  0.00            
ATOM   2798  R1  CHO   430      79.397  27.627  38.871  1.00  0.00            
ATOM   2799  R2  CHO   430      81.547  25.927  38.321  1.00  0.00            
ATOM   2800  R3  CHO   430      80.597  26.127  35.771  1.00  0.00            
ATOM   2801  R4  CHO   430      83.497  26.577  35.521  1.00  0.00            
ATOM   2802  R5  CHO   430      81.897  27.877  34.771  1.00  0.00            
ATOM   2803  C1  CHO   430      83.697  27.077  31.471  1.00  0.00           C
ATOM   2804  C2  CHO   430      85.147  26.777  28.521  1.00  0.00           C
ATOM   2805  ROH CHO   431     132.747 155.327  26.621  1.00  0.00            
ATOM   2806  R1  CHO   431     132.047 153.227  28.321  1.00  0.00            
ATOM   2807  R2  CHO   431     133.897 151.727  29.721  1.00  0.00            
ATOM   2808  R3  CHO   431     132.397 152.427  31.871  1.00  0.00            
ATOM   2809  R4  CHO   431     134.297 150.427  32.921  1.00  0.00            
ATOM   2810  R5  CHO   431     132.097 150.377  33.071  1.00  0.00            
ATOM   2811  C1  CHO   431     133.097 150.377  36.771  1.00  0.00           C
ATOM   2812  C2  CHO   431     132.047 150.627  40.621  1.00  0.00           C
ATOM   2813  ROH CHO   432      95.947 103.477  40.021  1.00  0.00            
ATOM   2814  R1  CHO   432      95.097 101.977  42.271  1.00  0.00            
ATOM   2815  R2  CHO   432      96.447 102.077  44.671  1.00  0.00            
ATOM   2816  R3  CHO   432      93.997 102.727  45.671  1.00  0.00            
ATOM   2817  R4  CHO   432      95.147 100.877  47.621  1.00  0.00            
ATOM   2818  R5  CHO   432      93.197 100.677  46.671  1.00  0.00            
ATOM   2819  C1  CHO   432      92.047 100.777  50.271  1.00  0.00           C
ATOM   2820  C2  CHO   432      88.097  99.427  51.671  1.00  0.00           C
ATOM   2821  ROH CHO   433     172.647 127.427  41.471  1.00  0.00            
ATOM   2822  R1  CHO   433     171.447 127.427  44.071  1.00  0.00            
ATOM   2823  R2  CHO   433     172.797 128.277  46.321  1.00  0.00            
ATOM   2824  R3  CHO   433     170.647 129.877  46.571  1.00  0.00            
ATOM   2825  R4  CHO   433     171.497 129.277  49.321  1.00  0.00            
ATOM   2826  R5  CHO   433     169.497 129.027  48.521  1.00  0.00            
ATOM   2827  C1  CHO   433     168.697 131.427  51.371  1.00  0.00           C
ATOM   2828  C2  CHO   433     169.997 131.877  54.621  1.00  0.00           C
ATOM   2829  ROH CHO   434     178.797 143.077  24.371  1.00  0.00            
ATOM   2830  R1  CHO   434     177.747 142.777  27.021  1.00  0.00            
ATOM   2831  R2  CHO   434     178.947 141.177  28.921  1.00  0.00            
ATOM   2832  R3  CHO   434     178.847 143.477  30.371  1.00  0.00            
ATOM   2833  R4  CHO   434     179.797 141.427  32.271  1.00  0.00            
ATOM   2834  R5  CHO   434     178.097 142.727  32.521  1.00  0.00            
ATOM   2835  C1  CHO   434     180.147 143.677  35.621  1.00  0.00           C
ATOM   2836  C2  CHO   434     182.197 144.327  38.571  1.00  0.00           C
ATOM   2837  ROH CHO   435     183.097 214.177  30.421  1.00  0.00            
ATOM   2838  R1  CHO   435     183.947 213.627  33.021  1.00  0.00            
ATOM   2839  R2  CHO   435     183.397 215.277  35.171  1.00  0.00            
ATOM   2840  R3  CHO   435     182.347 213.027  36.271  1.00  0.00            
ATOM   2841  R4  CHO   435     182.547 214.927  38.521  1.00  0.00            
ATOM   2842  R5  CHO   435     183.347 212.877  38.421  1.00  0.00            
ATOM   2843  C1  CHO   435     181.047 212.527  41.471  1.00  0.00           C
ATOM   2844  C2  CHO   435     178.997 213.377  44.921  1.00  0.00           C
ATOM   2845  ROH CHO   436      47.097 175.927  24.821  1.00  0.00            
ATOM   2846  R1  CHO   436      46.897 175.777  27.621  1.00  0.00            
ATOM   2847  R2  CHO   436      46.797 173.377  29.021  1.00  0.00            
ATOM   2848  R3  CHO   436      48.847 174.427  30.371  1.00  0.00            
ATOM   2849  R4  CHO   436      47.397 172.827  32.321  1.00  0.00            
ATOM   2850  R5  CHO   436      47.947 174.927  32.571  1.00  0.00            
ATOM   2851  C1  CHO   436      49.747 173.477  35.571  1.00  0.00           C
ATOM   2852  C2  CHO   436      48.447 175.627  37.921  1.00  0.00           C
ATOM   2853  ROH CHO   437      14.747  83.077  37.621  1.00  0.00            
ATOM   2854  R1  CHO   437      16.097  84.977  36.021  1.00  0.00            
ATOM   2855  R2  CHO   437      18.447  84.377  34.671  1.00  0.00            
ATOM   2856  R3  CHO   437      17.047  85.277  32.521  1.00  0.00            
ATOM   2857  R4  CHO   437      19.847  85.177  31.621  1.00  0.00            
ATOM   2858  R5  CHO   437      18.497  86.877  31.471  1.00  0.00            
ATOM   2859  C1  CHO   437      19.347  86.477  27.771  1.00  0.00           C
ATOM   2860  C2  CHO   437      19.497  86.527  23.671  1.00  0.00           C
ATOM   2861  ROH CHO   438       9.847 155.677  27.171  1.00  0.00            
ATOM   2862  R1  CHO   438       9.547 157.127  29.571  1.00  0.00            
ATOM   2863  R2  CHO   438       9.847 155.977  32.071  1.00  0.00            
ATOM   2864  R3  CHO   438      11.697 157.927  32.471  1.00  0.00            
ATOM   2865  R4  CHO   438      10.547 157.477  35.121  1.00  0.00            
ATOM   2866  R5  CHO   438      10.647 159.377  34.071  1.00  0.00            
ATOM   2867  C1  CHO   438      12.647 160.177  37.221  1.00  0.00           C
ATOM   2868  C2  CHO   438      12.497 162.677  40.821  1.00  0.00           C
ATOM   2869  ROH CHO   439      82.997 159.977  53.621  1.00  0.00            
ATOM   2870  R1  CHO   439      81.747 160.227  51.121  1.00  0.00            
ATOM   2871  R2  CHO   439      81.497 162.677  49.821  1.00  0.00            
ATOM   2872  R3  CHO   439      82.747 161.327  47.771  1.00  0.00            
ATOM   2873  R4  CHO   439      81.797 163.877  46.571  1.00  0.00            
ATOM   2874  R5  CHO   439      81.397 161.877  45.871  1.00  0.00            
ATOM   2875  C1  CHO   439      83.147 163.327  42.821  1.00  0.00           C
ATOM   2876  C2  CHO   439      82.897 165.477  40.321  1.00  0.00           C
ATOM   2877  ROH CHO   440     208.847 163.327  46.621  1.00  0.00            
ATOM   2878  R1  CHO   440     208.647 163.477  49.471  1.00  0.00            
ATOM   2879  R2  CHO   440     206.247 163.327  50.821  1.00  0.00            
ATOM   2880  R3  CHO   440     207.497 161.327  52.171  1.00  0.00            
ATOM   2881  R4  CHO   440     205.997 162.777  54.221  1.00  0.00            
ATOM   2882  R5  CHO   440     208.097 162.327  54.221  1.00  0.00            
ATOM   2883  C1  CHO   440     206.997 160.527  57.421  1.00  0.00           C
ATOM   2884  C2  CHO   440     204.997 159.877  61.171  1.00  0.00           C
ATOM   2885  ROH CHO   441     129.247  87.427  45.571  1.00  0.00            
ATOM   2886  R1  CHO   441     131.047  86.227  47.421  1.00  0.00            
ATOM   2887  R2  CHO   441     133.697  86.977  47.621  1.00  0.00            
ATOM   2888  R3  CHO   441     133.047  87.277  50.221  1.00  0.00            
ATOM   2889  R4  CHO   441     135.697  86.027  50.271  1.00  0.00            
ATOM   2890  R5  CHO   441     133.947  85.327  51.321  1.00  0.00            
ATOM   2891  C1  CHO   441     136.297  85.827  54.271  1.00  0.00           C
ATOM   2892  C2  CHO   441     137.147  84.927  58.121  1.00  0.00           C
ATOM   2893  ROH CHO   442      98.597 211.127  38.221  1.00  0.00            
ATOM   2894  R1  CHO   442      98.197 212.077  40.821  1.00  0.00            
ATOM   2895  R2  CHO   442      95.997 211.377  42.371  1.00  0.00            
ATOM   2896  R3  CHO   442      97.897 210.677  44.171  1.00  0.00            
ATOM   2897  R4  CHO   442      95.497 211.177  45.821  1.00  0.00            
ATOM   2898  R5  CHO   442      97.497 212.077  46.071  1.00  0.00            
ATOM   2899  C1  CHO   442      97.047 210.377  49.471  1.00  0.00           C
ATOM   2900  C2  CHO   442      96.147 211.577  53.821  1.00  0.00           C
ATOM   2901  ROH CHO   443     173.797  76.777  35.971  1.00  0.00            
ATOM   2902  R1  CHO   443     173.547  77.677  33.321  1.00  0.00            
ATOM   2903  R2  CHO   443     175.547  79.177  32.071  1.00  0.00            
ATOM   2904  R3  CHO   443     175.397  77.177  30.221  1.00  0.00            
ATOM   2905  R4  CHO   443     177.197  79.227  29.071  1.00  0.00            
ATOM   2906  R5  CHO   443     175.447  78.377  28.121  1.00  0.00            
ATOM   2907  C1  CHO   443     178.047  77.427  25.521  1.00  0.00           C
ATOM   2908  C2  CHO   443     177.497  81.577  24.471  1.00  0.00           C
ATOM   2909  ROH CHO   444     198.347 165.077  45.421  1.00  0.00            
ATOM   2910  R1  CHO   444     197.597 164.127  42.871  1.00  0.00            
ATOM   2911  R2  CHO   444     195.497 165.277  41.421  1.00  0.00            
ATOM   2912  R3  CHO   444     197.397 165.527  39.521  1.00  0.00            
ATOM   2913  R4  CHO   444     194.897 165.027  38.021  1.00  0.00            
ATOM   2914  R5  CHO   444     196.797 163.877  37.871  1.00  0.00            
ATOM   2915  C1  CHO   444     196.347 165.077  34.271  1.00  0.00           C
ATOM   2916  C2  CHO   444     195.697 165.327  30.321  1.00  0.00           C
ATOM   2917  ROH CHO   445     156.347 130.227  22.071  1.00  0.00            
ATOM   2918  R1  CHO   445     156.797 130.877  24.771  1.00  0.00            
ATOM   2919  R2  CHO   445     154.697 131.377  26.521  1.00  0.00            
ATOM   2920  R3  CHO   445     155.947 129.427  28.021  1.00  0.00            
ATOM   2921  R4  CHO   445     154.247 130.827  29.921  1.00  0.00            
ATOM   2922  R5  CHO   445     156.347 130.427  30.121  1.00  0.00            
ATOM   2923  C1  CHO   445     155.097 128.677  33.271  1.00  0.00           C
ATOM   2924  C2  CHO   445     153.947 127.577  36.521  1.00  0.00           C
ATOM   2925  ROH CHO   446      92.597  13.377  42.971  1.00  0.00            
ATOM   2926  R1  CHO   446      91.947  12.927  45.671  1.00  0.00            
ATOM   2927  R2  CHO   446      93.797  12.027  47.521  1.00  0.00            
ATOM   2928  R3  CHO   446      92.897  14.227  48.921  1.00  0.00            
ATOM   2929  R4  CHO   446      93.047  12.077  50.921  1.00  0.00            
ATOM   2930  R5  CHO   446      91.347  13.327  50.471  1.00  0.00            
ATOM   2931  C1  CHO   446      91.847  14.127  54.171  1.00  0.00           C
ATOM   2932  C2  CHO   446      92.347  15.477  57.571  1.00  0.00           C
ATOM   2933  ROH CHO   447      23.397  64.427  54.921  1.00  0.00            
ATOM   2934  R1  CHO   447      23.247  66.327  52.871  1.00  0.00            
ATOM   2935  R2  CHO   447      22.647  69.027  53.321  1.00  0.00            
ATOM   2936  R3  CHO   447      24.997  69.427  52.021  1.00  0.00            
ATOM   2937  R4  CHO   447      23.797  72.077  52.321  1.00  0.00            
ATOM   2938  R5  CHO   447      24.497  71.177  50.471  1.00  0.00            
ATOM   2939  C1  CHO   447      26.697  74.327  50.471  1.00  0.00           C
ATOM   2940  C2  CHO   447      25.997  77.927  50.971  1.00  0.00           C
ATOM   2941  ROH CHO   448     160.747 186.277  39.321  1.00  0.00            
ATOM   2942  R1  CHO   448     161.897 186.477  36.721  1.00  0.00            
ATOM   2943  R2  CHO   448     161.647 188.727  35.171  1.00  0.00            
ATOM   2944  R3  CHO   448     164.347 188.527  35.021  1.00  0.00            
ATOM   2945  R4  CHO   448     163.647 190.177  32.721  1.00  0.00            
ATOM   2946  R5  CHO   448     164.847 188.377  32.671  1.00  0.00            
ATOM   2947  C1  CHO   448     167.347 190.827  31.221  1.00  0.00           C
ATOM   2948  C2  CHO   448     170.397 191.027  28.371  1.00  0.00           C
ATOM   2949  ROH CHO   449     195.647  32.127  31.021  1.00  0.00            
ATOM   2950  R1  CHO   449     195.847  30.377  33.221  1.00  0.00            
ATOM   2951  R2  CHO   449     198.047  30.277  34.871  1.00  0.00            
ATOM   2952  R3  CHO   449     196.197  30.727  36.821  1.00  0.00            
ATOM   2953  R4  CHO   449     198.347  29.327  38.171  1.00  0.00            
ATOM   2954  R5  CHO   449     196.247  28.727  38.171  1.00  0.00            
ATOM   2955  C1  CHO   449     196.847  29.127  41.921  1.00  0.00           C
ATOM   2956  C2  CHO   449     199.047  30.577  44.521  1.00  0.00           C
ATOM   2957  ROH CHO   450      46.297 213.677  44.321  1.00  0.00            
ATOM   2958  R1  CHO   450      46.747 212.727  41.721  1.00  0.00            
ATOM   2959  R2  CHO   450      44.747 212.627  39.821  1.00  0.00            
ATOM   2960  R3  CHO   450      46.497 214.077  38.321  1.00  0.00            
ATOM   2961  R4  CHO   450      44.747 212.777  36.371  1.00  0.00            
ATOM   2962  R5  CHO   450      46.947 212.727  36.421  1.00  0.00            
ATOM   2963  C1  CHO   450      46.397 214.277  32.971  1.00  0.00           C
ATOM   2964  C2  CHO   450      47.697 214.227  28.621  1.00  0.00           C
ATOM   2965  ROH CHO   451     148.047  48.477  28.721  1.00  0.00            
ATOM   2966  R1  CHO   451     148.647  49.627  31.271  1.00  0.00            
ATOM   2967  R2  CHO   451     146.897  49.527  33.371  1.00  0.00            
ATOM   2968  R3  CHO   451     148.997  48.427  34.671  1.00  0.00            
ATOM   2969  R4  CHO   451     147.097  49.127  36.771  1.00  0.00            
ATOM   2970  R5  CHO   451     149.197  49.727  36.671  1.00  0.00            
ATOM   2971  C1  CHO   451     149.197  47.827  40.021  1.00  0.00           C
ATOM   2972  C2  CHO   451     147.247  47.377  43.071  1.00  0.00           C
ATOM   2973  ROH CHO   452      23.647 221.827  39.771  1.00  0.00            
ATOM   2974  R1  CHO   452      22.397 220.727  37.471  1.00  0.00            
ATOM   2975  R2  CHO   452      21.497 222.277  35.371  1.00  0.00            
ATOM   2976  R3  CHO   452      23.047 220.627  33.921  1.00  0.00            
ATOM   2977  R4  CHO   452      20.597 220.877  32.371  1.00  0.00            
ATOM   2978  R5  CHO   452      21.547 219.027  32.971  1.00  0.00            
ATOM   2979  C1  CHO   452      21.547 218.527  29.171  1.00  0.00           C
ATOM   2980  C2  CHO   452      18.147 216.727  28.571  1.00  0.00           C
ATOM   2981  ROH CHO   453     150.797 144.527  46.521  1.00  0.00            
ATOM   2982  R1  CHO   453     150.497 144.477  43.671  1.00  0.00            
ATOM   2983  R2  CHO   453     151.997 142.827  42.071  1.00  0.00            
ATOM   2984  R3  CHO   453     149.547 142.077  41.121  1.00  0.00            
ATOM   2985  R4  CHO   453     151.397 141.177  39.071  1.00  0.00            
ATOM   2986  R5  CHO   453     149.647 142.427  38.771  1.00  0.00            
ATOM   2987  C1  CHO   453     148.797 139.477  36.521  1.00  0.00           C
ATOM   2988  C2  CHO   453     148.797 137.277  33.621  1.00  0.00           C
ATOM   2989  ROH CHO   454      14.847  43.627  43.371  1.00  0.00            
ATOM   2990  R1  CHO   454      14.947  42.027  41.021  1.00  0.00            
ATOM   2991  R2  CHO   454      12.797  40.677  40.021  1.00  0.00            
ATOM   2992  R3  CHO   454      13.397  42.027  37.771  1.00  0.00            
ATOM   2993  R4  CHO   454      13.247  39.227  36.921  1.00  0.00            
ATOM   2994  R5  CHO   454      14.947  40.577  36.621  1.00  0.00            
ATOM   2995  C1  CHO   454      14.097  39.627  32.971  1.00  0.00           C
ATOM   2996  C2  CHO   454      14.597  39.177  30.121  1.00  0.00           C
ATOM   2997  ROH CHO   455      53.247   9.427  28.721  1.00  0.00            
ATOM   2998  R1  CHO   455      52.847  10.977  31.071  1.00  0.00            
ATOM   2999  R2  CHO   455      50.747  10.477  32.821  1.00  0.00            
ATOM   3000  R3  CHO   455      52.697  10.277  34.671  1.00  0.00            
ATOM   3001  R4  CHO   455      50.247  10.127  36.221  1.00  0.00            
ATOM   3002  R5  CHO   455      51.897  11.527  36.571  1.00  0.00            
ATOM   3003  C1  CHO   455      51.847   9.777  39.921  1.00  0.00           C
ATOM   3004  C2  CHO   455      50.897   7.577  43.371  1.00  0.00           C
ATOM   3005  ROH CHO   456     161.447   9.627  38.571  1.00  0.00            
ATOM   3006  R1  CHO   456     160.197  10.327  36.121  1.00  0.00            
ATOM   3007  R2  CHO   456     161.597  10.477  33.721  1.00  0.00            
ATOM   3008  R3  CHO   456     159.647   8.727  32.871  1.00  0.00            
ATOM   3009  R4  CHO   456     160.997   9.627  30.421  1.00  0.00            
ATOM   3010  R5  CHO   456     158.847   9.727  30.871  1.00  0.00            
ATOM   3011  C1  CHO   456     158.847   7.577  27.721  1.00  0.00           C
ATOM   3012  C2  CHO   456     160.647   7.227  23.071  1.00  0.00           C
ATOM   3013  ROH CHO   457     210.847  73.027  36.621  1.00  0.00            
ATOM   3014  R1  CHO   457     210.197  74.877  34.521  1.00  0.00            
ATOM   3015  R2  CHO   457     212.097  76.527  33.421  1.00  0.00            
ATOM   3016  R3  CHO   457     211.247  75.377  31.071  1.00  0.00            
ATOM   3017  R4  CHO   457     213.297  77.327  30.271  1.00  0.00            
ATOM   3018  R5  CHO   457     211.247  77.177  29.521  1.00  0.00            
ATOM   3019  C1  CHO   457     213.197  76.677  26.271  1.00  0.00           C
ATOM   3020  C2  CHO   457     213.747  76.327  22.271  1.00  0.00           C
ATOM   3021  ROH CHO   458      53.847 133.877  39.421  1.00  0.00            
ATOM   3022  R1  CHO   458      54.097 133.777  42.271  1.00  0.00            
ATOM   3023  R2  CHO   458      51.947 134.077  43.921  1.00  0.00            
ATOM   3024  R3  CHO   458      52.847 131.727  44.971  1.00  0.00            
ATOM   3025  R4  CHO   458      51.597 133.127  47.221  1.00  0.00            
ATOM   3026  R5  CHO   458      53.647 132.327  47.171  1.00  0.00            
ATOM   3027  C1  CHO   458      52.297 130.377  50.121  1.00  0.00           C
ATOM   3028  C2  CHO   458      50.297 129.777  53.521  1.00  0.00           C
ATOM   3029  ROH CHO   459      23.197 185.727  41.321  1.00  0.00            
ATOM   3030  R1  CHO   459      23.247 183.827  39.221  1.00  0.00            
ATOM   3031  R2  CHO   459      21.897 184.227  36.821  1.00  0.00            
ATOM   3032  R3  CHO   459      24.347 183.727  35.771  1.00  0.00            
ATOM   3033  R4  CHO   459      22.547 183.627  33.471  1.00  0.00            
ATOM   3034  R5  CHO   459      23.947 182.127  34.021  1.00  0.00            
ATOM   3035  C1  CHO   459      25.197 182.877  30.521  1.00  0.00           C
ATOM   3036  C2  CHO   459      25.947 181.377  27.171  1.00  0.00           C
ATOM   3037  ROH CHO   460     213.847   4.427  57.371  1.00  0.00            
ATOM   3038  R1  CHO   460     211.847   4.727  55.421  1.00  0.00            
ATOM   3039  R2  CHO   460     210.947   7.227  54.571  1.00  0.00            
ATOM   3040  R3  CHO   460     211.597   6.277  52.121  1.00  0.00            
ATOM   3041  R4  CHO   460     209.247   7.977  51.671  1.00  0.00            
ATOM   3042  R5  CHO   460     209.497   5.877  51.021  1.00  0.00            
ATOM   3043  C1  CHO   460     208.897   7.527  47.671  1.00  0.00           C
ATOM   3044  C2  CHO   460     206.947   9.727  46.071  1.00  0.00           C
ATOM   3045  ROH CHO   461     108.647  82.377  46.571  1.00  0.00            
ATOM   3046  R1  CHO   461     108.497  79.927  45.221  1.00  0.00            
ATOM   3047  R2  CHO   461     108.897  79.727  42.471  1.00  0.00            
ATOM   3048  R3  CHO   461     110.747  77.877  43.221  1.00  0.00            
ATOM   3049  R4  CHO   461     110.297  77.377  40.371  1.00  0.00            
ATOM   3050  R5  CHO   461     110.197  75.927  41.971  1.00  0.00            
ATOM   3051  C1  CHO   461     112.847  74.277  39.821  1.00  0.00           C
ATOM   3052  C2  CHO   461     116.797  72.827  39.371  1.00  0.00           C
ATOM   3053  ROH CHO   462      79.997 128.027  22.721  1.00  0.00            
ATOM   3054  R1  CHO   462      77.397 126.877  22.271  1.00  0.00            
ATOM   3055  R2  CHO   462      75.147 127.927  23.471  1.00  0.00            
ATOM   3056  R3  CHO   462      74.247 127.977  20.921  1.00  0.00            
ATOM   3057  R4  CHO   462      71.797 128.227  22.521  1.00  0.00            
ATOM   3058  R5  CHO   462      72.147 126.777  20.971  1.00  0.00            
ATOM   3059  C1  CHO   462      69.047 128.527  19.571  1.00  0.00           C
ATOM   3060  C2  CHO   462      65.297 127.227  18.571  1.00  0.00           C
ATOM   3061  ROH CHO   463     141.547  65.977  44.771  1.00  0.00            
ATOM   3062  R1  CHO   463     140.297  65.377  42.271  1.00  0.00            
ATOM   3063  R2  CHO   463     139.547  67.327  40.471  1.00  0.00            
ATOM   3064  R3  CHO   463     141.097  65.827  38.771  1.00  0.00            
ATOM   3065  R4  CHO   463     139.097  67.177  37.071  1.00  0.00            
ATOM   3066  R5  CHO   463     139.497  65.027  37.121  1.00  0.00            
ATOM   3067  C1  CHO   463     140.247  65.677  33.471  1.00  0.00           C
ATOM   3068  C2  CHO   463     139.697  67.627  30.271  1.00  0.00           C
ATOM   3069  ROH CHO   464      23.197 122.777  52.071  1.00  0.00            
ATOM   3070  R1  CHO   464      23.947 124.777  50.171  1.00  0.00            
ATOM   3071  R2  CHO   464      25.497 124.227  47.971  1.00  0.00            
ATOM   3072  R3  CHO   464      23.447 125.327  46.621  1.00  0.00            
ATOM   3073  R4  CHO   464      25.797 125.877  44.921  1.00  0.00            
ATOM   3074  R5  CHO   464      24.347 127.327  45.671  1.00  0.00            
ATOM   3075  C1  CHO   464      23.997 127.827  41.871  1.00  0.00           C
ATOM   3076  C2  CHO   464      23.447 131.027  39.921  1.00  0.00           C
ATOM   3077  ROH CHO   465     146.747  22.327  29.421  1.00  0.00            
ATOM   3078  R1  CHO   465     145.397  22.327  31.921  1.00  0.00            
ATOM   3079  R2  CHO   465     144.747  20.027  33.271  1.00  0.00            
ATOM   3080  R3  CHO   465     146.047  21.227  35.321  1.00  0.00            
ATOM   3081  R4  CHO   465     144.447  19.177  36.621  1.00  0.00            
ATOM   3082  R5  CHO   465     144.497  21.277  37.071  1.00  0.00            
ATOM   3083  C1  CHO   465     145.497  19.827  40.471  1.00  0.00           C
ATOM   3084  C2  CHO   465     143.397  17.877  43.071  1.00  0.00           C
ATOM   3085  ROH CHO   466      96.347  63.227  41.521  1.00  0.00            
ATOM   3086  R1  CHO   466      95.747  65.977  41.621  1.00  0.00            
ATOM   3087  R2  CHO   466      97.647  67.877  42.271  1.00  0.00            
ATOM   3088  R3  CHO   466      96.847  68.977  39.921  1.00  0.00            
ATOM   3089  R4  CHO   466      97.597  71.277  41.621  1.00  0.00            
ATOM   3090  R5  CHO   466      95.697  70.977  40.571  1.00  0.00            
ATOM   3091  C1  CHO   466      96.847  74.277  39.021  1.00  0.00           C
ATOM   3092  C2  CHO   466      98.947  77.277  37.121  1.00  0.00           C
ATOM   3093  ROH CHO   467     180.047 143.477  43.021  1.00  0.00            
ATOM   3094  R1  CHO   467     178.397 144.377  45.171  1.00  0.00            
ATOM   3095  R2  CHO   467     176.147 143.027  45.971  1.00  0.00            
ATOM   3096  R3  CHO   467     177.347 143.127  48.371  1.00  0.00            
ATOM   3097  R4  CHO   467     174.497 143.527  48.921  1.00  0.00            
ATOM   3098  R5  CHO   467     176.097 144.827  49.571  1.00  0.00            
ATOM   3099  C1  CHO   467     174.647 143.927  52.971  1.00  0.00           C
ATOM   3100  C2  CHO   467     174.097 145.977  56.221  1.00  0.00           C
ATOM   3101  ROH CHO   468     188.197 158.677  45.921  1.00  0.00            
ATOM   3102  R1  CHO   468     188.147 157.377  43.421  1.00  0.00            
ATOM   3103  R2  CHO   468     188.097 158.777  41.021  1.00  0.00            
ATOM   3104  R3  CHO   468     190.297 157.227  40.471  1.00  0.00            
ATOM   3105  R4  CHO   468     189.097 157.777  37.871  1.00  0.00            
ATOM   3106  R5  CHO   468     189.547 155.827  38.671  1.00  0.00            
ATOM   3107  C1  CHO   468     191.697 155.727  35.521  1.00  0.00           C
ATOM   3108  C2  CHO   468     191.297 155.977  30.871  1.00  0.00           C
ATOM   3109  ROH CHO   469      27.997  32.177  46.971  1.00  0.00            
ATOM   3110  R1  CHO   469      26.447  33.477  48.921  1.00  0.00            
ATOM   3111  R2  CHO   469      26.447  32.777  51.571  1.00  0.00            
ATOM   3112  R3  CHO   469      26.997  35.427  51.921  1.00  0.00            
ATOM   3113  R4  CHO   469      25.997  34.477  54.521  1.00  0.00            
ATOM   3114  R5  CHO   469      25.247  36.177  53.371  1.00  0.00            
ATOM   3115  C1  CHO   469      26.247  37.977  56.621  1.00  0.00           C
ATOM   3116  C2  CHO   469      26.747  38.727  60.771  1.00  0.00           C
ATOM   3117  ROH CHO   470      69.397 190.877  34.421  1.00  0.00            
ATOM   3118  R1  CHO   470      68.447 191.677  31.871  1.00  0.00            
ATOM   3119  R2  CHO   470      70.147 192.677  29.921  1.00  0.00            
ATOM   3120  R3  CHO   470      69.047 190.677  28.421  1.00  0.00            
ATOM   3121  R4  CHO   470      69.347 192.927  26.571  1.00  0.00            
ATOM   3122  R5  CHO   470      67.497 191.827  26.971  1.00  0.00            
ATOM   3123  C1  CHO   470      67.797 191.227  23.221  1.00  0.00           C
ATOM   3124  C2  CHO   470      66.597 193.577  20.421  1.00  0.00           C
ATOM   3125  ROH CHO   471       4.447  79.977  32.571  1.00  0.00            
ATOM   3126  R1  CHO   471       4.897  82.427  31.221  1.00  0.00            
ATOM   3127  R2  CHO   471       4.997  84.877  32.571  1.00  0.00            
ATOM   3128  R3  CHO   471       7.397  85.077  31.321  1.00  0.00            
ATOM   3129  R4  CHO   471       6.297  87.777  31.271  1.00  0.00            
ATOM   3130  R5  CHO   471       6.997  86.677  29.571  1.00  0.00            
ATOM   3131  C1  CHO   471       9.297  89.727  29.371  1.00  0.00           C
ATOM   3132  C2  CHO   471       9.697  93.227  28.671  1.00  0.00           C
ATOM   3133  ROH CHO   472      58.547 194.527  19.221  1.00  0.00            
ATOM   3134  R1  CHO   472      58.947 193.027  21.571  1.00  0.00            
ATOM   3135  R2  CHO   472      61.447 192.677  22.671  1.00  0.00            
ATOM   3136  R3  CHO   472      60.247 193.577  24.921  1.00  0.00            
ATOM   3137  R4  CHO   472      62.597 192.127  25.921  1.00  0.00            
ATOM   3138  R5  CHO   472      60.497 191.827  26.521  1.00  0.00            
ATOM   3139  C1  CHO   472      62.097 192.627  29.871  1.00  0.00           C
ATOM   3140  C2  CHO   472      63.797 190.277  33.271  1.00  0.00           C
ATOM   3141  ROH CHO   473     147.497  13.577  28.321  1.00  0.00            
ATOM   3142  R1  CHO   473     146.247  13.077  30.821  1.00  0.00            
ATOM   3143  R2  CHO   473     147.697  12.677  33.121  1.00  0.00            
ATOM   3144  R3  CHO   473     146.147  14.677  34.071  1.00  0.00            
ATOM   3145  R4  CHO   473     146.497  12.877  36.371  1.00  0.00            
ATOM   3146  R5  CHO   473     144.597  13.627  35.521  1.00  0.00            
ATOM   3147  C1  CHO   473     144.347  14.927  39.121  1.00  0.00           C
ATOM   3148  C2  CHO   473     145.397  12.777  41.071  1.00  0.00           C
ATOM   3149  ROH CHO   474      63.997 189.377  46.671  1.00  0.00            
ATOM   3150  R1  CHO   474      62.747 188.827  44.171  1.00  0.00            
ATOM   3151  R2  CHO   474      63.197 190.327  41.921  1.00  0.00            
ATOM   3152  R3  CHO   474      63.747 187.927  40.821  1.00  0.00            
ATOM   3153  R4  CHO   474      61.847 189.177  38.971  1.00  0.00            
ATOM   3154  R5  CHO   474      61.697 187.177  39.921  1.00  0.00            
ATOM   3155  C1  CHO   474      61.597 186.177  36.221  1.00  0.00           C
ATOM   3156  C2  CHO   474      62.797 184.327  33.221  1.00  0.00           C
ATOM   3157  ROH CHO   475       3.147   8.477  24.921  1.00  0.00            
ATOM   3158  R1  CHO   475       3.597  10.677  26.621  1.00  0.00            
ATOM   3159  R2  CHO   475       5.897  12.227  26.471  1.00  0.00            
ATOM   3160  R3  CHO   475       4.097  14.227  26.321  1.00  0.00            
ATOM   3161  R4  CHO   475       6.647  15.527  27.021  1.00  0.00            
ATOM   3162  R5  CHO   475       4.747  15.727  28.071  1.00  0.00            
ATOM   3163  C1  CHO   475       5.397  19.377  27.171  1.00  0.00           C
ATOM   3164  C2  CHO   475       7.547  21.627  25.771  1.00  0.00           C
ATOM   3165  ROH CHO   476      22.347 168.127  26.471  1.00  0.00            
ATOM   3166  R1  CHO   476      23.047 169.227  28.971  1.00  0.00            
ATOM   3167  R2  CHO   476      21.497 168.977  31.221  1.00  0.00            
ATOM   3168  R3  CHO   476      23.747 167.977  32.321  1.00  0.00            
ATOM   3169  R4  CHO   476      21.997 168.427  34.621  1.00  0.00            
ATOM   3170  R5  CHO   476      23.997 169.177  34.371  1.00  0.00            
ATOM   3171  C1  CHO   476      24.397 167.127  37.571  1.00  0.00           C
ATOM   3172  C2  CHO   476      25.697 164.927  40.571  1.00  0.00           C
ATOM   3173  ROH CHO   477     157.197 216.327  25.171  1.00  0.00            
ATOM   3174  R1  CHO   477     156.247 214.227  26.871  1.00  0.00            
ATOM   3175  R2  CHO   477     154.897 214.727  29.221  1.00  0.00            
ATOM   3176  R3  CHO   477     153.047 213.077  28.121  1.00  0.00            
ATOM   3177  R4  CHO   477     153.197 212.227  30.921  1.00  0.00            
ATOM   3178  R5  CHO   477     153.397 210.977  29.171  1.00  0.00            
ATOM   3179  C1  CHO   477     150.447 209.277  30.871  1.00  0.00           C
ATOM   3180  C2  CHO   477     149.647 205.727  32.421  1.00  0.00           C
ATOM   3181  ROH CHO   478      47.697  51.077  22.521  1.00  0.00            
ATOM   3182  R1  CHO   478      48.297  52.527  24.921  1.00  0.00            
ATOM   3183  R2  CHO   478      46.397  53.077  26.821  1.00  0.00            
ATOM   3184  R3  CHO   478      48.247  51.877  28.471  1.00  0.00            
ATOM   3185  R4  CHO   478      46.047  52.727  30.271  1.00  0.00            
ATOM   3186  R5  CHO   478      48.147  53.177  30.471  1.00  0.00            
ATOM   3187  C1  CHO   478      47.547  51.427  33.771  1.00  0.00           C
ATOM   3188  C2  CHO   478      47.247  51.077  37.521  1.00  0.00           C
ATOM   3189  ROH CHO   479      29.647 119.477  22.821  1.00  0.00            
ATOM   3190  R1  CHO   479      28.197 119.277  25.271  1.00  0.00            
ATOM   3191  R2  CHO   479      28.997 117.577  27.271  1.00  0.00            
ATOM   3192  R3  CHO   479      28.897 119.827  28.771  1.00  0.00            
ATOM   3193  R4  CHO   479      28.897 117.677  30.771  1.00  0.00            
ATOM   3194  R5  CHO   479      27.447 119.277  30.621  1.00  0.00            
ATOM   3195  C1  CHO   479      28.747 119.877  34.171  1.00  0.00           C
ATOM   3196  C2  CHO   479      27.597 120.627  37.971  1.00  0.00           C
ATOM   3197  ROH CHO   480     181.797  66.477  37.821  1.00  0.00            
ATOM   3198  R1  CHO   480     183.397  67.277  35.621  1.00  0.00            
ATOM   3199  R2  CHO   480     182.997  66.377  33.071  1.00  0.00            
ATOM   3200  R3  CHO   480     182.947  69.027  32.471  1.00  0.00            
ATOM   3201  R4  CHO   480     182.847  67.727  29.871  1.00  0.00            
ATOM   3202  R5  CHO   480     184.247  69.277  30.471  1.00  0.00            
ATOM   3203  C1  CHO   480     182.697  70.977  27.471  1.00  0.00           C
ATOM   3204  C2  CHO   480     184.997  69.627  25.171  1.00  0.00           C
ATOM   3205  ROH CHO   481     192.897  74.677  25.921  1.00  0.00            
ATOM   3206  R1  CHO   481     192.897  72.777  27.971  1.00  0.00            
ATOM   3207  R2  CHO   481     194.497  72.977  30.271  1.00  0.00            
ATOM   3208  R3  CHO   481     192.147  72.677  31.521  1.00  0.00            
ATOM   3209  R4  CHO   481     194.147  72.077  33.571  1.00  0.00            
ATOM   3210  R5  CHO   481     192.497  70.827  33.021  1.00  0.00            
ATOM   3211  C1  CHO   481     191.747  71.277  36.721  1.00  0.00           C
ATOM   3212  C2  CHO   481     190.047  71.477  39.621  1.00  0.00           C
ATOM   3213  ROH CHO   482     100.547 216.977  21.221  1.00  0.00            
ATOM   3214  R1  CHO   482     102.147 218.077  23.271  1.00  0.00            
ATOM   3215  R2  CHO   482     101.047 219.377  25.471  1.00  0.00            
ATOM   3216  R3  CHO   482     102.547 217.577  26.871  1.00  0.00            
ATOM   3217  R4  CHO   482     101.397 219.277  28.921  1.00  0.00            
ATOM   3218  R5  CHO   482     103.497 218.827  28.671  1.00  0.00            
ATOM   3219  C1  CHO   482     102.997 217.577  32.221  1.00  0.00           C
ATOM   3220  C2  CHO   482     103.097 218.227  36.521  1.00  0.00           C
ATOM   3221  ROH CHO   483     125.897 220.727  38.021  1.00  0.00            
ATOM   3222  R1  CHO   483     124.947 219.127  40.121  1.00  0.00            
ATOM   3223  R2  CHO   483     126.397 218.577  42.371  1.00  0.00            
ATOM   3224  R3  CHO   483     124.197 219.577  43.671  1.00  0.00            
ATOM   3225  R4  CHO   483     125.147 217.377  45.371  1.00  0.00            
ATOM   3226  R5  CHO   483     123.147 217.627  44.571  1.00  0.00            
ATOM   3227  C1  CHO   483     122.347 217.627  48.321  1.00  0.00           C
ATOM   3228  C2  CHO   483     121.247 219.277  52.121  1.00  0.00           C
ATOM   3229  ROH CHO   484       7.347  77.477  36.771  1.00  0.00            
ATOM   3230  R1  CHO   484       9.097  76.127  34.971  1.00  0.00            
ATOM   3231  R2  CHO   484       9.097  73.427  34.621  1.00  0.00            
ATOM   3232  R3  CHO   484       8.797  74.077  31.971  1.00  0.00            
ATOM   3233  R4  CHO   484       9.747  71.327  31.921  1.00  0.00            
ATOM   3234  R5  CHO   484      10.597  73.027  30.871  1.00  0.00            
ATOM   3235  C1  CHO   484       9.797  70.727  27.921  1.00  0.00           C
ATOM   3236  C2  CHO   484       9.197  68.977  24.621  1.00  0.00           C
ATOM   3237  ROH CHO   485       3.347  25.977  58.771  1.00  0.00            
ATOM   3238  R1  CHO   485       3.997  25.827  56.021  1.00  0.00            
ATOM   3239  R2  CHO   485       2.247  24.777  54.171  1.00  0.00            
ATOM   3240  R3  CHO   485       2.697  27.127  52.921  1.00  0.00            
ATOM   3241  R4  CHO   485       1.947  25.277  50.771  1.00  0.00            
ATOM   3242  R5  CHO   485       3.697  26.527  50.871  1.00  0.00            
ATOM   3243  C1  CHO   485       2.147  27.827  47.621  1.00  0.00           C
ATOM   3244  C2  CHO   485       1.797  32.027  46.421  1.00  0.00           C
ATOM   3245  ROH CHO   486      73.797   4.977  53.521  1.00  0.00            
ATOM   3246  R1  CHO   486      72.297   5.777  51.271  1.00  0.00            
ATOM   3247  R2  CHO   486      73.397   5.877  48.721  1.00  0.00            
ATOM   3248  R3  CHO   486      71.247   4.327  48.121  1.00  0.00            
ATOM   3249  R4  CHO   486      72.247   5.277  45.521  1.00  0.00            
ATOM   3250  R5  CHO   486      70.197   5.427  46.271  1.00  0.00            
ATOM   3251  C1  CHO   486      69.597   3.477  43.071  1.00  0.00           C
ATOM   3252  C2  CHO   486      68.097   2.877  38.921  1.00  0.00           C
ATOM   3253  ROH CHO   487      13.697   9.177  56.721  1.00  0.00            
ATOM   3254  R1  CHO   487      14.197   9.877  54.021  1.00  0.00            
ATOM   3255  R2  CHO   487      15.197   8.077  52.171  1.00  0.00            
ATOM   3256  R3  CHO   487      12.997   8.777  50.721  1.00  0.00            
ATOM   3257  R4  CHO   487      14.797   7.577  48.771  1.00  0.00            
ATOM   3258  R5  CHO   487      13.847   9.577  48.671  1.00  0.00            
ATOM   3259  C1  CHO   487      12.547   7.977  45.471  1.00  0.00           C
ATOM   3260  C2  CHO   487      14.947   7.127  42.271  1.00  0.00           C
ATOM   3261  ROH CHO   488      46.247  20.077  41.371  1.00  0.00            
ATOM   3262  R1  CHO   488      45.547  18.727  38.971  1.00  0.00            
ATOM   3263  R2  CHO   488      43.347  19.327  37.521  1.00  0.00            
ATOM   3264  R3  CHO   488      45.097  19.577  35.471  1.00  0.00            
ATOM   3265  R4  CHO   488      42.747  18.377  34.221  1.00  0.00            
ATOM   3266  R5  CHO   488      44.797  17.627  34.171  1.00  0.00            
ATOM   3267  C1  CHO   488      44.097  18.077  30.421  1.00  0.00           C
ATOM   3268  C2  CHO   488      44.447  18.027  26.621  1.00  0.00           C
ATOM   3269  ROH CHO   489     164.947  63.727  26.321  1.00  0.00            
ATOM   3270  R1  CHO   489     163.747  62.477  28.571  1.00  0.00            
ATOM   3271  R2  CHO   489     163.997  59.777  29.071  1.00  0.00            
ATOM   3272  R3  CHO   489     164.897  60.677  31.471  1.00  0.00            
ATOM   3273  R4  CHO   489     164.597  57.777  31.771  1.00  0.00            
ATOM   3274  R5  CHO   489     163.747  59.277  33.071  1.00  0.00            
ATOM   3275  C1  CHO   489     165.847  57.377  35.671  1.00  0.00           C
ATOM   3276  C2  CHO   489     163.247  57.127  39.171  1.00  0.00           C
ATOM   3277  ROH CHO   490     195.897 170.427  30.021  1.00  0.00            
ATOM   3278  R1  CHO   490     196.847 169.927  32.671  1.00  0.00            
ATOM   3279  R2  CHO   490     196.347 171.627  34.771  1.00  0.00            
ATOM   3280  R3  CHO   490     195.447 169.327  35.971  1.00  0.00            
ATOM   3281  R4  CHO   490     195.147 171.427  38.021  1.00  0.00            
ATOM   3282  R5  CHO   490     196.197 169.527  38.221  1.00  0.00            
ATOM   3283  C1  CHO   490     193.547 169.177  40.971  1.00  0.00           C
ATOM   3284  C2  CHO   490     192.197 169.327  44.971  1.00  0.00           C
ATOM   3285  ROH CHO   491     124.347 225.527  40.671  1.00  0.00            
ATOM   3286  R1  CHO   491     123.397 224.177  43.021  1.00  0.00            
ATOM   3287  R2  CHO   491     121.097 224.927  44.321  1.00  0.00            
ATOM   3288  R3  CHO   491     120.497 222.277  43.971  1.00  0.00            
ATOM   3289  R4  CHO   491     119.147 223.027  46.471  1.00  0.00            
ATOM   3290  R5  CHO   491     120.497 221.377  46.221  1.00  0.00            
ATOM   3291  C1  CHO   491     117.447 219.477  47.421  1.00  0.00           C
ATOM   3292  C2  CHO   491     116.647 218.927  49.971  1.00  0.00           C
ATOM   3293  ROH CHO   492     208.747 164.927  30.171  1.00  0.00            
ATOM   3294  R1  CHO   492     210.947 164.727  31.971  1.00  0.00            
ATOM   3295  R2  CHO   492     210.897 165.927  34.471  1.00  0.00            
ATOM   3296  R3  CHO   492     211.497 163.427  35.321  1.00  0.00            
ATOM   3297  R4  CHO   492     212.197 165.127  37.571  1.00  0.00            
ATOM   3298  R5  CHO   492     213.497 163.677  36.621  1.00  0.00            
ATOM   3299  C1  CHO   492     213.497 162.327  40.171  1.00  0.00           C
ATOM   3300  C2  CHO   492     213.547 163.327  43.971  1.00  0.00           C
ATOM   3301  ROH CHO   493     117.497   7.627  24.771  1.00  0.00            
ATOM   3302  R1  CHO   493     117.347   9.277  27.071  1.00  0.00            
ATOM   3303  R2  CHO   493     114.947   9.977  28.221  1.00  0.00            
ATOM   3304  R3  CHO   493     116.047   8.927  30.471  1.00  0.00            
ATOM   3305  R4  CHO   493     114.047  10.827  31.471  1.00  0.00            
ATOM   3306  R5  CHO   493     116.147  10.777  31.971  1.00  0.00            
ATOM   3307  C1  CHO   493     114.597  10.377  35.471  1.00  0.00           C
ATOM   3308  C2  CHO   493     115.547   8.477  39.071  1.00  0.00           C
ATOM   3309  ROH CHO   494     168.497   2.127  38.571  1.00  0.00            
ATOM   3310  R1  CHO   494     168.647   1.627  35.771  1.00  0.00            
ATOM   3311  R2  CHO   494     166.447   0.977  34.271  1.00  0.00            
ATOM   3312  R3  CHO   494     167.297   3.077  32.771  1.00  0.00            
ATOM   3313  R4  CHO   494     166.347   1.127  30.821  1.00  0.00            
ATOM   3314  R5  CHO   494     168.297   2.077  30.821  1.00  0.00            
ATOM   3315  C1  CHO   494     167.047   3.127  27.371  1.00  0.00           C
ATOM   3316  C2  CHO   494     164.647   1.777  24.621  1.00  0.00           C
ATOM   3317  ROH CHO   495     157.797  57.927  42.521  1.00  0.00            
ATOM   3318  R1  CHO   495     157.047  58.077  45.271  1.00  0.00            
ATOM   3319  R2  CHO   495     156.197  55.877  46.721  1.00  0.00            
ATOM   3320  R3  CHO   495     158.197  56.627  48.371  1.00  0.00            
ATOM   3321  R4  CHO   495     155.947  56.027  50.171  1.00  0.00            
ATOM   3322  R5  CHO   495     157.097  57.877  50.121  1.00  0.00            
ATOM   3323  C1  CHO   495     157.647  56.777  53.721  1.00  0.00           C
ATOM   3324  C2  CHO   495     158.597  57.377  57.471  1.00  0.00           C
ATOM   3325  ROH CHO   496     223.697 185.677  44.621  1.00  0.00            
ATOM   3326  R1  CHO   496     225.347 186.127  42.421  1.00  0.00            
ATOM   3327  R2  CHO   496     225.947 184.127  40.571  1.00  0.00            
ATOM   3328  R3  CHO   496     224.997 185.927  38.771  1.00  0.00            
ATOM   3329  R4  CHO   496     226.797 184.177  37.221  1.00  0.00            
ATOM   3330  R5  CHO   496     226.897 186.377  37.371  1.00  0.00            
ATOM   3331  C1  CHO   496     226.447 185.927  33.621  1.00  0.00           C
ATOM   3332  C2  CHO   496     229.697 186.827  30.971  1.00  0.00           C
ATOM   3333  ROH CHO   497      90.247  90.927  54.521  1.00  0.00            
ATOM   3334  R1  CHO   497      90.297  90.827  51.671  1.00  0.00            
ATOM   3335  R2  CHO   497      90.697  88.477  50.271  1.00  0.00            
ATOM   3336  R3  CHO   497      88.347  89.227  49.071  1.00  0.00            
ATOM   3337  R4  CHO   497      89.997  88.077  46.921  1.00  0.00            
ATOM   3338  R5  CHO   497      89.047  90.027  46.921  1.00  0.00            
ATOM   3339  C1  CHO   497      87.397  88.527  43.821  1.00  0.00           C
ATOM   3340  C2  CHO   497      86.347  86.277  40.571  1.00  0.00           C
ATOM   3341  ROH CHO   498     155.447  76.027  40.221  1.00  0.00            
ATOM   3342  R1  CHO   498     157.197  76.527  38.071  1.00  0.00            
ATOM   3343  R2  CHO   498     157.997  74.527  36.321  1.00  0.00            
ATOM   3344  R3  CHO   498     157.097  76.227  34.421  1.00  0.00            
ATOM   3345  R4  CHO   498     158.897  74.477  33.021  1.00  0.00            
ATOM   3346  R5  CHO   498     158.947  76.627  33.021  1.00  0.00            
ATOM   3347  C1  CHO   498     158.547  75.977  29.271  1.00  0.00           C
ATOM   3348  C2  CHO   498     161.047  72.877  26.071  1.00  0.00           C
ATOM   3349  ROH CHO   499     143.397  -0.323  38.721  1.00  0.00            
ATOM   3350  R1  CHO   499     143.297  -1.023  36.021  1.00  0.00            
ATOM   3351  R2  CHO   499     141.347  -0.073  34.271  1.00  0.00            
ATOM   3352  R3  CHO   499     143.497   0.777  32.821  1.00  0.00            
ATOM   3353  R4  CHO   499     141.347   0.427  30.871  1.00  0.00            
ATOM   3354  R5  CHO   499     143.347  -0.473  30.771  1.00  0.00            
ATOM   3355  C1  CHO   499     143.347   1.477  27.521  1.00  0.00           C
ATOM   3356  C2  CHO   499     141.847   2.977  24.321  1.00  0.00           C
ATOM   3357  ROH CHO   500     147.147 100.477  59.421  1.00  0.00            
ATOM   3358  R1  CHO   500     149.947 100.927  59.421  1.00  0.00            
ATOM   3359  R2  CHO   500     151.347 101.677  57.171  1.00  0.00            
ATOM   3360  R3  CHO   500     152.147 103.727  58.771  1.00  0.00            
ATOM   3361  R4  CHO   500     153.997 103.827  56.471  1.00  0.00            
ATOM   3362  R5  CHO   500     154.547 103.727  58.571  1.00  0.00            
ATOM   3363  C1  CHO   500     156.297 106.977  57.571  1.00  0.00           C
ATOM   3364  C2  CHO   500     157.647 109.827  59.821  1.00  0.00           C
ATOM   3365  ROH CHO   501     117.447  79.877  50.821  1.00  0.00            
ATOM   3366  R1  CHO   501     119.347  78.927  48.921  1.00  0.00            
ATOM   3367  R2  CHO   501     119.897  76.227  48.671  1.00  0.00            
ATOM   3368  R3  CHO   501     119.297  76.677  46.071  1.00  0.00            
ATOM   3369  R4  CHO   501     120.697  74.077  46.071  1.00  0.00            
ATOM   3370  R5  CHO   501     121.197  75.877  44.871  1.00  0.00            
ATOM   3371  C1  CHO   501     120.547  73.277  42.071  1.00  0.00           C
ATOM   3372  C2  CHO   501     122.747  70.627  41.471  1.00  0.00           C
ATOM   3373  ROH CHO   502     115.997 132.327  55.271  1.00  0.00            
ATOM   3374  R1  CHO   502     116.947 131.377  52.821  1.00  0.00            
ATOM   3375  R2  CHO   502     116.297 132.577  50.421  1.00  0.00            
ATOM   3376  R3  CHO   502     118.997 132.677  50.071  1.00  0.00            
ATOM   3377  R4  CHO   502     117.897 132.477  47.371  1.00  0.00            
ATOM   3378  R5  CHO   502     119.397 131.177  48.271  1.00  0.00            
ATOM   3379  C1  CHO   502     121.397 132.527  45.271  1.00  0.00           C
ATOM   3380  C2  CHO   502     123.647 131.527  42.421  1.00  0.00           C
ATOM   3381  ROH CHO   503     193.947 181.277  31.571  1.00  0.00            
ATOM   3382  R1  CHO   503     194.147 179.877  33.971  1.00  0.00            
ATOM   3383  R2  CHO   503     195.097 180.977  36.321  1.00  0.00            
ATOM   3384  R3  CHO   503     192.747 180.127  37.321  1.00  0.00            
ATOM   3385  R4  CHO   503     194.397 180.727  39.671  1.00  0.00            
ATOM   3386  R5  CHO   503     193.347 178.877  39.271  1.00  0.00            
ATOM   3387  C1  CHO   503     191.797 179.777  42.621  1.00  0.00           C
ATOM   3388  C2  CHO   503     188.597 179.577  46.421  1.00  0.00           C
ATOM   3389  ROH CHO   504      50.497 112.127  36.371  1.00  0.00            
ATOM   3390  R1  CHO   504      49.447 112.527  38.971  1.00  0.00            
ATOM   3391  R2  CHO   504      48.597 110.427  40.571  1.00  0.00            
ATOM   3392  R3  CHO   504      50.347 111.527  42.371  1.00  0.00            
ATOM   3393  R4  CHO   504      49.047 109.377  43.821  1.00  0.00            
ATOM   3394  R5  CHO   504      49.197 111.477  44.421  1.00  0.00            
ATOM   3395  C1  CHO   504      50.947 109.777  47.421  1.00  0.00           C
ATOM   3396  C2  CHO   504      49.097 108.427  51.121  1.00  0.00           C
ATOM   3397  ROH CHO   505      50.797  21.127  39.671  1.00  0.00            
ATOM   3398  R1  CHO   505      49.247  21.027  37.271  1.00  0.00            
ATOM   3399  R2  CHO   505      49.847  22.627  35.071  1.00  0.00            
ATOM   3400  R3  CHO   505      49.897  20.227  33.771  1.00  0.00            
ATOM   3401  R4  CHO   505      49.097  22.177  31.771  1.00  0.00            
ATOM   3402  R5  CHO   505      48.047  20.327  32.271  1.00  0.00            
ATOM   3403  C1  CHO   505      48.697  19.677  28.571  1.00  0.00           C
ATOM   3404  C2  CHO   505      50.347  18.077  26.071  1.00  0.00           C
ATOM   3405  ROH CHO   506     195.497  35.577  64.221  1.00  0.00            
ATOM   3406  R1  CHO   506     196.847  36.477  61.921  1.00  0.00            
ATOM   3407  R2  CHO   506     198.447  34.877  60.421  1.00  0.00            
ATOM   3408  R3  CHO   506     196.847  35.627  58.371  1.00  0.00            
ATOM   3409  R4  CHO   506     199.397  35.027  57.071  1.00  0.00            
ATOM   3410  R5  CHO   506     198.297  36.877  56.921  1.00  0.00            
ATOM   3411  C1  CHO   506     198.397  35.827  53.221  1.00  0.00           C
ATOM   3412  C2  CHO   506     196.547  36.677  50.271  1.00  0.00           C
ATOM   3413  ROH CHO   507     110.097  57.877  27.621  1.00  0.00            
ATOM   3414  R1  CHO   507     110.147  57.227  30.371  1.00  0.00            
ATOM   3415  R2  CHO   507     112.197  55.827  31.571  1.00  0.00            
ATOM   3416  R3  CHO   507     112.297  57.977  33.221  1.00  0.00            
ATOM   3417  R4  CHO   507     113.747  55.877  34.671  1.00  0.00            
ATOM   3418  R5  CHO   507     112.097  57.027  35.421  1.00  0.00            
ATOM   3419  C1  CHO   507     114.747  57.927  38.021  1.00  0.00           C
ATOM   3420  C2  CHO   507     116.847  58.527  40.471  1.00  0.00           C
ATOM   3421  ROH CHO   508     219.397  72.377  40.821  1.00  0.00            
ATOM   3422  R1  CHO   508     218.147  73.427  43.121  1.00  0.00            
ATOM   3423  R2  CHO   508     217.047  71.827  45.071  1.00  0.00            
ATOM   3424  R3  CHO   508     218.647  73.327  46.721  1.00  0.00            
ATOM   3425  R4  CHO   508     217.147  71.577  48.521  1.00  0.00            
ATOM   3426  R5  CHO   508     217.297  73.777  48.621  1.00  0.00            
ATOM   3427  C1  CHO   508     218.697  72.877  52.071  1.00  0.00           C
ATOM   3428  C2  CHO   508     216.147  71.877  54.971  1.00  0.00           C
ATOM   3429  ROH CHO   509      72.997 137.327  37.821  1.00  0.00            
ATOM   3430  R1  CHO   509      72.197 138.927  35.671  1.00  0.00            
ATOM   3431  R2  CHO   509      73.947 139.977  33.821  1.00  0.00            
ATOM   3432  R3  CHO   509      72.347 138.777  32.021  1.00  0.00            
ATOM   3433  R4  CHO   509      74.197 140.377  30.421  1.00  0.00            
ATOM   3434  R5  CHO   509      71.997 140.427  30.321  1.00  0.00            
ATOM   3435  C1  CHO   509      72.797 139.477  26.721  1.00  0.00           C
ATOM   3436  C2  CHO   509      73.397 140.677  23.271  1.00  0.00           C
ATOM   3437  ROH CHO   510     208.697 137.227  43.071  1.00  0.00            
ATOM   3438  R1  CHO   510     206.347 138.177  41.871  1.00  0.00            
ATOM   3439  R2  CHO   510     205.947 138.177  39.121  1.00  0.00            
ATOM   3440  R3  CHO   510     203.697 136.827  39.771  1.00  0.00            
ATOM   3441  R4  CHO   510     203.097 138.127  37.221  1.00  0.00            
ATOM   3442  R5  CHO   510     201.947 138.227  39.021  1.00  0.00            
ATOM   3443  C1  CHO   510     199.297 136.777  36.671  1.00  0.00           C
ATOM   3444  C2  CHO   510     196.097 138.277  36.871  1.00  0.00           C
ATOM   3445  ROH CHO   511     164.197 130.977  24.021  1.00  0.00            
ATOM   3446  R1  CHO   511     163.247 132.327  26.321  1.00  0.00            
ATOM   3447  R2  CHO   511     160.847 133.677  26.371  1.00  0.00            
ATOM   3448  R3  CHO   511     160.397 132.127  28.521  1.00  0.00            
ATOM   3449  R4  CHO   511     159.147 134.677  29.221  1.00  0.00            
ATOM   3450  R5  CHO   511     160.647 133.577  30.371  1.00  0.00            
ATOM   3451  C1  CHO   511     157.747 133.827  32.921  1.00  0.00           C
ATOM   3452  C2  CHO   511     157.747 136.177  36.521  1.00  0.00           C
ATOM   3453  ROH CHO   512      10.647 123.527  39.271  1.00  0.00            
ATOM   3454  R1  CHO   512      11.097 125.177  37.021  1.00  0.00            
ATOM   3455  R2  CHO   512      12.897 124.527  35.021  1.00  0.00            
ATOM   3456  R3  CHO   512      10.747 124.877  33.421  1.00  0.00            
ATOM   3457  R4  CHO   512      13.047 124.777  31.571  1.00  0.00            
ATOM   3458  R5  CHO   512      11.547 126.377  31.671  1.00  0.00            
ATOM   3459  C1  CHO   512      11.097 125.277  28.071  1.00  0.00           C
ATOM   3460  C2  CHO   512      10.997 126.277  24.321  1.00  0.00           C
ATOM   3461  ROH CHO   513      82.297 132.927  21.921  1.00  0.00            
ATOM   3462  R1  CHO   513      81.047 132.077  24.321  1.00  0.00            
ATOM   3463  R2  CHO   513      78.997 133.527  25.521  1.00  0.00            
ATOM   3464  R3  CHO   513      77.697 131.127  25.371  1.00  0.00            
ATOM   3465  R4  CHO   513      77.947 131.677  28.271  1.00  0.00            
ATOM   3466  R5  CHO   513      78.547 129.877  27.221  1.00  0.00            
ATOM   3467  C1  CHO   513      76.097 128.377  29.721  1.00  0.00           C
ATOM   3468  C2  CHO   513      77.597 125.627  31.921  1.00  0.00           C
ATOM   3469  ROH CHO   514     194.147 197.077  61.271  1.00  0.00            
ATOM   3470  R1  CHO   514     194.197 198.227  58.721  1.00  0.00            
ATOM   3471  R2  CHO   514     196.147 197.577  56.821  1.00  0.00            
ATOM   3472  R3  CHO   514     193.947 197.027  55.271  1.00  0.00            
ATOM   3473  R4  CHO   514     196.097 197.777  53.371  1.00  0.00            
ATOM   3474  R5  CHO   514     194.097 198.677  53.521  1.00  0.00            
ATOM   3475  C1  CHO   514     194.047 197.377  49.921  1.00  0.00           C
ATOM   3476  C2  CHO   514     193.547 199.677  45.971  1.00  0.00           C
ATOM   3477  ROH CHO   515     169.297 159.327  52.121  1.00  0.00            
ATOM   3478  R1  CHO   515     170.797 157.927  50.171  1.00  0.00            
ATOM   3479  R2  CHO   515     169.647 156.527  48.071  1.00  0.00            
ATOM   3480  R3  CHO   515     171.247 158.127  46.571  1.00  0.00            
ATOM   3481  R4  CHO   515     170.597 155.827  44.821  1.00  0.00            
ATOM   3482  R5  CHO   515     172.597 156.577  45.271  1.00  0.00            
ATOM   3483  C1  CHO   515     172.597 156.927  41.471  1.00  0.00           C
ATOM   3484  C2  CHO   515     172.597 154.677  38.571  1.00  0.00           C
ATOM   3485  ROH CHO   516     213.047  15.627  30.521  1.00  0.00            
ATOM   3486  R1  CHO   516     214.547  14.827  32.821  1.00  0.00            
ATOM   3487  R2  CHO   516     217.297  15.177  32.971  1.00  0.00            
ATOM   3488  R3  CHO   516     216.647  16.477  35.321  1.00  0.00            
ATOM   3489  R4  CHO   516     219.047  14.927  35.971  1.00  0.00            
ATOM   3490  R5  CHO   516     217.147  14.877  37.021  1.00  0.00            
ATOM   3491  C1  CHO   516     219.497  15.977  39.821  1.00  0.00           C
ATOM   3492  C2  CHO   516     223.047  14.577  42.921  1.00  0.00           C
ATOM   3493  ROH CHO   517     100.597  55.727  55.371  1.00  0.00            
ATOM   3494  R1  CHO   517     102.147  56.027  53.021  1.00  0.00            
ATOM   3495  R2  CHO   517     101.447  54.827  50.621  1.00  0.00            
ATOM   3496  R3  CHO   517     101.647  57.377  49.671  1.00  0.00            
ATOM   3497  R4  CHO   517     102.697  55.677  47.521  1.00  0.00            
ATOM   3498  R5  CHO   517     103.697  57.377  48.471  1.00  0.00            
ATOM   3499  C1  CHO   517     103.597  58.527  44.821  1.00  0.00           C
ATOM   3500  C2  CHO   517     101.697  57.127  42.171  1.00  0.00           C
ATOM   3501  ROH CHO   518     131.497  23.677  39.721  1.00  0.00            
ATOM   3502  R1  CHO   518     129.797  24.427  41.871  1.00  0.00            
ATOM   3503  R2  CHO   518     129.897  23.177  44.371  1.00  0.00            
ATOM   3504  R3  CHO   518     130.247  25.727  45.271  1.00  0.00            
ATOM   3505  R4  CHO   518     128.997  24.277  47.521  1.00  0.00            
ATOM   3506  R5  CHO   518     128.297  26.127  46.621  1.00  0.00            
ATOM   3507  C1  CHO   518     128.797  27.327  50.221  1.00  0.00           C
ATOM   3508  C2  CHO   518     125.997  26.377  52.321  1.00  0.00           C
ATOM   3509  ROH CHO   519      55.247 134.227  21.221  1.00  0.00            
ATOM   3510  R1  CHO   519      57.147 134.577  23.321  1.00  0.00            
ATOM   3511  R2  CHO   519      57.247 136.777  24.921  1.00  0.00            
ATOM   3512  R3  CHO   519      57.147 134.977  26.921  1.00  0.00            
ATOM   3513  R4  CHO   519      58.147 137.377  28.171  1.00  0.00            
ATOM   3514  R5  CHO   519      59.047 135.427  28.271  1.00  0.00            
ATOM   3515  C1  CHO   519      58.597 136.027  31.971  1.00  0.00           C
ATOM   3516  C2  CHO   519      61.047 137.627  35.271  1.00  0.00           C
ATOM   3517  ROH CHO   520      85.497 179.027  52.571  1.00  0.00            
ATOM   3518  R1  CHO   520      83.347 177.277  52.221  1.00  0.00            
ATOM   3519  R2  CHO   520      83.647 174.727  51.271  1.00  0.00            
ATOM   3520  R3  CHO   520      82.297 174.027  53.521  1.00  0.00            
ATOM   3521  R4  CHO   520      81.597 171.927  51.621  1.00  0.00            
ATOM   3522  R5  CHO   520      80.197 173.177  52.771  1.00  0.00            
ATOM   3523  C1  CHO   520      79.147 169.727  53.971  1.00  0.00           C
ATOM   3524  C2  CHO   520      76.297 167.277  55.071  1.00  0.00           C
ATOM   3525  ROH CHO   521     112.947  32.777  37.271  1.00  0.00            
ATOM   3526  R1  CHO   521     110.547  32.977  35.821  1.00  0.00            
ATOM   3527  R2  CHO   521     110.447  33.627  33.121  1.00  0.00            
ATOM   3528  R3  CHO   521     109.047  31.327  32.921  1.00  0.00            
ATOM   3529  R4  CHO   521     108.147  32.927  30.671  1.00  0.00            
ATOM   3530  R5  CHO   521     106.897  32.027  32.171  1.00  0.00            
ATOM   3531  C1  CHO   521     105.497  30.377  29.021  1.00  0.00           C
ATOM   3532  C2  CHO   521     104.947  29.727  24.971  1.00  0.00           C
ATOM   3533  ROH CHO   522     203.747 102.427  43.721  1.00  0.00            
ATOM   3534  R1  CHO   522     201.497 101.977  45.421  1.00  0.00            
ATOM   3535  R2  CHO   522     200.947  99.477  46.471  1.00  0.00            
ATOM   3536  R3  CHO   522     200.947 100.827  48.821  1.00  0.00            
ATOM   3537  R4  CHO   522     199.697  98.277  49.471  1.00  0.00            
ATOM   3538  R5  CHO   522     198.897 100.227  49.871  1.00  0.00            
ATOM   3539  C1  CHO   522     198.997  98.827  53.421  1.00  0.00           C
ATOM   3540  C2  CHO   522     197.697  99.127  57.771  1.00  0.00           C
ATOM   3541  ROH CHO   523      90.647 169.077  24.771  1.00  0.00            
ATOM   3542  R1  CHO   523      92.247 167.977  26.821  1.00  0.00            
ATOM   3543  R2  CHO   523      94.547 169.177  27.721  1.00  0.00            
ATOM   3544  R3  CHO   523      93.347 168.977  30.121  1.00  0.00            
ATOM   3545  R4  CHO   523      96.147 169.227  30.771  1.00  0.00            
ATOM   3546  R5  CHO   523      94.797 167.627  31.471  1.00  0.00            
ATOM   3547  C1  CHO   523      95.947 169.027  34.821  1.00  0.00           C
ATOM   3548  C2  CHO   523      95.147 171.827  38.221  1.00  0.00           C
ATOM   3549  ROH CHO   524      31.547 141.227  27.871  1.00  0.00            
ATOM   3550  R1  CHO   524      32.497 140.677  30.471  1.00  0.00            
ATOM   3551  R2  CHO   524      31.247 141.627  32.771  1.00  0.00            
ATOM   3552  R3  CHO   524      31.197 138.977  33.421  1.00  0.00            
ATOM   3553  R4  CHO   524      31.347 140.427  36.021  1.00  0.00            
ATOM   3554  R5  CHO   524      32.697 138.827  35.321  1.00  0.00            
ATOM   3555  C1  CHO   524      31.347 137.277  38.521  1.00  0.00           C
ATOM   3556  C2  CHO   524      34.697 134.627  40.021  1.00  0.00           C
ATOM   3557  ROH CHO   525     100.697 160.177  27.571  1.00  0.00            
ATOM   3558  R1  CHO   525     101.647 158.977  30.021  1.00  0.00            
ATOM   3559  R2  CHO   525      99.947 157.827  31.821  1.00  0.00            
ATOM   3560  R3  CHO   525     101.547 155.677  31.521  1.00  0.00            
ATOM   3561  R4  CHO   525     100.147 155.177  34.021  1.00  0.00            
ATOM   3562  R5  CHO   525     102.297 155.177  33.721  1.00  0.00            
ATOM   3563  C1  CHO   525     101.847 151.627  35.021  1.00  0.00           C
ATOM   3564  C2  CHO   525     102.647 149.677  38.071  1.00  0.00           C
ATOM   3565  ROH CHO   526     128.547 214.377  21.521  1.00  0.00            
ATOM   3566  R1  CHO   526     127.547 215.127  24.071  1.00  0.00            
ATOM   3567  R2  CHO   526     127.297 213.327  26.171  1.00  0.00            
ATOM   3568  R3  CHO   526     128.797 215.127  27.521  1.00  0.00            
ATOM   3569  R4  CHO   526     126.897 214.127  29.471  1.00  0.00            
ATOM   3570  R5  CHO   526     127.297 216.227  28.971  1.00  0.00            
ATOM   3571  C1  CHO   526     128.097 216.277  32.671  1.00  0.00           C
ATOM   3572  C2  CHO   526     130.647 216.377  35.521  1.00  0.00           C
ATOM   3573  ROH CHO   527     204.647 151.927  53.271  1.00  0.00            
ATOM   3574  R1  CHO   527     206.247 152.977  51.221  1.00  0.00            
ATOM   3575  R2  CHO   527     207.247 151.427  49.171  1.00  0.00            
ATOM   3576  R3  CHO   527     206.047 153.277  47.571  1.00  0.00            
ATOM   3577  R4  CHO   527     207.497 151.527  45.721  1.00  0.00            
ATOM   3578  R5  CHO   527     207.647 153.727  45.821  1.00  0.00            
ATOM   3579  C1  CHO   527     206.447 153.327  42.221  1.00  0.00           C
ATOM   3580  C2  CHO   527     208.697 151.427  39.521  1.00  0.00           C
ATOM   3581  ROH CHO   528     159.697 163.427  40.321  1.00  0.00            
ATOM   3582  R1  CHO   528     161.247 164.327  38.121  1.00  0.00            
ATOM   3583  R2  CHO   528     162.797 162.677  36.571  1.00  0.00            
ATOM   3584  R3  CHO   528     161.347 163.777  34.521  1.00  0.00            
ATOM   3585  R4  CHO   528     163.997 163.377  33.421  1.00  0.00            
ATOM   3586  R5  CHO   528     162.897 165.227  33.421  1.00  0.00            
ATOM   3587  C1  CHO   528     163.397 164.827  29.671  1.00  0.00           C
ATOM   3588  C2  CHO   528     164.347 167.227  26.871  1.00  0.00           C
ATOM   3589  ROH CHO   529      89.997  23.527  43.821  1.00  0.00            
ATOM   3590  R1  CHO   529      90.497  23.627  46.621  1.00  0.00            
ATOM   3591  R2  CHO   529      89.697  25.727  48.171  1.00  0.00            
ATOM   3592  R3  CHO   529      88.447  23.777  49.621  1.00  0.00            
ATOM   3593  R4  CHO   529      88.397  26.127  51.371  1.00  0.00            
ATOM   3594  R5  CHO   529      89.197  24.177  51.871  1.00  0.00            
ATOM   3595  C1  CHO   529      86.497  24.527  54.571  1.00  0.00           C
ATOM   3596  C2  CHO   529      88.997  22.827  56.621  1.00  0.00           C
ATOM   3597  ROH CHO   530      32.547  15.877  46.571  1.00  0.00            
ATOM   3598  R1  CHO   530      32.697  17.627  48.821  1.00  0.00            
ATOM   3599  R2  CHO   530      30.447  18.877  49.821  1.00  0.00            
ATOM   3600  R3  CHO   530      31.247  17.677  52.171  1.00  0.00            
ATOM   3601  R4  CHO   530      29.847  20.077  53.021  1.00  0.00            
ATOM   3602  R5  CHO   530      31.847  19.477  53.571  1.00  0.00            
ATOM   3603  C1  CHO   530      30.197  19.677  57.021  1.00  0.00           C
ATOM   3604  C2  CHO   530      29.547  19.977  61.071  1.00  0.00           C
ATOM   3605  ROH CHO   531     109.897  41.227  40.221  1.00  0.00            
ATOM   3606  R1  CHO   531     109.847  43.477  38.471  1.00  0.00            
ATOM   3607  R2  CHO   531     111.947  44.077  36.771  1.00  0.00            
ATOM   3608  R3  CHO   531     109.997  44.027  34.871  1.00  0.00            
ATOM   3609  R4  CHO   531     111.797  46.177  34.021  1.00  0.00            
ATOM   3610  R5  CHO   531     109.647  46.327  34.321  1.00  0.00            
ATOM   3611  C1  CHO   531     109.897  47.377  30.621  1.00  0.00           C
ATOM   3612  C2  CHO   531     110.797  48.677  26.871  1.00  0.00           C
ATOM   3613  ROH CHO   532      25.097  20.277  43.421  1.00  0.00            
ATOM   3614  R1  CHO   532      26.397  18.427  41.721  1.00  0.00            
ATOM   3615  R2  CHO   532      25.047  17.077  39.721  1.00  0.00            
ATOM   3616  R3  CHO   532      27.047  18.127  38.121  1.00  0.00            
ATOM   3617  R4  CHO   532      24.997  17.177  36.271  1.00  0.00            
ATOM   3618  R5  CHO   532      27.147  16.627  36.271  1.00  0.00            
ATOM   3619  C1  CHO   532      26.797  18.177  32.771  1.00  0.00           C
ATOM   3620  C2  CHO   532      26.847  19.177  28.671  1.00  0.00           C
ATOM   3621  ROH CHO   533     150.897  99.727  45.421  1.00  0.00            
ATOM   3622  R1  CHO   533     151.697  98.227  47.671  1.00  0.00            
ATOM   3623  R2  CHO   533     154.347  98.227  48.621  1.00  0.00            
ATOM   3624  R3  CHO   533     153.147  98.927  50.971  1.00  0.00            
ATOM   3625  R4  CHO   533     155.747  97.827  51.721  1.00  0.00            
ATOM   3626  R5  CHO   533     153.847  97.227  52.521  1.00  0.00            
ATOM   3627  C1  CHO   533     155.497  98.327  55.771  1.00  0.00           C
ATOM   3628  C2  CHO   533     156.997  99.477  59.521  1.00  0.00           C
ATOM   3629  ROH CHO   534     157.797   1.127  46.471  1.00  0.00            
ATOM   3630  R1  CHO   534     157.447   1.727  49.221  1.00  0.00            
ATOM   3631  R2  CHO   534     155.747   0.227  50.871  1.00  0.00            
ATOM   3632  R3  CHO   534     157.997   0.027  52.371  1.00  0.00            
ATOM   3633  R4  CHO   534     155.747  -0.123  54.271  1.00  0.00            
ATOM   3634  R5  CHO   534     157.447   1.227  54.371  1.00  0.00            
ATOM   3635  C1  CHO   534     157.847  -0.573  57.721  1.00  0.00           C
ATOM   3636  C2  CHO   534     156.347   0.477  60.621  1.00  0.00           C
ATOM   3637  ROH CHO   535      83.947 150.577  19.771  1.00  0.00            
ATOM   3638  R1  CHO   535      83.297 149.627  22.371  1.00  0.00            
ATOM   3639  R2  CHO   535      84.197 147.177  23.321  1.00  0.00            
ATOM   3640  R3  CHO   535      85.147 148.727  25.371  1.00  0.00            
ATOM   3641  R4  CHO   535      85.247 145.927  26.371  1.00  0.00            
ATOM   3642  R5  CHO   535      84.247 147.627  27.321  1.00  0.00            
ATOM   3643  C1  CHO   535      86.747 146.627  30.071  1.00  0.00           C
ATOM   3644  C2  CHO   535      86.997 142.927  31.771  1.00  0.00           C
ATOM   3645  ROH CHO   536      41.347  86.527  45.571  1.00  0.00            
ATOM   3646  R1  CHO   536      42.797  87.577  43.371  1.00  0.00            
ATOM   3647  R2  CHO   536      45.497  87.127  43.071  1.00  0.00            
ATOM   3648  R3  CHO   536      44.747  86.227  40.621  1.00  0.00            
ATOM   3649  R4  CHO   536      47.547  86.977  40.271  1.00  0.00            
ATOM   3650  R5  CHO   536      45.847  87.627  39.071  1.00  0.00            
ATOM   3651  C1  CHO   536      48.047  85.977  36.371  1.00  0.00           C
ATOM   3652  C2  CHO   536      52.297  87.677  36.021  1.00  0.00           C
ATOM   3653  ROH CHO   537     182.197 206.927  61.621  1.00  0.00            
ATOM   3654  R1  CHO   537     183.797 207.277  59.271  1.00  0.00            
ATOM   3655  R2  CHO   537     183.597 205.627  57.071  1.00  0.00            
ATOM   3656  R3  CHO   537     183.147 207.977  55.771  1.00  0.00            
ATOM   3657  R4  CHO   537     183.347 205.977  53.671  1.00  0.00            
ATOM   3658  R5  CHO   537     184.497 207.827  53.821  1.00  0.00            
ATOM   3659  C1  CHO   537     182.797 208.377  50.421  1.00  0.00           C
ATOM   3660  C2  CHO   537     182.897 211.027  47.471  1.00  0.00           C
ATOM   3661  ROH CHO   538      49.397  98.627  50.171  1.00  0.00            
ATOM   3662  R1  CHO   538      50.847  98.377  47.771  1.00  0.00            
ATOM   3663  R2  CHO   538      53.047  96.727  47.521  1.00  0.00            
ATOM   3664  R3  CHO   538      51.647  95.727  45.421  1.00  0.00            
ATOM   3665  R4  CHO   538      54.447  94.827  45.021  1.00  0.00            
ATOM   3666  R5  CHO   538      53.197  95.927  43.571  1.00  0.00            
ATOM   3667  C1  CHO   538      53.947  92.777  41.521  1.00  0.00           C
ATOM   3668  C2  CHO   538      54.747  89.677  39.921  1.00  0.00           C
ATOM   3669  ROH CHO   539       9.797  40.377  29.171  1.00  0.00            
ATOM   3670  R1  CHO   539       9.047  39.977  31.871  1.00  0.00            
ATOM   3671  R2  CHO   539      10.297  41.327  33.971  1.00  0.00            
ATOM   3672  R3  CHO   539       7.747  42.027  34.571  1.00  0.00            
ATOM   3673  R4  CHO   539       9.147  41.977  37.171  1.00  0.00            
ATOM   3674  R5  CHO   539       7.297  40.977  36.671  1.00  0.00            
ATOM   3675  C1  CHO   539       6.097  43.077  39.571  1.00  0.00           C
ATOM   3676  C2  CHO   539       4.047  42.727  42.571  1.00  0.00           C
ATOM   3677  ROH CHO   540      42.797  13.877  46.921  1.00  0.00            
ATOM   3678  R1  CHO   540      42.097  12.677  49.371  1.00  0.00            
ATOM   3679  R2  CHO   540      42.547  13.877  51.821  1.00  0.00            
ATOM   3680  R3  CHO   540      39.897  13.477  52.171  1.00  0.00            
ATOM   3681  R4  CHO   540      40.897  14.327  54.821  1.00  0.00            
ATOM   3682  R5  CHO   540      39.697  12.527  54.371  1.00  0.00            
ATOM   3683  C1  CHO   540      37.397  14.227  56.871  1.00  0.00           C
ATOM   3684  C2  CHO   540      38.247  14.577  60.271  1.00  0.00           C
ATOM   3685  ROH CHO   541      49.897 125.577  22.221  1.00  0.00            
ATOM   3686  R1  CHO   541      49.847 124.727  24.921  1.00  0.00            
ATOM   3687  R2  CHO   541      50.397 126.477  27.021  1.00  0.00            
ATOM   3688  R3  CHO   541      47.947 125.677  27.921  1.00  0.00            
ATOM   3689  R4  CHO   541      49.297 126.727  30.271  1.00  0.00            
ATOM   3690  R5  CHO   541      48.347 124.777  30.071  1.00  0.00            
ATOM   3691  C1  CHO   541      46.347 126.177  33.021  1.00  0.00           C
ATOM   3692  C2  CHO   541      45.297 129.477  35.571  1.00  0.00           C
ATOM   3693  ROH CHO   542     203.047 179.277  42.371  1.00  0.00            
ATOM   3694  R1  CHO   542     203.847 178.277  39.821  1.00  0.00            
ATOM   3695  R2  CHO   542     201.997 177.477  37.921  1.00  0.00            
ATOM   3696  R3  CHO   542     203.347 179.227  36.371  1.00  0.00            
ATOM   3697  R4  CHO   542     201.847 177.527  34.471  1.00  0.00            
ATOM   3698  R5  CHO   542     203.997 177.877  34.471  1.00  0.00            
ATOM   3699  C1  CHO   542     203.047 179.177  30.971  1.00  0.00           C
ATOM   3700  C2  CHO   542     202.297 180.377  27.171  1.00  0.00           C
ATOM   3701  ROH CHO   543      76.247 139.877  52.371  1.00  0.00            
ATOM   3702  R1  CHO   543      74.547 138.627  50.421  1.00  0.00            
ATOM   3703  R2  CHO   543      72.097 139.677  49.721  1.00  0.00            
ATOM   3704  R3  CHO   543      73.097 139.577  47.221  1.00  0.00            
ATOM   3705  R4  CHO   543      70.247 140.227  46.871  1.00  0.00            
ATOM   3706  R5  CHO   543      71.347 138.577  45.921  1.00  0.00            
ATOM   3707  C1  CHO   543      70.147 140.427  42.821  1.00  0.00           C
ATOM   3708  C2  CHO   543      68.247 139.877  38.371  1.00  0.00           C
ATOM   3709  ROH CHO   544      88.697 211.027  54.621  1.00  0.00            
ATOM   3710  R1  CHO   544      87.847 211.827  52.071  1.00  0.00            
ATOM   3711  R2  CHO   544      85.347 212.827  51.621  1.00  0.00            
ATOM   3712  R3  CHO   544      86.697 214.927  50.521  1.00  0.00            
ATOM   3713  R4  CHO   544      84.447 214.477  48.671  1.00  0.00            
ATOM   3714  R5  CHO   544      86.547 214.527  48.121  1.00  0.00            
ATOM   3715  C1  CHO   544      85.247 217.377  45.971  1.00  0.00           C
ATOM   3716  C2  CHO   544      86.147 218.477  42.471  1.00  0.00           C
ATOM   3717  ROH CHO   545     126.397 157.777  39.771  1.00  0.00            
ATOM   3718  R1  CHO   545     126.747 159.477  37.571  1.00  0.00            
ATOM   3719  R2  CHO   545     129.047 159.527  36.071  1.00  0.00            
ATOM   3720  R3  CHO   545     127.397 159.077  34.021  1.00  0.00            
ATOM   3721  R4  CHO   545     130.047 159.077  32.821  1.00  0.00            
ATOM   3722  R5  CHO   545     128.347 160.277  32.171  1.00  0.00            
ATOM   3723  C1  CHO   545     129.047 158.377  28.921  1.00  0.00           C
ATOM   3724  C2  CHO   545     129.497 160.977  25.771  1.00  0.00           C
ATOM   3725  ROH CHO   546     148.847  71.577  28.021  1.00  0.00            
ATOM   3726  R1  CHO   546     149.147  71.277  30.821  1.00  0.00            
ATOM   3727  R2  CHO   546     149.447  73.477  32.521  1.00  0.00            
ATOM   3728  R3  CHO   546     147.297  72.377  33.771  1.00  0.00            
ATOM   3729  R4  CHO   546     148.397  74.377  35.671  1.00  0.00            
ATOM   3730  R5  CHO   546     147.997  72.277  36.071  1.00  0.00            
ATOM   3731  C1  CHO   546     145.747  73.877  38.721  1.00  0.00           C
ATOM   3732  C2  CHO   546     144.697  74.677  42.871  1.00  0.00           C
ATOM   3733  ROH CHO   547     180.847  96.177  39.821  1.00  0.00            
ATOM   3734  R1  CHO   547     180.647  94.127  37.921  1.00  0.00            
ATOM   3735  R2  CHO   547     179.347  94.427  35.471  1.00  0.00            
ATOM   3736  R3  CHO   547     181.697  93.527  34.471  1.00  0.00            
ATOM   3737  R4  CHO   547     179.847  93.627  32.171  1.00  0.00            
ATOM   3738  R5  CHO   547     181.047  91.927  32.821  1.00  0.00            
ATOM   3739  C1  CHO   547     182.397  92.327  29.271  1.00  0.00           C
ATOM   3740  C2  CHO   547     181.397  91.827  26.071  1.00  0.00           C
ATOM   3741  ROH CHO   548     191.547 116.827  37.771  1.00  0.00            
ATOM   3742  R1  CHO   548     192.647 116.377  35.221  1.00  0.00            
ATOM   3743  R2  CHO   548     191.597 114.527  33.471  1.00  0.00            
ATOM   3744  R3  CHO   548     191.497 116.627  31.771  1.00  0.00            
ATOM   3745  R4  CHO   548     192.147 114.327  30.071  1.00  0.00            
ATOM   3746  R5  CHO   548     193.297 116.227  30.221  1.00  0.00            
ATOM   3747  C1  CHO   548     192.397 116.277  26.471  1.00  0.00           C
ATOM   3748  C2  CHO   548     193.247 117.277  22.721  1.00  0.00           C
ATOM   3749  ROH CHO   549     212.197 197.127  58.371  1.00  0.00            
ATOM   3750  R1  CHO   549     213.947 196.777  56.171  1.00  0.00            
ATOM   3751  R2  CHO   549     212.947 196.227  53.621  1.00  0.00            
ATOM   3752  R3  CHO   549     214.497 198.377  52.921  1.00  0.00            
ATOM   3753  R4  CHO   549     213.947 197.027  50.421  1.00  0.00            
ATOM   3754  R5  CHO   549     215.897 197.577  51.171  1.00  0.00            
ATOM   3755  C1  CHO   549     215.947 199.477  47.921  1.00  0.00           C
ATOM   3756  C2  CHO   549     215.747 200.227  43.871  1.00  0.00           C
ATOM   3757  ROH CHO   550     103.697 127.427  27.021  1.00  0.00            
ATOM   3758  R1  CHO   550     101.347 128.377  28.271  1.00  0.00            
ATOM   3759  R2  CHO   550     100.347 130.927  27.771  1.00  0.00            
ATOM   3760  R3  CHO   550      98.047 129.527  27.221  1.00  0.00            
ATOM   3761  R4  CHO   550      97.347 132.327  26.771  1.00  0.00            
ATOM   3762  R5  CHO   550      96.297 130.927  28.071  1.00  0.00            
ATOM   3763  C1  CHO   550      93.497 131.877  25.671  1.00  0.00           C
ATOM   3764  C2  CHO   550      91.147 133.977  22.371  1.00  0.00           C
ATOM   3765  ROH CHO   551     216.797  54.627  39.121  1.00  0.00            
ATOM   3766  R1  CHO   551     216.047  52.377  37.571  1.00  0.00            
ATOM   3767  R2  CHO   551     213.947  52.427  35.771  1.00  0.00            
ATOM   3768  R3  CHO   551     215.847  51.577  34.021  1.00  0.00            
ATOM   3769  R4  CHO   551     213.297  51.127  32.621  1.00  0.00            
ATOM   3770  R5  CHO   551     214.897  49.627  32.971  1.00  0.00            
ATOM   3771  C1  CHO   551     214.697  49.527  29.171  1.00  0.00           C
ATOM   3772  C2  CHO   551     213.647  49.627  25.571  1.00  0.00           C
ATOM   3773  ROH CHO   552     174.997 222.677  41.721  1.00  0.00            
ATOM   3774  R1  CHO   552     175.047 223.777  39.121  1.00  0.00            
ATOM   3775  R2  CHO   552     177.247 223.727  37.521  1.00  0.00            
ATOM   3776  R3  CHO   552     175.597 222.527  35.721  1.00  0.00            
ATOM   3777  R4  CHO   552     177.897 223.377  34.121  1.00  0.00            
ATOM   3778  R5  CHO   552     175.797 223.827  33.721  1.00  0.00            
ATOM   3779  C1  CHO   552     176.647 222.027  30.471  1.00  0.00           C
ATOM   3780  C2  CHO   552     175.047 223.577  27.471  1.00  0.00           C
ATOM   3781  ROH CHO   553      74.947 228.027  60.121  1.00  0.00            
ATOM   3782  R1  CHO   553      76.147 225.977  58.621  1.00  0.00            
ATOM   3783  R2  CHO   553      74.947 224.927  56.321  1.00  0.00            
ATOM   3784  R3  CHO   553      77.347 225.527  55.171  1.00  0.00            
ATOM   3785  R4  CHO   553      75.997 223.727  53.271  1.00  0.00            
ATOM   3786  R5  CHO   553      77.997 223.477  54.121  1.00  0.00            
ATOM   3787  C1  CHO   553      78.897 223.627  50.421  1.00  0.00           C
ATOM   3788  C2  CHO   553      76.497 219.977  48.221  1.00  0.00           C
ATOM   3789  ROH CHO   554     167.597 116.777  56.471  1.00  0.00            
ATOM   3790  R1  CHO   554     167.797 116.427  53.671  1.00  0.00            
ATOM   3791  R2  CHO   554     167.047 114.077  52.421  1.00  0.00            
ATOM   3792  R3  CHO   554     165.547 115.777  50.871  1.00  0.00            
ATOM   3793  R4  CHO   554     165.997 113.427  49.171  1.00  0.00            
ATOM   3794  R5  CHO   554     166.397 115.527  48.671  1.00  0.00            
ATOM   3795  C1  CHO   554     163.947 114.677  45.871  1.00  0.00           C
ATOM   3796  C2  CHO   554     162.547 111.827  43.571  1.00  0.00           C
ATOM   3797  ROH CHO   555       1.697  18.027  25.171  1.00  0.00            
ATOM   3798  R1  CHO   555       0.697  18.477  27.771  1.00  0.00            
ATOM   3799  R2  CHO   555       0.547  16.477  29.671  1.00  0.00            
ATOM   3800  R3  CHO   555       2.047  18.227  31.171  1.00  0.00            
ATOM   3801  R4  CHO   555       1.847  15.827  32.821  1.00  0.00            
ATOM   3802  R5  CHO   555       1.297  17.827  33.421  1.00  0.00            
ATOM   3803  C1  CHO   555       3.997  17.077  36.021  1.00  0.00           C
ATOM   3804  C2  CHO   555       3.947  13.627  37.821  1.00  0.00           C
ATOM   3805  ROH CHO   556       0.947 221.127  32.621  1.00  0.00            
ATOM   3806  R1  CHO   556       2.647 223.227  31.671  1.00  0.00            
ATOM   3807  R2  CHO   556       4.997 223.877  32.971  1.00  0.00            
ATOM   3808  R3  CHO   556       6.097 223.477  30.521  1.00  0.00            
ATOM   3809  R4  CHO   556       8.297 224.477  32.121  1.00  0.00            
ATOM   3810  R5  CHO   556       7.597 225.327  30.221  1.00  0.00            
ATOM   3811  C1  CHO   556      11.247 224.477  29.321  1.00  0.00           C
ATOM   3812  C2  CHO   556      13.597 225.777  26.471  1.00  0.00           C
ATOM   3813  ROH CHO   557      69.047 130.327  31.971  1.00  0.00            
ATOM   3814  R1  CHO   557      67.847 132.077  30.121  1.00  0.00            
ATOM   3815  R2  CHO   557      68.547 134.727  29.871  1.00  0.00            
ATOM   3816  R3  CHO   557      68.897 134.077  27.271  1.00  0.00            
ATOM   3817  R4  CHO   557      68.997 136.977  27.321  1.00  0.00            
ATOM   3818  R5  CHO   557      67.697 135.777  26.071  1.00  0.00            
ATOM   3819  C1  CHO   557      69.547 137.677  23.371  1.00  0.00           C
ATOM   3820  C2  CHO   557      69.147 140.177  20.221  1.00  0.00           C
ATOM   3821  ROH CHO   558     155.847  16.277  41.671  1.00  0.00            
ATOM   3822  R1  CHO   558     157.397  15.627  39.421  1.00  0.00            
ATOM   3823  R2  CHO   558     156.847  13.477  37.771  1.00  0.00            
ATOM   3824  R3  CHO   558     156.847  15.377  35.821  1.00  0.00            
ATOM   3825  R4  CHO   558     156.747  12.827  34.421  1.00  0.00            
ATOM   3826  R5  CHO   558     158.197  14.377  34.071  1.00  0.00            
ATOM   3827  C1  CHO   558     156.697  14.177  30.571  1.00  0.00           C
ATOM   3828  C2  CHO   558     156.797  11.927  26.921  1.00  0.00           C
ATOM   3829  ROH CHO   559     207.047  45.277  57.921  1.00  0.00            
ATOM   3830  R1  CHO   559     206.047  44.427  55.421  1.00  0.00            
ATOM   3831  R2  CHO   559     207.447  44.827  53.071  1.00  0.00            
ATOM   3832  R3  CHO   559     207.147  42.127  52.771  1.00  0.00            
ATOM   3833  R4  CHO   559     207.447  43.127  50.021  1.00  0.00            
ATOM   3834  R5  CHO   559     205.797  41.877  50.821  1.00  0.00            
ATOM   3835  C1  CHO   559     207.147  39.577  48.071  1.00  0.00           C
ATOM   3836  C2  CHO   559     206.947  38.177  44.621  1.00  0.00           C
ATOM   3837  ROH CHO   560     172.297  70.227  25.571  1.00  0.00            
ATOM   3838  R1  CHO   560     173.747  70.577  27.971  1.00  0.00            
ATOM   3839  R2  CHO   560     173.697  72.977  29.371  1.00  0.00            
ATOM   3840  R3  CHO   560     172.947  71.377  31.421  1.00  0.00            
ATOM   3841  R4  CHO   560     174.497  73.527  32.671  1.00  0.00            
ATOM   3842  R5  CHO   560     174.847  71.377  32.921  1.00  0.00            
ATOM   3843  C1  CHO   560     174.247  72.377  36.571  1.00  0.00           C
ATOM   3844  C2  CHO   560     174.247  72.777  40.221  1.00  0.00           C
ATOM   3845  ROH CHO   561      26.347  96.877  37.821  1.00  0.00            
ATOM   3846  R1  CHO   561      27.747  97.477  40.221  1.00  0.00            
ATOM   3847  R2  CHO   561      26.847  99.427  42.021  1.00  0.00            
ATOM   3848  R3  CHO   561      26.997  97.377  43.821  1.00  0.00            
ATOM   3849  R4  CHO   561      25.847  99.627  45.321  1.00  0.00            
ATOM   3850  R5  CHO   561      27.647  98.427  45.871  1.00  0.00            
ATOM   3851  C1  CHO   561      25.447  97.827  48.921  1.00  0.00           C
ATOM   3852  C2  CHO   561      23.197  95.127  50.721  1.00  0.00           C
ATOM   3853  ROH CHO   562     189.747 121.527  37.371  1.00  0.00            
ATOM   3854  R1  CHO   562     189.297 120.377  34.821  1.00  0.00            
ATOM   3855  R2  CHO   562     188.247 121.777  32.721  1.00  0.00            
ATOM   3856  R3  CHO   562     190.497 120.977  31.471  1.00  0.00            
ATOM   3857  R4  CHO   562     188.697 121.827  29.321  1.00  0.00            
ATOM   3858  R5  CHO   562     189.697 119.877  29.471  1.00  0.00            
ATOM   3859  C1  CHO   562     191.097 121.077  26.121  1.00  0.00           C
ATOM   3860  C2  CHO   562     190.047 122.877  22.571  1.00  0.00           C
ATOM   3861  ROH CHO   563     171.347  69.727  57.671  1.00  0.00            
ATOM   3862  R1  CHO   563     171.597  70.577  55.021  1.00  0.00            
ATOM   3863  R2  CHO   563     173.547  69.677  53.271  1.00  0.00            
ATOM   3864  R3  CHO   563     171.397  69.077  51.671  1.00  0.00            
ATOM   3865  R4  CHO   563     173.747  68.777  49.971  1.00  0.00            
ATOM   3866  R5  CHO   563     171.997  70.027  49.571  1.00  0.00            
ATOM   3867  C1  CHO   563     171.897  67.727  46.521  1.00  0.00           C
ATOM   3868  C2  CHO   563     171.047  64.077  45.371  1.00  0.00           C
ATOM   3869  ROH CHO   564     214.347 178.577  61.871  1.00  0.00            
ATOM   3870  R1  CHO   564     215.697 179.077  59.421  1.00  0.00            
ATOM   3871  R2  CHO   564     214.397 179.027  57.021  1.00  0.00            
ATOM   3872  R3  CHO   564     215.447 181.527  56.771  1.00  0.00            
ATOM   3873  R4  CHO   564     215.047 180.627  53.971  1.00  0.00            
ATOM   3874  R5  CHO   564     216.897 181.377  54.821  1.00  0.00            
ATOM   3875  C1  CHO   564     216.397 183.877  52.021  1.00  0.00           C
ATOM   3876  C2  CHO   564     215.097 183.427  48.621  1.00  0.00           C
ATOM   3877  ROH CHO   565     216.147 173.777  45.921  1.00  0.00            
ATOM   3878  R1  CHO   565     217.697 175.777  44.671  1.00  0.00            
ATOM   3879  R2  CHO   565     219.497 175.277  42.671  1.00  0.00            
ATOM   3880  R3  CHO   565     218.047 177.077  41.271  1.00  0.00            
ATOM   3881  R4  CHO   565     220.297 176.427  39.521  1.00  0.00            
ATOM   3882  R5  CHO   565     219.697 178.427  40.121  1.00  0.00            
ATOM   3883  C1  CHO   565     219.347 178.827  36.371  1.00  0.00           C
ATOM   3884  C2  CHO   565     219.397 180.927  33.221  1.00  0.00           C
ATOM   3885  ROH CHO   566     161.997  60.277  42.821  1.00  0.00            
ATOM   3886  R1  CHO   566     161.247  59.727  45.521  1.00  0.00            
ATOM   3887  R2  CHO   566     162.697  58.077  47.171  1.00  0.00            
ATOM   3888  R3  CHO   566     162.647  60.227  48.821  1.00  0.00            
ATOM   3889  R4  CHO   566     162.497  57.877  50.621  1.00  0.00            
ATOM   3890  R5  CHO   566     161.147  59.577  50.571  1.00  0.00            
ATOM   3891  C1  CHO   566     162.347  59.827  54.171  1.00  0.00           C
ATOM   3892  C2  CHO   566     162.197  61.577  57.771  1.00  0.00           C
ATOM   3893  ROH CHO   567     100.147  33.477  43.971  1.00  0.00            
ATOM   3894  R1  CHO   567     100.697  32.527  46.621  1.00  0.00            
ATOM   3895  R2  CHO   567      98.847  32.777  48.671  1.00  0.00            
ATOM   3896  R3  CHO   567      99.247  30.077  48.871  1.00  0.00            
ATOM   3897  R4  CHO   567      97.797  30.827  51.321  1.00  0.00            
ATOM   3898  R5  CHO   567      99.697  29.727  51.221  1.00  0.00            
ATOM   3899  C1  CHO   567      97.547  27.177  53.071  1.00  0.00           C
ATOM   3900  C2  CHO   567      96.897  26.027  56.271  1.00  0.00           C
ATOM   3901  ROH CHO   568      12.447 198.177  42.871  1.00  0.00            
ATOM   3902  R1  CHO   568      13.247 196.327  40.871  1.00  0.00            
ATOM   3903  R2  CHO   568      11.797 195.977  38.571  1.00  0.00            
ATOM   3904  R3  CHO   568      14.197 196.477  37.371  1.00  0.00            
ATOM   3905  R4  CHO   568      12.547 195.277  35.271  1.00  0.00            
ATOM   3906  R5  CHO   568      14.497 194.627  35.921  1.00  0.00            
ATOM   3907  C1  CHO   568      15.247 195.377  32.221  1.00  0.00           C
ATOM   3908  C2  CHO   568      15.047 193.177  28.371  1.00  0.00           C
ATOM   3909  ROH CHO   569     150.947  91.777  60.621  1.00  0.00            
ATOM   3910  R1  CHO   569     151.547  90.077  58.421  1.00  0.00            
ATOM   3911  R2  CHO   569     149.547  89.227  56.671  1.00  0.00            
ATOM   3912  R3  CHO   569     151.197  90.277  54.821  1.00  0.00            
ATOM   3913  R4  CHO   569     149.597  88.327  53.321  1.00  0.00            
ATOM   3914  R5  CHO   569     151.747  88.477  53.371  1.00  0.00            
ATOM   3915  C1  CHO   569     151.147  88.827  49.621  1.00  0.00           C
ATOM   3916  C2  CHO   569     150.447  88.227  46.421  1.00  0.00           C
ATOM   3917  ROH CHO   570      66.397 181.377  21.121  1.00  0.00            
ATOM   3918  R1  CHO   570      67.097 181.027  23.821  1.00  0.00            
ATOM   3919  R2  CHO   570      66.297 182.727  25.821  1.00  0.00            
ATOM   3920  R3  CHO   570      65.397 180.477  26.971  1.00  0.00            
ATOM   3921  R4  CHO   570      66.247 182.127  29.221  1.00  0.00            
ATOM   3922  R5  CHO   570      66.847 180.077  28.821  1.00  0.00            
ATOM   3923  C1  CHO   570      65.347 179.627  32.271  1.00  0.00           C
ATOM   3924  C2  CHO   570      67.397 177.627  34.471  1.00  0.00           C
ATOM   3925  ROH CHO   571     170.547  84.777  45.271  1.00  0.00            
ATOM   3926  R1  CHO   571     169.847  85.277  47.971  1.00  0.00            
ATOM   3927  R2  CHO   571     169.747  83.227  49.871  1.00  0.00            
ATOM   3928  R3  CHO   571     171.447  84.827  51.221  1.00  0.00            
ATOM   3929  R4  CHO   571     170.947  82.577  53.021  1.00  0.00            
ATOM   3930  R5  CHO   571     170.747  84.677  53.471  1.00  0.00            
ATOM   3931  C1  CHO   571     173.347  83.677  56.121  1.00  0.00           C
ATOM   3932  C2  CHO   571     173.247  82.477  59.871  1.00  0.00           C
ATOM   3933  ROH CHO   572     178.147 143.477  55.721  1.00  0.00            
ATOM   3934  R1  CHO   572     178.897 144.577  53.221  1.00  0.00            
ATOM   3935  R2  CHO   572     181.497 145.477  52.721  1.00  0.00            
ATOM   3936  R3  CHO   572     181.297 143.777  50.621  1.00  0.00            
ATOM   3937  R4  CHO   572     183.347 145.727  49.821  1.00  0.00            
ATOM   3938  R5  CHO   572     181.547 145.227  48.721  1.00  0.00            
ATOM   3939  C1  CHO   572     184.247 144.327  46.121  1.00  0.00           C
ATOM   3940  C2  CHO   572     185.397 143.677  42.121  1.00  0.00           C
ATOM   3941  ROH CHO   573      27.247 172.427  55.571  1.00  0.00            
ATOM   3942  R1  CHO   573      28.197 170.327  53.921  1.00  0.00            
ATOM   3943  R2  CHO   573      27.097 169.777  51.421  1.00  0.00            
ATOM   3944  R3  CHO   573      29.647 170.077  50.571  1.00  0.00            
ATOM   3945  R4  CHO   573      28.547 167.877  48.921  1.00  0.00            
ATOM   3946  R5  CHO   573      30.347 167.827  50.121  1.00  0.00            
ATOM   3947  C1  CHO   573      31.797 167.027  46.671  1.00  0.00           C
ATOM   3948  C2  CHO   573      32.297 167.327  42.571  1.00  0.00           C
ATOM   3949  ROH CHO   574      96.897 202.977  36.921  1.00  0.00            
ATOM   3950  R1  CHO   574      97.147 202.327  39.671  1.00  0.00            
ATOM   3951  R2  CHO   574      96.997 199.777  40.671  1.00  0.00            
ATOM   3952  R3  CHO   574      99.397 200.377  41.771  1.00  0.00            
ATOM   3953  R4  CHO   574      98.647 197.777  42.921  1.00  0.00            
ATOM   3954  R5  CHO   574      99.197 199.577  44.021  1.00  0.00            
ATOM   3955  C1  CHO   574     101.897 197.177  45.321  1.00  0.00           C
ATOM   3956  C2  CHO   574     105.047 197.377  47.871  1.00  0.00           C
ATOM   3957  ROH CHO   575     186.347  13.427  47.021  1.00  0.00            
ATOM   3958  R1  CHO   575     185.147  13.027  49.571  1.00  0.00            
ATOM   3959  R2  CHO   575     183.797  10.677  50.221  1.00  0.00            
ATOM   3960  R3  CHO   575     185.547  10.677  52.321  1.00  0.00            
ATOM   3961  R4  CHO   575     183.297   9.027  53.221  1.00  0.00            
ATOM   3962  R5  CHO   575     184.097  10.727  54.271  1.00  0.00            
ATOM   3963  C1  CHO   575     184.597   8.077  56.921  1.00  0.00           C
ATOM   3964  C2  CHO   575     184.547   7.727  61.271  1.00  0.00           C
ATOM   3965  ROH CHO   576     111.247 128.677  33.771  1.00  0.00            
ATOM   3966  R1  CHO   576     108.497 128.627  34.371  1.00  0.00            
ATOM   3967  R2  CHO   576     107.497 128.627  36.921  1.00  0.00            
ATOM   3968  R3  CHO   576     106.097 130.777  36.021  1.00  0.00            
ATOM   3969  R4  CHO   576     104.397 129.677  38.121  1.00  0.00            
ATOM   3970  R5  CHO   576     103.797 130.077  36.071  1.00  0.00            
ATOM   3971  C1  CHO   576     101.297 132.227  37.971  1.00  0.00           C
ATOM   3972  C2  CHO   576      97.647 130.627  38.321  1.00  0.00           C
ATOM   3973  ROH CHO   577       5.247 147.377  55.971  1.00  0.00            
ATOM   3974  R1  CHO   577       5.697 145.977  53.571  1.00  0.00            
ATOM   3975  R2  CHO   577       5.047 147.027  51.121  1.00  0.00            
ATOM   3976  R3  CHO   577       7.647 146.527  50.521  1.00  0.00            
ATOM   3977  R4  CHO   577       6.147 145.327  48.321  1.00  0.00            
ATOM   3978  R5  CHO   577       7.647 144.327  49.571  1.00  0.00            
ATOM   3979  C1  CHO   577       9.247 143.827  46.171  1.00  0.00           C
ATOM   3980  C2  CHO   577      12.447 142.377  44.621  1.00  0.00           C
ATOM   3981  ROH CHO   578     116.247 197.827  30.771  1.00  0.00            
ATOM   3982  R1  CHO   578     115.347 200.127  29.421  1.00  0.00            
ATOM   3983  R2  CHO   578     116.897 202.377  29.071  1.00  0.00            
ATOM   3984  R3  CHO   578     116.247 201.977  26.471  1.00  0.00            
ATOM   3985  R4  CHO   578     117.547 204.627  26.521  1.00  0.00            
ATOM   3986  R5  CHO   578     115.547 204.177  25.721  1.00  0.00            
ATOM   3987  C1  CHO   578     117.247 205.627  22.621  1.00  0.00           C
ATOM   3988  C2  CHO   578     117.297 204.477  18.821  1.00  0.00           C
ATOM   3989  ROH CHO   579      31.547   4.977  44.371  1.00  0.00            
ATOM   3990  R1  CHO   579      29.747   4.677  42.171  1.00  0.00            
ATOM   3991  R2  CHO   579      28.697   6.877  40.871  1.00  0.00            
ATOM   3992  R3  CHO   579      29.697   5.627  38.671  1.00  0.00            
ATOM   3993  R4  CHO   579      27.797   7.527  37.571  1.00  0.00            
ATOM   3994  R5  CHO   579      27.847   5.377  37.171  1.00  0.00            
ATOM   3995  C1  CHO   579      28.197   6.677  33.621  1.00  0.00           C
ATOM   3996  C2  CHO   579      27.297   8.827  30.871  1.00  0.00           C
ATOM   3997  ROH CHO   580     112.197  34.777  54.071  1.00  0.00            
ATOM   3998  R1  CHO   580     111.747  36.077  51.571  1.00  0.00            
ATOM   3999  R2  CHO   580     109.247  36.327  50.421  1.00  0.00            
ATOM   4000  R3  CHO   580     109.897  38.977  50.421  1.00  0.00            
ATOM   4001  R4  CHO   580     107.597  38.727  48.621  1.00  0.00            
ATOM   4002  R5  CHO   580     109.547  39.627  48.121  1.00  0.00            
ATOM   4003  C1  CHO   580     107.247  42.627  47.521  1.00  0.00           C
ATOM   4004  C2  CHO   580     105.697  46.077  48.721  1.00  0.00           C
ATOM   4005  ROH CHO   581     201.797 122.377  49.821  1.00  0.00            
ATOM   4006  R1  CHO   581     202.247 124.977  50.921  1.00  0.00            
ATOM   4007  R2  CHO   581     202.147 127.227  49.371  1.00  0.00            
ATOM   4008  R3  CHO   581     200.347 128.027  51.221  1.00  0.00            
ATOM   4009  R4  CHO   581     201.497 130.527  50.221  1.00  0.00            
ATOM   4010  R5  CHO   581     201.397 129.927  52.271  1.00  0.00            
ATOM   4011  C1  CHO   581     199.447 133.177  52.471  1.00  0.00           C
ATOM   4012  C2  CHO   581     197.697 135.177  56.471  1.00  0.00           C
ATOM   4013  ROH CHO   582      32.397  69.427  24.671  1.00  0.00            
ATOM   4014  R1  CHO   582      31.647  70.327  27.271  1.00  0.00            
ATOM   4015  R2  CHO   582      33.447  70.527  29.371  1.00  0.00            
ATOM   4016  R3  CHO   582      32.547  73.077  29.471  1.00  0.00            
ATOM   4017  R4  CHO   582      33.547  72.527  32.171  1.00  0.00            
ATOM   4018  R5  CHO   582      31.547  73.277  31.671  1.00  0.00            
ATOM   4019  C1  CHO   582      32.747  76.127  33.921  1.00  0.00           C
ATOM   4020  C2  CHO   582      33.847  76.377  37.771  1.00  0.00           C
ATOM   4021  ROH CHO   583     167.947  45.927  21.871  1.00  0.00            
ATOM   4022  R1  CHO   583     166.297  46.227  24.171  1.00  0.00            
ATOM   4023  R2  CHO   583     165.297  48.677  24.971  1.00  0.00            
ATOM   4024  R3  CHO   583     162.897  47.427  24.821  1.00  0.00            
ATOM   4025  R4  CHO   583     162.247  50.027  25.871  1.00  0.00            
ATOM   4026  R5  CHO   583     161.747  48.127  26.771  1.00  0.00            
ATOM   4027  C1  CHO   583     158.247  49.627  26.271  1.00  0.00           C
ATOM   4028  C2  CHO   583     155.747  48.477  22.821  1.00  0.00           C
ATOM   4029  ROH CHO   584      43.997  42.227  57.021  1.00  0.00            
ATOM   4030  R1  CHO   584      42.797  43.127  54.621  1.00  0.00            
ATOM   4031  R2  CHO   584      44.247  44.177  52.521  1.00  0.00            
ATOM   4032  R3  CHO   584      42.897  42.277  51.071  1.00  0.00            
ATOM   4033  R4  CHO   584      43.497  44.427  49.171  1.00  0.00            
ATOM   4034  R5  CHO   584      41.547  43.577  49.571  1.00  0.00            
ATOM   4035  C1  CHO   584      41.797  42.777  45.871  1.00  0.00           C
ATOM   4036  C2  CHO   584      40.947  45.177  42.821  1.00  0.00           C
ATOM   4037  ROH CHO   585     121.097 107.577  38.671  1.00  0.00            
ATOM   4038  R1  CHO   585     120.597 108.227  41.371  1.00  0.00            
ATOM   4039  R2  CHO   585     121.597 106.777  43.471  1.00  0.00            
ATOM   4040  R3  CHO   585     122.547 109.227  44.271  1.00  0.00            
ATOM   4041  R4  CHO   585     123.697 107.327  46.171  1.00  0.00            
ATOM   4042  R5  CHO   585     122.547 109.077  46.671  1.00  0.00            
ATOM   4043  C1  CHO   585     125.797 109.877  48.471  1.00  0.00           C
ATOM   4044  C2  CHO   585     129.247 108.627  50.171  1.00  0.00           C
ATOM   4045  ROH CHO   586     205.847  68.277  54.921  1.00  0.00            
ATOM   4046  R1  CHO   586     204.297  68.677  52.571  1.00  0.00            
ATOM   4047  R2  CHO   586     202.997  71.077  52.021  1.00  0.00            
ATOM   4048  R3  CHO   586     204.397  70.877  49.671  1.00  0.00            
ATOM   4049  R4  CHO   586     201.897  72.277  48.971  1.00  0.00            
ATOM   4050  R5  CHO   586     202.697  70.477  48.021  1.00  0.00            
ATOM   4051  C1  CHO   586     202.547  72.777  44.971  1.00  0.00           C
ATOM   4052  C2  CHO   586     200.797  74.277  40.621  1.00  0.00           C
ATOM   4053  ROH CHO   587      48.597 135.327  37.071  1.00  0.00            
ATOM   4054  R1  CHO   587      47.447 135.427  34.521  1.00  0.00            
ATOM   4055  R2  CHO   587      46.697 137.777  33.321  1.00  0.00            
ATOM   4056  R3  CHO   587      48.247 136.877  31.271  1.00  0.00            
ATOM   4057  R4  CHO   587      46.997 139.227  30.171  1.00  0.00            
ATOM   4058  R5  CHO   587      46.997 137.227  29.321  1.00  0.00            
ATOM   4059  C1  CHO   587      48.597 139.177  26.471  1.00  0.00           C
ATOM   4060  C2  CHO   587      46.847 138.777  22.271  1.00  0.00           C
ATOM   4061  ROH CHO   588       5.397  58.677  24.871  1.00  0.00            
ATOM   4062  R1  CHO   588       5.997  60.477  26.971  1.00  0.00            
ATOM   4063  R2  CHO   588       4.397  62.677  27.571  1.00  0.00            
ATOM   4064  R3  CHO   588       4.397  61.577  30.021  1.00  0.00            
ATOM   4065  R4  CHO   588       3.897  64.427  30.471  1.00  0.00            
ATOM   4066  R5  CHO   588       5.447  63.227  31.421  1.00  0.00            
ATOM   4067  C1  CHO   588       3.547  64.427  34.521  1.00  0.00           C
ATOM   4068  C2  CHO   588       5.097  64.227  37.721  1.00  0.00           C
ATOM   4069  ROH CHO   589     207.797  21.927  41.921  1.00  0.00            
ATOM   4070  R1  CHO   589     207.297  23.177  39.421  1.00  0.00            
ATOM   4071  R2  CHO   589     208.597  22.427  37.121  1.00  0.00            
ATOM   4072  R3  CHO   589     206.097  22.177  36.171  1.00  0.00            
ATOM   4073  R4  CHO   589     207.697  22.827  33.821  1.00  0.00            
ATOM   4074  R5  CHO   589     205.897  23.877  34.471  1.00  0.00            
ATOM   4075  C1  CHO   589     204.797  22.877  30.971  1.00  0.00           C
ATOM   4076  C2  CHO   589     205.897  21.777  27.821  1.00  0.00           C
ATOM   4077  ROH CHO   590      62.647 120.277  35.071  1.00  0.00            
ATOM   4078  R1  CHO   590      63.597 118.627  37.221  1.00  0.00            
ATOM   4079  R2  CHO   590      63.947 119.627  39.771  1.00  0.00            
ATOM   4080  R3  CHO   590      62.347 117.527  40.421  1.00  0.00            
ATOM   4081  R4  CHO   590      64.247 117.777  42.671  1.00  0.00            
ATOM   4082  R5  CHO   590      63.847 115.977  41.521  1.00  0.00            
ATOM   4083  C1  CHO   590      62.897 114.777  45.021  1.00  0.00           C
ATOM   4084  C2  CHO   590      64.697 116.027  49.021  1.00  0.00           C
ATOM   4085  ROH CHO   591     146.597 152.027  37.371  1.00  0.00            
ATOM   4086  R1  CHO   591     147.147 151.577  40.121  1.00  0.00            
ATOM   4087  R2  CHO   591     148.497 153.377  41.671  1.00  0.00            
ATOM   4088  R3  CHO   591     146.347 153.177  43.271  1.00  0.00            
ATOM   4089  R4  CHO   591     148.247 154.727  44.821  1.00  0.00            
ATOM   4090  R5  CHO   591     147.247 152.927  45.471  1.00  0.00            
ATOM   4091  C1  CHO   591     146.047 155.377  48.171  1.00  0.00           C
ATOM   4092  C2  CHO   591     144.197 155.427  51.371  1.00  0.00           C
ATOM   4093  ROH CHO   592      28.647  44.477  42.621  1.00  0.00            
ATOM   4094  R1  CHO   592      26.697  43.477  40.771  1.00  0.00            
ATOM   4095  R2  CHO   592      25.497  45.127  38.871  1.00  0.00            
ATOM   4096  R3  CHO   592      26.397  43.227  37.171  1.00  0.00            
ATOM   4097  R4  CHO   592      24.297  44.677  35.671  1.00  0.00            
ATOM   4098  R5  CHO   592      24.447  42.527  35.971  1.00  0.00            
ATOM   4099  C1  CHO   592      24.497  42.627  32.171  1.00  0.00           C
ATOM   4100  C2  CHO   592      24.947  39.877  29.421  1.00  0.00           C
ATOM   4101  ROH CHO   593     168.897 123.327  41.121  1.00  0.00            
ATOM   4102  R1  CHO   593     168.397 122.927  43.871  1.00  0.00            
ATOM   4103  R2  CHO   593     170.247 123.477  45.821  1.00  0.00            
ATOM   4104  R3  CHO   593     168.247 125.027  46.871  1.00  0.00            
ATOM   4105  R4  CHO   593     169.947 124.427  49.171  1.00  0.00            
ATOM   4106  R5  CHO   593     167.797 124.077  49.021  1.00  0.00            
ATOM   4107  C1  CHO   593     167.947 126.427  52.021  1.00  0.00           C
ATOM   4108  C2  CHO   593     168.247 126.627  55.521  1.00  0.00           C
ATOM   4109  ROH CHO   594      13.097  33.727  61.321  1.00  0.00            
ATOM   4110  R1  CHO   594      13.397  35.827  59.421  1.00  0.00            
ATOM   4111  R2  CHO   594      13.547  38.477  60.121  1.00  0.00            
ATOM   4112  R3  CHO   594      15.847  38.427  58.621  1.00  0.00            
ATOM   4113  R4  CHO   594      15.097  41.227  58.671  1.00  0.00            
ATOM   4114  R5  CHO   594      15.497  40.027  56.921  1.00  0.00            
ATOM   4115  C1  CHO   594      18.097  42.777  56.471  1.00  0.00           C
ATOM   4116  C2  CHO   594      16.947  46.827  55.721  1.00  0.00           C
ATOM   4117  ROH CHO   595     114.347 149.477  37.971  1.00  0.00            
ATOM   4118  R1  CHO   595     113.747 147.477  39.821  1.00  0.00            
ATOM   4119  R2  CHO   595     115.647 146.277  41.421  1.00  0.00            
ATOM   4120  R3  CHO   595     113.947 147.027  43.421  1.00  0.00            
ATOM   4121  R4  CHO   595     115.347 144.677  44.471  1.00  0.00            
ATOM   4122  R5  CHO   595     113.197 144.977  44.371  1.00  0.00            
ATOM   4123  C1  CHO   595     113.597 144.477  48.121  1.00  0.00           C
ATOM   4124  C2  CHO   595     112.397 145.527  52.021  1.00  0.00           C
ATOM   4125  ROH CHO   596      38.497   3.677  60.471  1.00  0.00            
ATOM   4126  R1  CHO   596      37.797   2.427  58.071  1.00  0.00            
ATOM   4127  R2  CHO   596      37.897   3.727  55.621  1.00  0.00            
ATOM   4128  R3  CHO   596      39.447   1.627  54.921  1.00  0.00            
ATOM   4129  R4  CHO   596      39.147   3.127  52.471  1.00  0.00            
ATOM   4130  R5  CHO   596      38.697   1.027  52.721  1.00  0.00            
ATOM   4131  C1  CHO   596      41.347   0.827  49.971  1.00  0.00           C
ATOM   4132  C2  CHO   596      43.447  -2.123  47.921  1.00  0.00           C
ATOM   4133  ROH CHO   597     171.297 182.627  40.721  1.00  0.00            
ATOM   4134  R1  CHO   597     171.597 182.577  37.921  1.00  0.00            
ATOM   4135  R2  CHO   597     171.297 180.227  36.421  1.00  0.00            
ATOM   4136  R3  CHO   597     169.497 181.727  35.021  1.00  0.00            
ATOM   4137  R4  CHO   597     169.797 179.277  33.471  1.00  0.00            
ATOM   4138  R5  CHO   597     169.997 181.327  32.721  1.00  0.00            
ATOM   4139  C1  CHO   597     167.197 180.127  30.421  1.00  0.00           C
ATOM   4140  C2  CHO   597     167.147 181.377  26.721  1.00  0.00           C
ATOM   4141  ROH CHO   598      62.897 184.877  51.671  1.00  0.00            
ATOM   4142  R1  CHO   598      61.247 185.577  49.521  1.00  0.00            
ATOM   4143  R2  CHO   598      62.097 185.527  46.921  1.00  0.00            
ATOM   4144  R3  CHO   598      59.897 183.927  46.571  1.00  0.00            
ATOM   4145  R4  CHO   598      60.447 185.027  43.921  1.00  0.00            
ATOM   4146  R5  CHO   598      58.547 185.077  44.971  1.00  0.00            
ATOM   4147  C1  CHO   598      57.447 183.227  41.821  1.00  0.00           C
ATOM   4148  C2  CHO   598      56.897 185.377  37.871  1.00  0.00           C
ATOM   4149  ROH CHO   599      46.747 201.077  41.171  1.00  0.00            
ATOM   4150  R1  CHO   599      47.447 203.227  39.521  1.00  0.00            
ATOM   4151  R2  CHO   599      49.747 203.227  37.921  1.00  0.00            
ATOM   4152  R3  CHO   599      47.997 203.777  35.971  1.00  0.00            
ATOM   4153  R4  CHO   599      50.647 204.127  34.721  1.00  0.00            
ATOM   4154  R5  CHO   599      48.997 205.577  34.721  1.00  0.00            
ATOM   4155  C1  CHO   599      49.497 205.177  30.971  1.00  0.00           C
ATOM   4156  C2  CHO   599      51.097 205.727  27.571  1.00  0.00           C
ATOM   4157  ROH CHO   600     165.097  37.577  26.671  1.00  0.00            
ATOM   4158  R1  CHO   600     166.747  36.827  28.871  1.00  0.00            
ATOM   4159  R2  CHO   600     166.947  38.427  31.121  1.00  0.00            
ATOM   4160  R3  CHO   600     166.197  36.127  32.371  1.00  0.00            
ATOM   4161  R4  CHO   600     166.647  38.077  34.521  1.00  0.00            
ATOM   4162  R5  CHO   600     167.547  36.077  34.371  1.00  0.00            
ATOM   4163  C1  CHO   600     165.797  35.727  37.721  1.00  0.00           C
ATOM   4164  C2  CHO   600     165.247  38.977  40.821  1.00  0.00           C
ATOM   4165  ROH CHO   601     173.697 108.827  55.521  1.00  0.00            
ATOM   4166  R1  CHO   601     175.347 109.827  53.421  1.00  0.00            
ATOM   4167  R2  CHO   601     175.647 108.477  51.021  1.00  0.00            
ATOM   4168  R3  CHO   601     174.897 110.927  49.971  1.00  0.00            
ATOM   4169  R4  CHO   601     175.647 109.277  47.671  1.00  0.00            
ATOM   4170  R5  CHO   601     176.447 111.277  48.171  1.00  0.00            
ATOM   4171  C1  CHO   601     174.997 112.027  44.721  1.00  0.00           C
ATOM   4172  C2  CHO   601     176.397 113.027  41.171  1.00  0.00           C
ATOM   4173  ROH CHO   602      37.347 202.777  42.221  1.00  0.00            
ATOM   4174  R1  CHO   602      38.547 201.377  44.371  1.00  0.00            
ATOM   4175  R2  CHO   602      38.697 202.427  46.921  1.00  0.00            
ATOM   4176  R3  CHO   602      37.547 200.077  47.621  1.00  0.00            
ATOM   4177  R4  CHO   602      39.447 200.627  49.771  1.00  0.00            
ATOM   4178  R5  CHO   602      39.347 198.777  48.571  1.00  0.00            
ATOM   4179  C1  CHO   602      38.797 197.377  52.071  1.00  0.00           C
ATOM   4180  C2  CHO   602      42.397 198.427  52.871  1.00  0.00           C
ATOM   4181  ROH CHO   603     172.997  59.127  25.771  1.00  0.00            
ATOM   4182  R1  CHO   603     173.947  58.777  28.421  1.00  0.00            
ATOM   4183  R2  CHO   603     175.747  60.477  29.621  1.00  0.00            
ATOM   4184  R3  CHO   603     173.847  60.727  31.521  1.00  0.00            
ATOM   4185  R4  CHO   603     176.347  61.227  32.921  1.00  0.00            
ATOM   4186  R5  CHO   603     174.847  59.777  33.471  1.00  0.00            
ATOM   4187  C1  CHO   603     174.897  61.877  36.671  1.00  0.00           C
ATOM   4188  C2  CHO   603     177.347  62.977  39.671  1.00  0.00           C
ATOM   4189  ROH CHO   604      22.047  67.577  43.271  1.00  0.00            
ATOM   4190  R1  CHO   604      20.847  66.877  40.821  1.00  0.00            
ATOM   4191  R2  CHO   604      22.147  67.077  38.421  1.00  0.00            
ATOM   4192  R3  CHO   604      21.447  64.477  38.171  1.00  0.00            
ATOM   4193  R4  CHO   604      21.847  65.377  35.421  1.00  0.00            
ATOM   4194  R5  CHO   604      20.047  64.377  36.221  1.00  0.00            
ATOM   4195  C1  CHO   604      20.997  61.977  33.421  1.00  0.00           C
ATOM   4196  C2  CHO   604      19.997  60.327  29.871  1.00  0.00           C
ATOM   4197  ROH CHO   605     148.347 103.577  40.671  1.00  0.00            
ATOM   4198  R1  CHO   605     146.097 102.777  39.121  1.00  0.00            
ATOM   4199  R2  CHO   605     146.197 102.427  36.371  1.00  0.00            
ATOM   4200  R3  CHO   605     145.247  99.927  37.021  1.00  0.00            
ATOM   4201  R4  CHO   605     144.797 100.227  34.121  1.00  0.00            
ATOM   4202  R5  CHO   605     143.297  99.727  35.571  1.00  0.00            
ATOM   4203  C1  CHO   605     143.097  96.627  33.371  1.00  0.00           C
ATOM   4204  C2  CHO   605     143.497  94.027  30.721  1.00  0.00           C
ATOM   4205  ROH CHO   606     114.097 118.527  55.271  1.00  0.00            
ATOM   4206  R1  CHO   606     113.047 118.077  52.671  1.00  0.00            
ATOM   4207  R2  CHO   606     110.697 116.677  52.271  1.00  0.00            
ATOM   4208  R3  CHO   606     110.047 118.927  50.871  1.00  0.00            
ATOM   4209  R4  CHO   606     107.997 116.927  50.121  1.00  0.00            
ATOM   4210  R5  CHO   606     109.247 118.077  48.771  1.00  0.00            
ATOM   4211  C1  CHO   606     105.797 119.177  47.571  1.00  0.00           C
ATOM   4212  C2  CHO   606     102.947 119.827  43.171  1.00  0.00           C
ATOM   4213  ROH CHO   607     214.797 186.377  29.671  1.00  0.00            
ATOM   4214  R1  CHO   607     214.247 185.527  32.321  1.00  0.00            
ATOM   4215  R2  CHO   607     216.197 185.377  34.271  1.00  0.00            
ATOM   4216  R3  CHO   607     214.447 186.927  35.671  1.00  0.00            
ATOM   4217  R4  CHO   607     215.847 185.377  37.721  1.00  0.00            
ATOM   4218  R5  CHO   607     213.697 185.577  37.421  1.00  0.00            
ATOM   4219  C1  CHO   607     214.047 186.877  41.021  1.00  0.00           C
ATOM   4220  C2  CHO   607     213.247 185.277  44.621  1.00  0.00           C
ATOM   4221  ROH CHO   608       9.397 218.277  46.721  1.00  0.00            
ATOM   4222  R1  CHO   608      10.747 217.977  49.221  1.00  0.00            
ATOM   4223  R2  CHO   608      10.247 219.577  51.421  1.00  0.00            
ATOM   4224  R3  CHO   608       9.797 217.177  52.621  1.00  0.00            
ATOM   4225  R4  CHO   608       9.897 219.127  54.821  1.00  0.00            
ATOM   4226  R5  CHO   608      11.097 217.327  54.671  1.00  0.00            
ATOM   4227  C1  CHO   608       9.297 216.677  57.971  1.00  0.00           C
ATOM   4228  C2  CHO   608       9.097 217.427  61.171  1.00  0.00           C
ATOM   4229  ROH CHO   609     159.347 147.127  35.571  1.00  0.00            
ATOM   4230  R1  CHO   609     160.447 148.327  33.271  1.00  0.00            
ATOM   4231  R2  CHO   609     163.147 148.377  32.771  1.00  0.00            
ATOM   4232  R3  CHO   609     162.397 147.277  30.421  1.00  0.00            
ATOM   4233  R4  CHO   609     164.797 148.827  29.771  1.00  0.00            
ATOM   4234  R5  CHO   609     162.897 148.977  28.771  1.00  0.00            
ATOM   4235  C1  CHO   609     165.047 148.077  25.821  1.00  0.00           C
ATOM   4236  C2  CHO   609     166.747 148.277  21.771  1.00  0.00           C
ATOM   4237  ROH CHO   610     154.147 221.927  42.271  1.00  0.00            
ATOM   4238  R1  CHO   610     153.297 220.527  44.621  1.00  0.00            
ATOM   4239  R2  CHO   610     155.097 219.227  46.271  1.00  0.00            
ATOM   4240  R3  CHO   610     153.947 220.777  48.171  1.00  0.00            
ATOM   4241  R4  CHO   610     155.347 218.627  49.671  1.00  0.00            
ATOM   4242  R5  CHO   610     153.247 219.177  49.871  1.00  0.00            
ATOM   4243  C1  CHO   610     154.447 219.727  53.471  1.00  0.00           C
ATOM   4244  C2  CHO   610     154.747 217.027  56.771  1.00  0.00           C
ATOM   4245  ROH CHO   611     143.447 102.777  49.171  1.00  0.00            
ATOM   4246  R1  CHO   611     144.897 104.277  51.121  1.00  0.00            
ATOM   4247  R2  CHO   611     146.147 106.627  50.571  1.00  0.00            
ATOM   4248  R3  CHO   611     144.647 107.577  52.621  1.00  0.00            
ATOM   4249  R4  CHO   611     147.197 108.927  52.921  1.00  0.00            
ATOM   4250  R5  CHO   611     146.197 107.777  54.471  1.00  0.00            
ATOM   4251  C1  CHO   611     146.397 111.127  56.221  1.00  0.00           C
ATOM   4252  C2  CHO   611     148.747 112.627  57.771  1.00  0.00           C
ATOM   4253  ROH CHO   612      50.997   5.527  28.921  1.00  0.00            
ATOM   4254  R1  CHO   612      51.847   6.377  31.521  1.00  0.00            
ATOM   4255  R2  CHO   612      50.197   6.227  33.721  1.00  0.00            
ATOM   4256  R3  CHO   612      52.297   4.827  34.771  1.00  0.00            
ATOM   4257  R4  CHO   612      50.797   5.827  37.121  1.00  0.00            
ATOM   4258  R5  CHO   612      52.947   6.127  36.721  1.00  0.00            
ATOM   4259  C1  CHO   612      53.097   4.327  40.071  1.00  0.00           C
ATOM   4260  C2  CHO   612      54.447   3.677  43.771  1.00  0.00           C
ATOM   4261  ROH CHO   613     155.697 159.727  39.971  1.00  0.00            
ATOM   4262  R1  CHO   613     157.147 160.427  42.271  1.00  0.00            
ATOM   4263  R2  CHO   613     156.497 162.527  43.921  1.00  0.00            
ATOM   4264  R3  CHO   613     156.497 160.627  45.871  1.00  0.00            
ATOM   4265  R4  CHO   613     155.597 163.077  47.221  1.00  0.00            
ATOM   4266  R5  CHO   613     157.247 161.777  47.821  1.00  0.00            
ATOM   4267  C1  CHO   613     155.097 161.577  50.971  1.00  0.00           C
ATOM   4268  C2  CHO   613     152.697 161.177  54.121  1.00  0.00           C
ATOM   4269  ROH CHO   614      60.697 172.177  19.621  1.00  0.00            
ATOM   4270  R1  CHO   614      60.647 170.377  21.771  1.00  0.00            
ATOM   4271  R2  CHO   614      62.947 169.127  22.771  1.00  0.00            
ATOM   4272  R3  CHO   614      62.097 170.177  25.121  1.00  0.00            
ATOM   4273  R4  CHO   614      62.997 167.477  25.771  1.00  0.00            
ATOM   4274  R5  CHO   614      61.097 168.377  26.271  1.00  0.00            
ATOM   4275  C1  CHO   614      62.297 167.477  29.771  1.00  0.00           C
ATOM   4276  C2  CHO   614      62.497 165.277  32.521  1.00  0.00           C
ATOM   4277  ROH CHO   615     127.747 225.177  37.321  1.00  0.00            
ATOM   4278  R1  CHO   615     127.947 225.427  34.471  1.00  0.00            
ATOM   4279  R2  CHO   615     125.747 225.627  32.821  1.00  0.00            
ATOM   4280  R3  CHO   615     126.997 227.877  31.971  1.00  0.00            
ATOM   4281  R4  CHO   615     125.547 226.927  29.621  1.00  0.00            
ATOM   4282  R5  CHO   615     127.647 227.427  29.721  1.00  0.00            
ATOM   4283  C1  CHO   615     126.597 229.827  26.971  1.00  0.00           C
ATOM   4284  C2  CHO   615     129.297 228.627  23.471  1.00  0.00           C
ATOM   4285  ROH CHO   616      10.747 136.877  28.271  1.00  0.00            
ATOM   4286  R1  CHO   616      10.747 137.527  31.021  1.00  0.00            
ATOM   4287  R2  CHO   616      10.497 135.627  33.021  1.00  0.00            
ATOM   4288  R3  CHO   616      12.797 136.777  33.921  1.00  0.00            
ATOM   4289  R4  CHO   616      11.397 135.877  36.371  1.00  0.00            
ATOM   4290  R5  CHO   616      12.147 137.877  35.971  1.00  0.00            
ATOM   4291  C1  CHO   616      14.097 137.077  39.121  1.00  0.00           C
ATOM   4292  C2  CHO   616      13.697 136.727  43.471  1.00  0.00           C
ATOM   4293  ROH CHO   617     209.147 216.327  31.621  1.00  0.00            
ATOM   4294  R1  CHO   617     209.597 216.977  34.371  1.00  0.00            
ATOM   4295  R2  CHO   617     211.747 218.527  35.171  1.00  0.00            
ATOM   4296  R3  CHO   617     209.797 220.027  36.321  1.00  0.00            
ATOM   4297  R4  CHO   617     211.897 219.927  38.371  1.00  0.00            
ATOM   4298  R5  CHO   617     209.797 219.377  38.621  1.00  0.00            
ATOM   4299  C1  CHO   617     210.147 222.127  41.271  1.00  0.00           C
ATOM   4300  C2  CHO   617     210.547 222.327  45.121  1.00  0.00           C
ATOM   4301  ROH CHO   618      56.947  58.427  38.221  1.00  0.00            
ATOM   4302  R1  CHO   618      57.997  57.427  35.771  1.00  0.00            
ATOM   4303  R2  CHO   618      57.847  54.777  35.021  1.00  0.00            
ATOM   4304  R3  CHO   618      56.747  55.827  32.771  1.00  0.00            
ATOM   4305  R4  CHO   618      58.447  53.627  31.821  1.00  0.00            
ATOM   4306  R5  CHO   618      58.497  55.677  31.171  1.00  0.00            
ATOM   4307  C1  CHO   618      57.747  53.927  27.871  1.00  0.00           C
ATOM   4308  C2  CHO   618      60.047  52.627  25.471  1.00  0.00           C
ATOM   4309  ROH CHO   619      36.297  31.927  27.271  1.00  0.00            
ATOM   4310  R1  CHO   619      37.297  32.977  29.721  1.00  0.00            
ATOM   4311  R2  CHO   619      35.647  33.527  31.871  1.00  0.00            
ATOM   4312  R3  CHO   619      37.347  31.877  33.171  1.00  0.00            
ATOM   4313  R4  CHO   619      36.197  33.577  35.271  1.00  0.00            
ATOM   4314  R5  CHO   619      38.297  33.277  34.871  1.00  0.00            
ATOM   4315  C1  CHO   619      38.147  32.077  38.521  1.00  0.00           C
ATOM   4316  C2  CHO   619      38.647  28.977  40.871  1.00  0.00           C
ATOM   4317  ROH CHO   620     116.047 162.277  38.821  1.00  0.00            
ATOM   4318  R1  CHO   620     114.297 160.927  40.571  1.00  0.00            
ATOM   4319  R2  CHO   620     114.747 158.327  41.371  1.00  0.00            
ATOM   4320  R3  CHO   620     114.597 159.377  43.871  1.00  0.00            
ATOM   4321  R4  CHO   620     113.497 156.627  44.121  1.00  0.00            
ATOM   4322  R5  CHO   620     112.497 158.477  44.721  1.00  0.00            
ATOM   4323  C1  CHO   620     112.597 156.677  48.071  1.00  0.00           C
ATOM   4324  C2  CHO   620     110.347 157.077  50.421  1.00  0.00           C
ATOM   4325  ROH CHO   621     179.297  96.627  26.071  1.00  0.00            
ATOM   4326  R1  CHO   621     178.447  98.127  28.321  1.00  0.00            
ATOM   4327  R2  CHO   621     177.397  96.927  30.571  1.00  0.00            
ATOM   4328  R3  CHO   621     179.347  98.377  31.821  1.00  0.00            
ATOM   4329  R4  CHO   621     177.347  97.827  33.921  1.00  0.00            
ATOM   4330  R5  CHO   621     178.147  99.777  33.371  1.00  0.00            
ATOM   4331  C1  CHO   621     179.147  99.677  37.021  1.00  0.00           C
ATOM   4332  C2  CHO   621     179.547 101.427  41.321  1.00  0.00           C
ATOM   4333  ROH CHO   622     182.547   0.577  40.221  1.00  0.00            
ATOM   4334  R1  CHO   622     182.147   2.177  37.921  1.00  0.00            
ATOM   4335  R2  CHO   622     183.347   4.627  37.621  1.00  0.00            
ATOM   4336  R3  CHO   622     184.247   3.527  35.271  1.00  0.00            
ATOM   4337  R4  CHO   622     183.397   6.227  34.521  1.00  0.00            
ATOM   4338  R5  CHO   622     182.747   4.377  33.621  1.00  0.00            
ATOM   4339  C1  CHO   622     184.247   6.127  30.571  1.00  0.00           C
ATOM   4340  C2  CHO   622     187.347   6.527  27.471  1.00  0.00           C
ATOM   4341  ROH CHO   623     192.447 142.427  41.471  1.00  0.00            
ATOM   4342  R1  CHO   623     193.897 141.877  43.871  1.00  0.00            
ATOM   4343  R2  CHO   623     194.497 143.877  45.721  1.00  0.00            
ATOM   4344  R3  CHO   623     193.297 142.177  47.471  1.00  0.00            
ATOM   4345  R4  CHO   623     194.947 143.927  49.121  1.00  0.00            
ATOM   4346  R5  CHO   623     194.997 141.777  49.121  1.00  0.00            
ATOM   4347  C1  CHO   623     194.047 142.377  52.771  1.00  0.00           C
ATOM   4348  C2  CHO   623     196.897 140.677  55.971  1.00  0.00           C
ATOM   4349  ROH CHO   624     144.097 129.627  55.371  1.00  0.00            
ATOM   4350  R1  CHO   624     145.147 129.127  52.771  1.00  0.00            
ATOM   4351  R2  CHO   624     144.997 126.627  51.571  1.00  0.00            
ATOM   4352  R3  CHO   624     143.797 128.027  49.571  1.00  0.00            
ATOM   4353  R4  CHO   624     145.397 125.977  48.171  1.00  0.00            
ATOM   4354  R5  CHO   624     145.497 128.127  47.821  1.00  0.00            
ATOM   4355  C1  CHO   624     144.547 126.927  44.321  1.00  0.00           C
ATOM   4356  C2  CHO   624     144.497 123.927  42.621  1.00  0.00           C
ATOM   4357  ROH CHO   625     121.697  96.577  60.571  1.00  0.00            
ATOM   4358  R1  CHO   625     121.797  99.127  59.271  1.00  0.00            
ATOM   4359  R2  CHO   625     122.547  99.377  56.621  1.00  0.00            
ATOM   4360  R3  CHO   625     120.197 100.727  56.421  1.00  0.00            
ATOM   4361  R4  CHO   625     121.847 101.927  54.371  1.00  0.00            
ATOM   4362  R5  CHO   625     120.797 102.977  55.971  1.00  0.00            
ATOM   4363  C1  CHO   625     119.247 104.627  52.871  1.00  0.00           C
ATOM   4364  C2  CHO   625     116.297 106.777  52.971  1.00  0.00           C
ATOM   4365  ROH CHO   626      35.597 224.727  40.671  1.00  0.00            
ATOM   4366  R1  CHO   626      34.097 223.727  38.471  1.00  0.00            
ATOM   4367  R2  CHO   626      31.797 224.927  37.571  1.00  0.00            
ATOM   4368  R3  CHO   626      33.097 224.877  35.171  1.00  0.00            
ATOM   4369  R4  CHO   626      30.297 225.327  34.471  1.00  0.00            
ATOM   4370  R5  CHO   626      31.597 223.727  33.721  1.00  0.00            
ATOM   4371  C1  CHO   626      30.647 225.477  30.421  1.00  0.00           C
ATOM   4372  C2  CHO   626      26.597 227.827  28.821  1.00  0.00           C
ATOM   4373  ROH CHO   627     217.047  62.927  26.021  1.00  0.00            
ATOM   4374  R1  CHO   627     217.747  64.027  28.571  1.00  0.00            
ATOM   4375  R2  CHO   627     216.247  63.677  30.821  1.00  0.00            
ATOM   4376  R3  CHO   627     218.597  62.777  31.871  1.00  0.00            
ATOM   4377  R4  CHO   627     216.597  62.227  33.971  1.00  0.00            
ATOM   4378  R5  CHO   627     218.497  63.327  34.171  1.00  0.00            
ATOM   4379  C1  CHO   627     219.047  60.527  36.721  1.00  0.00           C
ATOM   4380  C2  CHO   627     220.647  56.927  37.171  1.00  0.00           C
ATOM   4381  ROH CHO   628     142.797  50.277  45.621  1.00  0.00            
ATOM   4382  R1  CHO   628     140.347  51.527  46.371  1.00  0.00            
ATOM   4383  R2  CHO   628     138.597  50.377  48.221  1.00  0.00            
ATOM   4384  R3  CHO   628     138.897  52.777  49.471  1.00  0.00            
ATOM   4385  R4  CHO   628     136.297  51.727  50.421  1.00  0.00            
ATOM   4386  R5  CHO   628     136.647  53.677  49.521  1.00  0.00            
ATOM   4387  C1  CHO   628     135.247  54.727  52.871  1.00  0.00           C
ATOM   4388  C2  CHO   628     134.697  57.827  54.771  1.00  0.00           C
ATOM   4389  ROH CHO   629     223.047 204.427  59.121  1.00  0.00            
ATOM   4390  R1  CHO   629     221.997 206.677  57.771  1.00  0.00            
ATOM   4391  R2  CHO   629     219.347 206.777  56.971  1.00  0.00            
ATOM   4392  R3  CHO   629     219.397 209.127  58.371  1.00  0.00            
ATOM   4393  R4  CHO   629     216.747 209.077  57.121  1.00  0.00            
ATOM   4394  R5  CHO   629     218.197 210.677  57.021  1.00  0.00            
ATOM   4395  C1  CHO   629     215.247 212.577  58.521  1.00  0.00           C
ATOM   4396  C2  CHO   629     213.047 211.877  61.121  1.00  0.00           C
ATOM   4397  ROH CHO   630      92.747 168.127  41.271  1.00  0.00            
ATOM   4398  R1  CHO   630      92.497 165.827  42.871  1.00  0.00            
ATOM   4399  R2  CHO   630      94.097 163.627  42.521  1.00  0.00            
ATOM   4400  R3  CHO   630      94.647 164.027  45.171  1.00  0.00            
ATOM   4401  R4  CHO   630      96.397 161.827  44.371  1.00  0.00            
ATOM   4402  R5  CHO   630      94.997 161.777  46.021  1.00  0.00            
ATOM   4403  C1  CHO   630      98.247 161.127  47.921  1.00  0.00           C
ATOM   4404  C2  CHO   630      99.197 160.677  51.021  1.00  0.00           C
ATOM   4405  ROH CHO   631      81.347 207.027  36.121  1.00  0.00            
ATOM   4406  R1  CHO   631      83.797 206.277  37.321  1.00  0.00            
ATOM   4407  R2  CHO   631      85.497 208.127  38.471  1.00  0.00            
ATOM   4408  R3  CHO   631      85.297 206.427  40.621  1.00  0.00            
ATOM   4409  R4  CHO   631      87.747 207.927  41.121  1.00  0.00            
ATOM   4410  R5  CHO   631      87.547 205.777  41.071  1.00  0.00            
ATOM   4411  C1  CHO   631      88.847 206.227  44.621  1.00  0.00           C
ATOM   4412  C2  CHO   631      88.397 204.477  47.821  1.00  0.00           C
ATOM   4413  ROH CHO   632     106.297 192.627  22.421  1.00  0.00            
ATOM   4414  R1  CHO   632     106.797 193.477  25.071  1.00  0.00            
ATOM   4415  R2  CHO   632     108.397 192.077  26.771  1.00  0.00            
ATOM   4416  R3  CHO   632     109.647 194.427  27.021  1.00  0.00            
ATOM   4417  R4  CHO   632     109.947 193.177  29.671  1.00  0.00            
ATOM   4418  R5  CHO   632     109.197 195.177  29.271  1.00  0.00            
ATOM   4419  C1  CHO   632     112.097 196.027  31.571  1.00  0.00           C
ATOM   4420  C2  CHO   632     113.497 197.477  35.321  1.00  0.00           C
ATOM   4421  ROH CHO   633      35.697 172.177  23.271  1.00  0.00            
ATOM   4422  R1  CHO   633      37.197 173.127  25.471  1.00  0.00            
ATOM   4423  R2  CHO   633      36.647 175.527  26.721  1.00  0.00            
ATOM   4424  R3  CHO   633      36.597 173.977  28.971  1.00  0.00            
ATOM   4425  R4  CHO   633      37.447 176.577  29.921  1.00  0.00            
ATOM   4426  R5  CHO   633      38.447 174.677  30.271  1.00  0.00            
ATOM   4427  C1  CHO   633      37.797 175.777  33.871  1.00  0.00           C
ATOM   4428  C2  CHO   633      37.547 176.627  37.971  1.00  0.00           C
ATOM   4429  ROH CHO   634     159.447  86.677  61.371  1.00  0.00            
ATOM   4430  R1  CHO   634     160.397  85.277  59.071  1.00  0.00            
ATOM   4431  R2  CHO   634     158.697  84.527  57.021  1.00  0.00            
ATOM   4432  R3  CHO   634     160.497  85.877  55.521  1.00  0.00            
ATOM   4433  R4  CHO   634     159.597  83.727  53.771  1.00  0.00            
ATOM   4434  R5  CHO   634     161.647  84.177  54.271  1.00  0.00            
ATOM   4435  C1  CHO   634     161.797  84.527  50.471  1.00  0.00           C
ATOM   4436  C2  CHO   634     159.897  84.677  46.571  1.00  0.00           C
ATOM   4437  ROH CHO   635     115.147 123.027  53.921  1.00  0.00            
ATOM   4438  R1  CHO   635     117.597 121.627  53.971  1.00  0.00            
ATOM   4439  R2  CHO   635     119.947 122.727  53.021  1.00  0.00            
ATOM   4440  R3  CHO   635     120.847 122.127  55.521  1.00  0.00            
ATOM   4441  R4  CHO   635     123.297 122.527  53.921  1.00  0.00            
ATOM   4442  R5  CHO   635     122.847 120.777  55.121  1.00  0.00            
ATOM   4443  C1  CHO   635     126.097 121.877  56.821  1.00  0.00           C
ATOM   4444  C2  CHO   635     129.497 121.777  59.871  1.00  0.00           C
ATOM   4445  ROH CHO   636      14.597 155.127  46.221  1.00  0.00            
ATOM   4446  R1  CHO   636      14.647 153.627  48.621  1.00  0.00            
ATOM   4447  R2  CHO   636      16.197 154.277  50.771  1.00  0.00            
ATOM   4448  R3  CHO   636      13.847 154.177  52.121  1.00  0.00            
ATOM   4449  R4  CHO   636      15.847 153.127  54.021  1.00  0.00            
ATOM   4450  R5  CHO   636      13.997 152.127  53.371  1.00  0.00            
ATOM   4451  C1  CHO   636      13.397 152.327  57.171  1.00  0.00           C
ATOM   4452  C2  CHO   636      12.447 150.927  61.771  1.00  0.00           C
ATOM   4453  ROH CHO   637     207.447  57.477  53.621  1.00  0.00            
ATOM   4454  R1  CHO   637     209.997  57.377  52.421  1.00  0.00            
ATOM   4455  R2  CHO   637     211.447  59.627  51.771  1.00  0.00            
ATOM   4456  R3  CHO   637     213.397  58.477  53.321  1.00  0.00            
ATOM   4457  R4  CHO   637     214.797  60.427  51.721  1.00  0.00            
ATOM   4458  R5  CHO   637     215.297  58.327  51.871  1.00  0.00            
ATOM   4459  C1  CHO   637     218.547  59.877  53.121  1.00  0.00           C
ATOM   4460  C2  CHO   637     220.247  61.327  56.221  1.00  0.00           C
ATOM   4461  ROH CHO   638     211.847 191.477  30.471  1.00  0.00            
ATOM   4462  R1  CHO   638     211.297 192.077  33.221  1.00  0.00            
ATOM   4463  R2  CHO   638     211.897 190.327  35.271  1.00  0.00            
ATOM   4464  R3  CHO   638     213.297 192.477  36.221  1.00  0.00            
ATOM   4465  R4  CHO   638     213.547 190.427  38.271  1.00  0.00            
ATOM   4466  R5  CHO   638     212.847 192.427  38.571  1.00  0.00            
ATOM   4467  C1  CHO   638     215.797 192.477  40.971  1.00  0.00           C
ATOM   4468  C2  CHO   638     217.447 195.977  42.171  1.00  0.00           C
ATOM   4469  ROH CHO   639     216.047  99.177  39.971  1.00  0.00            
ATOM   4470  R1  CHO   639     216.247 101.627  38.521  1.00  0.00            
ATOM   4471  R2  CHO   639     218.647 102.677  37.671  1.00  0.00            
ATOM   4472  R3  CHO   639     217.447 102.627  35.221  1.00  0.00            
ATOM   4473  R4  CHO   639     219.497 104.727  35.021  1.00  0.00            
ATOM   4474  R5  CHO   639     217.347 104.927  34.621  1.00  0.00            
ATOM   4475  C1  CHO   639     218.847 105.877  31.221  1.00  0.00           C
ATOM   4476  C2  CHO   639     220.097 107.477  28.121  1.00  0.00           C
ATOM   4477  ROH CHO   640      91.197  54.927  42.321  1.00  0.00            
ATOM   4478  R1  CHO   640      89.747  55.877  44.571  1.00  0.00            
ATOM   4479  R2  CHO   640      90.697  55.627  47.171  1.00  0.00            
ATOM   4480  R3  CHO   640      90.297  58.327  47.221  1.00  0.00            
ATOM   4481  R4  CHO   640      90.297  57.527  50.021  1.00  0.00            
ATOM   4482  R5  CHO   640      88.747  58.677  48.971  1.00  0.00            
ATOM   4483  C1  CHO   640      89.647  61.127  51.771  1.00  0.00           C
ATOM   4484  C2  CHO   640      90.847  62.627  54.771  1.00  0.00           C
ATOM   4485  ROH CHO   641      75.297 101.327  27.671  1.00  0.00            
ATOM   4486  R1  CHO   641      77.297  99.527  28.521  1.00  0.00            
ATOM   4487  R2  CHO   641      79.097  98.377  26.821  1.00  0.00            
ATOM   4488  R3  CHO   641      80.897  99.427  28.521  1.00  0.00            
ATOM   4489  R4  CHO   641      82.397  97.327  27.021  1.00  0.00            
ATOM   4490  R5  CHO   641      82.247  97.527  29.221  1.00  0.00            
ATOM   4491  C1  CHO   641      85.997  97.727  28.771  1.00  0.00           C
ATOM   4492  C2  CHO   641      87.197  97.477  25.221  1.00  0.00           C
ATOM   4493  ROH CHO   642      92.497 213.477  50.571  1.00  0.00            
ATOM   4494  R1  CHO   642      94.547 214.177  48.771  1.00  0.00            
ATOM   4495  R2  CHO   642      95.697 216.727  48.771  1.00  0.00            
ATOM   4496  R3  CHO   642      97.997 215.327  49.021  1.00  0.00            
ATOM   4497  R4  CHO   642      98.847 218.077  48.571  1.00  0.00            
ATOM   4498  R5  CHO   642      99.497 216.327  47.421  1.00  0.00            
ATOM   4499  C1  CHO   642     102.847 217.577  48.671  1.00  0.00           C
ATOM   4500  C2  CHO   642     105.297 218.677  51.721  1.00  0.00           C
ATOM   4501  ROH CHO   643       5.697 159.027  58.471  1.00  0.00            
ATOM   4502  R1  CHO   643       5.847 158.727  55.621  1.00  0.00            
ATOM   4503  R2  CHO   643       4.747 160.577  53.921  1.00  0.00            
ATOM   4504  R3  CHO   643       7.247 160.677  52.871  1.00  0.00            
ATOM   4505  R4  CHO   643       5.597 162.027  50.871  1.00  0.00            
ATOM   4506  R5  CHO   643       6.897 160.327  50.521  1.00  0.00            
ATOM   4507  C1  CHO   643       8.397 162.927  48.121  1.00  0.00           C
ATOM   4508  C2  CHO   643       9.047 162.377  44.771  1.00  0.00           C
ATOM   4509  ROH CHO   644     157.047 183.477  56.921  1.00  0.00            
ATOM   4510  R1  CHO   644     157.997 182.477  54.421  1.00  0.00            
ATOM   4511  R2  CHO   644     158.197 184.027  52.171  1.00  0.00            
ATOM   4512  R3  CHO   644     160.747 183.127  52.171  1.00  0.00            
ATOM   4513  R4  CHO   644     160.297 184.077  49.421  1.00  0.00            
ATOM   4514  R5  CHO   644     161.047 182.077  50.021  1.00  0.00            
ATOM   4515  C1  CHO   644     163.947 183.227  47.821  1.00  0.00           C
ATOM   4516  C2  CHO   644     163.797 181.227  44.821  1.00  0.00           C
ATOM   4517  ROH CHO   645      44.697 106.877  49.421  1.00  0.00            
ATOM   4518  R1  CHO   645      45.147 107.577  46.721  1.00  0.00            
ATOM   4519  R2  CHO   645      46.147 105.777  44.871  1.00  0.00            
ATOM   4520  R3  CHO   645      43.947 106.427  43.471  1.00  0.00            
ATOM   4521  R4  CHO   645      45.897 105.727  41.421  1.00  0.00            
ATOM   4522  R5  CHO   645      44.747 107.577  41.521  1.00  0.00            
ATOM   4523  C1  CHO   645      43.647 106.327  38.121  1.00  0.00           C
ATOM   4524  C2  CHO   645      40.497 108.827  36.121  1.00  0.00           C
ATOM   4525  ROH CHO   646     185.847 200.077  40.671  1.00  0.00            
ATOM   4526  R1  CHO   646     184.447 198.527  38.771  1.00  0.00            
ATOM   4527  R2  CHO   646     181.797 199.027  38.071  1.00  0.00            
ATOM   4528  R3  CHO   646     182.847 199.127  35.571  1.00  0.00            
ATOM   4529  R4  CHO   646     180.047 200.027  35.271  1.00  0.00            
ATOM   4530  R5  CHO   646     180.997 198.427  34.171  1.00  0.00            
ATOM   4531  C1  CHO   646     179.947 200.677  31.271  1.00  0.00           C
ATOM   4532  C2  CHO   646     178.947 199.527  27.971  1.00  0.00           C
ATOM   4533  ROH CHO   647     204.597 128.127  22.171  1.00  0.00            
ATOM   4534  R1  CHO   647     204.147 128.327  24.921  1.00  0.00            
ATOM   4535  R2  CHO   647     206.047 127.577  26.821  1.00  0.00            
ATOM   4536  R3  CHO   647     205.647 130.127  27.721  1.00  0.00            
ATOM   4537  R4  CHO   647     205.397 128.427  30.121  1.00  0.00            
ATOM   4538  R5  CHO   647     203.947 129.877  29.421  1.00  0.00            
ATOM   4539  C1  CHO   647     204.697 131.277  32.921  1.00  0.00           C
ATOM   4540  C2  CHO   647     203.347 133.327  35.921  1.00  0.00           C
ATOM   4541  ROH CHO   648     149.847 212.227  55.121  1.00  0.00            
ATOM   4542  R1  CHO   648     149.297 210.977  52.621  1.00  0.00            
ATOM   4543  R2  CHO   648     148.297 212.377  50.471  1.00  0.00            
ATOM   4544  R3  CHO   648     150.447 211.377  49.221  1.00  0.00            
ATOM   4545  R4  CHO   648     148.847 212.577  47.071  1.00  0.00            
ATOM   4546  R5  CHO   648     149.597 210.527  47.121  1.00  0.00            
ATOM   4547  C1  CHO   648     151.197 211.727  43.921  1.00  0.00           C
ATOM   4548  C2  CHO   648     152.297 210.927  41.171  1.00  0.00           C
ATOM   4549  ROH CHO   649     207.247   8.777  41.021  1.00  0.00            
ATOM   4550  R1  CHO   649     209.497   8.577  39.371  1.00  0.00            
ATOM   4551  R2  CHO   649     210.747   6.177  38.771  1.00  0.00            
ATOM   4552  R3  CHO   649     210.347   6.977  36.221  1.00  0.00            
ATOM   4553  R4  CHO   649     212.397   4.877  36.021  1.00  0.00            
ATOM   4554  R5  CHO   649     212.547   6.927  35.221  1.00  0.00            
ATOM   4555  C1  CHO   649     213.047   4.927  32.021  1.00  0.00           C
ATOM   4556  C2  CHO   649     212.697   5.027  28.121  1.00  0.00           C
ATOM   4557  ROH CHO   650      52.547  61.027  24.471  1.00  0.00            
ATOM   4558  R1  CHO   650      52.747  60.777  27.271  1.00  0.00            
ATOM   4559  R2  CHO   650      53.597  62.827  28.921  1.00  0.00            
ATOM   4560  R3  CHO   650      51.247  62.277  30.221  1.00  0.00            
ATOM   4561  R4  CHO   650      53.097  63.177  32.321  1.00  0.00            
ATOM   4562  R5  CHO   650      51.947  61.327  32.271  1.00  0.00            
ATOM   4563  C1  CHO   650      50.597  62.877  35.521  1.00  0.00           C
ATOM   4564  C2  CHO   650      48.397  60.927  38.421  1.00  0.00           C
ATOM   4565  ROH CHO   651      71.947 183.177  40.071  1.00  0.00            
ATOM   4566  R1  CHO   651      72.197 183.327  42.871  1.00  0.00            
ATOM   4567  R2  CHO   651      73.197 185.577  44.171  1.00  0.00            
ATOM   4568  R3  CHO   651      70.897 185.377  45.571  1.00  0.00            
ATOM   4569  R4  CHO   651      72.847 186.527  47.471  1.00  0.00            
ATOM   4570  R5  CHO   651      71.597 184.727  47.771  1.00  0.00            
ATOM   4571  C1  CHO   651      70.447 186.877  50.721  1.00  0.00           C
ATOM   4572  C2  CHO   651      73.897 185.677  52.671  1.00  0.00           C
ATOM   4573  ROH CHO   652      65.847   6.477  44.471  1.00  0.00            
ATOM   4574  R1  CHO   652      65.997   7.377  47.171  1.00  0.00            
ATOM   4575  R2  CHO   652      65.797   5.627  49.271  1.00  0.00            
ATOM   4576  R3  CHO   652      68.147   6.777  50.021  1.00  0.00            
ATOM   4577  R4  CHO   652      67.047   5.727  52.521  1.00  0.00            
ATOM   4578  R5  CHO   652      67.647   7.777  52.171  1.00  0.00            
ATOM   4579  C1  CHO   652      69.947   6.877  55.071  1.00  0.00           C
ATOM   4580  C2  CHO   652      67.847   7.427  58.371  1.00  0.00           C
ATOM   4581  ROH CHO   653     200.397  21.427  28.221  1.00  0.00            
ATOM   4582  R1  CHO   653     200.147  21.577  31.021  1.00  0.00            
ATOM   4583  R2  CHO   653     200.447  19.377  32.671  1.00  0.00            
ATOM   4584  R3  CHO   653     202.347  20.927  33.871  1.00  0.00            
ATOM   4585  R4  CHO   653     200.797  19.727  36.071  1.00  0.00            
ATOM   4586  R5  CHO   653     201.197  21.877  35.771  1.00  0.00            
ATOM   4587  C1  CHO   653     202.747  21.427  39.221  1.00  0.00           C
ATOM   4588  C2  CHO   653     203.347  19.677  43.271  1.00  0.00           C
ATOM   4589  ROH CHO   654      33.997 150.827  26.221  1.00  0.00            
ATOM   4590  R1  CHO   654      33.747 150.027  28.921  1.00  0.00            
ATOM   4591  R2  CHO   654      35.697 150.477  30.821  1.00  0.00            
ATOM   4592  R3  CHO   654      33.697 151.677  32.171  1.00  0.00            
ATOM   4593  R4  CHO   654      35.497 150.577  34.271  1.00  0.00            
ATOM   4594  R5  CHO   654      33.347 150.227  34.071  1.00  0.00            
ATOM   4595  C1  CHO   654      33.447 151.777  37.571  1.00  0.00           C
ATOM   4596  C2  CHO   654      34.197 153.827  41.221  1.00  0.00           C
ATOM   4597  ROH CHO   655     141.297 183.477  34.971  1.00  0.00            
ATOM   4598  R1  CHO   655     138.597 182.577  35.171  1.00  0.00            
ATOM   4599  R2  CHO   655     137.547 181.477  37.471  1.00  0.00            
ATOM   4600  R3  CHO   655     135.647 183.427  37.121  1.00  0.00            
ATOM   4601  R4  CHO   655     134.697 181.827  39.371  1.00  0.00            
ATOM   4602  R5  CHO   655     133.597 182.327  37.571  1.00  0.00            
ATOM   4603  C1  CHO   655     131.247 183.827  40.121  1.00  0.00           C
ATOM   4604  C2  CHO   655     131.097 183.377  44.071  1.00  0.00           C
ATOM   4605  ROH CHO   656     141.997 224.077  41.621  1.00  0.00            
ATOM   4606  R1  CHO   656     141.497 223.027  44.171  1.00  0.00            
ATOM   4607  R2  CHO   656     142.697 220.627  45.071  1.00  0.00            
ATOM   4608  R3  CHO   656     143.497 222.227  47.121  1.00  0.00            
ATOM   4609  R4  CHO   656     143.897 219.477  48.071  1.00  0.00            
ATOM   4610  R5  CHO   656     142.797 221.077  49.071  1.00  0.00            
ATOM   4611  C1  CHO   656     145.397 220.277  51.771  1.00  0.00           C
ATOM   4612  C2  CHO   656     142.947 220.327  54.521  1.00  0.00           C
ATOM   4613  ROH CHO   657     200.847 129.927  39.571  1.00  0.00            
ATOM   4614  R1  CHO   657     203.047 128.927  38.071  1.00  0.00            
ATOM   4615  R2  CHO   657     203.397 126.227  37.621  1.00  0.00            
ATOM   4616  R3  CHO   657     203.497 127.027  35.021  1.00  0.00            
ATOM   4617  R4  CHO   657     204.697 124.327  35.021  1.00  0.00            
ATOM   4618  R5  CHO   657     205.597 126.177  34.221  1.00  0.00            
ATOM   4619  C1  CHO   657     205.597 124.027  31.071  1.00  0.00           C
ATOM   4620  C2  CHO   657     206.497 123.077  27.871  1.00  0.00           C
ATOM   4621  ROH CHO   658     198.547   3.377  45.671  1.00  0.00            
ATOM   4622  R1  CHO   658     198.297   5.177  47.871  1.00  0.00            
ATOM   4623  R2  CHO   658     197.747   4.327  50.421  1.00  0.00            
ATOM   4624  R3  CHO   658     199.947   5.777  51.021  1.00  0.00            
ATOM   4625  R4  CHO   658     198.447   5.627  53.521  1.00  0.00            
ATOM   4626  R5  CHO   658     199.197   7.427  52.571  1.00  0.00            
ATOM   4627  C1  CHO   658     200.947   7.777  55.921  1.00  0.00           C
ATOM   4628  C2  CHO   658     199.297   8.577  59.271  1.00  0.00           C
ATOM   4629  ROH CHO   659     117.847  50.377  56.821  1.00  0.00            
ATOM   4630  R1  CHO   659     116.847  51.377  54.371  1.00  0.00            
ATOM   4631  R2  CHO   659     118.397  52.877  52.621  1.00  0.00            
ATOM   4632  R3  CHO   659     117.547  51.027  50.821  1.00  0.00            
ATOM   4633  R4  CHO   659     118.947  53.027  49.221  1.00  0.00            
ATOM   4634  R5  CHO   659     116.897  52.277  48.921  1.00  0.00            
ATOM   4635  C1  CHO   659     118.497  51.377  45.571  1.00  0.00           C
ATOM   4636  C2  CHO   659     121.147  49.327  43.521  1.00  0.00           C
ATOM   4637  ROH CHO   660      33.697 210.527  39.871  1.00  0.00            
ATOM   4638  R1  CHO   660      35.297 209.977  37.571  1.00  0.00            
ATOM   4639  R2  CHO   660      34.247 209.027  35.221  1.00  0.00            
ATOM   4640  R3  CHO   660      35.597 211.177  34.171  1.00  0.00            
ATOM   4641  R4  CHO   660      34.997 209.477  31.871  1.00  0.00            
ATOM   4642  R5  CHO   660      36.947 210.227  32.471  1.00  0.00            
ATOM   4643  C1  CHO   660      36.697 211.727  28.921  1.00  0.00           C
ATOM   4644  C2  CHO   660      37.847 211.077  25.621  1.00  0.00           C
ATOM   4645  ROH CHO   661      48.997   3.927  63.371  1.00  0.00            
ATOM   4646  R1  CHO   661      47.947   3.677  60.771  1.00  0.00            
ATOM   4647  R2  CHO   661      47.997   5.777  58.971  1.00  0.00            
ATOM   4648  R3  CHO   661      49.247   3.977  57.371  1.00  0.00            
ATOM   4649  R4  CHO   661      48.297   6.027  55.521  1.00  0.00            
ATOM   4650  R5  CHO   661      47.897   3.877  55.371  1.00  0.00            
ATOM   4651  C1  CHO   661      49.647   4.477  52.021  1.00  0.00           C
ATOM   4652  C2  CHO   661      50.247   5.227  47.671  1.00  0.00           C
ATOM   4653  ROH CHO   662     118.697  67.577  39.371  1.00  0.00            
ATOM   4654  R1  CHO   662     117.797  65.077  38.371  1.00  0.00            
ATOM   4655  R2  CHO   662     115.797  64.927  36.421  1.00  0.00            
ATOM   4656  R3  CHO   662     117.647  63.477  35.071  1.00  0.00            
ATOM   4657  R4  CHO   662     115.197  61.877  34.921  1.00  0.00            
ATOM   4658  R5  CHO   662     117.147  61.227  35.621  1.00  0.00            
ATOM   4659  C1  CHO   662     116.647  58.777  32.721  1.00  0.00           C
ATOM   4660  C2  CHO   662     114.347  59.327  29.121  1.00  0.00           C
ATOM   4661  ROH CHO   663      93.947 134.677  52.621  1.00  0.00            
ATOM   4662  R1  CHO   663      93.547 133.427  50.071  1.00  0.00            
ATOM   4663  R2  CHO   663      94.797 134.377  47.771  1.00  0.00            
ATOM   4664  R3  CHO   663      95.647 131.777  47.621  1.00  0.00            
ATOM   4665  R4  CHO   663      96.547 133.027  45.121  1.00  0.00            
ATOM   4666  R5  CHO   663      95.347 131.227  45.321  1.00  0.00            
ATOM   4667  C1  CHO   663      98.347 129.827  43.371  1.00  0.00           C
ATOM   4668  C2  CHO   663     101.647 128.577  41.571  1.00  0.00           C
ATOM   4669  ROH CHO   664      92.797 158.077  19.971  1.00  0.00            
ATOM   4670  R1  CHO   664      90.947 158.077  22.071  1.00  0.00            
ATOM   4671  R2  CHO   664      91.097 156.327  24.221  1.00  0.00            
ATOM   4672  R3  CHO   664      91.047 158.577  25.671  1.00  0.00            
ATOM   4673  R4  CHO   664      90.597 156.477  27.621  1.00  0.00            
ATOM   4674  R5  CHO   664      89.347 158.177  27.321  1.00  0.00            
ATOM   4675  C1  CHO   664      90.247 158.677  30.971  1.00  0.00           C
ATOM   4676  C2  CHO   664      88.947 158.177  33.871  1.00  0.00           C
ATOM   4677  ROH CHO   665     128.697   6.127  38.171  1.00  0.00            
ATOM   4678  R1  CHO   665     130.997   6.727  36.621  1.00  0.00            
ATOM   4679  R2  CHO   665     132.797   4.827  35.821  1.00  0.00            
ATOM   4680  R3  CHO   665     132.297   5.827  33.321  1.00  0.00            
ATOM   4681  R4  CHO   665     134.997   4.727  33.171  1.00  0.00            
ATOM   4682  R5  CHO   665     134.397   6.727  32.621  1.00  0.00            
ATOM   4683  C1  CHO   665     135.797   5.527  29.271  1.00  0.00           C
ATOM   4684  C2  CHO   665     136.147   6.527  25.521  1.00  0.00           C
ATOM   4685  ROH CHO   666     208.497  52.777  52.671  1.00  0.00            
ATOM   4686  R1  CHO   666     206.747  52.777  50.421  1.00  0.00            
ATOM   4687  R2  CHO   666     206.147  55.077  49.021  1.00  0.00            
ATOM   4688  R3  CHO   666     206.997  53.627  46.921  1.00  0.00            
ATOM   4689  R4  CHO   666     205.647  55.927  45.721  1.00  0.00            
ATOM   4690  R5  CHO   666     205.247  53.827  45.271  1.00  0.00            
ATOM   4691  C1  CHO   666     206.147  55.027  41.771  1.00  0.00           C
ATOM   4692  C2  CHO   666     205.497  58.827  41.271  1.00  0.00           C
ATOM   4693  ROH CHO   667     150.647   3.777  27.871  1.00  0.00            
ATOM   4694  R1  CHO   667     150.897   4.527  30.571  1.00  0.00            
ATOM   4695  R2  CHO   667     149.947   2.977  32.621  1.00  0.00            
ATOM   4696  R3  CHO   667     152.497   3.177  33.571  1.00  0.00            
ATOM   4697  R4  CHO   667     150.847   2.777  35.971  1.00  0.00            
ATOM   4698  R5  CHO   667     152.297   4.427  35.621  1.00  0.00            
ATOM   4699  C1  CHO   667     153.797   2.877  38.771  1.00  0.00           C
ATOM   4700  C2  CHO   667     154.697   3.127  42.121  1.00  0.00           C
ATOM   4701  ROH CHO   668      30.747  50.577  28.371  1.00  0.00            
ATOM   4702  R1  CHO   668      31.197  49.627  30.971  1.00  0.00            
ATOM   4703  R2  CHO   668      33.747  49.377  32.071  1.00  0.00            
ATOM   4704  R3  CHO   668      32.697  50.877  34.071  1.00  0.00            
ATOM   4705  R4  CHO   668      35.447  50.277  34.971  1.00  0.00            
ATOM   4706  R5  CHO   668      33.597  49.927  36.071  1.00  0.00            
ATOM   4707  C1  CHO   668      35.397  52.227  38.521  1.00  0.00           C
ATOM   4708  C2  CHO   668      37.597  53.577  41.371  1.00  0.00           C
ATOM   4709  ROH CHO   669     182.197 176.327  31.171  1.00  0.00            
ATOM   4710  R1  CHO   669     183.447 177.277  33.521  1.00  0.00            
ATOM   4711  R2  CHO   669     182.297 179.127  35.171  1.00  0.00            
ATOM   4712  R3  CHO   669     182.847 177.227  37.071  1.00  0.00            
ATOM   4713  R4  CHO   669     181.197 179.277  38.471  1.00  0.00            
ATOM   4714  R5  CHO   669     183.147 178.527  39.071  1.00  0.00            
ATOM   4715  C1  CHO   669     181.097 177.577  42.171  1.00  0.00           C
ATOM   4716  C2  CHO   669     180.547 176.577  46.221  1.00  0.00           C
ATOM   4717  ROH CHO   670      65.997  93.277  48.621  1.00  0.00            
ATOM   4718  R1  CHO   670      65.797  95.077  46.471  1.00  0.00            
ATOM   4719  R2  CHO   670      67.947  96.527  45.521  1.00  0.00            
ATOM   4720  R3  CHO   670      67.247  95.427  43.121  1.00  0.00            
ATOM   4721  R4  CHO   670      68.997  97.677  42.421  1.00  0.00            
ATOM   4722  R5  CHO   670      66.947  97.327  41.671  1.00  0.00            
ATOM   4723  C1  CHO   670      68.897  97.327  38.371  1.00  0.00           C
ATOM   4724  C2  CHO   670      72.447  99.177  35.621  1.00  0.00           C
ATOM   4725  ROH CHO   671      94.097  55.377  37.971  1.00  0.00            
ATOM   4726  R1  CHO   671      92.197  56.177  36.021  1.00  0.00            
ATOM   4727  R2  CHO   671      89.497  55.477  36.221  1.00  0.00            
ATOM   4728  R3  CHO   671      89.147  58.177  35.971  1.00  0.00            
ATOM   4729  R4  CHO   671      86.847  57.027  34.571  1.00  0.00            
ATOM   4730  R5  CHO   671      88.247  58.477  33.771  1.00  0.00            
ATOM   4731  C1  CHO   671      84.997  60.377  33.421  1.00  0.00           C
ATOM   4732  C2  CHO   671      84.197  60.727  28.521  1.00  0.00           C
ATOM   4733  ROH CHO   672      95.847 218.227  22.521  1.00  0.00            
ATOM   4734  R1  CHO   672      96.297 217.627  25.271  1.00  0.00            
ATOM   4735  R2  CHO   672      96.247 215.027  26.221  1.00  0.00            
ATOM   4736  R3  CHO   672      98.747 215.627  27.121  1.00  0.00            
ATOM   4737  R4  CHO   672      97.797 213.477  28.871  1.00  0.00            
ATOM   4738  R5  CHO   672      98.547 215.427  29.521  1.00  0.00            
ATOM   4739  C1  CHO   672     101.047 213.127  31.271  1.00  0.00           C
ATOM   4740  C2  CHO   672      99.347 210.077  32.871  1.00  0.00           C
ATOM   4741  ROH CHO   673     183.097 117.977  22.521  1.00  0.00            
ATOM   4742  R1  CHO   673     182.047 118.127  25.171  1.00  0.00            
ATOM   4743  R2  CHO   673     180.647 120.327  26.071  1.00  0.00            
ATOM   4744  R3  CHO   673     178.797 118.477  26.671  1.00  0.00            
ATOM   4745  R4  CHO   673     178.197 120.727  28.471  1.00  0.00            
ATOM   4746  R5  CHO   673     178.547 118.627  29.071  1.00  0.00            
ATOM   4747  C1  CHO   673     175.047 119.177  30.471  1.00  0.00           C
ATOM   4748  C2  CHO   673     176.547 121.827  33.321  1.00  0.00           C
ATOM   4749  ROH CHO   674      44.397  70.577  26.621  1.00  0.00            
ATOM   4750  R1  CHO   674      44.847  71.327  29.321  1.00  0.00            
ATOM   4751  R2  CHO   674      42.997  70.977  31.271  1.00  0.00            
ATOM   4752  R3  CHO   674      44.997  69.677  32.521  1.00  0.00            
ATOM   4753  R4  CHO   674      43.647  71.127  34.671  1.00  0.00            
ATOM   4754  R5  CHO   674      45.747  71.227  34.221  1.00  0.00            
ATOM   4755  C1  CHO   674      45.897  70.027  37.821  1.00  0.00           C
ATOM   4756  C2  CHO   674      44.647  69.327  40.971  1.00  0.00           C
ATOM   4757  ROH CHO   675      31.197  20.227  41.971  1.00  0.00            
ATOM   4758  R1  CHO   675      31.497  20.427  39.171  1.00  0.00            
ATOM   4759  R2  CHO   675      33.547  19.227  37.771  1.00  0.00            
ATOM   4760  R3  CHO   675      31.547  18.127  36.321  1.00  0.00            
ATOM   4761  R4  CHO   675      33.247  19.377  34.321  1.00  0.00            
ATOM   4762  R5  CHO   675      31.147  19.677  34.571  1.00  0.00            
ATOM   4763  C1  CHO   675      31.197  18.377  30.971  1.00  0.00           C
ATOM   4764  C2  CHO   675      32.447  19.127  27.421  1.00  0.00           C
ATOM   4765  ROH CHO   676     214.047  94.727  38.121  1.00  0.00            
ATOM   4766  R1  CHO   676     213.947  94.377  35.321  1.00  0.00            
ATOM   4767  R2  CHO   676     211.997  95.577  33.771  1.00  0.00            
ATOM   4768  R3  CHO   676     214.097  96.527  32.371  1.00  0.00            
ATOM   4769  R4  CHO   676     211.897  96.627  30.471  1.00  0.00            
ATOM   4770  R5  CHO   676     213.847  95.677  30.171  1.00  0.00            
ATOM   4771  C1  CHO   676     213.847  98.177  27.271  1.00  0.00           C
ATOM   4772  C2  CHO   676     214.347  96.827  24.871  1.00  0.00           C
ATOM   4773  ROH CHO   677     161.497  28.477  28.321  1.00  0.00            
ATOM   4774  R1  CHO   677     160.597  27.777  30.921  1.00  0.00            
ATOM   4775  R2  CHO   677     161.397  25.477  32.171  1.00  0.00            
ATOM   4776  R3  CHO   677     162.147  27.177  34.171  1.00  0.00            
ATOM   4777  R4  CHO   677     161.647  24.627  35.521  1.00  0.00            
ATOM   4778  R5  CHO   677     160.747  26.577  36.021  1.00  0.00            
ATOM   4779  C1  CHO   677     162.497  25.727  39.321  1.00  0.00           C
ATOM   4780  C2  CHO   677     161.897  23.727  42.071  1.00  0.00           C
ATOM   4781  ROH CHO   678     112.097 218.477  51.821  1.00  0.00            
ATOM   4782  R1  CHO   678     110.097 217.927  49.921  1.00  0.00            
ATOM   4783  R2  CHO   678     108.847 219.927  48.421  1.00  0.00            
ATOM   4784  R3  CHO   678     109.647 218.377  46.321  1.00  0.00            
ATOM   4785  R4  CHO   678     107.047 219.477  45.521  1.00  0.00            
ATOM   4786  R5  CHO   678     107.597 217.377  45.521  1.00  0.00            
ATOM   4787  C1  CHO   678     106.697 217.777  41.821  1.00  0.00           C
ATOM   4788  C2  CHO   678     104.697 221.627  39.871  1.00  0.00           C
ATOM   4789  ROH CHO   679     146.747  13.877  53.521  1.00  0.00            
ATOM   4790  R1  CHO   679     144.397  15.177  52.721  1.00  0.00            
ATOM   4791  R2  CHO   679     142.247  13.827  51.671  1.00  0.00            
ATOM   4792  R3  CHO   679     140.897  15.077  53.671  1.00  0.00            
ATOM   4793  R4  CHO   679     138.797  13.927  51.971  1.00  0.00            
ATOM   4794  R5  CHO   679     138.947  15.977  52.621  1.00  0.00            
ATOM   4795  C1  CHO   679     135.497  15.077  54.021  1.00  0.00           C
ATOM   4796  C2  CHO   679     130.897  16.377  54.121  1.00  0.00           C
ATOM   4797  ROH CHO   680       1.147  45.927  40.171  1.00  0.00            
ATOM   4798  R1  CHO   680       0.797  44.377  37.821  1.00  0.00            
ATOM   4799  R2  CHO   680       1.097  45.477  35.271  1.00  0.00            
ATOM   4800  R3  CHO   680       2.897  43.427  34.971  1.00  0.00            
ATOM   4801  R4  CHO   680       2.397  44.427  32.271  1.00  0.00            
ATOM   4802  R5  CHO   680       2.197  42.377  32.921  1.00  0.00            
ATOM   4803  C1  CHO   680       4.847  41.927  30.221  1.00  0.00           C
ATOM   4804  C2  CHO   680       5.897  42.127  27.121  1.00  0.00           C
ATOM   4805  NC3 DPP   681     172.497 132.727  61.471  1.00  0.00           N
ATOM   4806  PO4 DPP   681     171.397 137.127  60.621  1.00  0.00           P
ATOM   4807  GL1 DPP   681     173.147 138.127  57.121  1.00  0.00            
ATOM   4808  GL2 DPP   681     173.497 133.877  57.121  1.00  0.00            
ATOM   4809  C1A DPP   681     175.347 138.277  53.471  1.00  0.00           C
ATOM   4810  C2A DPP   681     179.097 139.427  51.771  1.00  0.00           C
ATOM   4811  C3A DPP   681     181.397 140.027  47.421  1.00  0.00           C
ATOM   4812  C4A DPP   681     185.047 138.427  45.971  1.00  0.00           C
ATOM   4813  C1B DPP   681     173.797 132.877  52.071  1.00  0.00           C
ATOM   4814  C2B DPP   681     175.397 134.727  49.721  1.00  0.00           C
ATOM   4815  C3B DPP   681     175.397 138.227  48.321  1.00  0.00           C
ATOM   4816  C4B DPP   681     177.797 138.577  44.021  1.00  0.00           C
ATOM   4817  NC3 DPP   682      20.197 106.277  57.321  1.00  0.00           N
ATOM   4818  PO4 DPP   682      22.497 103.327  59.021  1.00  0.00           P
ATOM   4819  GL1 DPP   682      20.247 102.027  54.321  1.00  0.00            
ATOM   4820  GL2 DPP   682      17.997 104.927  52.771  1.00  0.00            
ATOM   4821  C1A DPP   682      21.597 101.627  50.471  1.00  0.00           C
ATOM   4822  C2A DPP   682      22.197 102.327  46.721  1.00  0.00           C
ATOM   4823  C3A DPP   682      21.847 102.877  43.021  1.00  0.00           C
ATOM   4824  C4A DPP   682      22.547  99.927  39.571  1.00  0.00           C
ATOM   4825  C1B DPP   682      17.797 105.377  47.921  1.00  0.00           C
ATOM   4826  C2B DPP   682      15.647 103.827  43.721  1.00  0.00           C
ATOM   4827  C3B DPP   682      13.947 102.977  40.471  1.00  0.00           C
ATOM   4828  C4B DPP   682      10.197 103.927  37.921  1.00  0.00           C
ATOM   4829  NC3 DPP   683      43.147  28.927  66.371  1.00  0.00           N
ATOM   4830  PO4 DPP   683      47.197  29.377  64.371  1.00  0.00           P
ATOM   4831  GL1 DPP   683      47.597  30.027  60.421  1.00  0.00            
ATOM   4832  GL2 DPP   683      50.047  27.277  59.071  1.00  0.00            
ATOM   4833  C1A DPP   683      47.097  29.127  55.521  1.00  0.00           C
ATOM   4834  C2A DPP   683      47.547  28.327  51.471  1.00  0.00           C
ATOM   4835  C3A DPP   683      47.547  26.127  47.671  1.00  0.00           C
ATOM   4836  C4A DPP   683      48.147  22.527  45.521  1.00  0.00           C
ATOM   4837  C1B DPP   683      52.297  29.027  55.621  1.00  0.00           C
ATOM   4838  C2B DPP   683      53.947  29.377  51.171  1.00  0.00           C
ATOM   4839  C3B DPP   683      53.747  27.327  47.471  1.00  0.00           C
ATOM   4840  C4B DPP   683      54.297  26.027  42.221  1.00  0.00           C
ATOM   4841  NC3 DPP   684     151.097  82.877  64.971  1.00  0.00           N
ATOM   4842  PO4 DPP   684     147.297  80.727  63.771  1.00  0.00           P
ATOM   4843  GL1 DPP   684     149.147  80.027  59.421  1.00  0.00            
ATOM   4844  GL2 DPP   684     151.947  79.477  60.221  1.00  0.00            
ATOM   4845  C1A DPP   684     150.297  80.427  55.271  1.00  0.00           C
ATOM   4846  C2A DPP   684     150.647  82.277  50.821  1.00  0.00           C
ATOM   4847  C3A DPP   684     152.597  83.227  46.471  1.00  0.00           C
ATOM   4848  C4A DPP   684     153.447  79.977  42.971  1.00  0.00           C
ATOM   4849  C1B DPP   684     153.747  76.477  57.171  1.00  0.00           C
ATOM   4850  C2B DPP   684     153.047  76.727  53.021  1.00  0.00           C
ATOM   4851  C3B DPP   684     150.297  77.377  50.021  1.00  0.00           C
ATOM   4852  C4B DPP   684     149.347  79.377  46.521  1.00  0.00           C
ATOM   4853  NC3 DPP   685     184.897 210.927  72.771  1.00  0.00           N
ATOM   4854  PO4 DPP   685     181.347 211.227  68.671  1.00  0.00           P
ATOM   4855  GL1 DPP   685     182.097 211.227  64.371  1.00  0.00            
ATOM   4856  GL2 DPP   685     185.447 211.427  61.771  1.00  0.00            
ATOM   4857  C1A DPP   685     180.697 211.727  60.571  1.00  0.00           C
ATOM   4858  C2A DPP   685     179.297 210.777  56.521  1.00  0.00           C
ATOM   4859  C3A DPP   685     178.547 209.827  52.271  1.00  0.00           C
ATOM   4860  C4A DPP   685     175.347 212.577  49.671  1.00  0.00           C
ATOM   4861  C1B DPP   685     185.297 212.377  57.371  1.00  0.00           C
ATOM   4862  C2B DPP   685     184.997 213.327  53.821  1.00  0.00           C
ATOM   4863  C3B DPP   685     186.597 213.727  49.371  1.00  0.00           C
ATOM   4864  C4B DPP   685     191.297 213.077  47.971  1.00  0.00           C
ATOM   4865  NC3 DPP   686     187.997  76.277  60.721  1.00  0.00           N
ATOM   4866  PO4 DPP   686     184.597  77.477  58.271  1.00  0.00           P
ATOM   4867  GL1 DPP   686     186.347  79.727  54.821  1.00  0.00            
ATOM   4868  GL2 DPP   686     188.397  81.077  55.521  1.00  0.00            
ATOM   4869  C1A DPP   686     185.647  80.877  50.221  1.00  0.00           C
ATOM   4870  C2A DPP   686     186.747  80.327  46.571  1.00  0.00           C
ATOM   4871  C3A DPP   686     183.647  78.077  44.571  1.00  0.00           C
ATOM   4872  C4A DPP   686     182.197  73.827  42.371  1.00  0.00           C
ATOM   4873  C1B DPP   686     191.397  83.627  53.371  1.00  0.00           C
ATOM   4874  C2B DPP   686     190.797  82.077  49.221  1.00  0.00           C
ATOM   4875  C3B DPP   686     190.647  82.727  44.871  1.00  0.00           C
ATOM   4876  C4B DPP   686     187.397  81.727  41.171  1.00  0.00           C
ATOM   4877  NC3 DPP   687     212.247 121.227  61.921  1.00  0.00           N
ATOM   4878  PO4 DPP   687     209.297 123.727  60.321  1.00  0.00           P
ATOM   4879  GL1 DPP   687     209.797 123.327  56.571  1.00  0.00            
ATOM   4880  GL2 DPP   687     207.797 120.827  56.421  1.00  0.00            
ATOM   4881  C1A DPP   687     210.997 125.177  52.321  1.00  0.00           C
ATOM   4882  C2A DPP   687     208.197 124.977  48.421  1.00  0.00           C
ATOM   4883  C3A DPP   687     204.547 124.477  46.271  1.00  0.00           C
ATOM   4884  C4A DPP   687     201.997 124.327  42.471  1.00  0.00           C
ATOM   4885  C1B DPP   687     210.747 119.527  53.471  1.00  0.00           C
ATOM   4886  C2B DPP   687     214.897 120.927  51.821  1.00  0.00           C
ATOM   4887  C3B DPP   687     213.747 122.727  48.021  1.00  0.00           C
ATOM   4888  C4B DPP   687     213.797 127.327  48.421  1.00  0.00           C
ATOM   4889  NC3 DPP   688     187.297  53.027  64.021  1.00  0.00           N
ATOM   4890  PO4 DPP   688     190.897  53.627  63.221  1.00  0.00           P
ATOM   4891  GL1 DPP   688     190.397  49.627  61.271  1.00  0.00            
ATOM   4892  GL2 DPP   688     192.797  47.777  59.221  1.00  0.00            
ATOM   4893  C1A DPP   688     187.497  48.277  56.871  1.00  0.00           C
ATOM   4894  C2A DPP   688     185.197  48.177  52.871  1.00  0.00           C
ATOM   4895  C3A DPP   688     185.347  45.677  48.671  1.00  0.00           C
ATOM   4896  C4A DPP   688     185.297  45.577  44.071  1.00  0.00           C
ATOM   4897  C1B DPP   688     192.047  48.327  54.171  1.00  0.00           C
ATOM   4898  C2B DPP   688     189.697  47.177  50.721  1.00  0.00           C
ATOM   4899  C3B DPP   688     189.047  48.177  46.021  1.00  0.00           C
ATOM   4900  C4B DPP   688     188.047  49.677  43.121  1.00  0.00           C
ATOM   4901  NC3 DPP   689     102.947 210.077  57.771  1.00  0.00           N
ATOM   4902  PO4 DPP   689     104.997 214.127  57.621  1.00  0.00           P
ATOM   4903  GL1 DPP   689     103.947 213.677  52.671  1.00  0.00            
ATOM   4904  GL2 DPP   689     106.947 213.877  49.821  1.00  0.00            
ATOM   4905  C1A DPP   689     102.297 212.477  48.421  1.00  0.00           C
ATOM   4906  C2A DPP   689     102.947 214.327  44.321  1.00  0.00           C
ATOM   4907  C3A DPP   689     102.897 214.427  39.671  1.00  0.00           C
ATOM   4908  C4A DPP   689     103.947 213.377  35.171  1.00  0.00           C
ATOM   4909  C1B DPP   689     107.697 212.427  44.671  1.00  0.00           C
ATOM   4910  C2B DPP   689     107.697 212.527  41.671  1.00  0.00           C
ATOM   4911  C3B DPP   689     108.697 214.477  38.071  1.00  0.00           C
ATOM   4912  C4B DPP   689     107.747 216.277  33.971  1.00  0.00           C
ATOM   4913  NC3 DPP   690      56.797  64.627  65.071  1.00  0.00           N
ATOM   4914  PO4 DPP   690      60.597  64.827  61.471  1.00  0.00           P
ATOM   4915  GL1 DPP   690      58.747  65.427  56.721  1.00  0.00            
ATOM   4916  GL2 DPP   690      61.847  63.627  55.421  1.00  0.00            
ATOM   4917  C1A DPP   690      56.047  66.677  52.821  1.00  0.00           C
ATOM   4918  C2A DPP   690      56.497  65.927  48.521  1.00  0.00           C
ATOM   4919  C3A DPP   690      59.147  64.477  45.721  1.00  0.00           C
ATOM   4920  C4A DPP   690      58.797  64.077  41.571  1.00  0.00           C
ATOM   4921  C1B DPP   690      61.697  59.377  53.471  1.00  0.00           C
ATOM   4922  C2B DPP   690      63.097  56.227  51.171  1.00  0.00           C
ATOM   4923  C3B DPP   690      61.797  53.527  48.871  1.00  0.00           C
ATOM   4924  C4B DPP   690      61.497  50.927  45.521  1.00  0.00           C
ATOM   4925  NC3 DPP   691     172.947  22.227  66.521  1.00  0.00           N
ATOM   4926  PO4 DPP   691     171.247  17.427  65.921  1.00  0.00           P
ATOM   4927  GL1 DPP   691     169.947  18.677  61.871  1.00  0.00            
ATOM   4928  GL2 DPP   691     172.697  20.277  61.271  1.00  0.00            
ATOM   4929  C1A DPP   691     169.697  17.427  56.921  1.00  0.00           C
ATOM   4930  C2A DPP   691     170.797  17.927  52.771  1.00  0.00           C
ATOM   4931  C3A DPP   691     171.947  19.627  49.521  1.00  0.00           C
ATOM   4932  C4A DPP   691     174.297  21.377  46.871  1.00  0.00           C
ATOM   4933  C1B DPP   691     172.697  21.077  56.421  1.00  0.00           C
ATOM   4934  C2B DPP   691     171.647  23.077  52.771  1.00  0.00           C
ATOM   4935  C3B DPP   691     173.797  25.277  49.571  1.00  0.00           C
ATOM   4936  C4B DPP   691     172.697  26.577  46.571  1.00  0.00           C
ATOM   4937  NC3 DPP   692      40.997 210.077  64.121  1.00  0.00           N
ATOM   4938  PO4 DPP   692      46.097 208.927  65.621  1.00  0.00           P
ATOM   4939  GL1 DPP   692      45.047 210.627  60.721  1.00  0.00            
ATOM   4940  GL2 DPP   692      47.147 210.927  58.071  1.00  0.00            
ATOM   4941  C1A DPP   692      42.497 210.077  56.221  1.00  0.00           C
ATOM   4942  C2A DPP   692      42.147 211.277  52.021  1.00  0.00           C
ATOM   4943  C3A DPP   692      39.247 211.027  48.171  1.00  0.00           C
ATOM   4944  C4A DPP   692      35.547 211.377  44.371  1.00  0.00           C
ATOM   4945  C1B DPP   692      47.947 212.427  54.321  1.00  0.00           C
ATOM   4946  C2B DPP   692      47.297 210.527  50.921  1.00  0.00           C
ATOM   4947  C3B DPP   692      46.697 209.677  47.421  1.00  0.00           C
ATOM   4948  C4B DPP   692      48.697 208.127  43.721  1.00  0.00           C
ATOM   4949  NC3 DPP   693     151.547 217.477  61.821  1.00  0.00           N
ATOM   4950  PO4 DPP   693     154.997 219.177  61.671  1.00  0.00           P
ATOM   4951  GL1 DPP   693     158.447 217.627  59.871  1.00  0.00            
ATOM   4952  GL2 DPP   693     159.797 215.327  59.321  1.00  0.00            
ATOM   4953  C1A DPP   693     158.847 219.827  56.421  1.00  0.00           C
ATOM   4954  C2A DPP   693     160.247 219.977  52.621  1.00  0.00           C
ATOM   4955  C3A DPP   693     159.847 220.177  47.871  1.00  0.00           C
ATOM   4956  C4A DPP   693     159.097 222.677  44.121  1.00  0.00           C
ATOM   4957  C1B DPP   693     158.547 215.527  54.521  1.00  0.00           C
ATOM   4958  C2B DPP   693     157.747 214.227  51.221  1.00  0.00           C
ATOM   4959  C3B DPP   693     158.847 215.227  47.671  1.00  0.00           C
ATOM   4960  C4B DPP   693     162.747 215.727  44.971  1.00  0.00           C
ATOM   4961  NC3 DPP   694     107.197 206.577  54.621  1.00  0.00           N
ATOM   4962  PO4 DPP   694     109.647 203.777  52.671  1.00  0.00           P
ATOM   4963  GL1 DPP   694     110.897 204.627  48.621  1.00  0.00            
ATOM   4964  GL2 DPP   694     113.197 206.277  47.121  1.00  0.00            
ATOM   4965  C1A DPP   694     108.247 202.227  45.821  1.00  0.00           C
ATOM   4966  C2A DPP   694     108.897 197.927  44.221  1.00  0.00           C
ATOM   4967  C3A DPP   694     107.897 195.627  40.821  1.00  0.00           C
ATOM   4968  C4A DPP   694     108.897 197.777  37.221  1.00  0.00           C
ATOM   4969  C1B DPP   694     115.047 207.177  42.721  1.00  0.00           C
ATOM   4970  C2B DPP   694     117.147 211.127  41.121  1.00  0.00           C
ATOM   4971  C3B DPP   694     115.147 214.827  39.971  1.00  0.00           C
ATOM   4972  C4B DPP   694     111.247 216.427  41.971  1.00  0.00           C
ATOM   4973  NC3 DPP   695     111.447 222.327  55.221  1.00  0.00           N
ATOM   4974  PO4 DPP   695     115.347 221.177  55.471  1.00  0.00           P
ATOM   4975  GL1 DPP   695     114.947 223.377  51.821  1.00  0.00            
ATOM   4976  GL2 DPP   695     111.547 223.027  50.471  1.00  0.00            
ATOM   4977  C1A DPP   695     114.347 226.577  49.921  1.00  0.00           C
ATOM   4978  C2A DPP   695     114.947 227.827  45.571  1.00  0.00           C
ATOM   4979  C3A DPP   695     115.897 225.177  42.071  1.00  0.00           C
ATOM   4980  C4A DPP   695     115.347 225.477  37.921  1.00  0.00           C
ATOM   4981  C1B DPP   695     113.897 223.077  46.771  1.00  0.00           C
ATOM   4982  C2B DPP   695     114.247 220.277  43.571  1.00  0.00           C
ATOM   4983  C3B DPP   695     113.897 220.677  38.871  1.00  0.00           C
ATOM   4984  C4B DPP   695     110.347 220.677  35.221  1.00  0.00           C
ATOM   4985  NC3 DPP   696     149.847 140.477  59.221  1.00  0.00           N
ATOM   4986  PO4 DPP   696     145.997 139.127  58.971  1.00  0.00           P
ATOM   4987  GL1 DPP   696     148.997 137.677  55.521  1.00  0.00            
ATOM   4988  GL2 DPP   696     147.547 134.477  53.821  1.00  0.00            
ATOM   4989  C1A DPP   696     148.347 138.927  50.521  1.00  0.00           C
ATOM   4990  C2A DPP   696     145.997 141.677  48.771  1.00  0.00           C
ATOM   4991  C3A DPP   696     145.097 142.277  44.621  1.00  0.00           C
ATOM   4992  C4A DPP   696     145.347 140.377  40.821  1.00  0.00           C
ATOM   4993  C1B DPP   696     147.047 132.977  48.971  1.00  0.00           C
ATOM   4994  C2B DPP   696     149.097 131.927  44.921  1.00  0.00           C
ATOM   4995  C3B DPP   696     150.297 128.177  42.721  1.00  0.00           C
ATOM   4996  C4B DPP   696     153.147 125.177  42.671  1.00  0.00           C
ATOM   4997  NC3 DPP   697      44.097 163.877  59.271  1.00  0.00           N
ATOM   4998  PO4 DPP   697      47.697 164.977  60.171  1.00  0.00           P
ATOM   4999  GL1 DPP   697      51.797 163.927  57.021  1.00  0.00            
ATOM   5000  GL2 DPP   697      54.947 165.677  56.271  1.00  0.00            
ATOM   5001  C1A DPP   697      52.397 162.477  52.771  1.00  0.00           C
ATOM   5002  C2A DPP   697      52.197 161.977  48.071  1.00  0.00           C
ATOM   5003  C3A DPP   697      55.197 161.977  43.071  1.00  0.00           C
ATOM   5004  C4A DPP   697      57.747 160.627  39.571  1.00  0.00           C
ATOM   5005  C1B DPP   697      58.297 168.477  55.671  1.00  0.00           C
ATOM   5006  C2B DPP   697      59.447 172.277  53.271  1.00  0.00           C
ATOM   5007  C3B DPP   697      60.497 171.527  48.721  1.00  0.00           C
ATOM   5008  C4B DPP   697      60.847 170.977  45.821  1.00  0.00           C
ATOM   5009  NC3 DPP   698     195.497 194.677  69.421  1.00  0.00           N
ATOM   5010  PO4 DPP   698     195.497 193.927  64.621  1.00  0.00           P
ATOM   5011  GL1 DPP   698     193.047 191.527  61.671  1.00  0.00            
ATOM   5012  GL2 DPP   698     189.747 192.427  60.071  1.00  0.00            
ATOM   5013  C1A DPP   698     194.697 192.477  58.071  1.00  0.00           C
ATOM   5014  C2A DPP   698     196.297 192.527  54.321  1.00  0.00           C
ATOM   5015  C3A DPP   698     196.997 192.877  50.021  1.00  0.00           C
ATOM   5016  C4A DPP   698     199.097 197.477  48.521  1.00  0.00           C
ATOM   5017  C1B DPP   698     185.547 194.527  59.871  1.00  0.00           C
ATOM   5018  C2B DPP   698     182.847 196.377  56.221  1.00  0.00           C
ATOM   5019  C3B DPP   698     179.697 198.127  52.521  1.00  0.00           C
ATOM   5020  C4B DPP   698     175.997 197.227  49.771  1.00  0.00           C
ATOM   5021  NC3 DPP   699     164.647  26.927  70.121  1.00  0.00           N
ATOM   5022  PO4 DPP   699     167.247  24.427  67.921  1.00  0.00           P
ATOM   5023  GL1 DPP   699     169.147  24.177  62.971  1.00  0.00            
ATOM   5024  GL2 DPP   699     172.147  24.727  61.421  1.00  0.00            
ATOM   5025  C1A DPP   699     168.447  22.627  58.921  1.00  0.00           C
ATOM   5026  C2A DPP   699     167.147  20.977  54.521  1.00  0.00           C
ATOM   5027  C3A DPP   699     166.347  19.777  50.821  1.00  0.00           C
ATOM   5028  C4A DPP   699     167.447  17.477  49.121  1.00  0.00           C
ATOM   5029  C1B DPP   699     172.747  26.027  56.821  1.00  0.00           C
ATOM   5030  C2B DPP   699     174.097  28.877  53.471  1.00  0.00           C
ATOM   5031  C3B DPP   699     173.797  30.477  50.171  1.00  0.00           C
ATOM   5032  C4B DPP   699     171.147  32.277  47.621  1.00  0.00           C
ATOM   5033  NC3 DPP   700     195.697  82.577  69.621  1.00  0.00           N
ATOM   5034  PO4 DPP   700     195.947  80.577  64.971  1.00  0.00           P
ATOM   5035  GL1 DPP   700     195.747  79.827  59.971  1.00  0.00            
ATOM   5036  GL2 DPP   700     197.947  79.327  57.221  1.00  0.00            
ATOM   5037  C1A DPP   700     192.947  79.627  55.071  1.00  0.00           C
ATOM   5038  C2A DPP   700     191.747  77.627  52.171  1.00  0.00           C
ATOM   5039  C3A DPP   700     188.897  77.327  49.871  1.00  0.00           C
ATOM   5040  C4A DPP   700     184.947  75.027  48.421  1.00  0.00           C
ATOM   5041  C1B DPP   700     199.847  80.227  53.171  1.00  0.00           C
ATOM   5042  C2B DPP   700     202.247  76.627  52.221  1.00  0.00           C
ATOM   5043  C3B DPP   700     204.847  76.277  48.871  1.00  0.00           C
ATOM   5044  C4B DPP   700     206.947  75.977  44.621  1.00  0.00           C
ATOM   5045  NC3 DPP   701     139.897  90.027  65.721  1.00  0.00           N
ATOM   5046  PO4 DPP   701     141.997  87.577  64.171  1.00  0.00           P
ATOM   5047  GL1 DPP   701     141.247  87.227  59.871  1.00  0.00            
ATOM   5048  GL2 DPP   701     139.697  89.277  59.971  1.00  0.00            
ATOM   5049  C1A DPP   701     144.197  88.827  57.671  1.00  0.00           C
ATOM   5050  C2A DPP   701     144.997  89.577  53.671  1.00  0.00           C
ATOM   5051  C3A DPP   701     146.697  92.377  48.671  1.00  0.00           C
ATOM   5052  C4A DPP   701     149.597  93.077  46.371  1.00  0.00           C
ATOM   5053  C1B DPP   701     136.597  90.077  56.771  1.00  0.00           C
ATOM   5054  C2B DPP   701     132.997  89.427  54.971  1.00  0.00           C
ATOM   5055  C3B DPP   701     130.297  91.177  52.571  1.00  0.00           C
ATOM   5056  C4B DPP   701     128.597  90.677  50.071  1.00  0.00           C
ATOM   5057  NC3 DPP   702     188.197  63.377  63.121  1.00  0.00           N
ATOM   5058  PO4 DPP   702     185.347  66.127  63.021  1.00  0.00           P
ATOM   5059  GL1 DPP   702     183.247  63.627  60.321  1.00  0.00            
ATOM   5060  GL2 DPP   702     184.997  60.727  58.521  1.00  0.00            
ATOM   5061  C1A DPP   702     181.097  60.877  56.321  1.00  0.00           C
[truncated: 4,170,975 more chars]
