# Supplementary material for: Data showing the lipid conformations and membrane binding behaviors of beta-amyloid fibrils in phase-separated cholesterol-enriched lipid domains with and without glycolipid and oxidized cholesterol from coarse-grained molecular dynamics simulations
Source: Data Brief. 2020 Apr 19;30:105496. doi: 10.1016/j.dib.2020.105496 (PMC7186522; doi:10.1016/j.dib.2020.105496)
Supplement: Supplementary file 1 [file mmc1.zip › Supplementary-Data/S08-12/P1-ABCD-2.pdb]

TITLE     P1-ABCD system t= 20000000.00000
REMARK    THIS IS A SIMULATION BOX
CRYST1  226.725  228.487  124.961  90.00  90.00  90.00 P 1           1
MODEL        1
ATOM      1  BB  LEU     1     108.638 101.709  70.356  1.00  0.00           B
ATOM      2  SC1 LEU     1     108.788  99.559  68.806  1.00  0.00           S
ATOM      3  BB  VAL     2     106.238 104.409  71.456  1.00  0.00           B
ATOM      4  SC1 VAL     2     105.188 105.709  72.556  1.00  0.00           S
ATOM      5  BB  PHE     3     107.338 106.659  68.556  1.00  0.00           B
ATOM      6  SC1 PHE     3     108.238 105.459  65.706  1.00  0.00           S
ATOM      7  SC2 PHE     3     106.088 104.409  66.106  1.00  0.00           S
ATOM      8  SC3 PHE     3     107.838 103.209  65.006  1.00  0.00           S
ATOM      9  BB  PHE     4     108.138 110.159  67.306  1.00  0.00           B
ATOM     10  SC1 PHE     4     111.038 110.659  66.206  1.00  0.00           S
ATOM     11  SC2 PHE     4     109.588 109.959  64.456  1.00  0.00           S
ATOM     12  SC3 PHE     4     111.888 109.409  64.356  1.00  0.00           S
ATOM     13  BB  ALA     5     106.538 113.409  68.356  1.00  0.00           B
ATOM     14  BB  GLU     6     105.938 117.009  67.756  1.00  0.00           B
ATOM     15  SC1 GLU     6     102.988 116.609  67.456  1.00  0.00           S
ATOM     16  BB  ASP     7     106.488 120.009  65.556  1.00  0.00           B
ATOM     17  SC1 ASP     7     105.938 119.009  63.306  1.00  0.00           S
ATOM     18  BB  VAL     8     105.038 122.959  67.506  1.00  0.00           B
ATOM     19  SC1 VAL     8     104.038 122.559  69.206  1.00  0.00           S
ATOM     20  BB  GLY     9     105.988 126.159  65.806  1.00  0.00           B
ATOM     21  BB  SER    10     104.638 129.709  65.956  1.00  0.00           B
ATOM     22  SC1 SER    10     103.388 130.109  67.406  1.00  0.00           S
ATOM     23  BB  ASN    11     104.238 129.209  62.256  1.00  0.00           B
ATOM     24  SC1 ASN    11     101.838 128.759  61.606  1.00  0.00           S
ATOM     25  BB  LYS    12     107.288 130.209  60.406  1.00  0.00           B
ATOM     26  SC1 LYS    12     107.138 132.709  59.656  1.00  0.00           S
ATOM     27  SC2 LYS    12     106.688 135.609  59.706  1.00  0.00           S
ATOM     28  BB  GLY    13     107.588 127.209  58.256  1.00  0.00           B
ATOM     29  BB  ALA    14     107.638 129.059  55.006  1.00  0.00           B
ATOM     30  BB  ILE    15     109.888 127.459  52.256  1.00  0.00           B
ATOM     31  SC1 ILE    15     108.838 127.709  50.256  1.00  0.00           S
ATOM     32  BB  ILE    16     110.088 124.459  54.456  1.00  0.00           B
ATOM     33  SC1 ILE    16     110.988 123.159  53.156  1.00  0.00           S
ATOM     34  BB  GLY    17     109.088 122.159  57.356  1.00  0.00           B
ATOM     35  BB  LEU    18     108.388 118.759  55.906  1.00  0.00           B
ATOM     36  SC1 LEU    18     106.638 119.409  54.006  1.00  0.00           S
ATOM     37  BB  MET    19     108.938 115.209  57.306  1.00  0.00           B
ATOM     38  SC1 MET    19     106.938 115.809  59.556  1.00  0.00           S
ATOM     39  BB  VAL    20     108.438 111.459  57.256  1.00  0.00           B
ATOM     40  SC1 VAL    20     109.488 110.909  55.606  1.00  0.00           S
ATOM     41  BB  GLY    21     107.638 109.459  60.406  1.00  0.00           B
ATOM     42  BB  GLY    22     107.238 105.709  60.856  1.00  0.00           B
ATOM     43  BB  VAL    23     107.688 102.059  59.856  1.00  0.00           B
ATOM     44  SC1 VAL    23     107.338 101.759  57.906  1.00  0.00           S
ATOM     45  BB  VAL    24     107.888  98.959  61.956  1.00  0.00           B
ATOM     46  SC1 VAL    24     106.288  98.909  63.206  1.00  0.00           S
ATOM     47  BB  ILE    25     109.038  95.859  60.106  1.00  0.00           B
ATOM     48  SC1 ILE    25     108.638  96.459  57.556  1.00  0.00           S
ATOM     49  BB  ALA    26     109.988  92.909  62.356  1.00  0.00           B
ATOM     50  BB  LEU    27     112.738 102.009  73.506  1.00  0.00           B
ATOM     51  SC1 LEU    27     111.388 100.509  75.206  1.00  0.00           S
ATOM     52  BB  VAL    28     111.038 105.509  73.556  1.00  0.00           B
ATOM     53  SC1 VAL    28     109.938 106.909  74.456  1.00  0.00           S
ATOM     54  BB  PHE    29     111.338 107.509  70.306  1.00  0.00           B
ATOM     55  SC1 PHE    29     112.488 106.359  67.406  1.00  0.00           S
ATOM     56  SC2 PHE    29     112.188 104.509  68.906  1.00  0.00           S
ATOM     57  SC3 PHE    29     112.188 104.109  66.556  1.00  0.00           S
ATOM     58  BB  PHE    30     110.538 111.059  71.606  1.00  0.00           B
ATOM     59  SC1 PHE    30     108.438 111.659  74.306  1.00  0.00           S
ATOM     60  SC2 PHE    30     107.138 111.009  72.406  1.00  0.00           S
ATOM     61  SC3 PHE    30     106.238 110.709  74.606  1.00  0.00           S
ATOM     62  BB  ALA    31     110.338 114.159  69.456  1.00  0.00           B
ATOM     63  BB  GLU    32     109.188 117.509  70.506  1.00  0.00           B
ATOM     64  SC1 GLU    32     107.388 116.509  73.056  1.00  0.00           S
ATOM     65  BB  ASP    33     110.938 120.609  69.106  1.00  0.00           B
ATOM     66  SC1 ASP    33     111.488 121.159  66.706  1.00  0.00           S
ATOM     67  BB  VAL    34     109.188 123.659  70.456  1.00  0.00           B
ATOM     68  SC1 VAL    34     108.188 123.209  72.106  1.00  0.00           S
ATOM     69  BB  GLY    35     109.788 125.859  67.506  1.00  0.00           B
ATOM     70  BB  SER    36     108.738 129.459  67.356  1.00  0.00           B
ATOM     71  SC1 SER    36     108.338 130.909  68.606  1.00  0.00           S
ATOM     72  BB  ASN    37     108.188 130.959  63.906  1.00  0.00           B
ATOM     73  SC1 ASN    37     107.938 133.409  64.156  1.00  0.00           S
ATOM     74  BB  LYS    38     111.088 129.109  62.256  1.00  0.00           B
ATOM     75  SC1 LYS    38     110.438 126.459  62.456  1.00  0.00           S
ATOM     76  SC2 LYS    38     109.088 123.659  63.106  1.00  0.00           S
ATOM     77  BB  GLY    39     110.638 129.809  58.556  1.00  0.00           B
ATOM     78  BB  ALA    40     112.838 130.709  55.606  1.00  0.00           B
ATOM     79  BB  ILE    41     114.838 128.009  54.056  1.00  0.00           B
ATOM     80  SC1 ILE    41     115.388 127.309  51.906  1.00  0.00           S
ATOM     81  BB  ILE    42     114.588 125.109  56.506  1.00  0.00           B
ATOM     82  SC1 ILE    42     113.388 125.709  57.956  1.00  0.00           S
ATOM     83  BB  GLY    43     114.438 121.209  56.056  1.00  0.00           B
ATOM     84  BB  LEU    44     112.538 118.409  57.706  1.00  0.00           B
ATOM     85  SC1 LEU    44     111.538 118.209  60.156  1.00  0.00           S
ATOM     86  BB  MET    45     112.988 114.659  57.356  1.00  0.00           B
ATOM     87  SC1 MET    45     114.188 112.509  55.856  1.00  0.00           S
ATOM     88  BB  VAL    46     111.838 112.259  60.156  1.00  0.00           B
ATOM     89  SC1 VAL    46     110.738 113.509  61.256  1.00  0.00           S
ATOM     90  BB  GLY    47     112.538 108.609  59.656  1.00  0.00           B
ATOM     91  BB  GLY    48     110.938 105.559  61.306  1.00  0.00           B
ATOM     92  BB  VAL    49     112.188 102.159  60.156  1.00  0.00           B
ATOM     93  SC1 VAL    49     111.938 101.609  58.256  1.00  0.00           S
ATOM     94  BB  VAL    50     112.188  99.359  62.806  1.00  0.00           B
ATOM     95  SC1 VAL    50     111.438  99.759  64.606  1.00  0.00           S
ATOM     96  BB  ILE    51     113.688  96.509  60.756  1.00  0.00           B
ATOM     97  SC1 ILE    51     114.138  97.059  58.556  1.00  0.00           S
ATOM     98  BB  ALA    52     113.538  93.759  63.556  1.00  0.00           B
ATOM     99  BB  LEU    53     116.638 103.209  71.956  1.00  0.00           B
ATOM    100  SC1 LEU    53     117.588 103.609  69.506  1.00  0.00           S
ATOM    101  BB  VAL    54     115.788 105.909  74.556  1.00  0.00           B
ATOM    102  SC1 VAL    54     115.538 106.259  76.506  1.00  0.00           S
ATOM    103  BB  PHE    55     115.788 108.559  71.906  1.00  0.00           B
ATOM    104  SC1 PHE    55     115.988 110.759  69.306  1.00  0.00           S
ATOM    105  SC2 PHE    55     116.638 108.509  68.656  1.00  0.00           S
ATOM    106  SC3 PHE    55     115.488 109.959  67.106  1.00  0.00           S
ATOM    107  BB  PHE    56     114.288 111.759  73.356  1.00  0.00           B
ATOM    108  SC1 PHE    56     112.588 110.509  75.956  1.00  0.00           S
ATOM    109  SC2 PHE    56     112.988 112.859  76.306  1.00  0.00           S
ATOM    110  SC3 PHE    56     112.438 111.459  78.156  1.00  0.00           S
ATOM    111  BB  ALA    57     114.638 115.059  71.356  1.00  0.00           B
ATOM    112  BB  GLU    58     113.638 118.609  72.156  1.00  0.00           B
ATOM    113  SC1 GLU    58     111.988 117.459  74.656  1.00  0.00           S
ATOM    114  BB  ASP    59     114.788 121.559  70.106  1.00  0.00           B
ATOM    115  SC1 ASP    59     117.188 121.909  69.356  1.00  0.00           S
ATOM    116  BB  VAL    60     113.538 124.309  72.456  1.00  0.00           B
ATOM    117  SC1 VAL    60     112.338 123.559  73.906  1.00  0.00           S
ATOM    118  BB  GLY    61     113.488 127.259  70.106  1.00  0.00           B
ATOM    119  BB  SER    62     113.438 131.059  70.106  1.00  0.00           B
ATOM    120  SC1 SER    62     112.288 132.109  71.256  1.00  0.00           S
ATOM    121  BB  ASN    63     112.888 132.409  66.506  1.00  0.00           B
ATOM    122  SC1 ASN    63     113.138 134.409  65.006  1.00  0.00           S
ATOM    123  BB  LYS    64     114.738 129.909  64.256  1.00  0.00           B
ATOM    124  SC1 LYS    64     114.238 127.959  65.656  1.00  0.00           S
ATOM    125  SC2 LYS    64     114.538 125.109  66.356  1.00  0.00           S
ATOM    126  BB  GLY    65     114.638 130.459  60.506  1.00  0.00           B
ATOM    127  BB  ALA    66     117.588 130.759  58.106  1.00  0.00           B
ATOM    128  BB  ILE    67     118.588 127.709  56.206  1.00  0.00           B
ATOM    129  SC1 ILE    67     120.038 127.309  54.606  1.00  0.00           S
ATOM    130  BB  ILE    68     118.238 124.959  58.706  1.00  0.00           B
ATOM    131  SC1 ILE    68     117.788 125.659  60.606  1.00  0.00           S
ATOM    132  BB  GLY    69     117.888 121.209  57.956  1.00  0.00           B
ATOM    133  BB  LEU    70     116.588 118.359  60.156  1.00  0.00           B
ATOM    134  SC1 LEU    70     115.788 118.509  62.706  1.00  0.00           S
ATOM    135  BB  MET    71     116.838 114.609  59.956  1.00  0.00           B
ATOM    136  SC1 MET    71     118.888 113.109  58.556  1.00  0.00           S
ATOM    137  BB  VAL    72     115.088 113.059  62.956  1.00  0.00           B
ATOM    138  SC1 VAL    72     114.738 114.109  64.606  1.00  0.00           S
ATOM    139  BB  GLY    73     116.588 109.559  62.206  1.00  0.00           B
ATOM    140  BB  GLY    74     115.388 106.309  63.606  1.00  0.00           B
ATOM    141  BB  VAL    75     115.938 103.159  61.506  1.00  0.00           B
ATOM    142  SC1 VAL    75     116.988 103.709  59.856  1.00  0.00           S
ATOM    143  BB  VAL    76     116.338 100.459  64.106  1.00  0.00           B
ATOM    144  SC1 VAL    76     116.138 101.359  65.906  1.00  0.00           S
ATOM    145  BB  ILE    77     118.288  97.909  62.106  1.00  0.00           B
ATOM    146  SC1 ILE    77     118.538  98.809  60.006  1.00  0.00           S
ATOM    147  BB  ALA    78     118.438  94.609  64.056  1.00  0.00           B
ATOM    148  BB  LEU    79     121.188 104.509  74.706  1.00  0.00           B
ATOM    149  SC1 LEU    79     123.788 104.809  74.506  1.00  0.00           S
ATOM    150  BB  VAL    80     119.988 107.759  76.006  1.00  0.00           B
ATOM    151  SC1 VAL    80     119.338 109.109  77.356  1.00  0.00           S
ATOM    152  BB  PHE    81     119.688 109.759  72.806  1.00  0.00           B
ATOM    153  SC1 PHE    81     120.588 107.409  70.506  1.00  0.00           S
ATOM    154  SC2 PHE    81     120.588 109.609  69.556  1.00  0.00           S
ATOM    155  SC3 PHE    81     122.288 108.009  68.956  1.00  0.00           S
ATOM    156  BB  PHE    82     118.538 113.259  73.706  1.00  0.00           B
ATOM    157  SC1 PHE    82     117.488 114.009  77.006  1.00  0.00           S
ATOM    158  SC2 PHE    82     119.838 114.309  76.656  1.00  0.00           S
ATOM    159  SC3 PHE    82     118.988 114.009  78.856  1.00  0.00           S
ATOM    160  BB  ALA    83     118.838 116.159  71.356  1.00  0.00           B
ATOM    161  BB  GLU    84     117.988 119.059  73.606  1.00  0.00           B
ATOM    162  SC1 GLU    84     117.438 118.559  76.956  1.00  0.00           S
ATOM    163  BB  ASP    85     119.538 122.559  73.656  1.00  0.00           B
ATOM    164  SC1 ASP    85     121.888 122.709  72.706  1.00  0.00           S
ATOM    165  BB  VAL    86     117.588 125.609  74.706  1.00  0.00           B
ATOM    166  SC1 VAL    86     116.488 125.709  76.406  1.00  0.00           S
ATOM    167  BB  GLY    87     117.838 127.609  71.556  1.00  0.00           B
ATOM    168  BB  SER    88     117.838 131.459  71.356  1.00  0.00           B
ATOM    169  SC1 SER    88     117.288 132.609  72.856  1.00  0.00           S
ATOM    170  BB  ASN    89     117.388 131.859  67.656  1.00  0.00           B
ATOM    171  SC1 ASN    89     117.788 133.809  66.206  1.00  0.00           S
ATOM    172  BB  LYS    90     119.038 129.159  65.606  1.00  0.00           B
ATOM    173  SC1 LYS    90     120.088 127.609  66.856  1.00  0.00           S
ATOM    174  SC2 LYS    90     121.038 125.309  68.256  1.00  0.00           S
ATOM    175  BB  GLY    91     119.088 130.609  62.056  1.00  0.00           B
ATOM    176  BB  ALA    92     121.738 131.409  59.506  1.00  0.00           B
ATOM    177  BB  ILE    93     122.988 128.209  57.856  1.00  0.00           B
ATOM    178  SC1 ILE    93     124.938 128.159  56.456  1.00  0.00           S
ATOM    179  BB  ILE    94     122.838 125.459  60.506  1.00  0.00           B
ATOM    180  SC1 ILE    94     122.388 127.159  62.056  1.00  0.00           S
ATOM    181  BB  GLY    95     121.738 121.909  60.206  1.00  0.00           B
ATOM    182  BB  LEU    96     120.938 119.009  62.306  1.00  0.00           B
ATOM    183  SC1 LEU    96     120.688 118.659  64.956  1.00  0.00           S
ATOM    184  BB  MET    97     121.238 115.209  62.056  1.00  0.00           B
ATOM    185  SC1 MET    97     123.088 113.159  60.756  1.00  0.00           S
ATOM    186  BB  VAL    98     119.788 112.859  64.806  1.00  0.00           B
ATOM    187  SC1 VAL    98     119.688 113.959  66.456  1.00  0.00           S
ATOM    188  BB  GLY    99     121.888 109.659  64.456  1.00  0.00           B
ATOM    189  BB  GLY   100     119.138 107.109  65.006  1.00  0.00           B
ATOM    190  BB  VAL   101     120.638 104.609  62.606  1.00  0.00           B
ATOM    191  SC1 VAL   101     121.838 105.309  61.156  1.00  0.00           S
ATOM    192  BB  VAL   102     121.738 101.859  64.956  1.00  0.00           B
ATOM    193  SC1 VAL   102     122.138 102.559  66.806  1.00  0.00           S
ATOM    194  BB  ILE   103     122.538  98.659  63.056  1.00  0.00           B
ATOM    195  SC1 ILE   103     123.388  99.609  61.006  1.00  0.00           S
ATOM    196  BB  ALA   104     122.388  95.209  64.656  1.00  0.00           B
ATOM    197  ROH CHO   105     134.388 210.709  47.656  1.00  0.00            
ATOM    198  R1  CHO   105     133.488 212.959  46.206  1.00  0.00            
ATOM    199  R2  CHO   105     132.738 212.809  43.556  1.00  0.00            
ATOM    200  R3  CHO   105     130.438 213.909  44.456  1.00  0.00            
ATOM    201  R4  CHO   105     130.988 215.359  41.956  1.00  0.00            
ATOM    202  R5  CHO   105     130.588 216.259  43.906  1.00  0.00            
ATOM    203  C1  CHO   105     127.788 217.859  41.906  1.00  0.00           C
ATOM    204  C2  CHO   105     126.538 221.509  43.006  1.00  0.00           C
ATOM    205  ROH CHO   106     126.138 212.509  23.706  1.00  0.00            
ATOM    206  R1  CHO   106     124.938 211.809  21.256  1.00  0.00            
ATOM    207  R2  CHO   106     122.388 212.559  20.556  1.00  0.00            
ATOM    208  R3  CHO   106     123.588 213.559  18.356  1.00  0.00            
ATOM    209  R4  CHO   106     120.788 213.159  17.556  1.00  0.00            
ATOM    210  R5  CHO   106     122.538 212.409  16.556  1.00  0.00            
ATOM    211  C1  CHO   106     120.988 214.509  13.756  1.00  0.00           C
ATOM    212  C2  CHO   106     119.488 215.059   9.956  1.00  0.00           C
ATOM    213  ROH CHO   107      46.388 193.459  28.206  1.00  0.00            
ATOM    214  R1  CHO   107      44.538 194.009  30.306  1.00  0.00            
ATOM    215  R2  CHO   107      44.638 192.659  32.706  1.00  0.00            
ATOM    216  R3  CHO   107      44.738 195.159  33.756  1.00  0.00            
ATOM    217  R4  CHO   107      44.638 193.409  36.106  1.00  0.00            
ATOM    218  R5  CHO   107      43.338 195.109  35.656  1.00  0.00            
ATOM    219  C1  CHO   107      44.738 196.209  39.006  1.00  0.00           C
ATOM    220  C2  CHO   107      43.088 196.959  42.706  1.00  0.00           C
ATOM    221  ROH CHO   108     164.738  84.159  48.306  1.00  0.00            
ATOM    222  R1  CHO   108     165.788  83.059  50.656  1.00  0.00            
ATOM    223  R2  CHO   108     168.438  83.359  51.406  1.00  0.00            
ATOM    224  R3  CHO   108     167.338  84.309  53.706  1.00  0.00            
ATOM    225  R4  CHO   108     170.138  83.959  54.356  1.00  0.00            
ATOM    226  R5  CHO   108     168.488  83.109  55.456  1.00  0.00            
ATOM    227  C1  CHO   108     170.138  85.159  58.206  1.00  0.00           C
ATOM    228  C2  CHO   108     170.838  88.209  60.856  1.00  0.00           C
ATOM    229  ROH CHO   109     193.238  84.059  36.606  1.00  0.00            
ATOM    230  R1  CHO   109     193.038  85.759  34.356  1.00  0.00            
ATOM    231  R2  CHO   109     192.738  84.809  31.806  1.00  0.00            
ATOM    232  R3  CHO   109     190.588  86.459  31.756  1.00  0.00            
ATOM    233  R4  CHO   109     191.338  86.209  28.956  1.00  0.00            
ATOM    234  R5  CHO   109     191.088  88.059  30.056  1.00  0.00            
ATOM    235  C1  CHO   109     188.488  88.559  27.306  1.00  0.00           C
ATOM    236  C2  CHO   109     185.788  88.759  24.956  1.00  0.00           C
ATOM    237  ROH CHO   110     164.088 217.559  23.006  1.00  0.00            
ATOM    238  R1  CHO   110     162.888 216.909  25.456  1.00  0.00            
ATOM    239  R2  CHO   110     163.288 218.359  27.756  1.00  0.00            
ATOM    240  R3  CHO   110     160.588 218.559  27.756  1.00  0.00            
ATOM    241  R4  CHO   110     161.338 218.409  30.606  1.00  0.00            
ATOM    242  R5  CHO   110     159.888 217.159  29.606  1.00  0.00            
ATOM    243  C1  CHO   110     157.638 218.659  32.256  1.00  0.00           C
ATOM    244  C2  CHO   110     156.188 217.409  35.656  1.00  0.00           C
ATOM    245  ROH CHO   111     128.138 113.809  45.906  1.00  0.00            
ATOM    246  R1  CHO   111     128.388 116.309  47.206  1.00  0.00            
ATOM    247  R2  CHO   111     129.538 116.609  49.706  1.00  0.00            
ATOM    248  R3  CHO   111     131.188 118.359  48.406  1.00  0.00            
ATOM    249  R4  CHO   111     130.638 119.609  51.006  1.00  0.00            
ATOM    250  R5  CHO   111     130.338 120.509  49.056  1.00  0.00            
ATOM    251  C1  CHO   111     132.738 123.009  50.606  1.00  0.00           C
ATOM    252  C2  CHO   111     135.788 124.009  52.806  1.00  0.00           C
ATOM    253  ROH CHO   112      95.088 171.309  24.406  1.00  0.00            
ATOM    254  R1  CHO   112      92.438 171.409  23.506  1.00  0.00            
ATOM    255  R2  CHO   112      91.038 173.809  23.406  1.00  0.00            
ATOM    256  R3  CHO   112      90.638 173.059  20.806  1.00  0.00            
ATOM    257  R4  CHO   112      88.888 175.409  21.156  1.00  0.00            
ATOM    258  R5  CHO   112      88.288 173.459  20.406  1.00  0.00            
ATOM    259  C1  CHO   112      87.288 175.609  17.456  1.00  0.00           C
ATOM    260  C2  CHO   112      84.238 178.309  17.756  1.00  0.00           C
ATOM    261  ROH CHO   113     203.838 177.009  19.406  1.00  0.00            
ATOM    262  R1  CHO   113     203.238 178.709  21.556  1.00  0.00            
ATOM    263  R2  CHO   113     200.838 178.659  22.906  1.00  0.00            
ATOM    264  R3  CHO   113     202.438 178.309  25.106  1.00  0.00            
ATOM    265  R4  CHO   113     200.088 179.759  26.106  1.00  0.00            
ATOM    266  R5  CHO   113     202.138 180.309  26.356  1.00  0.00            
ATOM    267  C1  CHO   113     201.088 180.059  30.006  1.00  0.00           C
ATOM    268  C2  CHO   113     203.238 182.509  31.356  1.00  0.00           C
ATOM    269  ROH CHO   114     121.688  94.059  59.856  1.00  0.00            
ATOM    270  R1  CHO   114     120.988  95.309  57.406  1.00  0.00            
ATOM    271  R2  CHO   114     122.138  97.709  56.606  1.00  0.00            
ATOM    272  R3  CHO   114     122.738  96.309  54.356  1.00  0.00            
ATOM    273  R4  CHO   114     122.138  99.009  53.406  1.00  0.00            
ATOM    274  R5  CHO   114     121.238  97.159  52.706  1.00  0.00            
ATOM    275  C1  CHO   114     122.788  98.459  49.456  1.00  0.00           C
ATOM    276  C2  CHO   114     123.238 101.009  46.156  1.00  0.00           C
ATOM    277  ROH CHO   115     122.388 154.909  34.356  1.00  0.00            
ATOM    278  R1  CHO   115     121.838 155.109  37.156  1.00  0.00            
ATOM    279  R2  CHO   115     122.438 157.359  38.656  1.00  0.00            
ATOM    280  R3  CHO   115     119.788 157.209  39.306  1.00  0.00            
ATOM    281  R4  CHO   115     121.138 158.109  41.756  1.00  0.00            
ATOM    282  R5  CHO   115     119.788 156.409  41.556  1.00  0.00            
ATOM    283  C1  CHO   115     117.888 158.409  44.156  1.00  0.00           C
ATOM    284  C2  CHO   115     119.088 156.359  47.606  1.00  0.00           C
ATOM    285  ROH CHO   116      29.338   7.509  26.106  1.00  0.00            
ATOM    286  R1  CHO   116      30.588   6.809  23.656  1.00  0.00            
ATOM    287  R2  CHO   116      29.488   7.509  21.206  1.00  0.00            
ATOM    288  R3  CHO   116      31.938   8.609  20.806  1.00  0.00            
ATOM    289  R4  CHO   116      30.738   8.459  18.106  1.00  0.00            
ATOM    290  R5  CHO   116      32.688   7.659  18.706  1.00  0.00            
ATOM    291  C1  CHO   116      33.738  10.109  15.906  1.00  0.00           C
ATOM    292  C2  CHO   116      33.188  13.509  13.306  1.00  0.00           C
ATOM    293  ROH CHO   117      93.188  93.709  22.106  1.00  0.00            
ATOM    294  R1  CHO   117      92.988  94.009  24.956  1.00  0.00            
ATOM    295  R2  CHO   117      90.588  93.809  26.306  1.00  0.00            
ATOM    296  R3  CHO   117      91.938  91.909  27.706  1.00  0.00            
ATOM    297  R4  CHO   117      90.138  93.209  29.656  1.00  0.00            
ATOM    298  R5  CHO   117      92.288  92.959  29.856  1.00  0.00            
ATOM    299  C1  CHO   117      91.138  91.109  32.956  1.00  0.00           C
ATOM    300  C2  CHO   117      88.738  91.409  34.506  1.00  0.00           C
ATOM    301  ROH CHO   118      37.388  83.209  25.856  1.00  0.00            
ATOM    302  R1  CHO   118      37.438  85.059  23.756  1.00  0.00            
ATOM    303  R2  CHO   118      39.738  85.709  22.406  1.00  0.00            
ATOM    304  R3  CHO   118      38.288  85.009  20.206  1.00  0.00            
ATOM    305  R4  CHO   118      40.688  86.309  19.106  1.00  0.00            
ATOM    306  R5  CHO   118      38.638  86.859  18.706  1.00  0.00            
ATOM    307  C1  CHO   118      39.888  86.059  15.156  1.00  0.00           C
ATOM    308  C2  CHO   118      40.888  88.059  12.456  1.00  0.00           C
ATOM    309  ROH CHO   119     177.138  36.909  56.206  1.00  0.00            
ATOM    310  R1  CHO   119     176.688  37.409  53.456  1.00  0.00            
ATOM    311  R2  CHO   119     174.588  38.959  52.556  1.00  0.00            
ATOM    312  R3  CHO   119     176.588  40.359  51.306  1.00  0.00            
ATOM    313  R4  CHO   119     174.838  39.459  49.156  1.00  0.00            
ATOM    314  R5  CHO   119     176.988  39.159  49.306  1.00  0.00            
ATOM    315  C1  CHO   119     176.788  41.059  46.006  1.00  0.00           C
ATOM    316  C2  CHO   119     176.888  42.659  41.756  1.00  0.00           C
ATOM    317  ROH CHO   120      73.288 188.009  27.406  1.00  0.00            
ATOM    318  R1  CHO   120      72.638 189.859  29.456  1.00  0.00            
ATOM    319  R2  CHO   120      70.388 191.459  29.406  1.00  0.00            
ATOM    320  R3  CHO   120      69.938 190.309  31.856  1.00  0.00            
ATOM    321  R4  CHO   120      69.238 193.159  32.206  1.00  0.00            
ATOM    322  R5  CHO   120      70.638 192.009  33.406  1.00  0.00            
ATOM    323  C1  CHO   120      68.138 193.109  36.106  1.00  0.00           C
ATOM    324  C2  CHO   120      68.938 194.459  40.056  1.00  0.00           C
ATOM    325  ROH CHO   121      17.288  24.259  32.206  1.00  0.00            
ATOM    326  R1  CHO   121      19.788  24.659  33.506  1.00  0.00            
ATOM    327  R2  CHO   121      21.088  27.109  33.456  1.00  0.00            
ATOM    328  R3  CHO   121      21.088  26.809  36.156  1.00  0.00            
ATOM    329  R4  CHO   121      22.288  29.409  35.706  1.00  0.00            
ATOM    330  R5  CHO   121      23.138  27.759  36.906  1.00  0.00            
ATOM    331  C1  CHO   121      22.938  30.459  39.606  1.00  0.00           C
ATOM    332  C2  CHO   121      22.388  29.759  43.556  1.00  0.00           C
ATOM    333  ROH CHO   122     213.938  10.759  36.406  1.00  0.00            
ATOM    334  R1  CHO   122     213.038  11.509  38.956  1.00  0.00            
ATOM    335  R2  CHO   122     212.638   9.709  41.006  1.00  0.00            
ATOM    336  R3  CHO   122     214.288  11.459  42.356  1.00  0.00            
ATOM    337  R4  CHO   122     212.838   9.959  44.456  1.00  0.00            
ATOM    338  R5  CHO   122     212.988  12.109  44.256  1.00  0.00            
ATOM    339  C1  CHO   122     214.538  11.709  47.756  1.00  0.00           C
ATOM    340  C2  CHO   122     215.938  10.509  51.556  1.00  0.00           C
ATOM    341  ROH CHO   123      77.238 154.759  47.206  1.00  0.00            
ATOM    342  R1  CHO   123      77.588 154.309  44.456  1.00  0.00            
ATOM    343  R2  CHO   123      80.088 154.109  43.306  1.00  0.00            
ATOM    344  R3  CHO   123      79.138 151.759  42.356  1.00  0.00            
ATOM    345  R4  CHO   123      81.438 152.359  40.656  1.00  0.00            
ATOM    346  R5  CHO   123      79.388 151.909  40.006  1.00  0.00            
ATOM    347  C1  CHO   123      81.288 149.109  38.206  1.00  0.00           C
ATOM    348  C2  CHO   123      83.538 148.809  34.556  1.00  0.00           C
ATOM    349  ROH CHO   124      74.588  90.309  37.456  1.00  0.00            
ATOM    350  R1  CHO   124      73.138  92.409  38.656  1.00  0.00            
ATOM    351  R2  CHO   124      70.388  92.559  38.556  1.00  0.00            
ATOM    352  R3  CHO   124      70.638  92.709  41.256  1.00  0.00            
ATOM    353  R4  CHO   124      68.438  94.559  40.606  1.00  0.00            
ATOM    354  R5  CHO   124      70.238  95.059  41.756  1.00  0.00            
ATOM    355  C1  CHO   124      67.538  95.859  44.356  1.00  0.00           C
ATOM    356  C2  CHO   124      66.888  97.009  48.756  1.00  0.00           C
ATOM    357  ROH CHO   125     222.688  58.609  35.156  1.00  0.00            
ATOM    358  R1  CHO   125     221.788  57.159  37.406  1.00  0.00            
ATOM    359  R2  CHO   125     220.738  54.609  37.206  1.00  0.00            
ATOM    360  R3  CHO   125     222.638  54.009  39.006  1.00  0.00            
ATOM    361  R4  CHO   125     220.638  51.909  39.356  1.00  0.00            
ATOM    362  R5  CHO   125     221.438  53.159  40.906  1.00  0.00            
ATOM    363  C1  CHO   125     222.388  49.709  42.306  1.00  0.00           C
ATOM    364  C2  CHO   125     222.388  47.259  46.506  1.00  0.00           C
ATOM    365  ROH CHO   126     155.038  21.609  38.906  1.00  0.00            
ATOM    366  R1  CHO   126     156.288  20.659  36.606  1.00  0.00            
ATOM    367  R2  CHO   126     155.538  18.309  35.356  1.00  0.00            
ATOM    368  R3  CHO   126     155.338  19.909  33.156  1.00  0.00            
ATOM    369  R4  CHO   126     155.588  17.159  32.056  1.00  0.00            
ATOM    370  R5  CHO   126     156.838  18.859  31.556  1.00  0.00            
ATOM    371  C1  CHO   126     155.438  18.009  28.106  1.00  0.00           C
ATOM    372  C2  CHO   126     154.388  19.209  24.106  1.00  0.00           C
ATOM    373  ROH CHO   127      90.688 210.809  27.706  1.00  0.00            
ATOM    374  R1  CHO   127      90.538 211.159  30.506  1.00  0.00            
ATOM    375  R2  CHO   127      91.338 209.209  32.306  1.00  0.00            
ATOM    376  R3  CHO   127      92.888 211.209  33.256  1.00  0.00            
ATOM    377  R4  CHO   127      92.038 209.709  35.656  1.00  0.00            
ATOM    378  R5  CHO   127      91.788 211.859  35.306  1.00  0.00            
ATOM    379  C1  CHO   127      93.888 211.859  38.506  1.00  0.00           C
ATOM    380  C2  CHO   127      94.988 213.159  42.356  1.00  0.00           C
ATOM    381  ROH CHO   128     104.888  53.459  37.556  1.00  0.00            
ATOM    382  R1  CHO   128     104.088  53.609  34.856  1.00  0.00            
ATOM    383  R2  CHO   128     102.938  55.909  33.756  1.00  0.00            
ATOM    384  R3  CHO   128     104.938  55.609  31.906  1.00  0.00            
ATOM    385  R4  CHO   128     102.838  57.059  30.506  1.00  0.00            
ATOM    386  R5  CHO   128     103.788  55.209  29.856  1.00  0.00            
ATOM    387  C1  CHO   128     104.588  57.459  26.906  1.00  0.00           C
ATOM    388  C2  CHO   128     102.738  57.259  23.106  1.00  0.00           C
ATOM    389  ROH CHO   129     166.038  17.909  24.606  1.00  0.00            
ATOM    390  R1  CHO   129     164.938  18.009  27.206  1.00  0.00            
ATOM    391  R2  CHO   129     166.338  17.159  29.456  1.00  0.00            
ATOM    392  R3  CHO   129     165.838  19.659  30.356  1.00  0.00            
ATOM    393  R4  CHO   129     166.438  18.059  32.756  1.00  0.00            
ATOM    394  R5  CHO   129     164.688  19.309  32.406  1.00  0.00            
ATOM    395  C1  CHO   129     166.038  21.009  35.556  1.00  0.00           C
ATOM    396  C2  CHO   129     165.438  20.809  40.156  1.00  0.00           C
ATOM    397  ROH CHO   130      93.988  89.209  54.406  1.00  0.00            
ATOM    398  R1  CHO   130      92.888  88.609  51.856  1.00  0.00            
ATOM    399  R2  CHO   130      93.888  89.709  49.506  1.00  0.00            
ATOM    400  R3  CHO   130      94.088  87.109  48.756  1.00  0.00            
ATOM    401  R4  CHO   130      93.938  88.559  46.256  1.00  0.00            
ATOM    402  R5  CHO   130      92.688  86.909  46.856  1.00  0.00            
ATOM    403  C1  CHO   130      94.138  85.459  43.656  1.00  0.00           C
ATOM    404  C2  CHO   130      97.588  84.459  41.306  1.00  0.00           C
ATOM    405  ROH CHO   131     207.138  30.559  16.856  1.00  0.00            
ATOM    406  R1  CHO   131     205.688  30.809  19.256  1.00  0.00            
ATOM    407  R2  CHO   131     204.538  28.609  20.556  1.00  0.00            
ATOM    408  R3  CHO   131     205.988  29.559  22.656  1.00  0.00            
ATOM    409  R4  CHO   131     203.438  28.709  23.856  1.00  0.00            
ATOM    410  R5  CHO   131     204.338  30.659  24.056  1.00  0.00            
ATOM    411  C1  CHO   131     204.138  29.609  27.706  1.00  0.00           C
ATOM    412  C2  CHO   131     204.338  30.159  31.906  1.00  0.00           C
ATOM    413  ROH CHO   132     169.388  32.009  26.156  1.00  0.00            
ATOM    414  R1  CHO   132     170.238  32.859  28.706  1.00  0.00            
ATOM    415  R2  CHO   132     168.838  32.259  31.006  1.00  0.00            
ATOM    416  R3  CHO   132     171.238  31.259  31.806  1.00  0.00            
ATOM    417  R4  CHO   132     169.788  31.759  34.306  1.00  0.00            
ATOM    418  R5  CHO   132     171.788  32.459  33.806  1.00  0.00            
ATOM    419  C1  CHO   132     172.588  30.509  36.956  1.00  0.00           C
ATOM    420  C2  CHO   132     172.938  29.609  41.206  1.00  0.00           C
ATOM    421  ROH CHO   133      39.038  11.009  27.056  1.00  0.00            
ATOM    422  R1  CHO   133      40.138  10.509  29.606  1.00  0.00            
ATOM    423  R2  CHO   133      40.688  12.509  31.456  1.00  0.00            
ATOM    424  R3  CHO   133      39.188  10.909  33.106  1.00  0.00            
ATOM    425  R4  CHO   133      40.588  12.759  34.906  1.00  0.00            
ATOM    426  R5  CHO   133      40.538  10.559  35.006  1.00  0.00            
ATOM    427  C1  CHO   133      39.088  11.459  38.456  1.00  0.00           C
ATOM    428  C2  CHO   133      40.538  10.709  42.256  1.00  0.00           C
ATOM    429  ROH CHO   134     177.238 170.209  52.706  1.00  0.00            
ATOM    430  R1  CHO   134     176.588 171.559  50.306  1.00  0.00            
ATOM    431  R2  CHO   134     178.438 173.159  48.956  1.00  0.00            
ATOM    432  R3  CHO   134     177.788 171.559  46.856  1.00  0.00            
ATOM    433  R4  CHO   134     178.088 174.209  45.706  1.00  0.00            
ATOM    434  R5  CHO   134     176.338 172.909  45.506  1.00  0.00            
ATOM    435  C1  CHO   134     177.288 173.309  41.806  1.00  0.00           C
ATOM    436  C2  CHO   134     178.438 171.259  38.256  1.00  0.00           C
ATOM    437  ROH CHO   135     141.088 112.109  28.506  1.00  0.00            
ATOM    438  R1  CHO   135     139.438 112.059  30.806  1.00  0.00            
ATOM    439  R2  CHO   135     140.438 112.409  33.356  1.00  0.00            
ATOM    440  R3  CHO   135     138.538 114.409  33.456  1.00  0.00            
ATOM    441  R4  CHO   135     139.038 113.659  36.256  1.00  0.00            
ATOM    442  R5  CHO   135     137.088 113.709  35.256  1.00  0.00            
ATOM    443  C1  CHO   135     136.488 116.259  38.056  1.00  0.00           C
ATOM    444  C2  CHO   135     134.538 118.209  40.906  1.00  0.00           C
ATOM    445  ROH CHO   136     189.638  62.009  23.206  1.00  0.00            
ATOM    446  R1  CHO   136     190.888  60.459  25.256  1.00  0.00            
ATOM    447  R2  CHO   136     193.238  61.159  26.456  1.00  0.00            
ATOM    448  R3  CHO   136     191.838  60.909  28.756  1.00  0.00            
ATOM    449  R4  CHO   136     194.538  60.009  29.456  1.00  0.00            
ATOM    450  R5  CHO   136     192.638  58.909  29.756  1.00  0.00            
ATOM    451  C1  CHO   136     193.888  59.109  33.356  1.00  0.00           C
ATOM    452  C2  CHO   136     193.988  58.559  36.906  1.00  0.00           C
ATOM    453  ROH CHO   137     146.888  67.909  35.106  1.00  0.00            
ATOM    454  R1  CHO   137     149.038  67.459  33.306  1.00  0.00            
ATOM    455  R2  CHO   137     148.838  65.709  31.206  1.00  0.00            
ATOM    456  R3  CHO   137     149.638  67.859  29.756  1.00  0.00            
ATOM    457  R4  CHO   137     150.688  65.559  28.306  1.00  0.00            
ATOM    458  R5  CHO   137     151.838  67.309  28.956  1.00  0.00            
ATOM    459  C1  CHO   137     152.538  67.509  25.256  1.00  0.00           C
ATOM    460  C2  CHO   137     150.838  66.059  22.306  1.00  0.00           C
ATOM    461  ROH CHO   138     159.288 145.609  42.106  1.00  0.00            
ATOM    462  R1  CHO   138     159.488 148.259  43.106  1.00  0.00            
ATOM    463  R2  CHO   138     158.688 148.909  45.706  1.00  0.00            
ATOM    464  R3  CHO   138     161.238 149.859  45.856  1.00  0.00            
ATOM    465  R4  CHO   138     159.938 150.609  48.406  1.00  0.00            
ATOM    466  R5  CHO   138     160.988 151.959  47.006  1.00  0.00            
ATOM    467  C1  CHO   138     163.038 152.559  50.156  1.00  0.00           C
ATOM    468  C2  CHO   138     163.938 155.259  53.106  1.00  0.00           C
ATOM    469  ROH CHO   139     161.638 176.709  51.006  1.00  0.00            
ATOM    470  R1  CHO   139     161.088 176.709  48.256  1.00  0.00            
ATOM    471  R2  CHO   139     162.538 178.209  46.456  1.00  0.00            
ATOM    472  R3  CHO   139     162.838 175.809  45.206  1.00  0.00            
ATOM    473  R4  CHO   139     163.938 177.759  43.306  1.00  0.00            
ATOM    474  R5  CHO   139     162.438 176.309  42.906  1.00  0.00            
ATOM    475  C1  CHO   139     165.088 175.259  40.356  1.00  0.00           C
ATOM    476  C2  CHO   139     166.838 172.309  38.306  1.00  0.00           C
ATOM    477  ROH CHO   140      85.938  30.959  17.756  1.00  0.00            
ATOM    478  R1  CHO   140      85.938  29.159  19.956  1.00  0.00            
ATOM    479  R2  CHO   140      88.088  28.909  21.706  1.00  0.00            
ATOM    480  R3  CHO   140      86.188  29.409  23.606  1.00  0.00            
ATOM    481  R4  CHO   140      88.588  28.659  25.106  1.00  0.00            
ATOM    482  R5  CHO   140      86.588  27.759  25.306  1.00  0.00            
ATOM    483  C1  CHO   140      87.088  28.959  28.856  1.00  0.00           C
ATOM    484  C2  CHO   140      84.538  27.309  30.856  1.00  0.00           C
ATOM    485  ROH CHO   141     146.588 162.359  33.906  1.00  0.00            
ATOM    486  R1  CHO   141     145.988 162.309  36.706  1.00  0.00            
ATOM    487  R2  CHO   141     147.838 162.959  38.656  1.00  0.00            
ATOM    488  R3  CHO   141     145.888 164.709  39.456  1.00  0.00            
ATOM    489  R4  CHO   141     147.088 163.709  41.906  1.00  0.00            
ATOM    490  R5  CHO   141     144.988 163.709  41.406  1.00  0.00            
ATOM    491  C1  CHO   141     144.838 165.759  44.606  1.00  0.00           C
ATOM    492  C2  CHO   141     145.138 164.559  48.256  1.00  0.00           C
ATOM    493  ROH CHO   142     151.788  68.709  52.806  1.00  0.00            
ATOM    494  R1  CHO   142     152.838  68.809  50.206  1.00  0.00            
ATOM    495  R2  CHO   142     153.288  66.509  48.706  1.00  0.00            
ATOM    496  R3  CHO   142     151.688  67.809  46.856  1.00  0.00            
ATOM    497  R4  CHO   142     152.938  65.659  45.356  1.00  0.00            
ATOM    498  R5  CHO   142     152.938  67.759  44.856  1.00  0.00            
ATOM    499  C1  CHO   142     151.238  66.309  41.756  1.00  0.00           C
ATOM    500  C2  CHO   142     149.988  68.809  38.906  1.00  0.00           C
ATOM    501  ROH CHO   143      47.188  45.909  29.906  1.00  0.00            
ATOM    502  R1  CHO   143      47.638  47.959  28.006  1.00  0.00            
ATOM    503  R2  CHO   143      50.038  48.259  26.656  1.00  0.00            
ATOM    504  R3  CHO   143      48.438  48.159  24.456  1.00  0.00            
ATOM    505  R4  CHO   143      51.038  49.109  23.456  1.00  0.00            
ATOM    506  R5  CHO   143      49.088  50.059  23.156  1.00  0.00            
ATOM    507  C1  CHO   143      50.138  49.509  19.556  1.00  0.00           C
ATOM    508  C2  CHO   143      52.438  48.659  17.306  1.00  0.00           C
ATOM    509  ROH CHO   144     149.238 181.459  34.906  1.00  0.00            
ATOM    510  R1  CHO   144     148.188 182.759  37.206  1.00  0.00            
ATOM    511  R2  CHO   144     145.488 182.859  37.756  1.00  0.00            
ATOM    512  R3  CHO   144     146.288 181.759  40.156  1.00  0.00            
ATOM    513  R4  CHO   144     143.788 183.209  40.756  1.00  0.00            
ATOM    514  R5  CHO   144     145.738 183.459  41.756  1.00  0.00            
ATOM    515  C1  CHO   144     143.538 182.459  44.706  1.00  0.00           C
ATOM    516  C2  CHO   144     142.588 186.209  46.356  1.00  0.00           C
ATOM    517  ROH CHO   145     207.888  13.609  30.856  1.00  0.00            
ATOM    518  R1  CHO   145     208.338  11.409  29.156  1.00  0.00            
ATOM    519  R2  CHO   145     206.588   9.309  28.906  1.00  0.00            
ATOM    520  R3  CHO   145     206.688   9.909  26.306  1.00  0.00            
ATOM    521  R4  CHO   145     206.288   7.059  26.356  1.00  0.00            
ATOM    522  R5  CHO   145     207.838   8.109  25.306  1.00  0.00            
ATOM    523  C1  CHO   145     206.238   6.259  22.356  1.00  0.00           C
ATOM    524  C2  CHO   145     207.338   4.559  19.256  1.00  0.00           C
ATOM    525  ROH CHO   146     101.088  25.109  12.106  1.00  0.00            
ATOM    526  R1  CHO   146      99.838  24.509  14.556  1.00  0.00            
ATOM    527  R2  CHO   146      97.138  24.059  14.806  1.00  0.00            
ATOM    528  R3  CHO   146      97.938  21.709  15.956  1.00  0.00            
ATOM    529  R4  CHO   146      95.188  22.109  16.956  1.00  0.00            
ATOM    530  R5  CHO   146      96.988  21.759  18.156  1.00  0.00            
ATOM    531  C1  CHO   146      94.838  18.859  19.256  1.00  0.00           C
ATOM    532  C2  CHO   146      90.938  19.959  19.406  1.00  0.00           C
ATOM    533  ROH CHO   147     186.888 153.709  40.856  1.00  0.00            
ATOM    534  R1  CHO   147     187.038 155.359  38.556  1.00  0.00            
ATOM    535  R2  CHO   147     189.438 156.059  37.356  1.00  0.00            
ATOM    536  R3  CHO   147     188.238 155.009  35.156  1.00  0.00            
ATOM    537  R4  CHO   147     188.738 157.859  34.506  1.00  0.00            
ATOM    538  R5  CHO   147     186.838 156.809  34.306  1.00  0.00            
ATOM    539  C1  CHO   147     187.288 157.909  30.706  1.00  0.00           C
ATOM    540  C2  CHO   147     185.988 159.159  27.356  1.00  0.00           C
ATOM    541  ROH CHO   148     172.838 124.559  39.606  1.00  0.00            
ATOM    542  R1  CHO   148     171.638 122.009  39.406  1.00  0.00            
ATOM    543  R2  CHO   148     169.388 121.559  37.856  1.00  0.00            
ATOM    544  R3  CHO   148     170.988 119.609  36.756  1.00  0.00            
ATOM    545  R4  CHO   148     168.388 119.309  35.406  1.00  0.00            
ATOM    546  R5  CHO   148     169.488 117.759  36.456  1.00  0.00            
ATOM    547  C1  CHO   148     169.238 116.159  33.006  1.00  0.00           C
ATOM    548  C2  CHO   148     165.338 114.409  31.406  1.00  0.00           C
ATOM    549  ROH CHO   149     178.338  99.159  30.456  1.00  0.00            
ATOM    550  R1  CHO   149     177.538  98.309  33.056  1.00  0.00            
ATOM    551  R2  CHO   149     177.388  95.609  33.756  1.00  0.00            
ATOM    552  R3  CHO   149     178.988  96.409  35.806  1.00  0.00            
ATOM    553  R4  CHO   149     177.288  94.359  36.956  1.00  0.00            
ATOM    554  R5  CHO   149     177.588  96.359  37.706  1.00  0.00            
ATOM    555  C1  CHO   149     178.738  94.359  40.756  1.00  0.00           C
ATOM    556  C2  CHO   149     179.538  96.709  44.806  1.00  0.00           C
ATOM    557  ROH CHO   150     129.288 132.109  24.206  1.00  0.00            
ATOM    558  R1  CHO   150     128.438 132.909  26.806  1.00  0.00            
ATOM    559  R2  CHO   150     126.888 135.159  27.206  1.00  0.00            
ATOM    560  R3  CHO   150     125.238 133.409  28.456  1.00  0.00            
ATOM    561  R4  CHO   150     124.988 135.909  30.006  1.00  0.00            
ATOM    562  R5  CHO   150     125.488 133.959  30.806  1.00  0.00            
ATOM    563  C1  CHO   150     122.338 134.709  32.806  1.00  0.00           C
ATOM    564  C2  CHO   150     121.988 134.309  36.956  1.00  0.00           C
ATOM    565  ROH CHO   151      21.938 159.359  33.856  1.00  0.00            
ATOM    566  R1  CHO   151      20.838 159.709  31.256  1.00  0.00            
ATOM    567  R2  CHO   151      22.038 161.259  29.306  1.00  0.00            
ATOM    568  R3  CHO   151      21.788 159.009  27.856  1.00  0.00            
ATOM    569  R4  CHO   151      22.588 161.059  25.906  1.00  0.00            
ATOM    570  R5  CHO   151      20.888 159.709  25.756  1.00  0.00            
ATOM    571  C1  CHO   151      22.688 158.809  22.556  1.00  0.00           C
ATOM    572  C2  CHO   151      21.538 155.159  20.206  1.00  0.00           C
ATOM    573  ROH CHO   152      68.238 212.309  27.506  1.00  0.00            
ATOM    574  R1  CHO   152      68.138 211.159  30.106  1.00  0.00            
ATOM    575  R2  CHO   152      70.238 211.359  31.906  1.00  0.00            
ATOM    576  R3  CHO   152      68.288 212.359  33.556  1.00  0.00            
ATOM    577  R4  CHO   152      70.388 211.459  35.356  1.00  0.00            
ATOM    578  R5  CHO   152      68.288 210.909  35.456  1.00  0.00            
ATOM    579  C1  CHO   152      68.688 212.459  38.906  1.00  0.00           C
ATOM    580  C2  CHO   152      69.538 212.009  42.256  1.00  0.00           C
ATOM    581  ROH CHO   153     217.938 190.059  49.906  1.00  0.00            
ATOM    582  R1  CHO   153     217.488 192.559  48.706  1.00  0.00            
ATOM    583  R2  CHO   153     214.988 193.809  48.656  1.00  0.00            
ATOM    584  R3  CHO   153     216.338 195.859  49.756  1.00  0.00            
ATOM    585  R4  CHO   153     213.988 197.109  48.556  1.00  0.00            
ATOM    586  R5  CHO   153     216.038 197.659  48.206  1.00  0.00            
ATOM    587  C1  CHO   153     214.638 200.959  49.556  1.00  0.00           C
ATOM    588  C2  CHO   153     213.738 205.159  52.156  1.00  0.00           C
ATOM    589  ROH CHO   154     166.388 223.509  41.056  1.00  0.00            
ATOM    590  R1  CHO   154     165.788 223.309  43.806  1.00  0.00            
ATOM    591  R2  CHO   154     163.438 224.309  44.856  1.00  0.00            
ATOM    592  R3  CHO   154     163.188 221.759  45.806  1.00  0.00            
ATOM    593  R4  CHO   154     162.838 223.459  48.156  1.00  0.00            
ATOM    594  R5  CHO   154     164.188 221.809  47.956  1.00  0.00            
ATOM    595  C1  CHO   154     162.238 220.609  50.956  1.00  0.00           C
ATOM    596  C2  CHO   154     162.138 220.059  55.206  1.00  0.00           C
ATOM    597  ROH CHO   155     200.188 114.909  31.506  1.00  0.00            
ATOM    598  R1  CHO   155     199.688 115.309  34.256  1.00  0.00            
ATOM    599  R2  CHO   155     201.588 116.359  35.956  1.00  0.00            
ATOM    600  R3  CHO   155     199.638 118.159  36.556  1.00  0.00            
ATOM    601  R4  CHO   155     201.438 118.259  38.856  1.00  0.00            
ATOM    602  R5  CHO   155     199.288 117.909  38.906  1.00  0.00            
ATOM    603  C1  CHO   155     199.488 121.009  41.106  1.00  0.00           C
ATOM    604  C2  CHO   155     203.888 120.909  43.506  1.00  0.00           C
ATOM    605  ROH CHO   156      49.688  69.659  47.456  1.00  0.00            
ATOM    606  R1  CHO   156      49.088  69.859  44.706  1.00  0.00            
ATOM    607  R2  CHO   156      50.688  71.209  42.906  1.00  0.00            
ATOM    608  R3  CHO   156      50.638  68.809  41.606  1.00  0.00            
ATOM    609  R4  CHO   156      51.738  70.709  39.656  1.00  0.00            
ATOM    610  R5  CHO   156      50.038  69.409  39.356  1.00  0.00            
ATOM    611  C1  CHO   156      52.338  68.209  36.506  1.00  0.00           C
ATOM    612  C2  CHO   156      49.888  67.759  33.756  1.00  0.00           C
ATOM    613  ROH CHO   157       5.238 226.759  30.456  1.00  0.00            
ATOM    614  R1  CHO   157       6.188 226.409  27.806  1.00  0.00            
ATOM    615  R2  CHO   157       7.288 224.059  26.856  1.00  0.00            
ATOM    616  R3  CHO   157       5.388 224.359  24.906  1.00  0.00            
ATOM    617  R4  CHO   157       7.788 223.359  23.506  1.00  0.00            
ATOM    618  R5  CHO   157       6.638 225.159  23.056  1.00  0.00            
ATOM    619  C1  CHO   157       6.288 223.259  19.756  1.00  0.00           C
ATOM    620  C2  CHO   157       3.338 222.859  16.906  1.00  0.00           C
ATOM    621  ROH CHO   158     122.888 174.859  12.006  1.00  0.00            
ATOM    622  R1  CHO   158     124.138 175.009  14.556  1.00  0.00            
ATOM    623  R2  CHO   158     125.888 177.109  15.156  1.00  0.00            
ATOM    624  R3  CHO   158     124.238 177.359  17.306  1.00  0.00            
ATOM    625  R4  CHO   158     126.738 178.609  18.156  1.00  0.00            
ATOM    626  R5  CHO   158     125.638 177.059  19.206  1.00  0.00            
ATOM    627  C1  CHO   158     125.688 179.759  21.906  1.00  0.00           C
ATOM    628  C2  CHO   158     125.488 177.209  24.856  1.00  0.00           C
ATOM    629  ROH CHO   159     222.588 126.559  31.706  1.00  0.00            
ATOM    630  R1  CHO   159     223.338 128.059  29.456  1.00  0.00            
ATOM    631  R2  CHO   159     224.338 126.909  27.106  1.00  0.00            
ATOM    632  R3  CHO   159     222.338 128.309  25.956  1.00  0.00            
ATOM    633  R4  CHO   159     224.338 127.959  23.856  1.00  0.00            
ATOM    634  R5  CHO   159     223.438 129.859  24.506  1.00  0.00            
ATOM    635  C1  CHO   159     222.438 129.909  20.806  1.00  0.00           C
ATOM    636  C2  CHO   159     221.238 129.109  17.656  1.00  0.00           C
ATOM    637  ROH CHO   160      75.288 108.109  19.906  1.00  0.00            
ATOM    638  R1  CHO   160      74.388 108.809  22.506  1.00  0.00            
ATOM    639  R2  CHO   160      72.138 107.659  23.656  1.00  0.00            
ATOM    640  R3  CHO   160      73.888 107.109  25.706  1.00  0.00            
ATOM    641  R4  CHO   160      71.338 107.659  27.006  1.00  0.00            
ATOM    642  R5  CHO   160      73.238 108.609  27.456  1.00  0.00            
ATOM    643  C1  CHO   160      72.488 107.109  30.856  1.00  0.00           C
ATOM    644  C2  CHO   160      70.338 105.409  32.906  1.00  0.00           C
ATOM    645  ROH CHO   161     153.338 208.909  20.456  1.00  0.00            
ATOM    646  R1  CHO   161     151.988 210.259  22.556  1.00  0.00            
ATOM    647  R2  CHO   161     149.938 209.059  24.006  1.00  0.00            
ATOM    648  R3  CHO   161     151.488 209.709  26.106  1.00  0.00            
ATOM    649  R4  CHO   161     148.888 209.009  27.256  1.00  0.00            
ATOM    650  R5  CHO   161     149.988 210.859  27.606  1.00  0.00            
ATOM    651  C1  CHO   161     149.688 209.609  31.206  1.00  0.00           C
ATOM    652  C2  CHO   161     151.788 212.159  33.306  1.00  0.00           C
ATOM    653  ROH CHO   162     142.188 212.409  35.206  1.00  0.00            
ATOM    654  R1  CHO   162     142.238 212.459  38.006  1.00  0.00            
ATOM    655  R2  CHO   162     144.288 213.609  39.406  1.00  0.00            
ATOM    656  R3  CHO   162     142.288 215.059  40.606  1.00  0.00            
ATOM    657  R4  CHO   162     144.488 215.109  42.556  1.00  0.00            
ATOM    658  R5  CHO   162     142.438 214.509  42.906  1.00  0.00            
ATOM    659  C1  CHO   162     142.738 217.359  45.456  1.00  0.00           C
ATOM    660  C2  CHO   162     141.188 216.759  49.256  1.00  0.00           C
ATOM    661  ROH CHO   163      86.838 194.559  25.656  1.00  0.00            
ATOM    662  R1  CHO   163      86.288 193.209  23.206  1.00  0.00            
ATOM    663  R2  CHO   163      83.738 192.959  22.206  1.00  0.00            
ATOM    664  R3  CHO   163      84.888 194.059  19.956  1.00  0.00            
ATOM    665  R4  CHO   163      82.788 192.259  18.956  1.00  0.00            
ATOM    666  R5  CHO   163      84.888 192.259  18.356  1.00  0.00            
ATOM    667  C1  CHO   163      83.238 192.909  14.956  1.00  0.00           C
ATOM    668  C2  CHO   163      80.588 190.759  13.106  1.00  0.00           C
ATOM    669  ROH CHO   164     153.438   7.759  19.456  1.00  0.00            
ATOM    670  R1  CHO   164     153.488   5.959  21.656  1.00  0.00            
ATOM    671  R2  CHO   164     153.688   3.259  21.306  1.00  0.00            
ATOM    672  R3  CHO   164     155.788   3.509  23.006  1.00  0.00            
ATOM    673  R4  CHO   164     155.538   0.609  22.606  1.00  0.00            
ATOM    674  R5  CHO   164     155.638   1.659  24.506  1.00  0.00            
ATOM    675  C1  CHO   164     158.638  -0.641  24.906  1.00  0.00           C
ATOM    676  C2  CHO   164     162.138  -1.691  22.506  1.00  0.00           C
ATOM    677  ROH CHO   165     109.288 169.759  42.306  1.00  0.00            
ATOM    678  R1  CHO   165     110.388 170.109  39.706  1.00  0.00            
ATOM    679  R2  CHO   165     111.138 168.009  38.106  1.00  0.00            
ATOM    680  R3  CHO   165     109.488 169.159  36.306  1.00  0.00            
ATOM    681  R4  CHO   165     111.338 167.559  34.706  1.00  0.00            
ATOM    682  R5  CHO   165     110.888 169.659  34.456  1.00  0.00            
ATOM    683  C1  CHO   165     109.838 168.359  31.006  1.00  0.00           C
ATOM    684  C2  CHO   165     111.038 167.709  27.506  1.00  0.00           C
ATOM    685  ROH CHO   166      40.588  35.459  43.606  1.00  0.00            
ATOM    686  R1  CHO   166      41.338  37.209  41.506  1.00  0.00            
ATOM    687  R2  CHO   166      43.688  38.659  41.556  1.00  0.00            
ATOM    688  R3  CHO   166      44.038  37.509  39.106  1.00  0.00            
ATOM    689  R4  CHO   166      45.288  40.159  38.856  1.00  0.00            
ATOM    690  R5  CHO   166      43.788  39.259  37.556  1.00  0.00            
ATOM    691  C1  CHO   166      46.588  39.909  35.056  1.00  0.00           C
ATOM    692  C2  CHO   166      46.888  41.409  31.956  1.00  0.00           C
ATOM    693  ROH CHO   167     173.338  52.909  40.906  1.00  0.00            
ATOM    694  R1  CHO   167     173.138  52.709  43.706  1.00  0.00            
ATOM    695  R2  CHO   167     170.838  51.859  45.006  1.00  0.00            
ATOM    696  R3  CHO   167     172.538  50.059  46.156  1.00  0.00            
ATOM    697  R4  CHO   167     170.838  50.959  48.356  1.00  0.00            
ATOM    698  R5  CHO   167     172.988  50.959  48.306  1.00  0.00            
ATOM    699  C1  CHO   167     172.388  48.759  51.356  1.00  0.00           C
ATOM    700  C2  CHO   167     172.438  50.859  54.156  1.00  0.00           C
ATOM    701  ROH CHO   168      53.938  84.109  45.956  1.00  0.00            
ATOM    702  R1  CHO   168      54.238  82.559  43.656  1.00  0.00            
ATOM    703  R2  CHO   168      52.088  81.259  42.456  1.00  0.00            
ATOM    704  R3  CHO   168      52.938  82.609  40.256  1.00  0.00            
ATOM    705  R4  CHO   168      50.638  81.009  39.306  1.00  0.00            
ATOM    706  R5  CHO   168      52.638  81.059  38.456  1.00  0.00            
ATOM    707  C1  CHO   168      50.588  82.159  35.406  1.00  0.00           C
ATOM    708  C2  CHO   168      50.188  82.709  31.156  1.00  0.00           C
ATOM    709  ROH CHO   169      21.688  30.609  26.206  1.00  0.00            
ATOM    710  R1  CHO   169      20.438  32.259  24.256  1.00  0.00            
ATOM    711  R2  CHO   169      21.888  33.759  22.456  1.00  0.00            
ATOM    712  R3  CHO   169      20.388  32.409  20.606  1.00  0.00            
ATOM    713  R4  CHO   169      21.838  34.459  19.056  1.00  0.00            
ATOM    714  R5  CHO   169      19.688  34.109  19.106  1.00  0.00            
ATOM    715  C1  CHO   169      20.388  33.609  15.356  1.00  0.00           C
ATOM    716  C2  CHO   169      23.038  35.509  13.856  1.00  0.00           C
ATOM    717  ROH CHO   170      31.788 131.909  29.306  1.00  0.00            
ATOM    718  R1  CHO   170      30.338 132.709  27.006  1.00  0.00            
ATOM    719  R2  CHO   170      31.138 134.859  25.406  1.00  0.00            
ATOM    720  R3  CHO   170      31.088 133.009  23.406  1.00  0.00            
ATOM    721  R4  CHO   170      29.938 135.409  22.206  1.00  0.00            
ATOM    722  R5  CHO   170      28.988 133.459  22.256  1.00  0.00            
ATOM    723  C1  CHO   170      29.138 134.009  18.506  1.00  0.00           C
ATOM    724  C2  CHO   170      26.088 132.009  16.706  1.00  0.00           C
ATOM    725  ROH CHO   171     169.688 209.959  37.856  1.00  0.00            
ATOM    726  R1  CHO   171     170.088 209.009  40.506  1.00  0.00            
ATOM    727  R2  CHO   171     170.638 210.659  42.606  1.00  0.00            
ATOM    728  R3  CHO   171     168.488 209.409  43.706  1.00  0.00            
ATOM    729  R4  CHO   171     170.338 209.809  45.956  1.00  0.00            
ATOM    730  R5  CHO   171     169.438 207.959  45.356  1.00  0.00            
ATOM    731  C1  CHO   171     168.138 208.159  48.956  1.00  0.00           C
ATOM    732  C2  CHO   171     167.288 205.309  52.206  1.00  0.00           C
ATOM    733  ROH CHO   172     157.788 197.159  31.606  1.00  0.00            
ATOM    734  R1  CHO   172     159.238 196.359  29.306  1.00  0.00            
ATOM    735  R2  CHO   172     158.088 194.759  27.306  1.00  0.00            
ATOM    736  R3  CHO   172     158.938 196.809  25.706  1.00  0.00            
ATOM    737  R4  CHO   172     157.988 194.759  23.856  1.00  0.00            
ATOM    738  R5  CHO   172     159.938 195.709  23.856  1.00  0.00            
ATOM    739  C1  CHO   172     158.688 196.659  20.356  1.00  0.00           C
ATOM    740  C2  CHO   172     158.188 194.409  16.606  1.00  0.00           C
ATOM    741  ROH CHO   173     191.588  44.059  43.956  1.00  0.00            
ATOM    742  R1  CHO   173     191.288  45.759  46.206  1.00  0.00            
ATOM    743  R2  CHO   173     188.888  45.909  47.606  1.00  0.00            
ATOM    744  R3  CHO   173     190.488  45.309  49.706  1.00  0.00            
ATOM    745  R4  CHO   173     187.888  45.909  50.906  1.00  0.00            
ATOM    746  R5  CHO   173     189.788  46.859  51.456  1.00  0.00            
ATOM    747  C1  CHO   173     188.788  45.359  54.806  1.00  0.00           C
ATOM    748  C2  CHO   173     186.138  45.659  58.206  1.00  0.00           C
ATOM    749  ROH CHO   174     216.538 169.809  35.306  1.00  0.00            
ATOM    750  R1  CHO   174     214.938 170.259  33.006  1.00  0.00            
ATOM    751  R2  CHO   174     215.138 172.609  31.556  1.00  0.00            
ATOM    752  R3  CHO   174     215.588 170.909  29.456  1.00  0.00            
ATOM    753  R4  CHO   174     215.388 173.559  28.206  1.00  0.00            
ATOM    754  R5  CHO   174     214.238 171.809  27.706  1.00  0.00            
ATOM    755  C1  CHO   174     215.938 172.509  24.356  1.00  0.00           C
ATOM    756  C2  CHO   174     214.388 174.009  21.256  1.00  0.00           C
ATOM    757  ROH CHO   175     136.388 182.609  27.956  1.00  0.00            
ATOM    758  R1  CHO   175     134.288 183.709  26.456  1.00  0.00            
ATOM    759  R2  CHO   175     134.388 186.259  25.356  1.00  0.00            
ATOM    760  R3  CHO   175     133.838 184.959  23.056  1.00  0.00            
ATOM    761  R4  CHO   175     133.688 187.809  22.356  1.00  0.00            
ATOM    762  R5  CHO   175     132.138 186.309  22.006  1.00  0.00            
ATOM    763  C1  CHO   175     132.788 187.459  18.406  1.00  0.00           C
ATOM    764  C2  CHO   175     135.588 188.009  15.756  1.00  0.00           C
ATOM    765  ROH CHO   176     131.588  44.409  22.156  1.00  0.00            
ATOM    766  R1  CHO   176     133.138  44.609  24.556  1.00  0.00            
ATOM    767  R2  CHO   176     132.838  46.759  26.306  1.00  0.00            
ATOM    768  R3  CHO   176     132.488  44.759  28.106  1.00  0.00            
ATOM    769  R4  CHO   176     133.188  47.109  29.706  1.00  0.00            
ATOM    770  R5  CHO   176     134.138  45.159  29.756  1.00  0.00            
ATOM    771  C1  CHO   176     133.088  45.459  33.406  1.00  0.00           C
ATOM    772  C2  CHO   176     134.288  47.559  36.856  1.00  0.00           C
ATOM    773  ROH CHO   177     209.938  65.209  29.406  1.00  0.00            
ATOM    774  R1  CHO   177     211.238  64.259  27.056  1.00  0.00            
ATOM    775  R2  CHO   177     209.938  62.959  25.056  1.00  0.00            
ATOM    776  R3  CHO   177     211.038  64.909  23.506  1.00  0.00            
ATOM    777  R4  CHO   177     211.038  62.509  21.806  1.00  0.00            
ATOM    778  R5  CHO   177     212.738  63.759  22.256  1.00  0.00            
ATOM    779  C1  CHO   177     212.738  64.059  18.456  1.00  0.00           C
ATOM    780  C2  CHO   177     214.688  62.409  15.106  1.00  0.00           C
ATOM    781  ROH CHO   178      85.688 129.459  49.206  1.00  0.00            
ATOM    782  R1  CHO   178      86.638 127.159  47.856  1.00  0.00            
ATOM    783  R2  CHO   178      85.188 125.909  45.906  1.00  0.00            
ATOM    784  R3  CHO   178      87.488 126.259  44.456  1.00  0.00            
ATOM    785  R4  CHO   178      85.988 124.159  43.006  1.00  0.00            
ATOM    786  R5  CHO   178      88.088 124.059  43.706  1.00  0.00            
ATOM    787  C1  CHO   178      88.588 123.509  39.956  1.00  0.00           C
ATOM    788  C2  CHO   178      85.988 123.459  37.206  1.00  0.00           C
ATOM    789  ROH CHO   179      17.838 102.309  49.406  1.00  0.00            
ATOM    790  R1  CHO   179      18.338 103.009  46.756  1.00  0.00            
ATOM    791  R2  CHO   179      20.538 102.009  45.356  1.00  0.00            
ATOM    792  R3  CHO   179      18.638 101.259  43.556  1.00  0.00            
ATOM    793  R4  CHO   179      21.138 100.559  42.256  1.00  0.00            
ATOM    794  R5  CHO   179      19.588 101.759  41.406  1.00  0.00            
ATOM    795  C1  CHO   179      19.738  99.009  38.806  1.00  0.00           C
ATOM    796  C2  CHO   179      20.288  98.259  34.406  1.00  0.00           C
ATOM    797  ROH CHO   180      93.088  21.009  30.706  1.00  0.00            
ATOM    798  R1  CHO   180      93.988  22.559  32.906  1.00  0.00            
ATOM    799  R2  CHO   180      93.488  21.809  35.506  1.00  0.00            
ATOM    800  R3  CHO   180      96.188  22.059  35.756  1.00  0.00            
ATOM    801  R4  CHO   180      95.138  22.759  38.406  1.00  0.00            
ATOM    802  R5  CHO   180      96.538  23.959  37.156  1.00  0.00            
ATOM    803  C1  CHO   180      98.638  23.509  40.306  1.00  0.00           C
ATOM    804  C2  CHO   180      99.588  24.309  43.856  1.00  0.00           C
ATOM    805  ROH CHO   181     198.338   5.309  53.406  1.00  0.00            
ATOM    806  R1  CHO   181     197.988   6.809  51.006  1.00  0.00            
ATOM    807  R2  CHO   181     198.988   5.959  48.556  1.00  0.00            
ATOM    808  R3  CHO   181     196.438   6.209  47.756  1.00  0.00            
ATOM    809  R4  CHO   181     197.888   5.459  45.306  1.00  0.00            
ATOM    810  R5  CHO   181     196.588   7.209  45.556  1.00  0.00            
ATOM    811  C1  CHO   181     194.838   5.409  42.656  1.00  0.00           C
ATOM    812  C2  CHO   181     195.388   6.359  39.656  1.00  0.00           C
ATOM    813  ROH CHO   182     151.888  47.259  54.256  1.00  0.00            
ATOM    814  R1  CHO   182     151.338  44.459  54.306  1.00  0.00            
ATOM    815  R2  CHO   182     148.988  43.409  55.306  1.00  0.00            
ATOM    816  R3  CHO   182     148.838  42.259  52.856  1.00  0.00            
ATOM    817  R4  CHO   182     146.838  40.859  54.456  1.00  0.00            
ATOM    818  R5  CHO   182     148.438  39.959  53.356  1.00  0.00            
ATOM    819  C1  CHO   182     145.438  38.259  51.706  1.00  0.00           C
ATOM    820  C2  CHO   182     142.988  37.259  54.556  1.00  0.00           C
ATOM    821  ROH CHO   183      64.888 154.159  24.156  1.00  0.00            
ATOM    822  R1  CHO   183      66.338 153.209  21.906  1.00  0.00            
ATOM    823  R2  CHO   183      67.788 154.909  20.306  1.00  0.00            
ATOM    824  R3  CHO   183      69.788 153.159  20.856  1.00  0.00            
ATOM    825  R4  CHO   183      70.538 154.359  18.256  1.00  0.00            
ATOM    826  R5  CHO   183      70.388 152.209  18.706  1.00  0.00            
ATOM    827  C1  CHO   183      74.038 152.359  17.606  1.00  0.00           C
ATOM    828  C2  CHO   183      74.738 152.309  14.506  1.00  0.00           C
ATOM    829  ROH CHO   184     107.088 116.259  40.006  1.00  0.00            
ATOM    830  R1  CHO   184     106.088 118.159  41.856  1.00  0.00            
ATOM    831  R2  CHO   184     103.388 118.609  42.156  1.00  0.00            
ATOM    832  R3  CHO   184     103.888 118.059  44.756  1.00  0.00            
ATOM    833  R4  CHO   184     101.438 119.709  44.806  1.00  0.00            
ATOM    834  R5  CHO   184     103.288 120.059  45.906  1.00  0.00            
ATOM    835  C1  CHO   184     100.838 119.809  48.806  1.00  0.00           C
ATOM    836  C2  CHO   184     101.838 120.909  52.506  1.00  0.00           C
ATOM    837  ROH CHO   185      75.938 121.609  30.406  1.00  0.00            
ATOM    838  R1  CHO   185      74.688 123.159  28.356  1.00  0.00            
ATOM    839  R2  CHO   185      76.088 124.359  26.306  1.00  0.00            
ATOM    840  R3  CHO   185      74.338 123.009  24.756  1.00  0.00            
ATOM    841  R4  CHO   185      75.638 124.909  22.906  1.00  0.00            
ATOM    842  R5  CHO   185      73.488 124.659  23.256  1.00  0.00            
ATOM    843  C1  CHO   185      73.688 123.909  19.506  1.00  0.00           C
ATOM    844  C2  CHO   185      73.888 123.109  15.156  1.00  0.00           C
ATOM    845  ROH CHO   186       8.688 115.409  46.806  1.00  0.00            
ATOM    846  R1  CHO   186       7.988 115.659  44.056  1.00  0.00            
ATOM    847  R2  CHO   186       6.188 117.509  43.156  1.00  0.00            
ATOM    848  R3  CHO   186       8.238 118.209  41.506  1.00  0.00            
ATOM    849  R4  CHO   186       5.938 119.759  40.556  1.00  0.00            
ATOM    850  R5  CHO   186       7.188 118.409  39.356  1.00  0.00            
ATOM    851  C1  CHO   186       7.738 121.709  37.456  1.00  0.00           C
ATOM    852  C2  CHO   186       7.638 124.709  35.156  1.00  0.00           C
ATOM    853  ROH CHO   187      37.888  94.859  46.656  1.00  0.00            
ATOM    854  R1  CHO   187      38.388  95.759  44.056  1.00  0.00            
ATOM    855  R2  CHO   187      39.838  94.309  42.206  1.00  0.00            
ATOM    856  R3  CHO   187      37.638  94.709  40.656  1.00  0.00            
ATOM    857  R4  CHO   187      39.738  93.809  38.806  1.00  0.00            
ATOM    858  R5  CHO   187      38.538  95.609  38.606  1.00  0.00            
ATOM    859  C1  CHO   187      37.588  93.859  35.356  1.00  0.00           C
ATOM    860  C2  CHO   187      39.038  94.109  32.056  1.00  0.00           C
ATOM    861  ROH CHO   188     130.088  74.009  42.506  1.00  0.00            
ATOM    862  R1  CHO   188     128.138  73.509  44.456  1.00  0.00            
ATOM    863  R2  CHO   188     127.488  70.959  45.306  1.00  0.00            
ATOM    864  R3  CHO   188     127.988  72.009  47.756  1.00  0.00            
ATOM    865  R4  CHO   188     127.088  69.259  48.306  1.00  0.00            
ATOM    866  R5  CHO   188     126.288  71.109  49.156  1.00  0.00            
ATOM    867  C1  CHO   188     127.338  69.309  52.356  1.00  0.00           C
ATOM    868  C2  CHO   188     126.438  69.659  55.956  1.00  0.00           C
ATOM    869  ROH CHO   189     204.088   1.659  38.306  1.00  0.00            
ATOM    870  R1  CHO   189     205.688   0.309  40.206  1.00  0.00            
ATOM    871  R2  CHO   189     207.638   1.609  41.706  1.00  0.00            
ATOM    872  R3  CHO   189     206.238   0.609  43.806  1.00  0.00            
ATOM    873  R4  CHO   189     208.938   1.109  44.856  1.00  0.00            
ATOM    874  R5  CHO   189     207.838  -0.741  44.956  1.00  0.00            
ATOM    875  C1  CHO   189     208.388  -0.091  48.706  1.00  0.00           C
ATOM    876  C2  CHO   189     210.638  -1.441  51.306  1.00  0.00           C
ATOM    877  ROH CHO   190     224.788 226.359  48.506  1.00  0.00            
ATOM    878  R1  CHO   190     222.988 226.709  46.356  1.00  0.00            
ATOM    879  R2  CHO   190     222.738 229.059  44.906  1.00  0.00            
ATOM    880  R3  CHO   190     223.188 227.409  42.806  1.00  0.00            
ATOM    881  R4  CHO   190     221.738 229.709  41.706  1.00  0.00            
ATOM    882  R5  CHO   190     221.188 227.609  41.506  1.00  0.00            
ATOM    883  C1  CHO   190     221.488 228.559  37.806  1.00  0.00           C
ATOM    884  C2  CHO   190     223.988 226.709  35.056  1.00  0.00           C
ATOM    885  ROH CHO   191     179.838 110.809  42.056  1.00  0.00            
ATOM    886  R1  CHO   191     181.238 111.859  44.306  1.00  0.00            
ATOM    887  R2  CHO   191     180.238 113.909  45.856  1.00  0.00            
ATOM    888  R3  CHO   191     180.588 112.159  47.906  1.00  0.00            
ATOM    889  R4  CHO   191     179.788 114.609  49.206  1.00  0.00            
ATOM    890  R5  CHO   191     181.538 113.459  49.656  1.00  0.00            
ATOM    891  C1  CHO   191     179.888 113.359  53.056  1.00  0.00           C
ATOM    892  C2  CHO   191     179.788 113.259  56.706  1.00  0.00           C
ATOM    893  ROH CHO   192      25.538  35.009  29.406  1.00  0.00            
ATOM    894  R1  CHO   192      24.538  36.109  27.006  1.00  0.00            
ATOM    895  R2  CHO   192      25.888  37.959  25.456  1.00  0.00            
ATOM    896  R3  CHO   192      25.538  36.109  23.506  1.00  0.00            
ATOM    897  R4  CHO   192      25.888  38.709  22.106  1.00  0.00            
ATOM    898  R5  CHO   192      24.238  37.309  21.856  1.00  0.00            
ATOM    899  C1  CHO   192      25.488  37.409  18.256  1.00  0.00           C
ATOM    900  C2  CHO   192      24.938  40.359  15.056  1.00  0.00           C
ATOM    901  ROH CHO   193      10.988 227.759  35.706  1.00  0.00            
ATOM    902  R1  CHO   193       9.738 228.909  37.956  1.00  0.00            
ATOM    903  R2  CHO   193       7.288 228.059  38.906  1.00  0.00            
ATOM    904  R3  CHO   193       8.638 227.809  41.256  1.00  0.00            
ATOM    905  R4  CHO   193       5.788 228.109  42.006  1.00  0.00            
ATOM    906  R5  CHO   193       7.488 229.259  42.756  1.00  0.00            
ATOM    907  C1  CHO   193       6.238 227.859  46.056  1.00  0.00           C
ATOM    908  C2  CHO   193       6.638 228.459  49.256  1.00  0.00           C
ATOM    909  ROH CHO   194     219.088 186.209  33.356  1.00  0.00            
ATOM    910  R1  CHO   194     219.288 185.609  30.606  1.00  0.00            
ATOM    911  R2  CHO   194     218.688 183.109  29.556  1.00  0.00            
ATOM    912  R3  CHO   194     216.988 184.559  27.956  1.00  0.00            
ATOM    913  R4  CHO   194     217.088 181.859  26.756  1.00  0.00            
ATOM    914  R5  CHO   194     217.488 183.759  25.756  1.00  0.00            
ATOM    915  C1  CHO   194     214.538 182.459  23.656  1.00  0.00           C
ATOM    916  C2  CHO   194     216.238 184.559  20.656  1.00  0.00           C
ATOM    917  ROH CHO   195      85.288 160.159  31.056  1.00  0.00            
ATOM    918  R1  CHO   195      84.188 160.659  28.506  1.00  0.00            
ATOM    919  R2  CHO   195      85.038 162.809  26.956  1.00  0.00            
ATOM    920  R3  CHO   195      85.488 160.859  25.106  1.00  0.00            
ATOM    921  R4  CHO   195      84.538 163.209  23.556  1.00  0.00            
ATOM    922  R5  CHO   195      83.738 161.159  23.506  1.00  0.00            
ATOM    923  C1  CHO   195      84.738 161.609  19.856  1.00  0.00           C
ATOM    924  C2  CHO   195      86.938 160.409  17.006  1.00  0.00           C
ATOM    925  ROH CHO   196      29.188  86.559  33.806  1.00  0.00            
ATOM    926  R1  CHO   196      31.088  86.659  35.856  1.00  0.00            
ATOM    927  R2  CHO   196      30.988  88.459  37.906  1.00  0.00            
ATOM    928  R3  CHO   196      31.138  86.259  39.456  1.00  0.00            
ATOM    929  R4  CHO   196      31.588  88.459  41.306  1.00  0.00            
ATOM    930  R5  CHO   196      32.888  86.759  41.006  1.00  0.00            
ATOM    931  C1  CHO   196      32.138  86.409  44.756  1.00  0.00           C
ATOM    932  C2  CHO   196      32.138  85.659  48.906  1.00  0.00           C
ATOM    933  ROH CHO   197      22.838 122.309  17.756  1.00  0.00            
ATOM    934  R1  CHO   197      25.138 121.559  19.206  1.00  0.00            
ATOM    935  R2  CHO   197      25.538 118.909  20.056  1.00  0.00            
ATOM    936  R3  CHO   197      27.938 119.259  18.756  1.00  0.00            
ATOM    937  R4  CHO   197      28.088 116.559  19.956  1.00  0.00            
ATOM    938  R5  CHO   197      29.538 118.159  20.206  1.00  0.00            
ATOM    939  C1  CHO   197      31.788 115.509  18.656  1.00  0.00           C
ATOM    940  C2  CHO   197      34.238 112.659  17.456  1.00  0.00           C
ATOM    941  ROH CHO   198     221.088 175.159  43.906  1.00  0.00            
ATOM    942  R1  CHO   198     221.988 175.609  41.306  1.00  0.00            
ATOM    943  R2  CHO   198     224.438 176.759  40.706  1.00  0.00            
ATOM    944  R3  CHO   198     224.788 174.509  39.206  1.00  0.00            
ATOM    945  R4  CHO   198     226.088 176.659  37.656  1.00  0.00            
ATOM    946  R5  CHO   198     224.538 175.309  36.956  1.00  0.00            
ATOM    947  C1  CHO   198     227.338 174.509  34.506  1.00  0.00           C
ATOM    948  C2  CHO   198     230.338 177.209  34.656  1.00  0.00           C
ATOM    949  ROH CHO   199     157.488   8.209  42.306  1.00  0.00            
ATOM    950  R1  CHO   199     157.788   9.209  44.956  1.00  0.00            
ATOM    951  R2  CHO   199     157.588   7.559  47.156  1.00  0.00            
ATOM    952  R3  CHO   199     160.038   8.609  47.756  1.00  0.00            
ATOM    953  R4  CHO   199     158.988   7.609  50.306  1.00  0.00            
ATOM    954  R5  CHO   199     159.738   9.609  49.906  1.00  0.00            
ATOM    955  C1  CHO   199     162.138   8.609  52.656  1.00  0.00           C
ATOM    956  C2  CHO   199     161.888  10.409  55.906  1.00  0.00           C
ATOM    957  ROH CHO   200      79.638 108.409  38.206  1.00  0.00            
ATOM    958  R1  CHO   200      78.738 109.159  40.806  1.00  0.00            
ATOM    959  R2  CHO   200      77.138 107.509  42.306  1.00  0.00            
ATOM    960  R3  CHO   200      79.088 107.859  44.206  1.00  0.00            
ATOM    961  R4  CHO   200      76.588 107.509  45.756  1.00  0.00            
ATOM    962  R5  CHO   200      78.038 109.209  45.906  1.00  0.00            
ATOM    963  C1  CHO   200      78.138 107.859  49.506  1.00  0.00           C
ATOM    964  C2  CHO   200      77.638 105.709  52.356  1.00  0.00           C
ATOM    965  ROH CHO   201     186.538 159.509  39.006  1.00  0.00            
ATOM    966  R1  CHO   201     185.888 158.309  41.506  1.00  0.00            
ATOM    967  R2  CHO   201     187.788 157.809  43.456  1.00  0.00            
ATOM    968  R3  CHO   201     186.088 159.209  45.006  1.00  0.00            
ATOM    969  R4  CHO   201     188.088 158.109  46.906  1.00  0.00            
ATOM    970  R5  CHO   201     185.888 157.909  47.006  1.00  0.00            
ATOM    971  C1  CHO   201     186.588 159.659  50.356  1.00  0.00           C
ATOM    972  C2  CHO   201     186.788 157.809  54.756  1.00  0.00           C
ATOM    973  ROH CHO   202     139.588 195.009  17.156  1.00  0.00            
ATOM    974  R1  CHO   202     138.288 195.759  19.556  1.00  0.00            
ATOM    975  R2  CHO   202     139.388 195.359  22.056  1.00  0.00            
ATOM    976  R3  CHO   202     138.988 198.009  22.356  1.00  0.00            
ATOM    977  R4  CHO   202     139.238 196.959  25.106  1.00  0.00            
ATOM    978  R5  CHO   202     137.588 198.159  24.306  1.00  0.00            
ATOM    979  C1  CHO   202     138.738 200.409  27.156  1.00  0.00           C
ATOM    980  C2  CHO   202     141.188 202.359  30.206  1.00  0.00           C
ATOM    981  ROH CHO   203     160.488 122.009  45.706  1.00  0.00            
ATOM    982  R1  CHO   203     162.838 123.459  46.406  1.00  0.00            
ATOM    983  R2  CHO   203     163.188 126.109  45.806  1.00  0.00            
ATOM    984  R3  CHO   203     163.588 126.359  48.456  1.00  0.00            
ATOM    985  R4  CHO   203     163.638 129.109  47.456  1.00  0.00            
ATOM    986  R5  CHO   203     165.188 128.159  48.656  1.00  0.00            
ATOM    987  C1  CHO   203     164.288 131.059  50.906  1.00  0.00           C
ATOM    988  C2  CHO   203     163.538 133.459  53.756  1.00  0.00           C
ATOM    989  ROH CHO   204      38.338  44.859  28.956  1.00  0.00            
ATOM    990  R1  CHO   204      37.788  46.309  26.606  1.00  0.00            
ATOM    991  R2  CHO   204      39.438  48.309  25.706  1.00  0.00            
ATOM    992  R3  CHO   204      39.438  46.859  23.406  1.00  0.00            
ATOM    993  R4  CHO   204      40.438  49.509  22.606  1.00  0.00            
ATOM    994  R5  CHO   204      38.788  48.409  21.706  1.00  0.00            
ATOM    995  C1  CHO   204      40.988  48.759  18.656  1.00  0.00           C
ATOM    996  C2  CHO   204      41.838  52.609  16.606  1.00  0.00           C
ATOM    997  ROH CHO   205     183.788  21.509  47.756  1.00  0.00            
ATOM    998  R1  CHO   205     184.638  23.859  49.056  1.00  0.00            
ATOM    999  R2  CHO   205     183.788  26.359  48.356  1.00  0.00            
ATOM   1000  R3  CHO   205     183.088  26.559  50.956  1.00  0.00            
ATOM   1001  R4  CHO   205     182.388  29.159  49.856  1.00  0.00            
ATOM   1002  R5  CHO   205     183.638  28.809  51.606  1.00  0.00            
ATOM   1003  C1  CHO   205     180.888  30.909  53.156  1.00  0.00           C
ATOM   1004  C2  CHO   205     180.338  32.059  57.106  1.00  0.00           C
ATOM   1005  ROH CHO   206      56.088 106.359  17.156  1.00  0.00            
ATOM   1006  R1  CHO   206      55.888 106.809  19.956  1.00  0.00            
ATOM   1007  R2  CHO   206      57.888 107.909  21.456  1.00  0.00            
ATOM   1008  R3  CHO   206      55.938 109.659  22.206  1.00  0.00            
ATOM   1009  R4  CHO   206      57.788 109.559  24.506  1.00  0.00            
ATOM   1010  R5  CHO   206      55.638 109.209  24.556  1.00  0.00            
ATOM   1011  C1  CHO   206      55.888 112.159  26.956  1.00  0.00           C
ATOM   1012  C2  CHO   206      54.388 114.709  28.906  1.00  0.00           C
ATOM   1013  ROH CHO   207     205.288  46.759  31.056  1.00  0.00            
ATOM   1014  R1  CHO   207     205.388  45.809  28.406  1.00  0.00            
ATOM   1015  R2  CHO   207     205.938  43.159  27.756  1.00  0.00            
ATOM   1016  R3  CHO   207     203.638  43.309  26.406  1.00  0.00            
ATOM   1017  R4  CHO   207     204.888  40.859  25.406  1.00  0.00            
ATOM   1018  R5  CHO   207     204.188  42.559  24.206  1.00  0.00            
ATOM   1019  C1  CHO   207     202.088  39.709  22.706  1.00  0.00           C
ATOM   1020  C2  CHO   207     198.838  38.009  19.556  1.00  0.00           C
ATOM   1021  ROH CHO   208      68.788 228.459  28.656  1.00  0.00            
ATOM   1022  R1  CHO   208      69.438 227.959  31.356  1.00  0.00            
ATOM   1023  R2  CHO   208      69.238 229.909  33.306  1.00  0.00            
ATOM   1024  R3  CHO   208      67.738 227.959  34.556  1.00  0.00            
ATOM   1025  R4  CHO   208      68.888 229.559  36.756  1.00  0.00            
ATOM   1026  R5  CHO   208      69.038 227.409  36.506  1.00  0.00            
ATOM   1027  C1  CHO   208      67.288 227.559  39.906  1.00  0.00           C
ATOM   1028  C2  CHO   208      66.988 225.259  43.456  1.00  0.00           C
ATOM   1029  ROH CHO   209      47.338  46.359  45.206  1.00  0.00            
ATOM   1030  R1  CHO   209      49.938  45.309  44.756  1.00  0.00            
ATOM   1031  R2  CHO   209      52.188  46.859  44.856  1.00  0.00            
ATOM   1032  R3  CHO   209      52.988  45.009  46.706  1.00  0.00            
ATOM   1033  R4  CHO   209      55.438  45.759  45.306  1.00  0.00            
ATOM   1034  R5  CHO   209      54.688  43.709  45.556  1.00  0.00            
ATOM   1035  C1  CHO   209      58.088  43.359  47.256  1.00  0.00           C
ATOM   1036  C2  CHO   209      60.938  41.359  46.806  1.00  0.00           C
ATOM   1037  ROH CHO   210     100.138  94.709  43.356  1.00  0.00            
ATOM   1038  R1  CHO   210     101.088  93.659  40.906  1.00  0.00            
ATOM   1039  R2  CHO   210      99.438  92.659  38.906  1.00  0.00            
ATOM   1040  R3  CHO   210     100.788  94.459  37.356  1.00  0.00            
ATOM   1041  R4  CHO   210      99.838  92.409  35.506  1.00  0.00            
ATOM   1042  R5  CHO   210     101.888  93.059  35.756  1.00  0.00            
ATOM   1043  C1  CHO   210     101.338  93.909  32.056  1.00  0.00           C
ATOM   1044  C2  CHO   210     100.638  92.909  28.506  1.00  0.00           C
ATOM   1045  ROH CHO   211     201.188 148.159  38.356  1.00  0.00            
ATOM   1046  R1  CHO   211     201.538 148.659  35.606  1.00  0.00            
ATOM   1047  R2  CHO   211     199.938 147.509  33.656  1.00  0.00            
ATOM   1048  R3  CHO   211     199.588 150.059  32.906  1.00  0.00            
ATOM   1049  R4  CHO   211     199.238 148.509  30.406  1.00  0.00            
ATOM   1050  R5  CHO   211     200.588 150.209  30.706  1.00  0.00            
ATOM   1051  C1  CHO   211     198.538 151.559  27.806  1.00  0.00           C
ATOM   1052  C2  CHO   211     198.488 149.359  24.206  1.00  0.00           C
ATOM   1053  ROH CHO   212     162.738  50.459  56.706  1.00  0.00            
ATOM   1054  R1  CHO   212     162.838  50.109  53.906  1.00  0.00            
ATOM   1055  R2  CHO   212     161.638  48.009  52.606  1.00  0.00            
ATOM   1056  R3  CHO   212     160.438  50.009  51.156  1.00  0.00            
ATOM   1057  R4  CHO   212     161.938  48.409  49.206  1.00  0.00            
ATOM   1058  R5  CHO   212     162.088  50.559  49.506  1.00  0.00            
ATOM   1059  C1  CHO   212     161.038  50.509  45.856  1.00  0.00           C
ATOM   1060  C2  CHO   212     159.988  50.009  41.706  1.00  0.00           C
ATOM   1061  ROH CHO   213       3.688  76.459  48.256  1.00  0.00            
ATOM   1062  R1  CHO   213       3.538  74.709  46.006  1.00  0.00            
ATOM   1063  R2  CHO   213       2.288  75.409  43.656  1.00  0.00            
ATOM   1064  R3  CHO   213       4.688  74.809  42.556  1.00  0.00            
ATOM   1065  R4  CHO   213       2.788  74.959  40.306  1.00  0.00            
ATOM   1066  R5  CHO   213       4.138  73.309  40.756  1.00  0.00            
ATOM   1067  C1  CHO   213       5.388  74.159  37.256  1.00  0.00           C
ATOM   1068  C2  CHO   213       2.988  75.659  33.906  1.00  0.00           C
ATOM   1069  ROH CHO   214     167.538  39.959  55.656  1.00  0.00            
ATOM   1070  R1  CHO   214     168.288  38.959  53.106  1.00  0.00            
ATOM   1071  R2  CHO   214     167.588  40.209  50.756  1.00  0.00            
ATOM   1072  R3  CHO   214     170.288  40.109  50.306  1.00  0.00            
ATOM   1073  R4  CHO   214     169.088  40.109  47.606  1.00  0.00            
ATOM   1074  R5  CHO   214     170.538  38.659  48.406  1.00  0.00            
ATOM   1075  C1  CHO   214     172.488  40.009  45.406  1.00  0.00           C
ATOM   1076  C2  CHO   214     173.688  38.159  42.506  1.00  0.00           C
ATOM   1077  ROH CHO   215     212.138 183.009  46.606  1.00  0.00            
ATOM   1078  R1  CHO   215     212.138 183.809  43.906  1.00  0.00            
ATOM   1079  R2  CHO   215     212.488 186.459  43.106  1.00  0.00            
ATOM   1080  R3  CHO   215     214.488 185.409  41.606  1.00  0.00            
ATOM   1081  R4  CHO   215     213.988 188.009  40.456  1.00  0.00            
ATOM   1082  R5  CHO   215     214.038 186.109  39.406  1.00  0.00            
ATOM   1083  C1  CHO   215     216.738 187.959  37.456  1.00  0.00           C
ATOM   1084  C2  CHO   215     219.038 190.459  35.556  1.00  0.00           C
ATOM   1085  ROH CHO   216     176.038  69.109  54.906  1.00  0.00            
ATOM   1086  R1  CHO   216     176.038  69.609  52.106  1.00  0.00            
ATOM   1087  R2  CHO   216     176.238  72.159  51.056  1.00  0.00            
ATOM   1088  R3  CHO   216     178.338  71.059  49.706  1.00  0.00            
ATOM   1089  R4  CHO   216     177.038  72.859  47.756  1.00  0.00            
ATOM   1090  R5  CHO   216     177.438  70.709  47.506  1.00  0.00            
ATOM   1091  C1  CHO   216     179.388  72.209  44.556  1.00  0.00           C
ATOM   1092  C2  CHO   216     182.388  70.759  43.106  1.00  0.00           C
ATOM   1093  ROH CHO   217      23.338  65.709  46.456  1.00  0.00            
ATOM   1094  R1  CHO   217      20.538  65.709  46.156  1.00  0.00            
ATOM   1095  R2  CHO   217      19.238  64.309  44.156  1.00  0.00            
ATOM   1096  R3  CHO   217      17.888  63.209  46.206  1.00  0.00            
ATOM   1097  R4  CHO   217      15.938  63.409  44.006  1.00  0.00            
ATOM   1098  R5  CHO   217      15.688  64.159  46.056  1.00  0.00            
ATOM   1099  C1  CHO   217      12.688  61.809  45.856  1.00  0.00           C
ATOM   1100  C2  CHO   217      10.188  62.109  48.556  1.00  0.00           C
ATOM   1101  ROH CHO   218     107.838  33.909  31.556  1.00  0.00            
ATOM   1102  R1  CHO   218     108.038  32.709  29.006  1.00  0.00            
ATOM   1103  R2  CHO   218     105.838  32.009  27.506  1.00  0.00            
ATOM   1104  R3  CHO   218     107.038  33.509  25.606  1.00  0.00            
ATOM   1105  R4  CHO   218     105.038  31.959  24.156  1.00  0.00            
ATOM   1106  R5  CHO   218     107.138  32.059  23.706  1.00  0.00            
ATOM   1107  C1  CHO   218     105.688  33.359  20.406  1.00  0.00           C
ATOM   1108  C2  CHO   218     105.488  33.409  17.306  1.00  0.00           C
ATOM   1109  ROH CHO   219     124.388 140.009  14.756  1.00  0.00            
ATOM   1110  R1  CHO   219     121.688 140.759  15.356  1.00  0.00            
ATOM   1111  R2  CHO   219     119.888 141.309  13.356  1.00  0.00            
ATOM   1112  R3  CHO   219     118.388 139.409  14.606  1.00  0.00            
ATOM   1113  R4  CHO   219     116.538 140.609  12.706  1.00  0.00            
ATOM   1114  R5  CHO   219     116.238 140.359  14.856  1.00  0.00            
ATOM   1115  C1  CHO   219     113.238 138.359  13.506  1.00  0.00           C
ATOM   1116  C2  CHO   219     110.888 140.309  13.456  1.00  0.00           C
ATOM   1117  ROH CHO   220     100.738 150.759  48.256  1.00  0.00            
ATOM   1118  R1  CHO   220     101.638 150.309  45.656  1.00  0.00            
ATOM   1119  R2  CHO   220     100.238 148.809  43.806  1.00  0.00            
ATOM   1120  R3  CHO   220     100.438 151.009  42.256  1.00  0.00            
ATOM   1121  R4  CHO   220      99.488 148.959  40.456  1.00  0.00            
ATOM   1122  R5  CHO   220     101.238 150.259  40.156  1.00  0.00            
ATOM   1123  C1  CHO   220      99.288 151.159  37.006  1.00  0.00           C
ATOM   1124  C2  CHO   220      98.488 151.259  33.206  1.00  0.00           C
ATOM   1125  ROH CHO   221     186.038 140.109  41.606  1.00  0.00            
ATOM   1126  R1  CHO   221     188.038 139.459  43.456  1.00  0.00            
ATOM   1127  R2  CHO   221     188.538 140.959  45.756  1.00  0.00            
ATOM   1128  R3  CHO   221     188.238 138.559  46.956  1.00  0.00            
ATOM   1129  R4  CHO   221     189.388 140.259  49.056  1.00  0.00            
ATOM   1130  R5  CHO   221     190.188 138.359  48.406  1.00  0.00            
ATOM   1131  C1  CHO   221     189.638 137.609  52.106  1.00  0.00           C
ATOM   1132  C2  CHO   221     189.838 140.109  54.856  1.00  0.00           C
ATOM   1133  ROH CHO   222     130.938 191.059  24.406  1.00  0.00            
ATOM   1134  R1  CHO   222     130.238 193.059  22.556  1.00  0.00            
ATOM   1135  R2  CHO   222     130.488 192.709  19.806  1.00  0.00            
ATOM   1136  R3  CHO   222     127.838 193.409  19.806  1.00  0.00            
ATOM   1137  R4  CHO   222     128.888 194.559  17.306  1.00  0.00            
ATOM   1138  R5  CHO   222     127.838 195.609  18.856  1.00  0.00            
ATOM   1139  C1  CHO   222     125.538 196.259  15.906  1.00  0.00           C
ATOM   1140  C2  CHO   222     121.888 194.359  14.306  1.00  0.00           C
ATOM   1141  ROH CHO   223      25.538 157.659  36.506  1.00  0.00            
ATOM   1142  R1  CHO   223      25.488 155.109  37.756  1.00  0.00            
ATOM   1143  R2  CHO   223      26.688 154.659  40.256  1.00  0.00            
ATOM   1144  R3  CHO   223      24.188 153.759  40.906  1.00  0.00            
ATOM   1145  R4  CHO   223      25.938 152.709  42.956  1.00  0.00            
ATOM   1146  R5  CHO   223      24.588 151.559  41.706  1.00  0.00            
ATOM   1147  C1  CHO   223      23.188 150.709  45.156  1.00  0.00           C
ATOM   1148  C2  CHO   223      20.138 149.509  48.106  1.00  0.00           C
ATOM   1149  ROH CHO   224      43.038 216.959  22.256  1.00  0.00            
ATOM   1150  R1  CHO   224      41.188 218.259  20.606  1.00  0.00            
ATOM   1151  R2  CHO   224      41.888 220.309  18.906  1.00  0.00            
ATOM   1152  R3  CHO   224      40.738 218.759  17.006  1.00  0.00            
ATOM   1153  R4  CHO   224      41.088 221.359  15.706  1.00  0.00            
ATOM   1154  R5  CHO   224      39.238 220.209  15.856  1.00  0.00            
ATOM   1155  C1  CHO   224      39.488 220.459  12.056  1.00  0.00           C
ATOM   1156  C2  CHO   224      39.838 221.609   8.606  1.00  0.00           C
ATOM   1157  ROH CHO   225     131.688  98.159  55.856  1.00  0.00            
ATOM   1158  R1  CHO   225     132.088  99.909  53.656  1.00  0.00            
ATOM   1159  R2  CHO   225     134.138  99.609  51.806  1.00  0.00            
ATOM   1160  R3  CHO   225     132.088  99.659  50.006  1.00  0.00            
ATOM   1161  R4  CHO   225     134.388 100.759  48.606  1.00  0.00            
ATOM   1162  R5  CHO   225     132.438 101.709  48.806  1.00  0.00            
ATOM   1163  C1  CHO   225     132.638 101.509  45.006  1.00  0.00           C
ATOM   1164  C2  CHO   225     135.688 103.559  43.306  1.00  0.00           C
ATOM   1165  ROH CHO   226     124.688  59.609  54.056  1.00  0.00            
ATOM   1166  R1  CHO   226     125.088  58.709  51.406  1.00  0.00            
ATOM   1167  R2  CHO   226     123.788  59.759  49.256  1.00  0.00            
ATOM   1168  R3  CHO   226     126.288  60.109  48.306  1.00  0.00            
ATOM   1169  R4  CHO   226     124.588  60.359  45.906  1.00  0.00            
ATOM   1170  R5  CHO   226     126.288  59.009  46.156  1.00  0.00            
ATOM   1171  C1  CHO   226     127.388  61.009  43.106  1.00  0.00           C
ATOM   1172  C2  CHO   226     125.788  61.309  39.456  1.00  0.00           C
ATOM   1173  ROH CHO   227     154.838 218.409  20.656  1.00  0.00            
ATOM   1174  R1  CHO   227     155.238 218.159  23.456  1.00  0.00            
ATOM   1175  R2  CHO   227     156.788 219.909  24.906  1.00  0.00            
ATOM   1176  R3  CHO   227     154.538 220.159  26.406  1.00  0.00            
ATOM   1177  R4  CHO   227     156.738 221.009  28.156  1.00  0.00            
ATOM   1178  R5  CHO   227     155.238 219.509  28.606  1.00  0.00            
ATOM   1179  C1  CHO   227     154.588 221.859  31.506  1.00  0.00           C
ATOM   1180  C2  CHO   227     152.938 221.909  34.556  1.00  0.00           C
ATOM   1181  ROH CHO   228     197.388   6.809  22.806  1.00  0.00            
ATOM   1182  R1  CHO   228     196.788   6.709  25.556  1.00  0.00            
ATOM   1183  R2  CHO   228     195.538   4.609  26.756  1.00  0.00            
ATOM   1184  R3  CHO   228     197.688   4.609  28.406  1.00  0.00            
ATOM   1185  R4  CHO   228     196.088   2.309  29.306  1.00  0.00            
ATOM   1186  R5  CHO   228     196.838   3.959  30.506  1.00  0.00            
ATOM   1187  C1  CHO   228     198.488   1.009  32.306  1.00  0.00           C
ATOM   1188  C2  CHO   228     199.038  -0.141  36.456  1.00  0.00           C
ATOM   1189  ROH CHO   229      71.238 106.059  38.306  1.00  0.00            
ATOM   1190  R1  CHO   229      70.738 104.959  40.856  1.00  0.00            
ATOM   1191  R2  CHO   229      72.138 105.759  43.106  1.00  0.00            
ATOM   1192  R3  CHO   229      69.638 106.209  44.106  1.00  0.00            
ATOM   1193  R4  CHO   229      71.438 106.809  46.306  1.00  0.00            
ATOM   1194  R5  CHO   229      69.738 105.459  46.356  1.00  0.00            
ATOM   1195  C1  CHO   229      68.688 107.859  49.106  1.00  0.00           C
ATOM   1196  C2  CHO   229      67.788 111.359  50.706  1.00  0.00           C
ATOM   1197  ROH CHO   230      76.488 120.359  49.756  1.00  0.00            
ATOM   1198  R1  CHO   230      76.838 120.959  47.006  1.00  0.00            
ATOM   1199  R2  CHO   230      78.988 120.009  45.556  1.00  0.00            
ATOM   1200  R3  CHO   230      77.038 119.059  43.906  1.00  0.00            
ATOM   1201  R4  CHO   230      79.388 119.259  42.206  1.00  0.00            
ATOM   1202  R5  CHO   230      77.438 120.109  41.806  1.00  0.00            
ATOM   1203  C1  CHO   230      77.838 117.909  38.756  1.00  0.00           C
ATOM   1204  C2  CHO   230      77.588 121.009  35.206  1.00  0.00           C
ATOM   1205  ROH CHO   231     200.238  75.509  50.356  1.00  0.00            
ATOM   1206  R1  CHO   231     198.138  75.859  48.506  1.00  0.00            
ATOM   1207  R2  CHO   231     198.438  77.409  46.206  1.00  0.00            
ATOM   1208  R3  CHO   231     197.588  75.159  44.956  1.00  0.00            
ATOM   1209  R4  CHO   231     197.138  77.309  43.006  1.00  0.00            
ATOM   1210  R5  CHO   231     195.638  75.909  43.706  1.00  0.00            
ATOM   1211  C1  CHO   231     195.538  75.159  40.006  1.00  0.00           C
ATOM   1212  C2  CHO   231     193.288  71.359  38.306  1.00  0.00           C
ATOM   1213  ROH CHO   232     158.638 132.859  39.906  1.00  0.00            
ATOM   1214  R1  CHO   232     158.288 135.609  39.306  1.00  0.00            
ATOM   1215  R2  CHO   232     159.538 136.859  37.206  1.00  0.00            
ATOM   1216  R3  CHO   232     157.038 137.559  36.556  1.00  0.00            
ATOM   1217  R4  CHO   232     158.688 139.659  35.406  1.00  0.00            
ATOM   1218  R5  CHO   232     157.038 139.959  36.756  1.00  0.00            
ATOM   1219  C1  CHO   232     155.838 142.009  33.756  1.00  0.00           C
ATOM   1220  C2  CHO   232     153.738 141.459  31.056  1.00  0.00           C
ATOM   1221  ROH CHO   233     102.088 157.709  16.556  1.00  0.00            
ATOM   1222  R1  CHO   233     103.088 156.759  19.056  1.00  0.00            
ATOM   1223  R2  CHO   233     104.588 158.409  20.756  1.00  0.00            
ATOM   1224  R3  CHO   233     102.688 157.709  22.556  1.00  0.00            
ATOM   1225  R4  CHO   233     105.238 157.409  24.006  1.00  0.00            
ATOM   1226  R5  CHO   233     103.688 155.859  23.756  1.00  0.00            
ATOM   1227  C1  CHO   233     103.788 156.159  27.556  1.00  0.00           C
ATOM   1228  C2  CHO   233     101.338 155.159  29.656  1.00  0.00           C
ATOM   1229  ROH CHO   234      85.788 150.609  20.556  1.00  0.00            
ATOM   1230  R1  CHO   234      85.088 150.859  23.306  1.00  0.00            
ATOM   1231  R2  CHO   234      85.088 148.709  25.056  1.00  0.00            
ATOM   1232  R3  CHO   234      86.738 150.259  26.506  1.00  0.00            
ATOM   1233  R4  CHO   234      85.188 148.809  28.506  1.00  0.00            
ATOM   1234  R5  CHO   234      85.438 150.959  28.356  1.00  0.00            
ATOM   1235  C1  CHO   234      86.788 150.309  31.856  1.00  0.00           C
ATOM   1236  C2  CHO   234      89.088 150.059  34.806  1.00  0.00           C
ATOM   1237  ROH CHO   235     215.288 148.459  34.356  1.00  0.00            
ATOM   1238  R1  CHO   235     214.988 147.859  37.106  1.00  0.00            
ATOM   1239  R2  CHO   235     212.588 147.009  38.156  1.00  0.00            
ATOM   1240  R3  CHO   235     214.088 144.959  39.056  1.00  0.00            
ATOM   1241  R4  CHO   235     211.988 145.259  41.106  1.00  0.00            
ATOM   1242  R5  CHO   235     214.138 145.259  41.456  1.00  0.00            
ATOM   1243  C1  CHO   235     213.088 142.309  43.656  1.00  0.00           C
ATOM   1244  C2  CHO   235     212.838 139.059  45.856  1.00  0.00           C
ATOM   1245  ROH CHO   236      63.038  77.759  11.556  1.00  0.00            
ATOM   1246  R1  CHO   236      61.638  78.009  14.006  1.00  0.00            
ATOM   1247  R2  CHO   236      60.138  80.259  14.606  1.00  0.00            
ATOM   1248  R3  CHO   236      58.188  78.459  15.056  1.00  0.00            
ATOM   1249  R4  CHO   236      56.988  81.009  15.806  1.00  0.00            
ATOM   1250  R5  CHO   236      57.088  79.209  17.056  1.00  0.00            
ATOM   1251  C1  CHO   236      53.288  79.709  16.906  1.00  0.00           C
ATOM   1252  C2  CHO   236      51.738  80.559  13.956  1.00  0.00           C
ATOM   1253  ROH CHO   237      37.388  95.709  27.556  1.00  0.00            
ATOM   1254  R1  CHO   237      36.488  98.059  26.306  1.00  0.00            
ATOM   1255  R2  CHO   237      38.138  99.559  24.656  1.00  0.00            
ATOM   1256  R3  CHO   237      36.088  99.259  22.856  1.00  0.00            
ATOM   1257  R4  CHO   237      37.838 101.309  21.656  1.00  0.00            
ATOM   1258  R5  CHO   237      35.688 101.459  22.056  1.00  0.00            
ATOM   1259  C1  CHO   237      35.738 102.009  18.256  1.00  0.00           C
ATOM   1260  C2  CHO   237      38.638 102.659  16.706  1.00  0.00           C
ATOM   1261  ROH CHO   238      67.588  52.009  35.206  1.00  0.00            
ATOM   1262  R1  CHO   238      66.638  50.409  37.356  1.00  0.00            
ATOM   1263  R2  CHO   238      67.888  48.059  38.106  1.00  0.00            
ATOM   1264  R3  CHO   238      67.888  49.259  40.556  1.00  0.00            
ATOM   1265  R4  CHO   238      67.888  46.409  41.156  1.00  0.00            
ATOM   1266  R5  CHO   238      66.438  47.859  41.906  1.00  0.00            
ATOM   1267  C1  CHO   238      67.838  46.559  45.206  1.00  0.00           C
ATOM   1268  C2  CHO   238      67.388  48.009  48.656  1.00  0.00           C
ATOM   1269  ROH CHO   239     165.238  73.209  37.556  1.00  0.00            
ATOM   1270  R1  CHO   239     164.588  71.309  35.556  1.00  0.00            
ATOM   1271  R2  CHO   239     162.088  71.159  34.406  1.00  0.00            
ATOM   1272  R3  CHO   239     163.488  71.409  32.106  1.00  0.00            
ATOM   1273  R4  CHO   239     160.788  70.659  31.256  1.00  0.00            
ATOM   1274  R5  CHO   239     162.638  69.659  30.706  1.00  0.00            
ATOM   1275  C1  CHO   239     161.338  70.609  27.256  1.00  0.00           C
ATOM   1276  C2  CHO   239     162.438  73.259  24.256  1.00  0.00           C
ATOM   1277  ROH CHO   240     225.838 114.509  35.606  1.00  0.00            
ATOM   1278  R1  CHO   240     224.188 114.209  37.906  1.00  0.00            
ATOM   1279  R2  CHO   240     224.888 115.259  40.356  1.00  0.00            
ATOM   1280  R3  CHO   240     222.438 116.409  40.206  1.00  0.00            
ATOM   1281  R4  CHO   240     222.988 116.309  43.056  1.00  0.00            
ATOM   1282  R5  CHO   240     221.238 115.509  42.056  1.00  0.00            
ATOM   1283  C1  CHO   240     219.588 117.959  44.506  1.00  0.00           C
ATOM   1284  C2  CHO   240     218.638 118.959  48.056  1.00  0.00           C
ATOM   1285  ROH CHO   241      43.638 161.359  45.556  1.00  0.00            
ATOM   1286  R1  CHO   241      43.588 161.259  42.756  1.00  0.00            
ATOM   1287  R2  CHO   241      45.838 161.859  41.206  1.00  0.00            
ATOM   1288  R3  CHO   241      45.338 159.359  40.156  1.00  0.00            
ATOM   1289  R4  CHO   241      46.338 160.959  37.906  1.00  0.00            
ATOM   1290  R5  CHO   241      44.488 159.859  37.956  1.00  0.00            
ATOM   1291  C1  CHO   241      46.238 158.159  34.956  1.00  0.00           C
ATOM   1292  C2  CHO   241      42.938 156.659  32.406  1.00  0.00           C
ATOM   1293  ROH CHO   242      19.188  82.609  48.406  1.00  0.00            
ATOM   1294  R1  CHO   242      18.888  80.709  46.306  1.00  0.00            
ATOM   1295  R2  CHO   242      17.938  81.409  43.806  1.00  0.00            
ATOM   1296  R3  CHO   242      20.288  80.259  42.956  1.00  0.00            
ATOM   1297  R4  CHO   242      18.738  80.759  40.506  1.00  0.00            
ATOM   1298  R5  CHO   242      19.638  78.859  41.156  1.00  0.00            
ATOM   1299  C1  CHO   242      21.388  79.259  37.806  1.00  0.00           C
ATOM   1300  C2  CHO   242      21.788  77.959  33.006  1.00  0.00           C
ATOM   1301  ROH CHO   243     109.038 180.859  27.956  1.00  0.00            
ATOM   1302  R1  CHO   243     110.588 182.259  29.906  1.00  0.00            
ATOM   1303  R2  CHO   243     109.538 184.409  31.306  1.00  0.00            
ATOM   1304  R3  CHO   243     110.338 182.959  33.456  1.00  0.00            
ATOM   1305  R4  CHO   243     110.788 185.759  34.256  1.00  0.00            
ATOM   1306  R5  CHO   243     112.238 184.159  34.306  1.00  0.00            
ATOM   1307  C1  CHO   243     112.188 185.159  38.006  1.00  0.00           C
ATOM   1308  C2  CHO   243     112.288 187.059  41.156  1.00  0.00           C
ATOM   1309  ROH CHO   244      66.388 131.159  45.106  1.00  0.00            
ATOM   1310  R1  CHO   244      68.088 131.059  42.806  1.00  0.00            
ATOM   1311  R2  CHO   244      67.238 129.959  40.406  1.00  0.00            
ATOM   1312  R3  CHO   244      68.038 132.409  39.456  1.00  0.00            
ATOM   1313  R4  CHO   244      67.888 130.659  37.106  1.00  0.00            
ATOM   1314  R5  CHO   244      69.588 131.859  37.706  1.00  0.00            
ATOM   1315  C1  CHO   244      68.988 133.259  34.206  1.00  0.00           C
ATOM   1316  C2  CHO   244      71.638 134.159  31.906  1.00  0.00           C
ATOM   1317  ROH CHO   245      58.488   1.759  40.756  1.00  0.00            
ATOM   1318  R1  CHO   245      58.088   3.359  38.456  1.00  0.00            
ATOM   1319  R2  CHO   245      59.438   5.709  38.006  1.00  0.00            
ATOM   1320  R3  CHO   245      60.038   4.559  35.656  1.00  0.00            
ATOM   1321  R4  CHO   245      60.988   7.309  35.356  1.00  0.00            
ATOM   1322  R5  CHO   245      59.638   6.259  34.006  1.00  0.00            
ATOM   1323  C1  CHO   245      62.488   7.109  31.556  1.00  0.00           C
ATOM   1324  C2  CHO   245      63.638   9.959  29.606  1.00  0.00           C
ATOM   1325  ROH CHO   246       6.238 185.809  31.906  1.00  0.00            
ATOM   1326  R1  CHO   246       5.738 183.759  30.006  1.00  0.00            
ATOM   1327  R2  CHO   246       3.838 181.809  30.406  1.00  0.00            
ATOM   1328  R3  CHO   246       2.988 182.609  27.956  1.00  0.00            
ATOM   1329  R4  CHO   246       2.088 179.859  28.156  1.00  0.00            
ATOM   1330  R5  CHO   246       3.288 180.709  26.556  1.00  0.00            
ATOM   1331  C1  CHO   246       0.288 179.459  24.506  1.00  0.00           C
ATOM   1332  C2  CHO   246      -2.112 181.309  21.206  1.00  0.00           C
ATOM   1333  ROH CHO   247     220.438  83.059  45.856  1.00  0.00            
ATOM   1334  R1  CHO   247     221.988  83.059  43.506  1.00  0.00            
ATOM   1335  R2  CHO   247     221.638  81.209  41.456  1.00  0.00            
ATOM   1336  R3  CHO   247     221.388  83.409  39.906  1.00  0.00            
ATOM   1337  R4  CHO   247     222.388  81.359  38.106  1.00  0.00            
ATOM   1338  R5  CHO   247     223.288  83.309  38.406  1.00  0.00            
ATOM   1339  C1  CHO   247     222.588  83.509  34.656  1.00  0.00           C
ATOM   1340  C2  CHO   247     221.688  81.409  31.706  1.00  0.00           C
ATOM   1341  ROH CHO   248     178.538 101.409  52.456  1.00  0.00            
ATOM   1342  R1  CHO   248     178.488  98.759  51.506  1.00  0.00            
ATOM   1343  R2  CHO   248     180.638  97.609  50.156  1.00  0.00            
ATOM   1344  R3  CHO   248     180.388  95.709  52.106  1.00  0.00            
ATOM   1345  R4  CHO   248     181.438  94.259  49.756  1.00  0.00            
ATOM   1346  R5  CHO   248     179.688  93.759  50.906  1.00  0.00            
ATOM   1347  C1  CHO   248     181.738  90.559  51.356  1.00  0.00           C
ATOM   1348  C2  CHO   248     183.238  88.359  48.606  1.00  0.00           C
ATOM   1349  ROH CHO   249      16.538 227.209  31.306  1.00  0.00            
ATOM   1350  R1  CHO   249      16.488 228.509  28.806  1.00  0.00            
ATOM   1351  R2  CHO   249      18.038 227.709  26.656  1.00  0.00            
ATOM   1352  R3  CHO   249      15.638 227.659  25.406  1.00  0.00            
ATOM   1353  R4  CHO   249      17.638 227.809  23.256  1.00  0.00            
ATOM   1354  R5  CHO   249      15.938 229.159  23.506  1.00  0.00            
ATOM   1355  C1  CHO   249      15.138 227.859  20.056  1.00  0.00           C
ATOM   1356  C2  CHO   249      13.688 228.859  17.056  1.00  0.00           C
ATOM   1357  ROH CHO   250     197.338 155.109  25.906  1.00  0.00            
ATOM   1358  R1  CHO   250     197.238 155.809  28.656  1.00  0.00            
ATOM   1359  R2  CHO   250     195.988 154.209  30.506  1.00  0.00            
ATOM   1360  R3  CHO   250     198.438 154.359  31.756  1.00  0.00            
ATOM   1361  R4  CHO   250     196.688 152.909  33.656  1.00  0.00            
ATOM   1362  R5  CHO   250     197.888 154.709  34.056  1.00  0.00            
ATOM   1363  C1  CHO   250     199.338 152.309  36.656  1.00  0.00           C
ATOM   1364  C2  CHO   250     202.438 153.109  36.906  1.00  0.00           C
ATOM   1365  ROH CHO   251       5.788 144.209  29.906  1.00  0.00            
ATOM   1366  R1  CHO   251       5.688 145.009  27.206  1.00  0.00            
ATOM   1367  R2  CHO   251       7.288 147.009  26.206  1.00  0.00            
ATOM   1368  R3  CHO   251       7.938 145.109  24.356  1.00  0.00            
ATOM   1369  R4  CHO   251       8.488 147.659  23.006  1.00  0.00            
ATOM   1370  R5  CHO   251       7.238 146.009  22.256  1.00  0.00            
ATOM   1371  C1  CHO   251       9.838 146.259  19.456  1.00  0.00           C
ATOM   1372  C2  CHO   251       9.588 148.859  16.506  1.00  0.00           C
ATOM   1373  ROH CHO   252     152.138  17.259  38.656  1.00  0.00            
ATOM   1374  R1  CHO   252     151.688  15.209  40.506  1.00  0.00            
ATOM   1375  R2  CHO   252     150.538  15.659  43.006  1.00  0.00            
ATOM   1376  R3  CHO   252     148.788  13.709  42.206  1.00  0.00            
ATOM   1377  R4  CHO   252     148.738  13.659  45.106  1.00  0.00            
ATOM   1378  R5  CHO   252     149.088  11.959  43.806  1.00  0.00            
ATOM   1379  C1  CHO   252     146.038  10.659  45.606  1.00  0.00           C
ATOM   1380  C2  CHO   252     144.688   7.809  47.456  1.00  0.00           C
ATOM   1381  ROH CHO   253      32.788 216.209  23.056  1.00  0.00            
ATOM   1382  R1  CHO   253      33.088 214.959  25.606  1.00  0.00            
ATOM   1383  R2  CHO   253      35.538 214.759  26.856  1.00  0.00            
ATOM   1384  R3  CHO   253      34.288 215.959  28.906  1.00  0.00            
ATOM   1385  R4  CHO   253      36.888 215.209  30.006  1.00  0.00            
ATOM   1386  R5  CHO   253      34.938 214.709  30.806  1.00  0.00            
ATOM   1387  C1  CHO   253      36.438 216.659  33.756  1.00  0.00           C
ATOM   1388  C2  CHO   253      38.688 215.559  36.506  1.00  0.00           C
ATOM   1389  ROH CHO   254     180.788  60.609  24.656  1.00  0.00            
ATOM   1390  R1  CHO   254     180.788  60.009  27.456  1.00  0.00            
ATOM   1391  R2  CHO   254     183.088  59.109  28.756  1.00  0.00            
ATOM   1392  R3  CHO   254     182.588  61.209  30.356  1.00  0.00            
ATOM   1393  R4  CHO   254     184.788  59.809  31.656  1.00  0.00            
ATOM   1394  R5  CHO   254     182.938  60.359  32.606  1.00  0.00            
ATOM   1395  C1  CHO   254     185.338  62.259  34.856  1.00  0.00           C
ATOM   1396  C2  CHO   254     186.588  59.409  37.006  1.00  0.00           C
ATOM   1397  ROH CHO   255       3.488 212.159  23.056  1.00  0.00            
ATOM   1398  R1  CHO   255       5.838 212.159  24.656  1.00  0.00            
ATOM   1399  R2  CHO   255       6.238 213.909  26.756  1.00  0.00            
ATOM   1400  R3  CHO   255       6.638 211.659  28.156  1.00  0.00            
ATOM   1401  R4  CHO   255       7.888 213.709  29.756  1.00  0.00            
ATOM   1402  R5  CHO   255       8.838 211.909  29.056  1.00  0.00            
ATOM   1403  C1  CHO   255       9.288 211.459  32.856  1.00  0.00           C
ATOM   1404  C2  CHO   255      10.638 211.259  36.806  1.00  0.00           C
ATOM   1405  ROH CHO   256      39.888 128.959  19.956  1.00  0.00            
ATOM   1406  R1  CHO   256      39.938 127.259  22.206  1.00  0.00            
ATOM   1407  R2  CHO   256      41.138 127.909  24.606  1.00  0.00            
ATOM   1408  R3  CHO   256      38.688 127.309  25.606  1.00  0.00            
ATOM   1409  R4  CHO   256      40.588 126.859  27.856  1.00  0.00            
ATOM   1410  R5  CHO   256      39.138 125.459  27.056  1.00  0.00            
ATOM   1411  C1  CHO   256      37.938 125.659  30.706  1.00  0.00           C
ATOM   1412  C2  CHO   256      37.538 124.759  34.106  1.00  0.00           C
ATOM   1413  ROH CHO   257      59.088  46.209  31.756  1.00  0.00            
ATOM   1414  R1  CHO   257      58.838  44.659  29.406  1.00  0.00            
ATOM   1415  R2  CHO   257      57.488  45.559  27.156  1.00  0.00            
ATOM   1416  R3  CHO   257      59.838  45.009  25.906  1.00  0.00            
ATOM   1417  R4  CHO   257      57.888  45.309  23.706  1.00  0.00            
ATOM   1418  R5  CHO   257      59.188  43.609  24.056  1.00  0.00            
ATOM   1419  C1  CHO   257      60.338  44.659  20.556  1.00  0.00           C
ATOM   1420  C2  CHO   257      60.738  43.259  17.406  1.00  0.00           C
ATOM   1421  ROH CHO   258      15.738  20.759  12.756  1.00  0.00            
ATOM   1422  R1  CHO   258      14.088  21.409  14.956  1.00  0.00            
ATOM   1423  R2  CHO   258      13.188  19.509  16.756  1.00  0.00            
ATOM   1424  R3  CHO   258      14.338  21.159  18.556  1.00  0.00            
ATOM   1425  R4  CHO   258      12.888  19.159  20.156  1.00  0.00            
ATOM   1426  R5  CHO   258      12.688  21.309  20.306  1.00  0.00            
ATOM   1427  C1  CHO   258      13.738  20.509  23.856  1.00  0.00           C
ATOM   1428  C2  CHO   258      15.738  18.559  26.956  1.00  0.00           C
ATOM   1429  ROH CHO   259      59.038 135.409  30.956  1.00  0.00            
ATOM   1430  R1  CHO   259      57.338 134.559  28.856  1.00  0.00            
ATOM   1431  R2  CHO   259      55.538 136.259  27.656  1.00  0.00            
ATOM   1432  R3  CHO   259      56.788 135.509  25.356  1.00  0.00            
ATOM   1433  R4  CHO   259      54.038 136.059  24.506  1.00  0.00            
ATOM   1434  R5  CHO   259      55.188 134.209  24.156  1.00  0.00            
ATOM   1435  C1  CHO   259      54.388 135.209  20.556  1.00  0.00           C
ATOM   1436  C2  CHO   259      54.788 135.459  18.106  1.00  0.00           C
ATOM   1437  ROH CHO   260      47.138  12.359   8.106  1.00  0.00            
ATOM   1438  R1  CHO   260      46.688  10.859  10.456  1.00  0.00            
ATOM   1439  R2  CHO   260      47.138   8.159  10.656  1.00  0.00            
ATOM   1440  R3  CHO   260      48.688   8.909  12.756  1.00  0.00            
ATOM   1441  R4  CHO   260      49.288   6.059  12.406  1.00  0.00            
ATOM   1442  R5  CHO   260      48.638   7.009  14.256  1.00  0.00            
ATOM   1443  C1  CHO   260      51.938   5.559  15.406  1.00  0.00           C
ATOM   1444  C2  CHO   260      54.938   2.759  14.806  1.00  0.00           C
ATOM   1445  ROH CHO   261     135.388 108.309  59.656  1.00  0.00            
ATOM   1446  R1  CHO   261     137.038 108.209  57.356  1.00  0.00            
ATOM   1447  R2  CHO   261     136.038 108.109  54.806  1.00  0.00            
ATOM   1448  R3  CHO   261     137.588 110.309  54.406  1.00  0.00            
ATOM   1449  R4  CHO   261     137.288 109.109  51.756  1.00  0.00            
ATOM   1450  R5  CHO   261     139.188 109.609  52.756  1.00  0.00            
ATOM   1451  C1  CHO   261     139.488 111.759  49.606  1.00  0.00           C
ATOM   1452  C2  CHO   261     137.638 112.059  46.056  1.00  0.00           C
ATOM   1453  ROH CHO   262     211.238  73.259  18.756  1.00  0.00            
ATOM   1454  R1  CHO   262     213.338  74.909  19.706  1.00  0.00            
ATOM   1455  R2  CHO   262     215.738  73.909  20.656  1.00  0.00            
ATOM   1456  R3  CHO   262     216.788  75.659  18.806  1.00  0.00            
ATOM   1457  R4  CHO   262     219.038  75.009  20.606  1.00  0.00            
ATOM   1458  R5  CHO   262     218.288  77.009  20.056  1.00  0.00            
ATOM   1459  C1  CHO   262     221.888  77.259  18.806  1.00  0.00           C
ATOM   1460  C2  CHO   262     223.838  77.209  16.206  1.00  0.00           C
ATOM   1461  ROH CHO   263     182.738  40.059  32.856  1.00  0.00            
ATOM   1462  R1  CHO   263     183.438  39.509  30.156  1.00  0.00            
ATOM   1463  R2  CHO   263     184.288  37.009  29.356  1.00  0.00            
ATOM   1464  R3  CHO   263     182.238  37.259  27.556  1.00  0.00            
ATOM   1465  R4  CHO   263     184.138  35.409  26.256  1.00  0.00            
ATOM   1466  R5  CHO   263     183.288  37.259  25.406  1.00  0.00            
ATOM   1467  C1  CHO   263     182.138  34.709  22.806  1.00  0.00           C
ATOM   1468  C2  CHO   263     181.888  35.609  19.656  1.00  0.00           C
ATOM   1469  ROH CHO   264     159.538 183.859  38.606  1.00  0.00            
ATOM   1470  R1  CHO   264     156.938 184.309  39.656  1.00  0.00            
ATOM   1471  R2  CHO   264     156.038 183.009  41.906  1.00  0.00            
ATOM   1472  R3  CHO   264     155.588 185.559  42.806  1.00  0.00            
ATOM   1473  R4  CHO   264     154.738 183.859  45.006  1.00  0.00            
ATOM   1474  R5  CHO   264     153.538 185.409  44.056  1.00  0.00            
ATOM   1475  C1  CHO   264     153.588 186.709  47.656  1.00  0.00           C
ATOM   1476  C2  CHO   264     153.538 189.209  50.756  1.00  0.00           C
ATOM   1477  ROH CHO   265      86.788 226.359  26.906  1.00  0.00            
ATOM   1478  R1  CHO   265      87.688 224.159  28.456  1.00  0.00            
ATOM   1479  R2  CHO   265      89.588 224.459  30.456  1.00  0.00            
ATOM   1480  R3  CHO   265      87.738 223.309  32.006  1.00  0.00            
ATOM   1481  R4  CHO   265      90.238 222.759  33.356  1.00  0.00            
ATOM   1482  R5  CHO   265      88.738 221.259  32.806  1.00  0.00            
ATOM   1483  C1  CHO   265      88.838 220.709  36.556  1.00  0.00           C
ATOM   1484  C2  CHO   265      86.438 221.309  39.906  1.00  0.00           C
ATOM   1485  ROH CHO   266      17.438 125.059  29.406  1.00  0.00            
ATOM   1486  R1  CHO   266      17.038 126.009  26.756  1.00  0.00            
ATOM   1487  R2  CHO   266      18.588 128.009  25.656  1.00  0.00            
ATOM   1488  R3  CHO   266      19.038 126.159  23.706  1.00  0.00            
ATOM   1489  R4  CHO   266      18.888 128.709  22.256  1.00  0.00            
ATOM   1490  R5  CHO   266      17.688 126.909  21.856  1.00  0.00            
ATOM   1491  C1  CHO   266      19.438 127.359  18.506  1.00  0.00           C
ATOM   1492  C2  CHO   266      17.838 127.109  15.356  1.00  0.00           C
ATOM   1493  ROH CHO   267      51.838 128.209  15.556  1.00  0.00            
ATOM   1494  R1  CHO   267      50.088 127.609  17.706  1.00  0.00            
ATOM   1495  R2  CHO   267      50.888 126.209  19.956  1.00  0.00            
ATOM   1496  R3  CHO   267      49.938 128.359  21.306  1.00  0.00            
ATOM   1497  R4  CHO   267      50.388 126.309  23.356  1.00  0.00            
ATOM   1498  R5  CHO   267      48.538 127.409  22.956  1.00  0.00            
ATOM   1499  C1  CHO   267      49.138 128.409  26.606  1.00  0.00           C
ATOM   1500  C2  CHO   267      50.738 127.209  29.606  1.00  0.00           C
ATOM   1501  ROH CHO   268     121.188 138.559  51.906  1.00  0.00            
ATOM   1502  R1  CHO   268     123.088 137.109  50.356  1.00  0.00            
ATOM   1503  R2  CHO   268     122.788 134.459  49.756  1.00  0.00            
ATOM   1504  R3  CHO   268     123.138 135.359  47.206  1.00  0.00            
ATOM   1505  R4  CHO   268     122.588 132.509  46.906  1.00  0.00            
ATOM   1506  R5  CHO   268     124.288 133.609  46.056  1.00  0.00            
ATOM   1507  C1  CHO   268     122.738 132.209  42.856  1.00  0.00           C
ATOM   1508  C2  CHO   268     122.038 129.209  39.556  1.00  0.00           C
ATOM   1509  ROH CHO   269     218.488  82.409  35.706  1.00  0.00            
ATOM   1510  R1  CHO   269     216.788  82.309  37.956  1.00  0.00            
ATOM   1511  R2  CHO   269     217.538  81.059  40.306  1.00  0.00            
ATOM   1512  R3  CHO   269     216.838  83.509  41.356  1.00  0.00            
ATOM   1513  R4  CHO   269     216.888  81.659  43.656  1.00  0.00            
ATOM   1514  R5  CHO   269     215.238  82.959  43.056  1.00  0.00            
ATOM   1515  C1  CHO   269     215.838  84.209  46.606  1.00  0.00           C
ATOM   1516  C2  CHO   269     214.788  85.759  50.406  1.00  0.00           C
ATOM   1517  ROH CHO   270     104.438 213.809  22.206  1.00  0.00            
ATOM   1518  R1  CHO   270     107.088 214.509  21.456  1.00  0.00            
ATOM   1519  R2  CHO   270     108.738 212.859  20.006  1.00  0.00            
ATOM   1520  R3  CHO   270     108.888 215.009  18.306  1.00  0.00            
ATOM   1521  R4  CHO   270     110.838 213.059  17.256  1.00  0.00            
ATOM   1522  R5  CHO   270     111.238 215.109  17.756  1.00  0.00            
ATOM   1523  C1  CHO   270     112.188 215.159  14.106  1.00  0.00           C
ATOM   1524  C2  CHO   270     114.338 215.159  10.306  1.00  0.00           C
ATOM   1525  ROH CHO   271      82.788  99.659  20.756  1.00  0.00            
ATOM   1526  R1  CHO   271      83.188 100.209  23.506  1.00  0.00            
ATOM   1527  R2  CHO   271      81.538 101.909  24.956  1.00  0.00            
ATOM   1528  R3  CHO   271      81.338  99.759  26.606  1.00  0.00            
ATOM   1529  R4  CHO   271      80.538 102.059  28.256  1.00  0.00            
ATOM   1530  R5  CHO   271      82.088 100.609  28.756  1.00  0.00            
ATOM   1531  C1  CHO   271      79.788 100.159  31.756  1.00  0.00           C
ATOM   1532  C2  CHO   271      81.938  99.609  35.156  1.00  0.00           C
ATOM   1533  ROH CHO   272     202.938  60.009  37.456  1.00  0.00            
ATOM   1534  R1  CHO   272     203.738  58.159  39.456  1.00  0.00            
ATOM   1535  R2  CHO   272     206.388  57.509  39.856  1.00  0.00            
ATOM   1536  R3  CHO   272     205.938  58.259  42.406  1.00  0.00            
ATOM   1537  R4  CHO   272     208.588  57.009  42.506  1.00  0.00            
ATOM   1538  R5  CHO   272     206.888  56.509  43.756  1.00  0.00            
ATOM   1539  C1  CHO   272     209.388  57.459  46.406  1.00  0.00           C
ATOM   1540  C2  CHO   272     214.238  56.409  46.706  1.00  0.00           C
ATOM   1541  ROH CHO   273      65.238 134.859  48.556  1.00  0.00            
ATOM   1542  R1  CHO   273      63.138 134.059  46.806  1.00  0.00            
ATOM   1543  R2  CHO   273      62.088 131.509  46.856  1.00  0.00            
ATOM   1544  R3  CHO   273      59.738 132.859  47.106  1.00  0.00            
ATOM   1545  R4  CHO   273      59.138 130.709  45.206  1.00  0.00            
ATOM   1546  R5  CHO   273      58.788 132.859  44.906  1.00  0.00            
ATOM   1547  C1  CHO   273      55.238 131.559  44.456  1.00  0.00           C
ATOM   1548  C2  CHO   273      53.688 130.859  47.256  1.00  0.00           C
ATOM   1549  ROH CHO   274      50.188  99.059  12.956  1.00  0.00            
ATOM   1550  R1  CHO   274      49.788  97.609  15.356  1.00  0.00            
ATOM   1551  R2  CHO   274      51.838  96.459  16.756  1.00  0.00            
ATOM   1552  R3  CHO   274      50.838  97.909  18.806  1.00  0.00            
ATOM   1553  R4  CHO   274      52.138  95.609  20.056  1.00  0.00            
ATOM   1554  R5  CHO   274      50.088  96.259  20.356  1.00  0.00            
ATOM   1555  C1  CHO   274      51.338  96.459  23.956  1.00  0.00           C
ATOM   1556  C2  CHO   274      49.888  94.609  27.156  1.00  0.00           C
ATOM   1557  ROH CHO   275     173.588  86.659  42.156  1.00  0.00            
ATOM   1558  R1  CHO   275     172.888  86.059  39.506  1.00  0.00            
ATOM   1559  R2  CHO   275     171.188  87.609  37.956  1.00  0.00            
ATOM   1560  R3  CHO   275     173.288  87.559  36.206  1.00  0.00            
ATOM   1561  R4  CHO   275     170.988  88.459  34.606  1.00  0.00            
ATOM   1562  R5  CHO   275     172.288  86.759  34.206  1.00  0.00            
ATOM   1563  C1  CHO   275     172.788  88.859  31.006  1.00  0.00           C
ATOM   1564  C2  CHO   275     171.088  90.459  28.156  1.00  0.00           C
ATOM   1565  ROH CHO   276      68.338 158.159  45.456  1.00  0.00            
ATOM   1566  R1  CHO   276      68.038 158.559  42.656  1.00  0.00            
ATOM   1567  R2  CHO   276      70.138 158.259  40.906  1.00  0.00            
ATOM   1568  R3  CHO   276      68.388 156.559  39.656  1.00  0.00            
ATOM   1569  R4  CHO   276      69.588 158.109  37.456  1.00  0.00            
ATOM   1570  R5  CHO   276      67.488 157.859  37.856  1.00  0.00            
ATOM   1571  C1  CHO   276      67.688 156.409  34.306  1.00  0.00           C
ATOM   1572  C2  CHO   276      67.988 158.709  30.906  1.00  0.00           C
ATOM   1573  ROH CHO   277      72.888  97.159  19.706  1.00  0.00            
ATOM   1574  R1  CHO   277      73.338  96.959  22.506  1.00  0.00            
ATOM   1575  R2  CHO   277      71.638  98.109  24.356  1.00  0.00            
ATOM   1576  R3  CHO   277      71.588  95.609  25.356  1.00  0.00            
ATOM   1577  R4  CHO   277      71.038  97.359  27.656  1.00  0.00            
ATOM   1578  R5  CHO   277      72.588  95.809  27.556  1.00  0.00            
ATOM   1579  C1  CHO   277      70.588  94.559  30.556  1.00  0.00           C
ATOM   1580  C2  CHO   277      70.388  93.009  33.356  1.00  0.00           C
ATOM   1581  ROH CHO   278     156.538 213.609  41.506  1.00  0.00            
ATOM   1582  R1  CHO   278     154.538 215.209  42.706  1.00  0.00            
ATOM   1583  R2  CHO   278     151.888 215.009  41.956  1.00  0.00            
ATOM   1584  R3  CHO   278     151.488 214.559  44.606  1.00  0.00            
ATOM   1585  R4  CHO   278     148.838 215.409  43.606  1.00  0.00            
ATOM   1586  R5  CHO   278     149.938 216.309  45.256  1.00  0.00            
ATOM   1587  C1  CHO   278     146.738 215.259  47.056  1.00  0.00           C
ATOM   1588  C2  CHO   278     146.288 215.359  50.656  1.00  0.00           C
ATOM   1589  ROH CHO   279      56.288 180.409  38.656  1.00  0.00            
ATOM   1590  R1  CHO   279      54.938 178.509  37.056  1.00  0.00            
ATOM   1591  R2  CHO   279      55.188 178.409  34.306  1.00  0.00            
ATOM   1592  R3  CHO   279      55.888 175.809  34.756  1.00  0.00            
ATOM   1593  R4  CHO   279      56.088 176.159  31.856  1.00  0.00            
ATOM   1594  R5  CHO   279      54.938 174.609  32.906  1.00  0.00            
ATOM   1595  C1  CHO   279      57.238 172.409  30.856  1.00  0.00           C
ATOM   1596  C2  CHO   279      54.438 170.009  30.056  1.00  0.00           C
ATOM   1597  ROH CHO   280     162.888   3.309  25.906  1.00  0.00            
ATOM   1598  R1  CHO   280     161.088   2.609  27.956  1.00  0.00            
ATOM   1599  R2  CHO   280     161.788   1.059  30.106  1.00  0.00            
ATOM   1600  R3  CHO   280     160.788   3.159  31.556  1.00  0.00            
ATOM   1601  R4  CHO   280     160.388   0.809  33.256  1.00  0.00            
ATOM   1602  R5  CHO   280     158.888   2.259  32.656  1.00  0.00            
ATOM   1603  C1  CHO   280     158.588   2.609  36.406  1.00  0.00           C
ATOM   1604  C2  CHO   280     157.438   3.559  40.156  1.00  0.00           C
ATOM   1605  ROH CHO   281      92.438 145.159  35.506  1.00  0.00            
ATOM   1606  R1  CHO   281      94.088 144.809  33.256  1.00  0.00            
ATOM   1607  R2  CHO   281      94.238 142.409  31.906  1.00  0.00            
ATOM   1608  R3  CHO   281      93.688 144.009  29.756  1.00  0.00            
ATOM   1609  R4  CHO   281      93.638 141.309  28.706  1.00  0.00            
ATOM   1610  R5  CHO   281      94.788 142.959  27.906  1.00  0.00            
ATOM   1611  C1  CHO   281      92.688 142.109  24.806  1.00  0.00           C
ATOM   1612  C2  CHO   281      91.788 141.709  19.956  1.00  0.00           C
ATOM   1613  ROH CHO   282     125.938 123.159  57.206  1.00  0.00            
ATOM   1614  R1  CHO   282     123.388 123.659  56.106  1.00  0.00            
ATOM   1615  R2  CHO   282     122.788 123.359  53.406  1.00  0.00            
ATOM   1616  R3  CHO   282     120.788 121.759  54.356  1.00  0.00            
ATOM   1617  R4  CHO   282     119.988 122.509  51.606  1.00  0.00            
ATOM   1618  R5  CHO   282     118.788 122.759  53.456  1.00  0.00            
ATOM   1619  C1  CHO   282     116.438 120.509  51.456  1.00  0.00           C
ATOM   1620  C2  CHO   282     112.938 120.209  48.456  1.00  0.00           C
ATOM   1621  ROH CHO   283      14.188  53.209  15.656  1.00  0.00            
ATOM   1622  R1  CHO   283      16.388  51.709  16.556  1.00  0.00            
ATOM   1623  R2  CHO   283      18.438  50.809  14.856  1.00  0.00            
ATOM   1624  R3  CHO   283      20.038  52.059  16.656  1.00  0.00            
ATOM   1625  R4  CHO   283      21.788  50.159  15.306  1.00  0.00            
ATOM   1626  R5  CHO   283      21.488  50.359  17.456  1.00  0.00            
ATOM   1627  C1  CHO   283      25.238  50.959  17.256  1.00  0.00           C
ATOM   1628  C2  CHO   283      28.488  50.509  19.906  1.00  0.00           C
ATOM   1629  ROH CHO   284      34.188 186.459  14.506  1.00  0.00            
ATOM   1630  R1  CHO   284      32.788 187.159  16.856  1.00  0.00            
ATOM   1631  R2  CHO   284      34.138 187.909  19.206  1.00  0.00            
ATOM   1632  R3  CHO   284      32.588 190.109  19.006  1.00  0.00            
ATOM   1633  R4  CHO   284      33.388 189.959  21.856  1.00  0.00            
ATOM   1634  R5  CHO   284      31.338 190.109  21.056  1.00  0.00            
ATOM   1635  C1  CHO   284      31.438 193.259  23.206  1.00  0.00           C
ATOM   1636  C2  CHO   284      29.438 194.609  24.956  1.00  0.00           C
ATOM   1637  ROH CHO   285     183.638  67.809  38.806  1.00  0.00            
ATOM   1638  R1  CHO   285     183.788  66.409  36.406  1.00  0.00            
ATOM   1639  R2  CHO   285     181.588  65.859  34.806  1.00  0.00            
ATOM   1640  R3  CHO   285     183.088  67.059  32.906  1.00  0.00            
ATOM   1641  R4  CHO   285     181.188  65.359  31.406  1.00  0.00            
ATOM   1642  R5  CHO   285     183.338  65.359  31.206  1.00  0.00            
ATOM   1643  C1  CHO   285     182.338  66.209  27.656  1.00  0.00           C
ATOM   1644  C2  CHO   285     182.488  65.159  23.606  1.00  0.00           C
ATOM   1645  ROH CHO   286     207.638 118.709  20.606  1.00  0.00            
ATOM   1646  R1  CHO   286     208.188 119.759  23.156  1.00  0.00            
ATOM   1647  R2  CHO   286     207.338 118.509  25.506  1.00  0.00            
ATOM   1648  R3  CHO   286     209.988 118.609  26.156  1.00  0.00            
ATOM   1649  R4  CHO   286     208.788 117.109  28.356  1.00  0.00            
ATOM   1650  R5  CHO   286     210.038 118.909  28.506  1.00  0.00            
ATOM   1651  C1  CHO   286     212.088 116.409  30.556  1.00  0.00           C
ATOM   1652  C2  CHO   286     212.038 114.609  34.006  1.00  0.00           C
ATOM   1653  ROH CHO   287     173.138  42.309  38.506  1.00  0.00            
ATOM   1654  R1  CHO   287     172.788  41.309  35.856  1.00  0.00            
ATOM   1655  R2  CHO   287     171.438  42.709  33.906  1.00  0.00            
ATOM   1656  R3  CHO   287     173.738  42.259  32.506  1.00  0.00            
ATOM   1657  R4  CHO   287     171.788  43.009  30.456  1.00  0.00            
ATOM   1658  R5  CHO   287     172.988  41.209  30.456  1.00  0.00            
ATOM   1659  C1  CHO   287     174.088  42.809  27.156  1.00  0.00           C
ATOM   1660  C2  CHO   287     173.388  44.509  23.556  1.00  0.00           C
ATOM   1661  ROH CHO   288     162.538  62.159  24.456  1.00  0.00            
ATOM   1662  R1  CHO   288     161.688  60.759  26.756  1.00  0.00            
ATOM   1663  R2  CHO   288     163.488  59.709  28.606  1.00  0.00            
ATOM   1664  R3  CHO   288     162.038  61.159  30.356  1.00  0.00            
ATOM   1665  R4  CHO   288     163.738  59.509  32.006  1.00  0.00            
ATOM   1666  R5  CHO   288     161.588  59.659  32.156  1.00  0.00            
ATOM   1667  C1  CHO   288     162.538  60.709  35.706  1.00  0.00           C
ATOM   1668  C2  CHO   288     162.838  61.559  39.706  1.00  0.00           C
ATOM   1669  ROH CHO   289      23.588 177.259  33.706  1.00  0.00            
ATOM   1670  R1  CHO   289      26.188 178.359  33.356  1.00  0.00            
ATOM   1671  R2  CHO   289      27.088 180.509  34.756  1.00  0.00            
ATOM   1672  R3  CHO   289      29.138 178.859  35.406  1.00  0.00            
ATOM   1673  R4  CHO   289      29.588 181.209  37.056  1.00  0.00            
ATOM   1674  R5  CHO   289      31.038 180.259  35.706  1.00  0.00            
ATOM   1675  C1  CHO   289      32.938 180.059  39.006  1.00  0.00           C
ATOM   1676  C2  CHO   289      34.638 180.259  42.506  1.00  0.00           C
ATOM   1677  ROH CHO   290      30.338 170.359  31.756  1.00  0.00            
ATOM   1678  R1  CHO   290      29.038 168.809  29.806  1.00  0.00            
ATOM   1679  R2  CHO   290      26.688 169.559  28.606  1.00  0.00            
ATOM   1680  R3  CHO   290      28.088 169.159  26.306  1.00  0.00            
ATOM   1681  R4  CHO   290      25.388 169.809  25.406  1.00  0.00            
ATOM   1682  R5  CHO   290      26.538 168.059  24.856  1.00  0.00            
ATOM   1683  C1  CHO   290      25.938 169.559  21.406  1.00  0.00           C
ATOM   1684  C2  CHO   290      26.188 169.359  17.906  1.00  0.00           C
ATOM   1685  ROH CHO   291      36.188 194.609  42.056  1.00  0.00            
ATOM   1686  R1  CHO   291      34.588 195.809  40.056  1.00  0.00            
ATOM   1687  R2  CHO   291      34.888 195.159  37.356  1.00  0.00            
ATOM   1688  R3  CHO   291      32.238 194.659  37.506  1.00  0.00            
ATOM   1689  R4  CHO   291      32.638 195.609  34.806  1.00  0.00            
ATOM   1690  R5  CHO   291      31.188 196.359  36.256  1.00  0.00            
ATOM   1691  C1  CHO   291      28.838 195.409  33.456  1.00  0.00           C
ATOM   1692  C2  CHO   291      30.238 195.309  29.706  1.00  0.00           C
ATOM   1693  ROH CHO   292     126.588 204.259  44.806  1.00  0.00            
ATOM   1694  R1  CHO   292     125.588 204.959  42.256  1.00  0.00            
ATOM   1695  R2  CHO   292     125.688 207.559  41.306  1.00  0.00            
ATOM   1696  R3  CHO   292     126.938 206.359  39.156  1.00  0.00            
ATOM   1697  R4  CHO   292     125.988 208.959  38.156  1.00  0.00            
ATOM   1698  R5  CHO   292     125.588 207.009  37.306  1.00  0.00            
ATOM   1699  C1  CHO   292     127.338 208.659  34.356  1.00  0.00           C
ATOM   1700  C2  CHO   292     124.788 208.559  32.156  1.00  0.00           C
ATOM   1701  ROH CHO   293      95.088 112.659  23.956  1.00  0.00            
ATOM   1702  R1  CHO   293      94.638 114.959  25.506  1.00  0.00            
ATOM   1703  R2  CHO   293      92.838 116.959  24.756  1.00  0.00            
ATOM   1704  R3  CHO   293      91.788 116.509  27.206  1.00  0.00            
ATOM   1705  R4  CHO   293      90.538 119.009  26.306  1.00  0.00            
ATOM   1706  R5  CHO   293      91.638 118.709  28.156  1.00  0.00            
ATOM   1707  C1  CHO   293      88.238 119.809  29.506  1.00  0.00           C
ATOM   1708  C2  CHO   293      88.688 121.709  32.756  1.00  0.00           C
ATOM   1709  ROH CHO   294      34.538  87.559  27.956  1.00  0.00            
ATOM   1710  R1  CHO   294      33.438  86.959  25.406  1.00  0.00            
ATOM   1711  R2  CHO   294      32.838  88.909  23.506  1.00  0.00            
ATOM   1712  R3  CHO   294      34.438  87.359  21.906  1.00  0.00            
ATOM   1713  R4  CHO   294      33.188  89.309  20.106  1.00  0.00            
ATOM   1714  R5  CHO   294      33.188  87.159  19.906  1.00  0.00            
ATOM   1715  C1  CHO   294      34.888  88.109  16.606  1.00  0.00           C
ATOM   1716  C2  CHO   294      34.988  86.009  12.906  1.00  0.00           C
ATOM   1717  ROH CHO   295     124.588 124.059  27.256  1.00  0.00            
ATOM   1718  R1  CHO   295     125.888 124.159  29.756  1.00  0.00            
ATOM   1719  R2  CHO   295     125.238 126.009  31.706  1.00  0.00            
ATOM   1720  R3  CHO   295     124.988 123.759  33.256  1.00  0.00            
ATOM   1721  R4  CHO   295     124.438 126.009  35.106  1.00  0.00            
ATOM   1722  R5  CHO   295     125.888 124.409  35.406  1.00  0.00            
ATOM   1723  C1  CHO   295     123.688 123.959  38.506  1.00  0.00           C
ATOM   1724  C2  CHO   295     125.038 124.209  42.456  1.00  0.00           C
ATOM   1725  ROH CHO   296      71.388 210.809  24.356  1.00  0.00            
ATOM   1726  R1  CHO   296      72.888 212.409  22.556  1.00  0.00            
ATOM   1727  R2  CHO   296      74.988 214.009  23.356  1.00  0.00            
ATOM   1728  R3  CHO   296      76.338 212.609  21.406  1.00  0.00            
ATOM   1729  R4  CHO   296      78.138 214.859  22.106  1.00  0.00            
ATOM   1730  R5  CHO   296      77.388 214.309  20.106  1.00  0.00            
ATOM   1731  C1  CHO   296      81.188 214.059  19.556  1.00  0.00           C
ATOM   1732  C2  CHO   296      82.588 213.309  15.706  1.00  0.00           C
ATOM   1733  ROH CHO   297     128.288 227.659  31.256  1.00  0.00            
ATOM   1734  R1  CHO   297     126.538 227.309  33.456  1.00  0.00            
ATOM   1735  R2  CHO   297     124.238 225.759  33.256  1.00  0.00            
ATOM   1736  R3  CHO   297     125.288 224.459  35.406  1.00  0.00            
ATOM   1737  R4  CHO   297     122.438 223.909  35.606  1.00  0.00            
ATOM   1738  R5  CHO   297     123.688 224.759  37.156  1.00  0.00            
ATOM   1739  C1  CHO   297     122.388 221.659  38.956  1.00  0.00           C
ATOM   1740  C2  CHO   297     119.838 220.159  41.356  1.00  0.00           C
ATOM   1741  ROH CHO   298     110.788  25.059  32.256  1.00  0.00            
ATOM   1742  R1  CHO   298     109.188  25.859  34.406  1.00  0.00            
ATOM   1743  R2  CHO   298     108.838  24.359  36.706  1.00  0.00            
ATOM   1744  R3  CHO   298     109.688  26.609  37.956  1.00  0.00            
ATOM   1745  R4  CHO   298     108.688  24.859  40.106  1.00  0.00            
ATOM   1746  R5  CHO   298     108.088  26.909  39.706  1.00  0.00            
ATOM   1747  C1  CHO   298     109.388  27.309  43.306  1.00  0.00           C
ATOM   1748  C2  CHO   298     109.138  26.859  47.456  1.00  0.00           C
ATOM   1749  ROH CHO   299      34.088 124.759  38.656  1.00  0.00            
ATOM   1750  R1  CHO   299      32.588 122.759  39.956  1.00  0.00            
ATOM   1751  R2  CHO   299      33.288 120.109  39.856  1.00  0.00            
ATOM   1752  R3  CHO   299      33.138 120.309  42.556  1.00  0.00            
ATOM   1753  R4  CHO   299      32.488 117.509  42.006  1.00  0.00            
ATOM   1754  R5  CHO   299      31.288 118.909  43.206  1.00  0.00            
ATOM   1755  C1  CHO   299      31.938 116.209  45.806  1.00  0.00           C
ATOM   1756  C2  CHO   299      30.938 112.459  47.856  1.00  0.00           C
ATOM   1757  ROH CHO   300     169.938 157.409  38.606  1.00  0.00            
ATOM   1758  R1  CHO   300     169.088 159.459  40.356  1.00  0.00            
ATOM   1759  R2  CHO   300     167.738 158.959  42.706  1.00  0.00            
ATOM   1760  R3  CHO   300     169.738 160.459  43.806  1.00  0.00            
ATOM   1761  R4  CHO   300     167.738 160.259  45.906  1.00  0.00            
ATOM   1762  R5  CHO   300     168.638 162.109  45.156  1.00  0.00            
ATOM   1763  C1  CHO   300     169.588 162.409  48.806  1.00  0.00           C
ATOM   1764  C2  CHO   300     168.738 164.609  51.956  1.00  0.00           C
ATOM   1765  ROH CHO   301     176.338 141.109  26.356  1.00  0.00            
ATOM   1766  R1  CHO   301     175.538 139.659  28.656  1.00  0.00            
ATOM   1767  R2  CHO   301     177.288 138.159  30.156  1.00  0.00            
ATOM   1768  R3  CHO   301     176.288 139.709  32.206  1.00  0.00            
ATOM   1769  R4  CHO   301     177.238 137.259  33.506  1.00  0.00            
ATOM   1770  R5  CHO   301     175.288 138.109  33.706  1.00  0.00            
ATOM   1771  C1  CHO   301     176.338 138.159  37.356  1.00  0.00           C
ATOM   1772  C2  CHO   301     177.338 138.759  41.856  1.00  0.00           C
ATOM   1773  ROH CHO   302     176.588   3.359  20.406  1.00  0.00            
ATOM   1774  R1  CHO   302     177.488   4.109  23.006  1.00  0.00            
ATOM   1775  R2  CHO   302     175.788   5.009  24.956  1.00  0.00            
ATOM   1776  R3  CHO   302     176.888   3.009  26.406  1.00  0.00            
ATOM   1777  R4  CHO   302     174.938   4.159  28.206  1.00  0.00            
ATOM   1778  R5  CHO   302     177.038   3.859  28.656  1.00  0.00            
ATOM   1779  C1  CHO   302     175.438   1.809  31.456  1.00  0.00           C
ATOM   1780  C2  CHO   302     175.038   0.709  35.006  1.00  0.00           C
ATOM   1781  ROH CHO   303      -0.912 117.009  18.706  1.00  0.00            
ATOM   1782  R1  CHO   303       1.138 117.409  20.656  1.00  0.00            
ATOM   1783  R2  CHO   303       1.988 119.909  21.406  1.00  0.00            
ATOM   1784  R3  CHO   303       1.388 119.009  23.906  1.00  0.00            
ATOM   1785  R4  CHO   303       3.238 121.259  24.356  1.00  0.00            
ATOM   1786  R5  CHO   303       3.488 119.209  25.106  1.00  0.00            
ATOM   1787  C1  CHO   303       3.438 121.109  28.406  1.00  0.00           C
ATOM   1788  C2  CHO   303       5.238 123.209  30.206  1.00  0.00           C
ATOM   1789  ROH CHO   304     115.538   6.459  27.256  1.00  0.00            
ATOM   1790  R1  CHO   304     115.338   4.759  29.556  1.00  0.00            
ATOM   1791  R2  CHO   304     115.338   5.759  32.106  1.00  0.00            
ATOM   1792  R3  CHO   304     112.988   4.409  32.306  1.00  0.00            
ATOM   1793  R4  CHO   304     113.738   5.059  35.106  1.00  0.00            
ATOM   1794  R5  CHO   304     113.288   3.059  34.306  1.00  0.00            
ATOM   1795  C1  CHO   304     110.638   3.359  37.006  1.00  0.00           C
ATOM   1796  C2  CHO   304     110.838   3.109  40.256  1.00  0.00           C
ATOM   1797  ROH CHO   305     118.588 147.359  49.406  1.00  0.00            
ATOM   1798  R1  CHO   305     120.088 147.359  47.006  1.00  0.00            
ATOM   1799  R2  CHO   305     120.638 145.009  45.606  1.00  0.00            
ATOM   1800  R3  CHO   305     119.488 146.309  43.556  1.00  0.00            
ATOM   1801  R4  CHO   305     120.888 144.059  42.306  1.00  0.00            
ATOM   1802  R5  CHO   305     121.088 146.209  41.756  1.00  0.00            
ATOM   1803  C1  CHO   305     119.938 144.759  38.406  1.00  0.00           C
ATOM   1804  C2  CHO   305     121.838 146.709  35.406  1.00  0.00           C
ATOM   1805  ROH CHO   306     183.488 135.809  41.006  1.00  0.00            
ATOM   1806  R1  CHO   306     181.488 137.259  39.606  1.00  0.00            
ATOM   1807  R2  CHO   306     181.638 140.009  39.256  1.00  0.00            
ATOM   1808  R3  CHO   306     181.338 139.359  36.656  1.00  0.00            
ATOM   1809  R4  CHO   306     180.638 142.209  36.806  1.00  0.00            
ATOM   1810  R5  CHO   306     179.438 140.609  35.906  1.00  0.00            
ATOM   1811  C1  CHO   306     179.788 142.859  32.856  1.00  0.00           C
ATOM   1812  C2  CHO   306     178.238 143.709  30.506  1.00  0.00           C
ATOM   1813  ROH CHO   307       2.788 225.109  47.806  1.00  0.00            
ATOM   1814  R1  CHO   307       1.138 223.459  46.156  1.00  0.00            
ATOM   1815  R2  CHO   307      -0.512 224.509  44.206  1.00  0.00            
ATOM   1816  R3  CHO   307       0.788 222.759  42.606  1.00  0.00            
ATOM   1817  R4  CHO   307      -1.262 223.959  40.906  1.00  0.00            
ATOM   1818  R5  CHO   307      -0.912 221.859  41.206  1.00  0.00            
ATOM   1819  C1  CHO   307      -0.412 222.009  37.456  1.00  0.00           C
ATOM   1820  C2  CHO   307       0.688 221.959  34.056  1.00  0.00           C
ATOM   1821  ROH CHO   308     146.588 103.959  41.556  1.00  0.00            
ATOM   1822  R1  CHO   308     145.938 101.759  43.256  1.00  0.00            
ATOM   1823  R2  CHO   308     146.938 101.559  45.806  1.00  0.00            
ATOM   1824  R3  CHO   308     144.288 101.309  46.456  1.00  0.00            
ATOM   1825  R4  CHO   308     145.688 101.359  49.006  1.00  0.00            
ATOM   1826  R5  CHO   308     144.288  99.809  48.356  1.00  0.00            
ATOM   1827  C1  CHO   308     142.488 101.009  51.506  1.00  0.00           C
ATOM   1828  C2  CHO   308     140.688 100.759  54.706  1.00  0.00           C
ATOM   1829  ROH CHO   309      73.888  60.459  48.156  1.00  0.00            
ATOM   1830  R1  CHO   309      72.638  60.709  45.606  1.00  0.00            
ATOM   1831  R2  CHO   309      73.288  62.709  43.856  1.00  0.00            
ATOM   1832  R3  CHO   309      73.738  60.659  42.156  1.00  0.00            
ATOM   1833  R4  CHO   309      73.988  63.059  40.456  1.00  0.00            
ATOM   1834  R5  CHO   309      72.688  61.309  40.106  1.00  0.00            
ATOM   1835  C1  CHO   309      74.788  61.259  36.906  1.00  0.00           C
ATOM   1836  C2  CHO   309      73.788  60.559  33.306  1.00  0.00           C
ATOM   1837  ROH CHO   310      73.988 133.759  38.306  1.00  0.00            
ATOM   1838  R1  CHO   310      75.488 134.259  40.656  1.00  0.00            
ATOM   1839  R2  CHO   310      74.838 136.309  42.456  1.00  0.00            
ATOM   1840  R3  CHO   310      74.838 134.259  44.256  1.00  0.00            
ATOM   1841  R4  CHO   310      75.138 136.709  45.856  1.00  0.00            
ATOM   1842  R5  CHO   310      76.438 134.959  45.906  1.00  0.00            
ATOM   1843  C1  CHO   310      75.338 135.059  49.556  1.00  0.00           C
ATOM   1844  C2  CHO   310      78.288 132.009  52.506  1.00  0.00           C
ATOM   1845  ROH CHO   311     120.288  50.159  24.356  1.00  0.00            
ATOM   1846  R1  CHO   311     118.788  49.559  26.706  1.00  0.00            
ATOM   1847  R2  CHO   311     119.088  47.159  28.006  1.00  0.00            
ATOM   1848  R3  CHO   311     119.538  48.759  30.156  1.00  0.00            
ATOM   1849  R4  CHO   311     118.588  46.209  31.306  1.00  0.00            
ATOM   1850  R5  CHO   311     117.788  48.159  31.706  1.00  0.00            
ATOM   1851  C1  CHO   311     118.788  47.159  35.256  1.00  0.00           C
ATOM   1852  C2  CHO   311     115.688  46.859  37.906  1.00  0.00           C
ATOM   1853  ROH CHO   312      84.238  51.859  36.056  1.00  0.00            
ATOM   1854  R1  CHO   312      84.438  50.959  33.406  1.00  0.00            
ATOM   1855  R2  CHO   312      82.288  51.109  31.656  1.00  0.00            
ATOM   1856  R3  CHO   312      84.088  52.459  30.106  1.00  0.00            
ATOM   1857  R4  CHO   312      82.238  51.159  28.206  1.00  0.00            
ATOM   1858  R5  CHO   312      84.388  51.009  28.206  1.00  0.00            
ATOM   1859  C1  CHO   312      83.888  52.459  24.706  1.00  0.00           C
ATOM   1860  C2  CHO   312      82.988  54.009  21.356  1.00  0.00           C
ATOM   1861  ROH CHO   313     130.788  95.609  44.706  1.00  0.00            
ATOM   1862  R1  CHO   313     130.438  96.009  47.506  1.00  0.00            
ATOM   1863  R2  CHO   313     130.138  93.959  49.256  1.00  0.00            
ATOM   1864  R3  CHO   313     132.238  95.159  50.556  1.00  0.00            
ATOM   1865  R4  CHO   313     131.288  93.109  52.456  1.00  0.00            
ATOM   1866  R5  CHO   313     131.538  95.259  52.856  1.00  0.00            
ATOM   1867  C1  CHO   313     133.888  93.759  55.456  1.00  0.00           C
ATOM   1868  C2  CHO   313     132.088  90.709  57.856  1.00  0.00           C
ATOM   1869  ROH CHO   314     161.088  88.409  58.306  1.00  0.00            
ATOM   1870  R1  CHO   314     159.638  90.309  56.756  1.00  0.00            
ATOM   1871  R2  CHO   314     160.338  91.059  54.206  1.00  0.00            
ATOM   1872  R3  CHO   314     157.788  90.309  53.606  1.00  0.00            
ATOM   1873  R4  CHO   314     158.688  91.859  51.256  1.00  0.00            
ATOM   1874  R5  CHO   314     156.888  92.209  52.456  1.00  0.00            
ATOM   1875  C1  CHO   314     155.338  91.659  49.006  1.00  0.00           C
ATOM   1876  C2  CHO   314     153.488  94.859  46.606  1.00  0.00           C
ATOM   1877  ROH CHO   315     211.988  31.159  48.106  1.00  0.00            
ATOM   1878  R1  CHO   315     211.588  31.459  45.356  1.00  0.00            
ATOM   1879  R2  CHO   315     213.438  30.659  43.456  1.00  0.00            
ATOM   1880  R3  CHO   315     211.288  29.309  42.456  1.00  0.00            
ATOM   1881  R4  CHO   315     212.838  30.109  40.106  1.00  0.00            
ATOM   1882  R5  CHO   315     210.688  30.459  40.456  1.00  0.00            
ATOM   1883  C1  CHO   315     210.488  28.509  37.206  1.00  0.00           C
ATOM   1884  C2  CHO   315     207.838  27.659  34.356  1.00  0.00           C
ATOM   1885  ROH CHO   316     163.138  48.759  37.106  1.00  0.00            
ATOM   1886  R1  CHO   316     163.488  49.659  34.456  1.00  0.00            
ATOM   1887  R2  CHO   316     163.188  48.009  32.306  1.00  0.00            
ATOM   1888  R3  CHO   316     161.438  49.909  31.456  1.00  0.00            
ATOM   1889  R4  CHO   316     162.088  48.409  29.006  1.00  0.00            
ATOM   1890  R5  CHO   316     162.238  50.609  29.306  1.00  0.00            
ATOM   1891  C1  CHO   316     159.788  50.459  26.356  1.00  0.00           C
ATOM   1892  C2  CHO   316     159.038  50.159  22.006  1.00  0.00           C
ATOM   1893  ROH CHO   317       7.538 141.059  32.656  1.00  0.00            
ATOM   1894  R1  CHO   317       8.638 139.359  34.556  1.00  0.00            
ATOM   1895  R2  CHO   317       8.988 140.059  37.206  1.00  0.00            
ATOM   1896  R3  CHO   317       7.588 137.759  37.656  1.00  0.00            
ATOM   1897  R4  CHO   317       9.188 138.159  40.106  1.00  0.00            
ATOM   1898  R5  CHO   317       9.138 136.359  38.856  1.00  0.00            
ATOM   1899  C1  CHO   317       8.038 134.909  42.206  1.00  0.00           C
ATOM   1900  C2  CHO   317       7.938 132.209  45.756  1.00  0.00           C
ATOM   1901  ROH CHO   318     164.488  82.159  24.556  1.00  0.00            
ATOM   1902  R1  CHO   318     164.638  82.159  27.406  1.00  0.00            
ATOM   1903  R2  CHO   318     162.688  83.259  29.006  1.00  0.00            
ATOM   1904  R3  CHO   318     162.738  80.809  30.156  1.00  0.00            
ATOM   1905  R4  CHO   318     160.788  82.359  31.756  1.00  0.00            
ATOM   1906  R5  CHO   318     162.488  81.259  32.506  1.00  0.00            
ATOM   1907  C1  CHO   318     159.688  79.509  34.406  1.00  0.00           C
ATOM   1908  C2  CHO   318     158.888  80.109  37.356  1.00  0.00           C
ATOM   1909  ROH CHO   319     214.138  51.659  31.556  1.00  0.00            
ATOM   1910  R1  CHO   319     212.788  53.259  29.706  1.00  0.00            
ATOM   1911  R2  CHO   319     213.338  53.209  27.006  1.00  0.00            
ATOM   1912  R3  CHO   319     210.688  52.759  26.756  1.00  0.00            
ATOM   1913  R4  CHO   319     211.488  53.459  24.056  1.00  0.00            
ATOM   1914  R5  CHO   319     209.888  54.409  25.206  1.00  0.00            
ATOM   1915  C1  CHO   319     207.938  53.209  22.156  1.00  0.00           C
ATOM   1916  C2  CHO   319     204.788  53.759  18.906  1.00  0.00           C
ATOM   1917  ROH CHO   320     157.188 177.609  30.656  1.00  0.00            
ATOM   1918  R1  CHO   320     158.588 176.709  28.356  1.00  0.00            
ATOM   1919  R2  CHO   320     160.288 174.509  28.406  1.00  0.00            
ATOM   1920  R3  CHO   320     158.688 173.659  26.356  1.00  0.00            
ATOM   1921  R4  CHO   320     161.438 173.259  25.406  1.00  0.00            
ATOM   1922  R5  CHO   320     159.888 174.359  24.406  1.00  0.00            
ATOM   1923  C1  CHO   320     160.688 171.709  21.756  1.00  0.00           C
ATOM   1924  C2  CHO   320     164.638 171.159  20.806  1.00  0.00           C
ATOM   1925  ROH CHO   321      95.038 213.709  19.156  1.00  0.00            
ATOM   1926  R1  CHO   321      92.688 215.159  19.806  1.00  0.00            
ATOM   1927  R2  CHO   321      92.088 215.909  22.406  1.00  0.00            
ATOM   1928  R3  CHO   321      91.838 218.359  21.256  1.00  0.00            
ATOM   1929  R4  CHO   321      89.238 217.859  22.406  1.00  0.00            
ATOM   1930  R5  CHO   321      89.638 218.409  20.356  1.00  0.00            
ATOM   1931  C1  CHO   321      87.338 221.309  21.356  1.00  0.00           C
ATOM   1932  C2  CHO   321      83.838 221.859  22.956  1.00  0.00           C
ATOM   1933  ROH CHO   322     189.138 194.059  52.856  1.00  0.00            
ATOM   1934  R1  CHO   322     189.438 195.309  50.356  1.00  0.00            
ATOM   1935  R2  CHO   322     189.888 193.909  48.006  1.00  0.00            
ATOM   1936  R3  CHO   322     187.738 195.259  47.106  1.00  0.00            
ATOM   1937  R4  CHO   322     189.588 195.309  44.856  1.00  0.00            
ATOM   1938  R5  CHO   322     188.638 197.059  45.806  1.00  0.00            
ATOM   1939  C1  CHO   322     187.388 197.409  42.206  1.00  0.00           C
ATOM   1940  C2  CHO   322     188.538 200.409  39.856  1.00  0.00           C
ATOM   1941  ROH CHO   323     190.538 215.609  40.956  1.00  0.00            
ATOM   1942  R1  CHO   323     191.888 215.509  43.456  1.00  0.00            
ATOM   1943  R2  CHO   323     191.688 217.559  45.306  1.00  0.00            
ATOM   1944  R3  CHO   323     190.888 215.559  46.956  1.00  0.00            
ATOM   1945  R4  CHO   323     192.088 217.559  48.756  1.00  0.00            
ATOM   1946  R5  CHO   323     192.588 215.459  48.656  1.00  0.00            
ATOM   1947  C1  CHO   323     191.538 215.659  52.306  1.00  0.00           C
ATOM   1948  C2  CHO   323     191.888 216.759  55.806  1.00  0.00           C
ATOM   1949  ROH CHO   324     121.188 164.359  30.706  1.00  0.00            
ATOM   1950  R1  CHO   324     122.388 165.909  32.706  1.00  0.00            
ATOM   1951  R2  CHO   324     121.088 168.009  33.956  1.00  0.00            
ATOM   1952  R3  CHO   324     121.738 166.659  36.206  1.00  0.00            
ATOM   1953  R4  CHO   324     120.638 169.159  37.156  1.00  0.00            
ATOM   1954  R5  CHO   324     122.588 168.309  37.706  1.00  0.00            
ATOM   1955  C1  CHO   324     120.988 168.609  41.156  1.00  0.00           C
ATOM   1956  C2  CHO   324     119.888 167.559  44.906  1.00  0.00           C
ATOM   1957  ROH CHO   325     185.688 231.259  52.006  1.00  0.00            
ATOM   1958  R1  CHO   325     184.088 229.509  50.456  1.00  0.00            
ATOM   1959  R2  CHO   325     183.238 227.059  51.406  1.00  0.00            
ATOM   1960  R3  CHO   325     180.788 228.009  50.756  1.00  0.00            
ATOM   1961  R4  CHO   325     180.288 225.309  51.856  1.00  0.00            
ATOM   1962  R5  CHO   325     179.588 226.059  49.906  1.00  0.00            
ATOM   1963  C1  CHO   325     176.238 225.209  51.456  1.00  0.00           C
ATOM   1964  C2  CHO   325     175.088 220.859  54.106  1.00  0.00           C
ATOM   1965  ROH CHO   326     176.238 205.009  16.556  1.00  0.00            
ATOM   1966  R1  CHO   326     176.338 206.259  19.056  1.00  0.00            
ATOM   1967  R2  CHO   326     174.838 205.409  21.206  1.00  0.00            
ATOM   1968  R3  CHO   326     177.238 205.309  22.456  1.00  0.00            
ATOM   1969  R4  CHO   326     175.288 205.759  24.606  1.00  0.00            
ATOM   1970  R5  CHO   326     177.088 206.959  24.206  1.00  0.00            
ATOM   1971  C1  CHO   326     177.838 205.859  27.756  1.00  0.00           C
ATOM   1972  C2  CHO   326     177.438 204.909  31.306  1.00  0.00           C
ATOM   1973  ROH CHO   327      18.738 184.209  34.956  1.00  0.00            
ATOM   1974  R1  CHO   327      18.638 184.459  37.756  1.00  0.00            
ATOM   1975  R2  CHO   327      16.338 185.259  39.106  1.00  0.00            
ATOM   1976  R3  CHO   327      16.788 182.959  40.506  1.00  0.00            
ATOM   1977  R4  CHO   327      15.288 184.659  42.356  1.00  0.00            
ATOM   1978  R5  CHO   327      17.188 183.659  42.756  1.00  0.00            
ATOM   1979  C1  CHO   327      15.038 182.159  45.506  1.00  0.00           C
ATOM   1980  C2  CHO   327      15.238 179.609  48.506  1.00  0.00           C
ATOM   1981  ROH CHO   328      83.138  17.859  43.406  1.00  0.00            
ATOM   1982  R1  CHO   328      85.038  17.859  41.306  1.00  0.00            
ATOM   1983  R2  CHO   328      86.788  19.909  40.906  1.00  0.00            
ATOM   1984  R3  CHO   328      88.638  17.959  41.056  1.00  0.00            
ATOM   1985  R4  CHO   328      89.988  20.059  39.506  1.00  0.00            
ATOM   1986  R5  CHO   328      89.738  17.959  38.906  1.00  0.00            
ATOM   1987  C1  CHO   328      93.538  18.259  38.806  1.00  0.00           C
ATOM   1988  C2  CHO   328      96.738  17.559  37.956  1.00  0.00           C
ATOM   1989  ROH CHO   329     175.538  22.059  22.906  1.00  0.00            
ATOM   1990  R1  CHO   329     174.888  23.109  25.456  1.00  0.00            
ATOM   1991  R2  CHO   329     173.588  21.609  27.356  1.00  0.00            
ATOM   1992  R3  CHO   329     175.738  22.359  28.906  1.00  0.00            
ATOM   1993  R4  CHO   329     173.788  21.159  30.806  1.00  0.00            
ATOM   1994  R5  CHO   329     174.738  23.109  30.956  1.00  0.00            
ATOM   1995  C1  CHO   329     175.938  21.559  34.206  1.00  0.00           C
ATOM   1996  C2  CHO   329     176.588  19.959  37.756  1.00  0.00           C
ATOM   1997  ROH CHO   330      28.938 188.209  25.206  1.00  0.00            
ATOM   1998  R1  CHO   330      26.438 189.459  25.006  1.00  0.00            
ATOM   1999  R2  CHO   330      25.888 191.509  23.256  1.00  0.00            
ATOM   2000  R3  CHO   330      23.888 189.909  22.456  1.00  0.00            
ATOM   2001  R4  CHO   330      22.988 192.609  21.806  1.00  0.00            
ATOM   2002  R5  CHO   330      21.888 191.109  23.006  1.00  0.00            
ATOM   2003  C1  CHO   330      19.338 191.709  20.206  1.00  0.00           C
ATOM   2004  C2  CHO   330      18.788 194.759  16.406  1.00  0.00           C
ATOM   2005  ROH CHO   331      58.438 108.559  37.456  1.00  0.00            
ATOM   2006  R1  CHO   331      56.238 108.959  39.156  1.00  0.00            
ATOM   2007  R2  CHO   331      56.138 108.009  41.756  1.00  0.00            
ATOM   2008  R3  CHO   331      55.638 110.609  42.356  1.00  0.00            
ATOM   2009  R4  CHO   331      54.838 109.109  44.756  1.00  0.00            
ATOM   2010  R5  CHO   331      53.588 110.509  43.606  1.00  0.00            
ATOM   2011  C1  CHO   331      53.588 112.209  47.056  1.00  0.00           C
ATOM   2012  C2  CHO   331      53.538 111.509  51.056  1.00  0.00           C
ATOM   2013  ROH CHO   332      37.088 111.609  29.906  1.00  0.00            
ATOM   2014  R1  CHO   332      38.238 110.509  27.606  1.00  0.00            
ATOM   2015  R2  CHO   332      38.138 111.809  25.156  1.00  0.00            
ATOM   2016  R3  CHO   332      40.838 111.509  25.256  1.00  0.00            
ATOM   2017  R4  CHO   332      40.188 111.309  22.406  1.00  0.00            
ATOM   2018  R5  CHO   332      41.338 109.859  23.556  1.00  0.00            
ATOM   2019  C1  CHO   332      43.888 110.709  20.856  1.00  0.00           C
ATOM   2020  C2  CHO   332      44.288 112.259  17.356  1.00  0.00           C
ATOM   2021  ROH CHO   333      88.538  62.159  48.656  1.00  0.00            
ATOM   2022  R1  CHO   333      87.338  60.559  46.656  1.00  0.00            
ATOM   2023  R2  CHO   333      87.738  61.109  43.956  1.00  0.00            
ATOM   2024  R3  CHO   333      88.538  58.509  43.906  1.00  0.00            
ATOM   2025  R4  CHO   333      89.188  59.509  41.206  1.00  0.00            
ATOM   2026  R5  CHO   333      87.988  57.759  41.706  1.00  0.00            
ATOM   2027  C1  CHO   333      90.738  56.159  39.556  1.00  0.00           C
ATOM   2028  C2  CHO   333      93.638  53.909  37.456  1.00  0.00           C
ATOM   2029  ROH CHO   334     133.188  99.009  25.656  1.00  0.00            
ATOM   2030  R1  CHO   334     131.238  98.359  27.606  1.00  0.00            
ATOM   2031  R2  CHO   334     131.788  96.709  29.756  1.00  0.00            
ATOM   2032  R3  CHO   334     130.788  98.809  31.156  1.00  0.00            
ATOM   2033  R4  CHO   334     130.688  96.559  33.056  1.00  0.00            
ATOM   2034  R5  CHO   334     129.038  97.909  32.506  1.00  0.00            
ATOM   2035  C1  CHO   334     129.138  98.459  36.256  1.00  0.00           C
ATOM   2036  C2  CHO   334     129.538  96.659  39.856  1.00  0.00           C
ATOM   2037  ROH CHO   335      75.588  85.609  37.656  1.00  0.00            
ATOM   2038  R1  CHO   335      74.238  85.409  40.156  1.00  0.00            
ATOM   2039  R2  CHO   335      73.188  83.009  41.106  1.00  0.00            
ATOM   2040  R3  CHO   335      74.738  83.559  43.306  1.00  0.00            
ATOM   2041  R4  CHO   335      72.488  82.009  44.356  1.00  0.00            
ATOM   2042  R5  CHO   335      73.138  83.959  45.056  1.00  0.00            
ATOM   2043  C1  CHO   335      73.538  81.909  48.256  1.00  0.00           C
ATOM   2044  C2  CHO   335      72.438  78.859  51.356  1.00  0.00           C
ATOM   2045  ROH CHO   336      95.638 197.359  39.406  1.00  0.00            
ATOM   2046  R1  CHO   336      96.438 195.909  37.106  1.00  0.00            
ATOM   2047  R2  CHO   336      94.688 195.259  35.056  1.00  0.00            
ATOM   2048  R3  CHO   336      96.538 196.509  33.506  1.00  0.00            
ATOM   2049  R4  CHO   336      94.688 195.309  31.606  1.00  0.00            
ATOM   2050  R5  CHO   336      96.838 195.059  31.656  1.00  0.00            
ATOM   2051  C1  CHO   336      96.438 196.459  28.156  1.00  0.00           C
ATOM   2052  C2  CHO   336      94.688 198.309  24.906  1.00  0.00           C
ATOM   2053  ROH CHO   337      17.588  19.959  45.406  1.00  0.00            
ATOM   2054  R1  CHO   337      16.888  20.009  42.656  1.00  0.00            
ATOM   2055  R2  CHO   337      17.888  21.809  40.856  1.00  0.00            
ATOM   2056  R3  CHO   337      18.588  19.559  39.456  1.00  0.00            
ATOM   2057  R4  CHO   337      18.788  21.759  37.506  1.00  0.00            
ATOM   2058  R5  CHO   337      17.588  19.909  37.306  1.00  0.00            
ATOM   2059  C1  CHO   337      19.888  19.609  34.256  1.00  0.00           C
ATOM   2060  C2  CHO   337      19.238  20.509  30.006  1.00  0.00           C
ATOM   2061  ROH CHO   338      12.588  31.709  32.156  1.00  0.00            
ATOM   2062  R1  CHO   338      11.538  31.159  34.756  1.00  0.00            
ATOM   2063  R2  CHO   338      13.138  30.159  36.756  1.00  0.00            
ATOM   2064  R3  CHO   338      12.188  32.309  38.156  1.00  0.00            
ATOM   2065  R4  CHO   338      13.638  30.759  40.156  1.00  0.00            
ATOM   2066  R5  CHO   338      11.588  31.459  40.306  1.00  0.00            
ATOM   2067  C1  CHO   338      13.038  33.159  43.356  1.00  0.00           C
ATOM   2068  C2  CHO   338      14.688  30.459  45.756  1.00  0.00           C
ATOM   2069  ROH CHO   339      63.438  28.059  16.906  1.00  0.00            
ATOM   2070  R1  CHO   339      63.938  28.459  19.656  1.00  0.00            
ATOM   2071  R2  CHO   339      62.138  27.809  21.606  1.00  0.00            
ATOM   2072  R3  CHO   339      64.238  26.409  22.606  1.00  0.00            
ATOM   2073  R4  CHO   339      62.988  27.609  24.956  1.00  0.00            
ATOM   2074  R5  CHO   339      65.088  27.759  24.356  1.00  0.00            
ATOM   2075  C1  CHO   339      65.438  26.209  27.856  1.00  0.00           C
ATOM   2076  C2  CHO   339      66.988  24.459  31.356  1.00  0.00           C
ATOM   2077  ROH CHO   340      25.038 132.009  34.656  1.00  0.00            
ATOM   2078  R1  CHO   340      25.738 131.459  37.356  1.00  0.00            
ATOM   2079  R2  CHO   340      25.288 133.209  39.406  1.00  0.00            
ATOM   2080  R3  CHO   340      24.038 131.109  40.506  1.00  0.00            
ATOM   2081  R4  CHO   340      24.388 132.959  42.706  1.00  0.00            
ATOM   2082  R5  CHO   340      24.988 130.909  42.706  1.00  0.00            
ATOM   2083  C1  CHO   340      22.688 130.809  45.706  1.00  0.00           C
ATOM   2084  C2  CHO   340      22.438 130.209  48.906  1.00  0.00           C
ATOM   2085  ROH CHO   341     221.088 113.009  19.906  1.00  0.00            
ATOM   2086  R1  CHO   341     221.788 115.159  21.606  1.00  0.00            
ATOM   2087  R2  CHO   341     221.788 114.909  24.356  1.00  0.00            
ATOM   2088  R3  CHO   341     224.338 115.809  24.106  1.00  0.00            
ATOM   2089  R4  CHO   341     223.988 115.459  27.006  1.00  0.00            
ATOM   2090  R5  CHO   341     224.688 117.259  26.006  1.00  0.00            
ATOM   2091  C1  CHO   341     227.638 116.609  28.306  1.00  0.00           C
ATOM   2092  C2  CHO   341     226.488 118.109  31.406  1.00  0.00           C
ATOM   2093  ROH CHO   342     197.238  94.409  23.156  1.00  0.00            
ATOM   2094  R1  CHO   342     199.588  95.309  24.456  1.00  0.00            
ATOM   2095  R2  CHO   342     199.938  97.909  25.306  1.00  0.00            
ATOM   2096  R3  CHO   342     200.488  96.659  27.706  1.00  0.00            
ATOM   2097  R4  CHO   342     202.188  99.059  27.656  1.00  0.00            
ATOM   2098  R5  CHO   342     202.838  97.009  28.006  1.00  0.00            
ATOM   2099  C1  CHO   342     203.988  98.609  31.256  1.00  0.00           C
ATOM   2100  C2  CHO   342     207.538  96.659  31.506  1.00  0.00           C
ATOM   2101  ROH CHO   343      45.688  11.609  21.156  1.00  0.00            
ATOM   2102  R1  CHO   343      48.388  12.259  21.706  1.00  0.00            
ATOM   2103  R2  CHO   343      49.488  12.159  24.206  1.00  0.00            
ATOM   2104  R3  CHO   343      51.338  10.559  22.956  1.00  0.00            
ATOM   2105  R4  CHO   343      52.688  11.559  25.406  1.00  0.00            
ATOM   2106  R5  CHO   343      53.438  11.709  23.306  1.00  0.00            
ATOM   2107  C1  CHO   343      56.288   9.759  24.906  1.00  0.00           C
ATOM   2108  C2  CHO   343      58.188   9.209  28.206  1.00  0.00           C
ATOM   2109  ROH CHO   344     211.438 165.309  37.356  1.00  0.00            
ATOM   2110  R1  CHO   344     211.888 167.209  35.306  1.00  0.00            
ATOM   2111  R2  CHO   344     212.088 166.509  32.656  1.00  0.00            
ATOM   2112  R3  CHO   344     210.088 168.309  32.356  1.00  0.00            
ATOM   2113  R4  CHO   344     211.088 167.859  29.606  1.00  0.00            
ATOM   2114  R5  CHO   344     210.888 169.759  30.606  1.00  0.00            
ATOM   2115  C1  CHO   344     208.638 170.359  27.556  1.00  0.00           C
ATOM   2116  C2  CHO   344     210.138 168.609  25.006  1.00  0.00           C
ATOM   2117  ROH CHO   345      54.438 206.809  23.606  1.00  0.00            
ATOM   2118  R1  CHO   345      54.138 207.409  26.356  1.00  0.00            
ATOM   2119  R2  CHO   345      52.688 205.859  28.106  1.00  0.00            
ATOM   2120  R3  CHO   345      54.988 205.809  29.506  1.00  0.00            
ATOM   2121  R4  CHO   345      52.938 205.009  31.456  1.00  0.00            
ATOM   2122  R5  CHO   345      54.388 206.609  31.656  1.00  0.00            
ATOM   2123  C1  CHO   345      55.238 204.509  34.706  1.00  0.00           C
ATOM   2124  C2  CHO   345      55.188 203.059  38.306  1.00  0.00           C
ATOM   2125  ROH CHO   346     182.838 177.909  50.856  1.00  0.00            
ATOM   2126  R1  CHO   346     182.588 176.209  48.606  1.00  0.00            
ATOM   2127  R2  CHO   346     181.388 177.059  46.256  1.00  0.00            
ATOM   2128  R3  CHO   346     183.738 176.309  45.156  1.00  0.00            
ATOM   2129  R4  CHO   346     181.788 176.159  42.956  1.00  0.00            
ATOM   2130  R5  CHO   346     183.138 174.559  43.556  1.00  0.00            
ATOM   2131  C1  CHO   346     184.238 174.959  39.956  1.00  0.00           C
ATOM   2132  C2  CHO   346     183.538 174.759  36.256  1.00  0.00           C
ATOM   2133  ROH CHO   347     176.438  45.559  37.306  1.00  0.00            
ATOM   2134  R1  CHO   347     175.238  46.059  34.806  1.00  0.00            
ATOM   2135  R2  CHO   347     176.188  47.959  33.006  1.00  0.00            
ATOM   2136  R3  CHO   347     176.138  45.809  31.306  1.00  0.00            
ATOM   2137  R4  CHO   347     177.088  48.059  29.656  1.00  0.00            
ATOM   2138  R5  CHO   347     175.438  46.759  29.206  1.00  0.00            
ATOM   2139  C1  CHO   347     177.538  46.159  26.106  1.00  0.00           C
ATOM   2140  C2  CHO   347     178.538  44.359  23.406  1.00  0.00           C
ATOM   2141  ROH CHO   348      47.588 127.609  47.756  1.00  0.00            
ATOM   2142  R1  CHO   348      48.288 127.059  45.106  1.00  0.00            
ATOM   2143  R2  CHO   348      49.988 128.659  43.656  1.00  0.00            
ATOM   2144  R3  CHO   348      51.388 126.359  43.306  1.00  0.00            
ATOM   2145  R4  CHO   348      52.238 128.059  41.056  1.00  0.00            
ATOM   2146  R5  CHO   348      51.438 126.059  40.906  1.00  0.00            
ATOM   2147  C1  CHO   348      54.788 125.559  39.206  1.00  0.00           C
ATOM   2148  C2  CHO   348      55.138 125.459  34.206  1.00  0.00           C
ATOM   2149  ROH CHO   349      82.838 121.359  33.556  1.00  0.00            
ATOM   2150  R1  CHO   349      84.288 120.559  31.256  1.00  0.00            
ATOM   2151  R2  CHO   349      83.638 118.359  29.756  1.00  0.00            
ATOM   2152  R3  CHO   349      83.638 120.159  27.706  1.00  0.00            
ATOM   2153  R4  CHO   349      83.938 117.559  26.406  1.00  0.00            
ATOM   2154  R5  CHO   349      85.238 119.309  26.156  1.00  0.00            
ATOM   2155  C1  CHO   349      84.138 118.759  22.506  1.00  0.00           C
ATOM   2156  C2  CHO   349      83.938 115.909  21.006  1.00  0.00           C
ATOM   2157  ROH CHO   350     137.938  53.759  25.356  1.00  0.00            
ATOM   2158  R1  CHO   350     138.388  55.309  27.706  1.00  0.00            
ATOM   2159  R2  CHO   350     136.588  55.309  29.806  1.00  0.00            
ATOM   2160  R3  CHO   350     138.788  54.609  31.256  1.00  0.00            
ATOM   2161  R4  CHO   350     136.888  55.609  33.256  1.00  0.00            
ATOM   2162  R5  CHO   350     138.988  56.259  32.956  1.00  0.00            
ATOM   2163  C1  CHO   350     139.138  55.109  36.556  1.00  0.00           C
ATOM   2164  C2  CHO   350     142.338  56.659  40.106  1.00  0.00           C
ATOM   2165  ROH CHO   351       1.888 227.059  33.756  1.00  0.00            
ATOM   2166  R1  CHO   351       0.338 225.909  31.706  1.00  0.00            
ATOM   2167  R2  CHO   351       1.188 225.759  29.056  1.00  0.00            
ATOM   2168  R3  CHO   351       0.638 223.109  29.406  1.00  0.00            
ATOM   2169  R4  CHO   351       0.038 223.709  26.556  1.00  0.00            
ATOM   2170  R5  CHO   351      -1.312 222.759  28.056  1.00  0.00            
ATOM   2171  C1  CHO   351      -1.212 220.009  25.406  1.00  0.00           C
ATOM   2172  C2  CHO   351      -2.912 220.209  22.606  1.00  0.00           C
ATOM   2173  ROH CHO   352      95.938  26.809  17.906  1.00  0.00            
ATOM   2174  R1  CHO   352      98.138  26.359  19.656  1.00  0.00            
ATOM   2175  R2  CHO   352      97.838  26.159  22.406  1.00  0.00            
ATOM   2176  R3  CHO   352      99.138  23.809  22.056  1.00  0.00            
ATOM   2177  R4  CHO   352      98.988  24.159  24.956  1.00  0.00            
ATOM   2178  R5  CHO   352     100.788  23.759  23.756  1.00  0.00            
ATOM   2179  C1  CHO   352     100.888  20.759  26.106  1.00  0.00           C
ATOM   2180  C2  CHO   352     102.788  20.209  29.756  1.00  0.00           C
ATOM   2181  ROH CHO   353     158.738 118.109  47.706  1.00  0.00            
ATOM   2182  R1  CHO   353     156.488 116.509  48.306  1.00  0.00            
ATOM   2183  R2  CHO   353     156.588 114.359  50.106  1.00  0.00            
ATOM   2184  R3  CHO   353     154.538 115.709  51.306  1.00  0.00            
ATOM   2185  R4  CHO   353     154.238 112.909  52.156  1.00  0.00            
ATOM   2186  R5  CHO   353     152.688 114.159  51.206  1.00  0.00            
ATOM   2187  C1  CHO   353     150.938 113.309  54.506  1.00  0.00           C
ATOM   2188  C2  CHO   353     149.838 112.409  58.206  1.00  0.00           C
ATOM   2189  ROH CHO   354      71.538  15.009  43.406  1.00  0.00            
ATOM   2190  R1  CHO   354      70.338  15.559  40.906  1.00  0.00            
ATOM   2191  R2  CHO   354      71.738  16.509  38.706  1.00  0.00            
ATOM   2192  R3  CHO   354      70.688  14.359  37.506  1.00  0.00            
ATOM   2193  R4  CHO   354      71.438  16.109  35.306  1.00  0.00            
ATOM   2194  R5  CHO   354      69.488  15.259  35.606  1.00  0.00            
ATOM   2195  C1  CHO   354      70.288  13.859  32.156  1.00  0.00           C
ATOM   2196  C2  CHO   354      69.588  14.759  28.506  1.00  0.00           C
ATOM   2197  ROH CHO   355     214.438  94.609  48.056  1.00  0.00            
ATOM   2198  R1  CHO   355     213.938  94.009  45.306  1.00  0.00            
ATOM   2199  R2  CHO   355     212.788  95.859  43.606  1.00  0.00            
ATOM   2200  R3  CHO   355     214.988  95.359  42.106  1.00  0.00            
ATOM   2201  R4  CHO   355     213.038  96.459  40.206  1.00  0.00            
ATOM   2202  R5  CHO   355     214.138  94.609  40.006  1.00  0.00            
ATOM   2203  C1  CHO   355     215.238  96.359  36.806  1.00  0.00           C
ATOM   2204  C2  CHO   355     216.038  95.109  32.856  1.00  0.00           C
ATOM   2205  ROH CHO   356     112.938 137.159  49.306  1.00  0.00            
ATOM   2206  R1  CHO   356     112.838 134.859  47.606  1.00  0.00            
ATOM   2207  R2  CHO   356     111.338 134.809  45.306  1.00  0.00            
ATOM   2208  R3  CHO   356     113.688 134.109  44.156  1.00  0.00            
ATOM   2209  R4  CHO   356     111.788 134.209  41.906  1.00  0.00            
ATOM   2210  R5  CHO   356     113.088 132.559  42.456  1.00  0.00            
ATOM   2211  C1  CHO   356     114.288 133.209  38.856  1.00  0.00           C
ATOM   2212  C2  CHO   356     112.688 130.209  36.806  1.00  0.00           C
ATOM   2213  ROH CHO   357     190.488 206.509  43.456  1.00  0.00            
ATOM   2214  R1  CHO   357     190.838 204.159  41.856  1.00  0.00            
ATOM   2215  R2  CHO   357     190.788 204.259  39.106  1.00  0.00            
ATOM   2216  R3  CHO   357     193.188 203.009  39.356  1.00  0.00            
ATOM   2217  R4  CHO   357     192.388 202.459  36.556  1.00  0.00            
ATOM   2218  R5  CHO   357     192.938 201.009  38.056  1.00  0.00            
ATOM   2219  C1  CHO   357     195.538 200.259  35.356  1.00  0.00           C
ATOM   2220  C2  CHO   357     198.588 199.509  33.306  1.00  0.00           C
ATOM   2221  ROH CHO   358       1.138  63.709  33.206  1.00  0.00            
ATOM   2222  R1  CHO   358       1.388  62.809  35.856  1.00  0.00            
ATOM   2223  R2  CHO   358       3.138  63.959  37.656  1.00  0.00            
ATOM   2224  R3  CHO   358       0.888  64.259  39.156  1.00  0.00            
ATOM   2225  R4  CHO   358       3.088  64.209  41.106  1.00  0.00            
ATOM   2226  R5  CHO   358       1.338  62.959  41.156  1.00  0.00            
ATOM   2227  C1  CHO   358       0.988  64.659  44.556  1.00  0.00           C
ATOM   2228  C2  CHO   358       2.288  66.059  47.906  1.00  0.00           C
ATOM   2229  ROH CHO   359      22.338  28.809  14.756  1.00  0.00            
ATOM   2230  R1  CHO   359      22.238  29.159  17.606  1.00  0.00            
ATOM   2231  R2  CHO   359      20.838  27.459  19.256  1.00  0.00            
ATOM   2232  R3  CHO   359      23.288  27.259  20.506  1.00  0.00            
ATOM   2233  R4  CHO   359      21.288  26.759  22.606  1.00  0.00            
ATOM   2234  R5  CHO   359      22.888  28.209  22.656  1.00  0.00            
ATOM   2235  C1  CHO   359      23.788  26.109  25.756  1.00  0.00           C
ATOM   2236  C2  CHO   359      21.788  24.709  28.506  1.00  0.00           C
ATOM   2237  ROH CHO   360      10.238   7.109  35.956  1.00  0.00            
ATOM   2238  R1  CHO   360      11.838   7.659  38.206  1.00  0.00            
ATOM   2239  R2  CHO   360      11.888  10.109  39.506  1.00  0.00            
ATOM   2240  R3  CHO   360      11.338   8.609  41.706  1.00  0.00            
ATOM   2241  R4  CHO   360      13.388  10.559  42.556  1.00  0.00            
ATOM   2242  R5  CHO   360      13.488   8.359  42.756  1.00  0.00            
ATOM   2243  C1  CHO   360      13.738   9.359  46.456  1.00  0.00           C
ATOM   2244  C2  CHO   360      12.288   9.209  49.506  1.00  0.00           C
ATOM   2245  ROH CHO   361     174.188 177.859  31.706  1.00  0.00            
ATOM   2246  R1  CHO   361     173.088 176.309  29.656  1.00  0.00            
ATOM   2247  R2  CHO   361     170.488 176.659  28.756  1.00  0.00            
ATOM   2248  R3  CHO   361     171.738 176.909  26.306  1.00  0.00            
ATOM   2249  R4  CHO   361     169.338 175.259  25.806  1.00  0.00            
ATOM   2250  R5  CHO   361     171.388 174.759  25.306  1.00  0.00            
ATOM   2251  C1  CHO   361     169.838 174.659  21.806  1.00  0.00           C
ATOM   2252  C2  CHO   361     169.788 170.409  22.456  1.00  0.00           C
ATOM   2253  ROH CHO   362     130.888 178.709  45.806  1.00  0.00            
ATOM   2254  R1  CHO   362     131.238 177.259  43.406  1.00  0.00            
ATOM   2255  R2  CHO   362     131.838 178.459  41.006  1.00  0.00            
ATOM   2256  R3  CHO   362     133.938 176.709  41.056  1.00  0.00            
ATOM   2257  R4  CHO   362     133.938 177.859  38.356  1.00  0.00            
ATOM   2258  R5  CHO   362     133.938 175.759  38.856  1.00  0.00            
ATOM   2259  C1  CHO   362     137.138 175.909  36.806  1.00  0.00           C
ATOM   2260  C2  CHO   362     137.188 174.509  34.056  1.00  0.00           C
ATOM   2261  ROH CHO   363     194.938 225.459  36.556  1.00  0.00            
ATOM   2262  R1  CHO   363     194.088 226.409  34.056  1.00  0.00            
ATOM   2263  R2  CHO   363     195.688 226.359  31.806  1.00  0.00            
ATOM   2264  R3  CHO   363     193.588 224.959  30.706  1.00  0.00            
ATOM   2265  R4  CHO   363     195.338 225.559  28.456  1.00  0.00            
ATOM   2266  R5  CHO   363     193.238 226.009  28.606  1.00  0.00            
ATOM   2267  C1  CHO   363     193.188 223.809  25.506  1.00  0.00           C
ATOM   2268  C2  CHO   363     194.288 223.959  22.406  1.00  0.00           C
ATOM   2269  ROH CHO   364     153.988 200.659  49.856  1.00  0.00            
ATOM   2270  R1  CHO   364     155.638 200.459  47.506  1.00  0.00            
ATOM   2271  R2  CHO   364     155.188 198.609  45.556  1.00  0.00            
ATOM   2272  R3  CHO   364     155.138 200.759  43.906  1.00  0.00            
ATOM   2273  R4  CHO   364     155.188 198.459  42.106  1.00  0.00            
ATOM   2274  R5  CHO   364     156.588 200.209  42.106  1.00  0.00            
ATOM   2275  C1  CHO   364     155.188 200.459  38.556  1.00  0.00           C
ATOM   2276  C2  CHO   364     156.288 201.009  34.556  1.00  0.00           C
ATOM   2277  ROH CHO   365     133.638 225.709  48.156  1.00  0.00            
ATOM   2278  R1  CHO   365     135.888 225.159  46.556  1.00  0.00            
ATOM   2279  R2  CHO   365     135.738 223.659  44.206  1.00  0.00            
ATOM   2280  R3  CHO   365     136.888 225.859  43.106  1.00  0.00            
ATOM   2281  R4  CHO   365     136.888 223.809  41.006  1.00  0.00            
ATOM   2282  R5  CHO   365     138.638 224.959  41.706  1.00  0.00            
ATOM   2283  C1  CHO   365     138.688 225.959  38.056  1.00  0.00           C
ATOM   2284  C2  CHO   365     136.088 225.109  34.606  1.00  0.00           C
ATOM   2285  ROH CHO   366     150.338  81.059  41.406  1.00  0.00            
ATOM   2286  R1  CHO   366     150.388  80.909  44.256  1.00  0.00            
ATOM   2287  R2  CHO   366     150.588  83.109  45.906  1.00  0.00            
ATOM   2288  R3  CHO   366     148.338  82.059  47.006  1.00  0.00            
ATOM   2289  R4  CHO   366     149.738  83.409  49.206  1.00  0.00            
ATOM   2290  R5  CHO   366     149.038  81.359  49.206  1.00  0.00            
ATOM   2291  C1  CHO   366     147.138  82.609  52.206  1.00  0.00           C
ATOM   2292  C2  CHO   366     147.888  80.959  55.506  1.00  0.00           C
ATOM   2293  ROH CHO   367     144.888  64.709  38.356  1.00  0.00            
ATOM   2294  R1  CHO   367     146.588  64.959  40.556  1.00  0.00            
ATOM   2295  R2  CHO   367     146.138  66.809  42.606  1.00  0.00            
ATOM   2296  R3  CHO   367     146.288  64.609  44.206  1.00  0.00            
ATOM   2297  R4  CHO   367     147.238  66.809  45.856  1.00  0.00            
ATOM   2298  R5  CHO   367     148.288  64.959  45.506  1.00  0.00            
ATOM   2299  C1  CHO   367     147.988  64.759  49.306  1.00  0.00           C
ATOM   2300  C2  CHO   367     149.038  64.109  53.106  1.00  0.00           C
ATOM   2301  ROH CHO   368     164.738 184.009  15.506  1.00  0.00            
ATOM   2302  R1  CHO   368     163.238 185.559  17.356  1.00  0.00            
ATOM   2303  R2  CHO   368     160.838 184.659  18.406  1.00  0.00            
ATOM   2304  R3  CHO   368     162.038 185.109  20.756  1.00  0.00            
ATOM   2305  R4  CHO   368     159.188 185.059  21.406  1.00  0.00            
ATOM   2306  R5  CHO   368     160.638 186.659  21.906  1.00  0.00            
ATOM   2307  C1  CHO   368     159.388 185.759  25.406  1.00  0.00           C
ATOM   2308  C2  CHO   368     161.838 186.709  28.606  1.00  0.00           C
ATOM   2309  ROH CHO   369       5.788 173.359  31.656  1.00  0.00            
ATOM   2310  R1  CHO   369       3.038 173.459  31.156  1.00  0.00            
ATOM   2311  R2  CHO   369       1.738 175.709  30.156  1.00  0.00            
ATOM   2312  R3  CHO   369       0.838 173.959  28.306  1.00  0.00            
ATOM   2313  R4  CHO   369      -0.812 176.309  27.956  1.00  0.00            
ATOM   2314  R5  CHO   369      -1.512 174.309  28.256  1.00  0.00            
ATOM   2315  C1  CHO   369      -3.162 175.059  24.906  1.00  0.00           C
ATOM   2316  C2  CHO   369      -4.112 176.259  21.606  1.00  0.00           C
ATOM   2317  ROH CHO   370     188.238  84.359  23.206  1.00  0.00            
ATOM   2318  R1  CHO   370     189.088  83.309  25.656  1.00  0.00            
ATOM   2319  R2  CHO   370     188.138  80.909  26.656  1.00  0.00            
ATOM   2320  R3  CHO   370     190.788  80.359  26.856  1.00  0.00            
ATOM   2321  R4  CHO   370     189.538  78.509  28.756  1.00  0.00            
ATOM   2322  R5  CHO   370     191.138  79.909  29.156  1.00  0.00            
ATOM   2323  C1  CHO   370     192.838  76.609  30.156  1.00  0.00           C
ATOM   2324  C2  CHO   370     195.938  73.559  30.456  1.00  0.00           C
ATOM   2325  ROH CHO   371     161.888   9.959  42.656  1.00  0.00            
ATOM   2326  R1  CHO   371     163.688   9.509  44.806  1.00  0.00            
ATOM   2327  R2  CHO   371     164.938  11.559  46.156  1.00  0.00            
ATOM   2328  R3  CHO   371     163.838  10.409  48.356  1.00  0.00            
ATOM   2329  R4  CHO   371     166.288  11.609  49.306  1.00  0.00            
ATOM   2330  R5  CHO   371     165.688   9.559  49.556  1.00  0.00            
ATOM   2331  C1  CHO   371     166.038  10.509  53.206  1.00  0.00           C
ATOM   2332  C2  CHO   371     169.488   9.359  55.756  1.00  0.00           C
ATOM   2333  ROH CHO   372     153.588  15.159  55.556  1.00  0.00            
ATOM   2334  R1  CHO   372     152.688  14.509  52.956  1.00  0.00            
ATOM   2335  R2  CHO   372     150.888  16.059  51.556  1.00  0.00            
ATOM   2336  R3  CHO   372     152.838  16.009  49.656  1.00  0.00            
ATOM   2337  R4  CHO   372     150.838  17.909  48.656  1.00  0.00            
ATOM   2338  R5  CHO   372     151.638  16.209  47.606  1.00  0.00            
ATOM   2339  C1  CHO   372     152.638  18.959  45.156  1.00  0.00           C
ATOM   2340  C2  CHO   372     151.488  21.159  42.506  1.00  0.00           C
ATOM   2341  ROH CHO   373      59.588  64.409  34.606  1.00  0.00            
ATOM   2342  R1  CHO   373      60.388  64.159  37.356  1.00  0.00            
ATOM   2343  R2  CHO   373      60.188  66.209  39.156  1.00  0.00            
ATOM   2344  R3  CHO   373      58.738  64.409  40.606  1.00  0.00            
ATOM   2345  R4  CHO   373      59.588  66.409  42.556  1.00  0.00            
ATOM   2346  R5  CHO   373      59.888  64.259  42.656  1.00  0.00            
ATOM   2347  C1  CHO   373      57.888  64.809  45.856  1.00  0.00           C
ATOM   2348  C2  CHO   373      57.838  66.609  48.956  1.00  0.00           C
ATOM   2349  ROH CHO   374     226.088 135.909  43.806  1.00  0.00            
ATOM   2350  R1  CHO   374     226.238 137.909  41.806  1.00  0.00            
ATOM   2351  R2  CHO   374     225.488 137.459  39.156  1.00  0.00            
ATOM   2352  R3  CHO   374     223.938 139.659  39.606  1.00  0.00            
ATOM   2353  R4  CHO   374     224.788 139.859  36.806  1.00  0.00            
ATOM   2354  R5  CHO   374     225.038 141.409  38.356  1.00  0.00            
ATOM   2355  C1  CHO   374     222.938 143.359  35.806  1.00  0.00           C
ATOM   2356  C2  CHO   374     221.438 146.509  33.856  1.00  0.00           C
ATOM   2357  ROH CHO   375     172.638 215.009  16.156  1.00  0.00            
ATOM   2358  R1  CHO   375     171.688 213.559  18.406  1.00  0.00            
ATOM   2359  R2  CHO   375     172.588 211.059  19.056  1.00  0.00            
ATOM   2360  R3  CHO   375     173.088 212.259  21.456  1.00  0.00            
ATOM   2361  R4  CHO   375     172.438 209.459  22.156  1.00  0.00            
ATOM   2362  R5  CHO   375     171.488 211.259  22.956  1.00  0.00            
ATOM   2363  C1  CHO   375     172.788 209.659  26.156  1.00  0.00           C
ATOM   2364  C2  CHO   375     172.988 207.409  28.806  1.00  0.00           C
ATOM   2365  ROH CHO   376      34.788 104.609  33.906  1.00  0.00            
ATOM   2366  R1  CHO   376      33.038 105.009  36.056  1.00  0.00            
ATOM   2367  R2  CHO   376      31.688 102.909  37.306  1.00  0.00            
ATOM   2368  R3  CHO   376      32.838 103.959  39.556  1.00  0.00            
ATOM   2369  R4  CHO   376      30.188 103.009  40.406  1.00  0.00            
ATOM   2370  R5  CHO   376      31.038 105.009  40.656  1.00  0.00            
ATOM   2371  C1  CHO   376      30.388 104.059  44.306  1.00  0.00           C
ATOM   2372  C2  CHO   376      30.638 102.559  47.556  1.00  0.00           C
ATOM   2373  ROH CHO   377     200.238 114.009  48.606  1.00  0.00            
ATOM   2374  R1  CHO   377     198.388 112.909  46.756  1.00  0.00            
ATOM   2375  R2  CHO   377     195.738 113.759  46.606  1.00  0.00            
ATOM   2376  R3  CHO   377     196.388 114.109  44.006  1.00  0.00            
ATOM   2377  R4  CHO   377     193.538 113.459  44.006  1.00  0.00            
ATOM   2378  R5  CHO   377     195.088 112.459  42.856  1.00  0.00            
ATOM   2379  C1  CHO   377     192.788 113.659  40.006  1.00  0.00           C
ATOM   2380  C2  CHO   377     189.938 111.559  39.406  1.00  0.00           C
ATOM   2381  ROH CHO   378     145.188 114.909  27.506  1.00  0.00            
ATOM   2382  R1  CHO   378     144.188 114.559  30.156  1.00  0.00            
ATOM   2383  R2  CHO   378     145.838 114.009  32.306  1.00  0.00            
ATOM   2384  R3  CHO   378     144.638 116.159  33.406  1.00  0.00            
ATOM   2385  R4  CHO   378     145.988 114.909  35.656  1.00  0.00            
ATOM   2386  R5  CHO   378     143.888 115.459  35.556  1.00  0.00            
ATOM   2387  C1  CHO   378     144.988 117.509  38.556  1.00  0.00           C
ATOM   2388  C2  CHO   378     141.938 116.609  40.606  1.00  0.00           C
ATOM   2389  ROH CHO   379     136.738 120.509  31.206  1.00  0.00            
ATOM   2390  R1  CHO   379     135.888 118.709  33.206  1.00  0.00            
ATOM   2391  R2  CHO   379     134.088 119.359  35.206  1.00  0.00            
ATOM   2392  R3  CHO   379     132.788 117.159  34.256  1.00  0.00            
ATOM   2393  R4  CHO   379     131.638 117.659  36.906  1.00  0.00            
ATOM   2394  R5  CHO   379     132.488 115.759  36.206  1.00  0.00            
ATOM   2395  C1  CHO   379     128.988 114.609  37.106  1.00  0.00           C
ATOM   2396  C2  CHO   379     127.538 114.459  39.956  1.00  0.00           C
ATOM   2397  ROH CHO   380      49.888  10.659  41.906  1.00  0.00            
ATOM   2398  R1  CHO   380      51.038  10.959  39.306  1.00  0.00            
ATOM   2399  R2  CHO   380      50.388   9.259  37.206  1.00  0.00            
ATOM   2400  R3  CHO   380      49.838  11.609  35.956  1.00  0.00            
ATOM   2401  R4  CHO   380      50.538   9.759  33.806  1.00  0.00            
ATOM   2402  R5  CHO   380      51.438  11.709  34.156  1.00  0.00            
ATOM   2403  C1  CHO   380      50.088  12.209  30.606  1.00  0.00           C
ATOM   2404  C2  CHO   380      51.038  15.009  28.106  1.00  0.00           C
ATOM   2405  ROH CHO   381     118.938 124.309  24.906  1.00  0.00            
ATOM   2406  R1  CHO   381     118.688 123.509  27.606  1.00  0.00            
ATOM   2407  R2  CHO   381     120.838 123.459  29.356  1.00  0.00            
ATOM   2408  R3  CHO   381     119.238 125.059  30.856  1.00  0.00            
ATOM   2409  R4  CHO   381     120.888 123.609  32.806  1.00  0.00            
ATOM   2410  R5  CHO   381     118.738 123.709  32.806  1.00  0.00            
ATOM   2411  C1  CHO   381     119.438 125.209  36.256  1.00  0.00           C
ATOM   2412  C2  CHO   381     117.038 128.709  38.956  1.00  0.00           C
ATOM   2413  ROH CHO   382     197.938 163.359  51.506  1.00  0.00            
ATOM   2414  R1  CHO   382     200.538 164.409  51.206  1.00  0.00            
ATOM   2415  R2  CHO   382     201.938 164.209  48.806  1.00  0.00            
ATOM   2416  R3  CHO   382     202.138 166.909  49.056  1.00  0.00            
ATOM   2417  R4  CHO   382     204.588 166.109  47.656  1.00  0.00            
ATOM   2418  R5  CHO   382     204.438 167.309  49.506  1.00  0.00            
ATOM   2419  C1  CHO   382     206.288 169.759  47.206  1.00  0.00           C
ATOM   2420  C2  CHO   382     208.688 173.159  47.406  1.00  0.00           C
ATOM   2421  ROH CHO   383     141.238 171.159  47.856  1.00  0.00            
ATOM   2422  R1  CHO   383     140.938 170.659  45.106  1.00  0.00            
ATOM   2423  R2  CHO   383     142.888 169.459  43.556  1.00  0.00            
ATOM   2424  R3  CHO   383     140.888 167.759  42.906  1.00  0.00            
ATOM   2425  R4  CHO   383     142.538 167.959  40.456  1.00  0.00            
ATOM   2426  R5  CHO   383     140.338 168.309  40.606  1.00  0.00            
ATOM   2427  C1  CHO   383     140.388 165.459  38.056  1.00  0.00           C
ATOM   2428  C2  CHO   383     142.388 166.209  35.756  1.00  0.00           C
ATOM   2429  ROH CHO   384     104.788  44.109  36.456  1.00  0.00            
ATOM   2430  R1  CHO   384     105.788  42.709  38.656  1.00  0.00            
ATOM   2431  R2  CHO   384     107.788  43.759  40.306  1.00  0.00            
ATOM   2432  R3  CHO   384     105.988  43.259  42.256  1.00  0.00            
ATOM   2433  R4  CHO   384     108.438  43.959  43.706  1.00  0.00            
ATOM   2434  R5  CHO   384     107.238  42.159  44.006  1.00  0.00            
ATOM   2435  C1  CHO   384     107.138  43.609  47.506  1.00  0.00           C
ATOM   2436  C2  CHO   384     106.888  41.909  50.806  1.00  0.00           C
ATOM   2437  ROH CHO   385       4.338 104.759  21.356  1.00  0.00            
ATOM   2438  R1  CHO   385       4.688 105.659  24.006  1.00  0.00            
ATOM   2439  R2  CHO   385       4.988 103.859  26.106  1.00  0.00            
ATOM   2440  R3  CHO   385       7.238 105.309  26.606  1.00  0.00            
ATOM   2441  R4  CHO   385       7.138 103.359  28.756  1.00  0.00            
ATOM   2442  R5  CHO   385       7.338 105.509  28.956  1.00  0.00            
ATOM   2443  C1  CHO   385      10.488 104.359  30.756  1.00  0.00           C
ATOM   2444  C2  CHO   385      13.488 102.009  31.506  1.00  0.00           C
ATOM   2445  ROH CHO   386       3.538  36.259  47.406  1.00  0.00            
ATOM   2446  R1  CHO   386       3.088  34.759  45.056  1.00  0.00            
ATOM   2447  R2  CHO   386       0.638  34.559  43.856  1.00  0.00            
ATOM   2448  R3  CHO   386       2.038  35.409  41.656  1.00  0.00            
ATOM   2449  R4  CHO   386      -0.762  35.259  40.756  1.00  0.00            
ATOM   2450  R5  CHO   386       0.938  34.309  39.806  1.00  0.00            
ATOM   2451  C1  CHO   386      -0.312  36.409  36.906  1.00  0.00           C
ATOM   2452  C2  CHO   386      -0.012  35.659  34.406  1.00  0.00           C
ATOM   2453  ROH CHO   387     209.138  40.359  28.556  1.00  0.00            
ATOM   2454  R1  CHO   387     210.138  41.209  26.056  1.00  0.00            
ATOM   2455  R2  CHO   387     209.288  40.059  23.656  1.00  0.00            
ATOM   2456  R3  CHO   387     208.738  42.609  23.006  1.00  0.00            
ATOM   2457  R4  CHO   387     208.088  41.059  20.606  1.00  0.00            
ATOM   2458  R5  CHO   387     209.388  42.809  20.756  1.00  0.00            
ATOM   2459  C1  CHO   387     206.838  44.109  18.206  1.00  0.00           C
ATOM   2460  C2  CHO   387     206.638  45.009  15.256  1.00  0.00           C
ATOM   2461  ROH CHO   388      40.988 114.959  46.456  1.00  0.00            
ATOM   2462  R1  CHO   388      41.638 113.459  44.156  1.00  0.00            
ATOM   2463  R2  CHO   388      41.488 114.509  41.556  1.00  0.00            
ATOM   2464  R3  CHO   388      44.088 113.709  41.456  1.00  0.00            
ATOM   2465  R4  CHO   388      43.388 114.559  38.706  1.00  0.00            
ATOM   2466  R5  CHO   388      44.238 112.609  39.306  1.00  0.00            
ATOM   2467  C1  CHO   388      46.938 113.809  36.906  1.00  0.00           C
ATOM   2468  C2  CHO   388      45.438 114.009  33.506  1.00  0.00           C
ATOM   2469  ROH CHO   389     170.188  61.509  53.606  1.00  0.00            
ATOM   2470  R1  CHO   389     171.488  61.959  51.156  1.00  0.00            
ATOM   2471  R2  CHO   389     172.388  59.909  49.556  1.00  0.00            
ATOM   2472  R3  CHO   389     170.838  61.159  47.656  1.00  0.00            
ATOM   2473  R4  CHO   389     173.038  59.909  46.156  1.00  0.00            
ATOM   2474  R5  CHO   389     172.388  62.009  46.056  1.00  0.00            
ATOM   2475  C1  CHO   389     171.938  61.059  42.406  1.00  0.00           C
ATOM   2476  C2  CHO   389     170.438  62.909  39.606  1.00  0.00           C
ATOM   2477  ROH CHO   390      99.288  97.959  39.706  1.00  0.00            
ATOM   2478  R1  CHO   390      99.838  99.009  37.156  1.00  0.00            
ATOM   2479  R2  CHO   390      99.838  97.459  34.856  1.00  0.00            
ATOM   2480  R3  CHO   390      98.088  99.309  33.956  1.00  0.00            
ATOM   2481  R4  CHO   390      99.138  98.059  31.556  1.00  0.00            
ATOM   2482  R5  CHO   390      99.138 100.159  31.956  1.00  0.00            
ATOM   2483  C1  CHO   390      97.088 100.159  28.756  1.00  0.00           C
ATOM   2484  C2  CHO   390      97.388 101.209  25.306  1.00  0.00           C
ATOM   2485  ROH CHO   391     184.488  25.559  24.306  1.00  0.00            
ATOM   2486  R1  CHO   391     184.938  27.009  26.656  1.00  0.00            
ATOM   2487  R2  CHO   391     183.438  26.659  28.956  1.00  0.00            
ATOM   2488  R3  CHO   391     185.838  26.259  30.106  1.00  0.00            
ATOM   2489  R4  CHO   391     183.888  25.809  32.256  1.00  0.00            
ATOM   2490  R5  CHO   391     185.588  27.159  32.306  1.00  0.00            
ATOM   2491  C1  CHO   391     186.438  24.959  35.306  1.00  0.00           C
ATOM   2492  C2  CHO   391     184.688  22.359  38.656  1.00  0.00           C
ATOM   2493  ROH CHO   392      86.288 111.209  20.206  1.00  0.00            
ATOM   2494  R1  CHO   392      84.688 110.859  22.556  1.00  0.00            
ATOM   2495  R2  CHO   392      85.788 110.809  25.056  1.00  0.00            
ATOM   2496  R3  CHO   392      83.938 112.809  25.556  1.00  0.00            
ATOM   2497  R4  CHO   392      84.288 111.459  28.156  1.00  0.00            
ATOM   2498  R5  CHO   392      82.388 111.809  27.106  1.00  0.00            
ATOM   2499  C1  CHO   392      81.738 113.659  30.356  1.00  0.00           C
ATOM   2500  C2  CHO   392      80.288 113.709  33.906  1.00  0.00           C
ATOM   2501  ROH CHO   393      88.988  89.009  53.156  1.00  0.00            
ATOM   2502  R1  CHO   393      88.538  90.609  50.856  1.00  0.00            
ATOM   2503  R2  CHO   393      89.188  89.759  48.306  1.00  0.00            
ATOM   2504  R3  CHO   393      86.538  90.309  47.856  1.00  0.00            
ATOM   2505  R4  CHO   393      87.738  89.959  45.206  1.00  0.00            
ATOM   2506  R5  CHO   393      86.588  91.659  45.856  1.00  0.00            
ATOM   2507  C1  CHO   393      84.488  90.609  42.906  1.00  0.00           C
ATOM   2508  C2  CHO   393      85.188  91.959  39.606  1.00  0.00           C
ATOM   2509  ROH CHO   394      10.688  74.859  32.556  1.00  0.00            
ATOM   2510  R1  CHO   394       9.388  75.109  35.056  1.00  0.00            
ATOM   2511  R2  CHO   394       9.938  73.409  37.156  1.00  0.00            
ATOM   2512  R3  CHO   394      10.388  75.709  38.506  1.00  0.00            
ATOM   2513  R4  CHO   394       8.938  74.059  40.406  1.00  0.00            
ATOM   2514  R5  CHO   394       8.388  76.059  39.806  1.00  0.00            
ATOM   2515  C1  CHO   394       8.788  76.609  43.556  1.00  0.00           C
ATOM   2516  C2  CHO   394       9.038  75.709  47.356  1.00  0.00           C
ATOM   2517  ROH CHO   395     138.838  45.909  40.506  1.00  0.00            
ATOM   2518  R1  CHO   395     139.788  46.909  43.006  1.00  0.00            
ATOM   2519  R2  CHO   395     141.138  49.309  43.256  1.00  0.00            
ATOM   2520  R3  CHO   395     139.188  49.809  45.106  1.00  0.00            
ATOM   2521  R4  CHO   395     141.738  50.359  46.506  1.00  0.00            
ATOM   2522  R5  CHO   395     140.138  49.009  47.156  1.00  0.00            
ATOM   2523  C1  CHO   395     140.288  51.459  50.106  1.00  0.00           C
ATOM   2524  C2  CHO   395     141.688  52.409  53.856  1.00  0.00           C
ATOM   2525  ROH CHO   396     118.688 215.709  29.606  1.00  0.00            
ATOM   2526  R1  CHO   396     118.238 217.659  27.606  1.00  0.00            
ATOM   2527  R2  CHO   396     116.988 217.059  25.206  1.00  0.00            
ATOM   2528  R3  CHO   396     115.338 219.109  25.956  1.00  0.00            
ATOM   2529  R4  CHO   396     114.838 218.709  23.106  1.00  0.00            
ATOM   2530  R5  CHO   396     115.388 220.559  24.056  1.00  0.00            
ATOM   2531  C1  CHO   396     112.088 221.609  22.506  1.00  0.00           C
ATOM   2532  C2  CHO   396     108.488 219.859  21.006  1.00  0.00           C
ATOM   2533  ROH CHO   397     139.288 156.459  31.856  1.00  0.00            
ATOM   2534  R1  CHO   397     139.538 155.409  29.206  1.00  0.00            
ATOM   2535  R2  CHO   397     141.388 153.509  28.556  1.00  0.00            
ATOM   2536  R3  CHO   397     139.188 152.209  27.606  1.00  0.00            
ATOM   2537  R4  CHO   397     141.438 150.309  27.156  1.00  0.00            
ATOM   2538  R5  CHO   397     139.988 151.009  25.656  1.00  0.00            
ATOM   2539  C1  CHO   397     139.388 147.259  25.456  1.00  0.00           C
ATOM   2540  C2  CHO   397     141.338 146.009  21.806  1.00  0.00           C
ATOM   2541  ROH CHO   398      37.988 177.559  27.356  1.00  0.00            
ATOM   2542  R1  CHO   398      38.338 175.309  25.606  1.00  0.00            
ATOM   2543  R2  CHO   398      36.238 174.209  24.206  1.00  0.00            
ATOM   2544  R3  CHO   398      37.888 174.659  22.106  1.00  0.00            
ATOM   2545  R4  CHO   398      36.138 172.459  21.206  1.00  0.00            
ATOM   2546  R5  CHO   398      38.338 172.459  21.206  1.00  0.00            
ATOM   2547  C1  CHO   398      37.588 171.859  17.506  1.00  0.00           C
ATOM   2548  C2  CHO   398      37.588 170.459  13.556  1.00  0.00           C
ATOM   2549  ROH CHO   399     210.738 101.059  50.956  1.00  0.00            
ATOM   2550  R1  CHO   399     208.588 101.009  49.156  1.00  0.00            
ATOM   2551  R2  CHO   399     208.138 103.059  47.306  1.00  0.00            
ATOM   2552  R3  CHO   399     208.138 100.959  45.556  1.00  0.00            
ATOM   2553  R4  CHO   399     206.438 103.059  44.256  1.00  0.00            
ATOM   2554  R5  CHO   399     205.888 100.959  44.656  1.00  0.00            
ATOM   2555  C1  CHO   399     205.488 101.109  40.856  1.00  0.00           C
ATOM   2556  C2  CHO   399     204.088 104.409  39.406  1.00  0.00           C
ATOM   2557  ROH CHO   400      76.338 217.459  29.106  1.00  0.00            
ATOM   2558  R1  CHO   400      77.888 217.559  31.456  1.00  0.00            
ATOM   2559  R2  CHO   400      77.238 216.259  33.806  1.00  0.00            
ATOM   2560  R3  CHO   400      79.738 215.209  33.556  1.00  0.00            
ATOM   2561  R4  CHO   400      78.888 214.609  36.306  1.00  0.00            
ATOM   2562  R5  CHO   400      80.738 215.659  35.706  1.00  0.00            
ATOM   2563  C1  CHO   400      82.238 212.659  37.606  1.00  0.00           C
ATOM   2564  C2  CHO   400      84.338 210.209  39.606  1.00  0.00           C
ATOM   2565  ROH CHO   401      73.988  36.959  18.806  1.00  0.00            
ATOM   2566  R1  CHO   401      74.738  38.859  20.756  1.00  0.00            
ATOM   2567  R2  CHO   401      73.788  38.759  23.356  1.00  0.00            
ATOM   2568  R3  CHO   401      76.438  38.759  23.956  1.00  0.00            
ATOM   2569  R4  CHO   401      75.138  38.309  26.556  1.00  0.00            
ATOM   2570  R5  CHO   401      76.588  39.859  26.106  1.00  0.00            
ATOM   2571  C1  CHO   401      78.388  38.059  28.956  1.00  0.00           C
ATOM   2572  C2  CHO   401      77.738  35.409  31.506  1.00  0.00           C
ATOM   2573  ROH CHO   402       9.188 191.759  21.106  1.00  0.00            
ATOM   2574  R1  CHO   402       8.288 189.309  22.156  1.00  0.00            
ATOM   2575  R2  CHO   402       7.538 187.159  20.556  1.00  0.00            
ATOM   2576  R3  CHO   402       9.388 185.809  22.006  1.00  0.00            
ATOM   2577  R4  CHO   402       8.438 183.859  20.056  1.00  0.00            
ATOM   2578  R5  CHO   402       8.488 183.609  22.206  1.00  0.00            
ATOM   2579  C1  CHO   402      10.638 180.659  21.156  1.00  0.00           C
ATOM   2580  C2  CHO   402      10.188 179.109  17.756  1.00  0.00           C
ATOM   2581  ROH CHO   403      14.188  41.259  44.056  1.00  0.00            
ATOM   2582  R1  CHO   403      14.438  42.059  41.306  1.00  0.00            
ATOM   2583  R2  CHO   403      15.738  40.509  39.456  1.00  0.00            
ATOM   2584  R3  CHO   403      13.438  40.759  38.106  1.00  0.00            
ATOM   2585  R4  CHO   403      15.438  40.409  36.006  1.00  0.00            
ATOM   2586  R5  CHO   403      13.988  42.009  36.106  1.00  0.00            
ATOM   2587  C1  CHO   403      13.038  40.509  32.756  1.00  0.00           C
ATOM   2588  C2  CHO   403      12.038  42.059  29.356  1.00  0.00           C
ATOM   2589  ROH CHO   404     224.288  29.959  44.356  1.00  0.00            
ATOM   2590  R1  CHO   404     224.238  31.409  41.956  1.00  0.00            
ATOM   2591  R2  CHO   404     225.438  30.459  39.606  1.00  0.00            
ATOM   2592  R3  CHO   404     222.988  30.859  38.556  1.00  0.00            
ATOM   2593  R4  CHO   404     224.838  31.409  36.356  1.00  0.00            
ATOM   2594  R5  CHO   404     223.238  32.759  37.106  1.00  0.00            
ATOM   2595  C1  CHO   404     222.138  32.359  33.456  1.00  0.00           C
ATOM   2596  C2  CHO   404     223.988  32.409  30.056  1.00  0.00           C
ATOM   2597  ROH CHO   405     182.738   3.259  33.456  1.00  0.00            
ATOM   2598  R1  CHO   405     181.288   3.509  31.056  1.00  0.00            
ATOM   2599  R2  CHO   405     182.088   5.159  29.006  1.00  0.00            
ATOM   2600  R3  CHO   405     181.888   2.859  27.506  1.00  0.00            
ATOM   2601  R4  CHO   405     182.938   4.859  25.656  1.00  0.00            
ATOM   2602  R5  CHO   405     181.138   3.609  25.356  1.00  0.00            
ATOM   2603  C1  CHO   405     183.188   2.509  22.306  1.00  0.00           C
ATOM   2604  C2  CHO   405     181.538   4.559  19.356  1.00  0.00           C
ATOM   2605  ROH CHO   406       3.738  22.159  47.456  1.00  0.00            
ATOM   2606  R1  CHO   406       3.938  21.059  44.856  1.00  0.00            
ATOM   2607  R2  CHO   406       1.838  19.809  43.656  1.00  0.00            
ATOM   2608  R3  CHO   406       2.288  21.609  41.656  1.00  0.00            
ATOM   2609  R4  CHO   406       0.738  19.459  40.356  1.00  0.00            
ATOM   2610  R5  CHO   406       2.638  20.259  39.706  1.00  0.00            
ATOM   2611  C1  CHO   406       0.538  21.009  36.606  1.00  0.00           C
ATOM   2612  C2  CHO   406      -0.362  18.909  32.506  1.00  0.00           C
ATOM   2613  ROH CHO   407     109.988 193.259  39.506  1.00  0.00            
ATOM   2614  R1  CHO   407     109.038 193.959  36.956  1.00  0.00            
ATOM   2615  R2  CHO   407     110.038 196.109  35.506  1.00  0.00            
ATOM   2616  R3  CHO   407     110.438 194.209  33.606  1.00  0.00            
ATOM   2617  R4  CHO   407     110.838 196.759  32.206  1.00  0.00            
ATOM   2618  R5  CHO   407     109.488 195.159  31.606  1.00  0.00            
ATOM   2619  C1  CHO   407     111.688 195.409  28.506  1.00  0.00           C
ATOM   2620  C2  CHO   407     111.838 195.909  25.156  1.00  0.00           C
ATOM   2621  ROH CHO   408     157.738  96.259  43.806  1.00  0.00            
ATOM   2622  R1  CHO   408     157.638  96.109  41.006  1.00  0.00            
ATOM   2623  R2  CHO   408     157.488  98.359  39.406  1.00  0.00            
ATOM   2624  R3  CHO   408     159.688  97.309  38.206  1.00  0.00            
ATOM   2625  R4  CHO   408     158.238  98.609  36.056  1.00  0.00            
ATOM   2626  R5  CHO   408     158.938  96.559  36.056  1.00  0.00            
ATOM   2627  C1  CHO   408     160.738  97.759  32.956  1.00  0.00           C
ATOM   2628  C2  CHO   408     158.138  98.259  30.056  1.00  0.00           C
ATOM   2629  ROH CHO   409     125.688 145.459  31.206  1.00  0.00            
ATOM   2630  R1  CHO   409     125.038 144.809  28.556  1.00  0.00            
ATOM   2631  R2  CHO   409     123.638 146.509  26.906  1.00  0.00            
ATOM   2632  R3  CHO   409     125.738 146.159  25.256  1.00  0.00            
ATOM   2633  R4  CHO   409     123.538 146.909  23.456  1.00  0.00            
ATOM   2634  R5  CHO   409     124.788 145.159  23.306  1.00  0.00            
ATOM   2635  C1  CHO   409     125.438 146.759  19.906  1.00  0.00           C
ATOM   2636  C2  CHO   409     123.888 146.459  16.106  1.00  0.00           C
ATOM   2637  ROH CHO   410      82.288  89.509  20.956  1.00  0.00            
ATOM   2638  R1  CHO   410      81.088  90.459  23.356  1.00  0.00            
ATOM   2639  R2  CHO   410      79.338  88.959  24.856  1.00  0.00            
ATOM   2640  R3  CHO   410      81.088  89.459  26.856  1.00  0.00            
ATOM   2641  R4  CHO   410      78.438  89.459  28.156  1.00  0.00            
ATOM   2642  R5  CHO   410      79.938  91.009  28.306  1.00  0.00            
ATOM   2643  C1  CHO   410      79.588  90.159  32.006  1.00  0.00           C
ATOM   2644  C2  CHO   410      79.388  90.559  35.806  1.00  0.00           C
ATOM   2645  ROH CHO   411      21.938 194.309  47.806  1.00  0.00            
ATOM   2646  R1  CHO   411      19.538 194.109  46.306  1.00  0.00            
ATOM   2647  R2  CHO   411      17.688 192.109  46.756  1.00  0.00            
ATOM   2648  R3  CHO   411      15.988 194.259  47.006  1.00  0.00            
ATOM   2649  R4  CHO   411      14.238 191.959  46.456  1.00  0.00            
ATOM   2650  R5  CHO   411      14.288 193.859  45.406  1.00  0.00            
ATOM   2651  C1  CHO   411      10.638 193.859  46.556  1.00  0.00           C
ATOM   2652  C2  CHO   411       7.238 191.909  47.756  1.00  0.00           C
ATOM   2653  ROH CHO   412     177.088 219.259  34.356  1.00  0.00            
ATOM   2654  R1  CHO   412     177.488 221.059  32.206  1.00  0.00            
ATOM   2655  R2  CHO   412     179.888 221.409  30.956  1.00  0.00            
ATOM   2656  R3  CHO   412     178.488 220.809  28.706  1.00  0.00            
ATOM   2657  R4  CHO   412     180.988 221.959  27.706  1.00  0.00            
ATOM   2658  R5  CHO   412     178.988 222.609  27.206  1.00  0.00            
ATOM   2659  C1  CHO   412     180.288 221.759  23.756  1.00  0.00           C
ATOM   2660  C2  CHO   412     181.138 221.359  19.456  1.00  0.00           C
ATOM   2661  ROH CHO   413     105.138 105.259  25.456  1.00  0.00            
ATOM   2662  R1  CHO   413     103.188 105.859  27.456  1.00  0.00            
ATOM   2663  R2  CHO   413     100.488 105.859  26.906  1.00  0.00            
ATOM   2664  R3  CHO   413     100.388 104.109  29.006  1.00  0.00            
ATOM   2665  R4  CHO   413      97.788 105.509  29.056  1.00  0.00            
ATOM   2666  R5  CHO   413      99.238 105.309  30.706  1.00  0.00            
ATOM   2667  C1  CHO   413      96.188 103.609  32.256  1.00  0.00           C
ATOM   2668  C2  CHO   413      98.188 103.509  36.206  1.00  0.00           C
ATOM   2669  ROH CHO   414     209.638  74.459  44.706  1.00  0.00            
ATOM   2670  R1  CHO   414     210.088  73.109  42.256  1.00  0.00            
ATOM   2671  R2  CHO   414     208.788  73.759  39.906  1.00  0.00            
ATOM   2672  R3  CHO   414     211.338  74.009  38.956  1.00  0.00            
ATOM   2673  R4  CHO   414     209.638  73.759  36.556  1.00  0.00            
ATOM   2674  R5  CHO   414     211.388  72.509  37.106  1.00  0.00            
ATOM   2675  C1  CHO   414     212.538  73.909  33.706  1.00  0.00           C
ATOM   2676  C2  CHO   414     214.738  73.659  30.056  1.00  0.00           C
ATOM   2677  ROH CHO   415      20.938 102.659  16.656  1.00  0.00            
ATOM   2678  R1  CHO   415      22.388 102.659  19.106  1.00  0.00            
ATOM   2679  R2  CHO   415      21.988 104.509  21.106  1.00  0.00            
ATOM   2680  R3  CHO   415      21.638 102.309  22.656  1.00  0.00            
ATOM   2681  R4  CHO   415      22.038 104.509  24.556  1.00  0.00            
ATOM   2682  R5  CHO   415      23.138 102.609  24.456  1.00  0.00            
ATOM   2683  C1  CHO   415      21.738 102.409  28.006  1.00  0.00           C
ATOM   2684  C2  CHO   415      19.088 104.609  30.106  1.00  0.00           C
ATOM   2685  ROH CHO   416      22.338 194.259  31.556  1.00  0.00            
ATOM   2686  R1  CHO   416      20.488 194.959  29.556  1.00  0.00            
ATOM   2687  R2  CHO   416      21.038 196.909  27.656  1.00  0.00            
ATOM   2688  R3  CHO   416      20.438 194.959  25.906  1.00  0.00            
ATOM   2689  R4  CHO   416      19.588 197.409  24.556  1.00  0.00            
ATOM   2690  R5  CHO   416      18.338 195.659  24.906  1.00  0.00            
ATOM   2691  C1  CHO   416      18.188 195.859  21.106  1.00  0.00           C
ATOM   2692  C2  CHO   416      14.038 194.259  19.756  1.00  0.00           C
ATOM   2693  ROH CHO   417     109.138 203.809  10.156  1.00  0.00            
ATOM   2694  R1  CHO   417     109.588 204.109  12.956  1.00  0.00            
ATOM   2695  R2  CHO   417     109.138 202.059  14.706  1.00  0.00            
ATOM   2696  R3  CHO   417     111.688 202.609  15.456  1.00  0.00            
ATOM   2697  R4  CHO   417     110.888 200.359  17.156  1.00  0.00            
ATOM   2698  R5  CHO   417     111.738 202.259  17.806  1.00  0.00            
ATOM   2699  C1  CHO   417     114.338 199.859  19.256  1.00  0.00           C
ATOM   2700  C2  CHO   417     117.488 196.259  19.556  1.00  0.00           C
ATOM   2701  ROH CHO   418     184.688  67.859  51.356  1.00  0.00            
ATOM   2702  R1  CHO   418     187.188  67.259  50.206  1.00  0.00            
ATOM   2703  R2  CHO   418     189.588  67.659  51.556  1.00  0.00            
ATOM   2704  R3  CHO   418     189.988  65.009  50.906  1.00  0.00            
ATOM   2705  R4  CHO   418     192.638  66.009  51.556  1.00  0.00            
ATOM   2706  R5  CHO   418     192.038  65.009  49.706  1.00  0.00            
ATOM   2707  C1  CHO   418     194.788  62.659  50.956  1.00  0.00           C
ATOM   2708  C2  CHO   418     196.238  60.059  53.556  1.00  0.00           C
ATOM   2709  ROH CHO   419      59.838 215.909  24.006  1.00  0.00            
ATOM   2710  R1  CHO   419      58.238 217.459  25.806  1.00  0.00            
ATOM   2711  R2  CHO   419      56.338 216.359  27.456  1.00  0.00            
ATOM   2712  R3  CHO   419      57.738 217.609  29.406  1.00  0.00            
ATOM   2713  R4  CHO   419      55.288 216.659  30.706  1.00  0.00            
ATOM   2714  R5  CHO   419      56.038 218.709  30.706  1.00  0.00            
ATOM   2715  C1  CHO   419      55.988 218.059  34.456  1.00  0.00           C
ATOM   2716  C2  CHO   419      54.588 217.509  38.156  1.00  0.00           C
ATOM   2717  ROH CHO   420      96.388  38.259  51.106  1.00  0.00            
ATOM   2718  R1  CHO   420      97.888  39.009  48.806  1.00  0.00            
ATOM   2719  R2  CHO   420      97.888  37.559  46.456  1.00  0.00            
ATOM   2720  R3  CHO   420      97.188  39.959  45.356  1.00  0.00            
ATOM   2721  R4  CHO   420      98.388  38.409  43.156  1.00  0.00            
ATOM   2722  R5  CHO   420      98.938  40.409  43.806  1.00  0.00            
ATOM   2723  C1  CHO   420      97.988  41.159  40.206  1.00  0.00           C
ATOM   2724  C2  CHO   420      98.638  37.959  37.506  1.00  0.00           C
ATOM   2725  ROH CHO   421     204.188 218.909  43.006  1.00  0.00            
ATOM   2726  R1  CHO   421     203.738 217.909  45.606  1.00  0.00            
ATOM   2727  R2  CHO   421     205.688 216.509  47.006  1.00  0.00            
ATOM   2728  R3  CHO   421     205.238 218.359  48.906  1.00  0.00            
ATOM   2729  R4  CHO   421     206.138 216.009  50.356  1.00  0.00            
ATOM   2730  R5  CHO   421     204.288 217.159  50.706  1.00  0.00            
ATOM   2731  C1  CHO   421     205.988 217.509  54.156  1.00  0.00           C
ATOM   2732  C2  CHO   421     203.788 216.959  57.556  1.00  0.00           C
ATOM   2733  ROH CHO   422      62.988  78.559  46.856  1.00  0.00            
ATOM   2734  R1  CHO   422      62.338  79.959  44.456  1.00  0.00            
ATOM   2735  R2  CHO   422      64.088  80.159  42.306  1.00  0.00            
ATOM   2736  R3  CHO   422      61.988  79.159  40.956  1.00  0.00            
ATOM   2737  R4  CHO   422      64.238  79.059  39.056  1.00  0.00            
ATOM   2738  R5  CHO   422      62.288  79.959  38.706  1.00  0.00            
ATOM   2739  C1  CHO   422      62.338  77.459  35.856  1.00  0.00           C
ATOM   2740  C2  CHO   422      62.888  75.959  30.956  1.00  0.00           C
ATOM   2741  ROH CHO   423     198.638 129.159  27.956  1.00  0.00            
ATOM   2742  R1  CHO   423     198.088 129.709  30.706  1.00  0.00            
ATOM   2743  R2  CHO   423     199.288 128.309  32.756  1.00  0.00            
ATOM   2744  R3  CHO   423     200.038 130.759  33.606  1.00  0.00            
ATOM   2745  R4  CHO   423     201.188 128.909  35.556  1.00  0.00            
ATOM   2746  R5  CHO   423     199.938 130.609  36.006  1.00  0.00            
ATOM   2747  C1  CHO   423     203.038 131.559  38.006  1.00  0.00           C
ATOM   2748  C2  CHO   423     201.388 130.859  42.456  1.00  0.00           C
ATOM   2749  ROH CHO   424     208.638  33.709  49.406  1.00  0.00            
ATOM   2750  R1  CHO   424     205.988  34.759  49.256  1.00  0.00            
ATOM   2751  R2  CHO   424     203.838  33.259  48.406  1.00  0.00            
ATOM   2752  R3  CHO   424     202.788  34.059  50.756  1.00  0.00            
ATOM   2753  R4  CHO   424     200.488  33.209  49.156  1.00  0.00            
ATOM   2754  R5  CHO   424     200.688  35.109  50.156  1.00  0.00            
ATOM   2755  C1  CHO   424     197.488  33.909  51.856  1.00  0.00           C
ATOM   2756  C2  CHO   424     195.688  30.609  54.856  1.00  0.00           C
ATOM   2757  ROH CHO   425     126.938 163.009  47.056  1.00  0.00            
ATOM   2758  R1  CHO   425     127.938 164.009  44.606  1.00  0.00            
ATOM   2759  R2  CHO   425     130.488 163.409  43.656  1.00  0.00            
ATOM   2760  R3  CHO   425     129.088 162.559  41.456  1.00  0.00            
ATOM   2761  R4  CHO   425     131.838 163.059  40.506  1.00  0.00            
ATOM   2762  R5  CHO   425     129.988 163.859  39.656  1.00  0.00            
ATOM   2763  C1  CHO   425     131.288 162.059  36.606  1.00  0.00           C
ATOM   2764  C2  CHO   425     129.838 160.559  33.806  1.00  0.00           C
ATOM   2765  ROH CHO   426     206.438  46.609  35.306  1.00  0.00            
ATOM   2766  R1  CHO   426     207.988  46.109  37.606  1.00  0.00            
ATOM   2767  R2  CHO   426     209.438  48.059  38.906  1.00  0.00            
ATOM   2768  R3  CHO   426     208.038  47.259  41.056  1.00  0.00            
ATOM   2769  R4  CHO   426     210.588  48.259  42.156  1.00  0.00            
ATOM   2770  R5  CHO   426     209.688  46.309  42.506  1.00  0.00            
ATOM   2771  C1  CHO   426     209.938  47.609  46.106  1.00  0.00           C
ATOM   2772  C2  CHO   426     211.438  47.109  48.906  1.00  0.00           C
ATOM   2773  ROH CHO   427     174.888 191.509  37.006  1.00  0.00            
ATOM   2774  R1  CHO   427     173.688 192.909  39.156  1.00  0.00            
ATOM   2775  R2  CHO   427     172.488 191.609  41.306  1.00  0.00            
ATOM   2776  R3  CHO   427     174.188 193.159  42.756  1.00  0.00            
ATOM   2777  R4  CHO   427     171.888 192.709  44.506  1.00  0.00            
ATOM   2778  R5  CHO   427     172.788 194.659  43.956  1.00  0.00            
ATOM   2779  C1  CHO   427     173.138 194.809  47.756  1.00  0.00           C
ATOM   2780  C2  CHO   427     170.038 194.459  50.206  1.00  0.00           C
ATOM   2781  ROH CHO   428     170.438  21.459  44.856  1.00  0.00            
ATOM   2782  R1  CHO   428     169.338  20.659  47.306  1.00  0.00            
ATOM   2783  R2  CHO   428     170.688  18.959  49.056  1.00  0.00            
ATOM   2784  R3  CHO   428     170.288  20.959  50.856  1.00  0.00            
ATOM   2785  R4  CHO   428     171.538  18.809  52.406  1.00  0.00            
ATOM   2786  R5  CHO   428     169.638  19.809  52.856  1.00  0.00            
ATOM   2787  C1  CHO   428     171.638  20.609  56.006  1.00  0.00           C
ATOM   2788  C2  CHO   428     171.538  20.309  59.656  1.00  0.00           C
ATOM   2789  ROH CHO   429     225.638 163.159  50.306  1.00  0.00            
ATOM   2790  R1  CHO   429     224.738 162.959  47.656  1.00  0.00            
ATOM   2791  R2  CHO   429     226.388 162.409  45.506  1.00  0.00            
ATOM   2792  R3  CHO   429     224.688 160.409  45.056  1.00  0.00            
ATOM   2793  R4  CHO   429     225.738 161.059  42.406  1.00  0.00            
ATOM   2794  R5  CHO   429     223.638 160.959  42.956  1.00  0.00            
ATOM   2795  C1  CHO   429     223.688 158.359  40.156  1.00  0.00           C
ATOM   2796  C2  CHO   429     221.638 155.059  38.856  1.00  0.00           C
ATOM   2797  ROH CHO   430     143.588  15.609  34.056  1.00  0.00            
ATOM   2798  R1  CHO   430     143.388  16.659  31.406  1.00  0.00            
ATOM   2799  R2  CHO   430     145.388  18.159  30.256  1.00  0.00            
ATOM   2800  R3  CHO   430     145.188  16.259  28.256  1.00  0.00            
ATOM   2801  R4  CHO   430     146.188  18.659  26.906  1.00  0.00            
ATOM   2802  R5  CHO   430     144.438  17.509  26.356  1.00  0.00            
ATOM   2803  C1  CHO   430     146.438  17.259  23.156  1.00  0.00           C
ATOM   2804  C2  CHO   430     147.288  17.509  19.106  1.00  0.00           C
ATOM   2805  ROH CHO   431     206.288 227.959  20.756  1.00  0.00            
ATOM   2806  R1  CHO   431     208.338 226.209  21.606  1.00  0.00            
ATOM   2807  R2  CHO   431     208.488 225.209  24.156  1.00  0.00            
ATOM   2808  R3  CHO   431     208.638 222.809  22.856  1.00  0.00            
ATOM   2809  R4  CHO   431     210.188 222.409  25.306  1.00  0.00            
ATOM   2810  R5  CHO   431     210.838 222.059  23.306  1.00  0.00            
ATOM   2811  C1  CHO   431     211.288 218.559  24.756  1.00  0.00           C
ATOM   2812  C2  CHO   431     215.788 217.659  23.306  1.00  0.00           C
ATOM   2813  ROH CHO   432     188.088 179.459  50.306  1.00  0.00            
ATOM   2814  R1  CHO   432     186.838 179.109  47.806  1.00  0.00            
ATOM   2815  R2  CHO   432     187.388 180.659  45.606  1.00  0.00            
ATOM   2816  R3  CHO   432     187.788 178.209  44.456  1.00  0.00            
ATOM   2817  R4  CHO   432     187.738 180.109  42.206  1.00  0.00            
ATOM   2818  R5  CHO   432     186.538 178.309  42.406  1.00  0.00            
ATOM   2819  C1  CHO   432     188.288 177.559  39.106  1.00  0.00           C
ATOM   2820  C2  CHO   432     190.038 177.009  34.756  1.00  0.00           C
ATOM   2821  ROH CHO   433     211.188 129.009  17.906  1.00  0.00            
ATOM   2822  R1  CHO   433     211.988 128.709  20.606  1.00  0.00            
ATOM   2823  R2  CHO   433     212.738 130.809  22.206  1.00  0.00            
ATOM   2824  R3  CHO   433     210.788 129.859  23.856  1.00  0.00            
ATOM   2825  R4  CHO   433     213.088 130.459  25.656  1.00  0.00            
ATOM   2826  R5  CHO   433     211.988 128.559  25.506  1.00  0.00            
ATOM   2827  C1  CHO   433     211.438 129.409  29.156  1.00  0.00           C
ATOM   2828  C2  CHO   433     213.788 127.709  31.506  1.00  0.00           C
ATOM   2829  ROH CHO   434     163.388 206.109  47.656  1.00  0.00            
ATOM   2830  R1  CHO   434     164.838 207.209  45.506  1.00  0.00            
ATOM   2831  R2  CHO   434     165.038 205.959  43.056  1.00  0.00            
ATOM   2832  R3  CHO   434     164.138 208.309  42.106  1.00  0.00            
ATOM   2833  R4  CHO   434     164.988 206.909  39.706  1.00  0.00            
ATOM   2834  R5  CHO   434     165.638 208.859  40.306  1.00  0.00            
ATOM   2835  C1  CHO   434     164.138 209.709  36.906  1.00  0.00           C
ATOM   2836  C2  CHO   434     166.888 210.509  33.656  1.00  0.00           C
ATOM   2837  ROH CHO   435      94.388   8.809  28.056  1.00  0.00            
ATOM   2838  R1  CHO   435      93.238   7.859  30.506  1.00  0.00            
ATOM   2839  R2  CHO   435      93.088   5.159  31.056  1.00  0.00            
ATOM   2840  R3  CHO   435      94.388   5.909  33.356  1.00  0.00            
ATOM   2841  R4  CHO   435      92.738   3.559  34.106  1.00  0.00            
ATOM   2842  R5  CHO   435      92.738   5.559  35.056  1.00  0.00            
ATOM   2843  C1  CHO   435      93.788   3.359  38.056  1.00  0.00           C
ATOM   2844  C2  CHO   435      94.038   4.109  41.856  1.00  0.00           C
ATOM   2845  ROH CHO   436      93.938 179.509  10.656  1.00  0.00            
ATOM   2846  R1  CHO   436      94.938 181.109  12.756  1.00  0.00            
ATOM   2847  R2  CHO   436      93.638 181.359  15.206  1.00  0.00            
ATOM   2848  R3  CHO   436      96.038 180.559  16.206  1.00  0.00            
ATOM   2849  R4  CHO   436      94.338 181.009  18.556  1.00  0.00            
ATOM   2850  R5  CHO   436      96.288 181.859  18.206  1.00  0.00            
ATOM   2851  C1  CHO   436      96.988 180.059  21.456  1.00  0.00           C
ATOM   2852  C2  CHO   436      98.588 181.659  24.906  1.00  0.00           C
ATOM   2853  ROH CHO   437      46.188  64.759  25.806  1.00  0.00            
ATOM   2854  R1  CHO   437      46.638  62.459  24.206  1.00  0.00            
ATOM   2855  R2  CHO   437      44.788  60.459  23.906  1.00  0.00            
ATOM   2856  R3  CHO   437      45.088  60.959  21.256  1.00  0.00            
ATOM   2857  R4  CHO   437      44.388  58.109  21.406  1.00  0.00            
ATOM   2858  R5  CHO   437      46.088  58.959  20.406  1.00  0.00            
ATOM   2859  C1  CHO   437      44.438  57.209  17.456  1.00  0.00           C
ATOM   2860  C2  CHO   437      44.688  56.559  13.756  1.00  0.00           C
ATOM   2861  ROH CHO   438     110.388  99.759  53.656  1.00  0.00            
ATOM   2862  R1  CHO   438     113.138  99.559  53.156  1.00  0.00            
ATOM   2863  R2  CHO   438     114.788 101.809  53.106  1.00  0.00            
ATOM   2864  R3  CHO   438     116.188 100.459  54.956  1.00  0.00            
ATOM   2865  R4  CHO   438     117.738 102.859  54.506  1.00  0.00            
ATOM   2866  R5  CHO   438     118.488 100.809  54.356  1.00  0.00            
ATOM   2867  C1  CHO   438     120.838 102.209  57.056  1.00  0.00           C
ATOM   2868  C2  CHO   438     124.538 103.209  57.006  1.00  0.00           C
ATOM   2869  ROH CHO   439      58.638  98.709  34.706  1.00  0.00            
ATOM   2870  R1  CHO   439      57.588  98.259  37.306  1.00  0.00            
ATOM   2871  R2  CHO   439      58.988  96.909  39.256  1.00  0.00            
ATOM   2872  R3  CHO   439      58.488  99.159  40.706  1.00  0.00            
ATOM   2873  R4  CHO   439      58.988  97.109  42.706  1.00  0.00            
ATOM   2874  R5  CHO   439      57.238  98.409  42.606  1.00  0.00            
ATOM   2875  C1  CHO   439      58.588  99.309  46.106  1.00  0.00           C
ATOM   2876  C2  CHO   439      56.188  99.959  49.306  1.00  0.00           C
ATOM   2877  ROH CHO   440      55.138 200.559  10.106  1.00  0.00            
ATOM   2878  R1  CHO   440      53.488 200.309  12.356  1.00  0.00            
ATOM   2879  R2  CHO   440      51.238 198.709  12.356  1.00  0.00            
ATOM   2880  R3  CHO   440      52.388 197.609  14.556  1.00  0.00            
ATOM   2881  R4  CHO   440      49.538 197.059  14.906  1.00  0.00            
ATOM   2882  R5  CHO   440      50.838 198.059  16.306  1.00  0.00            
ATOM   2883  C1  CHO   440      49.638 195.159  18.456  1.00  0.00           C
ATOM   2884  C2  CHO   440      47.788 198.109  21.106  1.00  0.00           C
ATOM   2885  ROH CHO   441      95.038  41.609  37.456  1.00  0.00            
ATOM   2886  R1  CHO   441      93.838  42.659  39.806  1.00  0.00            
ATOM   2887  R2  CHO   441      92.588  41.109  41.706  1.00  0.00            
ATOM   2888  R3  CHO   441      94.288  42.359  43.406  1.00  0.00            
ATOM   2889  R4  CHO   441      92.438  40.859  45.106  1.00  0.00            
ATOM   2890  R5  CHO   441      92.888  43.009  45.256  1.00  0.00            
ATOM   2891  C1  CHO   441      93.988  41.859  48.756  1.00  0.00           C
ATOM   2892  C2  CHO   441      92.438  42.409  52.006  1.00  0.00           C
ATOM   2893  ROH CHO   442     186.838  13.509  38.906  1.00  0.00            
ATOM   2894  R1  CHO   442     187.938  12.809  41.406  1.00  0.00            
ATOM   2895  R2  CHO   442     188.988  14.609  43.156  1.00  0.00            
ATOM   2896  R3  CHO   442     187.238  13.459  44.906  1.00  0.00            
ATOM   2897  R4  CHO   442     189.388  14.509  46.606  1.00  0.00            
ATOM   2898  R5  CHO   442     188.638  12.459  46.556  1.00  0.00            
ATOM   2899  C1  CHO   442     188.038  13.309  50.206  1.00  0.00           C
ATOM   2900  C2  CHO   442     189.138   9.409  51.906  1.00  0.00           C
ATOM   2901  ROH CHO   443     142.088  51.409  23.506  1.00  0.00            
ATOM   2902  R1  CHO   443     143.388  51.359  26.006  1.00  0.00            
ATOM   2903  R2  CHO   443     142.038  51.759  28.356  1.00  0.00            
ATOM   2904  R3  CHO   443     143.138  49.359  29.056  1.00  0.00            
ATOM   2905  R4  CHO   443     141.938  50.409  31.556  1.00  0.00            
ATOM   2906  R5  CHO   443     143.988  49.759  31.256  1.00  0.00            
ATOM   2907  C1  CHO   443     142.888  47.359  34.006  1.00  0.00           C
ATOM   2908  C2  CHO   443     143.288  45.759  38.206  1.00  0.00           C
ATOM   2909  ROH CHO   444     202.938 112.359  35.106  1.00  0.00            
ATOM   2910  R1  CHO   444     203.288 110.759  32.806  1.00  0.00            
ATOM   2911  R2  CHO   444     201.288 110.359  30.906  1.00  0.00            
ATOM   2912  R3  CHO   444     203.188 111.259  29.156  1.00  0.00            
ATOM   2913  R4  CHO   444     201.188 109.859  27.506  1.00  0.00            
ATOM   2914  R5  CHO   444     203.338 109.509  27.556  1.00  0.00            
ATOM   2915  C1  CHO   444     202.888 110.459  23.856  1.00  0.00           C
ATOM   2916  C2  CHO   444     202.388 111.009  20.606  1.00  0.00           C
ATOM   2917  ROH CHO   445     123.338   2.009  35.406  1.00  0.00            
ATOM   2918  R1  CHO   445     125.238   1.559  37.456  1.00  0.00            
ATOM   2919  R2  CHO   445     127.788   2.559  37.356  1.00  0.00            
ATOM   2920  R3  CHO   445     127.188   3.609  39.756  1.00  0.00            
ATOM   2921  R4  CHO   445     129.938   2.659  40.056  1.00  0.00            
ATOM   2922  R5  CHO   445     128.238   2.159  41.356  1.00  0.00            
ATOM   2923  C1  CHO   445     130.538   3.709  43.906  1.00  0.00           C
ATOM   2924  C2  CHO   445     131.038   4.959  47.306  1.00  0.00           C
ATOM   2925  ROH CHO   446     116.638 200.609  40.456  1.00  0.00            
ATOM   2926  R1  CHO   446     118.788 200.109  38.706  1.00  0.00            
ATOM   2927  R2  CHO   446     118.738 198.009  36.856  1.00  0.00            
ATOM   2928  R3  CHO   446     119.338 200.009  35.106  1.00  0.00            
ATOM   2929  R4  CHO   446     120.238 197.559  33.756  1.00  0.00            
ATOM   2930  R5  CHO   446     121.388 199.359  34.106  1.00  0.00            
ATOM   2931  C1  CHO   446     121.588 199.209  30.306  1.00  0.00           C
ATOM   2932  C2  CHO   446     124.538 199.159  28.456  1.00  0.00           C
ATOM   2933  ROH CHO   447      20.138 130.659  34.456  1.00  0.00            
ATOM   2934  R1  CHO   447      20.888 131.509  37.006  1.00  0.00            
ATOM   2935  R2  CHO   447      19.588 133.509  38.406  1.00  0.00            
ATOM   2936  R3  CHO   447      19.388 131.609  40.356  1.00  0.00            
ATOM   2937  R4  CHO   447      18.638 134.109  41.656  1.00  0.00            
ATOM   2938  R5  CHO   447      20.188 132.709  42.306  1.00  0.00            
ATOM   2939  C1  CHO   447      17.888 132.709  45.356  1.00  0.00           C
ATOM   2940  C2  CHO   447      17.488 135.009  48.256  1.00  0.00           C
ATOM   2941  ROH CHO   448      69.988 221.559  12.356  1.00  0.00            
ATOM   2942  R1  CHO   448      70.188 218.759  12.456  1.00  0.00            
ATOM   2943  R2  CHO   448      68.988 217.209  14.406  1.00  0.00            
ATOM   2944  R3  CHO   448      67.888 215.909  12.306  1.00  0.00            
ATOM   2945  R4  CHO   448      66.988 214.409  14.656  1.00  0.00            
ATOM   2946  R5  CHO   448      68.038 213.609  12.906  1.00  0.00            
ATOM   2947  C1  CHO   448      64.788 211.559  12.806  1.00  0.00           C
ATOM   2948  C2  CHO   448      65.388 208.209  11.706  1.00  0.00           C
ATOM   2949  ROH CHO   449      67.738 143.159  45.406  1.00  0.00            
ATOM   2950  R1  CHO   449      67.088 142.509  42.756  1.00  0.00            
ATOM   2951  R2  CHO   449      67.238 144.359  40.706  1.00  0.00            
ATOM   2952  R3  CHO   449      68.838 142.509  39.556  1.00  0.00            
ATOM   2953  R4  CHO   449      67.838 144.059  37.306  1.00  0.00            
ATOM   2954  R5  CHO   449      67.738 141.909  37.506  1.00  0.00            
ATOM   2955  C1  CHO   449      69.688 142.109  34.256  1.00  0.00           C
ATOM   2956  C2  CHO   449      68.788 139.209  31.306  1.00  0.00           C
ATOM   2957  ROH CHO   450     201.788  22.659  34.656  1.00  0.00            
ATOM   2958  R1  CHO   450     201.038  21.509  32.156  1.00  0.00            
ATOM   2959  R2  CHO   450     198.438  20.759  31.606  1.00  0.00            
ATOM   2960  R3  CHO   450     198.788  22.359  29.406  1.00  0.00            
ATOM   2961  R4  CHO   450     196.288  20.909  28.906  1.00  0.00            
ATOM   2962  R5  CHO   450     198.038  21.009  27.606  1.00  0.00            
ATOM   2963  C1  CHO   450     195.388  22.509  25.256  1.00  0.00           C
ATOM   2964  C2  CHO   450     194.538  20.609  22.106  1.00  0.00           C
ATOM   2965  ROH CHO   451     185.838  14.259  20.406  1.00  0.00            
ATOM   2966  R1  CHO   451     185.488  15.609  22.856  1.00  0.00            
ATOM   2967  R2  CHO   451     184.788  14.309  25.156  1.00  0.00            
ATOM   2968  R3  CHO   451     187.038  15.509  26.156  1.00  0.00            
ATOM   2969  R4  CHO   451     185.538  14.659  28.506  1.00  0.00            
ATOM   2970  R5  CHO   451     186.288  16.659  28.106  1.00  0.00            
ATOM   2971  C1  CHO   451     188.138  15.959  31.406  1.00  0.00           C
ATOM   2972  C2  CHO   451     189.638  15.309  34.556  1.00  0.00           C
ATOM   2973  ROH CHO   452      41.988 138.659  18.156  1.00  0.00            
ATOM   2974  R1  CHO   452      41.488 139.709  20.706  1.00  0.00            
ATOM   2975  R2  CHO   452      39.288 138.959  22.256  1.00  0.00            
ATOM   2976  R3  CHO   452      41.188 138.459  24.106  1.00  0.00            
ATOM   2977  R4  CHO   452      38.788 139.059  25.656  1.00  0.00            
ATOM   2978  R5  CHO   452      40.738 140.009  25.856  1.00  0.00            
ATOM   2979  C1  CHO   452      40.288 138.659  29.406  1.00  0.00           C
ATOM   2980  C2  CHO   452      39.288 136.759  32.056  1.00  0.00           C
ATOM   2981  ROH CHO   453      59.188 120.359  47.156  1.00  0.00            
ATOM   2982  R1  CHO   453      59.638 122.059  44.956  1.00  0.00            
ATOM   2983  R2  CHO   453      61.438 121.459  42.956  1.00  0.00            
ATOM   2984  R3  CHO   453      59.288 121.859  41.306  1.00  0.00            
ATOM   2985  R4  CHO   453      61.588 121.709  39.506  1.00  0.00            
ATOM   2986  R5  CHO   453      60.138 123.309  39.606  1.00  0.00            
ATOM   2987  C1  CHO   453      59.688 122.209  35.956  1.00  0.00           C
ATOM   2988  C2  CHO   453      59.188 121.709  31.806  1.00  0.00           C
ATOM   2989  ROH CHO   454     185.438  52.859  22.306  1.00  0.00            
ATOM   2990  R1  CHO   454     185.288  52.459  25.106  1.00  0.00            
ATOM   2991  R2  CHO   454     186.588  50.309  26.356  1.00  0.00            
ATOM   2992  R3  CHO   454     187.638  52.309  27.856  1.00  0.00            
ATOM   2993  R4  CHO   454     187.338  50.059  29.706  1.00  0.00            
ATOM   2994  R5  CHO   454     186.588  52.059  30.006  1.00  0.00            
ATOM   2995  C1  CHO   454     188.788  51.709  33.106  1.00  0.00           C
ATOM   2996  C2  CHO   454     188.788  51.109  37.706  1.00  0.00           C
ATOM   2997  ROH CHO   455     212.438 121.159  50.056  1.00  0.00            
ATOM   2998  R1  CHO   455     212.588 120.809  47.256  1.00  0.00            
ATOM   2999  R2  CHO   455     214.838 121.559  45.806  1.00  0.00            
ATOM   3000  R3  CHO   455     214.688 118.959  44.906  1.00  0.00            
ATOM   3001  R4  CHO   455     216.338 120.359  42.906  1.00  0.00            
ATOM   3002  R5  CHO   455     214.588 119.159  42.556  1.00  0.00            
ATOM   3003  C1  CHO   455     217.138 117.209  40.456  1.00  0.00           C
ATOM   3004  C2  CHO   455     217.338 116.209  36.856  1.00  0.00           C
ATOM   3005  ROH CHO   456     105.538 141.309  13.506  1.00  0.00            
ATOM   3006  R1  CHO   456     105.788 141.709  16.306  1.00  0.00            
ATOM   3007  R2  CHO   456     108.238 141.659  17.606  1.00  0.00            
ATOM   3008  R3  CHO   456     107.438 144.109  18.506  1.00  0.00            
ATOM   3009  R4  CHO   456     109.188 143.059  20.606  1.00  0.00            
ATOM   3010  R5  CHO   456     107.138 143.809  20.856  1.00  0.00            
ATOM   3011  C1  CHO   456     108.988 146.159  23.206  1.00  0.00           C
ATOM   3012  C2  CHO   456     109.238 147.759  27.356  1.00  0.00           C
ATOM   3013  ROH CHO   457      -4.762 199.759  34.506  1.00  0.00            
ATOM   3014  R1  CHO   457      -2.162 198.659  34.806  1.00  0.00            
ATOM   3015  R2  CHO   457      -0.112 199.259  33.056  1.00  0.00            
ATOM   3016  R3  CHO   457       1.188 200.009  35.356  1.00  0.00            
ATOM   3017  R4  CHO   457       3.338 199.259  33.456  1.00  0.00            
ATOM   3018  R5  CHO   457       3.038 198.459  35.506  1.00  0.00            
ATOM   3019  C1  CHO   457       6.538 199.959  35.856  1.00  0.00           C
ATOM   3020  C2  CHO   457       9.638 199.509  33.156  1.00  0.00           C
ATOM   3021  ROH CHO   458     203.188 127.959  52.106  1.00  0.00            
ATOM   3022  R1  CHO   458     200.438 127.209  52.006  1.00  0.00            
ATOM   3023  R2  CHO   458     199.338 125.709  49.906  1.00  0.00            
ATOM   3024  R3  CHO   458     198.538 124.059  51.956  1.00  0.00            
ATOM   3025  R4  CHO   458     197.438 122.859  49.506  1.00  0.00            
ATOM   3026  R5  CHO   458     196.338 123.409  51.306  1.00  0.00            
ATOM   3027  C1  CHO   458     195.538 119.659  51.156  1.00  0.00           C
ATOM   3028  C2  CHO   458     194.788 116.109  52.006  1.00  0.00           C
ATOM   3029  ROH CHO   459     182.588  78.059  40.306  1.00  0.00            
ATOM   3030  R1  CHO   459     180.938  77.409  38.106  1.00  0.00            
ATOM   3031  R2  CHO   459     178.288  78.209  37.956  1.00  0.00            
ATOM   3032  R3  CHO   459     179.038  79.259  35.556  1.00  0.00            
ATOM   3033  R4  CHO   459     176.288  78.359  35.156  1.00  0.00            
ATOM   3034  R5  CHO   459     178.038  77.809  33.956  1.00  0.00            
ATOM   3035  C1  CHO   459     175.838  79.459  31.256  1.00  0.00           C
ATOM   3036  C2  CHO   459     173.638  78.159  28.056  1.00  0.00           C
ATOM   3037  ROH CHO   460     192.538 138.909  24.156  1.00  0.00            
ATOM   3038  R1  CHO   460     192.938 140.359  26.506  1.00  0.00            
ATOM   3039  R2  CHO   460     192.788 143.109  26.656  1.00  0.00            
ATOM   3040  R3  CHO   460     191.038 142.609  28.656  1.00  0.00            
ATOM   3041  R4  CHO   460     192.238 145.159  29.356  1.00  0.00            
ATOM   3042  R5  CHO   460     192.138 143.359  30.606  1.00  0.00            
ATOM   3043  C1  CHO   460     190.288 145.859  32.856  1.00  0.00           C
ATOM   3044  C2  CHO   460     189.338 146.959  36.256  1.00  0.00           C
ATOM   3045  ROH CHO   461     119.688   7.109  29.356  1.00  0.00            
ATOM   3046  R1  CHO   461     120.488   7.509  26.656  1.00  0.00            
ATOM   3047  R2  CHO   461     119.638   5.859  24.606  1.00  0.00            
ATOM   3048  R3  CHO   461     118.838   8.209  23.456  1.00  0.00            
ATOM   3049  R4  CHO   461     119.338   6.359  21.206  1.00  0.00            
ATOM   3050  R5  CHO   461     120.188   8.359  21.506  1.00  0.00            
ATOM   3051  C1  CHO   461     118.388   8.909  18.156  1.00  0.00           C
ATOM   3052  C2  CHO   461     121.038   8.859  14.906  1.00  0.00           C
ATOM   3053  ROH CHO   462      47.888 207.609  22.906  1.00  0.00            
ATOM   3054  R1  CHO   462      49.288 208.259  20.506  1.00  0.00            
ATOM   3055  R2  CHO   462      51.988 208.959  20.506  1.00  0.00            
ATOM   3056  R3  CHO   462      52.188 206.909  18.706  1.00  0.00            
ATOM   3057  R4  CHO   462      54.688 208.359  18.456  1.00  0.00            
ATOM   3058  R5  CHO   462      53.338 207.909  16.856  1.00  0.00            
ATOM   3059  C1  CHO   462      56.438 206.159  15.556  1.00  0.00           C
ATOM   3060  C2  CHO   462      57.388 203.309  13.206  1.00  0.00           C
ATOM   3061  ROH CHO   463      16.488 202.459  49.706  1.00  0.00            
ATOM   3062  R1  CHO   463      14.938 202.359  47.356  1.00  0.00            
ATOM   3063  R2  CHO   463      14.788 204.459  45.556  1.00  0.00            
ATOM   3064  R3  CHO   463      15.538 202.559  43.756  1.00  0.00            
ATOM   3065  R4  CHO   463      15.288 205.009  42.156  1.00  0.00            
ATOM   3066  R5  CHO   463      14.338 203.109  41.756  1.00  0.00            
ATOM   3067  C1  CHO   463      16.238 203.559  38.506  1.00  0.00           C
ATOM   3068  C2  CHO   463      13.438 201.309  36.756  1.00  0.00           C
ATOM   3069  ROH CHO   464      93.688  69.459  40.506  1.00  0.00            
ATOM   3070  R1  CHO   464      94.138  68.559  37.856  1.00  0.00            
ATOM   3071  R2  CHO   464      94.188  70.259  35.706  1.00  0.00            
ATOM   3072  R3  CHO   464      96.588  69.109  35.256  1.00  0.00            
ATOM   3073  R4  CHO   464      95.838  70.259  32.656  1.00  0.00            
ATOM   3074  R5  CHO   464      96.438  68.159  33.056  1.00  0.00            
ATOM   3075  C1  CHO   464      99.088  69.159  30.456  1.00  0.00           C
ATOM   3076  C2  CHO   464     100.538  71.509  28.006  1.00  0.00           C
ATOM   3077  ROH CHO   465     104.388 109.459  24.406  1.00  0.00            
ATOM   3078  R1  CHO   465     103.738 110.709  26.856  1.00  0.00            
ATOM   3079  R2  CHO   465     102.138 109.509  28.756  1.00  0.00            
ATOM   3080  R3  CHO   465     104.238 109.959  30.406  1.00  0.00            
ATOM   3081  R4  CHO   465     102.438 108.359  31.956  1.00  0.00            
ATOM   3082  R5  CHO   465     103.288 110.259  32.556  1.00  0.00            
ATOM   3083  C1  CHO   465     104.588 108.059  35.406  1.00  0.00           C
ATOM   3084  C2  CHO   465     102.988 108.559  38.856  1.00  0.00           C
ATOM   3085  ROH CHO   466      19.738 177.109  36.206  1.00  0.00            
ATOM   3086  R1  CHO   466      19.438 175.559  33.856  1.00  0.00            
ATOM   3087  R2  CHO   466      17.088 174.309  33.156  1.00  0.00            
ATOM   3088  R3  CHO   466      17.438 175.709  30.806  1.00  0.00            
ATOM   3089  R4  CHO   466      15.588 173.509  30.156  1.00  0.00            
ATOM   3090  R5  CHO   466      17.438 174.009  29.106  1.00  0.00            
ATOM   3091  C1  CHO   466      14.988 174.359  26.206  1.00  0.00           C
ATOM   3092  C2  CHO   466      12.788 172.059  23.006  1.00  0.00           C
ATOM   3093  ROH CHO   467     208.188 159.859  24.406  1.00  0.00            
ATOM   3094  R1  CHO   467     207.838 160.309  27.156  1.00  0.00            
ATOM   3095  R2  CHO   467     205.388 160.109  28.456  1.00  0.00            
ATOM   3096  R3  CHO   467     206.688 158.359  30.056  1.00  0.00            
ATOM   3097  R4  CHO   467     205.038 159.959  31.856  1.00  0.00            
ATOM   3098  R5  CHO   467     207.188 159.609  32.056  1.00  0.00            
ATOM   3099  C1  CHO   467     206.038 158.209  35.406  1.00  0.00           C
ATOM   3100  C2  CHO   467     206.488 162.209  37.006  1.00  0.00           C
ATOM   3101  ROH CHO   468     131.588 127.009  53.306  1.00  0.00            
ATOM   3102  R1  CHO   468     130.338 127.009  50.756  1.00  0.00            
ATOM   3103  R2  CHO   468     131.688 127.709  48.456  1.00  0.00            
ATOM   3104  R3  CHO   468     130.788 125.309  47.556  1.00  0.00            
ATOM   3105  R4  CHO   468     131.288 126.859  45.106  1.00  0.00            
ATOM   3106  R5  CHO   468     129.388 125.809  45.656  1.00  0.00            
ATOM   3107  C1  CHO   468     130.188 124.059  42.356  1.00  0.00           C
ATOM   3108  C2  CHO   468     129.188 121.809  39.656  1.00  0.00           C
ATOM   3109  ROH CHO   469     149.338 105.159  28.656  1.00  0.00            
ATOM   3110  R1  CHO   469     149.388 103.209  30.706  1.00  0.00            
ATOM   3111  R2  CHO   469     149.988 103.809  33.306  1.00  0.00            
ATOM   3112  R3  CHO   469     147.638 102.559  33.806  1.00  0.00            
ATOM   3113  R4  CHO   469     148.988 102.659  36.406  1.00  0.00            
ATOM   3114  R5  CHO   469     148.188 100.909  35.456  1.00  0.00            
ATOM   3115  C1  CHO   469     146.238 100.809  38.706  1.00  0.00           C
ATOM   3116  C2  CHO   469     142.938  99.459  39.306  1.00  0.00           C
ATOM   3117  ROH CHO   470      59.388  74.859  46.956  1.00  0.00            
ATOM   3118  R1  CHO   470      59.738  75.609  44.256  1.00  0.00            
ATOM   3119  R2  CHO   470      61.638  74.359  42.606  1.00  0.00            
ATOM   3120  R3  CHO   470      59.488  74.009  41.006  1.00  0.00            
ATOM   3121  R4  CHO   470      61.738  74.259  39.156  1.00  0.00            
ATOM   3122  R5  CHO   470      59.888  75.409  39.106  1.00  0.00            
ATOM   3123  C1  CHO   470      59.788  73.859  35.656  1.00  0.00           C
ATOM   3124  C2  CHO   470      58.338  73.259  31.406  1.00  0.00           C
ATOM   3125  ROH CHO   471      99.338 200.159  38.206  1.00  0.00            
ATOM   3126  R1  CHO   471      97.688 200.109  35.906  1.00  0.00            
ATOM   3127  R2  CHO   471      97.538 202.209  34.106  1.00  0.00            
ATOM   3128  R3  CHO   471      98.188 200.309  32.306  1.00  0.00            
ATOM   3129  R4  CHO   471      97.738 202.709  30.706  1.00  0.00            
ATOM   3130  R5  CHO   471      96.788 200.759  30.406  1.00  0.00            
ATOM   3131  C1  CHO   471      98.388 201.209  27.006  1.00  0.00           C
ATOM   3132  C2  CHO   471      96.938 202.709  23.856  1.00  0.00           C
ATOM   3133  ROH CHO   472      39.988 158.309  16.106  1.00  0.00            
ATOM   3134  R1  CHO   472      40.988 158.259  18.756  1.00  0.00            
ATOM   3135  R2  CHO   472      39.638 159.559  20.856  1.00  0.00            
ATOM   3136  R3  CHO   472      39.788 157.059  22.006  1.00  0.00            
ATOM   3137  R4  CHO   472      39.888 158.959  24.256  1.00  0.00            
ATOM   3138  R5  CHO   472      41.288 157.359  23.806  1.00  0.00            
ATOM   3139  C1  CHO   472      40.138 156.309  27.306  1.00  0.00           C
ATOM   3140  C2  CHO   472      41.188 152.409  29.506  1.00  0.00           C
ATOM   3141  ROH CHO   473     119.338  85.309  41.556  1.00  0.00            
ATOM   3142  R1  CHO   473     119.388  83.109  39.806  1.00  0.00            
ATOM   3143  R2  CHO   473     118.188  83.159  37.306  1.00  0.00            
ATOM   3144  R3  CHO   473     120.688  82.409  36.456  1.00  0.00            
ATOM   3145  R4  CHO   473     118.938  82.009  34.106  1.00  0.00            
ATOM   3146  R5  CHO   473     120.288  80.559  35.006  1.00  0.00            
ATOM   3147  C1  CHO   473     121.688  80.659  31.456  1.00  0.00           C
ATOM   3148  C2  CHO   473     123.038  79.409  27.256  1.00  0.00           C
ATOM   3149  ROH CHO   474     113.738 157.759  33.556  1.00  0.00            
ATOM   3150  R1  CHO   474     114.388 155.659  35.356  1.00  0.00            
ATOM   3151  R2  CHO   474     115.838 156.059  37.606  1.00  0.00            
ATOM   3152  R3  CHO   474     113.738 154.859  38.806  1.00  0.00            
ATOM   3153  R4  CHO   474     115.438 155.759  41.056  1.00  0.00            
ATOM   3154  R5  CHO   474     114.688 153.759  40.706  1.00  0.00            
ATOM   3155  C1  CHO   474     113.188 154.459  44.156  1.00  0.00           C
ATOM   3156  C2  CHO   474     110.238 154.759  46.556  1.00  0.00           C
ATOM   3157  ROH CHO   475     202.438  45.609  53.056  1.00  0.00            
ATOM   3158  R1  CHO   475     201.188  46.359  50.656  1.00  0.00            
ATOM   3159  R2  CHO   475     201.738  45.109  48.256  1.00  0.00            
ATOM   3160  R3  CHO   475     199.038  44.709  48.156  1.00  0.00            
ATOM   3161  R4  CHO   475     199.888  44.759  45.356  1.00  0.00            
ATOM   3162  R5  CHO   475     198.338  46.009  46.256  1.00  0.00            
ATOM   3163  C1  CHO   475     196.238  44.209  43.606  1.00  0.00           C
ATOM   3164  C2  CHO   475     195.138  42.259  40.356  1.00  0.00           C
ATOM   3165  ROH CHO   476     163.488 187.009  51.556  1.00  0.00            
ATOM   3166  R1  CHO   476     162.438 187.059  48.956  1.00  0.00            
ATOM   3167  R2  CHO   476     163.138 189.009  47.106  1.00  0.00            
ATOM   3168  R3  CHO   476     163.688 186.809  45.556  1.00  0.00            
ATOM   3169  R4  CHO   476     163.938 189.109  43.756  1.00  0.00            
ATOM   3170  R5  CHO   476     162.738 187.309  43.456  1.00  0.00            
ATOM   3171  C1  CHO   476     164.938 187.109  40.356  1.00  0.00           C
ATOM   3172  C2  CHO   476     163.788 186.409  36.256  1.00  0.00           C
ATOM   3173  ROH CHO   477     225.788   2.959  20.056  1.00  0.00            
ATOM   3174  R1  CHO   477     226.388   3.509  22.756  1.00  0.00            
ATOM   3175  R2  CHO   477     225.838   5.959  23.956  1.00  0.00            
ATOM   3176  R3  CHO   477     224.488   4.409  25.706  1.00  0.00            
ATOM   3177  R4  CHO   477     224.738   7.009  27.056  1.00  0.00            
ATOM   3178  R5  CHO   477     225.338   5.109  27.856  1.00  0.00            
ATOM   3179  C1  CHO   477     222.788   6.209  30.506  1.00  0.00           C
ATOM   3180  C2  CHO   477     220.488   8.609  29.756  1.00  0.00           C
ATOM   3181  ROH CHO   478      33.288  63.859  46.506  1.00  0.00            
ATOM   3182  R1  CHO   478      32.338  64.309  43.906  1.00  0.00            
ATOM   3183  R2  CHO   478      33.688  65.909  42.106  1.00  0.00            
ATOM   3184  R3  CHO   478      33.438  63.709  40.506  1.00  0.00            
ATOM   3185  R4  CHO   478      32.288  65.859  38.956  1.00  0.00            
ATOM   3186  R5  CHO   478      31.338  63.959  39.406  1.00  0.00            
ATOM   3187  C1  CHO   478      31.238  63.809  35.606  1.00  0.00           C
ATOM   3188  C2  CHO   478      30.338  66.159  32.956  1.00  0.00           C
ATOM   3189  ROH CHO   479      46.838  15.159  24.956  1.00  0.00            
ATOM   3190  R1  CHO   479      45.788  16.259  22.556  1.00  0.00            
ATOM   3191  R2  CHO   479      47.238  17.859  20.906  1.00  0.00            
ATOM   3192  R3  CHO   479      46.488  16.059  19.006  1.00  0.00            
ATOM   3193  R4  CHO   479      47.088  18.559  17.506  1.00  0.00            
ATOM   3194  R5  CHO   479      45.238  17.359  17.406  1.00  0.00            
ATOM   3195  C1  CHO   479      46.288  17.259  13.756  1.00  0.00           C
ATOM   3196  C2  CHO   479      44.638  16.609  10.056  1.00  0.00           C
ATOM   3197  ROH CHO   480     154.338  58.009  23.406  1.00  0.00            
ATOM   3198  R1  CHO   480     154.088  56.409  25.756  1.00  0.00            
ATOM   3199  R2  CHO   480     153.938  57.559  28.256  1.00  0.00            
ATOM   3200  R3  CHO   480     151.638  56.059  28.406  1.00  0.00            
ATOM   3201  R4  CHO   480     152.288  56.759  31.206  1.00  0.00            
ATOM   3202  R5  CHO   480     151.938  54.759  30.406  1.00  0.00            
ATOM   3203  C1  CHO   480     149.188  54.909  33.056  1.00  0.00           C
ATOM   3204  C2  CHO   480     147.088  57.659  34.656  1.00  0.00           C
ATOM   3205  ROH CHO   481     138.688 177.109  24.706  1.00  0.00            
ATOM   3206  R1  CHO   481     140.338 175.409  23.156  1.00  0.00            
ATOM   3207  R2  CHO   481     140.988 176.009  20.506  1.00  0.00            
ATOM   3208  R3  CHO   481     143.538 175.759  21.406  1.00  0.00            
ATOM   3209  R4  CHO   481     143.638 175.109  18.556  1.00  0.00            
ATOM   3210  R5  CHO   481     144.388 173.859  20.206  1.00  0.00            
ATOM   3211  C1  CHO   481     147.638 174.359  18.206  1.00  0.00           C
ATOM   3212  C2  CHO   481     151.288 174.559  17.756  1.00  0.00           C
ATOM   3213  ROH CHO   482     140.638  11.709  32.906  1.00  0.00            
ATOM   3214  R1  CHO   482     141.188  11.609  30.106  1.00  0.00            
ATOM   3215  R2  CHO   482     139.438  12.609  28.256  1.00  0.00            
ATOM   3216  R3  CHO   482     141.638  14.009  27.406  1.00  0.00            
ATOM   3217  R4  CHO   482     140.038  13.709  25.006  1.00  0.00            
ATOM   3218  R5  CHO   482     142.138  13.159  25.256  1.00  0.00            
ATOM   3219  C1  CHO   482     142.438  15.659  22.356  1.00  0.00           C
ATOM   3220  C2  CHO   482     142.188  19.009  19.756  1.00  0.00           C
ATOM   3221  ROH CHO   483      86.138 110.209  55.556  1.00  0.00            
ATOM   3222  R1  CHO   483      87.738 109.459  53.356  1.00  0.00            
ATOM   3223  R2  CHO   483      90.488 109.509  53.456  1.00  0.00            
ATOM   3224  R3  CHO   483      90.238 106.959  52.606  1.00  0.00            
ATOM   3225  R4  CHO   483      93.138 107.309  52.956  1.00  0.00            
ATOM   3226  R5  CHO   483      92.138 106.559  51.156  1.00  0.00            
ATOM   3227  C1  CHO   483      94.438 103.609  51.906  1.00  0.00           C
ATOM   3228  C2  CHO   483      94.038  99.709  52.906  1.00  0.00           C
ATOM   3229  ROH CHO   484     218.688  72.659  46.806  1.00  0.00            
ATOM   3230  R1  CHO   484     219.938  71.509  44.556  1.00  0.00            
ATOM   3231  R2  CHO   484     218.538  70.409  42.456  1.00  0.00            
ATOM   3232  R3  CHO   484     220.088  72.109  40.956  1.00  0.00            
ATOM   3233  R4  CHO   484     218.638  70.509  39.006  1.00  0.00            
ATOM   3234  R5  CHO   484     220.788  70.809  39.106  1.00  0.00            
ATOM   3235  C1  CHO   484     220.188  72.159  35.606  1.00  0.00           C
ATOM   3236  C2  CHO   484     219.788  73.459  31.406  1.00  0.00           C
ATOM   3237  ROH CHO   485      29.488  35.509  26.106  1.00  0.00            
ATOM   3238  R1  CHO   485      30.038  36.559  23.506  1.00  0.00            
ATOM   3239  R2  CHO   485      31.288  35.109  21.556  1.00  0.00            
ATOM   3240  R3  CHO   485      29.088  35.759  20.106  1.00  0.00            
ATOM   3241  R4  CHO   485      31.288  35.659  18.106  1.00  0.00            
ATOM   3242  R5  CHO   485      29.888  37.309  18.456  1.00  0.00            
ATOM   3243  C1  CHO   485      29.188  36.609  14.756  1.00  0.00           C
ATOM   3244  C2  CHO   485      32.738  37.209  12.706  1.00  0.00           C
ATOM   3245  ROH CHO   486      56.538  58.059  18.006  1.00  0.00            
ATOM   3246  R1  CHO   486      55.588  57.559  20.606  1.00  0.00            
ATOM   3247  R2  CHO   486      57.138  58.009  22.856  1.00  0.00            
ATOM   3248  R3  CHO   486      55.038  59.509  23.606  1.00  0.00            
ATOM   3249  R4  CHO   486      56.438  58.959  26.106  1.00  0.00            
ATOM   3250  R5  CHO   486      54.338  58.559  25.706  1.00  0.00            
ATOM   3251  C1  CHO   486      54.038  60.909  28.706  1.00  0.00           C
ATOM   3252  C2  CHO   486      56.188  60.059  32.006  1.00  0.00           C
ATOM   3253  ROH CHO   487      10.588 168.109  38.056  1.00  0.00            
ATOM   3254  R1  CHO   487       9.338 167.059  35.756  1.00  0.00            
ATOM   3255  R2  CHO   487       7.838 168.609  34.056  1.00  0.00            
ATOM   3256  R3  CHO   487       9.488 167.559  32.156  1.00  0.00            
ATOM   3257  R4  CHO   487       6.988 168.059  30.756  1.00  0.00            
ATOM   3258  R5  CHO   487       8.088 166.159  30.856  1.00  0.00            
ATOM   3259  C1  CHO   487       8.038 166.709  27.056  1.00  0.00           C
ATOM   3260  C2  CHO   487       9.088 167.759  23.256  1.00  0.00           C
ATOM   3261  ROH CHO   488      83.188 202.409  24.506  1.00  0.00            
ATOM   3262  R1  CHO   488      83.288 203.859  26.956  1.00  0.00            
ATOM   3263  R2  CHO   488      81.538 203.459  29.006  1.00  0.00            
ATOM   3264  R3  CHO   488      83.788 203.109  30.456  1.00  0.00            
ATOM   3265  R4  CHO   488      81.788 203.909  32.406  1.00  0.00            
ATOM   3266  R5  CHO   488      83.738 204.809  32.106  1.00  0.00            
ATOM   3267  C1  CHO   488      84.088 203.809  35.756  1.00  0.00           C
ATOM   3268  C2  CHO   488      83.988 205.209  39.556  1.00  0.00           C
ATOM   3269  ROH CHO   489       3.738  99.709  50.856  1.00  0.00            
ATOM   3270  R1  CHO   489       4.988  99.159  48.356  1.00  0.00            
ATOM   3271  R2  CHO   489       4.738  96.709  47.056  1.00  0.00            
ATOM   3272  R3  CHO   489       3.938  98.259  45.006  1.00  0.00            
ATOM   3273  R4  CHO   489       5.538  96.159  43.756  1.00  0.00            
ATOM   3274  R5  CHO   489       5.788  98.309  43.506  1.00  0.00            
ATOM   3275  C1  CHO   489       5.238  97.309  39.856  1.00  0.00           C
ATOM   3276  C2  CHO   489       5.438  98.209  35.756  1.00  0.00           C
ATOM   3277  ROH CHO   490     105.788 229.909  18.356  1.00  0.00            
ATOM   3278  R1  CHO   490     104.238 227.609  17.706  1.00  0.00            
ATOM   3279  R2  CHO   490     102.338 226.559  19.456  1.00  0.00            
ATOM   3280  R3  CHO   490     100.738 226.809  17.256  1.00  0.00            
ATOM   3281  R4  CHO   490      99.838 224.359  18.556  1.00  0.00            
ATOM   3282  R5  CHO   490     100.438 224.609  16.456  1.00  0.00            
ATOM   3283  C1  CHO   490      96.888 223.309  16.006  1.00  0.00           C
ATOM   3284  C2  CHO   490      96.888 221.409  12.156  1.00  0.00           C
ATOM   3285  ROH CHO   491     215.638 103.009  24.406  1.00  0.00            
ATOM   3286  R1  CHO   491     214.638 105.609  23.956  1.00  0.00            
ATOM   3287  R2  CHO   491     213.438 106.359  21.556  1.00  0.00            
ATOM   3288  R3  CHO   491     211.438 107.159  23.206  1.00  0.00            
ATOM   3289  R4  CHO   491     211.038 108.709  20.806  1.00  0.00            
ATOM   3290  R5  CHO   491     211.188 109.509  22.806  1.00  0.00            
ATOM   3291  C1  CHO   491     207.738 110.809  21.856  1.00  0.00           C
ATOM   3292  C2  CHO   491     206.938 112.559  19.206  1.00  0.00           C
ATOM   3293  ROH CHO   492     193.788  22.059  49.956  1.00  0.00            
ATOM   3294  R1  CHO   492     195.488  19.809  49.956  1.00  0.00            
ATOM   3295  R2  CHO   492     198.238  19.959  49.806  1.00  0.00            
ATOM   3296  R3  CHO   492     198.138  18.459  52.106  1.00  0.00            
ATOM   3297  R4  CHO   492     200.688  17.709  50.806  1.00  0.00            
ATOM   3298  R5  CHO   492     199.088  16.359  51.456  1.00  0.00            
ATOM   3299  C1  CHO   492     201.988  15.009  53.506  1.00  0.00           C
ATOM   3300  C2  CHO   492     205.238  12.509  53.056  1.00  0.00           C
ATOM   3301  ROH CHO   493      98.338  56.759  41.306  1.00  0.00            
ATOM   3302  R1  CHO   493      98.388  55.159  43.656  1.00  0.00            
ATOM   3303  R2  CHO   493      99.638  55.909  45.956  1.00  0.00            
ATOM   3304  R3  CHO   493      97.238  55.409  47.056  1.00  0.00            
ATOM   3305  R4  CHO   493      98.838  56.409  49.306  1.00  0.00            
ATOM   3306  R5  CHO   493      97.738  54.559  49.256  1.00  0.00            
ATOM   3307  C1  CHO   493      96.088  56.209  52.256  1.00  0.00           C
ATOM   3308  C2  CHO   493      96.138  58.559  55.606  1.00  0.00           C
ATOM   3309  ROH CHO   494     166.638 218.409  53.656  1.00  0.00            
ATOM   3310  R1  CHO   494     167.288 219.709  51.206  1.00  0.00            
ATOM   3311  R2  CHO   494     169.388 218.909  49.656  1.00  0.00            
ATOM   3312  R3  CHO   494     167.488 218.709  47.706  1.00  0.00            
ATOM   3313  R4  CHO   494     169.938 219.309  46.256  1.00  0.00            
ATOM   3314  R5  CHO   494     168.038 220.409  46.156  1.00  0.00            
ATOM   3315  C1  CHO   494     168.438 219.359  42.456  1.00  0.00           C
ATOM   3316  C2  CHO   494     170.188 220.109  39.206  1.00  0.00           C
ATOM   3317  ROH CHO   495     129.338 141.959  37.906  1.00  0.00            
ATOM   3318  R1  CHO   495     129.438 141.159  40.606  1.00  0.00            
ATOM   3319  R2  CHO   495     131.838 140.959  42.006  1.00  0.00            
ATOM   3320  R3  CHO   495     130.588 142.659  43.756  1.00  0.00            
ATOM   3321  R4  CHO   495     132.538 141.209  45.356  1.00  0.00            
ATOM   3322  R5  CHO   495     130.388 141.359  45.756  1.00  0.00            
ATOM   3323  C1  CHO   495     131.738 142.859  48.956  1.00  0.00           C
ATOM   3324  C2  CHO   495     131.438 142.309  52.406  1.00  0.00           C
ATOM   3325  ROH CHO   496     186.888  89.859  41.206  1.00  0.00            
ATOM   3326  R1  CHO   496     185.088  89.509  39.006  1.00  0.00            
ATOM   3327  R2  CHO   496     182.838  91.059  38.706  1.00  0.00            
ATOM   3328  R3  CHO   496     183.888  91.559  36.256  1.00  0.00            
ATOM   3329  R4  CHO   496     181.088  92.409  36.006  1.00  0.00            
ATOM   3330  R5  CHO   496     182.138  91.059  34.706  1.00  0.00            
ATOM   3331  C1  CHO   496     181.138  93.709  32.206  1.00  0.00           C
ATOM   3332  C2  CHO   496     180.538  95.159  28.056  1.00  0.00           C
ATOM   3333  ROH CHO   497      44.188 175.709  42.156  1.00  0.00            
ATOM   3334  R1  CHO   497      44.438 174.709  39.506  1.00  0.00            
ATOM   3335  R2  CHO   497      42.838 175.659  37.456  1.00  0.00            
ATOM   3336  R3  CHO   497      45.238 176.059  36.256  1.00  0.00            
ATOM   3337  R4  CHO   497      43.438 175.309  34.056  1.00  0.00            
ATOM   3338  R5  CHO   497      45.338 174.359  34.556  1.00  0.00            
ATOM   3339  C1  CHO   497      46.038 175.459  30.956  1.00  0.00           C
ATOM   3340  C2  CHO   497      47.038 178.359  28.356  1.00  0.00           C
ATOM   3341  ROH CHO   498       1.038 154.459  36.306  1.00  0.00            
ATOM   3342  R1  CHO   498       2.138 153.409  33.906  1.00  0.00            
ATOM   3343  R2  CHO   498       0.588 153.009  31.606  1.00  0.00            
ATOM   3344  R3  CHO   498       2.538 154.559  30.456  1.00  0.00            
ATOM   3345  R4  CHO   498       1.138 153.259  28.206  1.00  0.00            
ATOM   3346  R5  CHO   498       3.288 153.259  28.606  1.00  0.00            
ATOM   3347  C1  CHO   498       3.238 154.859  25.106  1.00  0.00           C
ATOM   3348  C2  CHO   498       1.338 154.459  21.506  1.00  0.00           C
ATOM   3349  ROH CHO   499     176.838  49.959  57.406  1.00  0.00            
ATOM   3350  R1  CHO   499     177.538  50.609  54.756  1.00  0.00            
ATOM   3351  R2  CHO   499     178.738  48.809  53.056  1.00  0.00            
ATOM   3352  R3  CHO   499     176.638  49.409  51.406  1.00  0.00            
ATOM   3353  R4  CHO   499     178.488  47.909  49.706  1.00  0.00            
ATOM   3354  R5  CHO   499     177.638  49.909  49.306  1.00  0.00            
ATOM   3355  C1  CHO   499     176.388  48.009  46.256  1.00  0.00           C
ATOM   3356  C2  CHO   499     176.138  48.409  42.306  1.00  0.00           C
ATOM   3357  ROH CHO   500       6.688  27.709   9.106  1.00  0.00            
ATOM   3358  R1  CHO   500       4.788  26.659  10.956  1.00  0.00            
ATOM   3359  R2  CHO   500       4.038  27.959  13.256  1.00  0.00            
ATOM   3360  R3  CHO   500       1.538  27.609  12.256  1.00  0.00            
ATOM   3361  R4  CHO   500       1.138  27.709  15.156  1.00  0.00            
ATOM   3362  R5  CHO   500       0.488  26.159  13.806  1.00  0.00            
ATOM   3363  C1  CHO   500      -2.862  27.209  15.306  1.00  0.00           C
ATOM   3364  C2  CHO   500      -5.812  26.209  14.506  1.00  0.00           C
ATOM   3365  ROH CHO   501     205.138 220.459  35.006  1.00  0.00            
ATOM   3366  R1  CHO   501     204.288 221.759  32.656  1.00  0.00            
ATOM   3367  R2  CHO   501     206.038 222.359  30.606  1.00  0.00            
ATOM   3368  R3  CHO   501     204.188 221.009  29.106  1.00  0.00            
ATOM   3369  R4  CHO   501     205.788 222.509  27.156  1.00  0.00            
ATOM   3370  R5  CHO   501     203.638 222.509  27.306  1.00  0.00            
ATOM   3371  C1  CHO   501     203.988 221.259  23.706  1.00  0.00           C
ATOM   3372  C2  CHO   501     204.388 222.959  20.756  1.00  0.00           C
ATOM   3373  ROH CHO   502      98.488 101.759  52.056  1.00  0.00            
ATOM   3374  R1  CHO   502     101.138 100.759  51.806  1.00  0.00            
ATOM   3375  R2  CHO   502     102.738 100.259  54.006  1.00  0.00            
ATOM   3376  R3  CHO   502     102.938  97.809  52.856  1.00  0.00            
ATOM   3377  R4  CHO   502     105.638  98.409  53.856  1.00  0.00            
ATOM   3378  R5  CHO   502     105.088  97.809  51.856  1.00  0.00            
ATOM   3379  C1  CHO   502     107.538  95.009  52.706  1.00  0.00           C
ATOM   3380  C2  CHO   502     111.188  93.159  54.956  1.00  0.00           C
ATOM   3381  ROH CHO   503      63.338 149.609  23.856  1.00  0.00            
ATOM   3382  R1  CHO   503      63.938 147.309  22.356  1.00  0.00            
ATOM   3383  R2  CHO   503      62.188 145.159  22.156  1.00  0.00            
ATOM   3384  R3  CHO   503      62.538 145.559  19.506  1.00  0.00            
ATOM   3385  R4  CHO   503      61.338 142.859  19.706  1.00  0.00            
ATOM   3386  R5  CHO   503      63.188 143.409  18.656  1.00  0.00            
ATOM   3387  C1  CHO   503      61.138 141.909  15.756  1.00  0.00           C
ATOM   3388  C2  CHO   503      60.738 141.209  11.106  1.00  0.00           C
ATOM   3389  ROH CHO   504     155.038 117.209  28.656  1.00  0.00            
ATOM   3390  R1  CHO   504     155.638 116.959  31.406  1.00  0.00            
ATOM   3391  R2  CHO   504     156.488 119.109  32.956  1.00  0.00            
ATOM   3392  R3  CHO   504     154.388 118.359  34.556  1.00  0.00            
ATOM   3393  R4  CHO   504     156.388 119.409  36.406  1.00  0.00            
ATOM   3394  R5  CHO   504     155.438 117.459  36.506  1.00  0.00            
ATOM   3395  C1  CHO   504     154.388 118.859  39.906  1.00  0.00           C
ATOM   3396  C2  CHO   504     156.188 120.759  43.006  1.00  0.00           C
ATOM   3397  ROH CHO   505      50.688 141.209  35.406  1.00  0.00            
ATOM   3398  R1  CHO   505      51.088 139.659  37.756  1.00  0.00            
ATOM   3399  R2  CHO   505      52.238 140.709  40.056  1.00  0.00            
ATOM   3400  R3  CHO   505      49.988 139.759  41.206  1.00  0.00            
ATOM   3401  R4  CHO   505      51.938 139.909  43.406  1.00  0.00            
ATOM   3402  R5  CHO   505      50.788 138.159  42.806  1.00  0.00            
ATOM   3403  C1  CHO   505      49.638 138.509  46.456  1.00  0.00           C
ATOM   3404  C2  CHO   505      50.788 137.559  51.206  1.00  0.00           C
ATOM   3405  ROH CHO   506     110.038 205.809  26.006  1.00  0.00            
ATOM   3406  R1  CHO   506     111.538 205.509  28.406  1.00  0.00            
ATOM   3407  R2  CHO   506     111.088 207.109  30.656  1.00  0.00            
ATOM   3408  R3  CHO   506     110.838 204.659  31.856  1.00  0.00            
ATOM   3409  R4  CHO   506     110.888 206.659  34.056  1.00  0.00            
ATOM   3410  R5  CHO   506     112.138 204.859  33.856  1.00  0.00            
ATOM   3411  C1  CHO   506     110.488 204.109  37.206  1.00  0.00           C
ATOM   3412  C2  CHO   506     112.488 203.759  40.656  1.00  0.00           C
ATOM   3413  ROH CHO   507     117.788 101.509  30.156  1.00  0.00            
ATOM   3414  R1  CHO   507     119.688 102.559  31.956  1.00  0.00            
ATOM   3415  R2  CHO   507     118.938 104.059  34.156  1.00  0.00            
ATOM   3416  R3  CHO   507     120.388 102.209  35.506  1.00  0.00            
ATOM   3417  R4  CHO   507     120.238 104.509  37.306  1.00  0.00            
ATOM   3418  R5  CHO   507     122.038 103.509  36.656  1.00  0.00            
ATOM   3419  C1  CHO   507     122.388 103.059  40.456  1.00  0.00           C
ATOM   3420  C2  CHO   507     123.088 104.309  42.556  1.00  0.00           C
ATOM   3421  ROH CHO   508     124.638 108.809  59.106  1.00  0.00            
ATOM   3422  R1  CHO   508     121.838 109.209  58.956  1.00  0.00            
ATOM   3423  R2  CHO   508     120.438 109.259  56.606  1.00  0.00            
ATOM   3424  R3  CHO   508     118.938 107.359  57.806  1.00  0.00            
ATOM   3425  R4  CHO   508     117.338 108.259  55.506  1.00  0.00            
ATOM   3426  R5  CHO   508     116.688 108.159  57.606  1.00  0.00            
ATOM   3427  C1  CHO   508     114.088 105.859  56.006  1.00  0.00           C
ATOM   3428  C2  CHO   508     110.088 105.709  56.156  1.00  0.00           C
ATOM   3429  ROH CHO   509     194.388 170.559  38.756  1.00  0.00            
ATOM   3430  R1  CHO   509     193.288 171.659  41.106  1.00  0.00            
ATOM   3431  R2  CHO   509     192.088 170.159  43.056  1.00  0.00            
ATOM   3432  R3  CHO   509     193.888 171.409  44.656  1.00  0.00            
ATOM   3433  R4  CHO   509     191.838 170.409  46.506  1.00  0.00            
ATOM   3434  R5  CHO   509     192.588 172.459  46.356  1.00  0.00            
ATOM   3435  C1  CHO   509     193.388 171.709  50.006  1.00  0.00           C
ATOM   3436  C2  CHO   509     190.188 171.809  53.006  1.00  0.00           C
ATOM   3437  ROH CHO   510      46.138  97.259  45.806  1.00  0.00            
ATOM   3438  R1  CHO   510      47.788  97.909  43.606  1.00  0.00            
ATOM   3439  R2  CHO   510      49.038  96.009  42.056  1.00  0.00            
ATOM   3440  R3  CHO   510      47.738  97.309  40.006  1.00  0.00            
ATOM   3441  R4  CHO   510      49.438  95.309  38.656  1.00  0.00            
ATOM   3442  R5  CHO   510      49.388  97.459  38.256  1.00  0.00            
ATOM   3443  C1  CHO   510      48.488  96.109  34.806  1.00  0.00           C
ATOM   3444  C2  CHO   510      49.638  93.809  32.056  1.00  0.00           C
ATOM   3445  ROH CHO   511     172.738 138.609  55.806  1.00  0.00            
ATOM   3446  R1  CHO   511     172.288 138.009  53.106  1.00  0.00            
ATOM   3447  R2  CHO   511     174.288 138.359  51.206  1.00  0.00            
ATOM   3448  R3  CHO   511     173.738 135.759  50.606  1.00  0.00            
ATOM   3449  R4  CHO   511     174.038 137.009  48.006  1.00  0.00            
ATOM   3450  R5  CHO   511     172.338 135.859  48.706  1.00  0.00            
ATOM   3451  C1  CHO   511     173.338 133.809  45.656  1.00  0.00           C
ATOM   3452  C2  CHO   511     174.188 134.559  42.556  1.00  0.00           C
ATOM   3453  ROH CHO   512       8.088 160.909  20.756  1.00  0.00            
ATOM   3454  R1  CHO   512       9.888 161.309  22.906  1.00  0.00            
ATOM   3455  R2  CHO   512       9.138 162.559  25.256  1.00  0.00            
ATOM   3456  R3  CHO   512      10.088 160.309  26.406  1.00  0.00            
ATOM   3457  R4  CHO   512       8.488 161.559  28.506  1.00  0.00            
ATOM   3458  R5  CHO   512      10.588 160.909  28.656  1.00  0.00            
ATOM   3459  C1  CHO   512       9.038 158.809  31.456  1.00  0.00           C
ATOM   3460  C2  CHO   512      10.538 157.609  35.306  1.00  0.00           C
ATOM   3461  ROH CHO   513      45.988 209.859  38.306  1.00  0.00            
ATOM   3462  R1  CHO   513      46.088 209.359  35.506  1.00  0.00            
ATOM   3463  R2  CHO   513      45.088 207.009  34.406  1.00  0.00            
ATOM   3464  R3  CHO   513      43.638 208.759  32.856  1.00  0.00            
ATOM   3465  R4  CHO   513      43.938 206.359  31.206  1.00  0.00            
ATOM   3466  R5  CHO   513      44.488 208.359  30.656  1.00  0.00            
ATOM   3467  C1  CHO   513      41.938 207.559  27.906  1.00  0.00           C
ATOM   3468  C2  CHO   513      39.038 205.659  26.456  1.00  0.00           C
ATOM   3469  ROH CHO   514     115.288  44.159  27.756  1.00  0.00            
ATOM   3470  R1  CHO   514     114.538  46.709  28.706  1.00  0.00            
ATOM   3471  R2  CHO   514     111.988  47.309  29.656  1.00  0.00            
ATOM   3472  R3  CHO   514     113.338  48.109  31.856  1.00  0.00            
ATOM   3473  R4  CHO   514     110.538  48.709  32.406  1.00  0.00            
ATOM   3474  R5  CHO   514     112.238  50.109  32.556  1.00  0.00            
ATOM   3475  C1  CHO   514     110.938  50.309  36.156  1.00  0.00           C
ATOM   3476  C2  CHO   514     109.288  52.309  39.456  1.00  0.00           C
ATOM   3477  ROH CHO   515     112.138 145.659  34.356  1.00  0.00            
ATOM   3478  R1  CHO   515     110.638 145.509  36.706  1.00  0.00            
ATOM   3479  R2  CHO   515     111.238 143.709  38.756  1.00  0.00            
ATOM   3480  R3  CHO   515     111.288 145.959  40.306  1.00  0.00            
ATOM   3481  R4  CHO   515     110.888 143.759  42.156  1.00  0.00            
ATOM   3482  R5  CHO   515     109.688 145.559  42.006  1.00  0.00            
ATOM   3483  C1  CHO   515     110.738 145.859  45.656  1.00  0.00           C
ATOM   3484  C2  CHO   515     109.488 147.159  49.406  1.00  0.00           C
ATOM   3485  ROH CHO   516      45.888 149.359  29.506  1.00  0.00            
ATOM   3486  R1  CHO   516      48.138 149.959  27.906  1.00  0.00            
ATOM   3487  R2  CHO   516      48.388 149.159  25.256  1.00  0.00            
ATOM   3488  R3  CHO   516      48.838 151.809  24.856  1.00  0.00            
ATOM   3489  R4  CHO   516      49.238 150.559  22.256  1.00  0.00            
ATOM   3490  R5  CHO   516      50.638 151.859  23.306  1.00  0.00            
ATOM   3491  C1  CHO   516      50.188 153.909  20.106  1.00  0.00           C
ATOM   3492  C2  CHO   516      52.188 153.259  18.256  1.00  0.00           C
ATOM   3493  ROH CHO   517     190.638 126.159  24.706  1.00  0.00            
ATOM   3494  R1  CHO   517     190.488 125.109  27.306  1.00  0.00            
ATOM   3495  R2  CHO   517     189.988 122.409  27.806  1.00  0.00            
ATOM   3496  R3  CHO   517     192.288 122.609  29.256  1.00  0.00            
ATOM   3497  R4  CHO   517     190.888 120.259  30.356  1.00  0.00            
ATOM   3498  R5  CHO   517     191.638 122.009  31.456  1.00  0.00            
ATOM   3499  C1  CHO   517     193.538 119.159  33.206  1.00  0.00           C
ATOM   3500  C2  CHO   517     195.138 117.309  36.406  1.00  0.00           C
ATOM   3501  ROH CHO   518     187.938 208.809  20.956  1.00  0.00            
ATOM   3502  R1  CHO   518     188.488 208.959  23.706  1.00  0.00            
ATOM   3503  R2  CHO   518     187.988 211.259  25.206  1.00  0.00            
ATOM   3504  R3  CHO   518     186.588 209.559  26.756  1.00  0.00            
ATOM   3505  R4  CHO   518     188.088 211.209  28.656  1.00  0.00            
ATOM   3506  R5  CHO   518     188.088 209.059  28.556  1.00  0.00            
ATOM   3507  C1  CHO   518     186.838 209.609  32.106  1.00  0.00           C
ATOM   3508  C2  CHO   518     186.138 210.459  35.706  1.00  0.00           C
ATOM   3509  ROH CHO   519     168.338 206.909  30.906  1.00  0.00            
ATOM   3510  R1  CHO   519     167.838 208.459  28.606  1.00  0.00            
ATOM   3511  R2  CHO   519     166.388 210.859  28.706  1.00  0.00            
ATOM   3512  R3  CHO   519     168.588 211.809  27.456  1.00  0.00            
ATOM   3513  R4  CHO   519     166.338 213.159  26.106  1.00  0.00            
ATOM   3514  R5  CHO   519     167.938 212.059  25.156  1.00  0.00            
ATOM   3515  C1  CHO   519     168.388 215.409  23.456  1.00  0.00           C
ATOM   3516  C2  CHO   519     168.188 216.709  19.506  1.00  0.00           C
ATOM   3517  ROH CHO   520     143.638 203.459  34.706  1.00  0.00            
ATOM   3518  R1  CHO   520     143.438 202.559  37.406  1.00  0.00            
ATOM   3519  R2  CHO   520     145.388 203.159  39.306  1.00  0.00            
ATOM   3520  R3  CHO   520     143.238 204.109  40.706  1.00  0.00            
ATOM   3521  R4  CHO   520     145.338 203.809  42.706  1.00  0.00            
ATOM   3522  R5  CHO   520     143.338 202.959  42.756  1.00  0.00            
ATOM   3523  C1  CHO   520     143.338 205.009  45.956  1.00  0.00           C
ATOM   3524  C2  CHO   520     142.588 205.209  49.906  1.00  0.00           C
ATOM   3525  ROH CHO   521     227.338  44.909  46.056  1.00  0.00            
ATOM   3526  R1  CHO   521     226.238  46.109  43.756  1.00  0.00            
ATOM   3527  R2  CHO   521     227.438  45.859  41.256  1.00  0.00            
ATOM   3528  R3  CHO   521     224.938  44.959  40.556  1.00  0.00            
ATOM   3529  R4  CHO   521     226.188  45.809  38.006  1.00  0.00            
ATOM   3530  R5  CHO   521     224.238  46.459  38.806  1.00  0.00            
ATOM   3531  C1  CHO   521     223.188  44.909  35.456  1.00  0.00           C
ATOM   3532  C2  CHO   521     224.288  42.409  32.356  1.00  0.00           C
ATOM   3533  ROH CHO   522     130.188  73.409  54.556  1.00  0.00            
ATOM   3534  R1  CHO   522     132.238  72.809  52.656  1.00  0.00            
ATOM   3535  R2  CHO   522     131.688  71.659  50.206  1.00  0.00            
ATOM   3536  R3  CHO   522     133.038  73.809  49.256  1.00  0.00            
ATOM   3537  R4  CHO   522     132.538  72.159  46.906  1.00  0.00            
ATOM   3538  R5  CHO   522     134.488  72.909  47.556  1.00  0.00            
ATOM   3539  C1  CHO   522     134.338  74.459  44.106  1.00  0.00           C
ATOM   3540  C2  CHO   522     133.838  76.609  39.656  1.00  0.00           C
ATOM   3541  ROH CHO   523      45.238  73.409  26.906  1.00  0.00            
ATOM   3542  R1  CHO   523      44.538  72.909  24.256  1.00  0.00            
ATOM   3543  R2  CHO   523      45.938  74.009  22.106  1.00  0.00            
ATOM   3544  R3  CHO   523      46.088  71.409  21.306  1.00  0.00            
ATOM   3545  R4  CHO   523      46.688  72.909  18.906  1.00  0.00            
ATOM   3546  R5  CHO   523      45.138  71.359  19.106  1.00  0.00            
ATOM   3547  C1  CHO   523      47.238  69.859  16.306  1.00  0.00           C
ATOM   3548  C2  CHO   523      48.938  72.059  12.856  1.00  0.00           C
ATOM   3549  ROH CHO   524     161.188 117.209  58.656  1.00  0.00            
ATOM   3550  R1  CHO   524     159.088 118.909  57.806  1.00  0.00            
ATOM   3551  R2  CHO   524     157.888 120.759  59.456  1.00  0.00            
ATOM   3552  R3  CHO   524     158.538 122.459  57.456  1.00  0.00            
ATOM   3553  R4  CHO   524     157.138 124.109  59.406  1.00  0.00            
ATOM   3554  R5  CHO   524     156.688 123.959  57.306  1.00  0.00            
ATOM   3555  C1  CHO   524     157.388 127.709  57.556  1.00  0.00           C
ATOM   3556  C2  CHO   524     160.588 129.509  57.756  1.00  0.00           C
ATOM   3557  ROH CHO   525      56.338  27.559  32.506  1.00  0.00            
ATOM   3558  R1  CHO   525      58.038  26.259  34.406  1.00  0.00            
ATOM   3559  R2  CHO   525      58.138  27.009  37.056  1.00  0.00            
ATOM   3560  R3  CHO   525      57.588  24.359  37.456  1.00  0.00            
ATOM   3561  R4  CHO   525      59.688  25.009  39.456  1.00  0.00            
ATOM   3562  R5  CHO   525      59.738  23.409  37.956  1.00  0.00            
ATOM   3563  C1  CHO   525      60.088  21.409  41.206  1.00  0.00           C
ATOM   3564  C2  CHO   525      59.288  19.159  44.356  1.00  0.00           C
ATOM   3565  ROH CHO   526     168.988 124.609  43.356  1.00  0.00            
ATOM   3566  R1  CHO   526     167.538 124.359  45.756  1.00  0.00            
ATOM   3567  R2  CHO   526     167.938 122.259  47.556  1.00  0.00            
ATOM   3568  R3  CHO   526     168.288 124.309  49.306  1.00  0.00            
ATOM   3569  R4  CHO   526     168.188 121.859  50.956  1.00  0.00            
ATOM   3570  R5  CHO   526     166.988 123.659  51.206  1.00  0.00            
ATOM   3571  C1  CHO   526     168.688 123.509  54.656  1.00  0.00           C
ATOM   3572  C2  CHO   526     169.538 122.409  58.306  1.00  0.00           C
ATOM   3573  ROH CHO   527     174.238 162.159  27.756  1.00  0.00            
ATOM   3574  R1  CHO   527     172.838 163.259  29.956  1.00  0.00            
ATOM   3575  R2  CHO   527     173.988 165.059  31.706  1.00  0.00            
ATOM   3576  R3  CHO   527     171.838 166.609  31.056  1.00  0.00            
ATOM   3577  R4  CHO   527     172.688 167.609  33.656  1.00  0.00            
ATOM   3578  R5  CHO   527     170.688 166.909  33.106  1.00  0.00            
ATOM   3579  C1  CHO   527     169.888 170.459  34.206  1.00  0.00           C
ATOM   3580  C2  CHO   527     170.238 175.009  34.606  1.00  0.00           C
ATOM   3581  ROH CHO   528     199.038 226.509  58.356  1.00  0.00            
ATOM   3582  R1  CHO   528     199.788 225.809  55.706  1.00  0.00            
ATOM   3583  R2  CHO   528     198.138 224.359  54.006  1.00  0.00            
ATOM   3584  R3  CHO   528     198.488 226.459  52.356  1.00  0.00            
ATOM   3585  R4  CHO   528     197.938 224.209  50.556  1.00  0.00            
ATOM   3586  R5  CHO   528     199.638 225.559  50.456  1.00  0.00            
ATOM   3587  C1  CHO   528     198.088 226.109  47.006  1.00  0.00           C
ATOM   3588  C2  CHO   528     197.738 229.259  43.306  1.00  0.00           C
ATOM   3589  ROH CHO   529     177.388 151.909  37.106  1.00  0.00            
ATOM   3590  R1  CHO   529     178.938 150.359  38.906  1.00  0.00            
ATOM   3591  R2  CHO   529     179.238 151.009  41.556  1.00  0.00            
ATOM   3592  R3  CHO   529     178.288 148.459  41.956  1.00  0.00            
ATOM   3593  R4  CHO   529     179.588 149.159  44.506  1.00  0.00            
ATOM   3594  R5  CHO   529     179.988 147.409  43.306  1.00  0.00            
ATOM   3595  C1  CHO   529     178.938 145.759  46.556  1.00  0.00           C
ATOM   3596  C2  CHO   529     180.638 147.259  49.006  1.00  0.00           C
ATOM   3597  ROH CHO   530     196.138  35.959  34.556  1.00  0.00            
ATOM   3598  R1  CHO   530     196.038  36.959  31.956  1.00  0.00            
ATOM   3599  R2  CHO   530     193.788  36.759  30.356  1.00  0.00            
ATOM   3600  R3  CHO   530     194.088  39.459  30.156  1.00  0.00            
ATOM   3601  R4  CHO   530     192.138  38.759  28.056  1.00  0.00            
ATOM   3602  R5  CHO   530     193.988  39.909  27.806  1.00  0.00            
ATOM   3603  C1  CHO   530     191.438  42.459  26.556  1.00  0.00           C
ATOM   3604  C2  CHO   530     188.988  44.209  23.956  1.00  0.00           C
ATOM   3605  ROH CHO   531     151.138  41.709  37.506  1.00  0.00            
ATOM   3606  R1  CHO   531     149.388  42.359  35.356  1.00  0.00            
ATOM   3607  R2  CHO   531     148.088  44.759  35.106  1.00  0.00            
ATOM   3608  R3  CHO   531     149.288  44.809  32.656  1.00  0.00            
ATOM   3609  R4  CHO   531     146.538  45.809  32.206  1.00  0.00            
ATOM   3610  R5  CHO   531     147.538  44.159  31.156  1.00  0.00            
ATOM   3611  C1  CHO   531     146.738  46.459  28.206  1.00  0.00           C
ATOM   3612  C2  CHO   531     146.488  47.759  24.656  1.00  0.00           C
ATOM   3613  ROH CHO   532     201.938  91.809  51.306  1.00  0.00            
ATOM   3614  R1  CHO   532     202.588  91.159  48.656  1.00  0.00            
ATOM   3615  R2  CHO   532     201.188  92.109  46.456  1.00  0.00            
ATOM   3616  R3  CHO   532     203.638  92.959  45.656  1.00  0.00            
ATOM   3617  R4  CHO   532     202.038  92.709  43.156  1.00  0.00            
ATOM   3618  R5  CHO   532     203.988  91.809  43.556  1.00  0.00            
ATOM   3619  C1  CHO   532     204.888  93.859  40.506  1.00  0.00           C
ATOM   3620  C2  CHO   532     203.788  93.659  37.106  1.00  0.00           C
ATOM   3621  ROH CHO   533     183.638 189.709  20.806  1.00  0.00            
ATOM   3622  R1  CHO   533     183.338 187.859  22.956  1.00  0.00            
ATOM   3623  R2  CHO   533     185.388 186.209  23.706  1.00  0.00            
ATOM   3624  R3  CHO   533     184.938 187.309  26.156  1.00  0.00            
ATOM   3625  R4  CHO   533     185.888 184.559  26.756  1.00  0.00            
ATOM   3626  R5  CHO   533     184.038 185.509  27.456  1.00  0.00            
ATOM   3627  C1  CHO   533     185.738 184.659  30.806  1.00  0.00           C
ATOM   3628  C2  CHO   533     186.388 180.809  31.906  1.00  0.00           C
ATOM   3629  ROH CHO   534      15.888 143.009  45.406  1.00  0.00            
ATOM   3630  R1  CHO   534      15.638 143.109  42.556  1.00  0.00            
ATOM   3631  R2  CHO   534      15.438 145.459  41.156  1.00  0.00            
ATOM   3632  R3  CHO   534      17.538 144.459  39.806  1.00  0.00            
ATOM   3633  R4  CHO   534      16.688 146.809  38.206  1.00  0.00            
ATOM   3634  R5  CHO   534      16.938 144.759  37.506  1.00  0.00            
ATOM   3635  C1  CHO   534      19.388 146.659  35.206  1.00  0.00           C
ATOM   3636  C2  CHO   534      18.238 150.009  33.156  1.00  0.00           C
ATOM   3637  ROH CHO   535     147.088 119.209  42.006  1.00  0.00            
ATOM   3638  R1  CHO   535     146.988 118.559  44.756  1.00  0.00            
ATOM   3639  R2  CHO   535     147.288 120.459  46.706  1.00  0.00            
ATOM   3640  R3  CHO   535     144.888 119.409  47.606  1.00  0.00            
ATOM   3641  R4  CHO   535     145.938 120.959  49.856  1.00  0.00            
ATOM   3642  R5  CHO   535     145.338 118.859  49.906  1.00  0.00            
ATOM   3643  C1  CHO   535     142.938 120.259  52.506  1.00  0.00           C
ATOM   3644  C2  CHO   535     139.738 119.459  54.856  1.00  0.00           C
ATOM   3645  ROH CHO   536     121.288  74.759  38.956  1.00  0.00            
ATOM   3646  R1  CHO   536     121.038  72.259  40.306  1.00  0.00            
ATOM   3647  R2  CHO   536     123.138  71.059  41.606  1.00  0.00            
ATOM   3648  R3  CHO   536     121.388  71.009  43.706  1.00  0.00            
ATOM   3649  R4  CHO   536     123.588  69.259  44.556  1.00  0.00            
ATOM   3650  R5  CHO   536     121.488  68.759  44.506  1.00  0.00            
ATOM   3651  C1  CHO   536     122.238  68.209  48.206  1.00  0.00           C
ATOM   3652  C2  CHO   536     122.138  68.509  52.706  1.00  0.00           C
ATOM   3653  ROH CHO   537     207.738  74.559  27.306  1.00  0.00            
ATOM   3654  R1  CHO   537     205.138  75.459  26.806  1.00  0.00            
ATOM   3655  R2  CHO   537     204.438  76.859  24.506  1.00  0.00            
ATOM   3656  R3  CHO   537     202.638  74.859  24.206  1.00  0.00            
ATOM   3657  R4  CHO   537     201.438  77.209  22.906  1.00  0.00            
ATOM   3658  R5  CHO   537     200.488  76.009  24.456  1.00  0.00            
ATOM   3659  C1  CHO   537     197.938  75.559  21.706  1.00  0.00           C
ATOM   3660  C2  CHO   537     194.388  76.059  21.056  1.00  0.00           C
ATOM   3661  ROH CHO   538     151.288  86.009  41.156  1.00  0.00            
ATOM   3662  R1  CHO   538     151.138  85.059  38.456  1.00  0.00            
ATOM   3663  R2  CHO   538     149.488  86.209  36.606  1.00  0.00            
ATOM   3664  R3  CHO   538     151.788  86.459  35.156  1.00  0.00            
ATOM   3665  R4  CHO   538     149.638  86.359  33.156  1.00  0.00            
ATOM   3666  R5  CHO   538     151.438  85.059  33.256  1.00  0.00            
ATOM   3667  C1  CHO   538     151.938  86.659  29.806  1.00  0.00           C
ATOM   3668  C2  CHO   538     153.438  85.359  26.206  1.00  0.00           C
ATOM   3669  ROH CHO   539     225.188  17.159  27.906  1.00  0.00            
ATOM   3670  R1  CHO   539     225.338  17.409  25.056  1.00  0.00            
ATOM   3671  R2  CHO   539     226.638  15.559  23.506  1.00  0.00            
ATOM   3672  R3  CHO   539     224.288  15.459  22.206  1.00  0.00            
ATOM   3673  R4  CHO   539     226.188  16.309  20.156  1.00  0.00            
ATOM   3674  R5  CHO   539     224.338  17.309  20.656  1.00  0.00            
ATOM   3675  C1  CHO   539     223.688  16.659  16.956  1.00  0.00           C
ATOM   3676  C2  CHO   539     222.338  17.359  14.206  1.00  0.00           C
ATOM   3677  ROH CHO   540     215.638  22.009  32.656  1.00  0.00            
ATOM   3678  R1  CHO   540     217.238  21.409  34.906  1.00  0.00            
ATOM   3679  R2  CHO   540     217.288  22.959  37.156  1.00  0.00            
ATOM   3680  R3  CHO   540     216.688  20.609  38.406  1.00  0.00            
ATOM   3681  R4  CHO   540     218.588  21.959  40.206  1.00  0.00            
ATOM   3682  R5  CHO   540     218.788  19.959  39.406  1.00  0.00            
ATOM   3683  C1  CHO   540     218.738  19.159  43.156  1.00  0.00           C
ATOM   3684  C2  CHO   540     219.888  20.059  47.506  1.00  0.00           C
ATOM   3685  ROH CHO   541     111.988 126.009  33.856  1.00  0.00            
ATOM   3686  R1  CHO   541     113.388 124.259  32.156  1.00  0.00            
ATOM   3687  R2  CHO   541     112.138 122.859  30.106  1.00  0.00            
ATOM   3688  R3  CHO   541     114.088 124.009  28.556  1.00  0.00            
ATOM   3689  R4  CHO   541     112.438 122.559  26.656  1.00  0.00            
ATOM   3690  R5  CHO   541     114.588 122.409  26.906  1.00  0.00            
ATOM   3691  C1  CHO   541     114.388 123.459  23.256  1.00  0.00           C
ATOM   3692  C2  CHO   541     116.388 124.909  19.706  1.00  0.00           C
ATOM   3693  ROH CHO   542      72.988 164.259  30.356  1.00  0.00            
ATOM   3694  R1  CHO   542      74.538 164.409  28.006  1.00  0.00            
ATOM   3695  R2  CHO   542      75.038 162.159  26.406  1.00  0.00            
ATOM   3696  R3  CHO   542      73.988 163.759  24.456  1.00  0.00            
ATOM   3697  R4  CHO   542      74.838 161.309  23.106  1.00  0.00            
ATOM   3698  R5  CHO   542      75.388 163.309  22.556  1.00  0.00            
ATOM   3699  C1  CHO   542      73.688 162.259  19.306  1.00  0.00           C
ATOM   3700  C2  CHO   542      75.688 162.709  15.906  1.00  0.00           C
ATOM   3701  ROH CHO   543     174.588  11.109  55.356  1.00  0.00            
ATOM   3702  R1  CHO   543     174.338   9.709  52.906  1.00  0.00            
ATOM   3703  R2  CHO   543     172.738  10.659  50.856  1.00  0.00            
ATOM   3704  R3  CHO   543     175.038  10.409  49.406  1.00  0.00            
ATOM   3705  R4  CHO   543     173.038  11.409  47.456  1.00  0.00            
ATOM   3706  R5  CHO   543     174.288   9.659  47.256  1.00  0.00            
ATOM   3707  C1  CHO   543     175.388  11.659  44.156  1.00  0.00           C
ATOM   3708  C2  CHO   543     178.088  10.059  41.556  1.00  0.00           C
ATOM   3709  ROH CHO   544      39.338  73.909  44.906  1.00  0.00            
ATOM   3710  R1  CHO   544      39.238  74.759  42.206  1.00  0.00            
ATOM   3711  R2  CHO   544      41.138  76.509  41.106  1.00  0.00            
ATOM   3712  R3  CHO   544      41.338  74.559  39.256  1.00  0.00            
ATOM   3713  R4  CHO   544      42.588  76.909  38.006  1.00  0.00            
ATOM   3714  R5  CHO   544      40.988  75.659  37.156  1.00  0.00            
ATOM   3715  C1  CHO   544      43.638  75.259  34.456  1.00  0.00           C
ATOM   3716  C2  CHO   544      43.038  76.359  30.906  1.00  0.00           C
ATOM   3717  ROH CHO   545     138.438  74.809  42.706  1.00  0.00            
ATOM   3718  R1  CHO   545     139.788  75.709  45.006  1.00  0.00            
ATOM   3719  R2  CHO   545     139.288  74.609  47.506  1.00  0.00            
ATOM   3720  R3  CHO   545     141.988  74.209  47.506  1.00  0.00            
ATOM   3721  R4  CHO   545     141.188  74.009  50.306  1.00  0.00            
ATOM   3722  R5  CHO   545     142.738  75.309  49.506  1.00  0.00            
ATOM   3723  C1  CHO   545     144.838  73.259  51.956  1.00  0.00           C
ATOM   3724  C2  CHO   545     143.038  72.959  55.256  1.00  0.00           C
ATOM   3725  ROH CHO   546     203.238 201.459  50.806  1.00  0.00            
ATOM   3726  R1  CHO   546     202.538 201.609  48.106  1.00  0.00            
ATOM   3727  R2  CHO   546     204.388 202.309  46.106  1.00  0.00            
ATOM   3728  R3  CHO   546     203.538 199.959  45.006  1.00  0.00            
ATOM   3729  R4  CHO   546     204.438 201.559  42.756  1.00  0.00            
ATOM   3730  R5  CHO   546     202.488 200.609  42.956  1.00  0.00            
ATOM   3731  C1  CHO   546     203.738 198.959  39.706  1.00  0.00           C
ATOM   3732  C2  CHO   546     205.988 199.659  35.656  1.00  0.00           C
ATOM   3733  ROH CHO   547      89.788  44.409  19.856  1.00  0.00            
ATOM   3734  R1  CHO   547      90.888  45.709  22.106  1.00  0.00            
ATOM   3735  R2  CHO   547      90.938  44.509  24.606  1.00  0.00            
ATOM   3736  R3  CHO   547      93.588  45.059  24.456  1.00  0.00            
ATOM   3737  R4  CHO   547      93.188  44.209  27.256  1.00  0.00            
ATOM   3738  R5  CHO   547      94.138  46.059  26.606  1.00  0.00            
ATOM   3739  C1  CHO   547      96.988  44.559  28.606  1.00  0.00           C
ATOM   3740  C2  CHO   547      96.588  43.609  32.756  1.00  0.00           C
ATOM   3741  ROH CHO   548      86.788  73.109  34.156  1.00  0.00            
ATOM   3742  R1  CHO   548      85.088  70.859  33.856  1.00  0.00            
ATOM   3743  R2  CHO   548      82.638  71.009  32.556  1.00  0.00            
ATOM   3744  R3  CHO   548      83.688  69.009  31.056  1.00  0.00            
ATOM   3745  R4  CHO   548      81.088  69.609  29.756  1.00  0.00            
ATOM   3746  R5  CHO   548      81.788  67.659  30.456  1.00  0.00            
ATOM   3747  C1  CHO   548      81.188  66.909  26.806  1.00  0.00           C
ATOM   3748  C2  CHO   548      81.988  65.459  22.156  1.00  0.00           C
ATOM   3749  ROH CHO   549     195.138 203.709  53.806  1.00  0.00            
ATOM   3750  R1  CHO   549     193.788 203.959  51.306  1.00  0.00            
ATOM   3751  R2  CHO   549     194.188 206.059  49.606  1.00  0.00            
ATOM   3752  R3  CHO   549     194.738 204.109  47.806  1.00  0.00            
ATOM   3753  R4  CHO   549     194.738 206.609  46.256  1.00  0.00            
ATOM   3754  R5  CHO   549     193.588 204.759  45.806  1.00  0.00            
ATOM   3755  C1  CHO   549     195.538 205.059  42.556  1.00  0.00           C
ATOM   3756  C2  CHO   549     194.788 208.259  39.306  1.00  0.00           C
ATOM   3757  ROH CHO   550       3.538  72.559  17.256  1.00  0.00            
ATOM   3758  R1  CHO   550       3.038  70.809  19.406  1.00  0.00            
ATOM   3759  R2  CHO   550       3.038  71.609  22.056  1.00  0.00            
ATOM   3760  R3  CHO   550       0.588  70.459  22.056  1.00  0.00            
ATOM   3761  R4  CHO   550       1.388  70.559  24.856  1.00  0.00            
ATOM   3762  R5  CHO   550       0.738  68.809  23.756  1.00  0.00            
ATOM   3763  C1  CHO   550      -1.912  68.859  26.506  1.00  0.00           C
ATOM   3764  C2  CHO   550      -4.462  68.409  29.656  1.00  0.00           C
ATOM   3765  ROH CHO   551     190.938 205.009  22.656  1.00  0.00            
ATOM   3766  R1  CHO   551     192.188 206.009  25.006  1.00  0.00            
ATOM   3767  R2  CHO   551     190.838 206.359  27.406  1.00  0.00            
ATOM   3768  R3  CHO   551     192.888 204.809  28.406  1.00  0.00            
ATOM   3769  R4  CHO   551     191.888 206.359  30.706  1.00  0.00            
ATOM   3770  R5  CHO   551     193.938 206.259  30.006  1.00  0.00            
ATOM   3771  C1  CHO   551     194.388 204.909  33.556  1.00  0.00           C
ATOM   3772  C2  CHO   551     197.188 205.159  36.506  1.00  0.00           C
ATOM   3773  ROH CHO   552     163.488  74.659  41.506  1.00  0.00            
ATOM   3774  R1  CHO   552     162.438  75.009  44.106  1.00  0.00            
ATOM   3775  R2  CHO   552     160.738  73.159  45.256  1.00  0.00            
ATOM   3776  R3  CHO   552     162.588  73.209  47.256  1.00  0.00            
ATOM   3777  R4  CHO   552     160.138  72.159  48.506  1.00  0.00            
ATOM   3778  R5  CHO   552     161.338  73.809  49.206  1.00  0.00            
ATOM   3779  C1  CHO   552     161.538  71.559  52.306  1.00  0.00           C
ATOM   3780  C2  CHO   552     161.738  68.259  54.656  1.00  0.00           C
ATOM   3781  ROH CHO   553     179.738 209.609  39.806  1.00  0.00            
ATOM   3782  R1  CHO   553     178.838 209.209  42.456  1.00  0.00            
ATOM   3783  R2  CHO   553     179.638 207.059  43.956  1.00  0.00            
ATOM   3784  R3  CHO   553     180.388 208.959  45.756  1.00  0.00            
ATOM   3785  R4  CHO   553     180.288 206.509  47.306  1.00  0.00            
ATOM   3786  R5  CHO   553     179.288 208.359  47.806  1.00  0.00            
ATOM   3787  C1  CHO   553     181.388 207.959  50.956  1.00  0.00           C
ATOM   3788  C2  CHO   553     181.988 207.459  54.506  1.00  0.00           C
ATOM   3789  ROH CHO   554      25.288  50.409  43.606  1.00  0.00            
ATOM   3790  R1  CHO   554      26.988  50.209  41.356  1.00  0.00            
ATOM   3791  R2  CHO   554      26.438  48.409  39.256  1.00  0.00            
ATOM   3792  R3  CHO   554      26.638  50.659  37.756  1.00  0.00            
ATOM   3793  R4  CHO   554      26.788  48.459  35.856  1.00  0.00            
ATOM   3794  R5  CHO   554      28.188  50.109  36.006  1.00  0.00            
ATOM   3795  C1  CHO   554      27.138  50.559  32.406  1.00  0.00           C
ATOM   3796  C2  CHO   554      30.038  51.409  31.206  1.00  0.00           C
ATOM   3797  ROH CHO   555     197.838 110.409  22.206  1.00  0.00            
ATOM   3798  R1  CHO   555     197.588 108.809  24.556  1.00  0.00            
ATOM   3799  R2  CHO   555     195.288 108.759  26.106  1.00  0.00            
ATOM   3800  R3  CHO   555     195.438 106.059  25.656  1.00  0.00            
ATOM   3801  R4  CHO   555     192.788 106.509  26.806  1.00  0.00            
ATOM   3802  R5  CHO   555     194.288 105.109  27.506  1.00  0.00            
ATOM   3803  C1  CHO   555     191.438 102.659  26.806  1.00  0.00           C
ATOM   3804  C2  CHO   555     187.838 101.709  24.556  1.00  0.00           C
ATOM   3805  ROH CHO   556      73.588  75.109  28.256  1.00  0.00            
ATOM   3806  R1  CHO   556      71.388  73.559  27.406  1.00  0.00            
ATOM   3807  R2  CHO   556      70.288  73.809  24.906  1.00  0.00            
ATOM   3808  R3  CHO   556      70.688  71.109  24.806  1.00  0.00            
ATOM   3809  R4  CHO   556      68.888  71.659  22.556  1.00  0.00            
ATOM   3810  R5  CHO   556      68.588  70.209  24.156  1.00  0.00            
ATOM   3811  C1  CHO   556      68.488  67.909  21.106  1.00  0.00           C
ATOM   3812  C2  CHO   556      68.738  69.859  17.406  1.00  0.00           C
ATOM   3813  ROH CHO   557      61.588  38.359  16.356  1.00  0.00            
ATOM   3814  R1  CHO   557      60.388  38.659  18.906  1.00  0.00            
ATOM   3815  R2  CHO   557      61.138  37.109  21.106  1.00  0.00            
ATOM   3816  R3  CHO   557      61.488  39.509  22.256  1.00  0.00            
ATOM   3817  R4  CHO   557      61.338  37.609  24.506  1.00  0.00            
ATOM   3818  R5  CHO   557      60.138  39.459  24.256  1.00  0.00            
ATOM   3819  C1  CHO   557      61.838  40.209  27.606  1.00  0.00           C
ATOM   3820  C2  CHO   557      61.588  39.659  31.506  1.00  0.00           C
ATOM   3821  ROH CHO   558      32.838 179.059  13.456  1.00  0.00            
ATOM   3822  R1  CHO   558      34.088 181.409  14.406  1.00  0.00            
ATOM   3823  R2  CHO   558      33.588 182.459  16.906  1.00  0.00            
ATOM   3824  R3  CHO   558      36.288 182.309  17.156  1.00  0.00            
ATOM   3825  R4  CHO   558      35.388 183.859  19.456  1.00  0.00            
ATOM   3826  R5  CHO   558      36.938 184.459  18.006  1.00  0.00            
ATOM   3827  C1  CHO   558      38.988 184.509  21.206  1.00  0.00           C
ATOM   3828  C2  CHO   558      38.838 188.859  21.806  1.00  0.00           C
ATOM   3829  ROH CHO   559      70.688  48.609  33.306  1.00  0.00            
ATOM   3830  R1  CHO   559      71.988  49.659  31.056  1.00  0.00            
ATOM   3831  R2  CHO   559      73.438  48.109  29.306  1.00  0.00            
ATOM   3832  R3  CHO   559      71.788  49.259  27.456  1.00  0.00            
ATOM   3833  R4  CHO   559      73.938  48.009  25.856  1.00  0.00            
ATOM   3834  R5  CHO   559      73.288  50.109  25.756  1.00  0.00            
ATOM   3835  C1  CHO   559      72.688  49.059  22.156  1.00  0.00           C
ATOM   3836  C2  CHO   559      74.688  49.159  18.206  1.00  0.00           C
ATOM   3837  ROH CHO   560     158.888 160.359  40.806  1.00  0.00            
ATOM   3838  R1  CHO   560     157.438 159.059  42.906  1.00  0.00            
ATOM   3839  R2  CHO   560     157.888 159.609  45.556  1.00  0.00            
ATOM   3840  R3  CHO   560     155.188 160.109  45.556  1.00  0.00            
ATOM   3841  R4  CHO   560     155.888 159.659  48.406  1.00  0.00            
ATOM   3842  R5  CHO   560     154.338 158.659  47.256  1.00  0.00            
ATOM   3843  C1  CHO   560     152.238 160.159  50.056  1.00  0.00           C
ATOM   3844  C2  CHO   560     150.188 158.259  52.206  1.00  0.00           C
ATOM   3845  ROH CHO   561     120.938  62.759  36.706  1.00  0.00            
ATOM   3846  R1  CHO   561     122.288  60.859  35.056  1.00  0.00            
ATOM   3847  R2  CHO   561     122.988  61.409  32.456  1.00  0.00            
ATOM   3848  R3  CHO   561     125.438  60.659  33.306  1.00  0.00            
ATOM   3849  R4  CHO   561     125.588  60.509  30.356  1.00  0.00            
ATOM   3850  R5  CHO   561     126.088  58.909  31.756  1.00  0.00            
ATOM   3851  C1  CHO   561     129.438  59.309  29.956  1.00  0.00           C
ATOM   3852  C2  CHO   561     128.588  60.009  26.306  1.00  0.00           C
ATOM   3853  ROH CHO   562      14.838  20.459  33.156  1.00  0.00            
ATOM   3854  R1  CHO   562      13.788  21.409  35.606  1.00  0.00            
ATOM   3855  R2  CHO   562      11.838  20.059  37.056  1.00  0.00            
ATOM   3856  R3  CHO   562      13.638  20.259  39.056  1.00  0.00            
ATOM   3857  R4  CHO   562      11.288  19.009  40.306  1.00  0.00            
ATOM   3858  R5  CHO   562      12.338  20.759  41.006  1.00  0.00            
ATOM   3859  C1  CHO   562      12.688  18.559  44.056  1.00  0.00           C
ATOM   3860  C2  CHO   562      13.288  18.759  47.006  1.00  0.00           C
ATOM   3861  ROH CHO   563      64.438  44.359  31.956  1.00  0.00            
ATOM   3862  R1  CHO   563      63.588  43.709  29.306  1.00  0.00            
ATOM   3863  R2  CHO   563      63.838  45.509  27.206  1.00  0.00            
ATOM   3864  R3  CHO   563      65.138  43.409  26.006  1.00  0.00            
ATOM   3865  R4  CHO   563      64.088  45.009  23.806  1.00  0.00            
ATOM   3866  R5  CHO   563      63.788  42.909  24.106  1.00  0.00            
ATOM   3867  C1  CHO   563      65.488  42.809  20.706  1.00  0.00           C
ATOM   3868  C2  CHO   563      64.788  45.759  16.806  1.00  0.00           C
ATOM   3869  ROH CHO   564      65.388 123.459  31.356  1.00  0.00            
ATOM   3870  R1  CHO   564      65.588 121.459  29.356  1.00  0.00            
ATOM   3871  R2  CHO   564      63.338 120.059  28.456  1.00  0.00            
ATOM   3872  R3  CHO   564      64.188 120.959  26.006  1.00  0.00            
ATOM   3873  R4  CHO   564      62.438 118.709  25.406  1.00  0.00            
ATOM   3874  R5  CHO   564      64.488 118.959  24.756  1.00  0.00            
ATOM   3875  C1  CHO   564      62.688 118.709  21.356  1.00  0.00           C
ATOM   3876  C2  CHO   564      64.988 118.459  18.456  1.00  0.00           C
ATOM   3877  ROH CHO   565      33.088 153.659  33.056  1.00  0.00            
ATOM   3878  R1  CHO   565      32.938 154.609  30.406  1.00  0.00            
ATOM   3879  R2  CHO   565      32.988 152.959  28.206  1.00  0.00            
ATOM   3880  R3  CHO   565      30.688 154.209  27.556  1.00  0.00            
ATOM   3881  R4  CHO   565      31.388 152.659  25.156  1.00  0.00            
ATOM   3882  R5  CHO   565      30.938 154.809  25.256  1.00  0.00            
ATOM   3883  C1  CHO   565      28.238 153.709  22.806  1.00  0.00           C
ATOM   3884  C2  CHO   565      29.788 151.509  19.656  1.00  0.00           C
ATOM   3885  ROH CHO   566      45.488 183.509  39.456  1.00  0.00            
ATOM   3886  R1  CHO   566      43.888 182.959  37.156  1.00  0.00            
ATOM   3887  R2  CHO   566      41.838 184.659  36.306  1.00  0.00            
ATOM   3888  R3  CHO   566      43.238 184.609  33.956  1.00  0.00            
ATOM   3889  R4  CHO   566      40.388 184.909  33.156  1.00  0.00            
ATOM   3890  R5  CHO   566      41.788 183.359  32.456  1.00  0.00            
ATOM   3891  C1  CHO   566      40.838 185.009  29.156  1.00  0.00           C
ATOM   3892  C2  CHO   566      37.838 183.809  26.556  1.00  0.00           C
ATOM   3893  ROH CHO   567       4.938  52.359  33.806  1.00  0.00            
ATOM   3894  R1  CHO   567       5.438  53.809  36.206  1.00  0.00            
ATOM   3895  R2  CHO   567       4.088  53.309  38.556  1.00  0.00            
ATOM   3896  R3  CHO   567       6.588  53.109  39.556  1.00  0.00            
ATOM   3897  R4  CHO   567       4.888  53.559  41.906  1.00  0.00            
ATOM   3898  R5  CHO   567       6.688  54.709  41.356  1.00  0.00            
ATOM   3899  C1  CHO   567       7.738  53.509  44.806  1.00  0.00           C
ATOM   3900  C2  CHO   567       6.288  53.509  47.706  1.00  0.00           C
ATOM   3901  ROH CHO   568     172.338 182.109  51.106  1.00  0.00            
ATOM   3902  R1  CHO   568     173.488 182.559  48.556  1.00  0.00            
ATOM   3903  R2  CHO   568     172.738 181.159  46.306  1.00  0.00            
ATOM   3904  R3  CHO   568     172.288 183.609  45.256  1.00  0.00            
ATOM   3905  R4  CHO   568     172.888 181.909  42.956  1.00  0.00            
ATOM   3906  R5  CHO   568     173.888 183.809  43.506  1.00  0.00            
ATOM   3907  C1  CHO   568     172.588 184.709  40.006  1.00  0.00           C
ATOM   3908  C2  CHO   568     175.288 186.309  37.656  1.00  0.00           C
ATOM   3909  ROH CHO   569     200.338  78.909  34.256  1.00  0.00            
ATOM   3910  R1  CHO   569     202.438  80.309  35.506  1.00  0.00            
ATOM   3911  R2  CHO   569     201.988  82.559  37.056  1.00  0.00            
ATOM   3912  R3  CHO   569     203.388  81.159  38.906  1.00  0.00            
ATOM   3913  R4  CHO   569     202.938  83.759  40.156  1.00  0.00            
ATOM   3914  R5  CHO   569     204.888  82.759  39.906  1.00  0.00            
ATOM   3915  C1  CHO   569     204.838  83.109  43.706  1.00  0.00           C
ATOM   3916  C2  CHO   569     204.388  84.759  47.556  1.00  0.00           C
ATOM   3917  ROH CHO   570     107.688  30.759  35.156  1.00  0.00            
ATOM   3918  R1  CHO   570     109.738  31.559  36.906  1.00  0.00            
ATOM   3919  R2  CHO   570     109.238  32.359  39.506  1.00  0.00            
ATOM   3920  R3  CHO   570     111.138  30.459  40.106  1.00  0.00            
ATOM   3921  R4  CHO   570     110.688  31.859  42.606  1.00  0.00            
ATOM   3922  R5  CHO   570     112.638  31.559  41.656  1.00  0.00            
ATOM   3923  C1  CHO   570     113.338  29.809  44.956  1.00  0.00           C
ATOM   3924  C2  CHO   570     114.188  26.059  46.056  1.00  0.00           C
ATOM   3925  ROH CHO   571     109.288  20.859  29.056  1.00  0.00            
ATOM   3926  R1  CHO   571     111.138  18.959  28.106  1.00  0.00            
ATOM   3927  R2  CHO   571     110.438  16.859  26.456  1.00  0.00            
ATOM   3928  R3  CHO   571     112.438  17.809  24.906  1.00  0.00            
ATOM   3929  R4  CHO   571     111.938  15.109  23.906  1.00  0.00            
ATOM   3930  R5  CHO   571     113.888  15.959  24.506  1.00  0.00            
ATOM   3931  C1  CHO   571     114.688  15.059  20.906  1.00  0.00           C
ATOM   3932  C2  CHO   571     115.338  13.909  16.956  1.00  0.00           C
ATOM   3933  ROH CHO   572      86.788 137.009  35.956  1.00  0.00            
ATOM   3934  R1  CHO   572      88.788 137.809  37.806  1.00  0.00            
ATOM   3935  R2  CHO   572      88.388 137.809  40.506  1.00  0.00            
ATOM   3936  R3  CHO   572      90.638 136.259  40.556  1.00  0.00            
ATOM   3937  R4  CHO   572      89.988 136.659  43.356  1.00  0.00            
ATOM   3938  R5  CHO   572      91.888 137.059  42.406  1.00  0.00            
ATOM   3939  C1  CHO   572      92.988 134.509  45.056  1.00  0.00           C
ATOM   3940  C2  CHO   572      93.738 135.959  48.606  1.00  0.00           C
ATOM   3941  ROH CHO   573     151.588 152.559  22.656  1.00  0.00            
ATOM   3942  R1  CHO   573     151.438 153.909  25.106  1.00  0.00            
ATOM   3943  R2  CHO   573     150.138 152.909  27.356  1.00  0.00            
ATOM   3944  R3  CHO   573     152.538 153.359  28.556  1.00  0.00            
ATOM   3945  R4  CHO   573     150.538 153.659  30.656  1.00  0.00            
ATOM   3946  R5  CHO   573     152.088 155.109  30.106  1.00  0.00            
ATOM   3947  C1  CHO   573     153.038 154.509  33.756  1.00  0.00           C
ATOM   3948  C2  CHO   573     156.438 154.259  36.056  1.00  0.00           C
ATOM   3949  ROH CHO   574      18.638  93.759  15.656  1.00  0.00            
ATOM   3950  R1  CHO   574      19.588  94.159  18.306  1.00  0.00            
ATOM   3951  R2  CHO   574      17.938  94.109  20.506  1.00  0.00            
ATOM   3952  R3  CHO   574      19.688  92.209  21.356  1.00  0.00            
ATOM   3953  R4  CHO   574      17.738  92.509  23.556  1.00  0.00            
ATOM   3954  R5  CHO   574      19.938  92.659  23.706  1.00  0.00            
ATOM   3955  C1  CHO   574      19.238  89.859  26.156  1.00  0.00           C
ATOM   3956  C2  CHO   574      21.488  87.309  28.406  1.00  0.00           C
ATOM   3957  ROH CHO   575     105.688 103.059  42.156  1.00  0.00            
ATOM   3958  R1  CHO   575     107.438 102.209  40.106  1.00  0.00            
ATOM   3959  R2  CHO   575     106.638 100.509  38.106  1.00  0.00            
ATOM   3960  R3  CHO   575     107.588 102.459  36.456  1.00  0.00            
ATOM   3961  R4  CHO   575     108.588  99.959  35.256  1.00  0.00            
ATOM   3962  R5  CHO   575     109.788 101.709  35.856  1.00  0.00            
ATOM   3963  C1  CHO   575     110.638 101.509  32.156  1.00  0.00           C
ATOM   3964  C2  CHO   575     112.888  99.609  29.606  1.00  0.00           C
ATOM   3965  ROH CHO   576      61.838   5.709  27.106  1.00  0.00            
ATOM   3966  R1  CHO   576      62.138   7.559  25.006  1.00  0.00            
ATOM   3967  R2  CHO   576      64.488   9.009  24.656  1.00  0.00            
ATOM   3968  R3  CHO   576      64.388   7.959  22.156  1.00  0.00            
ATOM   3969  R4  CHO   576      66.138  10.309  21.906  1.00  0.00            
ATOM   3970  R5  CHO   576      64.338   9.909  20.706  1.00  0.00            
ATOM   3971  C1  CHO   576      66.988  10.109  17.956  1.00  0.00           C
ATOM   3972  C2  CHO   576      68.488  12.209  15.106  1.00  0.00           C
ATOM   3973  ROH CHO   577       6.088  71.959  32.456  1.00  0.00            
ATOM   3974  R1  CHO   577       6.638  70.259  30.256  1.00  0.00            
ATOM   3975  R2  CHO   577       4.688  69.109  28.656  1.00  0.00            
ATOM   3976  R3  CHO   577       6.088  70.259  26.656  1.00  0.00            
ATOM   3977  R4  CHO   577       4.838  67.909  25.456  1.00  0.00            
ATOM   3978  R5  CHO   577       6.938  68.459  25.406  1.00  0.00            
ATOM   3979  C1  CHO   577       6.238  68.309  21.656  1.00  0.00           C
ATOM   3980  C2  CHO   577      10.538  68.409  18.156  1.00  0.00           C
ATOM   3981  ROH CHO   578      39.238  42.709  25.106  1.00  0.00            
ATOM   3982  R1  CHO   578      40.738  42.709  22.706  1.00  0.00            
ATOM   3983  R2  CHO   578      39.688  42.059  20.256  1.00  0.00            
ATOM   3984  R3  CHO   578      40.738  44.459  19.506  1.00  0.00            
ATOM   3985  R4  CHO   578      40.188  43.059  17.006  1.00  0.00            
ATOM   3986  R5  CHO   578      42.088  43.909  17.606  1.00  0.00            
ATOM   3987  C1  CHO   578      41.488  45.859  14.406  1.00  0.00           C
ATOM   3988  C2  CHO   578      44.488  45.909  12.756  1.00  0.00           C
ATOM   3989  ROH CHO   579     117.888 111.209  25.456  1.00  0.00            
ATOM   3990  R1  CHO   579     117.488 111.559  28.256  1.00  0.00            
ATOM   3991  R2  CHO   579     119.488 112.459  29.906  1.00  0.00            
ATOM   3992  R3  CHO   579     117.638 114.359  30.606  1.00  0.00            
ATOM   3993  R4  CHO   579     119.138 113.859  33.056  1.00  0.00            
ATOM   3994  R5  CHO   579     116.988 113.759  32.806  1.00  0.00            
ATOM   3995  C1  CHO   579     117.188 116.459  35.506  1.00  0.00           C
ATOM   3996  C2  CHO   579     115.038 115.859  38.606  1.00  0.00           C
ATOM   3997  ROH CHO   580     101.238 210.409  39.356  1.00  0.00            
ATOM   3998  R1  CHO   580     102.338 209.709  36.856  1.00  0.00            
ATOM   3999  R2  CHO   580     101.288 210.609  34.456  1.00  0.00            
ATOM   4000  R3  CHO   580     103.838 211.509  34.056  1.00  0.00            
ATOM   4001  R4  CHO   580     102.588 211.459  31.356  1.00  0.00            
ATOM   4002  R5  CHO   580     104.488 210.509  31.956  1.00  0.00            
ATOM   4003  C1  CHO   580     105.738 212.859  29.206  1.00  0.00           C
ATOM   4004  C2  CHO   580     106.238 214.209  26.606  1.00  0.00           C
ATOM   4005  ROH CHO   581      92.588 182.609  39.206  1.00  0.00            
ATOM   4006  R1  CHO   581      93.938 182.659  36.706  1.00  0.00            
ATOM   4007  R2  CHO   581      95.188 180.459  35.656  1.00  0.00            
ATOM   4008  R3  CHO   581      93.638 181.009  33.506  1.00  0.00            
ATOM   4009  R4  CHO   581      96.138 180.009  32.356  1.00  0.00            
ATOM   4010  R5  CHO   581      95.138 181.909  31.856  1.00  0.00            
ATOM   4011  C1  CHO   581      95.188 180.259  28.406  1.00  0.00           C
ATOM   4012  C2  CHO   581      94.038 182.659  25.456  1.00  0.00           C
ATOM   4013  ROH CHO   582     151.838  81.809  29.506  1.00  0.00            
ATOM   4014  R1  CHO   582     149.538  81.059  30.956  1.00  0.00            
ATOM   4015  R2  CHO   582     149.688  79.809  33.406  1.00  0.00            
ATOM   4016  R3  CHO   582     148.088  81.859  34.206  1.00  0.00            
ATOM   4017  R4  CHO   582     148.688  80.409  36.656  1.00  0.00            
ATOM   4018  R5  CHO   582     146.688  80.959  35.906  1.00  0.00            
ATOM   4019  C1  CHO   582     146.638  82.709  39.306  1.00  0.00           C
ATOM   4020  C2  CHO   582     144.938  80.709  43.106  1.00  0.00           C
ATOM   4021  ROH CHO   583      92.788 159.509  34.056  1.00  0.00            
ATOM   4022  R1  CHO   583      90.338 160.959  33.956  1.00  0.00            
ATOM   4023  R2  CHO   583      87.938 159.759  34.506  1.00  0.00            
ATOM   4024  R3  CHO   583      87.688 161.859  36.256  1.00  0.00            
ATOM   4025  R4  CHO   583      85.338 160.159  36.806  1.00  0.00            
ATOM   4026  R5  CHO   583      85.338 162.309  36.356  1.00  0.00            
ATOM   4027  C1  CHO   583      83.638 162.359  39.756  1.00  0.00           C
ATOM   4028  C2  CHO   583      83.288 163.609  44.456  1.00  0.00           C
ATOM   4029  ROH CHO   584     111.188  81.209  29.706  1.00  0.00            
ATOM   4030  R1  CHO   584     109.688  81.759  32.006  1.00  0.00            
ATOM   4031  R2  CHO   584     107.188  80.709  32.456  1.00  0.00            
ATOM   4032  R3  CHO   584     108.288  79.859  34.756  1.00  0.00            
ATOM   4033  R4  CHO   584     105.338  79.709  35.206  1.00  0.00            
ATOM   4034  R5  CHO   584     106.838  80.709  36.456  1.00  0.00            
ATOM   4035  C1  CHO   584     105.338  78.259  39.006  1.00  0.00           C
ATOM   4036  C2  CHO   584     103.288  77.409  42.356  1.00  0.00           C
ATOM   4037  ROH CHO   585      22.088 221.209  48.506  1.00  0.00            
ATOM   4038  R1  CHO   585      21.188 221.759  45.906  1.00  0.00            
ATOM   4039  R2  CHO   585      22.588 220.909  43.656  1.00  0.00            
ATOM   4040  R3  CHO   585      20.238 219.809  42.956  1.00  0.00            
ATOM   4041  R4  CHO   585      21.438 220.609  40.406  1.00  0.00            
ATOM   4042  R5  CHO   585      19.438 221.109  41.106  1.00  0.00            
ATOM   4043  C1  CHO   585      18.538 219.359  37.856  1.00  0.00           C
ATOM   4044  C2  CHO   585      19.538 220.909  34.406  1.00  0.00           C
ATOM   4045  ROH CHO   586      13.588 104.759  27.406  1.00  0.00            
ATOM   4046  R1  CHO   586      11.838 106.159  25.656  1.00  0.00            
ATOM   4047  R2  CHO   586      12.488 106.709  23.006  1.00  0.00            
ATOM   4048  R3  CHO   586      10.088 105.459  22.556  1.00  0.00            
ATOM   4049  R4  CHO   586      10.388 107.459  20.356  1.00  0.00            
ATOM   4050  R5  CHO   586       8.688 107.259  21.706  1.00  0.00            
ATOM   4051  C1  CHO   586       6.938 106.759  18.356  1.00  0.00           C
ATOM   4052  C2  CHO   586       4.638 104.059  16.156  1.00  0.00           C
ATOM   4053  ROH CHO   587     163.538 135.959  39.906  1.00  0.00            
ATOM   4054  R1  CHO   587     162.438 136.009  42.506  1.00  0.00            
ATOM   4055  R2  CHO   587     163.788 134.959  44.706  1.00  0.00            
ATOM   4056  R3  CHO   587     163.338 137.459  45.756  1.00  0.00            
ATOM   4057  R4  CHO   587     163.938 135.759  48.056  1.00  0.00            
ATOM   4058  R5  CHO   587     162.188 137.009  47.806  1.00  0.00            
ATOM   4059  C1  CHO   587     163.588 138.559  51.006  1.00  0.00           C
ATOM   4060  C2  CHO   587     161.838 139.609  54.206  1.00  0.00           C
ATOM   4061  ROH CHO   588     120.588 145.209  30.406  1.00  0.00            
ATOM   4062  R1  CHO   588     118.788 146.259  28.506  1.00  0.00            
ATOM   4063  R2  CHO   588     119.338 148.559  27.056  1.00  0.00            
ATOM   4064  R3  CHO   588     118.838 146.959  24.956  1.00  0.00            
ATOM   4065  R4  CHO   588     119.238 149.609  23.756  1.00  0.00            
ATOM   4066  R5  CHO   588     117.488 148.309  23.456  1.00  0.00            
ATOM   4067  C1  CHO   588     118.688 148.709  19.856  1.00  0.00           C
ATOM   4068  C2  CHO   588     119.038 149.109  15.606  1.00  0.00           C
ATOM   4069  ROH CHO   589     224.938  11.309  49.256  1.00  0.00            
ATOM   4070  R1  CHO   589     225.438  10.209  46.706  1.00  0.00            
ATOM   4071  R2  CHO   589     223.488  10.009  44.756  1.00  0.00            
ATOM   4072  R3  CHO   589     225.288  11.409  43.256  1.00  0.00            
ATOM   4073  R4  CHO   589     223.038  10.859  41.456  1.00  0.00            
ATOM   4074  R5  CHO   589     225.138  10.359  41.106  1.00  0.00            
ATOM   4075  C1  CHO   589     224.488  12.609  38.056  1.00  0.00           C
ATOM   4076  C2  CHO   589     223.188  10.309  35.006  1.00  0.00           C
ATOM   4077  ROH CHO   590      93.438  45.909  35.956  1.00  0.00            
ATOM   4078  R1  CHO   590      93.638  47.109  38.556  1.00  0.00            
ATOM   4079  R2  CHO   590      91.488  48.159  39.856  1.00  0.00            
ATOM   4080  R3  CHO   590      92.238  46.509  41.856  1.00  0.00            
ATOM   4081  R4  CHO   590      89.888  47.959  42.956  1.00  0.00            
ATOM   4082  R5  CHO   590      91.888  47.759  43.856  1.00  0.00            
ATOM   4083  C1  CHO   590      89.688  46.209  46.606  1.00  0.00           C
ATOM   4084  C2  CHO   590      89.638  46.359  50.406  1.00  0.00           C
ATOM   4085  ROH CHO   591      72.188 137.959  27.356  1.00  0.00            
ATOM   4086  R1  CHO   591      72.988 137.559  24.656  1.00  0.00            
ATOM   4087  R2  CHO   591      71.188 136.959  22.656  1.00  0.00            
ATOM   4088  R3  CHO   591      72.388 139.109  21.456  1.00  0.00            
ATOM   4089  R4  CHO   591      70.788 137.809  19.306  1.00  0.00            
ATOM   4090  R5  CHO   591      72.888 138.309  19.256  1.00  0.00            
ATOM   4091  C1  CHO   591      71.638 140.359  16.256  1.00  0.00           C
ATOM   4092  C2  CHO   591      71.938 139.559  12.706  1.00  0.00           C
ATOM   4093  ROH CHO   592     127.238 177.759  31.356  1.00  0.00            
ATOM   4094  R1  CHO   592     125.238 178.959  32.906  1.00  0.00            
ATOM   4095  R2  CHO   592     123.838 177.509  34.856  1.00  0.00            
ATOM   4096  R3  CHO   592     124.688 179.559  36.456  1.00  0.00            
ATOM   4097  R4  CHO   592     122.088 178.709  37.606  1.00  0.00            
ATOM   4098  R5  CHO   592     122.638 180.759  37.006  1.00  0.00            
ATOM   4099  C1  CHO   592     121.888 181.309  40.706  1.00  0.00           C
ATOM   4100  C2  CHO   592     119.688 181.759  43.706  1.00  0.00           C
ATOM   4101  ROH CHO   593      47.038  90.859  29.056  1.00  0.00            
ATOM   4102  R1  CHO   593      46.788  90.609  26.256  1.00  0.00            
ATOM   4103  R2  CHO   593      46.038  92.709  24.606  1.00  0.00            
ATOM   4104  R3  CHO   593      48.338  92.059  23.306  1.00  0.00            
ATOM   4105  R4  CHO   593      46.588  93.259  21.256  1.00  0.00            
ATOM   4106  R5  CHO   593      47.538  91.309  21.156  1.00  0.00            
ATOM   4107  C1  CHO   593      49.038  92.959  18.056  1.00  0.00           C
ATOM   4108  C2  CHO   593      47.088  92.859  15.756  1.00  0.00           C
ATOM   4109  ROH CHO   594     113.088  92.309  31.256  1.00  0.00            
ATOM   4110  R1  CHO   594     112.438  91.209  33.756  1.00  0.00            
ATOM   4111  R2  CHO   594     113.338  92.309  36.156  1.00  0.00            
ATOM   4112  R3  CHO   594     110.688  92.209  36.756  1.00  0.00            
ATOM   4113  R4  CHO   594     112.038  92.559  39.356  1.00  0.00            
ATOM   4114  R5  CHO   594     110.588  91.009  38.856  1.00  0.00            
ATOM   4115  C1  CHO   594     108.788  92.659  41.806  1.00  0.00           C
ATOM   4116  C2  CHO   594     106.388  94.259  43.806  1.00  0.00           C
ATOM   4117  ROH CHO   595      39.588  22.459  26.956  1.00  0.00            
ATOM   4118  R1  CHO   595      38.088  23.559  24.856  1.00  0.00            
ATOM   4119  R2  CHO   595      39.188  24.159  22.356  1.00  0.00            
ATOM   4120  R3  CHO   595      37.188  22.559  21.456  1.00  0.00            
ATOM   4121  R4  CHO   595      38.338  23.759  19.056  1.00  0.00            
ATOM   4122  R5  CHO   595      36.238  23.809  19.606  1.00  0.00            
ATOM   4123  C1  CHO   595      35.988  22.009  16.256  1.00  0.00           C
ATOM   4124  C2  CHO   595      33.488  22.059  12.756  1.00  0.00           C
ATOM   4125  ROH CHO   596     109.088  68.559  39.956  1.00  0.00            
ATOM   4126  R1  CHO   596     107.938  70.959  39.056  1.00  0.00            
ATOM   4127  R2  CHO   596     109.388  72.859  37.656  1.00  0.00            
ATOM   4128  R3  CHO   596     107.438  72.609  35.856  1.00  0.00            
ATOM   4129  R4  CHO   596     108.538  75.259  35.306  1.00  0.00            
ATOM   4130  R5  CHO   596     106.438  74.759  35.656  1.00  0.00            
ATOM   4131  C1  CHO   596     106.188  76.359  32.206  1.00  0.00           C
ATOM   4132  C2  CHO   596     106.838  76.309  29.006  1.00  0.00           C
ATOM   4133  ROH CHO   597      90.588 171.259  42.556  1.00  0.00            
ATOM   4134  R1  CHO   597      89.588 170.809  39.956  1.00  0.00            
ATOM   4135  R2  CHO   597      90.088 172.509  37.856  1.00  0.00            
ATOM   4136  R3  CHO   597      90.988 170.209  36.656  1.00  0.00            
ATOM   4137  R4  CHO   597      90.388 172.059  34.406  1.00  0.00            
ATOM   4138  R5  CHO   597      89.638 170.009  34.656  1.00  0.00            
ATOM   4139  C1  CHO   597      91.388 169.659  31.306  1.00  0.00           C
ATOM   4140  C2  CHO   597      92.338 168.159  28.106  1.00  0.00           C
ATOM   4141  ROH CHO   598     105.338  66.859  42.106  1.00  0.00            
ATOM   4142  R1  CHO   598     103.388  68.209  43.656  1.00  0.00            
ATOM   4143  R2  CHO   598     102.088  67.059  45.806  1.00  0.00            
ATOM   4144  R3  CHO   598     102.988  69.259  47.106  1.00  0.00            
ATOM   4145  R4  CHO   598     100.338  68.759  48.206  1.00  0.00            
ATOM   4146  R5  CHO   598     101.038  70.609  47.356  1.00  0.00            
ATOM   4147  C1  CHO   598     100.138  71.809  50.856  1.00  0.00           C
ATOM   4148  C2  CHO   598      98.138  74.909  51.456  1.00  0.00           C
ATOM   4149  ROH CHO   599      26.988  20.609  13.506  1.00  0.00            
ATOM   4150  R1  CHO   599      27.588  21.709  16.056  1.00  0.00            
ATOM   4151  R2  CHO   599      25.738  23.009  17.556  1.00  0.00            
ATOM   4152  R3  CHO   599      26.438  21.209  19.456  1.00  0.00            
ATOM   4153  R4  CHO   599      25.538  23.559  21.006  1.00  0.00            
ATOM   4154  R5  CHO   599      27.488  22.509  21.206  1.00  0.00            
ATOM   4155  C1  CHO   599      26.138  22.159  24.756  1.00  0.00           C
ATOM   4156  C2  CHO   599      28.988  22.459  27.606  1.00  0.00           C
ATOM   4157  ROH CHO   600     161.388  87.759  29.656  1.00  0.00            
ATOM   4158  R1  CHO   600     162.338  87.059  32.206  1.00  0.00            
ATOM   4159  R2  CHO   600     161.138  87.909  34.556  1.00  0.00            
ATOM   4160  R3  CHO   600     161.138  85.259  35.106  1.00  0.00            
ATOM   4161  R4  CHO   600     160.588  86.559  37.706  1.00  0.00            
ATOM   4162  R5  CHO   600     162.138  85.109  37.256  1.00  0.00            
ATOM   4163  C1  CHO   600     160.238  83.309  40.056  1.00  0.00           C
ATOM   4164  C2  CHO   600     161.238  79.409  42.056  1.00  0.00           C
ATOM   4165  ROH CHO   601     135.188   0.209  30.606  1.00  0.00            
ATOM   4166  R1  CHO   601     137.188   1.909  29.556  1.00  0.00            
ATOM   4167  R2  CHO   601     138.788   1.159  27.406  1.00  0.00            
ATOM   4168  R3  CHO   601     137.888   3.459  26.306  1.00  0.00            
ATOM   4169  R4  CHO   601     140.138   2.659  24.606  1.00  0.00            
ATOM   4170  R5  CHO   601     139.888   4.559  25.556  1.00  0.00            
ATOM   4171  C1  CHO   601     140.038   5.709  21.906  1.00  0.00           C
ATOM   4172  C2  CHO   601     139.538   7.259  17.906  1.00  0.00           C
ATOM   4173  ROH CHO   602      87.788  55.109  21.006  1.00  0.00            
ATOM   4174  R1  CHO   602      88.688  53.859  23.406  1.00  0.00            
ATOM   4175  R2  CHO   602      89.738  55.309  25.506  1.00  0.00            
ATOM   4176  R3  CHO   602      87.838  53.959  26.956  1.00  0.00            
ATOM   4177  R4  CHO   602      89.538  55.209  28.956  1.00  0.00            
ATOM   4178  R5  CHO   602      89.038  53.109  28.856  1.00  0.00            
ATOM   4179  C1  CHO   602      87.688  53.909  32.306  1.00  0.00           C
ATOM   4180  C2  CHO   602      88.988  54.959  35.456  1.00  0.00           C
ATOM   4181  ROH CHO   603       2.788  19.409  29.106  1.00  0.00            
ATOM   4182  R1  CHO   603       1.838  20.259  26.556  1.00  0.00            
ATOM   4183  R2  CHO   603       3.538  21.109  24.556  1.00  0.00            
ATOM   4184  R3  CHO   603       2.288  19.159  23.106  1.00  0.00            
ATOM   4185  R4  CHO   603       3.388  21.009  21.106  1.00  0.00            
ATOM   4186  R5  CHO   603       1.288  20.359  21.256  1.00  0.00            
ATOM   4187  C1  CHO   603       2.088  19.109  17.756  1.00  0.00           C
ATOM   4188  C2  CHO   603       2.288  17.109  14.506  1.00  0.00           C
ATOM   4189  ROH CHO   604     174.288  63.009  36.806  1.00  0.00            
ATOM   4190  R1  CHO   604     172.388  63.259  34.756  1.00  0.00            
ATOM   4191  R2  CHO   604     171.988  65.609  33.406  1.00  0.00            
ATOM   4192  R3  CHO   604     172.438  64.109  31.206  1.00  0.00            
ATOM   4193  R4  CHO   604     171.788  66.759  30.156  1.00  0.00            
ATOM   4194  R5  CHO   604     170.838  64.859  29.606  1.00  0.00            
ATOM   4195  C1  CHO   604     172.138  65.959  26.156  1.00  0.00           C
ATOM   4196  C2  CHO   604     173.938  65.109  21.956  1.00  0.00           C
ATOM   4197  ROH CHO   605     121.338  78.959  40.106  1.00  0.00            
ATOM   4198  R1  CHO   605     119.638  79.159  42.406  1.00  0.00            
ATOM   4199  R2  CHO   605     120.638  79.409  44.956  1.00  0.00            
ATOM   4200  R3  CHO   605     118.988  81.609  45.006  1.00  0.00            
ATOM   4201  R4  CHO   605     119.988  81.359  47.756  1.00  0.00            
ATOM   4202  R5  CHO   605     117.888  81.459  47.106  1.00  0.00            
ATOM   4203  C1  CHO   605     118.088  84.509  49.406  1.00  0.00           C
ATOM   4204  C2  CHO   605     116.638  83.759  52.956  1.00  0.00           C
ATOM   4205  ROH CHO   606     167.438 101.359  30.606  1.00  0.00            
ATOM   4206  R1  CHO   606     168.438  99.659  32.606  1.00  0.00            
ATOM   4207  R2  CHO   606     171.138  99.559  33.256  1.00  0.00            
ATOM   4208  R3  CHO   606     170.238 100.059  35.756  1.00  0.00            
ATOM   4209  R4  CHO   606     172.938  98.959  36.156  1.00  0.00            
ATOM   4210  R5  CHO   606     171.088  98.259  37.106  1.00  0.00            
ATOM   4211  C1  CHO   606     173.138  99.109  40.206  1.00  0.00           C
ATOM   4212  C2  CHO   606     175.988  98.809  41.956  1.00  0.00           C
ATOM   4213  ROH CHO   607     198.188  57.009  40.556  1.00  0.00            
ATOM   4214  R1  CHO   607     199.238  57.109  43.206  1.00  0.00            
ATOM   4215  R2  CHO   607     197.888  58.359  45.306  1.00  0.00            
ATOM   4216  R3  CHO   607     198.238  55.909  46.506  1.00  0.00            
ATOM   4217  R4  CHO   607     197.488  57.709  48.656  1.00  0.00            
ATOM   4218  R5  CHO   607     199.238  56.409  48.606  1.00  0.00            
ATOM   4219  C1  CHO   607     197.538  55.109  51.756  1.00  0.00           C
ATOM   4220  C2  CHO   607     200.088  55.209  54.256  1.00  0.00           C
ATOM   4221  ROH CHO   608     175.538  50.659  37.906  1.00  0.00            
ATOM   4222  R1  CHO   608     174.088  51.009  35.506  1.00  0.00            
ATOM   4223  R2  CHO   608     172.488  53.209  35.006  1.00  0.00            
ATOM   4224  R3  CHO   608     173.988  53.409  32.756  1.00  0.00            
ATOM   4225  R4  CHO   608     171.238  53.759  31.856  1.00  0.00            
ATOM   4226  R5  CHO   608     172.638  52.309  31.056  1.00  0.00            
ATOM   4227  C1  CHO   608     171.888  54.259  27.906  1.00  0.00           C
ATOM   4228  C2  CHO   608     170.638  54.359  24.706  1.00  0.00           C
ATOM   4229  ROH CHO   609     131.338 214.759  14.806  1.00  0.00            
ATOM   4230  R1  CHO   609     132.038 217.009  16.356  1.00  0.00            
ATOM   4231  R2  CHO   609     132.688 219.459  15.206  1.00  0.00            
ATOM   4232  R3  CHO   609     130.738 220.359  16.956  1.00  0.00            
ATOM   4233  R4  CHO   609     131.788 222.759  15.656  1.00  0.00            
ATOM   4234  R5  CHO   609     131.638 222.409  17.806  1.00  0.00            
ATOM   4235  C1  CHO   609     129.488 225.559  17.506  1.00  0.00           C
ATOM   4236  C2  CHO   609     128.938 229.509  17.606  1.00  0.00           C
ATOM   4237  ROH CHO   610     132.938 109.109  28.106  1.00  0.00            
ATOM   4238  R1  CHO   610     131.238 111.359  28.256  1.00  0.00            
ATOM   4239  R2  CHO   610     130.038 112.459  26.006  1.00  0.00            
ATOM   4240  R3  CHO   610     127.738 112.059  27.456  1.00  0.00            
ATOM   4241  R4  CHO   610     126.988 113.909  25.306  1.00  0.00            
ATOM   4242  R5  CHO   610     126.688 114.209  27.456  1.00  0.00            
ATOM   4243  C1  CHO   610     123.088 114.409  26.256  1.00  0.00           C
ATOM   4244  C2  CHO   610     121.488 115.159  23.106  1.00  0.00           C
ATOM   4245  ROH CHO   611      83.088   6.859  43.556  1.00  0.00            
ATOM   4246  R1  CHO   611      84.238   7.959  41.156  1.00  0.00            
ATOM   4247  R2  CHO   611      84.638   6.459  38.906  1.00  0.00            
ATOM   4248  R3  CHO   611      83.188   8.459  37.706  1.00  0.00            
ATOM   4249  R4  CHO   611      84.988   7.509  35.606  1.00  0.00            
ATOM   4250  R5  CHO   611      84.738   9.559  36.306  1.00  0.00            
ATOM   4251  C1  CHO   611      83.838  10.009  32.606  1.00  0.00           C
ATOM   4252  C2  CHO   611      83.538  12.759  30.106  1.00  0.00           C
ATOM   4253  ROH CHO   612      90.538  40.059  18.356  1.00  0.00            
ATOM   4254  R1  CHO   612      90.088  40.009  21.156  1.00  0.00            
ATOM   4255  R2  CHO   612      91.138  37.959  22.756  1.00  0.00            
ATOM   4256  R3  CHO   612      92.138  40.059  24.156  1.00  0.00            
ATOM   4257  R4  CHO   612      91.888  37.909  26.156  1.00  0.00            
ATOM   4258  R5  CHO   612      91.088  39.959  26.306  1.00  0.00            
ATOM   4259  C1  CHO   612      93.288  39.809  29.406  1.00  0.00           C
ATOM   4260  C2  CHO   612      89.938  38.309  31.406  1.00  0.00           C
ATOM   4261  ROH CHO   613      26.788  76.059  31.556  1.00  0.00            
ATOM   4262  R1  CHO   613      27.238  77.259  34.106  1.00  0.00            
ATOM   4263  R2  CHO   613      25.838  76.559  36.356  1.00  0.00            
ATOM   4264  R3  CHO   613      28.338  76.159  37.406  1.00  0.00            
ATOM   4265  R4  CHO   613      26.588  76.209  39.706  1.00  0.00            
ATOM   4266  R5  CHO   613      28.338  77.409  39.406  1.00  0.00            
ATOM   4267  C1  CHO   613      29.338  75.609  42.656  1.00  0.00           C
ATOM   4268  C2  CHO   613      28.788  76.459  46.056  1.00  0.00           C
ATOM   4269  ROH CHO   614     174.838 122.409  28.706  1.00  0.00            
ATOM   4270  R1  CHO   614     176.138 124.259  30.406  1.00  0.00            
ATOM   4271  R2  CHO   614     178.788 123.909  31.206  1.00  0.00            
ATOM   4272  R3  CHO   614     179.088 126.409  30.206  1.00  0.00            
ATOM   4273  R4  CHO   614     181.188 126.159  32.206  1.00  0.00            
ATOM   4274  R5  CHO   614     179.688 127.759  32.056  1.00  0.00            
ATOM   4275  C1  CHO   614     182.888 129.809  31.856  1.00  0.00           C
ATOM   4276  C2  CHO   614     185.338 130.209  29.256  1.00  0.00           C
ATOM   4277  ROH CHO   615      59.388  60.609  50.156  1.00  0.00            
ATOM   4278  R1  CHO   615      58.438  59.609  47.706  1.00  0.00            
ATOM   4279  R2  CHO   615      59.138  60.709  45.256  1.00  0.00            
ATOM   4280  R3  CHO   615      59.838  58.159  44.706  1.00  0.00            
ATOM   4281  R4  CHO   615      58.888  59.259  42.156  1.00  0.00            
ATOM   4282  R5  CHO   615      58.238  57.409  43.106  1.00  0.00            
ATOM   4283  C1  CHO   615      59.438  56.009  39.756  1.00  0.00           C
ATOM   4284  C2  CHO   615      58.988  59.359  36.456  1.00  0.00           C
ATOM   4285  ROH CHO   616     149.638 185.609  27.356  1.00  0.00            
ATOM   4286  R1  CHO   616     148.738 187.009  25.006  1.00  0.00            
ATOM   4287  R2  CHO   616     150.388 188.759  23.656  1.00  0.00            
ATOM   4288  R3  CHO   616     149.788 187.209  21.556  1.00  0.00            
ATOM   4289  R4  CHO   616     150.938 189.609  20.356  1.00  0.00            
ATOM   4290  R5  CHO   616     148.988 188.709  19.856  1.00  0.00            
ATOM   4291  C1  CHO   616     150.688 188.609  16.456  1.00  0.00           C
ATOM   4292  C2  CHO   616     151.588 190.109  12.906  1.00  0.00           C
ATOM   4293  ROH CHO   617     136.088  27.809  31.556  1.00  0.00            
ATOM   4294  R1  CHO   617     137.738  28.009  29.256  1.00  0.00            
ATOM   4295  R2  CHO   617     139.638  29.959  28.906  1.00  0.00            
ATOM   4296  R3  CHO   617     141.288  27.859  28.506  1.00  0.00            
ATOM   4297  R4  CHO   617     141.538  29.509  26.106  1.00  0.00            
ATOM   4298  R5  CHO   617     141.088  27.359  26.206  1.00  0.00            
ATOM   4299  C1  CHO   617     144.238  27.259  24.106  1.00  0.00           C
ATOM   4300  C2  CHO   617     146.238  26.759  21.556  1.00  0.00           C
ATOM   4301  ROH CHO   618      23.338  11.809  44.656  1.00  0.00            
ATOM   4302  R1  CHO   618      24.138  10.609  42.256  1.00  0.00            
ATOM   4303  R2  CHO   618      22.338   9.959  40.206  1.00  0.00            
ATOM   4304  R3  CHO   618      24.038  11.509  38.706  1.00  0.00            
ATOM   4305  R4  CHO   618      22.488   9.909  36.756  1.00  0.00            
ATOM   4306  R5  CHO   618      24.638  10.059  36.906  1.00  0.00            
ATOM   4307  C1  CHO   618      24.138  11.259  33.356  1.00  0.00           C
ATOM   4308  C2  CHO   618      25.838   7.809  31.606  1.00  0.00           C
ATOM   4309  ROH CHO   619     124.488 107.109  46.356  1.00  0.00            
ATOM   4310  R1  CHO   619     122.438 108.809  47.356  1.00  0.00            
ATOM   4311  R2  CHO   619     120.538 109.909  45.706  1.00  0.00            
ATOM   4312  R3  CHO   619     118.838 108.759  47.506  1.00  0.00            
ATOM   4313  R4  CHO   619     117.138 110.609  45.956  1.00  0.00            
ATOM   4314  R5  CHO   619     117.338 110.509  48.156  1.00  0.00            
ATOM   4315  C1  CHO   619     113.588 109.909  47.756  1.00  0.00           C
ATOM   4316  C2  CHO   619     112.388 113.309  46.206  1.00  0.00           C
ATOM   4317  ROH CHO   620      66.938 203.259  22.556  1.00  0.00            
ATOM   4318  R1  CHO   620      69.438 202.609  21.406  1.00  0.00            
ATOM   4319  R2  CHO   620      69.638 201.259  19.006  1.00  0.00            
ATOM   4320  R3  CHO   620      71.188 203.409  18.256  1.00  0.00            
ATOM   4321  R4  CHO   620      71.338 201.559  16.006  1.00  0.00            
ATOM   4322  R5  CHO   620      73.038 202.409  17.106  1.00  0.00            
ATOM   4323  C1  CHO   620      73.788 203.709  13.606  1.00  0.00           C
ATOM   4324  C2  CHO   620      74.088 204.659   9.506  1.00  0.00           C
ATOM   4325  ROH CHO   621     193.288  32.059  50.756  1.00  0.00            
ATOM   4326  R1  CHO   621     192.088  32.209  48.156  1.00  0.00            
ATOM   4327  R2  CHO   621     190.188  34.109  47.506  1.00  0.00            
ATOM   4328  R3  CHO   621     191.888  34.659  45.456  1.00  0.00            
ATOM   4329  R4  CHO   621     189.288  34.309  44.156  1.00  0.00            
ATOM   4330  R5  CHO   621     191.138  33.259  43.656  1.00  0.00            
ATOM   4331  C1  CHO   621     190.388  34.959  40.306  1.00  0.00           C
ATOM   4332  C2  CHO   621     190.888  39.559  39.056  1.00  0.00           C
ATOM   4333  ROH CHO   622      70.988 171.909  15.906  1.00  0.00            
ATOM   4334  R1  CHO   622      71.038 171.409  18.706  1.00  0.00            
ATOM   4335  R2  CHO   622      73.038 172.359  20.356  1.00  0.00            
ATOM   4336  R3  CHO   622      70.938 173.459  21.756  1.00  0.00            
ATOM   4337  R4  CHO   622      72.588 172.209  23.806  1.00  0.00            
ATOM   4338  R5  CHO   622      70.488 171.859  23.456  1.00  0.00            
ATOM   4339  C1  CHO   622      70.438 173.159  27.056  1.00  0.00           C
ATOM   4340  C2  CHO   622      66.438 172.709  29.606  1.00  0.00           C
ATOM   4341  ROH CHO   623     193.038 126.909  41.056  1.00  0.00            
ATOM   4342  R1  CHO   623     191.138 127.959  42.906  1.00  0.00            
ATOM   4343  R2  CHO   623     189.538 126.309  44.456  1.00  0.00            
ATOM   4344  R3  CHO   623     190.588 127.709  46.506  1.00  0.00            
ATOM   4345  R4  CHO   623     187.738 127.559  47.106  1.00  0.00            
ATOM   4346  R5  CHO   623     188.938 129.359  47.056  1.00  0.00            
ATOM   4347  C1  CHO   623     187.688 129.559  50.606  1.00  0.00           C
ATOM   4348  C2  CHO   623     187.338 130.059  54.906  1.00  0.00           C
ATOM   4349  ROH CHO   624      54.888 189.509  41.056  1.00  0.00            
ATOM   4350  R1  CHO   624      55.538 191.209  38.906  1.00  0.00            
ATOM   4351  R2  CHO   624      54.488 190.859  36.356  1.00  0.00            
ATOM   4352  R3  CHO   624      53.738 193.459  36.656  1.00  0.00            
ATOM   4353  R4  CHO   624      53.738 193.009  33.756  1.00  0.00            
ATOM   4354  R5  CHO   624      54.838 194.559  34.856  1.00  0.00            
ATOM   4355  C1  CHO   624      52.638 196.709  32.506  1.00  0.00           C
ATOM   4356  C2  CHO   624      51.088 197.009  28.556  1.00  0.00           C
ATOM   4357  ROH CHO   625     200.688 213.659  36.256  1.00  0.00            
ATOM   4358  R1  CHO   625     200.038 212.759  33.656  1.00  0.00            
ATOM   4359  R2  CHO   625     197.588 213.359  32.456  1.00  0.00            
ATOM   4360  R3  CHO   625     199.188 214.309  30.456  1.00  0.00            
ATOM   4361  R4  CHO   625     196.538 213.909  29.256  1.00  0.00            
ATOM   4362  R5  CHO   625     198.438 213.109  28.556  1.00  0.00            
ATOM   4363  C1  CHO   625     197.388 215.109  25.456  1.00  0.00           C
ATOM   4364  C2  CHO   625     195.588 215.859  22.606  1.00  0.00           C
ATOM   4365  ROH CHO   626      99.338 214.409  39.256  1.00  0.00            
ATOM   4366  R1  CHO   626      98.488 213.259  36.806  1.00  0.00            
ATOM   4367  R2  CHO   626      96.238 214.159  35.456  1.00  0.00            
ATOM   4368  R3  CHO   626      97.938 214.409  33.356  1.00  0.00            
ATOM   4369  R4  CHO   626      95.288 214.859  32.206  1.00  0.00            
ATOM   4370  R5  CHO   626      96.788 213.409  31.506  1.00  0.00            
ATOM   4371  C1  CHO   626      96.388 215.509  28.356  1.00  0.00           C
ATOM   4372  C2  CHO   626      94.688 217.709  26.406  1.00  0.00           C
ATOM   4373  ROH CHO   627      42.338  93.459  27.406  1.00  0.00            
ATOM   4374  R1  CHO   627      42.638  95.309  25.256  1.00  0.00            
ATOM   4375  R2  CHO   627      42.288  94.559  22.606  1.00  0.00            
ATOM   4376  R3  CHO   627      40.538  96.609  22.606  1.00  0.00            
ATOM   4377  R4  CHO   627      40.388  95.509  19.906  1.00  0.00            
ATOM   4378  R5  CHO   627      40.788  97.609  20.406  1.00  0.00            
ATOM   4379  C1  CHO   627      37.688  98.059  18.306  1.00  0.00           C
ATOM   4380  C2  CHO   627      40.038  98.259  14.356  1.00  0.00           C
ATOM   4381  ROH CHO   628     122.038  27.809  26.456  1.00  0.00            
ATOM   4382  R1  CHO   628     122.288  30.059  24.756  1.00  0.00            
ATOM   4383  R2  CHO   628     120.238  30.909  23.106  1.00  0.00            
ATOM   4384  R3  CHO   628     120.638  33.259  24.356  1.00  0.00            
ATOM   4385  R4  CHO   628     119.138  34.009  21.956  1.00  0.00            
ATOM   4386  R5  CHO   628     121.038  34.859  22.606  1.00  0.00            
ATOM   4387  C1  CHO   628     118.888  38.009  22.456  1.00  0.00           C
ATOM   4388  C2  CHO   628     116.988  40.709  21.506  1.00  0.00           C
ATOM   4389  ROH CHO   629     214.988 151.759  52.356  1.00  0.00            
ATOM   4390  R1  CHO   629     214.438 153.859  50.556  1.00  0.00            
ATOM   4391  R2  CHO   629     215.338 153.909  47.956  1.00  0.00            
ATOM   4392  R3  CHO   629     212.688 154.309  47.406  1.00  0.00            
ATOM   4393  R4  CHO   629     214.088 154.809  44.856  1.00  0.00            
ATOM   4394  R5  CHO   629     212.688 156.159  45.856  1.00  0.00            
ATOM   4395  C1  CHO   629     210.888 155.759  42.556  1.00  0.00           C
ATOM   4396  C2  CHO   629     210.788 158.109  39.606  1.00  0.00           C
ATOM   4397  ROH CHO   630     137.388 113.159  58.356  1.00  0.00            
ATOM   4398  R1  CHO   630     138.888 114.759  56.506  1.00  0.00            
ATOM   4399  R2  CHO   630     140.938 113.709  55.006  1.00  0.00            
ATOM   4400  R3  CHO   630     139.538 114.759  52.956  1.00  0.00            
ATOM   4401  R4  CHO   630     142.188 114.309  51.856  1.00  0.00            
ATOM   4402  R5  CHO   630     141.088 116.209  51.806  1.00  0.00            
ATOM   4403  C1  CHO   630     141.588 115.659  48.056  1.00  0.00           C
ATOM   4404  C2  CHO   630     143.088 115.609  45.106  1.00  0.00           C
ATOM   4405  ROH CHO   631     160.538 106.009  43.706  1.00  0.00            
ATOM   4406  R1  CHO   631     161.438 106.309  41.056  1.00  0.00            
ATOM   4407  R2  CHO   631     163.238 108.259  40.306  1.00  0.00            
ATOM   4408  R3  CHO   631     164.638 106.159  39.356  1.00  0.00            
ATOM   4409  R4  CHO   631     166.038 108.559  38.356  1.00  0.00            
ATOM   4410  R5  CHO   631     165.338 106.859  37.156  1.00  0.00            
ATOM   4411  C1  CHO   631     169.088 106.759  36.356  1.00  0.00           C
ATOM   4412  C2  CHO   631     170.538 105.109  33.056  1.00  0.00           C
ATOM   4413  ROH CHO   632     110.988  29.459  28.006  1.00  0.00            
ATOM   4414  R1  CHO   632     110.238  28.109  25.656  1.00  0.00            
ATOM   4415  R2  CHO   632     110.338  29.259  23.156  1.00  0.00            
ATOM   4416  R3  CHO   632     111.838  27.109  22.506  1.00  0.00            
ATOM   4417  R4  CHO   632     111.338  28.409  19.956  1.00  0.00            
ATOM   4418  R5  CHO   632     110.938  26.359  20.456  1.00  0.00            
ATOM   4419  C1  CHO   632     113.338  25.859  17.506  1.00  0.00           C
ATOM   4420  C2  CHO   632     116.188  25.809  14.706  1.00  0.00           C
ATOM   4421  ROH CHO   633     226.288 139.159  24.706  1.00  0.00            
ATOM   4422  R1  CHO   633     223.838 138.309  25.856  1.00  0.00            
ATOM   4423  R2  CHO   633     222.038 140.009  27.006  1.00  0.00            
ATOM   4424  R3  CHO   633     220.288 138.859  25.256  1.00  0.00            
ATOM   4425  R4  CHO   633     218.588 140.409  27.106  1.00  0.00            
ATOM   4426  R5  CHO   633     218.388 138.309  26.656  1.00  0.00            
ATOM   4427  C1  CHO   633     214.988 139.559  25.556  1.00  0.00           C
ATOM   4428  C2  CHO   633     211.588 141.609  23.856  1.00  0.00           C
ATOM   4429  ROH CHO   634     155.288 205.009  37.756  1.00  0.00            
ATOM   4430  R1  CHO   634     155.138 204.109  40.406  1.00  0.00            
ATOM   4431  R2  CHO   634     156.238 205.559  42.556  1.00  0.00            
ATOM   4432  R3  CHO   634     153.688 205.309  43.556  1.00  0.00            
ATOM   4433  R4  CHO   634     155.338 206.209  45.806  1.00  0.00            
ATOM   4434  R5  CHO   634     154.038 204.459  45.756  1.00  0.00            
ATOM   4435  C1  CHO   634     152.438 206.359  48.656  1.00  0.00           C
ATOM   4436  C2  CHO   634     152.288 209.009  51.256  1.00  0.00           C
ATOM   4437  ROH CHO   635     211.588 181.609  34.756  1.00  0.00            
ATOM   4438  R1  CHO   635     210.538 179.909  32.756  1.00  0.00            
ATOM   4439  R2  CHO   635     207.938 180.159  31.806  1.00  0.00            
ATOM   4440  R3  CHO   635     209.188 180.309  29.406  1.00  0.00            
ATOM   4441  R4  CHO   635     206.338 180.159  28.756  1.00  0.00            
ATOM   4442  R5  CHO   635     207.938 178.859  27.956  1.00  0.00            
ATOM   4443  C1  CHO   635     206.588 180.309  24.706  1.00  0.00           C
ATOM   4444  C2  CHO   635     207.438 180.759  20.356  1.00  0.00           C
ATOM   4445  ROH CHO   636      42.638   2.109  25.206  1.00  0.00            
ATOM   4446  R1  CHO   636      41.838   3.059  22.656  1.00  0.00            
ATOM   4447  R2  CHO   636      43.638   3.459  20.606  1.00  0.00            
ATOM   4448  R3  CHO   636      41.988   1.809  19.206  1.00  0.00            
ATOM   4449  R4  CHO   636      43.388   3.359  17.156  1.00  0.00            
ATOM   4450  R5  CHO   636      41.238   3.109  17.356  1.00  0.00            
ATOM   4451  C1  CHO   636      41.688   1.709  13.856  1.00  0.00           C
ATOM   4452  C2  CHO   636      40.538   3.709  11.556  1.00  0.00           C
ATOM   4453  ROH CHO   637     177.138 191.709  54.256  1.00  0.00            
ATOM   4454  R1  CHO   637     177.288 190.459  51.706  1.00  0.00            
ATOM   4455  R2  CHO   637     175.938 191.359  49.506  1.00  0.00            
ATOM   4456  R3  CHO   637     178.388 191.409  48.356  1.00  0.00            
ATOM   4457  R4  CHO   637     176.588 192.109  46.156  1.00  0.00            
ATOM   4458  R5  CHO   637     178.088 190.509  46.156  1.00  0.00            
ATOM   4459  C1  CHO   637     179.288 192.559  43.206  1.00  0.00           C
ATOM   4460  C2  CHO   637     181.338 193.809  39.756  1.00  0.00           C
ATOM   4461  ROH CHO   638      78.238 228.109  40.556  1.00  0.00            
ATOM   4462  R1  CHO   638      79.338 227.809  37.956  1.00  0.00            
ATOM   4463  R2  CHO   638      78.438 225.959  36.156  1.00  0.00            
ATOM   4464  R3  CHO   638      78.138 228.109  34.556  1.00  0.00            
ATOM   4465  R4  CHO   638      78.588 225.909  32.706  1.00  0.00            
ATOM   4466  R5  CHO   638      79.688 227.759  32.756  1.00  0.00            
ATOM   4467  C1  CHO   638      78.388 227.909  29.156  1.00  0.00           C
ATOM   4468  C2  CHO   638      77.788 226.659  26.206  1.00  0.00           C
ATOM   4469  ROH CHO   639      78.188 167.159  29.756  1.00  0.00            
ATOM   4470  R1  CHO   639      79.838 168.009  31.906  1.00  0.00            
ATOM   4471  R2  CHO   639      78.838 168.709  34.406  1.00  0.00            
ATOM   4472  R3  CHO   639      80.688 166.859  35.256  1.00  0.00            
ATOM   4473  R4  CHO   639      79.738 168.209  37.706  1.00  0.00            
ATOM   4474  R5  CHO   639      81.788 168.009  37.056  1.00  0.00            
ATOM   4475  C1  CHO   639      81.938 166.209  40.406  1.00  0.00           C
ATOM   4476  C2  CHO   639      80.538 168.459  43.006  1.00  0.00           C
ATOM   4477  ROH CHO   640     117.988 158.109  27.056  1.00  0.00            
ATOM   4478  R1  CHO   640     116.188 159.059  25.106  1.00  0.00            
ATOM   4479  R2  CHO   640     116.838 159.359  22.456  1.00  0.00            
ATOM   4480  R3  CHO   640     114.638 157.809  22.056  1.00  0.00            
ATOM   4481  R4  CHO   640     115.138 159.059  19.456  1.00  0.00            
ATOM   4482  R5  CHO   640     113.288 159.109  20.606  1.00  0.00            
ATOM   4483  C1  CHO   640     112.088 157.459  17.356  1.00  0.00           C
ATOM   4484  C2  CHO   640     110.438 155.309  15.606  1.00  0.00           C
ATOM   4485  ROH CHO   641     153.938 217.409  47.106  1.00  0.00            
ATOM   4486  R1  CHO   641     152.988 219.309  45.206  1.00  0.00            
ATOM   4487  R2  CHO   641     154.288 219.809  42.856  1.00  0.00            
ATOM   4488  R3  CHO   641     151.838 219.309  41.756  1.00  0.00            
ATOM   4489  R4  CHO   641     153.738 218.709  39.606  1.00  0.00            
ATOM   4490  R5  CHO   641     151.988 220.009  39.506  1.00  0.00            
ATOM   4491  C1  CHO   641     151.088 217.509  36.756  1.00  0.00           C
ATOM   4492  C2  CHO   641     152.388 217.259  32.506  1.00  0.00           C
ATOM   4493  ROH CHO   642     166.938  60.759  42.606  1.00  0.00            
ATOM   4494  R1  CHO   642     167.388  61.009  45.406  1.00  0.00            
ATOM   4495  R2  CHO   642     165.338  61.109  47.256  1.00  0.00            
ATOM   4496  R3  CHO   642     166.638  59.009  48.356  1.00  0.00            
ATOM   4497  R4  CHO   642     165.438  60.409  50.606  1.00  0.00            
ATOM   4498  R5  CHO   642     167.538  59.909  50.406  1.00  0.00            
ATOM   4499  C1  CHO   642     166.738  58.059  53.656  1.00  0.00           C
ATOM   4500  C2  CHO   642     168.638  57.909  56.856  1.00  0.00           C
ATOM   4501  ROH CHO   643      46.188 139.459  51.656  1.00  0.00            
ATOM   4502  R1  CHO   643      46.088 138.609  48.956  1.00  0.00            
ATOM   4503  R2  CHO   643      43.738 138.809  47.456  1.00  0.00            
ATOM   4504  R3  CHO   643      45.388 140.159  45.756  1.00  0.00            
ATOM   4505  R4  CHO   643      43.588 138.659  44.006  1.00  0.00            
ATOM   4506  R5  CHO   643      45.738 138.659  43.956  1.00  0.00            
ATOM   4507  C1  CHO   643      44.988 139.809  40.406  1.00  0.00           C
ATOM   4508  C2  CHO   643      46.088 139.809  36.606  1.00  0.00           C
ATOM   4509  ROH CHO   644     198.588 146.759  54.406  1.00  0.00            
ATOM   4510  R1  CHO   644     196.738 146.959  52.256  1.00  0.00            
ATOM   4511  R2  CHO   644     195.188 149.209  51.756  1.00  0.00            
ATOM   4512  R3  CHO   644     196.338 149.009  49.306  1.00  0.00            
ATOM   4513  R4  CHO   644     194.138 150.909  48.956  1.00  0.00            
ATOM   4514  R5  CHO   644     194.488 149.109  47.806  1.00  0.00            
ATOM   4515  C1  CHO   644     194.538 151.759  45.006  1.00  0.00           C
ATOM   4516  C2  CHO   644     191.588 153.159  43.506  1.00  0.00           C
ATOM   4517  ROH CHO   645     125.038  31.759  44.806  1.00  0.00            
ATOM   4518  R1  CHO   645     127.538  33.009  45.206  1.00  0.00            
ATOM   4519  R2  CHO   645     127.888  35.759  45.156  1.00  0.00            
ATOM   4520  R3  CHO   645     128.938  35.359  47.656  1.00  0.00            
ATOM   4521  R4  CHO   645     129.538  38.159  47.006  1.00  0.00            
ATOM   4522  R5  CHO   645     130.988  36.659  47.606  1.00  0.00            
ATOM   4523  C1  CHO   645     131.488  39.209  50.406  1.00  0.00           C
ATOM   4524  C2  CHO   645     133.688  37.909  53.506  1.00  0.00           C
ATOM   4525  ROH CHO   646     193.988  97.009  36.256  1.00  0.00            
ATOM   4526  R1  CHO   646     192.938  94.909  34.606  1.00  0.00            
ATOM   4527  R2  CHO   646     190.438  95.009  33.506  1.00  0.00            
ATOM   4528  R3  CHO   646     191.788  94.559  31.206  1.00  0.00            
ATOM   4529  R4  CHO   646     188.988  94.159  30.456  1.00  0.00            
ATOM   4530  R5  CHO   646     190.638  92.759  30.106  1.00  0.00            
ATOM   4531  C1  CHO   646     189.438  93.309  26.506  1.00  0.00           C
ATOM   4532  C2  CHO   646     188.188  92.859  23.456  1.00  0.00           C
ATOM   4533  ROH CHO   647     105.488  11.259  28.956  1.00  0.00            
ATOM   4534  R1  CHO   647     104.938  12.459  31.456  1.00  0.00            
ATOM   4535  R2  CHO   647     103.738  11.059  33.556  1.00  0.00            
ATOM   4536  R3  CHO   647     105.938  11.959  34.906  1.00  0.00            
ATOM   4537  R4  CHO   647     104.038  11.059  37.006  1.00  0.00            
ATOM   4538  R5  CHO   647     105.038  13.009  36.856  1.00  0.00            
ATOM   4539  C1  CHO   647     106.288  11.859  40.256  1.00  0.00           C
ATOM   4540  C2  CHO   647     104.838  14.409  43.406  1.00  0.00           C
ATOM   4541  ROH CHO   648      25.188 181.409  29.106  1.00  0.00            
ATOM   4542  R1  CHO   648      23.338 180.759  27.106  1.00  0.00            
ATOM   4543  R2  CHO   648      20.988 182.159  26.656  1.00  0.00            
ATOM   4544  R3  CHO   648      21.938 182.309  24.106  1.00  0.00            
ATOM   4545  R4  CHO   648      19.088 181.909  23.756  1.00  0.00            
ATOM   4546  R5  CHO   648      20.688 180.709  22.856  1.00  0.00            
ATOM   4547  C1  CHO   648      18.888 181.909  19.706  1.00  0.00           C
ATOM   4548  C2  CHO   648      19.938 179.959  16.606  1.00  0.00           C
ATOM   4549  ROH CHO   649      86.288 196.359  42.506  1.00  0.00            
ATOM   4550  R1  CHO   649      85.888 195.459  39.856  1.00  0.00            
ATOM   4551  R2  CHO   649      85.388 192.809  39.256  1.00  0.00            
ATOM   4552  R3  CHO   649      83.238 193.859  37.956  1.00  0.00            
ATOM   4553  R4  CHO   649      84.238 191.759  36.206  1.00  0.00            
ATOM   4554  R5  CHO   649      83.838 193.809  35.656  1.00  0.00            
ATOM   4555  C1  CHO   649      81.538 192.109  33.206  1.00  0.00           C
ATOM   4556  C2  CHO   649      81.238 194.059  30.106  1.00  0.00           C
ATOM   4557  ROH CHO   650      37.488  57.509  34.456  1.00  0.00            
ATOM   4558  R1  CHO   650      37.888  55.909  36.706  1.00  0.00            
ATOM   4559  R2  CHO   650      37.988  56.909  39.306  1.00  0.00            
ATOM   4560  R3  CHO   650      36.088  55.059  39.756  1.00  0.00            
ATOM   4561  R4  CHO   650      36.788  56.059  42.406  1.00  0.00            
ATOM   4562  R5  CHO   650      36.738  53.959  41.756  1.00  0.00            
ATOM   4563  C1  CHO   650      34.238  53.809  44.656  1.00  0.00           C
ATOM   4564  C2  CHO   650      32.888  54.659  47.956  1.00  0.00           C
ATOM   4565  ROH CHO   651     136.188 156.459  18.556  1.00  0.00            
ATOM   4566  R1  CHO   651     134.038 157.959  19.556  1.00  0.00            
ATOM   4567  R2  CHO   651     132.438 157.059  21.606  1.00  0.00            
ATOM   4568  R3  CHO   651     133.038 159.459  22.706  1.00  0.00            
ATOM   4569  R4  CHO   651     130.588 158.659  24.106  1.00  0.00            
ATOM   4570  R5  CHO   651     130.938 160.559  23.056  1.00  0.00            
ATOM   4571  C1  CHO   651     130.138 161.809  26.556  1.00  0.00           C
ATOM   4572  C2  CHO   651     131.138 164.909  29.156  1.00  0.00           C
ATOM   4573  ROH CHO   652      46.338 106.009  48.056  1.00  0.00            
ATOM   4574  R1  CHO   652      47.738 104.509  46.106  1.00  0.00            
ATOM   4575  R2  CHO   652      46.488 102.509  44.606  1.00  0.00            
ATOM   4576  R3  CHO   652      47.488 103.959  42.506  1.00  0.00            
ATOM   4577  R4  CHO   652      46.738 101.409  41.356  1.00  0.00            
ATOM   4578  R5  CHO   652      48.638 102.359  41.206  1.00  0.00            
ATOM   4579  C1  CHO   652      47.738 102.109  37.506  1.00  0.00           C
ATOM   4580  C2  CHO   652      49.438 101.109  34.406  1.00  0.00           C
ATOM   4581  ROH CHO   653      26.838   2.959  31.156  1.00  0.00            
ATOM   4582  R1  CHO   653      28.238   2.309  33.506  1.00  0.00            
ATOM   4583  R2  CHO   653      28.088   3.809  35.806  1.00  0.00            
ATOM   4584  R3  CHO   653      27.388   1.409  36.956  1.00  0.00            
ATOM   4585  R4  CHO   653      27.238   3.359  39.156  1.00  0.00            
ATOM   4586  R5  CHO   653      28.388   1.509  39.106  1.00  0.00            
ATOM   4587  C1  CHO   653      26.138   0.859  42.156  1.00  0.00           C
ATOM   4588  C2  CHO   653      24.688   2.509  45.156  1.00  0.00           C
ATOM   4589  ROH CHO   654      17.238 113.409  44.656  1.00  0.00            
ATOM   4590  R1  CHO   654      17.888 112.859  41.956  1.00  0.00            
ATOM   4591  R2  CHO   654      17.138 110.509  40.706  1.00  0.00            
ATOM   4592  R3  CHO   654      16.038 112.159  38.856  1.00  0.00            
ATOM   4593  R4  CHO   654      16.288 109.609  37.456  1.00  0.00            
ATOM   4594  R5  CHO   654      17.038 111.509  36.806  1.00  0.00            
ATOM   4595  C1  CHO   654      14.688 110.659  33.906  1.00  0.00           C
ATOM   4596  C2  CHO   654      15.338 108.509  30.706  1.00  0.00           C
ATOM   4597  ROH CHO   655      64.088 209.509  26.856  1.00  0.00            
ATOM   4598  R1  CHO   655      63.238 209.859  29.506  1.00  0.00            
ATOM   4599  R2  CHO   655      63.188 207.809  31.356  1.00  0.00            
ATOM   4600  R3  CHO   655      64.688 209.559  32.856  1.00  0.00            
ATOM   4601  R4  CHO   655      63.538 207.709  34.806  1.00  0.00            
ATOM   4602  R5  CHO   655      63.438 209.859  34.856  1.00  0.00            
ATOM   4603  C1  CHO   655      65.138 209.259  38.206  1.00  0.00           C
ATOM   4604  C2  CHO   655      64.038 210.259  42.656  1.00  0.00           C
ATOM   4605  ROH CHO   656     119.288 193.459  38.706  1.00  0.00            
ATOM   4606  R1  CHO   656     119.388 193.409  35.856  1.00  0.00            
ATOM   4607  R2  CHO   656     120.438 191.259  34.456  1.00  0.00            
ATOM   4608  R3  CHO   656     118.038 191.259  33.206  1.00  0.00            
ATOM   4609  R4  CHO   656     119.788 189.759  31.406  1.00  0.00            
ATOM   4610  R5  CHO   656     118.588 191.509  30.906  1.00  0.00            
ATOM   4611  C1  CHO   656     117.138 188.959  28.456  1.00  0.00           C
ATOM   4612  C2  CHO   656     116.688 187.709  24.856  1.00  0.00           C
ATOM   4613  ROH CHO   657     103.488 186.159  40.256  1.00  0.00            
ATOM   4614  R1  CHO   657     102.388 185.909  37.656  1.00  0.00            
ATOM   4615  R2  CHO   657     102.638 187.909  35.756  1.00  0.00            
ATOM   4616  R3  CHO   657     103.688 185.909  34.256  1.00  0.00            
ATOM   4617  R4  CHO   657     103.938 188.259  32.606  1.00  0.00            
ATOM   4618  R5  CHO   657     102.988 186.409  32.006  1.00  0.00            
ATOM   4619  C1  CHO   657     105.688 186.609  29.306  1.00  0.00           C
ATOM   4620  C2  CHO   657     106.788 187.059  25.756  1.00  0.00           C
ATOM   4621  ROH CHO   658      82.288  78.909  19.006  1.00  0.00            
ATOM   4622  R1  CHO   658      83.988  80.959  19.956  1.00  0.00            
ATOM   4623  R2  CHO   658      84.888  81.059  22.556  1.00  0.00            
ATOM   4624  R3  CHO   658      87.338  81.159  21.356  1.00  0.00            
ATOM   4625  R4  CHO   658      87.788  82.209  24.056  1.00  0.00            
ATOM   4626  R5  CHO   658      88.338  83.159  22.156  1.00  0.00            
ATOM   4627  C1  CHO   658      91.788  82.909  23.806  1.00  0.00           C
ATOM   4628  C2  CHO   658      95.338  82.559  22.156  1.00  0.00           C
ATOM   4629  ROH CHO   659     103.788 121.559  33.706  1.00  0.00            
ATOM   4630  R1  CHO   659     104.088 120.359  31.206  1.00  0.00            
ATOM   4631  R2  CHO   659     101.938 119.959  29.456  1.00  0.00            
ATOM   4632  R3  CHO   659     103.538 121.259  27.706  1.00  0.00            
ATOM   4633  R4  CHO   659     102.188 119.209  26.106  1.00  0.00            
ATOM   4634  R5  CHO   659     104.338 119.559  26.256  1.00  0.00            
ATOM   4635  C1  CHO   659     103.838 120.009  22.506  1.00  0.00           C
ATOM   4636  C2  CHO   659     105.888 118.759  20.806  1.00  0.00           C
ATOM   4637  ROH CHO   660      86.038 126.659  17.756  1.00  0.00            
ATOM   4638  R1  CHO   660      86.688 127.259  20.456  1.00  0.00            
ATOM   4639  R2  CHO   660      86.588 129.809  21.506  1.00  0.00            
ATOM   4640  R3  CHO   660      84.988 128.659  23.356  1.00  0.00            
ATOM   4641  R4  CHO   660      86.588 130.609  24.856  1.00  0.00            
ATOM   4642  R5  CHO   660      86.388 128.509  25.306  1.00  0.00            
ATOM   4643  C1  CHO   660      85.088 130.009  28.556  1.00  0.00           C
ATOM   4644  C2  CHO   660      85.788 132.309  31.856  1.00  0.00           C
ATOM   4645  ROH CHO   661      30.338  17.909  42.356  1.00  0.00            
ATOM   4646  R1  CHO   661      30.338  20.709  41.906  1.00  0.00            
ATOM   4647  R2  CHO   661      32.488  22.309  42.556  1.00  0.00            
ATOM   4648  R3  CHO   661      32.288  23.059  39.956  1.00  0.00            
ATOM   4649  R4  CHO   661      33.438  25.409  41.356  1.00  0.00            
ATOM   4650  R5  CHO   661      31.688  25.409  40.056  1.00  0.00            
ATOM   4651  C1  CHO   661      33.838  27.909  38.206  1.00  0.00           C
ATOM   4652  C2  CHO   661      36.838  28.809  37.756  1.00  0.00           C
ATOM   4653  ROH CHO   662     110.438  65.609  23.756  1.00  0.00            
ATOM   4654  R1  CHO   662     110.688  65.459  26.606  1.00  0.00            
ATOM   4655  R2  CHO   662     109.338  67.109  28.306  1.00  0.00            
ATOM   4656  R3  CHO   662     108.538  64.759  29.406  1.00  0.00            
ATOM   4657  R4  CHO   662     108.838  66.609  31.706  1.00  0.00            
ATOM   4658  R5  CHO   662     109.738  64.609  31.456  1.00  0.00            
ATOM   4659  C1  CHO   662     107.788  64.109  34.706  1.00  0.00           C
ATOM   4660  C2  CHO   662     109.788  63.059  37.456  1.00  0.00           C
ATOM   4661  ROH CHO   663      19.938 118.709  30.556  1.00  0.00            
ATOM   4662  R1  CHO   663      21.588 118.209  32.806  1.00  0.00            
ATOM   4663  R2  CHO   663      22.888 120.259  34.156  1.00  0.00            
ATOM   4664  R3  CHO   663      21.588 119.209  36.306  1.00  0.00            
ATOM   4665  R4  CHO   663      22.838 121.659  37.306  1.00  0.00            
ATOM   4666  R5  CHO   663      23.088 119.709  38.156  1.00  0.00            
ATOM   4667  C1  CHO   663      21.638 121.509  41.156  1.00  0.00           C
ATOM   4668  C2  CHO   663      22.288 121.759  44.956  1.00  0.00           C
ATOM   4669  ROH CHO   664      17.938 214.859  25.056  1.00  0.00            
ATOM   4670  R1  CHO   664      20.538 214.509  26.106  1.00  0.00            
ATOM   4671  R2  CHO   664      21.038 214.009  28.756  1.00  0.00            
ATOM   4672  R3  CHO   664      22.388 211.859  27.756  1.00  0.00            
ATOM   4673  R4  CHO   664      23.488 212.259  30.456  1.00  0.00            
ATOM   4674  R5  CHO   664      24.638 212.109  28.606  1.00  0.00            
ATOM   4675  C1  CHO   664      26.138 209.159  30.506  1.00  0.00           C
ATOM   4676  C2  CHO   664      28.988 208.259  31.256  1.00  0.00           C
ATOM   4677  ROH CHO   665     185.538  54.859  39.956  1.00  0.00            
ATOM   4678  R1  CHO   665     184.338  54.359  37.456  1.00  0.00            
ATOM   4679  R2  CHO   665     183.138  56.309  35.956  1.00  0.00            
ATOM   4680  R3  CHO   665     184.838  55.409  34.006  1.00  0.00            
ATOM   4681  R4  CHO   665     182.238  55.859  32.656  1.00  0.00            
ATOM   4682  R5  CHO   665     183.438  54.009  32.656  1.00  0.00            
ATOM   4683  C1  CHO   665     183.338  54.759  28.906  1.00  0.00           C
ATOM   4684  C2  CHO   665     180.938  55.509  25.706  1.00  0.00           C
ATOM   4685  ROH CHO   666      51.588  25.209  24.756  1.00  0.00            
ATOM   4686  R1  CHO   666      49.238  26.259  23.556  1.00  0.00            
ATOM   4687  R2  CHO   666      48.738  28.959  23.256  1.00  0.00            
ATOM   4688  R3  CHO   666      48.438  28.309  20.656  1.00  0.00            
ATOM   4689  R4  CHO   666      47.088  30.959  20.956  1.00  0.00            
ATOM   4690  R5  CHO   666      46.238  29.109  20.106  1.00  0.00            
ATOM   4691  C1  CHO   666      45.838  31.459  17.156  1.00  0.00           C
ATOM   4692  C2  CHO   666      45.038  34.459  14.456  1.00  0.00           C
ATOM   4693  ROH CHO   667     182.788 199.359  32.006  1.00  0.00            
ATOM   4694  R1  CHO   667     181.488 201.259  30.356  1.00  0.00            
ATOM   4695  R2  CHO   667     182.738 202.359  28.156  1.00  0.00            
ATOM   4696  R3  CHO   667     180.488 201.459  26.856  1.00  0.00            
ATOM   4697  R4  CHO   667     182.238 202.509  24.706  1.00  0.00            
ATOM   4698  R5  CHO   667     180.138 203.059  25.106  1.00  0.00            
ATOM   4699  C1  CHO   667     179.888 201.759  21.506  1.00  0.00           C
ATOM   4700  C2  CHO   667     181.538 202.009  18.356  1.00  0.00           C
ATOM   4701  ROH CHO   668      29.588 143.809  46.806  1.00  0.00            
ATOM   4702  R1  CHO   668      30.038 142.959  44.156  1.00  0.00            
ATOM   4703  R2  CHO   668      29.138 144.309  41.956  1.00  0.00            
ATOM   4704  R3  CHO   668      31.788 144.259  41.206  1.00  0.00            
ATOM   4705  R4  CHO   668      30.288 144.609  38.706  1.00  0.00            
ATOM   4706  R5  CHO   668      31.788 143.059  39.106  1.00  0.00            
ATOM   4707  C1  CHO   668      33.438 144.709  36.106  1.00  0.00           C
ATOM   4708  C2  CHO   668      34.138 144.309  32.506  1.00  0.00           C
ATOM   4709  ROH CHO   669     218.288  48.909  13.356  1.00  0.00            
ATOM   4710  R1  CHO   669     217.788  48.909  16.106  1.00  0.00            
ATOM   4711  R2  CHO   669     216.988  46.609  17.506  1.00  0.00            
ATOM   4712  R3  CHO   669     219.138  47.259  19.056  1.00  0.00            
ATOM   4713  R4  CHO   669     217.788  45.059  20.456  1.00  0.00            
ATOM   4714  R5  CHO   669     218.288  47.009  21.306  1.00  0.00            
ATOM   4715  C1  CHO   669     220.238  44.709  23.706  1.00  0.00           C
ATOM   4716  C2  CHO   669     219.288  45.059  27.256  1.00  0.00           C
ATOM   4717  ROH CHO   670      94.038 145.759  21.856  1.00  0.00            
ATOM   4718  R1  CHO   670      94.588 146.059  24.606  1.00  0.00            
ATOM   4719  R2  CHO   670      95.838 148.309  25.656  1.00  0.00            
ATOM   4720  R3  CHO   670      93.638 148.409  27.256  1.00  0.00            
ATOM   4721  R4  CHO   670      95.738 149.709  28.806  1.00  0.00            
ATOM   4722  R5  CHO   670      94.488 148.059  29.456  1.00  0.00            
ATOM   4723  C1  CHO   670      93.638 150.609  32.156  1.00  0.00           C
ATOM   4724  C2  CHO   670      93.688 150.209  36.356  1.00  0.00           C
ATOM   4725  ROH CHO   671      10.388  91.159  29.456  1.00  0.00            
ATOM   4726  R1  CHO   671       9.538  90.659  26.806  1.00  0.00            
ATOM   4727  R2  CHO   671       7.088  89.459  26.256  1.00  0.00            
ATOM   4728  R3  CHO   671       6.738  91.659  24.706  1.00  0.00            
ATOM   4729  R4  CHO   671       5.188  89.609  23.356  1.00  0.00            
ATOM   4730  R5  CHO   671       6.738  90.809  22.456  1.00  0.00            
ATOM   4731  C1  CHO   671       3.788  91.709  20.206  1.00  0.00           C
ATOM   4732  C2  CHO   671       1.988  90.809  17.406  1.00  0.00           C
ATOM   4733  ROH CHO   672      47.538 171.009  13.456  1.00  0.00            
ATOM   4734  R1  CHO   672      48.488 172.059  15.906  1.00  0.00            
ATOM   4735  R2  CHO   672      47.438 174.359  17.056  1.00  0.00            
ATOM   4736  R3  CHO   672      47.188 172.709  19.206  1.00  0.00            
ATOM   4737  R4  CHO   672      47.888 175.309  20.356  1.00  0.00            
ATOM   4738  R5  CHO   672      48.888 173.459  20.756  1.00  0.00            
ATOM   4739  C1  CHO   672      47.888 174.359  24.306  1.00  0.00           C
ATOM   4740  C2  CHO   672      50.288 177.959  24.706  1.00  0.00           C
ATOM   4741  ROH CHO   673     221.888 162.859  36.756  1.00  0.00            
ATOM   4742  R1  CHO   673     220.838 161.909  34.306  1.00  0.00            
ATOM   4743  R2  CHO   673     221.188 163.259  31.906  1.00  0.00            
ATOM   4744  R3  CHO   673     222.238 160.859  31.106  1.00  0.00            
ATOM   4745  R4  CHO   673     221.288 162.159  28.656  1.00  0.00            
ATOM   4746  R5  CHO   673     220.738 160.159  29.306  1.00  0.00            
ATOM   4747  C1  CHO   673     222.288 159.309  25.956  1.00  0.00           C
ATOM   4748  C2  CHO   673     222.738 158.459  21.806  1.00  0.00           C
ATOM   4749  ROH CHO   674     163.438  35.609  43.106  1.00  0.00            
ATOM   4750  R1  CHO   674     161.688  35.109  45.256  1.00  0.00            
ATOM   4751  R2  CHO   674     162.288  33.309  47.256  1.00  0.00            
ATOM   4752  R3  CHO   674     161.838  35.409  48.906  1.00  0.00            
ATOM   4753  R4  CHO   674     161.988  33.109  50.706  1.00  0.00            
ATOM   4754  R5  CHO   674     160.388  34.559  50.606  1.00  0.00            
ATOM   4755  C1  CHO   674     161.388  34.959  54.256  1.00  0.00           C
ATOM   4756  C2  CHO   674     159.338  35.659  57.306  1.00  0.00           C
ATOM   4757  ROH CHO   675      20.838  80.859  26.806  1.00  0.00            
ATOM   4758  R1  CHO   675      20.938  80.559  24.006  1.00  0.00            
ATOM   4759  R2  CHO   675      18.738  80.859  22.356  1.00  0.00            
ATOM   4760  R3  CHO   675      20.388  82.609  21.056  1.00  0.00            
ATOM   4761  R4  CHO   675      18.288  82.009  19.106  1.00  0.00            
ATOM   4762  R5  CHO   675      20.438  81.859  18.806  1.00  0.00            
ATOM   4763  C1  CHO   675      19.538  84.309  16.056  1.00  0.00           C
ATOM   4764  C2  CHO   675      19.288  84.009  11.956  1.00  0.00           C
ATOM   4765  ROH CHO   676     114.288  52.459  20.006  1.00  0.00            
ATOM   4766  R1  CHO   676     114.638  53.859  22.406  1.00  0.00            
ATOM   4767  R2  CHO   676     116.938  53.559  23.956  1.00  0.00            
ATOM   4768  R3  CHO   676     117.038  56.259  23.756  1.00  0.00            
ATOM   4769  R4  CHO   676     118.988  55.659  25.806  1.00  0.00            
ATOM   4770  R5  CHO   676     117.338  57.059  26.006  1.00  0.00            
ATOM   4771  C1  CHO   676     120.288  59.359  26.706  1.00  0.00           C
ATOM   4772  C2  CHO   676     123.838  61.659  25.706  1.00  0.00           C
ATOM   4773  ROH CHO   677      79.988  66.909  49.806  1.00  0.00            
ATOM   4774  R1  CHO   677      80.038  66.759  47.006  1.00  0.00            
ATOM   4775  R2  CHO   677      77.888  67.459  45.406  1.00  0.00            
ATOM   4776  R3  CHO   677      79.738  69.059  44.206  1.00  0.00            
ATOM   4777  R4  CHO   677      78.188  67.859  42.006  1.00  0.00            
ATOM   4778  R5  CHO   677      80.338  67.809  42.256  1.00  0.00            
ATOM   4779  C1  CHO   677      80.138  69.559  38.856  1.00  0.00           C
ATOM   4780  C2  CHO   677      82.488  72.959  37.206  1.00  0.00           C
ATOM   4781  ROH CHO   678      86.838  39.359  35.506  1.00  0.00            
ATOM   4782  R1  CHO   678      84.938  40.659  37.156  1.00  0.00            
ATOM   4783  R2  CHO   678      83.438  39.309  39.056  1.00  0.00            
ATOM   4784  R3  CHO   678      84.488  41.209  40.706  1.00  0.00            
ATOM   4785  R4  CHO   678      82.138  40.159  42.156  1.00  0.00            
ATOM   4786  R5  CHO   678      82.538  42.259  41.656  1.00  0.00            
ATOM   4787  C1  CHO   678      82.288  42.459  45.506  1.00  0.00           C
ATOM   4788  C2  CHO   678      79.288  43.309  48.906  1.00  0.00           C
ATOM   4789  ROH CHO   679     214.738  28.059  51.656  1.00  0.00            
ATOM   4790  R1  CHO   679     214.388  26.609  49.256  1.00  0.00            
ATOM   4791  R2  CHO   679     212.138  25.059  48.756  1.00  0.00            
ATOM   4792  R3  CHO   679     211.988  26.559  46.506  1.00  0.00            
ATOM   4793  R4  CHO   679     210.038  24.409  46.106  1.00  0.00            
ATOM   4794  R5  CHO   679     211.638  25.009  44.756  1.00  0.00            
ATOM   4795  C1  CHO   679     208.688  25.459  42.456  1.00  0.00           C
ATOM   4796  C2  CHO   679     206.488  27.359  40.756  1.00  0.00           C
ATOM   4797  ROH CHO   680     222.538  39.309  27.356  1.00  0.00            
ATOM   4798  R1  CHO   680     223.588  41.409  25.806  1.00  0.00            
ATOM   4799  R2  CHO   680     226.088  42.509  26.306  1.00  0.00            
ATOM   4800  R3  CHO   680     226.488  41.959  23.706  1.00  0.00            
ATOM   4801  R4  CHO   680     228.088  44.359  24.206  1.00  0.00            
ATOM   4802  R5  CHO   680     226.588  44.109  22.656  1.00  0.00            
ATOM   4803  C1  CHO   680     229.638  44.909  20.506  1.00  0.00           C
ATOM   4804  C2  CHO   680     230.338  46.009  16.756  1.00  0.00           C
ATOM   4805  NC3 DPP   681     146.238  61.859  57.556  1.00  0.00           N
ATOM   4806  PO4 DPP   681     143.888  63.809  59.206  1.00  0.00           P
ATOM   4807  GL1 DPP   681     142.138  65.459  54.656  1.00  0.00            
ATOM   4808  GL2 DPP   681     140.788  68.459  53.556  1.00  0.00            
ATOM   4809  C1A DPP   681     142.988  65.659  50.106  1.00  0.00           C
ATOM   4810  C2A DPP   681     141.388  65.059  45.606  1.00  0.00           C
ATOM   4811  C3A DPP   681     140.738  66.659  42.106  1.00  0.00           C
ATOM   4812  C4A DPP   681     140.588  70.659  38.756  1.00  0.00           C
ATOM   4813  C1B DPP   681     139.188  69.959  48.356  1.00  0.00           C
ATOM   4814  C2B DPP   681     137.138  70.109  44.406  1.00  0.00           C
ATOM   4815  C3B DPP   681     136.238  67.359  40.206  1.00  0.00           C
ATOM   4816  C4B DPP   681     136.688  66.459  35.656  1.00  0.00           C
ATOM   4817  NC3 DPP   682     195.738 136.609  62.556  1.00  0.00           N
ATOM   4818  PO4 DPP   682     199.288 137.659  59.156  1.00  0.00           P
ATOM   4819  GL1 DPP   682     197.588 138.159  54.356  1.00  0.00            
ATOM   4820  GL2 DPP   682     194.738 137.659  54.056  1.00  0.00            
ATOM   4821  C1A DPP   682     196.688 133.859  52.106  1.00  0.00           C
ATOM   4822  C2A DPP   682     196.688 129.709  52.056  1.00  0.00           C
ATOM   4823  C3A DPP   682     192.988 127.409  51.456  1.00  0.00           C
ATOM   4824  C4A DPP   682     192.138 123.959  49.106  1.00  0.00           C
ATOM   4825  C1B DPP   682     194.438 137.809  50.156  1.00  0.00           C
ATOM   4826  C2B DPP   682     196.238 135.109  46.656  1.00  0.00           C
ATOM   4827  C3B DPP   682     195.238 131.559  44.356  1.00  0.00           C
ATOM   4828  C4B DPP   682     194.538 132.409  40.506  1.00  0.00           C
ATOM   4829  NC3 DPP   683      10.688  11.359  56.206  1.00  0.00           N
ATOM   4830  PO4 DPP   683      14.038  12.359  52.806  1.00  0.00           P
ATOM   4831  GL1 DPP   683      13.488  14.259  48.606  1.00  0.00            
ATOM   4832  GL2 DPP   683      10.988  13.359  46.506  1.00  0.00            
ATOM   4833  C1A DPP   683      15.538  14.609  45.606  1.00  0.00           C
ATOM   4834  C2A DPP   683      15.838  15.509  41.506  1.00  0.00           C
ATOM   4835  C3A DPP   683      14.638  15.709  37.156  1.00  0.00           C
ATOM   4836  C4A DPP   683      15.188  14.959  32.556  1.00  0.00           C
ATOM   4837  C1B DPP   683      10.288  14.409  42.056  1.00  0.00           C
ATOM   4838  C2B DPP   683      10.038  14.309  37.806  1.00  0.00           C
ATOM   4839  C3B DPP   683       9.838  16.509  34.056  1.00  0.00           C
ATOM   4840  C4B DPP   683      11.888  18.009  30.256  1.00  0.00           C
ATOM   4841  NC3 DPP   684      53.038 217.409  43.606  1.00  0.00           N
ATOM   4842  PO4 DPP   684      56.788 217.359  44.306  1.00  0.00           P
ATOM   4843  GL1 DPP   684      55.138 213.709  40.956  1.00  0.00            
ATOM   4844  GL2 DPP   684      51.838 213.359  40.856  1.00  0.00            
ATOM   4845  C1A DPP   684      54.738 213.109  36.806  1.00  0.00           C
ATOM   4846  C2A DPP   684      54.438 211.759  32.806  1.00  0.00           C
ATOM   4847  C3A DPP   684      54.788 211.909  28.556  1.00  0.00           C
ATOM   4848  C4A DPP   684      54.238 212.159  23.756  1.00  0.00           C
ATOM   4849  C1B DPP   684      50.088 212.659  37.906  1.00  0.00           C
ATOM   4850  C2B DPP   684      49.288 212.709  34.356  1.00  0.00           C
ATOM   4851  C3B DPP   684      50.788 214.409  30.656  1.00  0.00           C
ATOM   4852  C4B DPP   684      51.488 215.859  26.856  1.00  0.00           C
ATOM   4853  NC3 DPP   685     139.888  26.159  59.206  1.00  0.00           N
ATOM   4854  PO4 DPP   685     138.988  29.709  58.006  1.00  0.00           P
ATOM   4855  GL1 DPP   685     137.338  31.559  53.906  1.00  0.00            
ATOM   4856  GL2 DPP   685     138.738  35.159  53.606  1.00  0.00            
ATOM   4857  C1A DPP   685     138.038  31.409  50.206  1.00  0.00           C
ATOM   4858  C2A DPP   685     140.538  28.459  47.956  1.00  0.00           C
ATOM   4859  C3A DPP   685     141.938  29.809  42.806  1.00  0.00           C
ATOM   4860  C4A DPP   685     141.088  29.159  39.106  1.00  0.00           C
ATOM   4861  C1B DPP   685     142.488  33.809  51.006  1.00  0.00           C
ATOM   4862  C2B DPP   685     141.988  33.359  46.456  1.00  0.00           C
ATOM   4863  C3B DPP   685     145.088  32.609  45.806  1.00  0.00           C
ATOM   4864  C4B DPP   685     146.938  30.459  42.606  1.00  0.00           C
ATOM   4865  NC3 DPP   686     197.988 222.859  61.806  1.00  0.00           N
ATOM   4866  PO4 DPP   686     196.088 226.609  62.406  1.00  0.00           P
ATOM   4867  GL1 DPP   686     193.588 224.709  57.756  1.00  0.00            
ATOM   4868  GL2 DPP   686     191.688 228.359  58.406  1.00  0.00            
ATOM   4869  C1A DPP   686     192.988 225.509  53.756  1.00  0.00           C
ATOM   4870  C2A DPP   686     193.388 226.509  49.206  1.00  0.00           C
ATOM   4871  C3A DPP   686     193.288 225.509  45.506  1.00  0.00           C
ATOM   4872  C4A DPP   686     194.938 223.859  42.006  1.00  0.00           C
ATOM   4873  C1B DPP   686     195.238 229.509  55.656  1.00  0.00           C
ATOM   4874  C2B DPP   686     195.888 230.309  51.106  1.00  0.00           C
ATOM   4875  C3B DPP   686     194.388 230.359  46.606  1.00  0.00           C
ATOM   4876  C4B DPP   686     191.588 229.709  43.856  1.00  0.00           C
ATOM   4877  NC3 DPP   687     157.138  22.759  59.656  1.00  0.00           N
ATOM   4878  PO4 DPP   687     153.238  22.359  58.456  1.00  0.00           P
ATOM   4879  GL1 DPP   687     155.138  24.909  55.006  1.00  0.00            
ATOM   4880  GL2 DPP   687     153.438  27.759  55.406  1.00  0.00            
ATOM   4881  C1A DPP   687     155.638  25.559  50.956  1.00  0.00           C
ATOM   4882  C2A DPP   687     156.388  27.009  46.206  1.00  0.00           C
ATOM   4883  C3A DPP   687     155.888  28.159  42.006  1.00  0.00           C
ATOM   4884  C4A DPP   687     155.638  30.659  37.756  1.00  0.00           C
ATOM   4885  C1B DPP   687     152.788  30.709  51.556  1.00  0.00           C
ATOM   4886  C2B DPP   687     150.788  33.259  46.956  1.00  0.00           C
ATOM   4887  C3B DPP   687     152.188  37.359  45.056  1.00  0.00           C
ATOM   4888  C4B DPP   687     151.638  39.559  41.706  1.00  0.00           C
ATOM   4889  NC3 DPP   688      -2.362  91.359  51.406  1.00  0.00           N
ATOM   4890  PO4 DPP   688      -1.562  87.059  52.456  1.00  0.00           P
ATOM   4891  GL1 DPP   688       1.188  88.009  48.906  1.00  0.00            
ATOM   4892  GL2 DPP   688       3.788  89.709  49.606  1.00  0.00            
ATOM   4893  C1A DPP   688       3.438  87.159  44.856  1.00  0.00           C
ATOM   4894  C2A DPP   688       2.938  87.559  40.006  1.00  0.00           C
ATOM   4895  C3A DPP   688       0.738  91.209  39.156  1.00  0.00           C
ATOM   4896  C4A DPP   688      -3.212  92.509  39.656  1.00  0.00           C
ATOM   4897  C1B DPP   688       2.238  92.559  45.056  1.00  0.00           C
ATOM   4898  C2B DPP   688       0.538  95.709  41.406  1.00  0.00           C
ATOM   4899  C3B DPP   688       1.188  96.209  36.506  1.00  0.00           C
ATOM   4900  C4B DPP   688       2.138  97.809  32.056  1.00  0.00           C
ATOM   4901  NC3 DPP   689     223.888 150.159  56.456  1.00  0.00           N
ATOM   4902  PO4 DPP   689     219.738 149.559  54.806  1.00  0.00           P
ATOM   4903  GL1 DPP   689     219.388 149.809  50.656  1.00  0.00            
ATOM   4904  GL2 DPP   689     222.538 151.509  50.956  1.00  0.00            
ATOM   4905  C1A DPP   689     217.488 150.109  46.156  1.00  0.00           C
ATOM   4906  C2A DPP   689     215.538 150.609  41.856  1.00  0.00           C
ATOM   4907  C3A DPP   689     210.788 150.309  42.006  1.00  0.00           C
ATOM   4908  C4A DPP   689     207.838 147.309  44.806  1.00  0.00           C
ATOM   4909  C1B DPP   689     222.588 149.459  46.406  1.00  0.00           C
ATOM   4910  C2B DPP   689     222.038 150.009  42.656  1.00  0.00           C
ATOM   4911  C3B DPP   689     224.888 150.959  39.206  1.00  0.00           C
ATOM   4912  C4B DPP   689     224.688 150.109  34.756  1.00  0.00           C
ATOM   4913  NC3 DPP   690      83.138  54.009  55.306  1.00  0.00           N
ATOM   4914  PO4 DPP   690      81.438  56.009  51.856  1.00  0.00           P
ATOM   4915  GL1 DPP   690      84.788  55.059  49.606  1.00  0.00            
ATOM   4916  GL2 DPP   690      87.488  56.859  49.506  1.00  0.00            
ATOM   4917  C1A DPP   690      84.638  55.409  45.706  1.00  0.00           C
ATOM   4918  C2A DPP   690      81.138  54.709  42.706  1.00  0.00           C
ATOM   4919  C3A DPP   690      80.288  54.159  38.806  1.00  0.00           C
ATOM   4920  C4A DPP   690      79.688  50.009  36.806  1.00  0.00           C
ATOM   4921  C1B DPP   690      90.138  54.309  45.806  1.00  0.00           C
ATOM   4922  C2B DPP   690      93.688  57.059  43.456  1.00  0.00           C
ATOM   4923  C3B DPP   690      94.138  60.659  41.406  1.00  0.00           C
ATOM   4924  C4B DPP   690      95.638  64.659  40.556  1.00  0.00           C
ATOM   4925  NC3 DPP   691     135.688  71.709  63.756  1.00  0.00           N
ATOM   4926  PO4 DPP   691     139.388  71.609  60.506  1.00  0.00           P
ATOM   4927  GL1 DPP   691     137.738  71.309  56.906  1.00  0.00            
ATOM   4928  GL2 DPP   691     136.038  69.159  56.206  1.00  0.00            
ATOM   4929  C1A DPP   691     137.238  72.359  52.756  1.00  0.00           C
ATOM   4930  C2A DPP   691     136.288  76.909  50.456  1.00  0.00           C
ATOM   4931  C3A DPP   691     134.988  78.659  46.906  1.00  0.00           C
ATOM   4932  C4A DPP   691     136.138  79.559  43.106  1.00  0.00           C
ATOM   4933  C1B DPP   691     134.388  68.509  52.606  1.00  0.00           C
ATOM   4934  C2B DPP   691     135.138  67.659  48.656  1.00  0.00           C
ATOM   4935  C3B DPP   691     136.638  64.459  46.256  1.00  0.00           C
ATOM   4936  C4B DPP   691     137.238  62.909  42.456  1.00  0.00           C
ATOM   4937  NC3 DPP   692      25.988  11.759  49.056  1.00  0.00           N
ATOM   4938  PO4 DPP   692      22.288   9.609  49.556  1.00  0.00           P
ATOM   4939  GL1 DPP   692      21.588   6.859  45.656  1.00  0.00            
ATOM   4940  GL2 DPP   692      18.288   6.609  44.806  1.00  0.00            
ATOM   4941  C1A DPP   692      23.488   5.159  41.106  1.00  0.00           C
ATOM   4942  C2A DPP   692      22.888   4.609  36.706  1.00  0.00           C
ATOM   4943  C3A DPP   692      22.388   4.709  32.756  1.00  0.00           C
ATOM   4944  C4A DPP   692      21.888   2.059  30.556  1.00  0.00           C
ATOM   4945  C1B DPP   692      17.438   6.959  40.306  1.00  0.00           C
ATOM   4946  C2B DPP   692      17.788   7.059  35.806  1.00  0.00           C
ATOM   4947  C3B DPP   692      14.588   5.209  33.956  1.00  0.00           C
ATOM   4948  C4B DPP   692      13.088   2.109  32.506  1.00  0.00           C
ATOM   4949  NC3 DPP   693      41.738 122.659  52.006  1.00  0.00           N
ATOM   4950  PO4 DPP   693      46.238 124.259  51.406  1.00  0.00           P
ATOM   4951  GL1 DPP   693      45.588 122.109  47.656  1.00  0.00            
ATOM   4952  GL2 DPP   693      43.088 123.359  46.956  1.00  0.00            
ATOM   4953  C1A DPP   693      45.738 122.759  42.706  1.00  0.00           C
ATOM   4954  C2A DPP   693      45.038 126.909  40.356  1.00  0.00           C
ATOM   4955  C3A DPP   693      43.938 130.859  37.856  1.00  0.00           C
ATOM   4956  C4A DPP   693      45.788 132.409  34.956  1.00  0.00           C
ATOM   4957  C1B DPP   693      41.388 124.559  42.656  1.00  0.00           C
ATOM   4958  C2B DPP   693      40.438 125.159  38.956  1.00  0.00           C
ATOM   4959  C3B DPP   693      39.238 128.859  36.906  1.00  0.00           C
ATOM   4960  C4B DPP   693      40.888 133.209  34.906  1.00  0.00           C
ATOM   4961  NC3 DPP   694     128.538 186.859  50.606  1.00  0.00           N
ATOM   4962  PO4 DPP   694     127.288 191.009  51.406  1.00  0.00           P
ATOM   4963  GL1 DPP   694     129.438 192.809  46.756  1.00  0.00            
ATOM   4964  GL2 DPP   694     127.538 195.559  45.556  1.00  0.00            
ATOM   4965  C1A DPP   694     131.838 193.659  43.406  1.00  0.00           C
ATOM   4966  C2A DPP   694     132.338 196.459  39.806  1.00  0.00           C
ATOM   4967  C3A DPP   694     131.688 200.559  38.056  1.00  0.00           C
ATOM   4968  C4A DPP   694     130.388 204.309  36.656  1.00  0.00           C
ATOM   4969  C1B DPP   694     127.438 194.609  41.256  1.00  0.00           C
ATOM   4970  C2B DPP   694     124.888 192.709  38.006  1.00  0.00           C
ATOM   4971  C3B DPP   694     124.238 194.609  33.556  1.00  0.00           C
ATOM   4972  C4B DPP   694     123.938 194.309  29.206  1.00  0.00           C
ATOM   4973  NC3 DPP   695     152.138 102.859  61.206  1.00  0.00           N
ATOM   4974  PO4 DPP   695     156.238 102.259  62.456  1.00  0.00           P
ATOM   4975  GL1 DPP   695     155.338 102.659  57.406  1.00  0.00            
ATOM   4976  GL2 DPP   695     151.588 104.009  56.756  1.00  0.00            
ATOM   4977  C1A DPP   695     155.588 101.409  53.006  1.00  0.00           C
ATOM   4978  C2A DPP   695     156.338  97.509  51.256  1.00  0.00           C
ATOM   4979  C3A DPP   695     158.438  96.509  48.956  1.00  0.00           C
ATOM   4980  C4A DPP   695     162.188  97.509  46.706  1.00  0.00           C
ATOM   4981  C1B DPP   695     150.738 105.009  53.006  1.00  0.00           C
ATOM   4982  C2B DPP   695     150.138 105.009  48.106  1.00  0.00           C
ATOM   4983  C3B DPP   695     150.788 104.459  43.806  1.00  0.00           C
ATOM   4984  C4B DPP   695     153.688 103.709  40.406  1.00  0.00           C
ATOM   4985  NC3 DPP   696     137.888 226.859  57.006  1.00  0.00           N
ATOM   4986  PO4 DPP   696     134.988 225.059  54.306  1.00  0.00           P
ATOM   4987  GL1 DPP   696     137.088 226.609  51.956  1.00  0.00            
ATOM   4988  GL2 DPP   696     139.488 223.509  49.606  1.00  0.00            
ATOM   4989  C1A DPP   696     139.338 228.159  48.556  1.00  0.00           C
ATOM   4990  C2A DPP   696     141.738 226.109  45.406  1.00  0.00           C
ATOM   4991  C3A DPP   696     144.088 224.159  43.106  1.00  0.00           C
ATOM   4992  C4A DPP   696     144.338 225.509  38.406  1.00  0.00           C
ATOM   4993  C1B DPP   696     140.038 221.809  45.806  1.00  0.00           C
ATOM   4994  C2B DPP   696     140.038 220.009  41.656  1.00  0.00           C
ATOM   4995  C3B DPP   696     142.888 219.909  39.006  1.00  0.00           C
ATOM   4996  C4B DPP   696     147.238 217.509  38.956  1.00  0.00           C
ATOM   4997  NC3 DPP   697     202.038  89.309  55.906  1.00  0.00           N
ATOM   4998  PO4 DPP   697     206.088  89.409  53.506  1.00  0.00           P
ATOM   4999  GL1 DPP   697     207.338  88.759  49.506  1.00  0.00            
ATOM   5000  GL2 DPP   697     211.038  90.859  49.856  1.00  0.00            
ATOM   5001  C1A DPP   697     208.088  86.709  45.356  1.00  0.00           C
ATOM   5002  C2A DPP   697     205.888  87.659  41.506  1.00  0.00           C
ATOM   5003  C3A DPP   697     207.138  88.459  37.956  1.00  0.00           C
ATOM   5004  C4A DPP   697     210.038  87.109  33.806  1.00  0.00           C
ATOM   5005  C1B DPP   697     209.188  91.209  45.756  1.00  0.00           C
ATOM   5006  C2B DPP   697     209.738  91.809  41.656  1.00  0.00           C
ATOM   5007  C3B DPP   697     209.388  93.759  37.406  1.00  0.00           C
ATOM   5008  C4B DPP   697     211.588  92.859  32.856  1.00  0.00           C
ATOM   5009  NC3 DPP   698      32.188 141.259  51.356  1.00  0.00           N
ATOM   5010  PO4 DPP   698      29.388 136.959  51.906  1.00  0.00           P
ATOM   5011  GL1 DPP   698      28.388 138.659  47.906  1.00  0.00            
ATOM   5012  GL2 DPP   698      25.538 139.859  48.756  1.00  0.00            
ATOM   5013  C1A DPP   698      29.288 137.909  44.506  1.00  0.00           C
ATOM   5014  C2A DPP   698      28.238 137.859  39.956  1.00  0.00           C
ATOM   5015  C3A DPP   698      30.138 134.159  37.306  1.00  0.00           C
ATOM   5016  C4A DPP   698      30.288 131.409  33.956  1.00  0.00           C
ATOM   5017  C1B DPP   698      25.388 141.459  44.956  1.00  0.00           C
ATOM   5018  C2B DPP   698      25.588 141.809  40.706  1.00  0.00           C
ATOM   5019  C3B DPP   698      26.588 141.559  36.556  1.00  0.00           C
ATOM   5020  C4B DPP   698      27.038 137.909  34.556  1.00  0.00           C
ATOM   5021  NC3 DPP   699      47.238  30.859  50.506  1.00  0.00           N
ATOM   5022  PO4 DPP   699      45.488  33.909  48.506  1.00  0.00           P
ATOM   5023  GL1 DPP   699      48.238  36.359  45.906  1.00  0.00            
ATOM   5024  GL2 DPP   699      51.338  34.209  46.106  1.00  0.00            
ATOM   5025  C1A DPP   699      49.238  37.309  41.806  1.00  0.00           C
ATOM   5026  C2A DPP   699      49.388  36.409  37.606  1.00  0.00           C
ATOM   5027  C3A DPP   699      50.038  37.059  33.106  1.00  0.00           C
ATOM   5028  C4A DPP   699      52.488  40.359  31.956  1.00  0.00           C
ATOM   5029  C1B DPP   699      56.038  33.559  44.156  1.00  0.00           C
ATOM   5030  C2B DPP   699      58.138  32.059  40.806  1.00  0.00           C
ATOM   5031  C3B DPP   699      57.438  32.259  36.756  1.00  0.00           C
ATOM   5032  C4B DPP   699      57.088  34.959  33.506  1.00  0.00           C
ATOM   5033  NC3 DPP   700     193.438 190.509  58.756  1.00  0.00           N
ATOM   5034  PO4 DPP   700     189.388 191.659  57.956  1.00  0.00           P
ATOM   5035  GL1 DPP   700     190.388 189.309  54.456  1.00  0.00            
ATOM   5036  GL2 DPP   700     189.588 186.659  52.706  1.00  0.00            
ATOM   5037  C1A DPP   700     192.638 190.309  50.206  1.00  0.00           C
ATOM   5038  C2A DPP   700     192.688 186.609  46.356  1.00  0.00           C
ATOM   5039  C3A DPP   700     191.638 183.209  43.406  1.00  0.00           C
ATOM   5040  C4A DPP   700     192.088 182.009  38.956  1.00  0.00           C
ATOM   5041  C1B DPP   700     188.388 184.459  49.456  1.00  0.00           C
ATOM   5042  C2B DPP   700     186.738 185.259  45.206  1.00  0.00           C
ATOM   5043  C3B DPP   700     186.488 184.559  41.106  1.00  0.00           C
ATOM   5044  C4B DPP   700     184.938 184.709  37.106  1.00  0.00           C
ATOM   5045  NC3 DPP   701      50.738 122.509  52.256  1.00  0.00           N
ATOM   5046  PO4 DPP   701      52.138 126.659  50.006  1.00  0.00           P
ATOM   5047  GL1 DPP   701      52.038 122.909  47.506  1.00  0.00            
ATOM   5048  GL2 DPP   701      54.238 121.159  48.056  1.00  0.00            
ATOM   5049  C1A DPP   701      50.538 121.709  44.356  1.00  0.00           C
ATOM   5050  C2A DPP   701      49.938 121.609  39.906  1.00  0.00           C
ATOM   5051  C3A DPP   701      50.188 122.659  35.456  1.00  0.00           C
ATOM   5052  C4A DPP   701      47.488 122.909  31.306  1.00  0.00           C
ATOM   5053  C1B DPP   701      55.038 120.859  43.006  1.00  0.00           C
ATOM   5054  C2B DPP   701      55.038 120.809  38.656  1.00  0.00           C
ATOM   5055  C3B DPP   701      54.288 120.409  33.956  1.00  0.00           C
ATOM   5056  C4B DPP   701      53.888 119.059  30.206  1.00  0.00           C
ATOM   5057  NC3 DPP   702     181.688 216.409  57.406  1.00  0.00           N
ATOM   5058  PO4 DPP   702     178.038 220.609  58.656  1.00  0.00           P
ATOM   5059  GL1 DPP   702     179.938 220.159  54.056  1.00  0.00            
ATOM   5060  GL2 DPP   702     180.888 217.359  52.406  1.00  0.00            
ATOM   5061  C1A DPP   702     179.438 221.059  49.656  1.00  0.00           C
[truncated: 4,169,948 more chars]
