# Supplementary material for: Data showing the lipid conformations and membrane binding behaviors of beta-amyloid fibrils in phase-separated cholesterol-enriched lipid domains with and without glycolipid and oxidized cholesterol from coarse-grained molecular dynamics simulations
Source: Data Brief. 2020 Apr 19;30:105496. doi: 10.1016/j.dib.2020.105496 (PMC7186522; doi:10.1016/j.dib.2020.105496)
Supplement: Supplementary file 1 [file mmc1.zip › Supplementary-Data/S08-12/GM-ABCD-1.pdb]

TITLE     Martini system ABCD-3GM1 t= 19800200.00000
REMARK    THIS IS A SIMULATION BOX
CRYST1  210.755  212.392  139.177  90.00  90.00  90.00 P 1           1
MODEL        1
ATOM      1  BB  LEU A   1      97.142  95.472  75.050  1.00  0.00           B
ATOM      2  SC1 LEU A   1      95.992  96.522  72.850  1.00  0.00           S
ATOM      3  BB  VAL A   2      97.642  98.122  77.650  1.00  0.00           B
ATOM      4  SC1 VAL A   2      96.692  98.872  79.250  1.00  0.00           S
ATOM      5  BB  PHE A   3      99.692 100.372  75.350  1.00  0.00           B
ATOM      6  SC1 PHE A   3      97.042 102.122  74.400  1.00  0.00           S
ATOM      7  SC2 PHE A   3      97.642 100.522  72.650  1.00  0.00           S
ATOM      8  SC3 PHE A   3      95.742 101.922  72.350  1.00  0.00           S
ATOM      9  BB  PHE A   4     102.492 102.772  74.400  1.00  0.00           B
ATOM     10  SC1 PHE A   4     100.992 104.072  71.950  1.00  0.00           S
ATOM     11  SC2 PHE A   4     103.342 104.522  71.850  1.00  0.00           S
ATOM     12  SC3 PHE A   4     101.792 106.272  71.450  1.00  0.00           S
ATOM     13  BB  ALA A   5     103.692 105.472  76.600  1.00  0.00           B
ATOM     14  BB  GLU A   6     104.892 108.972  75.700  1.00  0.00           B
ATOM     15  SC1 GLU A   6     101.942 110.072  74.400  1.00  0.00           S
ATOM     16  BB  ASP A   7     107.142 111.722  74.250  1.00  0.00           B
ATOM     17  SC1 ASP A   7     105.692 113.272  72.850  1.00  0.00           S
ATOM     18  BB  VAL A   8     108.592 113.222  77.450  1.00  0.00           B
ATOM     19  SC1 VAL A   8     107.692 113.422  79.250  1.00  0.00           S
ATOM     20  BB  GLY A   9     109.192 116.672  76.000  1.00  0.00           B
ATOM     21  BB  SER A  10     111.192 119.572  77.250  1.00  0.00           B
ATOM     22  SC1 SER A  10     111.742 119.872  79.100  1.00  0.00           S
ATOM     23  BB  ASN A  11     110.942 121.672  74.200  1.00  0.00           B
ATOM     24  SC1 ASN A  11     109.892 123.922  74.600  1.00  0.00           S
ATOM     25  BB  LYS A  12     113.542 121.272  71.450  1.00  0.00           B
ATOM     26  SC1 LYS A  12     113.792 123.522  70.400  1.00  0.00           S
ATOM     27  SC2 LYS A  12     114.342 125.722  69.200  1.00  0.00           S
ATOM     28  BB  GLY A  13     111.392 119.322  69.100  1.00  0.00           B
ATOM     29  BB  ALA A  14     113.142 120.372  66.000  1.00  0.00           B
ATOM     30  BB  ILE A  15     112.742 118.972  62.550  1.00  0.00           B
ATOM     31  SC1 ILE A  15     113.042 119.322  60.500  1.00  0.00           S
ATOM     32  BB  ILE A  16     110.192 116.422  63.800  1.00  0.00           B
ATOM     33  SC1 ILE A  16     109.892 114.772  62.550  1.00  0.00           S
ATOM     34  BB  GLY A  17     108.792 114.822  66.950  1.00  0.00           B
ATOM     35  BB  LEU A  18     106.092 113.122  64.950  1.00  0.00           B
ATOM     36  SC1 LEU A  18     105.842 112.272  62.450  1.00  0.00           S
ATOM     37  BB  MET A  19     103.542 111.222  67.000  1.00  0.00           B
ATOM     38  SC1 MET A  19     103.842 110.672  69.750  1.00  0.00           S
ATOM     39  BB  VAL A  20     101.542 108.722  65.000  1.00  0.00           B
ATOM     40  SC1 VAL A  20     101.292 109.322  63.150  1.00  0.00           S
ATOM     41  BB  GLY A  21      99.792 106.372  67.350  1.00  0.00           B
ATOM     42  BB  GLY A  22      96.442 105.572  69.000  1.00  0.00           B
ATOM     43  BB  VAL A  23      93.592 104.272  66.750  1.00  0.00           B
ATOM     44  SC1 VAL A  23      93.092 105.222  65.050  1.00  0.00           S
ATOM     45  BB  VAL A  24      90.942 101.972  68.250  1.00  0.00           B
ATOM     46  SC1 VAL A  24      90.992 102.322  70.200  1.00  0.00           S
ATOM     47  BB  ILE A  25      89.242 100.572  65.200  1.00  0.00           B
ATOM     48  SC1 ILE A  25      90.692 101.122  63.550  1.00  0.00           S
ATOM     49  BB  ALA A  26      86.442  98.772  67.150  1.00  0.00           B
ATOM     50  BB  LEU A  27     100.392  92.322  75.200  1.00  0.00           B
ATOM     51  SC1 LEU A  27      99.542  90.072  76.300  1.00  0.00           S
ATOM     52  BB  VAL A  28     101.842  95.222  77.200  1.00  0.00           B
ATOM     53  SC1 VAL A  28     102.492  96.072  78.850  1.00  0.00           S
ATOM     54  BB  PHE A  29     102.642  97.922  74.600  1.00  0.00           B
ATOM     55  SC1 PHE A  29     101.742  98.872  71.450  1.00  0.00           S
ATOM     56  SC2 PHE A  29     100.792  96.722  72.000  1.00  0.00           S
ATOM     57  SC3 PHE A  29      99.842  98.022  70.200  1.00  0.00           S
ATOM     58  BB  PHE A  30     105.042 100.472  75.950  1.00  0.00           B
ATOM     59  SC1 PHE A  30     105.792 101.622  78.950  1.00  0.00           S
ATOM     60  SC2 PHE A  30     103.742 100.422  79.050  1.00  0.00           S
ATOM     61  SC3 PHE A  30     103.992 102.472  80.300  1.00  0.00           S
ATOM     62  BB  ALA A  31     107.592 103.122  74.900  1.00  0.00           B
ATOM     63  BB  GLU A  32     108.592 105.822  77.350  1.00  0.00           B
ATOM     64  SC1 GLU A  32     106.792 107.022  80.149  1.00  0.00           S
ATOM     65  BB  ASP A  33     111.242 108.322  76.450  1.00  0.00           B
ATOM     66  SC1 ASP A  33     111.292 109.572  74.250  1.00  0.00           S
ATOM     67  BB  VAL A  34     112.642 110.622  79.150  1.00  0.00           B
ATOM     68  SC1 VAL A  34     112.242 111.222  81.000  1.00  0.00           S
ATOM     69  BB  GLY A  35     113.292 113.422  76.700  1.00  0.00           B
ATOM     70  BB  SER A  36     115.142 116.622  77.550  1.00  0.00           B
ATOM     71  SC1 SER A  36     115.692 116.972  79.350  1.00  0.00           S
ATOM     72  BB  ASN A  37     115.492 119.272  74.900  1.00  0.00           B
ATOM     73  SC1 ASN A  37     115.992 121.222  76.400  1.00  0.00           S
ATOM     74  BB  LYS A  38     115.342 117.222  71.750  1.00  0.00           B
ATOM     75  SC1 LYS A  38     113.142 115.922  72.400  1.00  0.00           S
ATOM     76  SC2 LYS A  38     110.642 114.472  72.150  1.00  0.00           S
ATOM     77  BB  GLY A  39     115.342 119.422  68.650  1.00  0.00           B
ATOM     78  BB  ALA A  40     117.242 118.122  65.700  1.00  0.00           B
ATOM     79  BB  ILE A  41     115.892 115.922  62.950  1.00  0.00           B
ATOM     80  SC1 ILE A  41     116.992 115.822  61.000  1.00  0.00           S
ATOM     81  BB  ILE A  42     114.342 113.472  65.450  1.00  0.00           B
ATOM     82  SC1 ILE A  42     113.592 114.622  67.000  1.00  0.00           S
ATOM     83  BB  GLY A  43     112.192 110.722  64.150  1.00  0.00           B
ATOM     84  BB  LEU A  44     108.892 109.422  65.600  1.00  0.00           B
ATOM     85  SC1 LEU A  44     108.892 110.222  68.100  1.00  0.00           S
ATOM     86  BB  MET A  45     107.292 106.422  63.900  1.00  0.00           B
ATOM     87  SC1 MET A  45     105.392 106.822  61.800  1.00  0.00           S
ATOM     88  BB  VAL A  46     104.892 105.122  66.550  1.00  0.00           B
ATOM     89  SC1 VAL A  46     104.992 106.572  67.900  1.00  0.00           S
ATOM     90  BB  GLY A  47     102.242 102.772  67.950  1.00  0.00           B
ATOM     91  BB  GLY A  48      98.492 102.322  67.900  1.00  0.00           B
ATOM     92  BB  VAL A  49      96.292 101.422  65.000  1.00  0.00           B
ATOM     93  SC1 VAL A  49      95.642 101.672  63.150  1.00  0.00           S
ATOM     94  BB  VAL A  50      94.192  98.622  66.550  1.00  0.00           B
ATOM     95  SC1 VAL A  50      94.242  98.722  68.550  1.00  0.00           S
ATOM     96  BB  ILE A  51      91.992  96.422  64.350  1.00  0.00           B
ATOM     97  SC1 ILE A  51      92.842  97.372  62.150  1.00  0.00           S
ATOM     98  BB  ALA A  52      89.392  94.372  66.300  1.00  0.00           B
ATOM     99  BB  LEU A  53     104.142  91.672  72.250  1.00  0.00           B
ATOM    100  SC1 LEU A  53     103.392  93.172  70.150  1.00  0.00           S
ATOM    101  BB  VAL A  54     105.042  92.322  75.900  1.00  0.00           B
ATOM    102  SC1 VAL A  54     105.742  92.322  77.750  1.00  0.00           S
ATOM    103  BB  PHE A  55     105.842  95.922  74.900  1.00  0.00           B
ATOM    104  SC1 PHE A  55     107.792  95.872  72.200  1.00  0.00           S
ATOM    105  SC2 PHE A  55     106.442  97.822  72.000  1.00  0.00           S
ATOM    106  SC3 PHE A  55     108.792  97.922  71.550  1.00  0.00           S
ATOM    107  BB  PHE A  56     108.892  97.422  76.600  1.00  0.00           B
ATOM    108  SC1 PHE A  56     106.942  97.222  79.250  1.00  0.00           S
ATOM    109  SC2 PHE A  56     108.792  95.822  80.050  1.00  0.00           S
ATOM    110  SC3 PHE A  56     107.592  97.222  81.600  1.00  0.00           S
ATOM    111  BB  ALA A  57     110.542 100.672  75.600  1.00  0.00           B
ATOM    112  BB  GLU A  58     112.542 102.572  78.200  1.00  0.00           B
ATOM    113  SC1 GLU A  58     111.992 100.322  79.800  1.00  0.00           S
ATOM    114  BB  ASP A  59     114.592 105.222  76.500  1.00  0.00           B
ATOM    115  SC1 ASP A  59     113.792 104.722  74.150  1.00  0.00           S
ATOM    116  BB  VAL A  60     116.092 107.472  79.000  1.00  0.00           B
ATOM    117  SC1 VAL A  60     116.142 108.022  80.949  1.00  0.00           S
ATOM    118  BB  GLY A  61     116.842 110.972  77.600  1.00  0.00           B
ATOM    119  BB  SER A  62     119.442 113.622  78.200  1.00  0.00           B
ATOM    120  SC1 SER A  62     120.042 114.472  79.850  1.00  0.00           S
ATOM    121  BB  ASN A  63     118.942 115.772  75.100  1.00  0.00           B
ATOM    122  SC1 ASN A  63     120.192 117.872  75.750  1.00  0.00           S
ATOM    123  BB  LYS A  64     117.992 113.722  72.049  1.00  0.00           B
ATOM    124  SC1 LYS A  64     116.192 111.922  72.700  1.00  0.00           S
ATOM    125  SC2 LYS A  64     116.242 109.072  73.650  1.00  0.00           S
ATOM    126  BB  GLY A  65     118.692 115.922  69.050  1.00  0.00           B
ATOM    127  BB  ALA A  66     121.242 114.972  66.400  1.00  0.00           B
ATOM    128  BB  ILE A  67     119.842 112.572  64.000  1.00  0.00           B
ATOM    129  SC1 ILE A  67     120.142 111.922  61.650  1.00  0.00           S
ATOM    130  BB  ILE A  68     117.092 110.572  65.600  1.00  0.00           B
ATOM    131  SC1 ILE A  68     118.142 110.572  67.750  1.00  0.00           S
ATOM    132  BB  GLY A  69     114.992 107.372  65.400  1.00  0.00           B
ATOM    133  BB  LEU A  70     111.642 105.872  66.350  1.00  0.00           B
ATOM    134  SC1 LEU A  70     110.942 105.672  68.900  1.00  0.00           S
ATOM    135  BB  MET A  71     110.092 102.722  65.000  1.00  0.00           B
ATOM    136  SC1 MET A  71     111.042 102.522  62.050  1.00  0.00           S
ATOM    137  BB  VAL A  72     107.142 102.072  67.400  1.00  0.00           B
ATOM    138  SC1 VAL A  72     107.242 102.472  69.350  1.00  0.00           S
ATOM    139  BB  GLY A  73     105.342  98.822  66.950  1.00  0.00           B
ATOM    140  BB  GLY A  74     101.792  99.522  66.050  1.00  0.00           B
ATOM    141  BB  VAL A  75      98.592  97.472  65.500  1.00  0.00           B
ATOM    142  SC1 VAL A  75      98.542  97.322  63.500  1.00  0.00           S
ATOM    143  BB  VAL A  76      96.442  94.722  67.000  1.00  0.00           B
ATOM    144  SC1 VAL A  76      97.292  93.772  68.550  1.00  0.00           S
ATOM    145  BB  ILE A  77      94.392  92.772  64.299  1.00  0.00           B
ATOM    146  SC1 ILE A  77      95.792  93.372  62.500  1.00  0.00           S
ATOM    147  BB  ALA A  78      92.542  90.122  66.450  1.00  0.00           B
ATOM    148  BB  LEU A  79     108.842  90.872  71.350  1.00  0.00           B
ATOM    149  SC1 LEU A  79     109.392  91.272  68.800  1.00  0.00           S
ATOM    150  BB  VAL A  80     109.042  90.172  75.150  1.00  0.00           B
ATOM    151  SC1 VAL A  80     109.092  88.722  76.500  1.00  0.00           S
ATOM    152  BB  PHE A  81     110.342  93.522  76.450  1.00  0.00           B
ATOM    153  SC1 PHE A  81     112.742  94.972  78.700  1.00  0.00           S
ATOM    154  SC2 PHE A  81     112.492  92.572  78.550  1.00  0.00           S
ATOM    155  SC3 PHE A  81     114.242  93.522  79.900  1.00  0.00           S
ATOM    156  BB  PHE A  82     112.592  94.972  73.800  1.00  0.00           B
ATOM    157  SC1 PHE A  82     113.442  93.422  70.900  1.00  0.00           S
ATOM    158  SC2 PHE A  82     113.142  95.722  70.500  1.00  0.00           S
ATOM    159  SC3 PHE A  82     113.042  94.172  68.700  1.00  0.00           S
ATOM    160  BB  ALA A  83     113.542  98.472  74.700  1.00  0.00           B
ATOM    161  BB  GLU A  84     116.142 100.422  76.799  1.00  0.00           B
ATOM    162  SC1 GLU A  84     117.292  98.422  77.750  1.00  0.00           S
ATOM    163  BB  ASP A  85     118.492 103.322  76.850  1.00  0.00           B
ATOM    164  SC1 ASP A  85     118.792 104.322  74.500  1.00  0.00           S
ATOM    165  BB  VAL A  86     120.342 105.372  79.500  1.00  0.00           B
ATOM    166  SC1 VAL A  86     120.392 105.322  81.499  1.00  0.00           S
ATOM    167  BB  GLY A  87     121.142 107.872  76.900  1.00  0.00           B
ATOM    168  BB  SER A  88     123.192 110.772  78.200  1.00  0.00           B
ATOM    169  SC1 SER A  88     123.442 110.572  80.149  1.00  0.00           S
ATOM    170  BB  ASN A  89     122.192 112.672  75.100  1.00  0.00           B
ATOM    171  SC1 ASN A  89     124.242 113.772  74.100  1.00  0.00           S
ATOM    172  BB  LYS A  90     120.942 110.322  72.350  1.00  0.00           B
ATOM    173  SC1 LYS A  90     120.892 107.922  71.900  1.00  0.00           S
ATOM    174  SC2 LYS A  90     122.392 105.522  71.200  1.00  0.00           S
ATOM    175  BB  GLY A  91     121.942 112.572  69.400  1.00  0.00           B
ATOM    176  BB  ALA A  92     123.842 109.672  67.900  1.00  0.00           B
ATOM    177  BB  ILE A  93     122.442 108.572  64.600  1.00  0.00           B
ATOM    178  SC1 ILE A  93     123.392 108.222  62.450  1.00  0.00           S
ATOM    179  BB  ILE A  94     120.592 105.922  66.600  1.00  0.00           B
ATOM    180  SC1 ILE A  94     120.442 104.522  64.800  1.00  0.00           S
ATOM    181  BB  GLY A  95     117.592 105.222  68.800  1.00  0.00           B
ATOM    182  BB  LEU A  96     115.192 102.722  67.300  1.00  0.00           B
ATOM    183  SC1 LEU A  96     115.542 102.622  64.650  1.00  0.00           S
ATOM    184  BB  MET A  97     112.292 100.472  68.200  1.00  0.00           B
ATOM    185  SC1 MET A  97     112.342 101.472  70.799  1.00  0.00           S
ATOM    186  BB  VAL A  98     109.942  97.972  66.600  1.00  0.00           B
ATOM    187  SC1 VAL A  98     110.642  97.822  64.750  1.00  0.00           S
ATOM    188  BB  GLY A  99     107.342  95.272  66.900  1.00  0.00           B
ATOM    189  BB  GLY A 100     103.742  95.972  66.400  1.00  0.00           B
ATOM    190  BB  VAL A 101     101.892  93.572  64.150  1.00  0.00           B
ATOM    191  SC1 VAL A 101     102.692  93.472  62.300  1.00  0.00           S
ATOM    192  BB  VAL A 102      99.692  90.772  65.400  1.00  0.00           B
ATOM    193  SC1 VAL A 102     100.242  89.722  67.049  1.00  0.00           S
ATOM    194  BB  ILE A 103      97.142  88.872  63.400  1.00  0.00           B
ATOM    195  SC1 ILE A 103      98.492  89.022  61.250  1.00  0.00           S
ATOM    196  BB  ALA A 104      94.642  87.222  65.850  1.00  0.00           B
ATOM    197  GM1 DBG B 105       2.692 130.472  66.150  1.00  0.00            
ATOM    198  GM2 DBG B 105       3.842 133.772  66.050  1.00  0.00            
ATOM    199  GM3 DBG B 105       5.442 131.372  66.850  1.00  0.00            
ATOM    200  GM4 DBG B 105       7.742 132.672  69.000  1.00  0.00            
ATOM    201  GM5 DBG B 105       8.492 129.222  67.450  1.00  0.00            
ATOM    202  GM6 DBG B 105       9.342 130.322  69.950  1.00  0.00            
ATOM    203  GM7 DBG B 105       7.792 129.822  73.299  1.00  0.00            
ATOM    204  GM8 DBG B 105      10.442 125.972  70.050  1.00  0.00            
ATOM    205  GM9 DBG B 105       9.992 127.172  73.700  1.00  0.00            
ATOM    206 0GM1 DBG B 105       9.542 128.522  76.300  1.00  0.00            
ATOM    207 1GM1 DBG B 105      13.342 127.872  75.600  1.00  0.00            
ATOM    208 2GM1 DBG B 105      11.542 127.972  78.000  1.00  0.00            
ATOM    209 3GM1 DBG B 105      11.392 131.722  72.450  1.00  0.00            
ATOM    210 4GM1 DBG B 105      12.642 133.972  70.150  1.00  0.00            
ATOM    211 5GM1 DBG B 105      13.342 130.522  69.400  1.00  0.00            
ATOM    212 6GM1 DBG B 105      15.342 132.572  68.650  1.00  0.00            
ATOM    213 7GM1 DBG B 105      14.242 128.222  70.150  1.00  0.00            
ATOM    214  AM1 DBG B 105       7.442 130.422  62.550  1.00  0.00            
ATOM    215  AM2 DBG B 105       6.642 132.322  60.800  1.00  0.00            
ATOM    216  T1A DBG B 105       8.292 127.622  61.550  1.00  0.00            
ATOM    217  C2A DBG B 105       9.642 127.572  57.400  1.00  0.00           C
ATOM    218  C3A DBG B 105       7.742 127.422  53.550  1.00  0.00           C
ATOM    219  C4A DBG B 105       4.892 126.772  49.300  1.00  0.00           C
ATOM    220  C1B DBG B 105       6.442 133.122  57.250  1.00  0.00           C
ATOM    221  C2B DBG B 105       5.192 134.322  52.650  1.00  0.00           C
ATOM    222  C3B DBG B 105       5.442 135.722  47.350  1.00  0.00           C
ATOM    223  C4B DBG B 105       5.642 137.372  43.850  1.00  0.00           C
ATOM    224  C5B DBG B 105       6.642 138.672  39.700  1.00  0.00           C
ATOM    225  GM1 DBG C 106      12.192 141.322  65.400  1.00  0.00            
ATOM    226  GM2 DBG C 106      12.342 138.172  67.400  1.00  0.00            
ATOM    227  GM3 DBG C 106      14.592 140.172  67.200  1.00  0.00            
ATOM    228  GM4 DBG C 106      15.792 137.622  68.850  1.00  0.00            
ATOM    229  GM5 DBG C 106      18.492 140.422  68.600  1.00  0.00            
ATOM    230  GM6 DBG C 106      18.742 137.472  69.150  1.00  0.00            
ATOM    231  GM7 DBG C 106      19.942 134.422  67.450  1.00  0.00            
ATOM    232  GM8 DBG C 106      23.442 138.772  68.550  1.00  0.00            
ATOM    233  GM9 DBG C 106      23.142 135.372  68.250  1.00  0.00            
ATOM    234 0GM1 DBG C 106      23.092 132.372  67.900  1.00  0.00            
ATOM    235 1GM1 DBG C 106      23.842 133.772  71.500  1.00  0.00            
ATOM    236 2GM1 DBG C 106      24.442 131.022  69.800  1.00  0.00            
ATOM    237 3GM1 DBG C 106      18.942 134.422  71.400  1.00  0.00            
ATOM    238 4GM1 DBG C 106      16.192 135.572  73.250  1.00  0.00            
ATOM    239 5GM1 DBG C 106      19.092 137.772  73.200  1.00  0.00            
ATOM    240 6GM1 DBG C 106      17.342 137.422  76.400  1.00  0.00            
ATOM    241 7GM1 DBG C 106      22.042 138.072  73.400  1.00  0.00            
ATOM    242  AM1 DBG C 106      14.992 136.672  63.800  1.00  0.00            
ATOM    243  AM2 DBG C 106      17.642 137.622  63.800  1.00  0.00            
ATOM    244  T1A DBG C 106      14.342 134.922  61.500  1.00  0.00            
ATOM    245  C2A DBG C 106      15.642 135.272  57.300  1.00  0.00           C
ATOM    246  C3A DBG C 106      20.092 135.872  54.450  1.00  0.00           C
ATOM    247  C4A DBG C 106      22.842 137.822  56.750  1.00  0.00           C
ATOM    248  C1B DBG C 106      18.092 138.572  60.150  1.00  0.00           C
ATOM    249  C2B DBG C 106      16.792 140.672  56.250  1.00  0.00           C
ATOM    250  C3B DBG C 106      15.842 138.522  51.850  1.00  0.00           C
ATOM    251  C4B DBG C 106      15.442 133.622  51.350  1.00  0.00           C
ATOM    252  C5B DBG C 106      17.542 130.422  52.200  1.00  0.00           C
ATOM    253  GM1 DBG D 107     127.042  97.372  70.450  1.00  0.00            
ATOM    254  GM2 DBG D 107     124.392  99.672  71.500  1.00  0.00            
ATOM    255  GM3 DBG D 107     127.642 100.222  71.000  1.00  0.00            
ATOM    256  GM4 DBG D 107     126.842 103.372  72.800  1.00  0.00            
ATOM    257  GM5 DBG D 107     130.542 103.322  71.500  1.00  0.00            
ATOM    258  GM6 DBG D 107     129.392 104.372  74.100  1.00  0.00            
ATOM    259  GM7 DBG D 107     128.992 103.072  77.400  1.00  0.00            
ATOM    260  GM8 DBG D 107     134.092 104.472  75.300  1.00  0.00            
ATOM    261  GM9 DBG D 107     132.192 104.372  78.150  1.00  0.00            
ATOM    262 0GM1 DBG D 107     130.542 104.622  80.650  1.00  0.00            
ATOM    263 1GM1 DBG D 107     131.892 108.172  79.700  1.00  0.00            
ATOM    264 2GM1 DBG D 107     130.292 107.022  81.749  1.00  0.00            
ATOM    265 3GM1 DBG D 107     127.792 107.022  76.400  1.00  0.00            
ATOM    266 4GM1 DBG D 107     125.792 108.172  73.800  1.00  0.00            
ATOM    267 5GM1 DBG D 107     129.392 108.622  73.350  1.00  0.00            
ATOM    268 6GM1 DBG D 107     127.142 110.372  71.700  1.00  0.00            
ATOM    269 7GM1 DBG D 107     131.742 109.022  74.400  1.00  0.00            
ATOM    270  AM1 DBG D 107     130.592  99.772  67.049  1.00  0.00            
ATOM    271  AM2 DBG D 107     128.692 100.922  66.300  1.00  0.00            
ATOM    272  T1A DBG D 107     132.892  98.222  66.150  1.00  0.00            
ATOM    273  C2A DBG D 107     132.842  96.972  62.400  1.00  0.00           C
ATOM    274  C3A DBG D 107     129.492  96.472  59.650  1.00  0.00           C
ATOM    275  C4A DBG D 107     126.592  99.222  57.000  1.00  0.00           C
ATOM    276  C1B DBG D 107     126.842  99.322  63.600  1.00  0.00           C
ATOM    277  C2B DBG D 107     123.692  99.672  60.950  1.00  0.00           C
ATOM    278  C3B DBG D 107     118.792 102.122  60.900  1.00  0.00           C
ATOM    279  C4B DBG D 107     115.092 103.522  59.400  1.00  0.00           C
ATOM    280  C5B DBG D 107     112.342 107.372  60.450  1.00  0.00           C
ATOM    281  GM1 DBG E 108     109.742  85.822  71.200  1.00  0.00            
ATOM    282  GM2 DBG E 108     111.792  84.322  73.800  1.00  0.00            
ATOM    283  GM3 DBG E 108     112.192  87.022  72.600  1.00  0.00            
ATOM    284  GM4 DBG E 108     115.642  87.022  73.350  1.00  0.00            
ATOM    285  GM5 DBG E 108     113.842  90.372  74.250  1.00  0.00            
ATOM    286  GM6 DBG E 108     116.842  89.722  73.850  1.00  0.00            
ATOM    287  GM7 DBG E 108     119.242  89.672  71.150  1.00  0.00            
ATOM    288  GM8 DBG E 108     117.492  94.572  73.500  1.00  0.00            
ATOM    289  GM9 DBG E 108     120.542  92.872  72.550  1.00  0.00            
ATOM    290 0GM1 DBG E 108     122.592  90.972  71.350  1.00  0.00            
ATOM    291 1GM1 DBG E 108     124.392  94.022  73.150  1.00  0.00            
ATOM    292 2GM1 DBG E 108     125.192  91.522  71.000  1.00  0.00            
ATOM    293 3GM1 DBG E 108     119.992  88.572  74.850  1.00  0.00            
ATOM    294 4GM1 DBG E 108     118.792  86.272  77.150  1.00  0.00            
ATOM    295 5GM1 DBG E 108     117.842  89.722  77.800  1.00  0.00            
ATOM    296 6GM1 DBG E 108     118.842  87.372  80.249  1.00  0.00            
ATOM    297 7GM1 DBG E 108     118.442  92.172  77.550  1.00  0.00            
ATOM    298  AM1 DBG E 108     114.792  86.122  68.400  1.00  0.00            
ATOM    299  AM2 DBG E 108     114.892  88.822  68.350  1.00  0.00            
ATOM    300  T1A DBG E 108     114.792  84.522  66.100  1.00  0.00            
ATOM    301  C2A DBG E 108     115.392  86.722  61.900  1.00  0.00           C
ATOM    302  C3A DBG E 108     113.742  90.572  59.750  1.00  0.00           C
ATOM    303  C4A DBG E 108     114.542  92.972  55.750  1.00  0.00           C
ATOM    304  C1B DBG E 108     113.142  90.222  65.450  1.00  0.00           C
ATOM    305  C2B DBG E 108     111.292  93.022  63.800  1.00  0.00           C
ATOM    306  C3B DBG E 108     114.492  96.072  61.100  1.00  0.00           C
ATOM    307  C4B DBG E 108     111.992  98.972  58.250  1.00  0.00           C
ATOM    308  C5B DBG E 108     111.742 103.622  56.150  1.00  0.00           C
ATOM    309  GM1 DBG F 109     135.042 137.722  64.800  1.00  0.00            
ATOM    310  GM2 DBG F 109     136.992 139.472  67.350  1.00  0.00            
ATOM    311  GM3 DBG F 109     137.392 136.572  66.350  1.00  0.00            
ATOM    312  GM4 DBG F 109     138.692 135.222  69.400  1.00  0.00            
ATOM    313  GM5 DBG F 109     140.842 134.272  66.300  1.00  0.00            
ATOM    314  GM6 DBG F 109     140.092 132.672  68.650  1.00  0.00            
ATOM    315  GM7 DBG F 109     137.392 130.672  69.500  1.00  0.00            
ATOM    316  GM8 DBG F 109     141.292 129.572  65.500  1.00  0.00            
ATOM    317  GM9 DBG F 109     138.992 127.772  67.650  1.00  0.00            
ATOM    318 0GM1 DBG F 109     137.342 126.722  69.900  1.00  0.00            
ATOM    319 1GM1 DBG F 109     138.892 123.672  67.950  1.00  0.00            
ATOM    320 2GM1 DBG F 109     136.742 124.122  70.050  1.00  0.00            
ATOM    321 3GM1 DBG F 109     140.342 131.522  72.200  1.00  0.00            
ATOM    322 4GM1 DBG F 109     142.592 134.072  72.950  1.00  0.00            
ATOM    323 5GM1 DBG F 109     143.792 131.672  70.500  1.00  0.00            
ATOM    324 6GM1 DBG F 109     145.692 133.222  72.550  1.00  0.00            
ATOM    325 7GM1 DBG F 109     143.792 129.322  69.800  1.00  0.00            
ATOM    326  AM1 DBG F 109     136.492 132.172  64.299  1.00  0.00            
ATOM    327  AM2 DBG F 109     137.542 133.822  62.400  1.00  0.00            
ATOM    328  T1A DBG F 109     136.292 129.272  63.400  1.00  0.00            
ATOM    329  C2A DBG F 109     136.592 128.872  59.200  1.00  0.00           C
ATOM    330  C3A DBG F 109     137.542 130.522  55.150  1.00  0.00           C
ATOM    331  C4A DBG F 109     137.442 134.622  52.500  1.00  0.00           C
ATOM    332  C1B DBG F 109     138.392 133.572  58.950  1.00  0.00           C
ATOM    333  C2B DBG F 109     141.942 133.172  55.400  1.00  0.00           C
ATOM    334  C3B DBG F 109     142.242 130.322  52.950  1.00  0.00           C
ATOM    335  C4B DBG F 109     143.642 129.322  50.600  1.00  0.00           C
ATOM    336  C5B DBG F 109     146.142 127.822  47.300  1.00  0.00           C
ATOM    337  GM1 DBG G 110      99.542 113.322  65.400  1.00  0.00            
ATOM    338  GM2 DBG G 110      98.042 115.272  67.900  1.00  0.00            
ATOM    339  GM3 DBG G 110      98.492 112.172  67.950  1.00  0.00            
ATOM    340  GM4 DBG G 110      95.492 112.372  69.900  1.00  0.00            
ATOM    341  GM5 DBG G 110      98.242 109.772  70.850  1.00  0.00            
ATOM    342  GM6 DBG G 110      95.442 110.222  71.950  1.00  0.00            
ATOM    343  GM7 DBG G 110      92.592 108.722  71.400  1.00  0.00            
ATOM    344  GM8 DBG G 110      97.192 106.322  73.800  1.00  0.00            
ATOM    345  GM9 DBG G 110      93.492 105.722  73.200  1.00  0.00            
ATOM    346 0GM1 DBG G 110      90.592 105.322  73.800  1.00  0.00            
ATOM    347 1GM1 DBG G 110      92.792 102.722  75.700  1.00  0.00            
ATOM    348 2GM1 DBG G 110      90.042 103.022  75.050  1.00  0.00            
ATOM    349 3GM1 DBG G 110      92.742 111.572  74.200  1.00  0.00            
ATOM    350 4GM1 DBG G 110      93.992 114.772  74.150  1.00  0.00            
ATOM    351 5GM1 DBG G 110      96.242 112.272  75.500  1.00  0.00            
ATOM    352 6GM1 DBG G 110      96.042 115.072  76.650  1.00  0.00            
ATOM    353 7GM1 DBG G 110      97.642 110.222  76.750  1.00  0.00            
ATOM    354  AM1 DBG G 110      94.442 110.422  64.950  1.00  0.00            
ATOM    355  AM2 DBG G 110      96.292 108.772  65.050  1.00  0.00            
ATOM    356  T1A DBG G 110      92.192 110.922  63.050  1.00  0.00            
ATOM    357  C2A DBG G 110      93.042 109.222  58.650  1.00  0.00           C
ATOM    358  C3A DBG G 110      94.792 105.772  56.650  1.00  0.00           C
ATOM    359  C4A DBG G 110      97.942 102.872  56.600  1.00  0.00           C
ATOM    360  C1B DBG G 110      96.942 106.772  62.200  1.00  0.00           C
ATOM    361  C2B DBG G 110      98.992 106.972  59.250  1.00  0.00           C
ATOM    362  C3B DBG G 110     100.192 107.522  54.500  1.00  0.00           C
ATOM    363  C4B DBG G 110     104.892 107.872  52.250  1.00  0.00           C
ATOM    364  C5B DBG G 110     107.592 110.172  49.250  1.00  0.00           C
ATOM    365  GM1 DBG H 111     167.142  65.372  73.700  1.00  0.00            
ATOM    366  GM2 DBG H 111     168.292  63.372  76.050  1.00  0.00            
ATOM    367  GM3 DBG H 111     166.492  62.472  73.900  1.00  0.00            
ATOM    368  GM4 DBG H 111     165.342  60.272  76.450  1.00  0.00            
ATOM    369  GM5 DBG H 111     164.742  58.522  73.049  1.00  0.00            
ATOM    370  GM6 DBG H 111     163.092  58.472  75.700  1.00  0.00            
ATOM    371  GM7 DBG H 111     160.342  60.522  76.900  1.00  0.00            
ATOM    372  GM8 DBG H 111     159.792  56.772  72.600  1.00  0.00            
ATOM    373  GM9 DBG H 111     158.042  58.072  75.400  1.00  0.00            
ATOM    374 0GM1 DBG H 111     157.592  59.422  78.100  1.00  0.00            
ATOM    375 1GM1 DBG H 111     156.792  55.522  78.150  1.00  0.00            
ATOM    376 2GM1 DBG H 111     156.292  58.022  79.950  1.00  0.00            
ATOM    377 3GM1 DBG H 111     162.192  57.772  79.299  1.00  0.00            
ATOM    378 4GM1 DBG H 111     165.292  56.322  79.900  1.00  0.00            
ATOM    379 5GM1 DBG H 111     163.342  54.722  77.300  1.00  0.00            
ATOM    380 6GM1 DBG H 111     164.742  53.022  79.800  1.00  0.00            
ATOM    381 7GM1 DBG H 111     160.792  53.822  76.500  1.00  0.00            
ATOM    382  AM1 DBG H 111     166.592  61.422  69.350  1.00  0.00            
ATOM    383  AM2 DBG H 111     169.392  62.172  69.500  1.00  0.00            
ATOM    384  T1A DBG H 111     165.992  60.872  66.550  1.00  0.00            
ATOM    385  C2A DBG H 111     168.342  59.422  62.700  1.00  0.00           C
ATOM    386  C3A DBG H 111     171.992  57.672  62.350  1.00  0.00           C
ATOM    387  C4A DBG H 111     175.842  56.472  64.700  1.00  0.00           C
ATOM    388  C1B DBG H 111     171.642  62.772  66.600  1.00  0.00           C
ATOM    389  C2B DBG H 111     170.242  64.222  61.650  1.00  0.00           C
ATOM    390  C3B DBG H 111     170.642  61.672  57.750  1.00  0.00           C
ATOM    391  C4B DBG H 111     172.542  60.172  53.850  1.00  0.00           C
ATOM    392  C5B DBG H 111     174.992  60.372  50.650  1.00  0.00           C
ATOM    393  GM1 DBG I 112      21.842 123.572  64.050  1.00  0.00            
ATOM    394  GM2 DBG I 112      18.692 122.422  65.799  1.00  0.00            
ATOM    395  GM3 DBG I 112      21.242 120.872  65.799  1.00  0.00            
ATOM    396  GM4 DBG I 112      19.692 119.372  68.700  1.00  0.00            
ATOM    397  GM5 DBG I 112      23.442 120.222  69.299  1.00  0.00            
ATOM    398  GM6 DBG I 112      21.592 118.372  70.799  1.00  0.00            
ATOM    399  GM7 DBG I 112      21.042 114.872  70.250  1.00  0.00            
ATOM    400  GM8 DBG I 112      25.692 117.772  71.850  1.00  0.00            
ATOM    401  GM9 DBG I 112      24.142 114.222  71.550  1.00  0.00            
ATOM    402 0GM1 DBG I 112      22.792 111.672  70.799  1.00  0.00            
ATOM    403 1GM1 DBG I 112      26.042 110.772  72.900  1.00  0.00            
ATOM    404 2GM1 DBG I 112      24.192 109.372  70.600  1.00  0.00            
ATOM    405 3GM1 DBG I 112      19.042 116.672  73.100  1.00  0.00            
ATOM    406 4GM1 DBG I 112      17.392 119.672  73.800  1.00  0.00            
ATOM    407 5GM1 DBG I 112      20.842 119.422  75.000  1.00  0.00            
ATOM    408 6GM1 DBG I 112      18.392 121.272  76.450  1.00  0.00            
ATOM    409 7GM1 DBG I 112      22.792 117.972  76.050  1.00  0.00            
ATOM    410  AM1 DBG I 112      19.042 119.172  61.700  1.00  0.00            
ATOM    411  AM2 DBG I 112      21.442 118.672  60.750  1.00  0.00            
ATOM    412  T1A DBG I 112      16.792 118.672  59.850  1.00  0.00            
ATOM    413  C2A DBG I 112      15.842 118.222  55.750  1.00  0.00           C
ATOM    414  C3A DBG I 112      19.042 115.722  53.350  1.00  0.00           C
ATOM    415  C4A DBG I 112      20.392 111.322  52.200  1.00  0.00           C
ATOM    416  C1B DBG I 112      21.442 118.822  57.150  1.00  0.00           C
ATOM    417  C2B DBG I 112      23.842 117.422  53.150  1.00  0.00           C
ATOM    418  C3B DBG I 112      22.992 116.072  49.450  1.00  0.00           C
ATOM    419  C4B DBG I 112      23.142 113.072  46.950  1.00  0.00           C
ATOM    420  C5B DBG I 112      21.142 110.372  44.400  1.00  0.00           C
ATOM    421  GM1 DBG J 113     173.692  64.922  70.750  1.00  0.00            
ATOM    422  GM2 DBG J 113     172.892  65.222  74.350  1.00  0.00            
ATOM    423  GM3 DBG J 113     171.092  66.322  71.799  1.00  0.00            
ATOM    424  GM4 DBG J 113     170.142  68.672  74.150  1.00  0.00            
ATOM    425  GM5 DBG J 113     167.842  68.972  71.000  1.00  0.00            
ATOM    426  GM6 DBG J 113     169.592  71.022  72.300  1.00  0.00            
ATOM    427  GM7 DBG J 113     172.792  72.472  71.950  1.00  0.00            
ATOM    428  GM8 DBG J 113     168.142  72.072  68.650  1.00  0.00            
ATOM    429  GM9 DBG J 113     171.392  74.222  69.299  1.00  0.00            
ATOM    430 0GM1 DBG J 113     173.892  75.722  70.000  1.00  0.00            
ATOM    431 1GM1 DBG J 113     171.592  78.022  67.850  1.00  0.00            
ATOM    432 2GM1 DBG J 113     174.742  78.022  68.950  1.00  0.00            
ATOM    433 3GM1 DBG J 113     170.442  73.572  75.100  1.00  0.00            
ATOM    434 4GM1 DBG J 113     167.492  72.722  76.700  1.00  0.00            
ATOM    435 5GM1 DBG J 113     167.092  74.522  73.600  1.00  0.00            
ATOM    436 6GM1 DBG J 113     164.892  74.872  76.700  1.00  0.00            
ATOM    437 7GM1 DBG J 113     167.592  76.272  71.750  1.00  0.00            
ATOM    438  AM1 DBG J 113     170.892  67.922  67.150  1.00  0.00            
ATOM    439  AM2 DBG J 113     168.342  66.722  67.000  1.00  0.00            
ATOM    440  T1A DBG J 113     171.092  69.372  64.549  1.00  0.00            
ATOM    441  C2A DBG J 113     169.942  68.772  59.900  1.00  0.00           C
ATOM    442  C3A DBG J 113     168.242  66.472  56.500  1.00  0.00           C
ATOM    443  C4A DBG J 113     166.342  63.322  54.650  1.00  0.00           C
ATOM    444  C1B DBG J 113     165.442  65.672  64.800  1.00  0.00           C
ATOM    445  C2B DBG J 113     165.292  64.672  60.950  1.00  0.00           C
ATOM    446  C3B DBG J 113     162.392  63.272  57.650  1.00  0.00           C
ATOM    447  C4B DBG J 113     160.742  63.422  53.600  1.00  0.00           C
ATOM    448  C5B DBG J 113     160.542  67.322  50.500  1.00  0.00           C
ATOM    449  GM1 DBG K 114     163.692  51.022  73.850  1.00  0.00            
ATOM    450  GM2 DBG K 114     164.042  54.372  72.200  1.00  0.00            
ATOM    451  GM3 DBG K 114     166.242  52.572  73.049  1.00  0.00            
ATOM    452  GM4 DBG K 114     167.592  55.672  75.000  1.00  0.00            
ATOM    453  GM5 DBG K 114     170.442  53.372  73.700  1.00  0.00            
ATOM    454  GM6 DBG K 114     170.442  55.422  75.850  1.00  0.00            
ATOM    455  GM7 DBG K 114     170.492  55.622  79.299  1.00  0.00            
ATOM    456  GM8 DBG K 114     173.642  52.222  75.950  1.00  0.00            
ATOM    457  GM9 DBG K 114     173.542  53.572  79.299  1.00  0.00            
ATOM    458 0GM1 DBG K 114     173.592  54.872  82.049  1.00  0.00            
ATOM    459 1GM1 DBG K 114     177.192  54.372  80.450  1.00  0.00            
ATOM    460 2GM1 DBG K 114     175.942  54.322  83.200  1.00  0.00            
ATOM    461 3GM1 DBG K 114     170.692  58.872  77.100  1.00  0.00            
ATOM    462 4GM1 DBG K 114     171.142  60.122  73.900  1.00  0.00            
ATOM    463 5GM1 DBG K 114     173.692  57.772  75.000  1.00  0.00            
ATOM    464 6GM1 DBG K 114     174.242  60.522  72.950  1.00  0.00            
ATOM    465 7GM1 DBG K 114     175.342  57.372  76.850  1.00  0.00            
ATOM    466  AM1 DBG K 114     165.692  50.572  68.400  1.00  0.00            
ATOM    467  AM2 DBG K 114     165.792  53.172  68.100  1.00  0.00            
ATOM    468  T1A DBG K 114     165.442  48.972  66.250  1.00  0.00            
ATOM    469  C2A DBG K 114     166.392  50.522  63.250  1.00  0.00           C
ATOM    470  C3A DBG K 114     167.992  54.722  60.000  1.00  0.00           C
ATOM    471  C4A DBG K 114     166.642  59.322  58.100  1.00  0.00           C
ATOM    472  C1B DBG K 114     166.342  55.622  65.450  1.00  0.00           C
ATOM    473  C2B DBG K 114     163.892  57.422  62.350  1.00  0.00           C
ATOM    474  C3B DBG K 114     161.142  57.822  58.500  1.00  0.00           C
ATOM    475  C4B DBG K 114     159.142  59.072  54.900  1.00  0.00           C
ATOM    476  C5B DBG K 114     155.892  63.272  54.150  1.00  0.00           C
ATOM    477  GM1 DBG L 115      11.642 126.472  64.800  1.00  0.00            
ATOM    478  GM2 DBG L 115      14.542 124.422  65.799  1.00  0.00            
ATOM    479  GM3 DBG L 115      11.342 123.572  65.900  1.00  0.00            
ATOM    480  GM4 DBG L 115      12.242 121.722  68.700  1.00  0.00            
ATOM    481  GM5 DBG L 115       8.892 120.322  67.350  1.00  0.00            
ATOM    482  GM6 DBG L 115      10.392 119.622  69.750  1.00  0.00            
ATOM    483  GM7 DBG L 115      10.142 120.822  73.200  1.00  0.00            
ATOM    484  GM8 DBG L 115       6.292 117.572  70.549  1.00  0.00            
ATOM    485  GM9 DBG L 115       7.892 118.272  73.700  1.00  0.00            
ATOM    486 0GM1 DBG L 115       9.342 118.672  76.300  1.00  0.00            
ATOM    487 1GM1 DBG L 115       9.042 114.772  75.700  1.00  0.00            
ATOM    488 2GM1 DBG L 115       9.542 116.572  77.900  1.00  0.00            
ATOM    489 3GM1 DBG L 115      12.842 118.072  72.200  1.00  0.00            
ATOM    490 4GM1 DBG L 115      15.242 117.172  69.900  1.00  0.00            
ATOM    491 5GM1 DBG L 115      11.992 115.572  69.450  1.00  0.00            
ATOM    492 6GM1 DBG L 115      14.992 113.972  69.100  1.00  0.00            
ATOM    493 7GM1 DBG L 115      10.292 114.322  70.700  1.00  0.00            
ATOM    494  AM1 DBG L 115      10.742 121.922  61.300  1.00  0.00            
ATOM    495  AM2 DBG L 115      13.342 121.872  61.200  1.00  0.00            
ATOM    496  T1A DBG L 115       9.342 122.722  59.000  1.00  0.00            
ATOM    497  C2A DBG L 115      10.592 122.072  54.450  1.00  0.00           C
ATOM    498  C3A DBG L 115      14.742 121.722  52.600  1.00  0.00           C
ATOM    499  C4A DBG L 115      18.842 120.822  52.900  1.00  0.00           C
ATOM    500  C1B DBG L 115      14.292 122.472  57.650  1.00  0.00           C
ATOM    501  C2B DBG L 115      13.792 125.822  55.050  1.00  0.00           C
ATOM    502  C3B DBG L 115      12.392 130.172  53.350  1.00  0.00           C
ATOM    503  C4B DBG L 115       9.742 131.922  51.550  1.00  0.00           C
ATOM    504  C5B DBG L 115       6.292 131.122  49.100  1.00  0.00           C
ATOM    505  GM1 DBG M 116      17.392 132.072  63.850  1.00  0.00            
ATOM    506  GM2 DBG M 116      15.442 129.022  64.950  1.00  0.00            
ATOM    507  GM3 DBG M 116      18.492 129.922  65.700  1.00  0.00            
ATOM    508  GM4 DBG M 116      18.392 126.722  67.300  1.00  0.00            
ATOM    509  GM5 DBG M 116      19.392 129.822  69.400  1.00  0.00            
ATOM    510  GM6 DBG M 116      19.742 127.072  69.950  1.00  0.00            
ATOM    511  GM7 DBG M 116      22.642 125.322  69.700  1.00  0.00            
ATOM    512  GM8 DBG M 116      21.542 129.572  73.350  1.00  0.00            
ATOM    513  GM9 DBG M 116      23.542 126.322  73.000  1.00  0.00            
ATOM    514 0GM1 DBG M 116      24.992 123.722  72.500  1.00  0.00            
ATOM    515 1GM1 DBG M 116      23.092 123.672  76.000  1.00  0.00            
ATOM    516 2GM1 DBG M 116      25.142 122.022  74.600  1.00  0.00            
ATOM    517 3GM1 DBG M 116      19.742 123.372  71.300  1.00  0.00            
ATOM    518 4GM1 DBG M 116      16.542 122.872  70.100  1.00  0.00            
ATOM    519 5GM1 DBG M 116      16.792 125.072  73.000  1.00  0.00            
ATOM    520 6GM1 DBG M 116      14.792 123.472  72.800  1.00  0.00            
ATOM    521 7GM1 DBG M 116      18.442 126.422  75.000  1.00  0.00            
ATOM    522  AM1 DBG M 116      18.492 126.572  62.350  1.00  0.00            
ATOM    523  AM2 DBG M 116      20.742 127.672  61.600  1.00  0.00            
ATOM    524  T1A DBG M 116      17.842 124.122  61.000  1.00  0.00            
ATOM    525  C2A DBG M 116      18.842 123.122  57.100  1.00  0.00           C
ATOM    526  C3A DBG M 116      19.542 125.922  53.650  1.00  0.00           C
ATOM    527  C4A DBG M 116      22.192 129.472  52.000  1.00  0.00           C
ATOM    528  C1B DBG M 116      23.592 127.572  59.550  1.00  0.00           C
ATOM    529  C2B DBG M 116      26.292 127.122  56.900  1.00  0.00           C
ATOM    530  C3B DBG M 116      27.892 128.022  53.000  1.00  0.00           C
ATOM    531  C4B DBG M 116      27.642 131.722  50.400  1.00  0.00           C
ATOM    532  C5B DBG M 116      26.342 135.822  48.350  1.00  0.00           C
ATOM    533  GM1 DBG N 117     146.792 127.822  65.600  1.00  0.00            
ATOM    534  GM2 DBG N 117     148.992 125.222  66.550  1.00  0.00            
ATOM    535  GM3 DBG N 117     145.892 125.322  67.300  1.00  0.00            
ATOM    536  GM4 DBG N 117     147.142 124.122  70.600  1.00  0.00            
ATOM    537  GM5 DBG N 117     143.342 124.672  69.950  1.00  0.00            
ATOM    538  GM6 DBG N 117     145.042 125.072  72.550  1.00  0.00            
ATOM    539  GM7 DBG N 117     146.192 128.172  74.200  1.00  0.00            
ATOM    540  GM8 DBG N 117     141.242 125.722  72.800  1.00  0.00            
ATOM    541  GM9 DBG N 117     142.692 128.372  75.100  1.00  0.00            
ATOM    542 0GM1 DBG N 117     144.292 130.472  76.500  1.00  0.00            
ATOM    543 1GM1 DBG N 117     141.642 129.072  79.050  1.00  0.00            
ATOM    544 2GM1 DBG N 117     143.642 131.422  78.900  1.00  0.00            
ATOM    545 3GM1 DBG N 117     146.992 124.572  75.650  1.00  0.00            
ATOM    546 4GM1 DBG N 117     147.742 121.322  74.650  1.00  0.00            
ATOM    547 5GM1 DBG N 117     144.192 122.022  75.300  1.00  0.00            
ATOM    548 6GM1 DBG N 117     145.942 119.122  76.250  1.00  0.00            
ATOM    549 7GM1 DBG N 117     142.092 122.822  76.950  1.00  0.00            
ATOM    550  AM1 DBG N 117     142.142 125.222  63.700  1.00  0.00            
ATOM    551  AM2 DBG N 117     144.242 124.022  62.650  1.00  0.00            
ATOM    552  T1A DBG N 117     139.342 124.322  63.250  1.00  0.00            
ATOM    553  C2A DBG N 117     139.392 121.622  59.800  1.00  0.00           C
ATOM    554  C3A DBG N 117     140.992 119.522  56.750  1.00  0.00           C
ATOM    555  C4A DBG N 117     143.892 116.972  56.250  1.00  0.00           C
ATOM    556  C1B DBG N 117     145.692 122.122  60.100  1.00  0.00           C
ATOM    557  C2B DBG N 117     147.942 120.572  58.100  1.00  0.00           C
ATOM    558  C3B DBG N 117     147.842 119.422  53.850  1.00  0.00           C
ATOM    559  C4B DBG N 117     147.842 116.172  50.950  1.00  0.00           C
ATOM    560  C5B DBG N 117     149.692 111.722  48.550  1.00  0.00           C
ATOM    561  GM1 DBG O 118     205.142 131.722  64.549  1.00  0.00            
ATOM    562  GM2 DBG O 118     207.892 130.022  66.200  1.00  0.00            
ATOM    563  GM3 DBG O 118     207.142 132.772  66.350  1.00  0.00            
ATOM    564  GM4 DBG O 118     210.342 133.572  67.800  1.00  0.00            
ATOM    565  GM5 DBG O 118     207.592 135.272  70.050  1.00  0.00            
ATOM    566  GM6 DBG O 118     210.692 135.722  69.900  1.00  0.00            
ATOM    567  GM7 DBG O 118     212.392 137.672  67.850  1.00  0.00            
ATOM    568  GM8 DBG O 118     208.942 140.172  71.650  1.00  0.00            
ATOM    569  GM9 DBG O 118     211.592 140.472  69.650  1.00  0.00            
ATOM    570 0GM1 DBG O 118     214.042 140.922  67.950  1.00  0.00            
ATOM    571 1GM1 DBG O 118     212.842 144.172  69.900  1.00  0.00            
ATOM    572 2GM1 DBG O 118     214.642 143.522  67.450  1.00  0.00            
ATOM    573 3GM1 DBG O 118     214.342 135.472  70.350  1.00  0.00            
ATOM    574 4GM1 DBG O 118     214.142 132.372  71.799  1.00  0.00            
ATOM    575 5GM1 DBG O 118     212.892 135.122  73.850  1.00  0.00            
ATOM    576 6GM1 DBG O 118     214.742 133.122  75.300  1.00  0.00            
ATOM    577 7GM1 DBG O 118     212.592 137.722  74.299  1.00  0.00            
ATOM    578  AM1 DBG O 118     210.342 133.672  62.800  1.00  0.00            
ATOM    579  AM2 DBG O 118     210.042 136.122  63.700  1.00  0.00            
ATOM    580  T1A DBG O 118     212.792 133.472  61.100  1.00  0.00            
ATOM    581  C2A DBG O 118     213.842 136.622  57.600  1.00  0.00           C
ATOM    582  C3A DBG O 118     212.242 140.722  57.200  1.00  0.00           C
ATOM    583  C4A DBG O 118     210.292 144.372  59.200  1.00  0.00           C
ATOM    584  C1B DBG O 118     210.492 138.322  60.700  1.00  0.00           C
ATOM    585  C2B DBG O 118     207.692 138.672  57.200  1.00  0.00           C
ATOM    586  C3B DBG O 118     206.042 139.122  52.500  1.00  0.00           C
ATOM    587  C4B DBG O 118     204.442 143.022  50.950  1.00  0.00           C
ATOM    588  C5B DBG O 118     203.692 144.172  46.600  1.00  0.00           C
ATOM    589  GM1 DBG P 119     147.342 120.222  69.150  1.00  0.00            
ATOM    590  GM2 DBG P 119     145.392 117.122  68.700  1.00  0.00            
ATOM    591  GM3 DBG P 119     144.442 119.772  70.549  1.00  0.00            
ATOM    592  GM4 DBG P 119     142.392 117.722  72.200  1.00  0.00            
ATOM    593  GM5 DBG P 119     140.842 121.172  71.350  1.00  0.00            
ATOM    594  GM6 DBG P 119     139.842 119.022  73.100  1.00  0.00            
ATOM    595  GM7 DBG P 119     140.292 118.222  76.450  1.00  0.00            
ATOM    596  GM8 DBG P 119     137.492 122.822  74.650  1.00  0.00            
ATOM    597  GM9 DBG P 119     137.592 120.472  77.550  1.00  0.00            
ATOM    598 0GM1 DBG P 119     138.042 118.572  79.850  1.00  0.00            
ATOM    599 1GM1 DBG P 119     135.342 121.372  80.300  1.00  0.00            
ATOM    600 2GM1 DBG P 119     137.192 119.622  82.150  1.00  0.00            
ATOM    601 3GM1 DBG P 119     137.792 116.122  73.950  1.00  0.00            
ATOM    602 4GM1 DBG P 119     138.192 114.772  70.750  1.00  0.00            
ATOM    603 5GM1 DBG P 119     136.442 117.972  70.900  1.00  0.00            
ATOM    604 6GM1 DBG P 119     136.092 115.722  68.800  1.00  0.00            
ATOM    605 7GM1 DBG P 119     135.042 119.972  71.750  1.00  0.00            
ATOM    606  AM1 DBG P 119     142.642 119.922  65.850  1.00  0.00            
ATOM    607  AM2 DBG P 119     140.742 118.522  67.300  1.00  0.00            
ATOM    608  T1A DBG P 119     142.242 119.772  63.000  1.00  0.00            
ATOM    609  C2A DBG P 119     140.792 116.372  60.650  1.00  0.00           C
ATOM    610  C3A DBG P 119     136.942 116.022  59.550  1.00  0.00           C
ATOM    611  C4A DBG P 119     133.042 114.522  60.050  1.00  0.00           C
ATOM    612  C1B DBG P 119     140.042 115.272  65.500  1.00  0.00           C
ATOM    613  C2B DBG P 119     136.642 112.572  62.900  1.00  0.00           C
ATOM    614  C3B DBG P 119     138.442 111.072  58.950  1.00  0.00           C
ATOM    615  C4B DBG P 119     140.692 112.572  56.150  1.00  0.00           C
ATOM    616  C5B DBG P 119     144.992 112.872  53.050  1.00  0.00           C
ATOM    617  GM1 DBG Q 120     182.592  92.272  67.350  1.00  0.00            
ATOM    618  GM2 DBG Q 120     183.142  90.122  70.250  1.00  0.00            
ATOM    619  GM3 DBG Q 120     180.792  89.672  67.750  1.00  0.00            
ATOM    620  GM4 DBG Q 120     178.442  88.972  70.549  1.00  0.00            
ATOM    621  GM5 DBG Q 120     178.042  87.072  67.150  1.00  0.00            
ATOM    622  GM6 DBG Q 120     176.192  87.222  69.650  1.00  0.00            
ATOM    623  GM7 DBG Q 120     173.042  88.972  70.650  1.00  0.00            
ATOM    624  GM8 DBG Q 120     173.492  86.372  65.600  1.00  0.00            
ATOM    625  GM9 DBG Q 120     171.392  86.922  68.250  1.00  0.00            
ATOM    626 0GM1 DBG Q 120     169.592  87.372  70.600  1.00  0.00            
ATOM    627 1GM1 DBG Q 120     168.492  84.422  68.200  1.00  0.00            
ATOM    628 2GM1 DBG Q 120     167.192  86.222  70.200  1.00  0.00            
ATOM    629 3GM1 DBG Q 120     174.942  86.422  73.250  1.00  0.00            
ATOM    630 4GM1 DBG Q 120     177.692  84.322  73.700  1.00  0.00            
ATOM    631 5GM1 DBG Q 120     175.242  83.172  71.200  1.00  0.00            
ATOM    632 6GM1 DBG Q 120     176.742  81.272  73.150  1.00  0.00            
ATOM    633 7GM1 DBG Q 120     172.792  82.622  70.150  1.00  0.00            
ATOM    634  AM1 DBG Q 120     176.992  92.122  66.000  1.00  0.00            
ATOM    635  AM2 DBG Q 120     178.242  91.022  63.850  1.00  0.00            
ATOM    636  T1A DBG Q 120     173.942  91.622  65.950  1.00  0.00            
ATOM    637  C2A DBG Q 120     173.392  89.872  61.450  1.00  0.00           C
ATOM    638  C3A DBG Q 120     172.792  88.972  57.250  1.00  0.00           C
ATOM    639  C4A DBG Q 120     171.192  85.972  54.350  1.00  0.00           C
ATOM    640  C1B DBG Q 120     177.942  91.422  60.150  1.00  0.00           C
ATOM    641  C2B DBG Q 120     177.892  90.922  56.750  1.00  0.00           C
ATOM    642  C3B DBG Q 120     174.992  90.722  52.950  1.00  0.00           C
ATOM    643  C4B DBG Q 120     172.742  93.122  50.250  1.00  0.00           C
ATOM    644  C5B DBG Q 120     171.892  92.972  45.950  1.00  0.00           C
ATOM    645  GM1 DBG R 121      11.992 118.372  64.750  1.00  0.00            
ATOM    646  GM2 DBG R 121      15.092 120.022  65.600  1.00  0.00            
ATOM    647  GM3 DBG R 121      14.742 116.972  64.750  1.00  0.00            
ATOM    648  GM4 DBG R 121      18.242 115.972  65.600  1.00  0.00            
ATOM    649  GM5 DBG R 121      17.342 114.622  62.050  1.00  0.00            
ATOM    650  GM6 DBG R 121      19.142 113.522  64.150  1.00  0.00            
ATOM    651  GM7 DBG R 121      19.292 111.272  66.799  1.00  0.00            
ATOM    652  GM8 DBG R 121      18.542 110.222  61.250  1.00  0.00            
ATOM    653  GM9 DBG R 121      19.592 108.772  64.400  1.00  0.00            
ATOM    654 0GM1 DBG R 121      20.292 107.722  67.150  1.00  0.00            
ATOM    655 1GM1 DBG R 121      20.842 104.922  64.450  1.00  0.00            
ATOM    656 2GM1 DBG R 121      20.292 105.022  67.200  1.00  0.00            
ATOM    657 3GM1 DBG R 121      22.192 113.122  65.950  1.00  0.00            
ATOM    658 4GM1 DBG R 121      23.592 116.222  65.300  1.00  0.00            
ATOM    659 5GM1 DBG R 121      23.042 114.122  62.400  1.00  0.00            
ATOM    660 6GM1 DBG R 121      26.342 115.572  63.300  1.00  0.00            
ATOM    661 7GM1 DBG R 121      23.642 111.672  61.500  1.00  0.00            
ATOM    662  AM1 DBG R 121      12.342 114.072  61.050  1.00  0.00            
ATOM    663  AM2 DBG R 121      12.642 116.022  59.200  1.00  0.00            
ATOM    664  T1A DBG R 121      11.742 111.322  60.200  1.00  0.00            
ATOM    665  C2A DBG R 121      12.242 110.372  55.350  1.00  0.00           C
ATOM    666  C3A DBG R 121      13.842 113.422  51.100  1.00  0.00           C
ATOM    667  C4A DBG R 121      13.792 114.322  46.900  1.00  0.00           C
ATOM    668  C1B DBG R 121      10.142 117.922  57.350  1.00  0.00           C
ATOM    669  C2B DBG R 121       9.992 117.022  52.950  1.00  0.00           C
ATOM    670  C3B DBG R 121      12.492 118.022  49.100  1.00  0.00           C
ATOM    671  C4B DBG R 121      17.142 118.372  48.750  1.00  0.00           C
ATOM    672  C5B DBG R 121      18.442 114.272  48.700  1.00  0.00           C
ATOM    673  GM1 DBG S 122     129.342  69.122  68.550  1.00  0.00            
ATOM    674  GM2 DBG S 122     128.642  71.922  70.950  1.00  0.00            
ATOM    675  GM3 DBG S 122     131.392  70.672  70.150  1.00  0.00            
ATOM    676  GM4 DBG S 122     132.342  71.822  73.400  1.00  0.00            
ATOM    677  GM5 DBG S 122     135.492  71.872  71.100  1.00  0.00            
ATOM    678  GM6 DBG S 122     135.242  71.972  74.150  1.00  0.00            
ATOM    679  GM7 DBG S 122     135.342  69.522  76.500  1.00  0.00            
ATOM    680  GM8 DBG S 122     139.642  71.022  73.000  1.00  0.00            
ATOM    681  GM9 DBG S 122     138.992  69.672  76.150  1.00  0.00            
ATOM    682 0GM1 DBG S 122     138.042  68.322  78.650  1.00  0.00            
ATOM    683 1GM1 DBG S 122     141.892  67.622  78.400  1.00  0.00            
ATOM    684 2GM1 DBG S 122     139.392  66.872  80.450  1.00  0.00            
ATOM    685 3GM1 DBG S 122     135.242  73.322  77.550  1.00  0.00            
ATOM    686 4GM1 DBG S 122     133.692  76.272  76.550  1.00  0.00            
ATOM    687 5GM1 DBG S 122     137.092  75.822  75.350  1.00  0.00            
ATOM    688 6GM1 DBG S 122     135.492  78.622  76.250  1.00  0.00            
ATOM    689 7GM1 DBG S 122     139.442  75.272  75.750  1.00  0.00            
ATOM    690  AM1 DBG S 122     134.692  69.422  66.350  1.00  0.00            
ATOM    691  AM2 DBG S 122     133.042  71.422  65.549  1.00  0.00            
ATOM    692  T1A DBG S 122     137.242  68.922  65.450  1.00  0.00            
ATOM    693  C2A DBG S 122     138.992  72.372  64.200  1.00  0.00           C
ATOM    694  C3A DBG S 122     138.242  76.872  63.200  1.00  0.00           C
ATOM    695  C4A DBG S 122     136.192  81.422  62.750  1.00  0.00           C
ATOM    696  C1B DBG S 122     134.192  73.172  62.650  1.00  0.00           C
ATOM    697  C2B DBG S 122     134.442  76.822  59.500  1.00  0.00           C
ATOM    698  C3B DBG S 122     134.292  78.572  55.950  1.00  0.00           C
ATOM    699  C4B DBG S 122     133.242  80.022  51.600  1.00  0.00           C
ATOM    700  C5B DBG S 122     129.842  82.922  49.800  1.00  0.00           C
ATOM    701  GM1 DBG T 123     119.342  82.572  69.850  1.00  0.00            
ATOM    702  GM2 DBG T 123     118.842  84.372  72.700  1.00  0.00            
ATOM    703  GM3 DBG T 123     121.342  84.172  71.350  1.00  0.00            
ATOM    704  GM4 DBG T 123     122.692  84.722  74.650  1.00  0.00            
ATOM    705  GM5 DBG T 123     124.142  86.722  71.650  1.00  0.00            
ATOM    706  GM6 DBG T 123     125.342  86.072  74.100  1.00  0.00            
ATOM    707  GM7 DBG T 123     127.942  83.772  75.150  1.00  0.00            
ATOM    708  GM8 DBG T 123     128.892  87.772  71.200  1.00  0.00            
ATOM    709  GM9 DBG T 123     130.392  86.072  74.200  1.00  0.00            
ATOM    710 0GM1 DBG T 123     130.942  84.022  76.350  1.00  0.00            
ATOM    711 1GM1 DBG T 123     134.142  86.122  75.250  1.00  0.00            
ATOM    712 2GM1 DBG T 123     133.542  83.672  76.950  1.00  0.00            
ATOM    713 3GM1 DBG T 123     126.692  86.672  77.500  1.00  0.00            
ATOM    714 4GM1 DBG T 123     123.642  87.922  78.650  1.00  0.00            
ATOM    715 5GM1 DBG T 123     125.242  89.822  75.950  1.00  0.00            
ATOM    716 6GM1 DBG T 123     123.492  91.322  77.800  1.00  0.00            
ATOM    717 7GM1 DBG T 123     127.942  90.922  75.700  1.00  0.00            
ATOM    718  AM1 DBG T 123     122.092  87.022  67.300  1.00  0.00            
ATOM    719  AM2 DBG T 123     119.492  87.222  66.900  1.00  0.00            
ATOM    720  T1A DBG T 123     123.742  87.172  65.150  1.00  0.00            
ATOM    721  C2A DBG T 123     123.642  89.872  60.950  1.00  0.00           C
ATOM    722  C3A DBG T 123     120.092  92.172  60.050  1.00  0.00           C
ATOM    723  C4A DBG T 123     116.692  92.322  63.200  1.00  0.00           C
ATOM    724  C1B DBG T 123     119.592  88.572  63.500  1.00  0.00           C
ATOM    725  C2B DBG T 123     119.142  88.022  58.300  1.00  0.00           C
ATOM    726  C3B DBG T 123     119.642  89.522  53.750  1.00  0.00           C
ATOM    727  C4B DBG T 123     117.692  90.372  49.850  1.00  0.00           C
ATOM    728  C5B DBG T 123     116.442  91.022  46.250  1.00  0.00           C
ATOM    729  GM1 DBG U 124     116.892  99.622  70.850  1.00  0.00            
ATOM    730  GM2 DBG U 124     120.092 101.172  70.900  1.00  0.00            
ATOM    731  GM3 DBG U 124     119.092  98.572  72.700  1.00  0.00            
ATOM    732  GM4 DBG U 124     121.692  99.672  75.000  1.00  0.00            
ATOM    733  GM5 DBG U 124     120.892  95.972  75.750  1.00  0.00            
ATOM    734  GM6 DBG U 124     122.192  98.072  77.450  1.00  0.00            
ATOM    735  GM7 DBG U 124     121.542 100.522  79.950  1.00  0.00            
ATOM    736  GM8 DBG U 124     120.892  94.922  80.850  1.00  0.00            
ATOM    737  GM9 DBG U 124     122.142  97.822  82.450  1.00  0.00            
ATOM    738 0GM1 DBG U 124     122.992 100.722  82.350  1.00  0.00            
ATOM    739 1GM1 DBG U 124     125.492  98.472  84.400  1.00  0.00            
ATOM    740 2GM1 DBG U 124     125.242 101.472  83.549  1.00  0.00            
ATOM    741 3GM1 DBG U 124     125.292  99.722  78.550  1.00  0.00            
ATOM    742 4GM1 DBG U 124     126.992  98.722  75.700  1.00  0.00            
ATOM    743 5GM1 DBG U 124     125.492  96.022  77.600  1.00  0.00            
ATOM    744 6GM1 DBG U 124     128.292  96.072  75.799  1.00  0.00            
ATOM    745 7GM1 DBG U 124     125.642  95.122  80.000  1.00  0.00            
ATOM    746  AM1 DBG U 124     119.692  95.172  68.550  1.00  0.00            
ATOM    747  AM2 DBG U 124     121.892  96.422  69.100  1.00  0.00            
ATOM    748  T1A DBG U 124     118.592  92.872  67.850  1.00  0.00            
ATOM    749  C2A DBG U 124     122.642  91.922  65.549  1.00  0.00           C
ATOM    750  C3A DBG U 124     126.392  91.222  66.700  1.00  0.00           C
ATOM    751  C4A DBG U 124     128.792  95.122  66.550  1.00  0.00           C
ATOM    752  C1B DBG U 124     124.092  96.472  66.450  1.00  0.00           C
ATOM    753  C2B DBG U 124     125.342  94.822  62.550  1.00  0.00           C
ATOM    754  C3B DBG U 124     124.542  94.172  58.700  1.00  0.00           C
ATOM    755  C4B DBG U 124     123.742  92.672  54.700  1.00  0.00           C
ATOM    756  C5B DBG U 124     125.692  90.622  51.750  1.00  0.00           C
ATOM    757  GM1 DBG V 125     168.492  57.122  69.900  1.00  0.00            
ATOM    758  GM2 DBG V 125     171.192  58.072  67.650  1.00  0.00            
ATOM    759  GM3 DBG V 125     171.692  56.422  70.350  1.00  0.00            
ATOM    760  GM4 DBG V 125     175.342  56.672  69.700  1.00  0.00            
ATOM    761  GM5 DBG V 125     174.492  53.622  72.000  1.00  0.00            
ATOM    762  GM6 DBG V 125     177.242  55.422  71.650  1.00  0.00            
ATOM    763  GM7 DBG V 125     178.942  58.272  73.150  1.00  0.00            
ATOM    764  GM8 DBG V 125     178.192  53.172  75.549  1.00  0.00            
ATOM    765  GM9 DBG V 125     180.592  56.172  75.500  1.00  0.00            
ATOM    766 0GM1 DBG V 125     182.092  58.672  74.850  1.00  0.00            
ATOM    767 1GM1 DBG V 125     184.642  55.672  74.549  1.00  0.00            
ATOM    768 2GM1 DBG V 125     184.742  59.022  74.600  1.00  0.00            
ATOM    769 3GM1 DBG V 125     180.442  56.022  70.200  1.00  0.00            
ATOM    770 4GM1 DBG V 125     179.542  54.022  67.500  1.00  0.00            
ATOM    771 5GM1 DBG V 125     179.892  52.272  70.650  1.00  0.00            
ATOM    772 6GM1 DBG V 125     181.592  51.122  67.150  1.00  0.00            
ATOM    773 7GM1 DBG V 125     181.892  52.122  72.600  1.00  0.00            
ATOM    774  AM1 DBG V 125     170.442  51.872  68.350  1.00  0.00            
ATOM    775  AM2 DBG V 125     170.442  52.872  65.900  1.00  0.00            
ATOM    776  T1A DBG V 125     170.342  48.922  68.600  1.00  0.00            
ATOM    777  C2A DBG V 125     170.492  47.772  64.800  1.00  0.00           C
ATOM    778  C3A DBG V 125     170.442  48.122  61.050  1.00  0.00           C
ATOM    779  C4A DBG V 125     171.142  50.922  57.650  1.00  0.00           C
ATOM    780  C1B DBG V 125     172.092  52.222  62.750  1.00  0.00           C
ATOM    781  C2B DBG V 125     174.042  53.722  60.350  1.00  0.00           C
ATOM    782  C3B DBG V 125     171.842  56.322  57.100  1.00  0.00           C
ATOM    783  C4B DBG V 125     168.392  56.172  54.800  1.00  0.00           C
ATOM    784  C5B DBG V 125     164.642  58.722  53.300  1.00  0.00           C
ATOM    785  GM1 DBG W 126       4.342 137.422  63.350  1.00  0.00            
ATOM    786  GM2 DBG W 126       6.092 140.422  63.950  1.00  0.00            
ATOM    787  GM3 DBG W 126       6.142 138.222  65.950  1.00  0.00            
ATOM    788  GM4 DBG W 126       8.242 140.422  67.850  1.00  0.00            
ATOM    789  GM5 DBG W 126       8.392 136.722  69.100  1.00  0.00            
ATOM    790  GM6 DBG W 126       8.242 139.122  70.549  1.00  0.00            
ATOM    791  GM7 DBG W 126       5.692 140.372  72.450  1.00  0.00            
ATOM    792  GM8 DBG W 126       7.642 134.972  72.650  1.00  0.00            
ATOM    793  GM9 DBG W 126       6.492 137.872  74.700  1.00  0.00            
ATOM    794 0GM1 DBG W 126       5.842 140.422  76.150  1.00  0.00            
ATOM    795 1GM1 DBG W 126       8.742 138.272  77.800  1.00  0.00            
ATOM    796 2GM1 DBG W 126       6.992 140.672  78.550  1.00  0.00            
ATOM    797 3GM1 DBG W 126       9.542 141.622  72.650  1.00  0.00            
ATOM    798 4GM1 DBG W 126      12.392 142.222  70.750  1.00  0.00            
ATOM    799 5GM1 DBG W 126      12.192 138.922  72.250  1.00  0.00            
ATOM    800 6GM1 DBG W 126      14.642 140.372  72.650  1.00  0.00            
ATOM    801 7GM1 DBG W 126      11.592 136.822  74.100  1.00  0.00            
ATOM    802  AM1 DBG W 126       9.392 134.622  64.500  1.00  0.00            
ATOM    803  AM2 DBG W 126       9.842 136.472  62.600  1.00  0.00            
ATOM    804  T1A DBG W 126      11.442 132.522  65.000  1.00  0.00            
ATOM    805  C2A DBG W 126      12.192 130.722  62.250  1.00  0.00           C
ATOM    806  C3A DBG W 126      11.892 132.072  57.850  1.00  0.00           C
ATOM    807  C4A DBG W 126      11.242 135.122  55.150  1.00  0.00           C
ATOM    808  C1B DBG W 126       7.592 136.822  59.700  1.00  0.00           C
ATOM    809  C2B DBG W 126       7.192 137.872  55.400  1.00  0.00           C
ATOM    810  C3B DBG W 126       6.992 138.872  50.500  1.00  0.00           C
ATOM    811  C4B DBG W 126       8.392 140.272  47.100  1.00  0.00           C
ATOM    812  C5B DBG W 126       6.942 142.522  43.500  1.00  0.00           C
ATOM    813  GM1 DBG X 127     126.892  84.922  68.250  1.00  0.00            
ATOM    814  GM2 DBG X 127     129.092  82.872  70.000  1.00  0.00            
ATOM    815  GM3 DBG X 127     125.642  82.272  69.950  1.00  0.00            
ATOM    816  GM4 DBG X 127     126.292  79.622  72.300  1.00  0.00            
ATOM    817  GM5 DBG X 127     122.592  79.822  71.150  1.00  0.00            
ATOM    818  GM6 DBG X 127     123.792  78.872  73.750  1.00  0.00            
ATOM    819  GM7 DBG X 127     124.692  80.322  76.600  1.00  0.00            
ATOM    820  GM8 DBG X 127     119.642  80.072  74.000  1.00  0.00            
ATOM    821  GM9 DBG X 127     121.342  81.722  76.850  1.00  0.00            
ATOM    822 0GM1 DBG X 127     123.192  82.872  78.850  1.00  0.00            
ATOM    823 1GM1 DBG X 127     119.692  81.672  80.249  1.00  0.00            
ATOM    824 2GM1 DBG X 127     121.942  83.922  80.949  1.00  0.00            
ATOM    825 3GM1 DBG X 127     125.392  76.472  75.950  1.00  0.00            
ATOM    826 4GM1 DBG X 127     125.142  73.872  73.700  1.00  0.00            
ATOM    827 5GM1 DBG X 127     121.992  75.322  74.750  1.00  0.00            
ATOM    828 6GM1 DBG X 127     122.242  72.372  74.050  1.00  0.00            
ATOM    829 7GM1 DBG X 127     120.692  76.422  77.049  1.00  0.00            
ATOM    830  AM1 DBG X 127     122.542  82.372  66.000  1.00  0.00            
ATOM    831  AM2 DBG X 127     124.792  81.322  65.400  1.00  0.00            
ATOM    832  T1A DBG X 127     119.892  82.872  64.850  1.00  0.00            
ATOM    833  C2A DBG X 127     121.592  84.272  61.600  1.00  0.00           C
ATOM    834  C3A DBG X 127     125.642  85.572  60.350  1.00  0.00           C
ATOM    835  C4A DBG X 127     129.292  84.722  63.650  1.00  0.00           C
ATOM    836  C1B DBG X 127     126.042  81.022  61.900  1.00  0.00           C
ATOM    837  C2B DBG X 127     128.042  78.222  58.750  1.00  0.00           C
ATOM    838  C3B DBG X 127     130.442  75.722  55.100  1.00  0.00           C
ATOM    839  C4B DBG X 127     134.142  73.622  51.500  1.00  0.00           C
ATOM    840  C5B DBG X 127     138.342  71.722  50.100  1.00  0.00           C
ATOM    841  GM1 DBG Y 128     164.542  66.172  69.850  1.00  0.00            
ATOM    842  GM2 DBG Y 128     161.342  66.772  69.150  1.00  0.00            
ATOM    843  GM3 DBG Y 128     163.442  68.772  70.650  1.00  0.00            
ATOM    844  GM4 DBG Y 128     161.042  68.372  73.299  1.00  0.00            
ATOM    845  GM5 DBG Y 128     164.492  70.072  74.000  1.00  0.00            
ATOM    846  GM6 DBG Y 128     162.842  68.222  75.700  1.00  0.00            
ATOM    847  GM7 DBG Y 128     162.792  64.772  76.450  1.00  0.00            
ATOM    848  GM8 DBG Y 128     167.392  67.972  77.450  1.00  0.00            
ATOM    849  GM9 DBG Y 128     165.242  65.272  78.950  1.00  0.00            
ATOM    850 0GM1 DBG Y 128     163.242  63.172  79.600  1.00  0.00            
ATOM    851 1GM1 DBG Y 128     164.242  65.372  82.700  1.00  0.00            
ATOM    852 2GM1 DBG Y 128     162.492  62.672  82.099  1.00  0.00            
ATOM    853 3GM1 DBG Y 128     160.592  67.322  78.350  1.00  0.00            
ATOM    854 4GM1 DBG Y 128     158.542  70.072  77.750  1.00  0.00            
ATOM    855 5GM1 DBG Y 128     161.942  70.872  78.600  1.00  0.00            
ATOM    856 6GM1 DBG Y 128     158.742  72.222  79.650  1.00  0.00            
ATOM    857 7GM1 DBG Y 128     163.942  70.272  80.149  1.00  0.00            
ATOM    858  AM1 DBG Y 128     164.442  70.522  66.100  1.00  0.00            
ATOM    859  AM2 DBG Y 128     161.892  70.222  65.400  1.00  0.00            
ATOM    860  T1A DBG Y 128     166.242  70.922  63.750  1.00  0.00            
ATOM    861  C2A DBG Y 128     164.792  70.022  59.550  1.00  0.00           C
ATOM    862  C3A DBG Y 128     161.842  68.172  56.150  1.00  0.00           C
ATOM    863  C4A DBG Y 128     157.342  68.322  54.750  1.00  0.00           C
ATOM    864  C1B DBG Y 128     161.292  67.222  63.250  1.00  0.00           C
ATOM    865  C2B DBG Y 128     159.342  66.322  59.800  1.00  0.00           C
ATOM    866  C3B DBG Y 128     157.992  62.222  58.600  1.00  0.00           C
ATOM    867  C4B DBG Y 128     154.692  60.772  58.300  1.00  0.00           C
ATOM    868  C5B DBG Y 128     152.392  59.822  55.650  1.00  0.00           C
ATOM    869  GM1 DBG Z 129     146.542  81.522  69.150  1.00  0.00            
ATOM    870  GM2 DBG Z 129     147.592  84.772  70.150  1.00  0.00            
ATOM    871  GM3 DBG Z 129     149.092  82.172  70.700  1.00  0.00            
ATOM    872  GM4 DBG Z 129     151.292  84.072  72.850  1.00  0.00            
ATOM    873  GM5 DBG Z 129     152.092  80.272  73.100  1.00  0.00            
ATOM    874  GM6 DBG Z 129     152.692  82.422  75.000  1.00  0.00            
ATOM    875  GM7 DBG Z 129     151.492  83.172  77.900  1.00  0.00            
ATOM    876  GM8 DBG Z 129     153.092  78.072  75.900  1.00  0.00            
ATOM    877  GM9 DBG Z 129     151.642  79.622  78.700  1.00  0.00            
ATOM    878 0GM1 DBG Z 129     151.342  80.722  81.499  1.00  0.00            
ATOM    879 1GM1 DBG Z 129     154.992  79.422  80.900  1.00  0.00            
ATOM    880 2GM1 DBG Z 129     153.142  80.222  83.400  1.00  0.00            
ATOM    881 3GM1 DBG Z 129     154.192  85.422  76.500  1.00  0.00            
ATOM    882 4GM1 DBG Z 129     156.142  86.072  73.700  1.00  0.00            
ATOM    883 5GM1 DBG Z 129     156.692  82.822  75.200  1.00  0.00            
ATOM    884 6GM1 DBG Z 129     159.342  84.822  74.100  1.00  0.00            
ATOM    885 7GM1 DBG Z 129     157.042  81.372  77.100  1.00  0.00            
ATOM    886  AM1 DBG Z 129     151.492  80.622  66.100  1.00  0.00            
ATOM    887  AM2 DBG Z 129     150.442  83.072  65.900  1.00  0.00            
ATOM    888  T1A DBG Z 129     153.642  79.822  64.150  1.00  0.00            
ATOM    889  C2A DBG Z 129     154.742  82.122  61.000  1.00  0.00           C
ATOM    890  C3A DBG Z 129     155.342  85.622  59.150  1.00  0.00           C
ATOM    891  C4A DBG Z 129     154.942  91.022  58.450  1.00  0.00           C
ATOM    892  C1B DBG Z 129     149.892  84.522  62.550  1.00  0.00           C
ATOM    893  C2B DBG Z 129     150.092  85.122  59.200  1.00  0.00           C
ATOM    894  C3B DBG Z 129     151.642  88.172  56.150  1.00  0.00           C
ATOM    895  C4B DBG Z 129     149.092  87.322  52.050  1.00  0.00           C
ATOM    896  C5B DBG Z 129     147.842  87.772  47.200  1.00  0.00           C
ATOM    897  GM1 DBG   130     119.092 120.372  71.600  1.00  0.00            
ATOM    898  GM2 DBG   130     121.492 122.522  72.200  1.00  0.00            
ATOM    899  GM3 DBG   130     118.542 123.222  72.300  1.00  0.00            
ATOM    900  GM4 DBG   130     119.592 126.822  72.450  1.00  0.00            
ATOM    901  GM5 DBG   130     116.342 125.472  74.150  1.00  0.00            
ATOM    902  GM6 DBG   130     116.942 128.172  72.900  1.00  0.00            
ATOM    903  GM7 DBG   130     116.792 129.772  70.250  1.00  0.00            
ATOM    904  GM8 DBG   130     112.892 127.422  73.700  1.00  0.00            
ATOM    905  GM9 DBG   130     113.642 130.372  71.450  1.00  0.00            
ATOM    906 0GM1 DBG   130     114.142 132.872  69.900  1.00  0.00            
ATOM    907 1GM1 DBG   130     111.192 133.172  72.500  1.00  0.00            
ATOM    908 2GM1 DBG   130     112.342 134.822  70.250  1.00  0.00            
ATOM    909 3GM1 DBG   130     118.192 131.522  73.299  1.00  0.00            
ATOM    910 4GM1 DBG   130     120.542 130.622  75.650  1.00  0.00            
ATOM    911 5GM1 DBG   130     117.092 130.222  76.750  1.00  0.00            
ATOM    912 6GM1 DBG   130     119.342 131.672  78.299  1.00  0.00            
ATOM    913 7GM1 DBG   130     114.792 131.122  76.500  1.00  0.00            
ATOM    914  AM1 DBG   130     119.342 124.972  68.049  1.00  0.00            
ATOM    915  AM2 DBG   130     117.992 123.222  67.049  1.00  0.00            
ATOM    916  T1A DBG   130     122.142 126.022  67.400  1.00  0.00            
ATOM    917  C2A DBG   130     121.742 124.472  62.700  1.00  0.00           C
ATOM    918  C3A DBG   130     119.992 124.622  58.450  1.00  0.00           C
ATOM    919  C4A DBG   130     119.192 122.172  55.400  1.00  0.00           C
ATOM    920  C1B DBG   130     116.742 122.372  63.450  1.00  0.00           C
ATOM    921  C2B DBG   130     117.692 120.622  60.450  1.00  0.00           C
ATOM    922  C3B DBG   130     116.742 118.072  56.700  1.00  0.00           C
ATOM    923  C4B DBG   130     115.892 116.272  52.550  1.00  0.00           C
ATOM    924  C5B DBG   130     115.942 113.722  48.500  1.00  0.00           C
ATOM    925  GM1 DBG   131     155.542  54.572  68.000  1.00  0.00            
ATOM    926  GM2 DBG   131     155.792  55.922  71.200  1.00  0.00            
ATOM    927  GM3 DBG   131     156.642  53.322  70.549  1.00  0.00            
ATOM    928  GM4 DBG   131     156.642  52.222  73.950  1.00  0.00            
ATOM    929  GM5 DBG   131     159.942  51.722  71.950  1.00  0.00            
ATOM    930  GM6 DBG   131     158.542  49.922  73.650  1.00  0.00            
ATOM    931  GM7 DBG   131     156.192  47.172  72.800  1.00  0.00            
ATOM    932  GM8 DBG   131     161.592  47.322  70.900  1.00  0.00            
ATOM    933  GM9 DBG   131     158.942  44.622  72.400  1.00  0.00            
ATOM    934 0GM1 DBG   131     156.742  43.622  74.200  1.00  0.00            
ATOM    935 1GM1 DBG   131     160.192  42.072  75.200  1.00  0.00            
ATOM    936 2GM1 DBG   131     157.142  41.522  75.799  1.00  0.00            
ATOM    937 3GM1 DBG   131     157.342  48.072  76.500  1.00  0.00            
ATOM    938 4GM1 DBG   131     158.492  50.372  78.800  1.00  0.00            
ATOM    939 5GM1 DBG   131     161.042  48.622  76.900  1.00  0.00            
ATOM    940 6GM1 DBG   131     161.242  49.472  80.500  1.00  0.00            
ATOM    941 7GM1 DBG   131     162.292  46.672  75.650  1.00  0.00            
ATOM    942  AM1 DBG   131     157.692  49.422  68.000  1.00  0.00            
ATOM    943  AM2 DBG   131     159.542  50.872  67.200  1.00  0.00            
ATOM    944  T1A DBG   131     156.992  46.522  67.750  1.00  0.00            
ATOM    945  C2A DBG   131     160.792  46.222  65.250  1.00  0.00           C
ATOM    946  C3A DBG   131     162.942  47.122  60.550  1.00  0.00           C
ATOM    947  C4A DBG   131     166.092  48.972  57.700  1.00  0.00           C
ATOM    948  C1B DBG   131     161.392  51.522  64.000  1.00  0.00           C
ATOM    949  C2B DBG   131     163.342  52.472  60.000  1.00  0.00           C
ATOM    950  C3B DBG   131     164.292  54.522  56.700  1.00  0.00           C
ATOM    951  C4B DBG   131     160.842  54.672  53.100  1.00  0.00           C
ATOM    952  C5B DBG   131     159.542  50.972  51.150  1.00  0.00           C
ATOM    953  GM1 DBG   132     154.042  83.322  69.450  1.00  0.00            
ATOM    954  GM2 DBG   132     157.442  83.072  68.250  1.00  0.00            
ATOM    955  GM3 DBG   132     156.092  81.472  70.700  1.00  0.00            
ATOM    956  GM4 DBG   132     159.192  80.172  71.200  1.00  0.00            
ATOM    957  GM5 DBG   132     156.342  77.922  72.700  1.00  0.00            
ATOM    958  GM6 DBG   132     159.442  78.172  73.450  1.00  0.00            
ATOM    959  GM7 DBG   132     161.442  79.922  75.549  1.00  0.00            
ATOM    960  GM8 DBG   132     157.292  76.322  77.150  1.00  0.00            
ATOM    961  GM9 DBG   132     160.042  77.872  78.299  1.00  0.00            
ATOM    962 0GM1 DBG   132     162.592  79.422  78.850  1.00  0.00            
ATOM    963 1GM1 DBG   132     162.192  75.922  80.600  1.00  0.00            
ATOM    964 2GM1 DBG   132     164.292  78.222  80.550  1.00  0.00            
ATOM    965 3GM1 DBG   132     162.892  77.522  73.200  1.00  0.00            
ATOM    966 4GM1 DBG   132     162.692  76.272  69.950  1.00  0.00            
ATOM    967 5GM1 DBG   132     161.192  74.172  72.550  1.00  0.00            
ATOM    968 6GM1 DBG   132     163.342  73.272  70.250  1.00  0.00            
ATOM    969 7GM1 DBG   132     160.542  73.472  75.000  1.00  0.00            
ATOM    970  AM1 DBG   132     154.292  77.522  68.500  1.00  0.00            
ATOM    971  AM2 DBG   132     156.792  77.622  67.250  1.00  0.00            
ATOM    972  T1A DBG   132     152.842  75.472  66.850  1.00  0.00            
ATOM    973  C2A DBG   132     154.542  74.422  64.299  1.00  0.00           C
ATOM    974  C3A DBG   132     155.442  75.822  60.450  1.00  0.00           C
ATOM    975  C4A DBG   132     158.342  77.172  59.600  1.00  0.00           C
ATOM    976  C1B DBG   132     158.392  79.222  64.100  1.00  0.00           C
ATOM    977  C2B DBG   132     162.442  79.472  62.950  1.00  0.00           C
ATOM    978  C3B DBG   132     166.142  79.172  60.800  1.00  0.00           C
ATOM    979  C4B DBG   132     168.992  80.472  58.800  1.00  0.00           C
ATOM    980  C5B DBG   132     169.092  80.322  53.950  1.00  0.00           C
ATOM    981  GM1 DBG   133     161.492  80.972  67.850  1.00  0.00            
ATOM    982  GM2 DBG   133     161.892  83.772  70.100  1.00  0.00            
ATOM    983  GM3 DBG   133     163.892  81.472  69.549  1.00  0.00            
ATOM    984  GM4 DBG   133     165.092  82.722  72.550  1.00  0.00            
ATOM    985  GM5 DBG   133     167.792  80.972  70.400  1.00  0.00            
ATOM    986  GM6 DBG   133     167.792  81.672  73.299  1.00  0.00            
ATOM    987  GM7 DBG   133     166.792  79.272  75.650  1.00  0.00            
ATOM    988  GM8 DBG   133     171.792  78.922  72.850  1.00  0.00            
ATOM    989  GM9 DBG   133     170.292  78.322  75.950  1.00  0.00            
ATOM    990 0GM1 DBG   133     169.192  77.272  78.550  1.00  0.00            
ATOM    991 1GM1 DBG   133     173.092  77.322  78.000  1.00  0.00            
ATOM    992 2GM1 DBG   133     171.192  75.772  79.600  1.00  0.00            
ATOM    993 3GM1 DBG   133     167.992  83.022  76.850  1.00  0.00            
ATOM    994 4GM1 DBG   133     168.192  86.172  75.350  1.00  0.00            
ATOM    995 5GM1 DBG   133     171.092  84.022  74.800  1.00  0.00            
ATOM    996 6GM1 DBG   133     171.042  87.722  75.450  1.00  0.00            
ATOM    997 7GM1 DBG   133     172.992  82.672  75.850  1.00  0.00            
ATOM    998  AM1 DBG   133     166.342  78.072  66.950  1.00  0.00            
ATOM    999  AM2 DBG   133     166.742  80.522  65.549  1.00  0.00            
ATOM   1000  T1A DBG   133     165.192  75.872  65.350  1.00  0.00            
ATOM   1001  C2A DBG   133     163.392  74.822  61.100  1.00  0.00           C
ATOM   1002  C3A DBG   133     162.942  77.372  57.300  1.00  0.00           C
ATOM   1003  C4A DBG   133     163.992  82.172  56.800  1.00  0.00           C
ATOM   1004  C1B DBG   133     170.142  81.172  64.549  1.00  0.00           C
ATOM   1005  C2B DBG   133     173.892  79.172  62.600  1.00  0.00           C
ATOM   1006  C3B DBG   133     176.492  76.672  58.150  1.00  0.00           C
ATOM   1007  C4B DBG   133     180.542  76.422  56.600  1.00  0.00           C
ATOM   1008  C5B DBG   133     184.592  77.272  55.550  1.00  0.00           C
ATOM   1009  GM1 DBG   134     152.692  58.672  68.750  1.00  0.00            
ATOM   1010  GM2 DBG   134     149.492  59.422  67.100  1.00  0.00            
ATOM   1011  GM3 DBG   134     151.042  61.322  68.400  1.00  0.00            
ATOM   1012  GM4 DBG   134     147.692  62.372  69.700  1.00  0.00            
ATOM   1013  GM5 DBG   134     150.692  64.222  71.350  1.00  0.00            
ATOM   1014  GM6 DBG   134     148.292  62.972  72.600  1.00  0.00            
ATOM   1015  GM7 DBG   134     148.142  59.872  74.299  1.00  0.00            
ATOM   1016  GM8 DBG   134     151.392  64.022  76.400  1.00  0.00            
ATOM   1017  GM9 DBG   134     149.092  61.272  77.300  1.00  0.00            
ATOM   1018 0GM1 DBG   134     147.742  58.822  78.350  1.00  0.00            
ATOM   1019 1GM1 DBG   134     147.442  61.822  80.900  1.00  0.00            
ATOM   1020 2GM1 DBG   134     146.792  58.522  80.850  1.00  0.00            
ATOM   1021 3GM1 DBG   134     144.942  62.622  74.150  1.00  0.00            
ATOM   1022 4GM1 DBG   134     143.742  65.422  72.450  1.00  0.00            
ATOM   1023 5GM1 DBG   134     146.142  66.122  75.100  1.00  0.00            
ATOM   1024 6GM1 DBG   134     143.792  68.172  74.050  1.00  0.00            
ATOM   1025 7GM1 DBG   134     146.942  65.722  77.750  1.00  0.00            
ATOM   1026  AM1 DBG   134     153.742  62.172  64.150  1.00  0.00            
ATOM   1027  AM2 DBG   134     151.492  62.122  62.750  1.00  0.00            
ATOM   1028  T1A DBG   134     155.792  63.822  62.850  1.00  0.00            
ATOM   1029  C2A DBG   134     154.842  67.122  58.750  1.00  0.00           C
ATOM   1030  C3A DBG   134     151.992  68.472  54.150  1.00  0.00           C
ATOM   1031  C4A DBG   134     150.392  70.472  50.100  1.00  0.00           C
ATOM   1032  C1B DBG   134     150.142  64.122  59.700  1.00  0.00           C
ATOM   1033  C2B DBG   134     149.842  64.322  55.150  1.00  0.00           C
ATOM   1034  C3B DBG   134     150.992  62.072  50.700  1.00  0.00           C
ATOM   1035  C4B DBG   134     148.892  57.772  49.950  1.00  0.00           C
ATOM   1036  C5B DBG   134     147.342  54.472  51.100  1.00  0.00           C
ATOM   1037  GM1 DBG   135     145.942  76.872  69.500  1.00  0.00            
ATOM   1038  GM2 DBG   135     149.392  78.022  69.800  1.00  0.00            
ATOM   1039  GM3 DBG   135     148.642  75.222  70.350  1.00  0.00            
ATOM   1040  GM4 DBG   135     151.792  75.122  72.000  1.00  0.00            
ATOM   1041  GM5 DBG   135     150.142  71.772  71.000  1.00  0.00            
ATOM   1042  GM6 DBG   135     152.542  72.322  72.650  1.00  0.00            
ATOM   1043  GM7 DBG   135     153.042  72.722  76.050  1.00  0.00            
ATOM   1044  GM8 DBG   135     151.392  67.822  73.600  1.00  0.00            
ATOM   1045  GM9 DBG   135     152.142  69.272  76.600  1.00  0.00            
ATOM   1046 0GM1 DBG   135     152.942  70.122  79.350  1.00  0.00            
ATOM   1047 1GM1 DBG   135     154.842  67.072  77.800  1.00  0.00            
ATOM   1048 2GM1 DBG   135     154.692  68.522  80.650  1.00  0.00            
ATOM   1049 3GM1 DBG   135     155.892  72.872  73.750  1.00  0.00            
ATOM   1050 4GM1 DBG   135     156.892  73.722  70.500  1.00  0.00            
ATOM   1051 5GM1 DBG   135     156.092  70.222  71.050  1.00  0.00            
ATOM   1052 6GM1 DBG   135     158.542  71.222  69.200  1.00  0.00            
ATOM   1053 7GM1 DBG   135     156.592  68.172  72.700  1.00  0.00            
ATOM   1054  AM1 DBG   135     147.442  71.972  66.850  1.00  0.00            
ATOM   1055  AM2 DBG   135     148.542  74.022  65.100  1.00  0.00            
ATOM   1056  T1A DBG   135     146.292  69.872  65.300  1.00  0.00            
ATOM   1057  C2A DBG   135     147.042  67.872  60.600  1.00  0.00           C
ATOM   1058  C3A DBG   135     148.342  70.472  57.250  1.00  0.00           C
ATOM   1059  C4A DBG   135     147.142  73.222  53.750  1.00  0.00           C
ATOM   1060  C1B DBG   135     147.992  73.422  61.550  1.00  0.00           C
ATOM   1061  C2B DBG   135     146.542  75.422  57.850  1.00  0.00           C
ATOM   1062  C3B DBG   135     143.992  77.572  54.450  1.00  0.00           C
ATOM   1063  C4B DBG   135     140.342  80.072  53.050  1.00  0.00           C
ATOM   1064  C5B DBG   135     137.092  83.672  53.800  1.00  0.00           C
ATOM   1065  GM1 DBG   136     121.842  76.472  66.650  1.00  0.00            
ATOM   1066  GM2 DBG   136     123.392  75.122  69.450  1.00  0.00            
ATOM   1067  GM3 DBG   136     124.742  77.122  67.550  1.00  0.00            
ATOM   1068  GM4 DBG   136     127.692  76.022  69.600  1.00  0.00            
ATOM   1069  GM5 DBG   136     128.442  79.422  67.900  1.00  0.00            
ATOM   1070  GM6 DBG   136     130.192  77.572  69.299  1.00  0.00            
ATOM   1071  GM7 DBG   136     132.492  75.372  68.250  1.00  0.00            
ATOM   1072  GM8 DBG   136     132.542  80.922  66.900  1.00  0.00            
ATOM   1073  GM9 DBG   136     134.992  78.172  67.900  1.00  0.00            
ATOM   1074 0GM1 DBG   136     136.292  75.672  69.000  1.00  0.00            
ATOM   1075 1GM1 DBG   136     137.042  79.222  70.600  1.00  0.00            
ATOM   1076 2GM1 DBG   136     137.992  76.622  70.850  1.00  0.00            
ATOM   1077 3GM1 DBG   136     132.192  76.222  71.799  1.00  0.00            
ATOM   1078 4GM1 DBG   136     129.642  76.472  74.150  1.00  0.00            
ATOM   1079 5GM1 DBG   136     131.142  79.622  73.200  1.00  0.00            
ATOM   1080 6GM1 DBG   136     130.142  79.072  75.950  1.00  0.00            
ATOM   1081 7GM1 DBG   136     133.192  81.272  72.150  1.00  0.00            
ATOM   1082  AM1 DBG   136     126.392  72.772  65.850  1.00  0.00            
ATOM   1083  AM2 DBG   136     128.842  73.922  65.000  1.00  0.00            
ATOM   1084  T1A DBG   136     125.892  69.922  64.850  1.00  0.00            
ATOM   1085  C2A DBG   136     129.592  67.822  63.450  1.00  0.00           C
ATOM   1086  C3A DBG   136     131.342  69.972  60.150  1.00  0.00           C
ATOM   1087  C4A DBG   136     133.092  72.372  57.900  1.00  0.00           C
ATOM   1088  C1B DBG   136     130.442  76.822  63.450  1.00  0.00           C
ATOM   1089  C2B DBG   136     131.242  80.922  61.600  1.00  0.00           C
ATOM   1090  C3B DBG   136     129.692  83.422  58.600  1.00  0.00           C
ATOM   1091  C4B DBG   136     131.892  86.172  55.850  1.00  0.00           C
ATOM   1092  C5B DBG   136     135.442  89.122  53.800  1.00  0.00           C
ATOM   1093  GM1 DBG   137     132.642 113.072  65.600  1.00  0.00            
ATOM   1094  GM2 DBG   137     131.392 115.872  67.350  1.00  0.00            
ATOM   1095  GM3 DBG   137     131.442 113.272  68.650  1.00  0.00            
ATOM   1096  GM4 DBG   137     130.042 115.422  71.000  1.00  0.00            
ATOM   1097  GM5 DBG   137     133.142 113.422  72.100  1.00  0.00            
ATOM   1098  GM6 DBG   137     131.092 114.922  73.750  1.00  0.00            
ATOM   1099  GM7 DBG   137     128.742 113.272  75.400  1.00  0.00            
ATOM   1100  GM8 DBG   137     134.342 112.972  76.150  1.00  0.00            
ATOM   1101  GM9 DBG   137     131.242 112.522  77.800  1.00  0.00            
ATOM   1102 0GM1 DBG   137     128.392 112.222  78.750  1.00  0.00            
ATOM   1103 1GM1 DBG   137     130.942 111.922  81.749  1.00  0.00            
ATOM   1104 2GM1 DBG   137     127.742 111.222  81.150  1.00  0.00            
ATOM   1105 3GM1 DBG   137     128.992 117.272  75.750  1.00  0.00            
ATOM   1106 4GM1 DBG   137     130.492 119.922  74.050  1.00  0.00            
ATOM   1107 5GM1 DBG   137     132.742 118.022  76.200  1.00  0.00            
ATOM   1108 6GM1 DBG   137     132.492 121.222  76.150  1.00  0.00            
ATOM   1109 7GM1 DBG   137     133.442 116.822  78.550  1.00  0.00            
ATOM   1110  AM1 DBG   137     127.142 112.322  65.850  1.00  0.00            
ATOM   1111  AM2 DBG   137     128.592 110.022  65.700  1.00  0.00            
ATOM   1112  T1A DBG   137     124.992 112.822  63.800  1.00  0.00            
ATOM   1113  C2A DBG   137     125.392 112.022  60.400  1.00  0.00           C
ATOM   1114  C3A DBG   137     126.792 107.972  58.650  1.00  0.00           C
ATOM   1115  C4A DBG   137     128.592 105.972  55.050  1.00  0.00           C
ATOM   1116  C1B DBG   137     129.492 109.872  62.300  1.00  0.00           C
ATOM   1117  C2B DBG   137     129.092 112.322  57.600  1.00  0.00           C
ATOM   1118  C3B DBG   137     132.792 112.522  55.450  1.00  0.00           C
ATOM   1119  C4B DBG   137     136.092 114.622  53.350  1.00  0.00           C
ATOM   1120  C5B DBG   137     137.192 118.822  54.300  1.00  0.00           C
ATOM   1121  GM1 DBG   138     152.442  70.222  67.100  1.00  0.00            
ATOM   1122  GM2 DBG   138     151.992  67.572  69.299  1.00  0.00            
ATOM   1123  GM3 DBG   138     154.092  67.572  67.500  1.00  0.00            
ATOM   1124  GM4 DBG   138     154.242  64.172  68.600  1.00  0.00            
ATOM   1125  GM5 DBG   138     157.642  65.872  67.650  1.00  0.00            
ATOM   1126  GM6 DBG   138     157.042  63.122  68.500  1.00  0.00            
ATOM   1127  GM7 DBG   138     156.592  60.022  67.150  1.00  0.00            
ATOM   1128  GM8 DBG   138     161.592  62.822  66.850  1.00  0.00            
ATOM   1129  GM9 DBG   138     160.092  59.872  66.900  1.00  0.00            
ATOM   1130 0GM1 DBG   138     159.392  57.072  67.700  1.00  0.00            
ATOM   1131 1GM1 DBG   138     162.992  58.172  68.850  1.00  0.00            
ATOM   1132 2GM1 DBG   138     161.242  55.172  68.299  1.00  0.00            
ATOM   1133 3GM1 DBG   138     156.392  60.622  71.250  1.00  0.00            
ATOM   1134 4GM1 DBG   138     155.442  63.172  73.450  1.00  0.00            
ATOM   1135 5GM1 DBG   138     158.892  63.272  72.250  1.00  0.00            
ATOM   1136 6GM1 DBG   138     157.792  64.422  75.350  1.00  0.00            
ATOM   1137 7GM1 DBG   138     161.442  62.172  71.799  1.00  0.00            
ATOM   1138  AM1 DBG   138     149.542  65.472  65.850  1.00  0.00            
ATOM   1139  AM2 DBG   138     150.742  66.922  63.850  1.00  0.00            
ATOM   1140  T1A DBG   138     146.942  64.272  65.400  1.00  0.00            
ATOM   1141  C2A DBG   138     144.292  63.822  61.950  1.00  0.00           C
ATOM   1142  C3A DBG   138     144.892  64.872  57.750  1.00  0.00           C
ATOM   1143  C4A DBG   138     146.342  67.672  54.300  1.00  0.00           C
ATOM   1144  C1B DBG   138     151.642  69.922  61.650  1.00  0.00           C
ATOM   1145  C2B DBG   138     153.242  71.522  57.950  1.00  0.00           C
ATOM   1146  C3B DBG   138     153.942  74.122  54.600  1.00  0.00           C
ATOM   1147  C4B DBG   138     157.642  76.122  52.350  1.00  0.00           C
ATOM   1148  C5B DBG   138     160.092  78.822  54.050  1.00  0.00           C
ATOM   1149  GM1 DBG   139     125.642 116.122  70.300  1.00  0.00            
ATOM   1150  GM2 DBG   139     122.592 117.722  71.550  1.00  0.00            
ATOM   1151  GM3 DBG   139     125.742 118.672  71.700  1.00  0.00            
ATOM   1152  GM4 DBG   139     124.292 120.272  74.500  1.00  0.00            
ATOM   1153  GM5 DBG   139     126.542 122.572  72.250  1.00  0.00            
ATOM   1154  GM6 DBG   139     125.842 122.722  75.200  1.00  0.00            
ATOM   1155  GM7 DBG   139     127.442 121.572  78.000  1.00  0.00            
ATOM   1156  GM8 DBG   139     129.142 126.022  74.800  1.00  0.00            
ATOM   1157  GM9 DBG   139     129.442 124.572  77.950  1.00  0.00            
ATOM   1158 0GM1 DBG   139     130.092 122.922  80.350  1.00  0.00            
ATOM   1159 1GM1 DBG   139     131.192 126.672  80.000  1.00  0.00            
ATOM   1160 2GM1 DBG   139     131.542 124.172  82.199  1.00  0.00            
ATOM   1161 3GM1 DBG   139     123.692 122.822  78.299  1.00  0.00            
ATOM   1162 4GM1 DBG   139     120.642 122.672  76.700  1.00  0.00            
ATOM   1163 5GM1 DBG   139     122.492 125.772  76.200  1.00  0.00            
ATOM   1164 6GM1 DBG   139     119.492 125.872  77.700  1.00  0.00            
ATOM   1165 7GM1 DBG   139     123.942 127.822  77.200  1.00  0.00            
ATOM   1166  AM1 DBG   139     124.192 121.072  67.700  1.00  0.00            
ATOM   1167  AM2 DBG   139     121.892 119.722  66.850  1.00  0.00            
ATOM   1168  T1A DBG   139     125.892 122.322  65.549  1.00  0.00            
ATOM   1169  C2A DBG   139     125.692 121.772  60.600  1.00  0.00           C
ATOM   1170  C3A DBG   139     123.242 120.622  57.750  1.00  0.00           C
ATOM   1171  C4A DBG   139     122.242 118.422  52.900  1.00  0.00           C
ATOM   1172  C1B DBG   139     121.892 118.722  63.100  1.00  0.00           C
ATOM   1173  C2B DBG   139     121.542 116.272  59.500  1.00  0.00           C
ATOM   1174  C3B DBG   139     121.992 113.822  56.900  1.00  0.00           C
ATOM   1175  C4B DBG   139     117.542 112.722  56.450  1.00  0.00           C
ATOM   1176  C5B DBG   139     115.092 109.722  55.700  1.00  0.00           C
ATOM   1177  GM1 DBG   140     142.092  69.572  68.100  1.00  0.00            
ATOM   1178  GM2 DBG   140     139.592  72.222  68.900  1.00  0.00            
ATOM   1179  GM3 DBG   140     142.792  71.822  69.650  1.00  0.00            
ATOM   1180  GM4 DBG   140     142.442  74.672  71.750  1.00  0.00            
ATOM   1181  GM5 DBG   140     145.542  72.372  71.300  1.00  0.00            
ATOM   1182  GM6 DBG   140     144.692  73.772  73.600  1.00  0.00            
ATOM   1183  GM7 DBG   140     143.142  72.372  76.799  1.00  0.00            
ATOM   1184  GM8 DBG   140     148.042  70.272  74.900  1.00  0.00            
ATOM   1185  GM9 DBG   140     145.992  70.572  77.700  1.00  0.00            
ATOM   1186 0GM1 DBG   140     144.742  70.372  80.450  1.00  0.00            
ATOM   1187 1GM1 DBG   140     148.492  71.572  80.600  1.00  0.00            
ATOM   1188 2GM1 DBG   140     146.442  70.122  82.450  1.00  0.00            
ATOM   1189 3GM1 DBG   140     144.192  76.472  76.100  1.00  0.00            
ATOM   1190 4GM1 DBG   140     145.242  78.972  73.900  1.00  0.00            
ATOM   1191 5GM1 DBG   140     147.842  76.672  75.050  1.00  0.00            
ATOM   1192 6GM1 DBG   140     147.992  80.272  75.400  1.00  0.00            
ATOM   1193 7GM1 DBG   140     148.842  75.072  76.950  1.00  0.00            
ATOM   1194  AM1 DBG   140     143.192  74.772  65.950  1.00  0.00            
ATOM   1195  AM2 DBG   140     141.492  76.422  66.950  1.00  0.00            
ATOM   1196  T1A DBG   140     143.742  75.322  62.950  1.00  0.00            
ATOM   1197  C2A DBG   140     141.792  76.222  59.400  1.00  0.00           C
ATOM   1198  C3A DBG   140     139.142  80.422  58.000  1.00  0.00           C
ATOM   1199  C4A DBG   140     134.992  83.172  58.300  1.00  0.00           C
ATOM   1200  C1B DBG   140     141.692  79.622  65.250  1.00  0.00           C
ATOM   1201  C2B DBG   140     143.492  80.672  61.200  1.00  0.00           C
ATOM   1202  C3B DBG   140     145.342  81.522  57.050  1.00  0.00           C
ATOM   1203  C4B DBG   140     148.792  83.072  54.500  1.00  0.00           C
ATOM   1204  C5B DBG   140     152.692  83.472  55.200  1.00  0.00           C
ATOM   1205  NC3 DPP   141     135.692   5.222  23.900  1.00  0.00           N
ATOM   1206  PO4 DPP   141     141.042   5.222  24.900  1.00  0.00           P
ATOM   1207  GL1 DPP   141     139.692   5.972  28.850  1.00  0.00            
ATOM   1208  GL2 DPP   141     138.442   9.472  28.800  1.00  0.00            
ATOM   1209  C1A DPP   141     136.792   5.972  32.750  1.00  0.00           C
ATOM   1210  C2A DPP   141     136.492   5.822  38.000  1.00  0.00           C
ATOM   1211  C3A DPP   141     134.192   3.472  41.900  1.00  0.00           C
ATOM   1212  C4A DPP   141     130.342   1.922  42.300  1.00  0.00           C
ATOM   1213  C1B DPP   141     138.042  11.022  33.100  1.00  0.00           C
ATOM   1214  C2B DPP   141     136.792  11.122  37.500  1.00  0.00           C
ATOM   1215  C3B DPP   141     137.942  11.672  42.000  1.00  0.00           C
ATOM   1216  C4B DPP   141     140.242  13.672  45.900  1.00  0.00           C
ATOM   1217  NC3 DPP   142       0.792  77.422  25.000  1.00  0.00           N
ATOM   1218  PO4 DPP   142       2.142  81.322  25.100  1.00  0.00           P
ATOM   1219  GL1 DPP   142       2.792  83.422  29.450  1.00  0.00            
ATOM   1220  GL2 DPP   142       0.942  85.172  30.550  1.00  0.00            
ATOM   1221  C1A DPP   142       3.342  83.572  34.650  1.00  0.00           C
ATOM   1222  C2A DPP   142       4.942  83.272  38.400  1.00  0.00           C
ATOM   1223  C3A DPP   142       5.992  84.722  41.800  1.00  0.00           C
ATOM   1224  C4A DPP   142       4.292  84.522  46.400  1.00  0.00           C
ATOM   1225  C1B DPP   142      -1.108  84.622  34.350  1.00  0.00           C
ATOM   1226  C2B DPP   142      -0.108  84.822  39.050  1.00  0.00           C
ATOM   1227  C3B DPP   142       0.392  86.472  43.350  1.00  0.00           C
ATOM   1228  C4B DPP   142       1.392  88.472  47.150  1.00  0.00           C
ATOM   1229  NC3 DPP   143      71.342  78.072  14.900  1.00  0.00           N
ATOM   1230  PO4 DPP   143      72.592  80.922  18.700  1.00  0.00           P
ATOM   1231  GL1 DPP   143      70.142  78.122  20.250  1.00  0.00            
ATOM   1232  GL2 DPP   143      72.392  75.872  21.200  1.00  0.00            
ATOM   1233  C1A DPP   143      67.092  76.572  23.450  1.00  0.00           C
ATOM   1234  C2A DPP   143      66.842  74.722  28.000  1.00  0.00           C
ATOM   1235  C3A DPP   143      70.042  77.022  30.150  1.00  0.00           C
ATOM   1236  C4A DPP   143      73.092  79.822  30.250  1.00  0.00           C
ATOM   1237  C1B DPP   143      71.192  74.872  26.200  1.00  0.00           C
ATOM   1238  C2B DPP   143      71.642  72.022  29.400  1.00  0.00           C
ATOM   1239  C3B DPP   143      68.992  71.822  33.650  1.00  0.00           C
ATOM   1240  C4B DPP   143      70.042  73.472  37.350  1.00  0.00           C
ATOM   1241  NC3 DPP   144     163.592  86.522  30.600  1.00  0.00           N
ATOM   1242  PO4 DPP   144     160.992  84.372  29.600  1.00  0.00           P
ATOM   1243  GL1 DPP   144     162.742  82.072  33.300  1.00  0.00            
ATOM   1244  GL2 DPP   144     167.192  81.122  33.700  1.00  0.00            
ATOM   1245  C1A DPP   144     162.592  82.972  37.650  1.00  0.00           C
ATOM   1246  C2A DPP   144     162.792  82.722  42.200  1.00  0.00           C
ATOM   1247  C3A DPP   144     163.442  82.672  47.150  1.00  0.00           C
ATOM   1248  C4A DPP   144     162.992  81.722  51.650  1.00  0.00           C
ATOM   1249  C1B DPP   144     169.042  80.572  38.500  1.00  0.00           C
ATOM   1250  C2B DPP   144     170.442  82.522  41.500  1.00  0.00           C
ATOM   1251  C3B DPP   144     171.892  85.572  44.950  1.00  0.00           C
ATOM   1252  C4B DPP   144     171.742  87.622  49.600  1.00  0.00           C
ATOM   1253  NC3 DPP   145     156.792 104.572  25.950  1.00  0.00           N
ATOM   1254  PO4 DPP   145     153.442 103.472  28.450  1.00  0.00           P
ATOM   1255  GL1 DPP   145     154.642 102.672  32.400  1.00  0.00            
ATOM   1256  GL2 DPP   145     154.692 100.372  34.350  1.00  0.00            
ATOM   1257  C1A DPP   145     156.642 104.172  36.450  1.00  0.00           C
ATOM   1258  C2A DPP   145     158.042 105.222  39.950  1.00  0.00           C
ATOM   1259  C3A DPP   145     160.942 105.372  43.950  1.00  0.00           C
ATOM   1260  C4A DPP   145     162.742 108.122  47.100  1.00  0.00           C
ATOM   1261  C1B DPP   145     153.792  99.772  38.800  1.00  0.00           C
ATOM   1262  C2B DPP   145     153.292  99.472  42.800  1.00  0.00           C
ATOM   1263  C3B DPP   145     154.042  99.622  46.250  1.00  0.00           C
ATOM   1264  C4B DPP   145     155.192 100.522  50.250  1.00  0.00           C
ATOM   1265  NC3 DPP   146     132.892  78.972  29.800  1.00  0.00           N
ATOM   1266  PO4 DPP   146     135.692  78.772  32.200  1.00  0.00           P
ATOM   1267  GL1 DPP   146     136.892  75.522  34.950  1.00  0.00            
ATOM   1268  GL2 DPP   146     137.792  73.072  32.750  1.00  0.00            
ATOM   1269  C1A DPP   146     135.842  74.222  39.200  1.00  0.00           C
ATOM   1270  C2A DPP   146     133.492  72.822  43.350  1.00  0.00           C
ATOM   1271  C3A DPP   146     131.542  70.572  47.100  1.00  0.00           C
ATOM   1272  C4A DPP   146     129.192  72.922  50.050  1.00  0.00           C
ATOM   1273  C1B DPP   146     136.442  69.822  36.450  1.00  0.00           C
ATOM   1274  C2B DPP   146     136.042  69.222  40.800  1.00  0.00           C
ATOM   1275  C3B DPP   146     136.492  70.222  45.850  1.00  0.00           C
ATOM   1276  C4B DPP   146     136.642  67.372  50.250  1.00  0.00           C
ATOM   1277  NC3 DPP   147     114.342 168.072  23.200  1.00  0.00           N
ATOM   1278  PO4 DPP   147     113.142 163.772  24.900  1.00  0.00           P
ATOM   1279  GL1 DPP   147     112.292 163.672  29.550  1.00  0.00            
ATOM   1280  GL2 DPP   147     109.342 164.022  30.350  1.00  0.00            
ATOM   1281  C1A DPP   147     114.092 163.622  33.600  1.00  0.00           C
ATOM   1282  C2A DPP   147     115.692 164.622  37.650  1.00  0.00           C
ATOM   1283  C3A DPP   147     117.892 163.172  40.100  1.00  0.00           C
ATOM   1284  C4A DPP   147     118.892 160.722  43.350  1.00  0.00           C
ATOM   1285  C1B DPP   147     108.442 162.822  34.700  1.00  0.00           C
ATOM   1286  C2B DPP   147     107.492 160.622  37.950  1.00  0.00           C
ATOM   1287  C3B DPP   147     107.992 160.272  42.200  1.00  0.00           C
ATOM   1288  C4B DPP   147     107.292 158.322  44.950  1.00  0.00           C
ATOM   1289  NC3 DPP   148     136.442 150.172  24.750  1.00  0.00           N
ATOM   1290  PO4 DPP   148     139.592 146.772  23.950  1.00  0.00           P
ATOM   1291  GL1 DPP   148     140.142 147.472  28.350  1.00  0.00            
ATOM   1292  GL2 DPP   148     137.242 148.872  29.450  1.00  0.00            
ATOM   1293  C1A DPP   148     141.142 144.522  29.900  1.00  0.00           C
ATOM   1294  C2A DPP   148     141.492 143.622  34.600  1.00  0.00           C
ATOM   1295  C3A DPP   148     142.592 143.622  38.550  1.00  0.00           C
ATOM   1296  C4A DPP   148     143.142 142.922  42.800  1.00  0.00           C
ATOM   1297  C1B DPP   148     136.792 148.622  33.200  1.00  0.00           C
ATOM   1298  C2B DPP   148     137.242 149.372  37.550  1.00  0.00           C
ATOM   1299  C3B DPP   148     137.842 151.222  41.800  1.00  0.00           C
ATOM   1300  C4B DPP   148     138.792 151.172  45.700  1.00  0.00           C
ATOM   1301  NC3 DPP   149     114.792 207.372  26.200  1.00  0.00           N
ATOM   1302  PO4 DPP   149     111.742 203.722  24.850  1.00  0.00           P
ATOM   1303  GL1 DPP   149     111.092 206.272  29.450  1.00  0.00            
ATOM   1304  GL2 DPP   149     111.642 209.022  29.550  1.00  0.00            
ATOM   1305  C1A DPP   149     111.492 205.522  33.600  1.00  0.00           C
ATOM   1306  C2A DPP   149     112.592 203.372  37.500  1.00  0.00           C
ATOM   1307  C3A DPP   149     113.292 201.972  42.200  1.00  0.00           C
ATOM   1308  C4A DPP   149     110.792 200.222  46.000  1.00  0.00           C
ATOM   1309  C1B DPP   149     111.842 210.072  33.100  1.00  0.00           C
ATOM   1310  C2B DPP   149     109.392 212.122  34.950  1.00  0.00           C
ATOM   1311  C3B DPP   149     110.342 213.872  37.650  1.00  0.00           C
ATOM   1312  C4B DPP   149     111.242 215.022  41.000  1.00  0.00           C
ATOM   1313  NC3 DPP   150       5.692  71.072  20.750  1.00  0.00           N
ATOM   1314  PO4 DPP   150       3.392  67.772  23.750  1.00  0.00           P
ATOM   1315  GL1 DPP   150       5.592  66.672  27.150  1.00  0.00            
ATOM   1316  GL2 DPP   150       6.142  63.172  27.300  1.00  0.00            
ATOM   1317  C1A DPP   150       7.092  67.422  31.000  1.00  0.00           C
ATOM   1318  C2A DPP   150       7.692  67.772  35.950  1.00  0.00           C
ATOM   1319  C3A DPP   150       9.042  66.972  40.050  1.00  0.00           C
ATOM   1320  C4A DPP   150      11.642  67.872  43.700  1.00  0.00           C
ATOM   1321  C1B DPP   150       8.592  62.522  29.900  1.00  0.00           C
ATOM   1322  C2B DPP   150       8.992  62.822  34.200  1.00  0.00           C
ATOM   1323  C3B DPP   150      10.142  61.872  38.250  1.00  0.00           C
ATOM   1324  C4B DPP   150      11.292  62.522  42.450  1.00  0.00           C
ATOM   1325  NC3 DPP   151     124.142 184.222  21.600  1.00  0.00           N
ATOM   1326  PO4 DPP   151     122.142 187.522  24.200  1.00  0.00           P
ATOM   1327  GL1 DPP   151     122.042 189.472  28.950  1.00  0.00            
ATOM   1328  GL2 DPP   151     125.092 189.922  30.600  1.00  0.00            
ATOM   1329  C1A DPP   151     120.392 193.172  31.550  1.00  0.00           C
ATOM   1330  C2A DPP   151     119.742 191.922  35.700  1.00  0.00           C
ATOM   1331  C3A DPP   151     118.692 190.672  40.050  1.00  0.00           C
ATOM   1332  C4A DPP   151     120.992 192.472  43.200  1.00  0.00           C
ATOM   1333  C1B DPP   151     126.092 189.872  34.450  1.00  0.00           C
ATOM   1334  C2B DPP   151     127.592 188.922  38.750  1.00  0.00           C
ATOM   1335  C3B DPP   151     125.892 189.672  42.100  1.00  0.00           C
ATOM   1336  C4B DPP   151     124.442 190.672  45.950  1.00  0.00           C
ATOM   1337  NC3 DPP   152      74.392 102.272  21.000  1.00  0.00           N
ATOM   1338  PO4 DPP   152      71.642 100.572  25.450  1.00  0.00           P
ATOM   1339  GL1 DPP   152      72.692  95.522  26.550  1.00  0.00            
ATOM   1340  GL2 DPP   152      75.592  93.022  27.450  1.00  0.00            
ATOM   1341  C1A DPP   152      70.742  94.022  30.100  1.00  0.00           C
ATOM   1342  C2A DPP   152      70.242  92.522  34.350  1.00  0.00           C
ATOM   1343  C3A DPP   152      69.742  91.072  38.350  1.00  0.00           C
ATOM   1344  C4A DPP   152      73.542  91.922  42.150  1.00  0.00           C
ATOM   1345  C1B DPP   152      74.742  91.172  31.300  1.00  0.00           C
ATOM   1346  C2B DPP   152      75.242  90.822  35.450  1.00  0.00           C
ATOM   1347  C3B DPP   152      74.392  87.522  38.500  1.00  0.00           C
ATOM   1348  C4B DPP   152      71.442  86.822  42.450  1.00  0.00           C
ATOM   1349  NC3 DPP   153     130.492  66.472  25.050  1.00  0.00           N
ATOM   1350  PO4 DPP   153     134.792  65.972  26.300  1.00  0.00           P
ATOM   1351  GL1 DPP   153     132.442  67.372  29.950  1.00  0.00            
ATOM   1352  GL2 DPP   153     134.592  67.622  32.400  1.00  0.00            
ATOM   1353  C1A DPP   153     129.642  68.172  33.150  1.00  0.00           C
ATOM   1354  C2A DPP   153     126.092  69.372  34.500  1.00  0.00           C
ATOM   1355  C3A DPP   153     125.092  68.922  38.350  1.00  0.00           C
ATOM   1356  C4A DPP   153     122.292  68.022  41.800  1.00  0.00           C
ATOM   1357  C1B DPP   153     132.942  66.472  35.650  1.00  0.00           C
ATOM   1358  C2B DPP   153     129.542  65.922  37.400  1.00  0.00           C
ATOM   1359  C3B DPP   153     130.692  64.622  42.400  1.00  0.00           C
ATOM   1360  C4B DPP   153     131.842  65.222  46.850  1.00  0.00           C
ATOM   1361  NC3 DPP   154     110.842 102.072  35.100  1.00  0.00           N
ATOM   1362  PO4 DPP   154     115.942 103.572  33.200  1.00  0.00           P
ATOM   1363  GL1 DPP   154     115.892 101.172  37.100  1.00  0.00            
ATOM   1364  GL2 DPP   154     114.442  98.172  37.850  1.00  0.00            
ATOM   1365  C1A DPP   154     117.242 100.622  40.700  1.00  0.00           C
ATOM   1366  C2A DPP   154     117.342 100.872  44.550  1.00  0.00           C
ATOM   1367  C3A DPP   154     116.492  97.222  47.600  1.00  0.00           C
ATOM   1368  C4A DPP   154     116.542  95.672  52.150  1.00  0.00           C
ATOM   1369  C1B DPP   154     114.092  96.622  42.500  1.00  0.00           C
ATOM   1370  C2B DPP   154     112.342  94.422  46.050  1.00  0.00           C
ATOM   1371  C3B DPP   154     110.342  95.722  50.750  1.00  0.00           C
ATOM   1372  C4B DPP   154     108.192  96.322  54.650  1.00  0.00           C
ATOM   1373  NC3 DPP   155     167.992  72.522  28.900  1.00  0.00           N
ATOM   1374  PO4 DPP   155     163.292  70.022  29.300  1.00  0.00           P
ATOM   1375  GL1 DPP   155     163.192  68.672  34.350  1.00  0.00            
ATOM   1376  GL2 DPP   155     163.942  64.822  35.250  1.00  0.00            
ATOM   1377  C1A DPP   155     163.992  68.222  39.100  1.00  0.00           C
ATOM   1378  C2A DPP   155     163.192  69.422  44.200  1.00  0.00           C
ATOM   1379  C3A DPP   155     164.642  69.372  48.200  1.00  0.00           C
ATOM   1380  C4A DPP   155     166.442  69.422  53.100  1.00  0.00           C
ATOM   1381  C1B DPP   155     160.892  64.272  38.800  1.00  0.00           C
ATOM   1382  C2B DPP   155     162.042  65.222  42.350  1.00  0.00           C
ATOM   1383  C3B DPP   155     162.742  64.372  46.100  1.00  0.00           C
ATOM   1384  C4B DPP   155     163.892  63.572  49.600  1.00  0.00           C
ATOM   1385  NC3 DPP   156      57.092 136.922  21.200  1.00  0.00           N
ATOM   1386  PO4 DPP   156      57.942 138.422  24.950  1.00  0.00           P
ATOM   1387  GL1 DPP   156      58.942 138.322  29.650  1.00  0.00            
ATOM   1388  GL2 DPP   156      60.642 134.872  31.350  1.00  0.00            
ATOM   1389  C1A DPP   156      58.242 140.122  33.400  1.00  0.00           C
ATOM   1390  C2A DPP   156      58.592 139.872  38.200  1.00  0.00           C
ATOM   1391  C3A DPP   156      57.442 140.372  42.150  1.00  0.00           C
ATOM   1392  C4A DPP   156      60.292 142.472  44.400  1.00  0.00           C
ATOM   1393  C1B DPP   156      64.042 136.122  33.300  1.00  0.00           C
ATOM   1394  C2B DPP   156      66.292 135.972  36.500  1.00  0.00           C
ATOM   1395  C3B DPP   156      66.692 134.472  41.200  1.00  0.00           C
ATOM   1396  C4B DPP   156      64.942 136.022  45.000  1.00  0.00           C
ATOM   1397  NC3 DPP   157     173.942  36.872  26.200  1.00  0.00           N
ATOM   1398  PO4 DPP   157     175.892  33.972  30.350  1.00  0.00           P
ATOM   1399  GL1 DPP   157     174.792  34.072  35.500  1.00  0.00            
ATOM   1400  GL2 DPP   157     176.492  32.022  37.150  1.00  0.00            
ATOM   1401  C1A DPP   157     174.642  36.872  37.300  1.00  0.00           C
ATOM   1402  C2A DPP   157     176.992  38.872  40.700  1.00  0.00           C
ATOM   1403  C3A DPP   157     176.842  40.722  45.300  1.00  0.00           C
ATOM   1404  C4A DPP   157     177.592  39.022  48.550  1.00  0.00           C
ATOM   1405  C1B DPP   157     175.592  33.222  41.350  1.00  0.00           C
ATOM   1406  C2B DPP   157     175.992  34.272  46.200  1.00  0.00           C
ATOM   1407  C3B DPP   157     176.492  34.322  50.450  1.00  0.00           C
ATOM   1408  C4B DPP   157     179.392  32.972  53.650  1.00  0.00           C
ATOM   1409  NC3 DPP   158     179.892  34.722  33.950  1.00  0.00           N
ATOM   1410  PO4 DPP   158     182.992  36.572  33.500  1.00  0.00           P
ATOM   1411  GL1 DPP   158     182.142  38.322  37.650  1.00  0.00            
ATOM   1412  GL2 DPP   158     180.142  41.522  36.400  1.00  0.00            
ATOM   1413  C1A DPP   158     181.442  40.922  42.150  1.00  0.00           C
ATOM   1414  C2A DPP   158     182.692  43.372  45.650  1.00  0.00           C
ATOM   1415  C3A DPP   158     183.342  44.522  49.500  1.00  0.00           C
ATOM   1416  C4A DPP   158     187.742  44.422  50.550  1.00  0.00           C
ATOM   1417  C1B DPP   158     180.592  44.722  39.300  1.00  0.00           C
ATOM   1418  C2B DPP   158     180.742  46.822  42.450  1.00  0.00           C
ATOM   1419  C3B DPP   158     182.692  48.272  45.850  1.00  0.00           C
ATOM   1420  C4B DPP   158     184.592  50.122  48.900  1.00  0.00           C
ATOM   1421  NC3 DPP   159      32.192 104.872  17.100  1.00  0.00           N
ATOM   1422  PO4 DPP   159      33.642 101.472  19.500  1.00  0.00           P
ATOM   1423  GL1 DPP   159      34.542 100.472  23.650  1.00  0.00            
ATOM   1424  GL2 DPP   159      34.592  97.372  24.400  1.00  0.00            
ATOM   1425  C1A DPP   159      33.542 100.072  28.650  1.00  0.00           C
ATOM   1426  C2A DPP   159      34.292 101.122  31.900  1.00  0.00           C
ATOM   1427  C3A DPP   159      35.192 100.922  36.100  1.00  0.00           C
ATOM   1428  C4A DPP   159      36.392 100.372  40.400  1.00  0.00           C
ATOM   1429  C1B DPP   159      36.342  96.672  27.850  1.00  0.00           C
ATOM   1430  C2B DPP   159      36.092  96.172  32.750  1.00  0.00           C
ATOM   1431  C3B DPP   159      35.792  94.972  38.250  1.00  0.00           C
ATOM   1432  C4B DPP   159      35.392  96.322  42.900  1.00  0.00           C
ATOM   1433  NC3 DPP   160      74.742  22.072  19.500  1.00  0.00           N
ATOM   1434  PO4 DPP   160      73.192  25.472  17.650  1.00  0.00           P
ATOM   1435  GL1 DPP   160      73.642  27.122  21.650  1.00  0.00            
ATOM   1436  GL2 DPP   160      73.042  26.472  24.900  1.00  0.00            
ATOM   1437  C1A DPP   160      78.192  26.322  24.200  1.00  0.00           C
ATOM   1438  C2A DPP   160      77.842  24.472  27.300  1.00  0.00           C
ATOM   1439  C3A DPP   160      78.592  21.572  31.000  1.00  0.00           C
ATOM   1440  C4A DPP   160      76.792  19.022  33.800  1.00  0.00           C
ATOM   1441  C1B DPP   160      71.242  29.372  27.850  1.00  0.00           C
ATOM   1442  C2B DPP   160      68.342  31.272  33.000  1.00  0.00           C
ATOM   1443  C3B DPP   160      64.042  29.822  34.250  1.00  0.00           C
ATOM   1444  C4B DPP   160      59.192  27.872  34.650  1.00  0.00           C
ATOM   1445  NC3 DPP   161      14.192  99.922  20.700  1.00  0.00           N
ATOM   1446  PO4 DPP   161      13.842  99.822  24.400  1.00  0.00           P
ATOM   1447  GL1 DPP   161      15.442  99.272  27.650  1.00  0.00            
ATOM   1448  GL2 DPP   161      14.642 101.272  30.500  1.00  0.00            
ATOM   1449  C1A DPP   161      18.692  98.772  30.300  1.00  0.00           C
ATOM   1450  C2A DPP   161      18.592  99.622  34.550  1.00  0.00           C
ATOM   1451  C3A DPP   161      20.492 100.322  38.200  1.00  0.00           C
ATOM   1452  C4A DPP   161      22.242 102.372  42.250  1.00  0.00           C
ATOM   1453  C1B DPP   161      15.042 102.322  35.700  1.00  0.00           C
ATOM   1454  C2B DPP   161      15.692 102.272  39.650  1.00  0.00           C
ATOM   1455  C3B DPP   161      17.542 101.422  43.000  1.00  0.00           C
ATOM   1456  C4B DPP   161      19.142  98.922  46.600  1.00  0.00           C
ATOM   1457  NC3 DPP   162      52.992 143.472  23.200  1.00  0.00           N
ATOM   1458  PO4 DPP   162      52.642 138.622  23.700  1.00  0.00           P
ATOM   1459  GL1 DPP   162      53.492 140.522  27.600  1.00  0.00            
ATOM   1460  GL2 DPP   162      55.942 142.422  27.300  1.00  0.00            
ATOM   1461  C1A DPP   162      53.742 137.872  31.850  1.00  0.00           C
ATOM   1462  C2A DPP   162      53.542 137.522  36.550  1.00  0.00           C
ATOM   1463  C3A DPP   162      52.842 138.322  41.100  1.00  0.00           C
ATOM   1464  C4A DPP   162      53.092 141.572  44.550  1.00  0.00           C
ATOM   1465  C1B DPP   162      54.542 143.622  30.600  1.00  0.00           C
ATOM   1466  C2B DPP   162      54.192 142.422  35.600  1.00  0.00           C
ATOM   1467  C3B DPP   162      52.842 142.872  39.250  1.00  0.00           C
ATOM   1468  C4B DPP   162      52.092 146.072  43.600  1.00  0.00           C
ATOM   1469  NC3 DPP   163     124.742 167.972  22.900  1.00  0.00           N
ATOM   1470  PO4 DPP   163     122.742 170.622  25.700  1.00  0.00           P
ATOM   1471  GL1 DPP   163     121.292 169.972  29.650  1.00  0.00            
ATOM   1472  GL2 DPP   163     122.142 167.972  31.150  1.00  0.00            
ATOM   1473  C1A DPP   163     120.342 172.622  33.750  1.00  0.00           C
ATOM   1474  C2A DPP   163     121.742 173.322  38.150  1.00  0.00           C
ATOM   1475  C3A DPP   163     124.392 171.572  39.650  1.00  0.00           C
ATOM   1476  C4A DPP   163     123.392 171.922  44.450  1.00  0.00           C
ATOM   1477  C1B DPP   163     118.492 167.572  34.650  1.00  0.00           C
ATOM   1478  C2B DPP   163     117.892 170.172  37.500  1.00  0.00           C
ATOM   1479  C3B DPP   163     115.542 167.822  40.850  1.00  0.00           C
ATOM   1480  C4B DPP   163     111.992 169.422  42.700  1.00  0.00           C
ATOM   1481  NC3 DPP   164      44.142 143.672  22.750  1.00  0.00           N
ATOM   1482  PO4 DPP   164      43.042 139.322  23.750  1.00  0.00           P
ATOM   1483  GL1 DPP   164      43.842 139.272  27.650  1.00  0.00            
ATOM   1484  GL2 DPP   164      41.742 141.222  28.900  1.00  0.00            
ATOM   1485  C1A DPP   164      44.442 137.672  31.650  1.00  0.00           C
ATOM   1486  C2A DPP   164      44.992 137.572  35.450  1.00  0.00           C
ATOM   1487  C3A DPP   164      44.092 137.622  40.350  1.00  0.00           C
ATOM   1488  C4A DPP   164      45.042 136.172  44.450  1.00  0.00           C
ATOM   1489  C1B DPP   164      43.492 142.672  33.550  1.00  0.00           C
ATOM   1490  C2B DPP   164      43.992 142.522  38.300  1.00  0.00           C
ATOM   1491  C3B DPP   164      42.992 141.222  43.350  1.00  0.00           C
ATOM   1492  C4B DPP   164      41.692 142.522  47.100  1.00  0.00           C
ATOM   1493  NC3 DPP   165      28.392 100.722  22.100  1.00  0.00           N
ATOM   1494  PO4 DPP   165      29.742 104.472  21.800  1.00  0.00           P
ATOM   1495  GL1 DPP   165      30.492 102.672  26.050  1.00  0.00            
ATOM   1496  GL2 DPP   165      29.792 105.472  26.900  1.00  0.00            
ATOM   1497  C1A DPP   165      29.092 101.372  30.000  1.00  0.00           C
ATOM   1498  C2A DPP   165      27.842 101.822  33.150  1.00  0.00           C
ATOM   1499  C3A DPP   165      27.392 103.122  37.350  1.00  0.00           C
ATOM   1500  C4A DPP   165      26.942 104.572  41.750  1.00  0.00           C
ATOM   1501  C1B DPP   165      31.942 105.072  30.450  1.00  0.00           C
ATOM   1502  C2B DPP   165      31.592 104.972  34.650  1.00  0.00           C
ATOM   1503  C3B DPP   165      33.042 104.572  39.050  1.00  0.00           C
ATOM   1504  C4B DPP   165      36.042 105.422  41.550  1.00  0.00           C
ATOM   1505  NC3 DPP   166     126.892  80.472  24.200  1.00  0.00           N
ATOM   1506  PO4 DPP   166     127.742  80.922  28.550  1.00  0.00           P
ATOM   1507  GL1 DPP   166     125.242  81.022  31.900  1.00  0.00            
ATOM   1508  GL2 DPP   166     124.692  84.322  31.750  1.00  0.00            
ATOM   1509  C1A DPP   166     123.092  78.472  34.650  1.00  0.00           C
ATOM   1510  C2A DPP   166     122.842  76.872  38.850  1.00  0.00           C
ATOM   1511  C3A DPP   166     119.592  78.122  40.600  1.00  0.00           C
ATOM   1512  C4A DPP   166     116.942  78.122  43.600  1.00  0.00           C
ATOM   1513  C1B DPP   166     126.142  83.222  36.050  1.00  0.00           C
ATOM   1514  C2B DPP   166     124.342  81.622  38.650  1.00  0.00           C
ATOM   1515  C3B DPP   166     122.792  80.872  43.400  1.00  0.00           C
ATOM   1516  C4B DPP   166     121.142  78.222  47.000  1.00  0.00           C
ATOM   1517  NC3 DPP   167      48.092 137.572  25.800  1.00  0.00           N
ATOM   1518  PO4 DPP   167      48.292 142.172  26.050  1.00  0.00           P
ATOM   1519  GL1 DPP   167      47.142 142.072  30.200  1.00  0.00            
ATOM   1520  GL2 DPP   167      49.192 138.672  30.200  1.00  0.00            
ATOM   1521  C1A DPP   167      49.892 141.622  34.200  1.00  0.00           C
ATOM   1522  C2A DPP   167      48.692 139.372  38.400  1.00  0.00           C
ATOM   1523  C3A DPP   167      48.092 141.322  41.750  1.00  0.00           C
ATOM   1524  C4A DPP   167      48.592 139.872  45.650  1.00  0.00           C
ATOM   1525  C1B DPP   167      49.542 136.022  34.400  1.00  0.00           C
ATOM   1526  C2B DPP   167      48.242 134.172  38.600  1.00  0.00           C
ATOM   1527  C3B DPP   167      46.742 132.322  41.450  1.00  0.00           C
ATOM   1528  C4B DPP   167      43.592 128.922  41.850  1.00  0.00           C
ATOM   1529  NC3 DPP   168     203.992  69.522  27.100  1.00  0.00           N
ATOM   1530  PO4 DPP   168     203.042  73.872  27.800  1.00  0.00           P
ATOM   1531  GL1 DPP   168     203.592  74.522  31.550  1.00  0.00            
ATOM   1532  GL2 DPP   168     202.192  73.722  34.350  1.00  0.00            
ATOM   1533  C1A DPP   168     206.742  75.572  35.850  1.00  0.00           C
ATOM   1534  C2A DPP   168     208.142  75.572  40.400  1.00  0.00           C
ATOM   1535  C3A DPP   168     208.642  76.072  44.850  1.00  0.00           C
ATOM   1536  C4A DPP   168     212.292  78.172  47.200  1.00  0.00           C
ATOM   1537  C1B DPP   168     202.792  73.322  38.400  1.00  0.00           C
ATOM   1538  C2B DPP   168     204.292  73.472  42.100  1.00  0.00           C
ATOM   1539  C3B DPP   168     205.492  72.072  46.150  1.00  0.00           C
ATOM   1540  C4B DPP   168     203.292  71.722  49.550  1.00  0.00           C
ATOM   1541  NC3 DPP   169     176.892   4.472  36.200  1.00  0.00           N
ATOM   1542  PO4 DPP   169     181.942   4.622  36.000  1.00  0.00           P
ATOM   1543  GL1 DPP   169     184.342   5.072  39.700  1.00  0.00            
ATOM   1544  GL2 DPP   169     185.092   2.122  40.150  1.00  0.00            
ATOM   1545  C1A DPP   169     184.742   8.322  43.600  1.00  0.00           C
ATOM   1546  C2A DPP   169     184.442   9.572  48.300  1.00  0.00           C
ATOM   1547  C3A DPP   169     186.142  11.222  51.450  1.00  0.00           C
ATOM   1548  C4A DPP   169     187.292  15.072  52.800  1.00  0.00           C
ATOM   1549  C1B DPP   169     186.042   3.272  44.800  1.00  0.00           C
ATOM   1550  C2B DPP   169     185.092   0.622  48.150  1.00  0.00           C
ATOM   1551  C3B DPP   169     186.992   1.072  52.300  1.00  0.00           C
ATOM   1552  C4B DPP   169     189.842   2.522  56.250  1.00  0.00           C
ATOM   1553  NC3 DPP   170     170.092   4.472  39.700  1.00  0.00           N
ATOM   1554  PO4 DPP   170     172.192   5.772  35.700  1.00  0.00           P
ATOM   1555  GL1 DPP   170     172.192   9.072  40.250  1.00  0.00            
ATOM   1556  GL2 DPP   170     175.192  10.322  41.050  1.00  0.00            
ATOM   1557  C1A DPP   170     168.392   9.572  42.400  1.00  0.00           C
ATOM   1558  C2A DPP   170     167.542  12.572  46.150  1.00  0.00           C
ATOM   1559  C3A DPP   170     164.242  13.372  47.800  1.00  0.00           C
ATOM   1560  C4A DPP   170     160.742  14.122  50.000  1.00  0.00           C
ATOM   1561  C1B DPP   170     176.292  10.022  45.600  1.00  0.00           C
ATOM   1562  C2B DPP   170     178.892   9.622  48.750  1.00  0.00           C
ATOM   1563  C3B DPP   170     180.842  11.272  52.950  1.00  0.00           C
ATOM   1564  C4B DPP   170     180.042  12.872  57.150  1.00  0.00           C
ATOM   1565  NC3 DPP   171     125.742 102.472  31.750  1.00  0.00           N
ATOM   1566  PO4 DPP   171     120.742 101.172  33.550  1.00  0.00           P
ATOM   1567  GL1 DPP   171     121.942 100.822  38.300  1.00  0.00            
ATOM   1568  GL2 DPP   171     124.842 100.322  37.700  1.00  0.00            
ATOM   1569  C1A DPP   171     122.092 101.072  41.600  1.00  0.00           C
ATOM   1570  C2A DPP   171     122.442 100.422  46.100  1.00  0.00           C
ATOM   1571  C3A DPP   171     122.542  98.672  50.450  1.00  0.00           C
ATOM   1572  C4A DPP   171     121.242  97.372  53.850  1.00  0.00           C
ATOM   1573  C1B DPP   171     125.742  97.172  40.350  1.00  0.00           C
ATOM   1574  C2B DPP   171     125.092  95.772  44.600  1.00  0.00           C
ATOM   1575  C3B DPP   171     126.292  93.822  48.150  1.00  0.00           C
ATOM   1576  C4B DPP   171     130.592  92.872  49.950  1.00  0.00           C
ATOM   1577  NC3 DPP   172     182.242 147.872  18.500  1.00  0.00           N
ATOM   1578  PO4 DPP   172     185.042 147.822  21.950  1.00  0.00           P
ATOM   1579  GL1 DPP   172     184.292 147.672  27.000  1.00  0.00            
ATOM   1580  GL2 DPP   172     187.342 148.472  29.500  1.00  0.00            
ATOM   1581  C1A DPP   172     182.642 146.272  30.600  1.00  0.00           C
ATOM   1582  C2A DPP   172     181.892 145.772  34.900  1.00  0.00           C
ATOM   1583  C3A DPP   172     182.892 147.572  38.600  1.00  0.00           C
ATOM   1584  C4A DPP   172     182.742 148.022  42.000  1.00  0.00           C
ATOM   1585  C1B DPP   172     186.492 148.672  34.350  1.00  0.00           C
ATOM   1586  C2B DPP   172     187.342 148.572  39.800  1.00  0.00           C
ATOM   1587  C3B DPP   172     186.742 148.172  43.950  1.00  0.00           C
ATOM   1588  C4B DPP   172     188.192 149.622  47.200  1.00  0.00           C
ATOM   1589  NC3 DPP   173     165.642 118.122  23.500  1.00  0.00           N
ATOM   1590  PO4 DPP   173     161.942 115.072  25.350  1.00  0.00           P
ATOM   1591  GL1 DPP   173     163.692 117.172  29.050  1.00  0.00            
ATOM   1592  GL2 DPP   173     165.842 118.972  28.750  1.00  0.00            
ATOM   1593  C1A DPP   173     160.942 117.672  33.200  1.00  0.00           C
ATOM   1594  C2A DPP   173     160.242 118.022  38.050  1.00  0.00           C
ATOM   1595  C3A DPP   173     157.592 118.272  41.250  1.00  0.00           C
ATOM   1596  C4A DPP   173     156.142 116.672  45.750  1.00  0.00           C
ATOM   1597  C1B DPP   173     162.542 122.022  30.050  1.00  0.00           C
ATOM   1598  C2B DPP   173     159.142 123.722  32.350  1.00  0.00           C
ATOM   1599  C3B DPP   173     156.342 121.322  36.150  1.00  0.00           C
ATOM   1600  C4B DPP   173     154.192 121.572  39.850  1.00  0.00           C
ATOM   1601  NC3 DPP   174      46.942 103.222  22.200  1.00  0.00           N
ATOM   1602  PO4 DPP   174      44.492 100.472  21.300  1.00  0.00           P
ATOM   1603  GL1 DPP   174      44.092  98.772  25.650  1.00  0.00            
ATOM   1604  GL2 DPP   174      47.642  96.322  25.950  1.00  0.00            
ATOM   1605  C1A DPP   174      45.342  97.872  30.050  1.00  0.00           C
ATOM   1606  C2A DPP   174      45.392  96.072  34.250  1.00  0.00           C
ATOM   1607  C3A DPP   174      44.942  95.822  37.950  1.00  0.00           C
ATOM   1608  C4A DPP   174      46.192  96.672  42.000  1.00  0.00           C
ATOM   1609  C1B DPP   174      45.592  93.372  30.000  1.00  0.00           C
ATOM   1610  C2B DPP   174      45.042  91.222  34.250  1.00  0.00           C
ATOM   1611  C3B DPP   174      46.342  89.322  37.700  1.00  0.00           C
ATOM   1612  C4B DPP   174      47.892  87.772  41.900  1.00  0.00           C
ATOM   1613  NC3 DPP   175       6.242  50.822  25.900  1.00  0.00           N
ATOM   1614  PO4 DPP   175       4.092  47.672  23.900  1.00  0.00           P
ATOM   1615  GL1 DPP   175       8.392  47.172  27.750  1.00  0.00            
ATOM   1616  GL2 DPP   175      11.792  48.222  26.800  1.00  0.00            
ATOM   1617  C1A DPP   175      10.392  45.072  31.300  1.00  0.00           C
ATOM   1618  C2A DPP   175       8.292  43.372  34.300  1.00  0.00           C
ATOM   1619  C3A DPP   175       7.792  40.222  38.150  1.00  0.00           C
ATOM   1620  C4A DPP   175       9.192  37.472  41.350  1.00  0.00           C
ATOM   1621  C1B DPP   175      10.192  50.822  31.250  1.00  0.00           C
ATOM   1622  C2B DPP   175      11.792  50.622  35.400  1.00  0.00           C
ATOM   1623  C3B DPP   175      12.692  49.422  38.800  1.00  0.00           C
ATOM   1624  C4B DPP   175      16.342  49.422  40.550  1.00  0.00           C
ATOM   1625  NC3 DPP   176     155.492  86.572  28.700  1.00  0.00           N
ATOM   1626  PO4 DPP   176     156.592  89.572  31.250  1.00  0.00           P
ATOM   1627  GL1 DPP   176     157.692  90.322  35.050  1.00  0.00            
ATOM   1628  GL2 DPP   176     160.892  88.622  34.800  1.00  0.00            
ATOM   1629  C1A DPP   176     157.742  90.222  38.700  1.00  0.00           C
ATOM   1630  C2A DPP   176     158.092  90.422  43.850  1.00  0.00           C
ATOM   1631  C3A DPP   176     157.192  90.972  48.300  1.00  0.00           C
ATOM   1632  C4A DPP   176     159.192  90.822  52.200  1.00  0.00           C
ATOM   1633  C1B DPP   176     162.442  87.972  38.900  1.00  0.00           C
ATOM   1634  C2B DPP   176     163.142  87.622  42.150  1.00  0.00           C
ATOM   1635  C3B DPP   176     162.592  87.822  45.650  1.00  0.00           C
ATOM   1636  C4B DPP   176     161.792  86.872  50.100  1.00  0.00           C
ATOM   1637  NC3 DPP   177      44.542 113.722  19.350  1.00  0.00           N
ATOM   1638  PO4 DPP   177      44.742 108.522  20.600  1.00  0.00           P
ATOM   1639  GL1 DPP   177      46.292 108.822  24.850  1.00  0.00            
ATOM   1640  GL2 DPP   177      47.242 112.372  26.050  1.00  0.00            
ATOM   1641  C1A DPP   177      46.542 109.172  29.750  1.00  0.00           C
ATOM   1642  C2A DPP   177      45.592 108.272  34.300  1.00  0.00           C
ATOM   1643  C3A DPP   177      42.542 107.572  36.050  1.00  0.00           C
ATOM   1644  C4A DPP   177      40.392 109.622  38.200  1.00  0.00           C
ATOM   1645  C1B DPP   177      49.742 113.922  29.600  1.00  0.00           C
ATOM   1646  C2B DPP   177      50.192 112.022  33.250  1.00  0.00           C
ATOM   1647  C3B DPP   177      50.742 110.572  36.800  1.00  0.00           C
ATOM   1648  C4B DPP   177      52.942 109.222  40.600  1.00  0.00           C
ATOM   1649  NC3 DPP   178     169.442  56.622  31.250  1.00  0.00           N
ATOM   1650  PO4 DPP   178     170.442  52.072  31.400  1.00  0.00           P
ATOM   1651  GL1 DPP   178     171.192  51.872  35.100  1.00  0.00            
ATOM   1652  GL2 DPP   178     172.192  54.972  35.500  1.00  0.00            
ATOM   1653  C1A DPP   178     171.092  52.222  40.350  1.00  0.00           C
ATOM   1654  C2A DPP   178     171.792  48.722  43.400  1.00  0.00           C
ATOM   1655  C3A DPP   178     172.692  44.672  46.050  1.00  0.00           C
ATOM   1656  C4A DPP   178     175.242  43.722  50.200  1.00  0.00           C
ATOM   1657  C1B DPP   178     174.392  55.722  39.650  1.00  0.00           C
ATOM   1658  C2B DPP   178     173.292  54.572  44.400  1.00  0.00           C
ATOM   1659  C3B DPP   178     173.892  51.572  47.550  1.00  0.00           C
ATOM   1660  C4B DPP   178     174.592  48.472  49.750  1.00  0.00           C
ATOM   1661  NC3 DPP   179     195.042  76.872  22.750  1.00  0.00           N
ATOM   1662  PO4 DPP   179     194.342  76.172  26.700  1.00  0.00           P
ATOM   1663  GL1 DPP   179     194.292  77.372  30.800  1.00  0.00            
ATOM   1664  GL2 DPP   179     196.792  79.972  30.850  1.00  0.00            
ATOM   1665  C1A DPP   179     192.242  75.522  34.000  1.00  0.00           C
ATOM   1666  C2A DPP   179     193.392  75.422  37.600  1.00  0.00           C
ATOM   1667  C3A DPP   179     193.242  74.622  41.900  1.00  0.00           C
ATOM   1668  C4A DPP   179     195.742  74.322  44.700  1.00  0.00           C
ATOM   1669  C1B DPP   179     197.742  82.722  33.700  1.00  0.00           C
ATOM   1670  C2B DPP   179     200.992  83.122  35.800  1.00  0.00           C
ATOM   1671  C3B DPP   179     201.992  83.072  40.900  1.00  0.00           C
ATOM   1672  C4B DPP   179     202.842  82.522  45.400  1.00  0.00           C
ATOM   1673  NC3 DPP   180      17.742  48.272  21.400  1.00  0.00           N
ATOM   1674  PO4 DPP   180      13.442  45.972  20.000  1.00  0.00           P
ATOM   1675  GL1 DPP   180      14.542  44.772  24.650  1.00  0.00            
ATOM   1676  GL2 DPP   180      17.892  43.372  25.150  1.00  0.00            
ATOM   1677  C1A DPP   180      14.192  42.872  28.400  1.00  0.00           C
ATOM   1678  C2A DPP   180      15.242  41.972  31.300  1.00  0.00           C
ATOM   1679  C3A DPP   180      18.492  42.472  35.750  1.00  0.00           C
ATOM   1680  C4A DPP   180      18.992  42.372  40.150  1.00  0.00           C
ATOM   1681  C1B DPP   180      21.842  46.322  26.400  1.00  0.00           C
ATOM   1682  C2B DPP   180      25.192  45.672  29.350  1.00  0.00           C
ATOM   1683  C3B DPP   180      26.942  41.422  31.400  1.00  0.00           C
ATOM   1684  C4B DPP   180      30.192  41.372  34.450  1.00  0.00           C
ATOM   1685  NC3 DPP   181     146.992 144.072  18.650  1.00  0.00           N
ATOM   1686  PO4 DPP   181     148.942 144.622  24.000  1.00  0.00           P
ATOM   1687  GL1 DPP   181     148.642 144.822  27.900  1.00  0.00            
ATOM   1688  GL2 DPP   181     149.192 141.672  28.700  1.00  0.00            
ATOM   1689  C1A DPP   181     145.992 145.572  31.150  1.00  0.00           C
ATOM   1690  C2A DPP   181     146.492 145.372  36.100  1.00  0.00           C
ATOM   1691  C3A DPP   181     146.592 146.172  40.900  1.00  0.00           C
ATOM   1692  C4A DPP   181     149.192 145.372  44.300  1.00  0.00           C
ATOM   1693  C1B DPP   181     149.692 141.622  32.650  1.00  0.00           C
ATOM   1694  C2B DPP   181     151.392 139.672  37.150  1.00  0.00           C
ATOM   1695  C3B DPP   181     153.042 137.722  40.900  1.00  0.00           C
ATOM   1696  C4B DPP   181     150.342 137.472  45.400  1.00  0.00           C
ATOM   1697  NC3 DPP   182      75.642  28.672  15.200  1.00  0.00           N
ATOM   1698  PO4 DPP   182      77.342  32.172  15.100  1.00  0.00           P
ATOM   1699  GL1 DPP   182      75.242  30.972  19.300  1.00  0.00            
ATOM   1700  GL2 DPP   182      72.692  33.172  19.750  1.00  0.00            
ATOM   1701  C1A DPP   182      74.442  31.172  23.950  1.00  0.00           C
ATOM   1702  C2A DPP   182      75.942  29.622  28.100  1.00  0.00           C
ATOM   1703  C3A DPP   182      75.142  26.422  30.800  1.00  0.00           C
ATOM   1704  C4A DPP   182      73.442  22.822  33.050  1.00  0.00           C
ATOM   1705  C1B DPP   182      69.992  33.122  23.500  1.00  0.00           C
ATOM   1706  C2B DPP   182      68.192  34.072  28.150  1.00  0.00           C
ATOM   1707  C3B DPP   182      63.792  32.222  29.650  1.00  0.00           C
ATOM   1708  C4B DPP   182      58.992  31.822  29.500  1.00  0.00           C
ATOM   1709  NC3 DPP   183     204.042 129.672  24.500  1.00  0.00           N
ATOM   1710  PO4 DPP   183     201.542 126.322  24.950  1.00  0.00           P
ATOM   1711  GL1 DPP   183     202.892 125.822  29.100  1.00  0.00            
ATOM   1712  GL2 DPP   183     201.342 129.072  30.800  1.00  0.00            
ATOM   1713  C1A DPP   183     204.242 124.422  32.400  1.00  0.00           C
ATOM   1714  C2A DPP   183     203.892 124.572  37.250  1.00  0.00           C
ATOM   1715  C3A DPP   183     203.792 125.872  41.950  1.00  0.00           C
ATOM   1716  C4A DPP   183     204.042 122.222  45.050  1.00  0.00           C
ATOM   1717  C1B DPP   183     200.942 128.172  35.200  1.00  0.00           C
ATOM   1718  C2B DPP   183     200.142 128.222  39.100  1.00  0.00           C
ATOM   1719  C3B DPP   183     197.942 125.522  41.700  1.00  0.00           C
ATOM   1720  C4B DPP   183     196.642 124.522  45.250  1.00  0.00           C
ATOM   1721  NC3 DPP   184     117.792  82.972  26.700  1.00  0.00           N
ATOM   1722  PO4 DPP   184     118.292  79.422  23.450  1.00  0.00           P
ATOM   1723  GL1 DPP   184     118.192  77.372  27.250  1.00  0.00            
ATOM   1724  GL2 DPP   184     119.542  76.572  30.750  1.00  0.00            
ATOM   1725  C1A DPP   184     114.642  77.322  30.050  1.00  0.00           C
ATOM   1726  C2A DPP   184     111.242  78.272  33.900  1.00  0.00           C
ATOM   1727  C3A DPP   184     110.992  79.222  38.800  1.00  0.00           C
ATOM   1728  C4A DPP   184     112.492  78.422  42.650  1.00  0.00           C
ATOM   1729  C1B DPP   184     117.992  77.922  34.550  1.00  0.00           C
ATOM   1730  C2B DPP   184     115.092  77.072  38.200  1.00  0.00           C
ATOM   1731  C3B DPP   184     115.642  74.222  40.900  1.00  0.00           C
ATOM   1732  C4B DPP   184     113.042  72.872  43.950  1.00  0.00           C
ATOM   1733  NC3 DPP   185      22.542  86.372  16.500  1.00  0.00           N
ATOM   1734  PO4 DPP   185      24.142  86.522  20.850  1.00  0.00           P
ATOM   1735  GL1 DPP   185      24.642  85.172  24.400  1.00  0.00            
ATOM   1736  GL2 DPP   185      23.792  86.922  27.250  1.00  0.00            
ATOM   1737  C1A DPP   185      24.592  81.672  28.750  1.00  0.00           C
ATOM   1738  C2A DPP   185      24.042  81.272  32.300  1.00  0.00           C
ATOM   1739  C3A DPP   185      25.142  79.422  37.300  1.00  0.00           C
ATOM   1740  C4A DPP   185      24.592  79.272  42.200  1.00  0.00           C
ATOM   1741  C1B DPP   185      23.992  86.172  31.600  1.00  0.00           C
ATOM   1742  C2B DPP   185      24.742  84.522  35.700  1.00  0.00           C
ATOM   1743  C3B DPP   185      23.792  84.272  40.200  1.00  0.00           C
ATOM   1744  C4B DPP   185      24.142  83.622  44.750  1.00  0.00           C
ATOM   1745  NC3 DPP   186      99.592  87.072  23.050  1.00  0.00           N
ATOM   1746  PO4 DPP   186      95.892  84.972  24.150  1.00  0.00           P
ATOM   1747  GL1 DPP   186      94.892  85.122  28.300  1.00  0.00            
ATOM   1748  GL2 DPP   186      92.042  86.872  27.750  1.00  0.00            
ATOM   1749  C1A DPP   186      94.692  82.172  30.700  1.00  0.00           C
ATOM   1750  C2A DPP   186      94.142  79.372  34.300  1.00  0.00           C
ATOM   1751  C3A DPP   186      93.592  78.122  38.000  1.00  0.00           C
ATOM   1752  C4A DPP   186      92.142  77.522  42.200  1.00  0.00           C
ATOM   1753  C1B DPP   186      90.242  84.472  30.800  1.00  0.00           C
ATOM   1754  C2B DPP   186      88.392  80.822  32.950  1.00  0.00           C
ATOM   1755  C3B DPP   186      85.392  80.972  36.050  1.00  0.00           C
ATOM   1756  C4B DPP   186      82.892  81.722  39.050  1.00  0.00           C
ATOM   1757  NC3 DPP   187     168.092  97.522  71.400  1.00  0.00           N
ATOM   1758  PO4 DPP   187     171.942  98.622  70.000  1.00  0.00           P
ATOM   1759  GL1 DPP   187     168.742  97.822  66.650  1.00  0.00            
ATOM   1760  GL2 DPP   187     164.992 100.022  67.250  1.00  0.00            
ATOM   1761  C1A DPP   187     169.092  98.172  62.350  1.00  0.00           C
ATOM   1762  C2A DPP   187     170.292 100.722  60.200  1.00  0.00           C
ATOM   1763  C3A DPP   187     172.242 100.272  55.400  1.00  0.00           C
ATOM   1764  C4A DPP   187     171.542  97.772  52.500  1.00  0.00           C
ATOM   1765  C1B DPP   187     161.292  98.272  64.900  1.00  0.00           C
ATOM   1766  C2B DPP   187     160.442  97.972  61.100  1.00  0.00           C
ATOM   1767  C3B DPP   187     162.442  97.522  56.850  1.00  0.00           C
ATOM   1768  C4B DPP   187     162.542  94.772  52.850  1.00  0.00           C
ATOM   1769  NC3 DPP   188      62.242 149.872  65.300  1.00  0.00           N
ATOM   1770  PO4 DPP   188      64.442 154.622  65.250  1.00  0.00           P
ATOM   1771  GL1 DPP   188      63.242 153.372  61.050  1.00  0.00            
ATOM   1772  GL2 DPP   188      62.542 156.672  60.600  1.00  0.00            
ATOM   1773  C1A DPP   188      60.292 153.172  57.150  1.00  0.00           C
ATOM   1774  C2A DPP   188      59.192 154.122  53.150  1.00  0.00           C
ATOM   1775  C3A DPP   188      56.442 155.022  49.450  1.00  0.00           C
ATOM   1776  C4A DPP   188      52.292 154.272  47.400  1.00  0.00           C
ATOM   1777  C1B DPP   188      63.742 160.322  58.000  1.00  0.00           C
ATOM   1778  C2B DPP   188      64.942 160.522  53.650  1.00  0.00           C
ATOM   1779  C3B DPP   188      64.792 160.672  49.200  1.00  0.00           C
ATOM   1780  C4B DPP   188      65.592 164.022  46.000  1.00  0.00           C
ATOM   1781  NC3 DPP   189      70.892  91.622  65.150  1.00  0.00           N
ATOM   1782  PO4 DPP   189      66.692  93.222  63.850  1.00  0.00           P
ATOM   1783  GL1 DPP   189      67.492  91.472  59.800  1.00  0.00            
ATOM   1784  GL2 DPP   189      69.392  89.272  59.950  1.00  0.00            
ATOM   1785  C1A DPP   189      70.042  92.672  55.600  1.00  0.00           C
ATOM   1786  C2A DPP   189      72.542  93.072  52.150  1.00  0.00           C
ATOM   1787  C3A DPP   189      69.592  93.422  48.650  1.00  0.00           C
ATOM   1788  C4A DPP   189      68.792  93.672  43.800  1.00  0.00           C
ATOM   1789  C1B DPP   189      70.392  88.022  55.800  1.00  0.00           C
ATOM   1790  C2B DPP   189      70.042  88.472  51.800  1.00  0.00           C
ATOM   1791  C3B DPP   189      69.042  88.472  48.250  1.00  0.00           C
ATOM   1792  C4B DPP   189      66.842  89.772  46.150  1.00  0.00           C
ATOM   1793  NC3 DPP   190      36.642 120.622  60.200  1.00  0.00           N
ATOM   1794  PO4 DPP   190      34.742 123.322  61.950  1.00  0.00           P
ATOM   1795  GL1 DPP   190      34.792 125.972  57.300  1.00  0.00            
ATOM   1796  GL2 DPP   190      32.092 128.572  55.650  1.00  0.00            
ATOM   1797  C1A DPP   190      34.292 124.972  52.800  1.00  0.00           C
ATOM   1798  C2A DPP   190      35.992 126.422  48.750  1.00  0.00           C
ATOM   1799  C3A DPP   190      40.592 127.722  46.350  1.00  0.00           C
ATOM   1800  C4A DPP   190      42.892 123.872  45.650  1.00  0.00           C
ATOM   1801  C1B DPP   190      32.492 129.972  51.600  1.00  0.00           C
ATOM   1802  C2B DPP   190      32.442 130.172  48.350  1.00  0.00           C
ATOM   1803  C3B DPP   190      29.642 129.572  44.900  1.00  0.00           C
ATOM   1804  C4B DPP   190      26.742 131.922  45.100  1.00  0.00           C
ATOM   1805  NC3 DPP   191     137.492 110.622  73.299  1.00  0.00           N
ATOM   1806  PO4 DPP   191     135.742 110.472  68.800  1.00  0.00           P
ATOM   1807  GL1 DPP   191     135.142 106.622  65.850  1.00  0.00            
ATOM   1808  GL2 DPP   191     133.892 107.972  63.800  1.00  0.00            
ATOM   1809  C1A DPP   191     135.742 102.572  63.900  1.00  0.00           C
ATOM   1810  C2A DPP   191     136.342  99.372  60.550  1.00  0.00           C
ATOM   1811  C3A DPP   191     134.192  96.572  57.350  1.00  0.00           C
ATOM   1812  C4A DPP   191     135.392  94.122  52.100  1.00  0.00           C
ATOM   1813  C1B DPP   191     131.892 107.872  58.300  1.00  0.00           C
ATOM   1814  C2B DPP   191     133.342 106.472  54.750  1.00  0.00           C
ATOM   1815  C3B DPP   191     134.792 104.122  52.400  1.00  0.00           C
ATOM   1816  C4B DPP   191     135.842  99.422  52.850  1.00  0.00           C
ATOM   1817  NC3 DPP   192      52.592 124.372  67.000  1.00  0.00           N
ATOM   1818  PO4 DPP   192      48.742 124.322  66.900  1.00  0.00           P
ATOM   1819  GL1 DPP   192      49.442 123.322  62.250  1.00  0.00            
ATOM   1820  GL2 DPP   192      47.592 121.922  59.950  1.00  0.00            
ATOM   1821  C1A DPP   192      53.092 123.772  59.800  1.00  0.00           C
ATOM   1822  C2A DPP   192      54.942 125.422  55.600  1.00  0.00           C
ATOM   1823  C3A DPP   192      56.092 126.322  51.950  1.00  0.00           C
ATOM   1824  C4A DPP   192      59.192 128.672  49.050  1.00  0.00           C
ATOM   1825  C1B DPP   192      48.342 121.422  55.150  1.00  0.00           C
ATOM   1826  C2B DPP   192      49.442 121.722  50.600  1.00  0.00           C
ATOM   1827  C3B DPP   192      48.192 122.622  46.950  1.00  0.00           C
ATOM   1828  C4B DPP   192      46.942 121.572  42.850  1.00  0.00           C
ATOM   1829  NC3 DPP   193     124.692 134.522  70.350  1.00  0.00           N
ATOM   1830  PO4 DPP   193     127.842 133.872  67.950  1.00  0.00           P
ATOM   1831  GL1 DPP   193     127.292 131.272  64.700  1.00  0.00            
ATOM   1832  GL2 DPP   193     125.692 129.072  66.600  1.00  0.00            
ATOM   1833  C1A DPP   193     128.142 130.972  60.000  1.00  0.00           C
ATOM   1834  C2A DPP   193     128.592 130.072  55.900  1.00  0.00           C
ATOM   1835  C3A DPP   193     127.992 130.822  51.450  1.00  0.00           C
ATOM   1836  C4A DPP   193     131.442 130.322  47.500  1.00  0.00           C
ATOM   1837  C1B DPP   193     126.142 127.072  62.600  1.00  0.00           C
ATOM   1838  C2B DPP   193     126.242 126.372  58.750  1.00  0.00           C
ATOM   1839  C3B DPP   193     124.492 125.572  55.100  1.00  0.00           C
ATOM   1840  C4B DPP   193     123.292 128.622  51.850  1.00  0.00           C
ATOM   1841  NC3 DPP   194      22.692  74.722  70.200  1.00  0.00           N
ATOM   1842  PO4 DPP   194      20.642  78.472  68.700  1.00  0.00           P
ATOM   1843  GL1 DPP   194      20.192  79.522  64.800  1.00  0.00            
ATOM   1844  GL2 DPP   194      17.992  76.422  63.350  1.00  0.00            
ATOM   1845  C1A DPP   194      18.792  81.672  61.000  1.00  0.00           C
ATOM   1846  C2A DPP   194      17.792  81.872  56.450  1.00  0.00           C
ATOM   1847  C3A DPP   194      17.642  82.222  52.800  1.00  0.00           C
ATOM   1848  C4A DPP   194      16.692  83.222  49.250  1.00  0.00           C
ATOM   1849  C1B DPP   194      16.292  77.972  58.800  1.00  0.00           C
ATOM   1850  C2B DPP   194      14.592  78.322  55.350  1.00  0.00           C
ATOM   1851  C3B DPP   194      15.142  77.672  50.950  1.00  0.00           C
ATOM   1852  C4B DPP   194      17.092  77.222  46.600  1.00  0.00           C
ATOM   1853  NC3 DPP   195      67.842 136.672  70.300  1.00  0.00           N
ATOM   1854  PO4 DPP   195      68.092 133.522  67.049  1.00  0.00           P
ATOM   1855  GL1 DPP   195      67.292 131.972  62.750  1.00  0.00            
ATOM   1856  GL2 DPP   195      69.492 134.222  62.000  1.00  0.00            
ATOM   1857  C1A DPP   195      64.942 133.122  58.450  1.00  0.00           C
ATOM   1858  C2A DPP   195      64.342 132.172  53.950  1.00  0.00           C
ATOM   1859  C3A DPP   195      62.592 131.572  51.400  1.00  0.00           C
ATOM   1860  C4A DPP   195      61.592 133.322  47.850  1.00  0.00           C
ATOM   1861  C1B DPP   195      70.042 133.572  57.900  1.00  0.00           C
ATOM   1862  C2B DPP   195      69.192 131.372  54.100  1.00  0.00           C
ATOM   1863  C3B DPP   195      70.292 129.522  50.100  1.00  0.00           C
ATOM   1864  C4B DPP   195      68.992 126.222  47.850  1.00  0.00           C
ATOM   1865  NC3 DPP   196     203.442  66.022  72.850  1.00  0.00           N
ATOM   1866  PO4 DPP   196     201.592  64.472  69.250  1.00  0.00           P
ATOM   1867  GL1 DPP   196     203.942  64.922  64.800  1.00  0.00            
ATOM   1868  GL2 DPP   196     206.492  63.072  64.700  1.00  0.00            
ATOM   1869  C1A DPP   196     203.992  64.822  60.550  1.00  0.00           C
ATOM   1870  C2A DPP   196     203.692  65.172  55.800  1.00  0.00           C
ATOM   1871  C3A DPP   196     206.092  69.372  53.750  1.00  0.00           C
ATOM   1872  C4A DPP   196     206.842  73.472  52.450  1.00  0.00           C
ATOM   1873  C1B DPP   196     205.592  59.522  63.400  1.00  0.00           C
ATOM   1874  C2B DPP   196     207.692  56.622  61.300  1.00  0.00           C
ATOM   1875  C3B DPP   196     207.842  55.072  57.600  1.00  0.00           C
ATOM   1876  C4B DPP   196     206.292  54.722  53.550  1.00  0.00           C
ATOM   1877  NC3 DPP   197       4.842 112.972  68.700  1.00  0.00           N
ATOM   1878  PO4 DPP   197       7.842 115.522  66.750  1.00  0.00           P
ATOM   1879  GL1 DPP   197       8.142 116.972  62.500  1.00  0.00            
ATOM   1880  GL2 DPP   197       6.092 120.422  62.800  1.00  0.00            
ATOM   1881  C1A DPP   197       5.242 118.272  58.800  1.00  0.00           C
ATOM   1882  C2A DPP   197       6.092 120.072  54.950  1.00  0.00           C
ATOM   1883  C3A DPP   197       7.442 121.022  50.600  1.00  0.00           C
ATOM   1884  C4A DPP   197       9.992 124.322  49.950  1.00  0.00           C
ATOM   1885  C1B DPP   197       4.592 123.222  59.500  1.00  0.00           C
ATOM   1886  C2B DPP   197       3.842 124.722  55.750  1.00  0.00           C
ATOM   1887  C3B DPP   197       2.392 122.122  51.450  1.00  0.00           C
ATOM   1888  C4B DPP   197       0.442 117.622  50.600  1.00  0.00           C
ATOM   1889  NC3 DPP   198     192.842  74.772  70.600  1.00  0.00           N
ATOM   1890  PO4 DPP   198     188.792  76.222  70.450  1.00  0.00           P
ATOM   1891  GL1 DPP   198     189.542  74.972  66.750  1.00  0.00            
ATOM   1892  GL2 DPP   198     191.192  71.972  65.500  1.00  0.00            
ATOM   1893  C1A DPP   198     187.142  75.272  62.400  1.00  0.00           C
ATOM   1894  C2A DPP   198     188.192  74.772  59.200  1.00  0.00           C
ATOM   1895  C3A DPP   198     189.542  76.622  54.700  1.00  0.00           C
ATOM   1896  C4A DPP   198     190.392  79.372  52.000  1.00  0.00           C
ATOM   1897  C1B DPP   198     188.142  70.722  62.750  1.00  0.00           C
ATOM   1898  C2B DPP   198     185.092  70.422  59.850  1.00  0.00           C
ATOM   1899  C3B DPP   198     183.542  71.872  56.100  1.00  0.00           C
ATOM   1900  C4B DPP   198     181.942  69.922  52.200  1.00  0.00           C
ATOM   1901  NC3 DPP   199       2.742 148.122  74.250  1.00  0.00           N
ATOM   1902  PO4 DPP   199       4.242 148.522  69.299  1.00  0.00           P
ATOM   1903  GL1 DPP   199       4.742 148.672  63.750  1.00  0.00            
ATOM   1904  GL2 DPP   199       3.692 144.622  62.750  1.00  0.00            
ATOM   1905  C1A DPP   199       5.092 150.422  60.500  1.00  0.00           C
ATOM   1906  C2A DPP   199       3.342 150.872  55.800  1.00  0.00           C
ATOM   1907  C3A DPP   199       3.642 153.622  51.950  1.00  0.00           C
ATOM   1908  C4A DPP   199       7.192 154.522  50.600  1.00  0.00           C
ATOM   1909  C1B DPP   199       5.892 142.022  58.650  1.00  0.00           C
ATOM   1910  C2B DPP   199       6.442 142.372  55.100  1.00  0.00           C
ATOM   1911  C3B DPP   199       9.392 144.372  52.500  1.00  0.00           C
ATOM   1912  C4B DPP   199      12.742 146.022  51.000  1.00  0.00           C
ATOM   1913  NC3 DPP   200      79.692 132.022  65.050  1.00  0.00           N
ATOM   1914  PO4 DPP   200      76.742 128.872  64.350  1.00  0.00           P
ATOM   1915  GL1 DPP   200      75.992 130.372  61.400  1.00  0.00            
ATOM   1916  GL2 DPP   200      74.942 133.672  62.750  1.00  0.00            
ATOM   1917  C1A DPP   200      73.142 129.922  57.950  1.00  0.00           C
ATOM   1918  C2A DPP   200      74.292 128.422  53.750  1.00  0.00           C
ATOM   1919  C3A DPP   200      71.492 125.322  51.750  1.00  0.00           C
ATOM   1920  C4A DPP   200      69.392 121.222  49.300  1.00  0.00           C
ATOM   1921  C1B DPP   200      75.192 134.922  57.850  1.00  0.00           C
ATOM   1922  C2B DPP   200      74.342 133.622  53.950  1.00  0.00           C
ATOM   1923  C3B DPP   200      72.642 134.422  50.250  1.00  0.00           C
ATOM   1924  C4B DPP   200      74.692 132.472  46.800  1.00  0.00           C
ATOM   1925  NC3 DPP   201      35.492  53.722  54.750  1.00  0.00           N
ATOM   1926  PO4 DPP   201      38.892  52.372  52.850  1.00  0.00           P
ATOM   1927  GL1 DPP   201      36.042  54.322  49.600  1.00  0.00            
ATOM   1928  GL2 DPP   201      33.742  57.122  51.350  1.00  0.00            
ATOM   1929  C1A DPP   201      33.342  53.772  45.550  1.00  0.00           C
ATOM   1930  C2A DPP   201      33.592  52.672  41.550  1.00  0.00           C
ATOM   1931  C3A DPP   201      30.342  50.472  39.650  1.00  0.00           C
ATOM   1932  C4A DPP   201      26.642  48.872  41.050  1.00  0.00           C
ATOM   1933  C1B DPP   201      31.192  58.372  46.800  1.00  0.00           C
ATOM   1934  C2B DPP   201      31.092  59.372  42.450  1.00  0.00           C
ATOM   1935  C3B DPP   201      32.442  58.572  37.850  1.00  0.00           C
ATOM   1936  C4B DPP   201      34.592  58.222  34.600  1.00  0.00           C
ATOM   1937  NC3 DPP   202      49.692 152.522  66.300  1.00  0.00           N
ATOM   1938  PO4 DPP   202      51.892 149.072  66.200  1.00  0.00           P
ATOM   1939  GL1 DPP   202      49.842 147.522  62.800  1.00  0.00            
ATOM   1940  GL2 DPP   202      47.392 149.872  61.550  1.00  0.00            
ATOM   1941  C1A DPP   202      47.342 144.422  62.050  1.00  0.00           C
ATOM   1942  C2A DPP   202      47.242 142.022  59.300  1.00  0.00           C
ATOM   1943  C3A DPP   202      46.192 140.872  53.750  1.00  0.00           C
ATOM   1944  C4A DPP   202      45.692 141.672  49.350  1.00  0.00           C
ATOM   1945  C1B DPP   202      46.292 148.322  58.500  1.00  0.00           C
ATOM   1946  C2B DPP   202      46.892 145.322  55.700  1.00  0.00           C
ATOM   1947  C3B DPP   202      48.492 145.222  52.050  1.00  0.00           C
ATOM   1948  C4B DPP   202      50.292 146.922  48.850  1.00  0.00           C
ATOM   1949  NC3 DPP   203     185.542  88.422  74.549  1.00  0.00           N
ATOM   1950  PO4 DPP   203     188.342  90.522  71.750  1.00  0.00           P
ATOM   1951  GL1 DPP   203     187.392  88.822  67.600  1.00  0.00            
ATOM   1952  GL2 DPP   203     186.742  90.972  64.350  1.00  0.00            
ATOM   1953  C1A DPP   203     189.992  87.422  64.000  1.00  0.00           C
ATOM   1954  C2A DPP   203     187.442  85.772  60.850  1.00  0.00           C
ATOM   1955  C3A DPP   203     188.992  86.172  56.800  1.00  0.00           C
ATOM   1956  C4A DPP   203     189.642  84.422  52.650  1.00  0.00           C
ATOM   1957  C1B DPP   203     186.942  90.872  60.350  1.00  0.00           C
ATOM   1958  C2B DPP   203     186.892  90.522  56.100  1.00  0.00           C
ATOM   1959  C3B DPP   203     188.992  90.572  51.750  1.00  0.00           C
ATOM   1960  C4B DPP   203     192.742  90.072  49.000  1.00  0.00           C
ATOM   1961  NC3 DPP   204     208.492 157.672  65.000  1.00  0.00           N
ATOM   1962  PO4 DPP   204     204.942 157.922  64.100  1.00  0.00           P
ATOM   1963  GL1 DPP   204     201.992 157.272  61.500  1.00  0.00            
ATOM   1964  GL2 DPP   204     199.942 153.822  63.100  1.00  0.00            
ATOM   1965  C1A DPP   204     198.892 155.872  58.350  1.00  0.00           C
ATOM   1966  C2A DPP   204     196.942 153.122  55.950  1.00  0.00           C
ATOM   1967  C3A DPP   204     194.642 153.222  52.000  1.00  0.00           C
ATOM   1968  C4A DPP   204     192.692 155.172  47.900  1.00  0.00           C
ATOM   1969  C1B DPP   204     201.842 151.822  59.700  1.00  0.00           C
ATOM   1970  C2B DPP   204     201.642 150.022  56.100  1.00  0.00           C
ATOM   1971  C3B DPP   204     203.592 150.772  53.050  1.00  0.00           C
ATOM   1972  C4B DPP   204     202.792 149.122  48.700  1.00  0.00           C
ATOM   1973  NC3 DPP   205      33.392  47.672  58.300  1.00  0.00           N
ATOM   1974  PO4 DPP   205      31.692  51.022  56.150  1.00  0.00           P
ATOM   1975  GL1 DPP   205      28.442  50.322  52.950  1.00  0.00            
ATOM   1976  GL2 DPP   205      30.792  52.322  50.950  1.00  0.00            
ATOM   1977  C1A DPP   205      25.342  50.622  49.800  1.00  0.00           C
ATOM   1978  C2A DPP   205      21.042  50.622  47.600  1.00  0.00           C
ATOM   1979  C3A DPP   205      19.042  51.272  44.600  1.00  0.00           C
ATOM   1980  C4A DPP   205      18.942  54.222  40.650  1.00  0.00           C
ATOM   1981  C1B DPP   205      28.342  54.572  47.950  1.00  0.00           C
ATOM   1982  C2B DPP   205      28.492  54.022  43.050  1.00  0.00           C
ATOM   1983  C3B DPP   205      28.742  55.072  39.350  1.00  0.00           C
ATOM   1984  C4B DPP   205      27.642  52.322  36.100  1.00  0.00           C
ATOM   1985  NC3 DPP   206      10.242  96.022  70.700  1.00  0.00           N
ATOM   1986  PO4 DPP   206       8.492  91.922  72.150  1.00  0.00           P
ATOM   1987  GL1 DPP   206       7.042  93.372  68.350  1.00  0.00            
ATOM   1988  GL2 DPP   206       4.342  93.272  67.150  1.00  0.00            
ATOM   1989  C1A DPP   206       7.892  92.722  64.050  1.00  0.00           C
ATOM   1990  C2A DPP   206       9.842  92.522  59.900  1.00  0.00           C
ATOM   1991  C3A DPP   206       9.892  96.022  58.500  1.00  0.00           C
ATOM   1992  C4A DPP   206       9.242  97.022  55.050  1.00  0.00           C
ATOM   1993  C1B DPP   206       2.742  91.222  63.850  1.00  0.00           C
ATOM   1994  C2B DPP   206       1.892  90.972  58.850  1.00  0.00           C
ATOM   1995  C3B DPP   206       0.942  90.672  55.150  1.00  0.00           C
ATOM   1996  C4B DPP   206       4.492  90.422  51.750  1.00  0.00           C
ATOM   1997  NC3 DPP   207      94.142  66.322  58.600  1.00  0.00           N
ATOM   1998  PO4 DPP   207      91.092  63.422  59.650  1.00  0.00           P
ATOM   1999  GL1 DPP   207      92.642  62.772  55.250  1.00  0.00            
ATOM   2000  GL2 DPP   207      92.392  60.672  52.100  1.00  0.00            
ATOM   2001  C1A DPP   207      95.542  65.272  52.750  1.00  0.00           C
ATOM   2002  C2A DPP   207      97.242  66.472  49.050  1.00  0.00           C
ATOM   2003  C3A DPP   207     100.692  64.972  46.550  1.00  0.00           C
ATOM   2004  C4A DPP   207     101.342  66.272  42.550  1.00  0.00           C
ATOM   2005  C1B DPP   207      93.442  62.722  48.600  1.00  0.00           C
ATOM   2006  C2B DPP   207      95.042  64.972  44.750  1.00  0.00           C
ATOM   2007  C3B DPP   207      93.042  66.072  41.100  1.00  0.00           C
ATOM   2008  C4B DPP   207      90.242  68.222  39.150  1.00  0.00           C
ATOM   2009  NC3 DPP   208     162.592 127.622  64.299  1.00  0.00           N
ATOM   2010  PO4 DPP   208     160.242 131.272  62.800  1.00  0.00           P
ATOM   2011  GL1 DPP   208     160.742 128.472  59.650  1.00  0.00            
ATOM   2012  GL2 DPP   208     159.892 125.672  60.200  1.00  0.00            
ATOM   2013  C1A DPP   208     163.042 129.272  55.950  1.00  0.00           C
ATOM   2014  C2A DPP   208     162.342 127.122  52.950  1.00  0.00           C
ATOM   2015  C3A DPP   208     161.742 124.372  50.000  1.00  0.00           C
ATOM   2016  C4A DPP   208     163.092 122.672  46.000  1.00  0.00           C
ATOM   2017  C1B DPP   208     157.592 126.872  55.850  1.00  0.00           C
ATOM   2018  C2B DPP   208     157.342 126.772  50.650  1.00  0.00           C
ATOM   2019  C3B DPP   208     158.442 125.572  45.900  1.00  0.00           C
ATOM   2020  C4B DPP   208     159.692 122.422  42.750  1.00  0.00           C
ATOM   2021  NC3 DPP   209      35.442   6.372  64.500  1.00  0.00           N
ATOM   2022  PO4 DPP   209      37.042   8.272  60.950  1.00  0.00           P
ATOM   2023  GL1 DPP   209      37.492   7.622  57.050  1.00  0.00            
ATOM   2024  GL2 DPP   209      33.642   7.922  55.600  1.00  0.00            
ATOM   2025  C1A DPP   209      37.792   4.622  52.750  1.00  0.00           C
ATOM   2026  C2A DPP   209      36.342   4.222  48.400  1.00  0.00           C
ATOM   2027  C3A DPP   209      36.242   1.622  43.850  1.00  0.00           C
ATOM   2028  C4A DPP   209      35.792   2.772  39.650  1.00  0.00           C
ATOM   2029  C1B DPP   209      32.592   5.072  52.000  1.00  0.00           C
ATOM   2030  C2B DPP   209      31.692   5.072  47.000  1.00  0.00           C
ATOM   2031  C3B DPP   209      31.292   3.672  42.250  1.00  0.00           C
ATOM   2032  C4B DPP   209      27.092   0.722  41.250  1.00  0.00           C
ATOM   2033  NC3 DPP   210     170.892 131.272  67.900  1.00  0.00           N
ATOM   2034  PO4 DPP   210     170.492 131.022  64.050  1.00  0.00           P
ATOM   2035  GL1 DPP   210     169.892 129.272  59.950  1.00  0.00            
ATOM   2036  GL2 DPP   210     172.792 128.122  58.550  1.00  0.00            
ATOM   2037  C1A DPP   210     167.942 127.222  56.600  1.00  0.00           C
ATOM   2038  C2A DPP   210     167.092 126.122  52.750  1.00  0.00           C
ATOM   2039  C3A DPP   210     165.892 126.722  48.250  1.00  0.00           C
ATOM   2040  C4A DPP   210     168.742 125.072  44.400  1.00  0.00           C
ATOM   2041  C1B DPP   210     172.542 126.472  54.600  1.00  0.00           C
ATOM   2042  C2B DPP   210     172.842 125.572  51.150  1.00  0.00           C
ATOM   2043  C3B DPP   210     170.042 123.772  49.050  1.00  0.00           C
ATOM   2044  C4B DPP   210     166.142 121.772  50.100  1.00  0.00           C
ATOM   2045  NC3 DPP   211      23.792 204.772  58.250  1.00  0.00           N
ATOM   2046  PO4 DPP   211      20.142 207.172  59.650  1.00  0.00           P
ATOM   2047  GL1 DPP   211      20.592 206.122  54.850  1.00  0.00            
ATOM   2048  GL2 DPP   211      18.792 203.622  53.250  1.00  0.00            
ATOM   2049  C1A DPP   211      19.742 208.422  50.850  1.00  0.00           C
ATOM   2050  C2A DPP   211      21.492 209.222  46.250  1.00  0.00           C
ATOM   2051  C3A DPP   211      20.692 214.022  43.850  1.00  0.00           C
ATOM   2052  C4A DPP   211      18.042 215.572  42.300  1.00  0.00           C
ATOM   2053  C1B DPP   211      17.792 204.172  49.050  1.00  0.00           C
ATOM   2054  C2B DPP   211      19.142 205.022  45.600  1.00  0.00           C
ATOM   2055  C3B DPP   211      21.442 205.972  41.700  1.00  0.00           C
ATOM   2056  C4B DPP   211      26.392 204.422  40.850  1.00  0.00           C
ATOM   2057  NC3 DPP   212      59.092 127.572  68.150  1.00  0.00           N
ATOM   2058  PO4 DPP   212      59.642 129.272  64.750  1.00  0.00           P
ATOM   2059  GL1 DPP   212      59.392 132.172  61.750  1.00  0.00            
ATOM   2060  GL2 DPP   212      56.042 133.322  61.450  1.00  0.00            
ATOM   2061  C1A DPP   212      59.842 131.372  57.450  1.00  0.00           C
ATOM   2062  C2A DPP   212      59.742 128.722  54.550  1.00  0.00           C
ATOM   2063  C3A DPP   212      59.492 124.372  55.100  1.00  0.00           C
ATOM   2064  C4A DPP   212      59.392 122.222  51.650  1.00  0.00           C
ATOM   2065  C1B DPP   212      54.642 129.172  59.750  1.00  0.00           C
ATOM   2066  C2B DPP   212      54.242 130.572  56.700  1.00  0.00           C
ATOM   2067  C3B DPP   212      54.492 131.422  52.400  1.00  0.00           C
ATOM   2068  C4B DPP   212      56.142 132.422  49.150  1.00  0.00           C
ATOM   2069  NC3 DPP   213     150.792  24.872  76.400  1.00  0.00           N
ATOM   2070  PO4 DPP   213     149.692  25.772  72.150  1.00  0.00           P
ATOM   2071  GL1 DPP   213     151.892  26.172  68.049  1.00  0.00            
ATOM   2072  GL2 DPP   213     152.442  23.022  66.250  1.00  0.00            
ATOM   2073  C1A DPP   213     151.942  29.322  64.450  1.00  0.00           C
ATOM   2074  C2A DPP   213     152.842  30.972  60.150  1.00  0.00           C
ATOM   2075  C3A DPP   213     153.792  30.172  56.800  1.00  0.00           C
ATOM   2076  C4A DPP   213     157.792  30.172  54.250  1.00  0.00           C
ATOM   2077  C1B DPP   213     154.092  25.022  63.250  1.00  0.00           C
ATOM   2078  C2B DPP   213     155.142  26.222  59.400  1.00  0.00           C
ATOM   2079  C3B DPP   213     157.692  25.622  56.350  1.00  0.00           C
ATOM   2080  C4B DPP   213     161.242  23.022  57.850  1.00  0.00           C
ATOM   2081  NC3 DPP   214     102.842  71.122  64.400  1.00  0.00           N
ATOM   2082  PO4 DPP   214     105.142  74.472  66.250  1.00  0.00           P
ATOM   2083  GL1 DPP   214     107.442  72.972  62.550  1.00  0.00            
ATOM   2084  GL2 DPP   214     105.492  71.472  60.250  1.00  0.00            
ATOM   2085  C1A DPP   214     109.792  74.222  59.500  1.00  0.00           C
ATOM   2086  C2A DPP   214     111.992  75.622  56.350  1.00  0.00           C
ATOM   2087  C3A DPP   214     110.792  74.822  52.600  1.00  0.00           C
ATOM   2088  C4A DPP   214     110.492  75.272  47.600  1.00  0.00           C
ATOM   2089  C1B DPP   214     104.492  71.272  56.600  1.00  0.00           C
ATOM   2090  C2B DPP   214     106.492  72.572  53.600  1.00  0.00           C
ATOM   2091  C3B DPP   214     106.442  75.472  49.900  1.00  0.00           C
ATOM   2092  C4B DPP   214     105.142  78.622  46.850  1.00  0.00           C
ATOM   2093  NC3 DPP   215     134.992  63.722  73.049  1.00  0.00           N
ATOM   2094  PO4 DPP   215     134.042  66.722  70.350  1.00  0.00           P
ATOM   2095  GL1 DPP   215     133.342  64.622  66.950  1.00  0.00            
ATOM   2096  GL2 DPP   215     136.792  63.772  65.050  1.00  0.00            
ATOM   2097  C1A DPP   215     134.242  66.572  61.850  1.00  0.00           C
ATOM   2098  C2A DPP   215     136.292  69.022  60.000  1.00  0.00           C
ATOM   2099  C3A DPP   215     138.492  73.122  58.500  1.00  0.00           C
ATOM   2100  C4A DPP   215     138.742  74.972  53.900  1.00  0.00           C
ATOM   2101  C1B DPP   215     138.792  64.222  60.950  1.00  0.00           C
ATOM   2102  C2B DPP   215     139.192  65.722  57.150  1.00  0.00           C
ATOM   2103  C3B DPP   215     140.992  66.472  53.500  1.00  0.00           C
ATOM   2104  C4B DPP   215     143.442  66.322  50.850  1.00  0.00           C
ATOM   2105  NC3 DPP   216      64.242 127.922  62.150  1.00  0.00           N
ATOM   2106  PO4 DPP   216      68.292 126.572  63.250  1.00  0.00           P
ATOM   2107  GL1 DPP   216      68.992 124.122  59.950  1.00  0.00            
ATOM   2108  GL2 DPP   216      67.892 120.922  58.500  1.00  0.00            
ATOM   2109  C1A DPP   216      71.942 124.522  56.600  1.00  0.00           C
ATOM   2110  C2A DPP   216      75.942 123.472  54.100  1.00  0.00           C
ATOM   2111  C3A DPP   216      78.992 120.472  54.050  1.00  0.00           C
ATOM   2112  C4A DPP   216      81.392 117.572  53.350  1.00  0.00           C
ATOM   2113  C1B DPP   216      67.292 118.022  55.250  1.00  0.00           C
ATOM   2114  C2B DPP   216      64.492 118.422  51.450  1.00  0.00           C
ATOM   2115  C3B DPP   216      62.342 120.372  47.700  1.00  0.00           C
ATOM   2116  C4B DPP   216      60.492 119.922  43.200  1.00  0.00           C
ATOM   2117  NC3 DPP   217     211.642  41.322  64.850  1.00  0.00           N
ATOM   2118  PO4 DPP   217     208.892  41.922  67.700  1.00  0.00           P
ATOM   2119  GL1 DPP   217     205.692  43.722  64.299  1.00  0.00            
ATOM   2120  GL2 DPP   217     202.442  43.972  64.600  1.00  0.00            
ATOM   2121  C1A DPP   217     205.192  42.772  60.100  1.00  0.00           C
ATOM   2122  C2A DPP   217     203.242  44.272  55.900  1.00  0.00           C
ATOM   2123  C3A DPP   217     204.242  45.672  51.450  1.00  0.00           C
ATOM   2124  C4A DPP   217     206.292  48.922  48.350  1.00  0.00           C
ATOM   2125  C1B DPP   217     200.442  42.622  60.400  1.00  0.00           C
ATOM   2126  C2B DPP   217     198.792  42.872  56.000  1.00  0.00           C
ATOM   2127  C3B DPP   217     194.942  41.672  53.350  1.00  0.00           C
ATOM   2128  C4B DPP   217     195.242  36.772  53.850  1.00  0.00           C
ATOM   2129  NC3 DPP   218     206.742 113.922  70.950  1.00  0.00           N
ATOM   2130  PO4 DPP   218     205.942 109.772  69.700  1.00  0.00           P
ATOM   2131  GL1 DPP   218     205.992 109.222  65.200  1.00  0.00            
ATOM   2132  GL2 DPP   218     208.242 107.322  65.950  1.00  0.00            
ATOM   2133  C1A DPP   218     203.742 111.472  62.200  1.00  0.00           C
ATOM   2134  C2A DPP   218     201.392 115.022  59.250  1.00  0.00           C
ATOM   2135  C3A DPP   218     201.342 115.222  54.500  1.00  0.00           C
ATOM   2136  C4A DPP   218     199.742 115.972  51.050  1.00  0.00           C
ATOM   2137  C1B DPP   218     209.692 110.222  62.300  1.00  0.00           C
ATOM   2138  C2B DPP   218     208.292 110.772  58.950  1.00  0.00           C
ATOM   2139  C3B DPP   218     208.392 111.222  54.600  1.00  0.00           C
ATOM   2140  C4B DPP   218     206.892 110.372  50.400  1.00  0.00           C
ATOM   2141  NC3 DPP   219      61.742 141.222  63.500  1.00  0.00           N
ATOM   2142  PO4 DPP   219      59.092 136.922  64.549  1.00  0.00           P
ATOM   2143  GL1 DPP   219      61.642 137.422  60.600  1.00  0.00            
ATOM   2144  GL2 DPP   219      58.642 137.522  59.700  1.00  0.00            
ATOM   2145  C1A DPP   219      61.642 135.622  56.500  1.00  0.00           C
ATOM   2146  C2A DPP   219      58.192 134.422  53.500  1.00  0.00           C
ATOM   2147  C3A DPP   219      56.642 137.272  49.900  1.00  0.00           C
ATOM   2148  C4A DPP   219      55.992 140.572  47.900  1.00  0.00           C
ATOM   2149  C1B DPP   219      57.392 139.672  56.800  1.00  0.00           C
ATOM   2150  C2B DPP   219      57.392 142.722  52.600  1.00  0.00           C
ATOM   2151  C3B DPP   219      59.792 143.572  49.150  1.00  0.00           C
ATOM   2152  C4B DPP   219      61.992 146.822  48.200  1.00  0.00           C
ATOM   2153  NC3 DPP   220     188.192  62.172  76.550  1.00  0.00           N
ATOM   2154  PO4 DPP   220     187.042  63.172  71.850  1.00  0.00           P
ATOM   2155  GL1 DPP   220     185.592  64.122  67.350  1.00  0.00            
ATOM   2156  GL2 DPP   220     182.292  64.022  66.400  1.00  0.00            
ATOM   2157  C1A DPP   220     184.592  67.422  64.299  1.00  0.00           C
ATOM   2158  C2A DPP   220     182.842  66.022  59.400  1.00  0.00           C
ATOM   2159  C3A DPP   220     179.242  65.372  55.450  1.00  0.00           C
ATOM   2160  C4A DPP   220     178.142  63.872  52.050  1.00  0.00           C
ATOM   2161  C1B DPP   220     179.642  65.822  63.500  1.00  0.00           C
ATOM   2162  C2B DPP   220     179.692  70.422  61.250  1.00  0.00           C
ATOM   2163  C3B DPP   220     178.942  71.672  57.550  1.00  0.00           C
ATOM   2164  C4B DPP   220     176.692  70.322  53.800  1.00  0.00           C
ATOM   2165  NC3 DPP   221     154.592 105.022  71.950  1.00  0.00           N
ATOM   2166  PO4 DPP   221     158.792 106.822  72.049  1.00  0.00           P
ATOM   2167  GL1 DPP   221     157.342 105.272  67.700  1.00  0.00            
ATOM   2168  GL2 DPP   221     159.292 102.122  67.150  1.00  0.00            
ATOM   2169  C1A DPP   221     156.292 106.822  63.550  1.00  0.00           C
ATOM   2170  C2A DPP   221     156.742 108.772  59.650  1.00  0.00           C
ATOM   2171  C3A DPP   221     155.492 111.222  56.150  1.00  0.00           C
ATOM   2172  C4A DPP   221     152.942 112.872  53.450  1.00  0.00           C
ATOM   2173  C1B DPP   221     157.642 101.972  63.050  1.00  0.00           C
ATOM   2174  C2B DPP   221     158.292 103.472  58.650  1.00  0.00           C
ATOM   2175  C3B DPP   221     161.792 101.922  55.850  1.00  0.00           C
ATOM   2176  C4B DPP   221     164.192  99.622  52.450  1.00  0.00           C
ATOM   2177  NC3 DPP   222     134.692   1.322  68.049  1.00  0.00           N
ATOM   2178  PO4 DPP   222     132.492   2.322  63.800  1.00  0.00           P
ATOM   2179  GL1 DPP   222     128.842   2.922  60.250  1.00  0.00            
ATOM   2180  GL2 DPP   222     129.642   5.472  58.600  1.00  0.00            
ATOM   2181  C1A DPP   222     127.842   0.772  55.900  1.00  0.00           C
ATOM   2182  C2A DPP   222     128.492   0.972  50.600  1.00  0.00           C
ATOM   2183  C3A DPP   222     129.092   3.422  46.800  1.00  0.00           C
ATOM   2184  C4A DPP   222     129.842   7.172  43.900  1.00  0.00           C
ATOM   2185  C1B DPP   222     129.342   4.872  54.900  1.00  0.00           C
ATOM   2186  C2B DPP   222     131.042   6.172  52.300  1.00  0.00           C
ATOM   2187  C3B DPP   222     133.192   6.972  49.100  1.00  0.00           C
ATOM   2188  C4B DPP   222     135.842   4.572  46.650  1.00  0.00           C
ATOM   2189  NC3 DPP   223      93.792  82.072  73.850  1.00  0.00           N
ATOM   2190  PO4 DPP   223      96.942  84.272  70.600  1.00  0.00           P
ATOM   2191  GL1 DPP   223      99.092  85.272  66.799  1.00  0.00            
ATOM   2192  GL2 DPP   223      97.692  83.322  63.900  1.00  0.00            
ATOM   2193  C1A DPP   223     102.042  86.122  64.000  1.00  0.00           C
ATOM   2194  C2A DPP   223     101.742  86.322  59.050  1.00  0.00           C
ATOM   2195  C3A DPP   223     101.542  89.272  56.050  1.00  0.00           C
ATOM   2196  C4A DPP   223      99.792  93.672  53.950  1.00  0.00           C
ATOM   2197  C1B DPP   223     101.642  81.822  61.650  1.00  0.00           C
ATOM   2198  C2B DPP   223     103.292  81.972  57.800  1.00  0.00           C
ATOM   2199  C3B DPP   223     103.342  81.372  54.100  1.00  0.00           C
ATOM   2200  C4B DPP   223     104.742  82.572  49.800  1.00  0.00           C
ATOM   2201  NC3 DPP   224      83.992  46.072  51.450  1.00  0.00           N
ATOM   2202  PO4 DPP   224      87.492  47.322  53.100  1.00  0.00           P
ATOM   2203  GL1 DPP   224      85.892  49.372  48.250  1.00  0.00            
ATOM   2204  GL2 DPP   224      86.942  52.922  48.250  1.00  0.00            
ATOM   2205  C1A DPP   224      85.742  50.972  43.950  1.00  0.00           C
ATOM   2206  C2A DPP   224      82.892  51.922  41.800  1.00  0.00           C
ATOM   2207  C3A DPP   224      80.842  53.672  38.650  1.00  0.00           C
ATOM   2208  C4A DPP   224      80.792  53.122  34.650  1.00  0.00           C
ATOM   2209  C1B DPP   224      89.542  54.222  45.400  1.00  0.00           C
ATOM   2210  C2B DPP   224      91.542  56.422  43.000  1.00  0.00           C
ATOM   2211  C3B DPP   224      91.142  56.822  39.000  1.00  0.00           C
ATOM   2212  C4B DPP   224      91.142  59.422  35.200  1.00  0.00           C
ATOM   2213  NC3 DPP   225      64.392  15.172  14.200  1.00  0.00           N
ATOM   2214  PO4 DPP   225      66.292  18.372  16.300  1.00  0.00           P
ATOM   2215  GL1 DPP   225      66.892  21.972  20.300  1.00  0.00            
ATOM   2216  GL2 DPP   225      68.892  23.522  21.300  1.00  0.00            
ATOM   2217  C1A DPP   225      67.042  19.522  25.700  1.00  0.00           C
ATOM   2218  C2A DPP   225      67.092  19.822  28.950  1.00  0.00           C
ATOM   2219  C3A DPP   225      64.142  19.472  32.400  1.00  0.00           C
ATOM   2220  C4A DPP   225      61.392  23.522  32.650  1.00  0.00           C
ATOM   2221  C1B DPP   225      69.342  23.722  25.550  1.00  0.00           C
ATOM   2222  C2B DPP   225      70.742  23.872  29.100  1.00  0.00           C
ATOM   2223  C3B DPP   225      70.942  26.972  32.750  1.00  0.00           C
ATOM   2224  C4B DPP   225      73.592  30.072  33.400  1.00  0.00           C
ATOM   2225  NC3 DPP   226       0.442  56.222  21.100  1.00  0.00           N
ATOM   2226  PO4 DPP   226       2.042  59.772  23.250  1.00  0.00           P
ATOM   2227  GL1 DPP   226       1.942  59.772  28.100  1.00  0.00            
ATOM   2228  GL2 DPP   226       2.542  57.022  29.350  1.00  0.00            
ATOM   2229  C1A DPP   226      -0.758  60.672  31.750  1.00  0.00           C
ATOM   2230  C2A DPP   226       0.292  58.322  35.750  1.00  0.00           C
ATOM   2231  C3A DPP   226       1.892  58.222  40.100  1.00  0.00           C
ATOM   2232  C4A DPP   226       4.392  56.872  44.200  1.00  0.00           C
ATOM   2233  C1B DPP   226       4.542  59.922  32.700  1.00  0.00           C
ATOM   2234  C2B DPP   226       6.092  58.022  36.300  1.00  0.00           C
ATOM   2235  C3B DPP   226       5.192  55.072  39.950  1.00  0.00           C
ATOM   2236  C4B DPP   226       6.442  52.572  43.200  1.00  0.00           C
ATOM   2237  NC3 DPP   227     107.792  67.572  20.550  1.00  0.00           N
ATOM   2238  PO4 DPP   227     102.892  65.572  21.900  1.00  0.00           P
ATOM   2239  GL1 DPP   227     104.242  61.922  23.900  1.00  0.00            
ATOM   2240  GL2 DPP   227     102.542  58.122  24.250  1.00  0.00            
ATOM   2241  C1A DPP   227     105.142  62.422  28.500  1.00  0.00           C
ATOM   2242  C2A DPP   227     107.092  59.972  31.500  1.00  0.00           C
ATOM   2243  C3A DPP   227     107.092  60.072  35.500  1.00  0.00           C
ATOM   2244  C4A DPP   227     106.692  60.672  39.450  1.00  0.00           C
ATOM   2245  C1B DPP   227     101.092  58.722  27.600  1.00  0.00           C
ATOM   2246  C2B DPP   227     101.842  60.522  31.900  1.00  0.00           C
ATOM   2247  C3B DPP   227     101.292  59.072  36.100  1.00  0.00           C
ATOM   2248  C4B DPP   227     102.742  57.522  39.800  1.00  0.00           C
ATOM   2249  NC3 DPP   228     191.992 169.322  27.650  1.00  0.00           N
ATOM   2250  PO4 DPP   228     189.842 168.622  30.900  1.00  0.00           P
ATOM   2251  GL1 DPP   228     189.092 166.472  33.800  1.00  0.00            
ATOM   2252  GL2 DPP   228     186.442 164.622  34.650  1.00  0.00            
ATOM   2253  C1A DPP   228     191.142 164.522  37.100  1.00  0.00           C
ATOM   2254  C2A DPP   228     195.442 165.972  39.150  1.00  0.00           C
ATOM   2255  C3A DPP   228     197.842 167.722  42.400  1.00  0.00           C
ATOM   2256  C4A DPP   228     202.392 166.872  43.100  1.00  0.00           C
ATOM   2257  C1B DPP   228     186.442 165.972  38.550  1.00  0.00           C
ATOM   2258  C2B DPP   228     188.792 167.072  41.550  1.00  0.00           C
ATOM   2259  C3B DPP   228     192.542 164.472  43.100  1.00  0.00           C
ATOM   2260  C4B DPP   228     194.842 165.372  46.000  1.00  0.00           C
ATOM   2261  NC3 DPP   229     207.642 140.522  24.500  1.00  0.00           N
ATOM   2262  PO4 DPP   229     203.242 142.722  24.850  1.00  0.00           P
ATOM   2263  GL1 DPP   229     201.642 144.422  28.500  1.00  0.00            
ATOM   2264  GL2 DPP   229     198.592 144.122  29.250  1.00  0.00            
ATOM   2265  C1A DPP   229     200.942 147.472  31.850  1.00  0.00           C
ATOM   2266  C2A DPP   229     202.292 148.172  36.100  1.00  0.00           C
ATOM   2267  C3A DPP   229     202.542 148.322  40.000  1.00  0.00           C
ATOM   2268  C4A DPP   229     204.542 148.922  43.600  1.00  0.00           C
ATOM   2269  C1B DPP   229     200.242 142.772  33.100  1.00  0.00           C
ATOM   2270  C2B DPP   229     199.342 140.922  36.050  1.00  0.00           C
ATOM   2271  C3B DPP   229     198.292 139.472  40.450  1.00  0.00           C
ATOM   2272  C4B DPP   229     196.142 136.422  42.400  1.00  0.00           C
ATOM   2273  NC3 DPP   230      71.792 106.522  24.000  1.00  0.00           N
ATOM   2274  PO4 DPP   230      73.792 110.522  23.900  1.00  0.00           P
ATOM   2275  GL1 DPP   230      74.942 108.872  27.700  1.00  0.00            
ATOM   2276  GL2 DPP   230      73.342 106.072  28.600  1.00  0.00            
ATOM   2277  C1A DPP   230      74.592 108.722  32.650  1.00  0.00           C
ATOM   2278  C2A DPP   230      73.442 106.822  36.050  1.00  0.00           C
ATOM   2279  C3A DPP   230      71.542 105.672  39.850  1.00  0.00           C
ATOM   2280  C4A DPP   230      68.242 105.372  42.750  1.00  0.00           C
ATOM   2281  C1B DPP   230      70.892 104.172  30.950  1.00  0.00           C
ATOM   2282  C2B DPP   230      69.492 104.122  34.850  1.00  0.00           C
ATOM   2283  C3B DPP   230      67.692 103.072  38.600  1.00  0.00           C
ATOM   2284  C4B DPP   230      66.592 100.822  43.350  1.00  0.00           C
ATOM   2285  NC3 DPP   231      78.742 134.472  25.100  1.00  0.00           N
ATOM   2286  PO4 DPP   231      80.992 131.622  27.050  1.00  0.00           P
ATOM   2287  GL1 DPP   231      80.292 133.222  30.500  1.00  0.00            
ATOM   2288  GL2 DPP   231      82.292 135.622  31.050  1.00  0.00            
ATOM   2289  C1A DPP   231      79.442 131.122  35.150  1.00  0.00           C
ATOM   2290  C2A DPP   231      80.542 131.372  38.900  1.00  0.00           C
ATOM   2291  C3A DPP   231      80.192 130.672  42.850  1.00  0.00           C
ATOM   2292  C4A DPP   231      79.842 132.722  47.000  1.00  0.00           C
ATOM   2293  C1B DPP   231      81.592 135.672  35.750  1.00  0.00           C
ATOM   2294  C2B DPP   231      80.792 136.422  39.450  1.00  0.00           C
ATOM   2295  C3B DPP   231      80.592 136.472  43.500  1.00  0.00           C
ATOM   2296  C4B DPP   231      79.842 138.972  48.050  1.00  0.00           C
ATOM   2297  NC3 DPP   232     168.842  28.072  32.750  1.00  0.00           N
ATOM   2298  PO4 DPP   232     169.592  23.272  34.500  1.00  0.00           P
ATOM   2299  GL1 DPP   232     167.942  26.422  37.550  1.00  0.00            
ATOM   2300  GL2 DPP   232     165.492  26.772  37.600  1.00  0.00            
ATOM   2301  C1A DPP   232     167.792  28.122  42.350  1.00  0.00           C
ATOM   2302  C2A DPP   232     166.442  25.472  45.900  1.00  0.00           C
ATOM   2303  C3A DPP   232     163.342  25.072  48.800  1.00  0.00           C
ATOM   2304  C4A DPP   232     161.092  26.872  52.950  1.00  0.00           C
ATOM   2305  C1B DPP   232     162.642  27.822  40.600  1.00  0.00           C
ATOM   2306  C2B DPP   232     159.992  27.872  44.900  1.00  0.00           C
ATOM   2307  C3B DPP   232     158.292  30.222  48.800  1.00  0.00           C
ATOM   2308  C4B DPP   232     159.942  33.472  51.350  1.00  0.00           C
ATOM   2309  NC3 DPP   233      42.442 156.272  21.600  1.00  0.00           N
ATOM   2310  PO4 DPP   233      42.142 157.072  26.050  1.00  0.00           P
ATOM   2311  GL1 DPP   233      42.342 157.172  30.450  1.00  0.00            
ATOM   2312  GL2 DPP   233      45.242 155.522  30.850  1.00  0.00            
ATOM   2313  C1A DPP   233      41.942 156.672  34.350  1.00  0.00           C
ATOM   2314  C2A DPP   233      42.542 157.022  38.250  1.00  0.00           C
ATOM   2315  C3A DPP   233      41.742 155.772  42.900  1.00  0.00           C
ATOM   2316  C4A DPP   233      42.792 156.622  47.900  1.00  0.00           C
ATOM   2317  C1B DPP   233      46.392 153.472  35.250  1.00  0.00           C
ATOM   2318  C2B DPP   233      46.242 153.272  40.050  1.00  0.00           C
ATOM   2319  C3B DPP   233      46.392 154.472  44.850  1.00  0.00           C
ATOM   2320  C4B DPP   233      48.242 159.172  47.100  1.00  0.00           C
ATOM   2321  NC3 DPP   234     183.392  75.172  30.100  1.00  0.00           N
ATOM   2322  PO4 DPP   234     185.192  71.422  29.300  1.00  0.00           P
ATOM   2323  GL1 DPP   234     187.742  72.822  32.750  1.00  0.00            
ATOM   2324  GL2 DPP   234     190.442  70.772  32.900  1.00  0.00            
ATOM   2325  C1A DPP   234     189.342  72.522  37.250  1.00  0.00           C
ATOM   2326  C2A DPP   234     188.992  72.372  41.450  1.00  0.00           C
ATOM   2327  C3A DPP   234     191.742  69.622  45.750  1.00  0.00           C
ATOM   2328  C4A DPP   234     194.942  70.222  47.700  1.00  0.00           C
ATOM   2329  C1B DPP   234     194.042  70.422  35.500  1.00  0.00           C
ATOM   2330  C2B DPP   234     197.142  72.372  37.700  1.00  0.00           C
ATOM   2331  C3B DPP   234     198.992  72.172  40.950  1.00  0.00           C
ATOM   2332  C4B DPP   234     200.642  72.422  45.150  1.00  0.00           C
ATOM   2333  NC3 DPP   235     152.692   9.522  24.650  1.00  0.00           N
ATOM   2334  PO4 DPP   235     150.192   6.272  23.950  1.00  0.00           P
ATOM   2335  GL1 DPP   235     147.242   7.072  27.400  1.00  0.00            
ATOM   2336  GL2 DPP   235     145.392   4.972  29.450  1.00  0.00            
ATOM   2337  C1A DPP   235     148.192   9.172  30.550  1.00  0.00           C
ATOM   2338  C2A DPP   235     150.242  12.472  31.100  1.00  0.00           C
ATOM   2339  C3A DPP   235     150.492  16.872  32.350  1.00  0.00           C
ATOM   2340  C4A DPP   235     150.242  20.822  32.750  1.00  0.00           C
ATOM   2341  C1B DPP   235     145.242   2.422  33.000  1.00  0.00           C
ATOM   2342  C2B DPP   235     142.142   2.472  35.600  1.00  0.00           C
ATOM   2343  C3B DPP   235     143.192   3.572  40.150  1.00  0.00           C
ATOM   2344  C4B DPP   235     145.042   6.972  42.300  1.00  0.00           C
ATOM   2345  NC3 DPP   236      11.842 158.122  21.250  1.00  0.00           N
ATOM   2346  PO4 DPP   236      11.292 159.072  26.300  1.00  0.00           P
ATOM   2347  GL1 DPP   236       9.742 158.872  30.800  1.00  0.00            
ATOM   2348  GL2 DPP   236       9.892 155.472  31.150  1.00  0.00            
ATOM   2349  C1A DPP   236       8.642 161.472  33.250  1.00  0.00           C
ATOM   2350  C2A DPP   236      10.242 162.772  35.650  1.00  0.00           C
ATOM   2351  C3A DPP   236      11.092 163.672  39.750  1.00  0.00           C
ATOM   2352  C4A DPP   236      13.292 165.172  43.050  1.00  0.00           C
ATOM   2353  C1B DPP   236      12.642 154.772  34.650  1.00  0.00           C
ATOM   2354  C2B DPP   236      13.992 155.372  38.550  1.00  0.00           C
ATOM   2355  C3B DPP   236      13.892 158.422  42.100  1.00  0.00           C
ATOM   2356  C4B DPP   236      13.142 159.972  46.500  1.00  0.00           C
ATOM   2357  NC3 DPP   237      36.242  98.922  63.800  1.00  0.00           N
ATOM   2358  PO4 DPP   237      32.592  97.172  62.600  1.00  0.00           P
ATOM   2359  GL1 DPP   237      32.792  96.022  58.750  1.00  0.00            
ATOM   2360  GL2 DPP   237      29.892  94.622  58.550  1.00  0.00            
ATOM   2361  C1A DPP   237      31.892  94.472  54.000  1.00  0.00           C
ATOM   2362  C2A DPP   237      30.042  95.522  50.250  1.00  0.00           C
ATOM   2363  C3A DPP   237      26.942  95.572  47.100  1.00  0.00           C
ATOM   2364  C4A DPP   237      25.742  92.822  42.900  1.00  0.00           C
ATOM   2365  C1B DPP   237      27.142  93.872  56.800  1.00  0.00           C
ATOM   2366  C2B DPP   237      25.592  94.422  52.900  1.00  0.00           C
ATOM   2367  C3B DPP   237      22.892  96.422  50.000  1.00  0.00           C
ATOM   2368  C4B DPP   237      21.292  94.872  46.000  1.00  0.00           C
ATOM   2369  NC3 DPP   238      39.642 139.772  76.700  1.00  0.00           N
ATOM   2370  PO4 DPP   238      41.792 139.772  71.950  1.00  0.00           P
ATOM   2371  GL1 DPP   238      40.442 141.422  67.650  1.00  0.00            
ATOM   2372  GL2 DPP   238      38.192 141.672  64.500  1.00  0.00            
ATOM   2373  C1A DPP   238      42.242 144.572  64.800  1.00  0.00           C
ATOM   2374  C2A DPP   238      42.392 144.422  60.150  1.00  0.00           C
ATOM   2375  C3A DPP   238      41.492 141.722  57.000  1.00  0.00           C
ATOM   2376  C4A DPP   238      40.642 140.972  52.900  1.00  0.00           C
ATOM   2377  C1B DPP   238      36.592 143.672  60.500  1.00  0.00           C
ATOM   2378  C2B DPP   238      35.492 144.272  55.650  1.00  0.00           C
ATOM   2379  C3B DPP   238      38.092 145.822  51.600  1.00  0.00           C
ATOM   2380  C4B DPP   238      36.942 142.972  49.400  1.00  0.00           C
ATOM   2381  NC3 DPP   239     101.042  47.172  62.300  1.00  0.00           N
ATOM   2382  PO4 DPP   239     105.142  47.922  60.900  1.00  0.00           P
ATOM   2383  GL1 DPP   239     106.942  50.272  57.600  1.00  0.00            
ATOM   2384  GL2 DPP   239     106.292  48.172  54.850  1.00  0.00            
ATOM   2385  C1A DPP   239     108.692  54.422  54.950  1.00  0.00           C
ATOM   2386  C2A DPP   239     109.492  55.772  50.000  1.00  0.00           C
ATOM   2387  C3A DPP   239     110.642  55.122  45.600  1.00  0.00           C
ATOM   2388  C4A DPP   239     110.842  52.422  42.200  1.00  0.00           C
ATOM   2389  C1B DPP   239     106.942  50.222  52.950  1.00  0.00           C
ATOM   2390  C2B DPP   239     107.392  50.672  49.850  1.00  0.00           C
ATOM   2391  C3B DPP   239     106.792  50.972  45.750  1.00  0.00           C
ATOM   2392  C4B DPP   239     106.892  48.822  42.000  1.00  0.00           C
ATOM   2393  NC3 DPP   240     167.692 167.872  66.950  1.00  0.00           N
ATOM   2394  PO4 DPP   240     171.342 166.572  65.250  1.00  0.00           P
ATOM   2395  GL1 DPP   240     171.242 167.822  61.600  1.00  0.00            
ATOM   2396  GL2 DPP   240     169.692 166.472  59.250  1.00  0.00            
ATOM   2397  C1A DPP   240     171.442 170.372  57.600  1.00  0.00           C
ATOM   2398  C2A DPP   240     173.892 174.022  56.050  1.00  0.00           C
ATOM   2399  C3A DPP   240     174.192 176.822  52.650  1.00  0.00           C
ATOM   2400  C4A DPP   240     176.442 180.472  51.200  1.00  0.00           C
ATOM   2401  C1B DPP   240     171.842 162.422  57.650  1.00  0.00           C
ATOM   2402  C2B DPP   240     170.892 162.072  52.800  1.00  0.00           C
ATOM   2403  C3B DPP   240     170.592 161.022  48.200  1.00  0.00           C
ATOM   2404  C4B DPP   240     168.092 160.922  44.650  1.00  0.00           C
ATOM   2405  NC3 DPP   241     126.592   7.972  61.200  1.00  0.00           N
ATOM   2406  PO4 DPP   241     125.092  12.572  60.250  1.00  0.00           P
ATOM   2407  GL1 DPP   241     126.392  10.272  56.500  1.00  0.00            
ATOM   2408  GL2 DPP   241     129.142  10.472  55.400  1.00  0.00            
ATOM   2409  C1A DPP   241     124.442   8.822  52.900  1.00  0.00           C
ATOM   2410  C2A DPP   241     125.742   7.722  48.100  1.00  0.00           C
ATOM   2411  C3A DPP   241     125.042   6.022  43.650  1.00  0.00           C
ATOM   2412  C4A DPP   241     123.542   4.472  38.650  1.00  0.00           C
ATOM   2413  C1B DPP   241     129.442  10.572  51.250  1.00  0.00           C
ATOM   2414  C2B DPP   241     130.192  10.472  47.300  1.00  0.00           C
ATOM   2415  C3B DPP   241     131.442  12.072  43.200  1.00  0.00           C
ATOM   2416  C4B DPP   241     132.292  15.122  40.050  1.00  0.00           C
ATOM   2417  NC3 DPP   242      11.642 112.772  65.500  1.00  0.00           N
ATOM   2418  PO4 DPP   242      14.792 111.222  64.400  1.00  0.00           P
ATOM   2419  GL1 DPP   242      14.092 107.422  62.450  1.00  0.00            
ATOM   2420  GL2 DPP   242      15.792 105.422  63.350  1.00  0.00            
ATOM   2421  C1A DPP   242      14.092 105.972  57.350  1.00  0.00           C
ATOM   2422  C2A DPP   242      14.692 105.722  53.200  1.00  0.00           C
ATOM   2423  C3A DPP   242      12.792 108.372  50.600  1.00  0.00           C
ATOM   2424  C4A DPP   242      12.992 109.422  46.650  1.00  0.00           C
ATOM   2425  C1B DPP   242      18.742 104.672  59.600  1.00  0.00           C
ATOM   2426  C2B DPP   242      18.992 103.972  55.450  1.00  0.00           C
ATOM   2427  C3B DPP   242      18.992 106.572  51.300  1.00  0.00           C
ATOM   2428  C4B DPP   242      17.342 109.372  49.500  1.00  0.00           C
ATOM   2429  NC3 DPP   243      56.592 148.072  66.700  1.00  0.00           N
ATOM   2430  PO4 DPP   243      59.642 144.972  65.400  1.00  0.00           P
ATOM   2431  GL1 DPP   243      59.592 146.972  62.300  1.00  0.00            
ATOM   2432  GL2 DPP   243      59.342 144.672  60.150  1.00  0.00            
ATOM   2433  C1A DPP   243      61.842 148.822  58.000  1.00  0.00           C
ATOM   2434  C2A DPP   243      63.142 150.122  54.000  1.00  0.00           C
ATOM   2435  C3A DPP   243      65.192 150.422  49.800  1.00  0.00           C
ATOM   2436  C4A DPP   243      64.692 150.722  45.800  1.00  0.00           C
ATOM   2437  C1B DPP   243      59.092 144.572  57.200  1.00  0.00           C
ATOM   2438  C2B DPP   243      61.892 145.172  53.850  1.00  0.00           C
ATOM   2439  C3B DPP   243      64.742 142.122  50.850  1.00  0.00           C
ATOM   2440  C4B DPP   243      65.542 141.372  46.250  1.00  0.00           C
ATOM   2441  NC3 DPP   244     142.942 204.872  22.250  1.00  0.00           N
ATOM   2442  PO4 DPP   244     142.742 202.122  26.100  1.00  0.00           P
ATOM   2443  GL1 DPP   244     140.692 200.322  30.400  1.00  0.00            
ATOM   2444  GL2 DPP   244     143.242 198.572  32.650  1.00  0.00            
ATOM   2445  C1A DPP   244     139.892 202.272  34.500  1.00  0.00           C
ATOM   2446  C2A DPP   244     141.592 204.172  38.650  1.00  0.00           C
ATOM   2447  C3A DPP   244     143.592 207.572  40.800  1.00  0.00           C
ATOM   2448  C4A DPP   244     144.442 211.672  42.500  1.00  0.00           C
ATOM   2449  C1B DPP   244     141.942 198.422  37.550  1.00  0.00           C
ATOM   2450  C2B DPP   244     138.292 199.072  39.650  1.00  0.00           C
ATOM   2451  C3B DPP   244     138.092 203.322  42.400  1.00  0.00           C
ATOM   2452  C4B DPP   244     136.142 206.522  40.550  1.00  0.00           C
ATOM   2453  NC3 DPP   245     139.542  81.922  31.650  1.00  0.00           N
ATOM   2454  PO4 DPP   245     140.942  77.872  31.100  1.00  0.00           P
ATOM   2455  GL1 DPP   245     142.192  76.372  33.800  1.00  0.00            
ATOM   2456  GL2 DPP   245     145.292  76.722  34.950  1.00  0.00            
ATOM   2457  C1A DPP   245     141.492  75.322  38.250  1.00  0.00           C
ATOM   2458  C2A DPP   245     140.742  72.972  41.950  1.00  0.00           C
ATOM   2459  C3A DPP   245     141.992  74.422  45.350  1.00  0.00           C
ATOM   2460  C4A DPP   245     142.342  76.722  49.500  1.00  0.00           C
ATOM   2461  C1B DPP   245     146.192  76.272  39.150  1.00  0.00           C
ATOM   2462  C2B DPP   245     146.442  77.872  44.300  1.00  0.00           C
ATOM   2463  C3B DPP   245     146.992  76.172  49.200  1.00  0.00           C
ATOM   2464  C4B DPP   245     148.842  78.122  53.600  1.00  0.00           C
ATOM   2465  NC3 DPP   246      69.842 159.572  22.350  1.00  0.00           N
ATOM   2466  PO4 DPP   246      67.692 157.972  25.600  1.00  0.00           P
ATOM   2467  GL1 DPP   246      69.042 159.372  29.800  1.00  0.00            
ATOM   2468  GL2 DPP   246      72.292 160.122  30.250  1.00  0.00            
ATOM   2469  C1A DPP   246      69.092 158.822  34.950  1.00  0.00           C
ATOM   2470  C2A DPP   246      70.142 156.772  39.700  1.00  0.00           C
ATOM   2471  C3A DPP   246      71.392 156.072  44.450  1.00  0.00           C
ATOM   2472  C4A DPP   246      72.642 155.222  47.750  1.00  0.00           C
ATOM   2473  C1B DPP   246      72.592 162.672  34.150  1.00  0.00           C
ATOM   2474  C2B DPP   246      73.592 160.672  36.850  1.00  0.00           C
ATOM   2475  C3B DPP   246      74.492 159.122  40.250  1.00  0.00           C
ATOM   2476  C4B DPP   246      75.892 159.472  44.700  1.00  0.00           C
ATOM   2477  NC3 DPP   247     131.492 135.772  27.700  1.00  0.00           N
ATOM   2478  PO4 DPP   247     133.192 131.872  26.600  1.00  0.00           P
ATOM   2479  GL1 DPP   247     136.142 134.222  29.850  1.00  0.00            
ATOM   2480  GL2 DPP   247     134.392 137.472  30.850  1.00  0.00            
ATOM   2481  C1A DPP   247     137.442 135.022  34.400  1.00  0.00           C
ATOM   2482  C2A DPP   247     138.242 134.122  38.100  1.00  0.00           C
ATOM   2483  C3A DPP   247     139.142 134.572  43.000  1.00  0.00           C
ATOM   2484  C4A DPP   247     136.192 131.322  46.150  1.00  0.00           C
ATOM   2485  C1B DPP   247     133.242 138.522  34.600  1.00  0.00           C
ATOM   2486  C2B DPP   247     134.442 137.922  37.700  1.00  0.00           C
ATOM   2487  C3B DPP   247     134.842 139.522  41.150  1.00  0.00           C
ATOM   2488  C4B DPP   247     137.942 140.222  44.000  1.00  0.00           C
ATOM   2489  NC3 DPP   248     120.292 184.572  28.100  1.00  0.00           N
ATOM   2490  PO4 DPP   248     122.692 181.472  26.300  1.00  0.00           P
ATOM   2491  GL1 DPP   248     125.192 181.772  29.850  1.00  0.00            
ATOM   2492  GL2 DPP   248     123.692 184.722  32.100  1.00  0.00            
ATOM   2493  C1A DPP   248     128.492 183.072  33.750  1.00  0.00           C
ATOM   2494  C2A DPP   248     126.792 183.172  38.600  1.00  0.00           C
ATOM   2495  C3A DPP   248     126.342 185.122  42.900  1.00  0.00           C
ATOM   2496  C4A DPP   248     128.992 187.522  45.750  1.00  0.00           C
ATOM   2497  C1B DPP   248     122.792 183.122  36.050  1.00  0.00           C
ATOM   2498  C2B DPP   248     121.392 182.472  40.200  1.00  0.00           C
ATOM   2499  C3B DPP   248     120.992 182.572  44.400  1.00  0.00           C
ATOM   2500  C4B DPP   248     122.942 185.222  47.300  1.00  0.00           C
ATOM   2501  NC3 DPP   249      32.092 122.522  13.450  1.00  0.00           N
ATOM   2502  PO4 DPP   249      34.042 123.772  17.400  1.00  0.00           P
ATOM   2503  GL1 DPP   249      35.992 125.172  22.000  1.00  0.00            
ATOM   2504  GL2 DPP   249      36.892 122.572  24.300  1.00  0.00            
ATOM   2505  C1A DPP   249      38.892 127.572  25.250  1.00  0.00           C
ATOM   2506  C2A DPP   249      42.042 124.172  28.350  1.00  0.00           C
ATOM   2507  C3A DPP   249      45.392 122.572  31.250  1.00  0.00           C
ATOM   2508  C4A DPP   249      48.892 118.972  30.350  1.00  0.00           C
ATOM   2509  C1B DPP   249      36.842 122.922  28.800  1.00  0.00           C
ATOM   2510  C2B DPP   249      37.192 125.172  32.450  1.00  0.00           C
ATOM   2511  C3B DPP   249      35.692 127.222  36.150  1.00  0.00           C
ATOM   2512  C4B DPP   249      32.892 129.122  40.400  1.00  0.00           C
ATOM   2513  NC3 DPP   250      12.492  66.022  19.750  1.00  0.00           N
ATOM   2514  PO4 DPP   250       9.242  63.372  19.350  1.00  0.00           P
ATOM   2515  GL1 DPP   250      10.642  62.772  22.750  1.00  0.00            
ATOM   2516  GL2 DPP   250       9.892  61.822  24.500  1.00  0.00            
ATOM   2517  C1A DPP   250      15.042  60.922  24.450  1.00  0.00           C
ATOM   2518  C2A DPP   250      17.592  61.522  28.800  1.00  0.00           C
ATOM   2519  C3A DPP   250      19.942  61.222  32.750  1.00  0.00           C
ATOM   2520  C4A DPP   250      21.742  62.922  36.350  1.00  0.00           C
ATOM   2521  C1B DPP   250      13.042  64.422  26.900  1.00  0.00           C
ATOM   2522  C2B DPP   250      12.742  65.622  31.350  1.00  0.00           C
ATOM   2523  C3B DPP   250      12.342  65.472  36.050  1.00  0.00           C
ATOM   2524  C4B DPP   250      14.142  66.072  39.350  1.00  0.00           C
ATOM   2525  NC3 DPP   251     189.892  48.222  30.650  1.00  0.00           N
ATOM   2526  PO4 DPP   251     193.442  50.772  29.350  1.00  0.00           P
ATOM   2527  GL1 DPP   251     194.692  48.272  33.200  1.00  0.00            
ATOM   2528  GL2 DPP   251     195.942  45.322  34.700  1.00  0.00            
ATOM   2529  C1A DPP   251     194.892  49.022  37.450  1.00  0.00           C
ATOM   2530  C2A DPP   251     195.592  47.972  41.500  1.00  0.00           C
ATOM   2531  C3A DPP   251     193.492  44.072  44.450  1.00  0.00           C
ATOM   2532  C4A DPP   251     192.042  42.072  47.350  1.00  0.00           C
ATOM   2533  C1B DPP   251     194.542  43.972  38.200  1.00  0.00           C
ATOM   2534  C2B DPP   251     198.142  43.772  42.150  1.00  0.00           C
ATOM   2535  C3B DPP   251     199.592  45.872  45.450  1.00  0.00           C
ATOM   2536  C4B DPP   251     200.742  47.672  48.450  1.00  0.00           C
ATOM   2537  NC3 DPP   252      62.792  89.472  23.450  1.00  0.00           N
ATOM   2538  PO4 DPP   252      63.742  93.722  21.000  1.00  0.00           P
ATOM   2539  GL1 DPP   252      62.492  94.272  25.200  1.00  0.00            
ATOM   2540  GL2 DPP   252      62.342  91.922  27.550  1.00  0.00            
ATOM   2541  C1A DPP   252      61.492  96.172  30.250  1.00  0.00           C
ATOM   2542  C2A DPP   252      60.842  95.772  34.450  1.00  0.00           C
ATOM   2543  C3A DPP   252      59.442  96.572  37.600  1.00  0.00           C
ATOM   2544  C4A DPP   252      59.492  94.872  40.299  1.00  0.00           C
ATOM   2545  C1B DPP   252      60.992  91.522  31.800  1.00  0.00           C
ATOM   2546  C2B DPP   252      60.492  89.922  35.150  1.00  0.00           C
ATOM   2547  C3B DPP   252      59.742  86.072  38.100  1.00  0.00           C
ATOM   2548  C4B DPP   252      56.042  85.872  41.650  1.00  0.00           C
ATOM   2549  NC3 DPP   253     153.392  54.772  21.450  1.00  0.00           N
ATOM   2550  PO4 DPP   253     149.842  53.222  24.250  1.00  0.00           P
ATOM   2551  GL1 DPP   253     147.092  52.022  27.350  1.00  0.00            
ATOM   2552  GL2 DPP   253     148.692  49.022  28.400  1.00  0.00            
ATOM   2553  C1A DPP   253     144.192  53.172  30.650  1.00  0.00           C
ATOM   2554  C2A DPP   253     139.742  54.672  31.700  1.00  0.00           C
ATOM   2555  C3A DPP   253     135.392  54.472  33.650  1.00  0.00           C
ATOM   2556  C4A DPP   253     135.792  53.072  36.850  1.00  0.00           C
ATOM   2557  C1B DPP   253     148.492  50.922  32.150  1.00  0.00           C
ATOM   2558  C2B DPP   253     146.042  52.072  36.400  1.00  0.00           C
ATOM   2559  C3B DPP   253     144.892  54.172  39.400  1.00  0.00           C
ATOM   2560  C4B DPP   253     142.292  57.622  42.100  1.00  0.00           C
ATOM   2561  NC3 DPP   254     171.242 121.222  26.350  1.00  0.00           N
ATOM   2562  PO4 DPP   254     174.642 118.322  26.250  1.00  0.00           P
ATOM   2563  GL1 DPP   254     175.692 119.222  29.750  1.00  0.00            
ATOM   2564  GL2 DPP   254     178.392 121.872  30.500  1.00  0.00            
ATOM   2565  C1A DPP   254     174.092 118.472  33.600  1.00  0.00           C
ATOM   2566  C2A DPP   254     174.642 117.172  37.950  1.00  0.00           C
ATOM   2567  C3A DPP   254     174.892 117.522  42.850  1.00  0.00           C
ATOM   2568  C4A DPP   254     177.192 114.922  44.550  1.00  0.00           C
ATOM   2569  C1B DPP   254     178.142 120.672  34.650  1.00  0.00           C
ATOM   2570  C2B DPP   254     178.542 119.672  39.050  1.00  0.00           C
ATOM   2571  C3B DPP   254     179.542 121.122  43.250  1.00  0.00           C
ATOM   2572  C4B DPP   254     180.692 124.622  46.200  1.00  0.00           C
ATOM   2573  NC3 DPP   255     106.292  91.472  26.300  1.00  0.00           N
ATOM   2574  PO4 DPP   255     104.192  87.772  25.600  1.00  0.00           P
ATOM   2575  GL1 DPP   255     105.342  88.522  30.500  1.00  0.00            
ATOM   2576  GL2 DPP   255     106.742  85.322  30.000  1.00  0.00            
ATOM   2577  C1A DPP   255     106.292  87.772  34.550  1.00  0.00           C
ATOM   2578  C2A DPP   255     105.092  87.622  38.450  1.00  0.00           C
ATOM   2579  C3A DPP   255     102.992  86.172  42.750  1.00  0.00           C
ATOM   2580  C4A DPP   255     101.142  84.572  46.900  1.00  0.00           C
ATOM   2581  C1B DPP   255     106.942  81.272  32.850  1.00  0.00           C
ATOM   2582  C2B DPP   255     106.842  78.672  36.650  1.00  0.00           C
ATOM   2583  C3B DPP   255     106.492  76.272  38.650  1.00  0.00           C
ATOM   2584  C4B DPP   255     103.592  75.322  41.500  1.00  0.00           C
ATOM   2585  NC3 DPP   256      71.692  72.622  15.750  1.00  0.00           N
ATOM   2586  PO4 DPP   256      69.542  73.572  17.650  1.00  0.00           P
ATOM   2587  GL1 DPP   256      70.642  70.522  20.850  1.00  0.00            
ATOM   2588  GL2 DPP   256      69.742  67.872  20.550  1.00  0.00            
ATOM   2589  C1A DPP   256      72.142  70.422  24.400  1.00  0.00           C
ATOM   2590  C2A DPP   256      73.842  67.522  27.250  1.00  0.00           C
ATOM   2591  C3A DPP   256      78.192  68.822  28.600  1.00  0.00           C
ATOM   2592  C4A DPP   256      81.642  69.672  32.050  1.00  0.00           C
ATOM   2593  C1B DPP   256      65.442  67.672  20.700  1.00  0.00           C
ATOM   2594  C2B DPP   256      61.892  66.672  23.950  1.00  0.00           C
ATOM   2595  C3B DPP   256      61.392  66.022  27.850  1.00  0.00           C
ATOM   2596  C4B DPP   256      58.192  64.672  30.600  1.00  0.00           C
ATOM   2597  NC3 DPP   257     192.242  26.122  35.550  1.00  0.00           N
ATOM   2598  PO4 DPP   257     195.742  26.122  36.500  1.00  0.00           P
ATOM   2599  GL1 DPP   257     193.492  27.722  39.750  1.00  0.00            
ATOM   2600  GL2 DPP   257     194.742  31.472  40.800  1.00  0.00            
ATOM   2601  C1A DPP   257     191.542  28.072  43.100  1.00  0.00           C
ATOM   2602  C2A DPP   257     192.342  27.172  47.600  1.00  0.00           C
ATOM   2603  C3A DPP   257     191.442  28.822  51.100  1.00  0.00           C
ATOM   2604  C4A DPP   257     189.592  27.372  53.500  1.00  0.00           C
ATOM   2605  C1B DPP   257     195.642  29.972  44.550  1.00  0.00           C
ATOM   2606  C2B DPP   257     195.892  30.372  48.950  1.00  0.00           C
ATOM   2607  C3B DPP   257     198.042  33.622  50.550  1.00  0.00           C
ATOM   2608  C4B DPP   257     200.442  37.722  49.750  1.00  0.00           C
ATOM   2609  NC3 DPP   258      72.192 113.422  28.400  1.00  0.00           N
ATOM   2610  PO4 DPP   258      70.992 118.622  27.050  1.00  0.00           P
ATOM   2611  GL1 DPP   258      68.292 116.322  29.800  1.00  0.00            
ATOM   2612  GL2 DPP   258      67.942 114.372  31.200  1.00  0.00            
ATOM   2613  C1A DPP   258      68.642 116.172  35.950  1.00  0.00           C
ATOM   2614  C2A DPP   258      70.692 116.572  39.050  1.00  0.00           C
ATOM   2615  C3A DPP   258      71.892 118.322  43.300  1.00  0.00           C
ATOM   2616  C4A DPP   258      73.842 120.322  46.250  1.00  0.00           C
ATOM   2617  C1B DPP   258      64.492 112.322  33.200  1.00  0.00           C
ATOM   2618  C2B DPP   258      63.042 110.572  37.100  1.00  0.00           C
ATOM   2619  C3B DPP   258      60.842 110.822  41.150  1.00  0.00           C
ATOM   2620  C4B DPP   258      60.092 108.622  44.050  1.00  0.00           C
ATOM   2621  NC3 DPP   259     159.542 110.272  25.600  1.00  0.00           N
ATOM   2622  PO4 DPP   259     162.392 107.322  26.750  1.00  0.00           P
ATOM   2623  GL1 DPP   259     164.192 108.672  30.750  1.00  0.00            
ATOM   2624  GL2 DPP   259     167.942 110.122  31.250  1.00  0.00            
ATOM   2625  C1A DPP   259     164.142 108.272  34.600  1.00  0.00           C
ATOM   2626  C2A DPP   259     165.892 108.422  38.850  1.00  0.00           C
ATOM   2627  C3A DPP   259     168.992 109.822  41.800  1.00  0.00           C
ATOM   2628  C4A DPP   259     170.142 111.972  45.600  1.00  0.00           C
ATOM   2629  C1B DPP   259     169.292 109.872  35.550  1.00  0.00           C
ATOM   2630  C2B DPP   259     172.142 111.672  38.350  1.00  0.00           C
ATOM   2631  C3B DPP   259     170.592 114.822  40.650  1.00  0.00           C
ATOM   2632  C4B DPP   259     168.042 116.172  44.000  1.00  0.00           C
ATOM   2633  NC3 DPP   260      89.792  59.222  56.650  1.00  0.00           N
ATOM   2634  PO4 DPP   260      89.542  55.122  55.650  1.00  0.00           P
ATOM   2635  GL1 DPP   260      87.592  57.222  52.200  1.00  0.00            
ATOM   2636  GL2 DPP   260      84.092  56.022  50.750  1.00  0.00            
ATOM   2637  C1A DPP   260      88.742  58.922  47.800  1.00  0.00           C
ATOM   2638  C2A DPP   260      90.792  61.372  43.550  1.00  0.00           C
ATOM   2639  C3A DPP   260      93.342  61.072  40.050  1.00  0.00           C
ATOM   2640  C4A DPP   260      96.692  61.972  36.500  1.00  0.00           C
ATOM   2641  C1B DPP   260      83.892  55.872  45.900  1.00  0.00           C
ATOM   2642  C2B DPP   260      86.242  55.722  41.850  1.00  0.00           C
ATOM   2643  C3B DPP   260      86.392  53.772  38.600  1.00  0.00           C
ATOM   2644  C4B DPP   260      87.692  54.872  35.450  1.00  0.00           C
ATOM   2645  NC3 DPP   261     123.542  27.472  58.850  1.00  0.00           N
ATOM   2646  PO4 DPP   261     127.342  28.772  60.100  1.00  0.00           P
ATOM   2647  GL1 DPP   261     130.492  28.922  56.900  1.00  0.00            
ATOM   2648  GL2 DPP   261     132.292  25.872  57.000  1.00  0.00            
ATOM   2649  C1A DPP   261     130.142  31.172  52.850  1.00  0.00           C
ATOM   2650  C2A DPP   261     131.442  33.872  49.500  1.00  0.00           C
ATOM   2651  C3A DPP   261     130.492  36.322  46.100  1.00  0.00           C
ATOM   2652  C4A DPP   261     132.042  36.872  42.050  1.00  0.00           C
ATOM   2653  C1B DPP   261     132.992  26.222  52.400  1.00  0.00           C
ATOM   2654  C2B DPP   261     131.492  28.622  48.950  1.00  0.00           C
ATOM   2655  C3B DPP   261     134.142  28.072  46.000  1.00  0.00           C
ATOM   2656  C4B DPP   261     135.842  28.822  41.700  1.00  0.00           C
ATOM   2657  NC3 DPP   262     135.542   7.322  65.650  1.00  0.00           N
ATOM   2658  PO4 DPP   262     134.792  12.472  64.050  1.00  0.00           P
ATOM   2659  GL1 DPP   262     138.442  10.822  60.600  1.00  0.00            
ATOM   2660  GL2 DPP   262     141.892  11.872  60.200  1.00  0.00            
ATOM   2661  C1A DPP   262     137.542  10.172  57.050  1.00  0.00           C
ATOM   2662  C2A DPP   262     139.842   9.272  53.900  1.00  0.00           C
ATOM   2663  C3A DPP   262     143.392   7.022  52.900  1.00  0.00           C
ATOM   2664  C4A DPP   262     146.542   4.122  50.000  1.00  0.00           C
ATOM   2665  C1B DPP   262     143.842  11.722  56.500  1.00  0.00           C
ATOM   2666  C2B DPP   262     145.892  11.522  53.250  1.00  0.00           C
ATOM   2667  C3B DPP   262     149.392   9.122  50.650  1.00  0.00           C
ATOM   2668  C4B DPP   262     151.942  10.322  47.400  1.00  0.00           C
ATOM   2669  NC3 DPP   263     120.042  45.322  63.500  1.00  0.00           N
ATOM   2670  PO4 DPP   263     121.842  41.172  62.450  1.00  0.00           P
ATOM   2671  GL1 DPP   263     123.542  42.122  58.300  1.00  0.00            
ATOM   2672  GL2 DPP   263     124.192  44.322  59.850  1.00  0.00            
ATOM   2673  C1A DPP   263     124.442  39.772  54.800  1.00  0.00           C
ATOM   2674  C2A DPP   263     122.642  37.722  50.700  1.00  0.00           C
ATOM   2675  C3A DPP   263     120.392  36.222  46.800  1.00  0.00           C
ATOM   2676  C4A DPP   263     116.192  33.672  45.800  1.00  0.00           C
ATOM   2677  C1B DPP   263     125.092  46.772  56.050  1.00  0.00           C
ATOM   2678  C2B DPP   263     126.742  47.772  52.050  1.00  0.00           C
ATOM   2679  C3B DPP   263     126.992  48.272  48.700  1.00  0.00           C
ATOM   2680  C4B DPP   263     125.642  49.372  45.400  1.00  0.00           C
ATOM   2681  NC3 DPP   264     120.042 161.322  71.350  1.00  0.00           N
ATOM   2682  PO4 DPP   264     119.492 162.522  67.800  1.00  0.00           P
ATOM   2683  GL1 DPP   264     118.842 163.072  62.500  1.00  0.00            
ATOM   2684  GL2 DPP   264     119.892 165.022  60.950  1.00  0.00            
ATOM   2685  C1A DPP   264     118.992 159.672  59.500  1.00  0.00           C
ATOM   2686  C2A DPP   264     120.142 159.422  55.050  1.00  0.00           C
ATOM   2687  C3A DPP   264     119.992 159.772  50.900  1.00  0.00           C
ATOM   2688  C4A DPP   264     118.692 157.622  47.300  1.00  0.00           C
ATOM   2689  C1B DPP   264     121.842 164.322  57.850  1.00  0.00           C
ATOM   2690  C2B DPP   264     123.342 164.272  53.350  1.00  0.00           C
ATOM   2691  C3B DPP   264     123.242 163.222  49.050  1.00  0.00           C
ATOM   2692  C4B DPP   264     123.692 160.522  45.800  1.00  0.00           C
ATOM   2693  NC3 DPP   265     131.042   9.422  67.350  1.00  0.00           N
ATOM   2694  PO4 DPP   265     130.692   7.222  63.950  1.00  0.00           P
ATOM   2695  GL1 DPP   265     134.192   7.422  60.400  1.00  0.00            
ATOM   2696  GL2 DPP   265     136.642   5.922  60.950  1.00  0.00            
ATOM   2697  C1A DPP   265     133.442   7.622  56.250  1.00  0.00           C
ATOM   2698  C2A DPP   265     135.942   5.822  52.700  1.00  0.00           C
ATOM   2699  C3A DPP   265     138.442   7.422  49.400  1.00  0.00           C
ATOM   2700  C4A DPP   265     141.192   9.022  45.350  1.00  0.00           C
ATOM   2701  C1B DPP   265     138.592   4.972  56.800  1.00  0.00           C
ATOM   2702  C2B DPP   265     139.892   2.772  53.000  1.00  0.00           C
ATOM   2703  C3B DPP   265     138.992   1.622  49.150  1.00  0.00           C
ATOM   2704  C4B DPP   265     140.592   1.722  44.600  1.00  0.00           C
ATOM   2705  NC3 DPP   266       5.992 153.372  68.100  1.00  0.00           N
ATOM   2706  PO4 DPP   266       1.892 152.722  67.250  1.00  0.00           P
ATOM   2707  GL1 DPP   266       1.292 151.922  64.050  1.00  0.00            
ATOM   2708  GL2 DPP   266       1.392 153.722  61.600  1.00  0.00            
ATOM   2709  C1A DPP   266       0.792 148.872  60.000  1.00  0.00           C
ATOM   2710  C2A DPP   266       3.692 145.722  57.350  1.00  0.00           C
ATOM   2711  C3A DPP   266       2.442 145.622  53.550  1.00  0.00           C
ATOM   2712  C4A DPP   266       1.592 148.722  50.200  1.00  0.00           C
ATOM   2713  C1B DPP   266      -0.008 154.172  57.850  1.00  0.00           C
ATOM   2714  C2B DPP   266      -1.508 152.872  53.450  1.00  0.00           C
ATOM   2715  C3B DPP   266      -3.858 153.122  50.000  1.00  0.00           C
ATOM   2716  C4B DPP   266      -7.608 154.022  48.350  1.00  0.00           C
ATOM   2717  NC3 DPP   267      33.742  66.572  15.500  1.00  0.00           N
ATOM   2718  PO4 DPP   267      31.792  70.122  15.500  1.00  0.00           P
ATOM   2719  GL1 DPP   267      34.042  70.372  19.200  1.00  0.00            
ATOM   2720  GL2 DPP   267      35.242  66.922  20.300  1.00  0.00            
ATOM   2721  C1A DPP   267      35.142  72.022  23.600  1.00  0.00           C
ATOM   2722  C2A DPP   267      36.792  74.472  26.950  1.00  0.00           C
ATOM   2723  C3A DPP   267      38.892  76.172  30.000  1.00  0.00           C
ATOM   2724  C4A DPP   267      43.092  79.622  30.350  1.00  0.00           C
ATOM   2725  C1B DPP   267      31.042  67.622  22.450  1.00  0.00           C
ATOM   2726  C2B DPP   267      29.342  66.122  25.900  1.00  0.00           C
ATOM   2727  C3B DPP   267      27.342  64.672  29.750  1.00  0.00           C
ATOM   2728  C4B DPP   267      26.942  64.722  33.850  1.00  0.00           C
ATOM   2729  NC3 DPP   268     108.042  83.272  24.850  1.00  0.00           N
ATOM   2730  PO4 DPP   268     113.442  84.772  24.550  1.00  0.00           P
ATOM   2731  GL1 DPP   268     114.042  85.372  29.300  1.00  0.00            
ATOM   2732  GL2 DPP   268     111.592  85.822  31.350  1.00  0.00            
ATOM   2733  C1A DPP   268     115.542  82.572  32.700  1.00  0.00           C
ATOM   2734  C2A DPP   268     114.392  81.322  35.850  1.00  0.00           C
ATOM   2735  C3A DPP   268     113.592  82.772  40.000  1.00  0.00           C
ATOM   2736  C4A DPP   268     111.192  83.972  43.350  1.00  0.00           C
ATOM   2737  C1B DPP   268     110.742  84.622  35.500  1.00  0.00           C
ATOM   2738  C2B DPP   268     107.842  83.472  38.250  1.00  0.00           C
ATOM   2739  C3B DPP   268     107.342  80.372  41.750  1.00  0.00           C
ATOM   2740  C4B DPP   268     107.992  76.322  43.400  1.00  0.00           C
ATOM   2741  NC3 DPP   269      50.442  31.272  51.650  1.00  0.00           N
ATOM   2742  PO4 DPP   269      55.592  30.322  51.000  1.00  0.00           P
ATOM   2743  GL1 DPP   269      55.842  30.722  46.900  1.00  0.00            
ATOM   2744  GL2 DPP   269      52.892  30.522  47.000  1.00  0.00            
ATOM   2745  C1A DPP   269      56.342  28.122  43.250  1.00  0.00           C
ATOM   2746  C2A DPP   269      56.092  27.822  38.900  1.00  0.00           C
ATOM   2747  C3A DPP   269      54.142  26.922  35.750  1.00  0.00           C
ATOM   2748  C4A DPP   269      56.442  25.122  31.450  1.00  0.00           C
ATOM   2749  C1B DPP   269      51.442  30.372  42.750  1.00  0.00           C
ATOM   2750  C2B DPP   269      50.192  28.272  39.600  1.00  0.00           C
ATOM   2751  C3B DPP   269      48.792  25.422  37.200  1.00  0.00           C
ATOM   2752  C4B DPP   269      46.092  21.272  34.350  1.00  0.00           C
ATOM   2753  NC3 DPP   270      56.242  17.972  54.750  1.00  0.00           N
ATOM   2754  PO4 DPP   270      54.442  22.372  55.700  1.00  0.00           P
ATOM   2755  GL1 DPP   270      53.642  24.322  51.400  1.00  0.00            
ATOM   2756  GL2 DPP   270      54.642  25.922  48.650  1.00  0.00            
ATOM   2757  C1A DPP   270      50.292  21.772  47.850  1.00  0.00           C
ATOM   2758  C2A DPP   270      50.292  19.372  43.800  1.00  0.00           C
ATOM   2759  C3A DPP   270      51.242  18.672  39.750  1.00  0.00           C
ATOM   2760  C4A DPP   270      50.042  17.122  36.850  1.00  0.00           C
ATOM   2761  C1B DPP   270      55.142  23.222  46.000  1.00  0.00           C
ATOM   2762  C2B DPP   270      54.742  22.172  41.950  1.00  0.00           C
ATOM   2763  C3B DPP   270      53.242  22.422  37.900  1.00  0.00           C
ATOM   2764  C4B DPP   270      51.142  21.872  34.850  1.00  0.00           C
ATOM   2765  NC3 DPP   271      54.442 132.272  23.350  1.00  0.00           N
ATOM   2766  PO4 DPP   271      51.242 129.772  25.450  1.00  0.00           P
ATOM   2767  GL1 DPP   271      52.942 131.422  28.450  1.00  0.00            
ATOM   2768  GL2 DPP   271      51.042 133.872  30.350  1.00  0.00            
ATOM   2769  C1A DPP   271      55.992 133.522  31.300  1.00  0.00           C
ATOM   2770  C2A DPP   271      57.642 134.622  35.400  1.00  0.00           C
ATOM   2771  C3A DPP   271      56.942 135.022  40.600  1.00  0.00           C
ATOM   2772  C4A DPP   271      56.642 131.722  44.000  1.00  0.00           C
ATOM   2773  C1B DPP   271      52.142 131.522  33.450  1.00  0.00           C
ATOM   2774  C2B DPP   271      56.092 129.672  35.250  1.00  0.00           C
ATOM   2775  C3B DPP   271      58.392 126.972  34.000  1.00  0.00           C
ATOM   2776  C4B DPP   271      62.492 125.022  33.150  1.00  0.00           C
ATOM   2777  NC3 DPP   272      75.742 117.822  29.300  1.00  0.00           N
ATOM   2778  PO4 DPP   272      77.792 113.472  28.350  1.00  0.00           P
ATOM   2779  GL1 DPP   272      75.692 113.772  32.000  1.00  0.00            
ATOM   2780  GL2 DPP   272      72.742 116.772  32.950  1.00  0.00            
ATOM   2781  C1A DPP   272      73.892 112.122  35.600  1.00  0.00           C
ATOM   2782  C2A DPP   272      73.192 110.872  39.300  1.00  0.00           C
ATOM   2783  C3A DPP   272      71.142 109.472  42.950  1.00  0.00           C
ATOM   2784  C4A DPP   272      72.342 106.072  45.300  1.00  0.00           C
ATOM   2785  C1B DPP   272      75.592 116.472  37.000  1.00  0.00           C
ATOM   2786  C2B DPP   272      75.342 115.022  40.450  1.00  0.00           C
ATOM   2787  C3B DPP   272      73.592 113.422  43.300  1.00  0.00           C
ATOM   2788  C4B DPP   272      73.042 110.722  47.500  1.00  0.00           C
ATOM   2789  NC3 DPP   273      57.242 116.122  22.800  1.00  0.00           N
ATOM   2790  PO4 DPP   273      52.742 115.922  22.200  1.00  0.00           P
ATOM   2791  GL1 DPP   273      52.192 117.372  26.400  1.00  0.00            
ATOM   2792  GL2 DPP   273      54.442 116.622  27.800  1.00  0.00            
ATOM   2793  C1A DPP   273      53.342 120.972  30.100  1.00  0.00           C
ATOM   2794  C2A DPP   273      55.042 120.572  34.150  1.00  0.00           C
ATOM   2795  C3A DPP   273      57.492 123.222  37.250  1.00  0.00           C
ATOM   2796  C4A DPP   273      56.642 122.422  40.450  1.00  0.00           C
ATOM   2797  C1B DPP   273      52.842 116.172  32.250  1.00  0.00           C
ATOM   2798  C2B DPP   273      52.742 115.272  36.600  1.00  0.00           C
ATOM   2799  C3B DPP   273      53.742 118.372  39.550  1.00  0.00           C
ATOM   2800  C4B DPP   273      55.842 118.372  44.200  1.00  0.00           C
ATOM   2801  NC3 DPP   274     140.542  65.672  26.850  1.00  0.00           N
ATOM   2802  PO4 DPP   274     138.142  62.522  26.350  1.00  0.00           P
ATOM   2803  GL1 DPP   274     139.642  59.722  29.000  1.00  0.00            
ATOM   2804  GL2 DPP   274     136.092  57.872  29.850  1.00  0.00            
ATOM   2805  C1A DPP   274     139.692  59.672  33.400  1.00  0.00           C
ATOM   2806  C2A DPP   274     140.142  60.722  37.950  1.00  0.00           C
ATOM   2807  C3A DPP   274     140.192  62.072  41.850  1.00  0.00           C
ATOM   2808  C4A DPP   274     142.942  64.722  45.300  1.00  0.00           C
ATOM   2809  C1B DPP   274     134.592  59.472  33.450  1.00  0.00           C
ATOM   2810  C2B DPP   274     135.542  59.272  37.250  1.00  0.00           C
ATOM   2811  C3B DPP   274     137.742  57.122  40.850  1.00  0.00           C
ATOM   2812  C4B DPP   274     138.642  59.122  45.250  1.00  0.00           C
ATOM   2813  NC3 DPP   275     185.642  94.522  22.350  1.00  0.00           N
ATOM   2814  PO4 DPP   275     183.242  94.722  26.550  1.00  0.00           P
ATOM   2815  GL1 DPP   275     184.742  93.872  30.450  1.00  0.00            
ATOM   2816  GL2 DPP   275     186.042  91.022  31.400  1.00  0.00            
ATOM   2817  C1A DPP   275     183.392  92.622  35.950  1.00  0.00           C
ATOM   2818  C2A DPP   275     183.542  91.372  40.650  1.00  0.00           C
ATOM   2819  C3A DPP   275     184.892  90.122  44.700  1.00  0.00           C
ATOM   2820  C4A DPP   275     184.392  88.972  48.850  1.00  0.00           C
ATOM   2821  C1B DPP   275     188.392  90.622  35.900  1.00  0.00           C
ATOM   2822  C2B DPP   275     188.642  90.372  40.400  1.00  0.00           C
ATOM   2823  C3B DPP   275     188.892  87.672  43.500  1.00  0.00           C
ATOM   2824  C4B DPP   275     189.042  87.222  47.250  1.00  0.00           C
ATOM   2825  NC3 DPP   276     133.042  56.772  26.150  1.00  0.00           N
ATOM   2826  PO4 DPP   276     136.642  52.922  25.300  1.00  0.00           P
ATOM   2827  GL1 DPP   276     134.492  52.572  28.200  1.00  0.00            
ATOM   2828  GL2 DPP   276     135.692  50.272  30.450  1.00  0.00            
ATOM   2829  C1A DPP   276     131.392  51.772  30.950  1.00  0.00           C
ATOM   2830  C2A DPP   276     131.992  50.722  34.150  1.00  0.00           C
ATOM   2831  C3A DPP   276     130.192  51.522  37.900  1.00  0.00           C
ATOM   2832  C4A DPP   276     128.042  50.172  41.350  1.00  0.00           C
ATOM   2833  C1B DPP   276     138.792  50.372  33.250  1.00  0.00           C
ATOM   2834  C2B DPP   276     141.842  49.372  36.150  1.00  0.00           C
ATOM   2835  C3B DPP   276     143.442  49.572  40.000  1.00  0.00           C
ATOM   2836  C4B DPP   276     142.242  50.422  44.450  1.00  0.00           C
ATOM   2837  NC3 DPP   277     184.192 210.722  34.200  1.00  0.00           N
ATOM   2838  PO4 DPP   277     182.792 210.272  38.100  1.00  0.00           P
ATOM   2839  GL1 DPP   277     183.792 209.872  42.050  1.00  0.00            
ATOM   2840  GL2 DPP   277     180.742 208.122  44.650  1.00  0.00            
ATOM   2841  C1A DPP   277     186.842 210.222  44.550  1.00  0.00           C
ATOM   2842  C2A DPP   277     189.642 212.922  47.450  1.00  0.00           C
ATOM   2843  C3A DPP   277     193.092 212.022  49.450  1.00  0.00           C
ATOM   2844  C4A DPP   277     196.442 209.772  50.750  1.00  0.00           C
ATOM   2845  C1B DPP   277     183.742 207.422  47.750  1.00  0.00           C
ATOM   2846  C2B DPP   277     187.542 207.922  49.150  1.00  0.00           C
ATOM   2847  C3B DPP   277     189.742 208.922  52.400  1.00  0.00           C
ATOM   2848  C4B DPP   277     192.742 211.172  54.250  1.00  0.00           C
ATOM   2849  NC3 DPP   278     203.192 147.722  22.100  1.00  0.00           N
ATOM   2850  PO4 DPP   278     205.792 147.372  26.150  1.00  0.00           P
ATOM   2851  GL1 DPP   278     206.492 145.622  29.950  1.00  0.00            
ATOM   2852  GL2 DPP   278     206.242 142.422  29.300  1.00  0.00            
ATOM   2853  C1A DPP   278     205.092 143.722  33.450  1.00  0.00           C
ATOM   2854  C2A DPP   278     203.692 143.522  37.050  1.00  0.00           C
ATOM   2855  C3A DPP   278     202.242 143.872  41.550  1.00  0.00           C
ATOM   2856  C4A DPP   278     200.292 146.972  44.000  1.00  0.00           C
ATOM   2857  C1B DPP   278     203.342 139.272  31.450  1.00  0.00           C
ATOM   2858  C2B DPP   278     203.392 137.572  35.000  1.00  0.00           C
ATOM   2859  C3B DPP   278     203.392 139.222  39.600  1.00  0.00           C
ATOM   2860  C4B DPP   278     201.592 139.972  44.100  1.00  0.00           C
ATOM   2861  NC3 DPP   279     138.992 141.622  24.450  1.00  0.00           N
ATOM   2862  PO4 DPP   279     136.492 137.172  26.100  1.00  0.00           P
ATOM   2863  GL1 DPP   279     139.042 138.522  28.800  1.00  0.00            
ATOM   2864  GL2 DPP   279     142.842 138.922  28.400  1.00  0.00            
ATOM   2865  C1A DPP   279     139.592 139.272  32.750  1.00  0.00           C
ATOM   2866  C2A DPP   279     139.942 138.722  36.900  1.00  0.00           C
ATOM   2867  C3A DPP   279     142.692 138.822  40.350  1.00  0.00           C
ATOM   2868  C4A DPP   279     143.792 138.172  44.950  1.00  0.00           C
ATOM   2869  C1B DPP   279     144.692 139.522  31.650  1.00  0.00           C
ATOM   2870  C2B DPP   279     145.142 140.472  35.150  1.00  0.00           C
ATOM   2871  C3B DPP   279     146.892 141.022  39.350  1.00  0.00           C
ATOM   2872  C4B DPP   279     147.892 140.672  42.900  1.00  0.00           C
ATOM   2873  NC3 DPP   280     122.142  81.122  27.250  1.00  0.00           N
ATOM   2874  PO4 DPP   280     121.742  85.872  27.100  1.00  0.00           P
ATOM   2875  GL1 DPP   280     118.442  86.572  30.300  1.00  0.00            
ATOM   2876  GL2 DPP   280     120.992  87.872  32.050  1.00  0.00            
ATOM   2877  C1A DPP   280     115.942  87.722  33.950  1.00  0.00           C
ATOM   2878  C2A DPP   280     114.642  87.372  38.200  1.00  0.00           C
ATOM   2879  C3A DPP   280     114.642  87.022  42.600  1.00  0.00           C
ATOM   2880  C4A DPP   280     115.292  85.972  46.650  1.00  0.00           C
ATOM   2881  C1B DPP   280     122.392  87.572  36.250  1.00  0.00           C
ATOM   2882  C2B DPP   280     123.342  87.172  40.200  1.00  0.00           C
ATOM   2883  C3B DPP   280     124.442  85.422  43.650  1.00  0.00           C
ATOM   2884  C4B DPP   280     127.042  82.222  45.600  1.00  0.00           C
ATOM   2885  NC3 DPP   281     166.092  48.572  30.600  1.00  0.00           N
ATOM   2886  PO4 DPP   281     164.092  51.972  29.050  1.00  0.00           P
ATOM   2887  GL1 DPP   281     164.742  52.622  33.100  1.00  0.00            
ATOM   2888  GL2 DPP   281     166.342  53.972  34.600  1.00  0.00            
ATOM   2889  C1A DPP   281     160.742  52.322  36.950  1.00  0.00           C
ATOM   2890  C2A DPP   281     159.292  51.622  40.850  1.00  0.00           C
ATOM   2891  C3A DPP   281     157.842  51.372  45.600  1.00  0.00           C
ATOM   2892  C4A DPP   281     156.092  48.522  47.500  1.00  0.00           C
ATOM   2893  C1B DPP   281     167.692  56.272  38.350  1.00  0.00           C
ATOM   2894  C2B DPP   281     168.242  55.822  42.600  1.00  0.00           C
ATOM   2895  C3B DPP   281     168.992  52.372  46.500  1.00  0.00           C
ATOM   2896  C4B DPP   281     169.992  48.372  48.250  1.00  0.00           C
ATOM   2897  NC3 DPP   282      90.092  90.722  24.950  1.00  0.00           N
ATOM   2898  PO4 DPP   282      92.392  92.522  27.350  1.00  0.00           P
ATOM   2899  GL1 DPP   282      89.942  92.022  30.350  1.00  0.00            
ATOM   2900  GL2 DPP   282      88.342  94.372  31.050  1.00  0.00            
ATOM   2901  C1A DPP   282      90.142  89.122  32.600  1.00  0.00           C
ATOM   2902  C2A DPP   282      91.292  86.772  36.100  1.00  0.00           C
ATOM   2903  C3A DPP   282      91.392  83.022  36.350  1.00  0.00           C
ATOM   2904  C4A DPP   282      88.342  80.372  40.200  1.00  0.00           C
ATOM   2905  C1B DPP   282      85.442  92.572  34.900  1.00  0.00           C
ATOM   2906  C2B DPP   282      84.492  91.522  38.000  1.00  0.00           C
ATOM   2907  C3B DPP   282      82.742  89.972  41.750  1.00  0.00           C
ATOM   2908  C4B DPP   282      82.292  85.622  43.250  1.00  0.00           C
ATOM   2909  NC3 DPP   283      51.092 163.922  28.300  1.00  0.00           N
ATOM   2910  PO4 DPP   283      47.242 165.722  28.200  1.00  0.00           P
ATOM   2911  GL1 DPP   283      46.942 166.522  31.700  1.00  0.00            
ATOM   2912  GL2 DPP   283      50.892 166.922  32.000  1.00  0.00            
ATOM   2913  C1A DPP   283      47.842 168.772  35.800  1.00  0.00           C
ATOM   2914  C2A DPP   283      48.692 169.472  40.200  1.00  0.00           C
ATOM   2915  C3A DPP   283      52.342 168.622  42.800  1.00  0.00           C
ATOM   2916  C4A DPP   283      57.892 169.072  41.950  1.00  0.00           C
ATOM   2917  C1B DPP   283      49.692 164.222  36.150  1.00  0.00           C
ATOM   2918  C2B DPP   283      49.292 163.522  40.350  1.00  0.00           C
ATOM   2919  C3B DPP   283      48.492 165.522  43.800  1.00  0.00           C
ATOM   2920  C4B DPP   283      46.642 163.772  47.800  1.00  0.00           C
ATOM   2921  NC3 DPP   284      17.042 126.972  27.100  1.00  0.00           N
ATOM   2922  PO4 DPP   284      21.492 124.972  24.800  1.00  0.00           P
ATOM   2923  GL1 DPP   284      22.242 123.122  28.550  1.00  0.00            
ATOM   2924  GL2 DPP   284      25.442 122.422  29.400  1.00  0.00            
ATOM   2925  C1A DPP   284      22.142 121.272  33.100  1.00  0.00           C
ATOM   2926  C2A DPP   284      21.542 122.422  37.550  1.00  0.00           C
ATOM   2927  C3A DPP   284      17.892 122.472  39.350  1.00  0.00           C
ATOM   2928  C4A DPP   284      17.892 122.972  44.200  1.00  0.00           C
ATOM   2929  C1B DPP   284      28.292 123.522  33.000  1.00  0.00           C
ATOM   2930  C2B DPP   284      30.142 124.572  36.650  1.00  0.00           C
ATOM   2931  C3B DPP   284      30.692 120.722  39.000  1.00  0.00           C
ATOM   2932  C4B DPP   284      28.292 117.772  40.050  1.00  0.00           C
ATOM   2933  NC3 DPP   285     170.292 102.722  26.750  1.00  0.00           N
ATOM   2934  PO4 DPP   285     174.342 101.272  26.700  1.00  0.00           P
ATOM   2935  GL1 DPP   285     173.792 101.822  30.500  1.00  0.00            
ATOM   2936  GL2 DPP   285     175.192 104.672  32.300  1.00  0.00            
ATOM   2937  C1A DPP   285     172.992 100.072  34.450  1.00  0.00           C
ATOM   2938  C2A DPP   285     173.842  99.622  39.200  1.00  0.00           C
ATOM   2939  C3A DPP   285     173.342 100.022  43.800  1.00  0.00           C
ATOM   2940  C4A DPP   285     172.142  99.222  47.600  1.00  0.00           C
ATOM   2941  C1B DPP   285     176.342 104.022  35.900  1.00  0.00           C
ATOM   2942  C2B DPP   285     177.242 103.072  40.150  1.00  0.00           C
ATOM   2943  C3B DPP   285     176.342 104.422  43.750  1.00  0.00           C
ATOM   2944  C4B DPP   285     176.992 102.172  47.150  1.00  0.00           C
ATOM   2945  NC3 DPP   286     136.842  40.672  21.150  1.00  0.00           N
ATOM   2946  PO4 DPP   286     140.292  41.672  24.700  1.00  0.00           P
ATOM   2947  GL1 DPP   286     137.992  39.272  25.900  1.00  0.00            
ATOM   2948  GL2 DPP   286     139.392  38.222  28.250  1.00  0.00            
ATOM   2949  C1A DPP   286     135.192  36.372  28.550  1.00  0.00           C
ATOM   2950  C2A DPP   286     133.592  35.072  33.200  1.00  0.00           C
ATOM   2951  C3A DPP   286     134.542  37.372  36.900  1.00  0.00           C
ATOM   2952  C4A DPP   286     138.292  38.522  37.950  1.00  0.00           C
ATOM   2953  C1B DPP   286     137.642  39.272  33.050  1.00  0.00           C
ATOM   2954  C2B DPP   286     134.392  42.072  36.050  1.00  0.00           C
ATOM   2955  C3B DPP   286     130.592  40.472  39.150  1.00  0.00           C
ATOM   2956  C4B DPP   286     127.692  39.672  43.450  1.00  0.00           C
ATOM   2957  NC3 DPP   287     197.292 124.572  27.350  1.00  0.00           N
ATOM   2958  PO4 DPP   287     195.892 120.372  26.700  1.00  0.00           P
ATOM   2959  GL1 DPP   287     196.792 121.122  32.000  1.00  0.00            
ATOM   2960  GL2 DPP   287     199.442 123.722  31.850  1.00  0.00            
ATOM   2961  C1A DPP   287     196.492 118.472  35.150  1.00  0.00           C
ATOM   2962  C2A DPP   287     196.692 117.172  39.100  1.00  0.00           C
ATOM   2963  C3A DPP   287     196.842 113.272  39.650  1.00  0.00           C
ATOM   2964  C4A DPP   287     195.042 109.722  41.250  1.00  0.00           C
ATOM   2965  C1B DPP   287     199.142 123.322  36.850  1.00  0.00           C
ATOM   2966  C2B DPP   287     200.242 121.322  40.100  1.00  0.00           C
ATOM   2967  C3B DPP   287     200.742 117.972  42.800  1.00  0.00           C
ATOM   2968  C4B DPP   287     199.842 115.122  45.350  1.00  0.00           C
ATOM   2969  NC3 DPP   288      92.592 165.322  24.850  1.00  0.00           N
ATOM   2970  PO4 DPP   288      90.442 162.672  26.750  1.00  0.00           P
ATOM   2971  GL1 DPP   288      89.592 164.072  31.350  1.00  0.00            
ATOM   2972  GL2 DPP   288      85.492 162.722  30.950  1.00  0.00            
ATOM   2973  C1A DPP   288      90.042 164.122  36.400  1.00  0.00           C
ATOM   2974  C2A DPP   288      89.292 164.772  40.400  1.00  0.00           C
ATOM   2975  C3A DPP   288      87.592 163.422  44.650  1.00  0.00           C
ATOM   2976  C4A DPP   288      85.842 166.222  48.650  1.00  0.00           C
ATOM   2977  C1B DPP   288      88.342 160.072  34.200  1.00  0.00           C
ATOM   2978  C2B DPP   288      88.642 157.872  37.400  1.00  0.00           C
ATOM   2979  C3B DPP   288      87.992 159.922  40.700  1.00  0.00           C
ATOM   2980  C4B DPP   288      88.792 158.672  44.200  1.00  0.00           C
ATOM   2981  NC3 DPP   289     177.742  24.922  32.100  1.00  0.00           N
ATOM   2982  PO4 DPP   289     182.342  27.022  33.450  1.00  0.00           P
ATOM   2983  GL1 DPP   289     181.692  30.872  36.950  1.00  0.00            
ATOM   2984  GL2 DPP   289     183.542  29.172  38.900  1.00  0.00            
ATOM   2985  C1A DPP   289     181.092  33.522  40.250  1.00  0.00           C
ATOM   2986  C2A DPP   289     179.992  36.122  43.800  1.00  0.00           C
ATOM   2987  C3A DPP   289     182.492  38.772  46.750  1.00  0.00           C
ATOM   2988  C4A DPP   289     187.042  40.772  46.450  1.00  0.00           C
ATOM   2989  C1B DPP   289     184.092  29.922  42.950  1.00  0.00           C
ATOM   2990  C2B DPP   289     183.042  31.522  45.950  1.00  0.00           C
ATOM   2991  C3B DPP   289     181.542  34.272  49.200  1.00  0.00           C
ATOM   2992  C4B DPP   289     181.292  37.322  51.900  1.00  0.00           C
ATOM   2993  NC3 DPP   290      57.392  74.572  12.250  1.00  0.00           N
ATOM   2994  PO4 DPP   290      61.142  71.272  13.200  1.00  0.00           P
ATOM   2995  GL1 DPP   290      59.592  71.872  17.100  1.00  0.00            
ATOM   2996  GL2 DPP   290      59.392  74.622  18.250  1.00  0.00            
ATOM   2997  C1A DPP   290      60.092  70.572  21.450  1.00  0.00           C
ATOM   2998  C2A DPP   290      59.692  71.622  26.100  1.00  0.00           C
ATOM   2999  C3A DPP   290      57.192  69.322  29.850  1.00  0.00           C
ATOM   3000  C4A DPP   290      54.192  70.422  32.750  1.00  0.00           C
ATOM   3001  C1B DPP   290      58.642  75.872  22.450  1.00  0.00           C
ATOM   3002  C2B DPP   290      57.092  78.272  25.900  1.00  0.00           C
ATOM   3003  C3B DPP   290      56.192  79.172  29.950  1.00  0.00           C
ATOM   3004  C4B DPP   290      53.392  80.572  32.800  1.00  0.00           C
ATOM   3005  NC3 DPP   291     166.692  81.572  29.050  1.00  0.00           N
ATOM   3006  PO4 DPP   291     168.342  84.822  29.650  1.00  0.00           P
ATOM   3007  GL1 DPP   291     167.592  88.572  32.450  1.00  0.00            
ATOM   3008  GL2 DPP   291     165.792  86.172  35.150  1.00  0.00            
ATOM   3009  C1A DPP   291     167.242  91.222  36.400  1.00  0.00           C
ATOM   3010  C2A DPP   291     165.142  91.972  39.800  1.00  0.00           C
ATOM   3011  C3A DPP   291     164.492  92.872  44.050  1.00  0.00           C
ATOM   3012  C4A DPP   291     162.592  92.772  48.050  1.00  0.00           C
ATOM   3013  C1B DPP   291     166.942  85.022  39.100  1.00  0.00           C
ATOM   3014  C2B DPP   291     166.742  84.722  44.100  1.00  0.00           C
ATOM   3015  C3B DPP   291     168.192  83.822  47.400  1.00  0.00           C
ATOM   3016  C4B DPP   291     167.242  84.422  51.450  1.00  0.00           C
ATOM   3017  NC3 DPP   292      23.842 157.122  27.950  1.00  0.00           N
ATOM   3018  PO4 DPP   292      25.642 161.072  26.850  1.00  0.00           P
ATOM   3019  GL1 DPP   292      22.892 162.072  30.950  1.00  0.00            
ATOM   3020  GL2 DPP   292      20.242 159.472  30.800  1.00  0.00            
ATOM   3021  C1A DPP   292      24.892 162.972  36.000  1.00  0.00           C
ATOM   3022  C2A DPP   292      24.342 164.022  40.400  1.00  0.00           C
ATOM   3023  C3A DPP   292      21.742 166.472  42.550  1.00  0.00           C
ATOM   3024  C4A DPP   292      18.292 168.222  45.400  1.00  0.00           C
ATOM   3025  C1B DPP   292      21.692 159.072  34.500  1.00  0.00           C
ATOM   3026  C2B DPP   292      21.442 160.572  39.150  1.00  0.00           C
ATOM   3027  C3B DPP   292      22.592 159.672  43.050  1.00  0.00           C
ATOM   3028  C4B DPP   292      23.142 159.922  47.050  1.00  0.00           C
ATOM   3029  NC3 DPP   293     204.942 152.672  27.050  1.00  0.00           N
ATOM   3030  PO4 DPP   293     207.892 155.672  26.950  1.00  0.00           P
ATOM   3031  GL1 DPP   293     208.442 154.922  31.700  1.00  0.00            
ATOM   3032  GL2 DPP   293     211.042 153.822  31.350  1.00  0.00            
ATOM   3033  C1A DPP   293     207.242 155.522  36.300  1.00  0.00           C
ATOM   3034  C2A DPP   293     207.692 157.922  40.299  1.00  0.00           C
ATOM   3035  C3A DPP   293     206.142 157.172  44.850  1.00  0.00           C
ATOM   3036  C4A DPP   293     206.692 158.872  49.100  1.00  0.00           C
ATOM   3037  C1B DPP   293     211.392 152.622  35.300  1.00  0.00           C
ATOM   3038  C2B DPP   293     211.092 152.622  39.300  1.00  0.00           C
ATOM   3039  C3B DPP   293     211.742 154.822  43.700  1.00  0.00           C
ATOM   3040  C4B DPP   293     211.092 155.272  48.250  1.00  0.00           C
ATOM   3041  NC3 DPP   294     178.692 132.322  18.400  1.00  0.00           N
ATOM   3042  PO4 DPP   294     180.342 130.872  23.150  1.00  0.00           P
ATOM   3043  GL1 DPP   294     180.542 131.722  28.100  1.00  0.00            
ATOM   3044  GL2 DPP   294     177.192 133.122  29.650  1.00  0.00            
ATOM   3045  C1A DPP   294     180.942 131.072  32.300  1.00  0.00           C
ATOM   3046  C2A DPP   294     182.042 128.922  36.550  1.00  0.00           C
ATOM   3047  C3A DPP   294     184.442 129.172  40.800  1.00  0.00           C
ATOM   3048  C4A DPP   294     185.592 129.472  45.050  1.00  0.00           C
ATOM   3049  C1B DPP   294     176.942 134.172  34.450  1.00  0.00           C
ATOM   3050  C2B DPP   294     177.442 135.572  37.950  1.00  0.00           C
ATOM   3051  C3B DPP   294     178.742 139.072  40.250  1.00  0.00           C
ATOM   3052  C4B DPP   294     176.942 141.722  43.900  1.00  0.00           C
ATOM   3053  NC3 DPP   295      90.142  69.822  16.050  1.00  0.00           N
ATOM   3054  PO4 DPP   295      87.292  66.422  16.650  1.00  0.00           P
ATOM   3055  GL1 DPP   295      83.592  66.322  19.800  1.00  0.00            
ATOM   3056  GL2 DPP   295      83.142  70.572  21.650  1.00  0.00            
ATOM   3057  C1A DPP   295      82.542  64.772  24.750  1.00  0.00           C
ATOM   3058  C2A DPP   295      79.292  63.422  29.600  1.00  0.00           C
ATOM   3059  C3A DPP   295      76.442  61.872  33.350  1.00  0.00           C
ATOM   3060  C4A DPP   295      73.242  62.922  34.950  1.00  0.00           C
ATOM   3061  C1B DPP   295      81.792  69.622  25.600  1.00  0.00           C
ATOM   3062  C2B DPP   295      83.592  67.022  28.550  1.00  0.00           C
ATOM   3063  C3B DPP   295      84.442  65.072  32.150  1.00  0.00           C
ATOM   3064  C4B DPP   295      84.692  63.222  36.750  1.00  0.00           C
ATOM   3065  NC3 DPP   296     188.242  62.472  27.950  1.00  0.00           N
ATOM   3066  PO4 DPP   296     192.242  59.272  27.550  1.00  0.00           P
ATOM   3067  GL1 DPP   296     192.392  60.972  31.300  1.00  0.00            
ATOM   3068  GL2 DPP   296     195.192  60.522  33.400  1.00  0.00            
ATOM   3069  C1A DPP   296     190.942  61.672  35.400  1.00  0.00           C
ATOM   3070  C2A DPP   296     191.192  62.922  39.500  1.00  0.00           C
ATOM   3071  C3A DPP   296     189.342  65.422  43.000  1.00  0.00           C
ATOM   3072  C4A DPP   296     188.092  65.422  46.800  1.00  0.00           C
ATOM   3073  C1B DPP   296     196.992  59.772  37.050  1.00  0.00           C
ATOM   3074  C2B DPP   296     197.492  59.472  41.050  1.00  0.00           C
ATOM   3075  C3B DPP   296     198.392  57.372  44.400  1.00  0.00           C
ATOM   3076  C4B DPP   296     197.942  54.122  47.800  1.00  0.00           C
ATOM   3077  NC3 DPP   297     153.492 125.672  19.450  1.00  0.00           N
ATOM   3078  PO4 DPP   297     152.542 125.072  24.250  1.00  0.00           P
ATOM   3079  GL1 DPP   297     155.492 125.172  27.300  1.00  0.00            
ATOM   3080  GL2 DPP   297     158.992 124.622  27.450  1.00  0.00            
ATOM   3081  C1A DPP   297     154.192 123.072  30.500  1.00  0.00           C
ATOM   3082  C2A DPP   297     152.442 119.572  33.450  1.00  0.00           C
ATOM   3083  C3A DPP   297     150.292 119.472  37.900  1.00  0.00           C
ATOM   3084  C4A DPP   297     146.842 119.622  41.250  1.00  0.00           C
ATOM   3085  C1B DPP   297     158.792 129.472  27.750  1.00  0.00           C
ATOM   3086  C2B DPP   297     156.942 132.622  30.800  1.00  0.00           C
ATOM   3087  C3B DPP   297     157.392 131.072  35.050  1.00  0.00           C
ATOM   3088  C4B DPP   297     158.342 131.972  38.500  1.00  0.00           C
ATOM   3089  NC3 DPP   298      30.142 150.822  29.600  1.00  0.00           N
ATOM   3090  PO4 DPP   298      25.492 151.872  29.700  1.00  0.00           P
ATOM   3091  GL1 DPP   298      27.892 152.622  33.850  1.00  0.00            
ATOM   3092  GL2 DPP   298      29.392 149.972  34.600  1.00  0.00            
ATOM   3093  C1A DPP   298      27.242 152.722  38.950  1.00  0.00           C
ATOM   3094  C2A DPP   298      27.892 153.172  43.350  1.00  0.00           C
ATOM   3095  C3A DPP   298      29.242 151.622  47.400  1.00  0.00           C
ATOM   3096  C4A DPP   298      26.442 152.522  50.700  1.00  0.00           C
ATOM   3097  C1B DPP   298      28.442 148.022  38.150  1.00  0.00           C
ATOM   3098  C2B DPP   298      28.692 147.672  43.100  1.00  0.00           C
ATOM   3099  C3B DPP   298      29.592 146.772  47.550  1.00  0.00           C
ATOM   3100  C4B DPP   298      30.842 143.672  51.750  1.00  0.00           C
ATOM   3101  NC3 DPP   299     175.092  53.522  30.850  1.00  0.00           N
ATOM   3102  PO4 DPP   299     179.192  53.772  27.800  1.00  0.00           P
ATOM   3103  GL1 DPP   299     179.692  52.672  32.500  1.00  0.00            
ATOM   3104  GL2 DPP   299     178.692  55.322  34.600  1.00  0.00            
ATOM   3105  C1A DPP   299     180.992  50.472  36.550  1.00  0.00           C
ATOM   3106  C2A DPP   299     182.242  51.772  41.100  1.00  0.00           C
ATOM   3107  C3A DPP   299     183.292  53.472  44.500  1.00  0.00           C
ATOM   3108  C4A DPP   299     184.092  55.272  48.450  1.00  0.00           C
ATOM   3109  C1B DPP   299     180.092  55.322  38.400  1.00  0.00           C
ATOM   3110  C2B DPP   299     178.892  55.822  41.400  1.00  0.00           C
ATOM   3111  C3B DPP   299     179.092  56.272  45.950  1.00  0.00           C
ATOM   3112  C4B DPP   299     175.892  55.922  48.650  1.00  0.00           C
ATOM   3113  NC3 DPP   300     116.442  98.772  32.650  1.00  0.00           N
ATOM   3114  PO4 DPP   300     111.742  99.222  31.350  1.00  0.00           P
ATOM   3115  GL1 DPP   300     109.892  96.522  34.850  1.00  0.00            
ATOM   3116  GL2 DPP   300     107.342  96.372  35.800  1.00  0.00            
ATOM   3117  C1A DPP   300     109.742  95.622  39.800  1.00  0.00           C
ATOM   3118  C2A DPP   300     108.792  94.972  42.200  1.00  0.00           C
ATOM   3119  C3A DPP   300     107.842  93.722  46.750  1.00  0.00           C
ATOM   3120  C4A DPP   300     108.742  91.122  50.150  1.00  0.00           C
ATOM   3121  C1B DPP   300     105.392  97.772  39.300  1.00  0.00           C
ATOM   3122  C2B DPP   300     103.792  98.222  44.450  1.00  0.00           C
ATOM   3123  C3B DPP   300     102.242  95.672  47.050  1.00  0.00           C
ATOM   3124  C4B DPP   300     103.492  92.572  50.250  1.00  0.00           C
ATOM   3125  NC3 DPP   301     182.742 157.072  21.750  1.00  0.00           N
ATOM   3126  PO4 DPP   301     182.242 160.972  24.350  1.00  0.00           P
ATOM   3127  GL1 DPP   301     183.292 158.672  28.250  1.00  0.00            
ATOM   3128  GL2 DPP   301     182.892 156.272  28.250  1.00  0.00            
ATOM   3129  C1A DPP   301     184.142 160.622  32.000  1.00  0.00           C
ATOM   3130  C2A DPP   301     182.342 161.072  36.650  1.00  0.00           C
ATOM   3131  C3A DPP   301     183.642 162.222  40.450  1.00  0.00           C
ATOM   3132  C4A DPP   301     180.942 161.572  45.150  1.00  0.00           C
ATOM   3133  C1B DPP   301     181.192 156.222  32.750  1.00  0.00           C
ATOM   3134  C2B DPP   301     182.592 156.222  37.200  1.00  0.00           C
ATOM   3135  C3B DPP   301     181.892 153.172  39.100  1.00  0.00           C
ATOM   3136  C4B DPP   301     178.392 150.422  42.150  1.00  0.00           C
ATOM   3137  NC3 DPP   302      40.142  98.322  18.250  1.00  0.00           N
ATOM   3138  PO4 DPP   302      39.742  93.572  20.350  1.00  0.00           P
ATOM   3139  GL1 DPP   302      37.792  91.922  24.650  1.00  0.00            
ATOM   3140  GL2 DPP   302      34.392  92.222  25.550  1.00  0.00            
ATOM   3141  C1A DPP   302      37.592  90.922  29.450  1.00  0.00           C
ATOM   3142  C2A DPP   302      36.392  89.972  33.950  1.00  0.00           C
ATOM   3143  C3A DPP   302      37.142  88.772  37.750  1.00  0.00           C
ATOM   3144  C4A DPP   302      37.142  91.472  41.650  1.00  0.00           C
ATOM   3145  C1B DPP   302      32.942  92.572  29.900  1.00  0.00           C
ATOM   3146  C2B DPP   302      32.142  93.372  34.500  1.00  0.00           C
ATOM   3147  C3B DPP   302      32.592  91.072  38.400  1.00  0.00           C
ATOM   3148  C4B DPP   302      32.042  91.922  42.350  1.00  0.00           C
ATOM   3149  NC3 DPP   303      59.092 151.272  24.800  1.00  0.00           N
ATOM   3150  PO4 DPP   303      54.742 153.322  23.300  1.00  0.00           P
ATOM   3151  GL1 DPP   303      54.142 151.422  27.950  1.00  0.00            
ATOM   3152  GL2 DPP   303      50.142 151.922  29.400  1.00  0.00            
ATOM   3153  C1A DPP   303      54.592 148.622  31.450  1.00  0.00           C
ATOM   3154  C2A DPP   303      53.442 148.222  35.550  1.00  0.00           C
ATOM   3155  C3A DPP   303      54.692 148.622  39.350  1.00  0.00           C
ATOM   3156  C4A DPP   303      54.292 151.322  43.150  1.00  0.00           C
ATOM   3157  C1B DPP   303      51.492 151.922  33.550  1.00  0.00           C
ATOM   3158  C2B DPP   303      51.342 151.772  38.050  1.00  0.00           C
ATOM   3159  C3B DPP   303      50.992 154.572  40.850  1.00  0.00           C
ATOM   3160  C4B DPP   303      50.992 156.822  43.700  1.00  0.00           C
ATOM   3161  NC3 DPP   304     198.042 154.522  20.750  1.00  0.00           N
ATOM   3162  PO4 DPP   304     199.192 153.972  25.850  1.00  0.00           P
ATOM   3163  GL1 DPP   304     200.092 152.672  30.100  1.00  0.00            
ATOM   3164  GL2 DPP   304     197.692 151.472  33.100  1.00  0.00            
ATOM   3165  C1A DPP   304     201.942 153.322  33.850  1.00  0.00           C
ATOM   3166  C2A DPP   304     203.742 152.972  38.700  1.00  0.00           C
ATOM   3167  C3A DPP   304     206.792 153.022  41.950  1.00  0.00           C
ATOM   3168  C4A DPP   304     209.592 150.172  45.150  1.00  0.00           C
ATOM   3169  C1B DPP   304     198.842 151.022  37.400  1.00  0.00           C
ATOM   3170  C2B DPP   304     196.742 149.722  41.700  1.00  0.00           C
ATOM   3171  C3B DPP   304     198.092 150.872  46.550  1.00  0.00           C
ATOM   3172  C4B DPP   304     199.042 150.922  51.050  1.00  0.00           C
ATOM   3173  NC3 DPP   305      99.292 127.122  26.300  1.00  0.00           N
ATOM   3174  PO4 DPP   305      99.592 129.222  30.300  1.00  0.00           P
ATOM   3175  GL1 DPP   305     100.592 129.272  33.850  1.00  0.00            
ATOM   3176  GL2 DPP   305     102.292 127.522  35.600  1.00  0.00            
ATOM   3177  C1A DPP   305      97.342 129.522  37.450  1.00  0.00           C
ATOM   3178  C2A DPP   305      95.242 131.422  40.800  1.00  0.00           C
ATOM   3179  C3A DPP   305      94.842 134.572  45.100  1.00  0.00           C
ATOM   3180  C4A DPP   305      96.442 133.572  49.450  1.00  0.00           C
ATOM   3181  C1B DPP   305     104.592 127.172  40.050  1.00  0.00           C
ATOM   3182  C2B DPP   305     105.142 128.972  43.300  1.00  0.00           C
ATOM   3183  C3B DPP   305     104.442 128.772  48.100  1.00  0.00           C
ATOM   3184  C4B DPP   305     105.492 129.822  52.900  1.00  0.00           C
ATOM   3185  NC3 DPP   306     123.542 111.272  30.700  1.00  0.00           N
ATOM   3186  PO4 DPP   306     124.342 107.322  31.500  1.00  0.00           P
ATOM   3187  GL1 DPP   306     122.592 105.022  35.300  1.00  0.00            
ATOM   3188  GL2 DPP   306     119.542 105.172  36.350  1.00  0.00            
ATOM   3189  C1A DPP   306     124.742 105.172  39.800  1.00  0.00           C
ATOM   3190  C2A DPP   306     125.742 105.922  44.350  1.00  0.00           C
ATOM   3191  C3A DPP   306     125.242 104.072  48.450  1.00  0.00           C
ATOM   3192  C4A DPP   306     121.242 105.272  52.150  1.00  0.00           C
ATOM   3193  C1B DPP   306     120.142 105.372  40.350  1.00  0.00           C
ATOM   3194  C2B DPP   306     120.992 104.872  44.700  1.00  0.00           C
ATOM   3195  C3B DPP   306     118.592 103.022  48.650  1.00  0.00           C
ATOM   3196  C4B DPP   306     117.792 100.772  51.400  1.00  0.00           C
ATOM   3197  NC3 DPP   307     155.192  37.922  29.200  1.00  0.00           N
ATOM   3198  PO4 DPP   307     161.092  37.722  30.150  1.00  0.00           P
ATOM   3199  GL1 DPP   307     163.792  36.772  33.250  1.00  0.00            
ATOM   3200  GL2 DPP   307     164.092  39.522  34.350  1.00  0.00            
ATOM   3201  C1A DPP   307     163.292  35.822  37.300  1.00  0.00           C
ATOM   3202  C2A DPP   307     163.242  35.972  41.750  1.00  0.00           C
ATOM   3203  C3A DPP   307     161.142  36.022  46.600  1.00  0.00           C
ATOM   3204  C4A DPP   307     157.542  37.472  49.950  1.00  0.00           C
ATOM   3205  C1B DPP   307     165.892  40.572  39.200  1.00  0.00           C
ATOM   3206  C2B DPP   307     165.342  41.022  43.700  1.00  0.00           C
ATOM   3207  C3B DPP   307     168.042  40.572  46.500  1.00  0.00           C
ATOM   3208  C4B DPP   307     169.242  43.522  49.800  1.00  0.00           C
ATOM   3209  NC3 DPP   308     109.442  62.272  19.000  1.00  0.00           N
ATOM   3210  PO4 DPP   308     113.492  59.672  20.300  1.00  0.00           P
ATOM   3211  GL1 DPP   308     112.092  58.272  24.450  1.00  0.00            
ATOM   3212  GL2 DPP   308     114.192  58.022  26.350  1.00  0.00            
ATOM   3213  C1A DPP   308     107.692  57.722  26.900  1.00  0.00           C
ATOM   3214  C2A DPP   308     105.792  54.622  29.350  1.00  0.00           C
ATOM   3215  C3A DPP   308     102.942  50.572  31.700  1.00  0.00           C
ATOM   3216  C4A DPP   308      99.792  49.522  33.700  1.00  0.00           C
ATOM   3217  C1B DPP   308     112.042  58.022  30.850  1.00  0.00           C
ATOM   3218  C2B DPP   308     109.392  56.122  33.800  1.00  0.00           C
ATOM   3219  C3B DPP   308     104.792  55.222  34.550  1.00  0.00           C
ATOM   3220  C4B DPP   308     101.792  55.772  32.150  1.00  0.00           C
ATOM   3221  NC3 DPP   309      10.892 131.622  30.200  1.00  0.00           N
ATOM   3222  PO4 DPP   309      15.342 131.522  27.850  1.00  0.00           P
ATOM   3223  GL1 DPP   309      16.192 132.672  32.150  1.00  0.00            
ATOM   3224  GL2 DPP   309      13.542 132.772  34.150  1.00  0.00            
ATOM   3225  C1A DPP   309      19.392 130.722  35.400  1.00  0.00           C
ATOM   3226  C2A DPP   309      19.892 128.072  36.800  1.00  0.00           C
ATOM   3227  C3A DPP   309      19.492 126.672  41.750  1.00  0.00           C
ATOM   3228  C4A DPP   309      21.292 126.322  46.500  1.00  0.00           C
ATOM   3229  C1B DPP   309      15.342 132.122  37.500  1.00  0.00           C
ATOM   3230  C2B DPP   309      19.542 132.922  40.750  1.00  0.00           C
ATOM   3231  C3B DPP   309      21.392 131.272  44.150  1.00  0.00           C
ATOM   3232  C4B DPP   309      22.792 132.322  48.350  1.00  0.00           C
ATOM   3233  NC3 DPP   310      79.542 109.472  25.050  1.00  0.00           N
ATOM   3234  PO4 DPP   310      84.992 108.822  24.900  1.00  0.00           P
ATOM   3235  GL1 DPP   310      82.942 106.472  28.800  1.00  0.00            
ATOM   3236  GL2 DPP   310      80.742 103.422  27.700  1.00  0.00            
ATOM   3237  C1A DPP   310      81.292 104.372  32.750  1.00  0.00           C
ATOM   3238  C2A DPP   310      78.492 104.172  35.600  1.00  0.00           C
ATOM   3239  C3A DPP   310      76.442 104.922  39.800  1.00  0.00           C
ATOM   3240  C4A DPP   310      78.092 105.972  44.050  1.00  0.00           C
ATOM   3241  C1B DPP   310      76.592 102.872  30.350  1.00  0.00           C
ATOM   3242  C2B DPP   310      74.092 101.722  34.700  1.00  0.00           C
ATOM   3243  C3B DPP   310      74.992 100.422  38.400  1.00  0.00           C
ATOM   3244  C4B DPP   310      73.792 101.872  42.700  1.00  0.00           C
ATOM   3245  NC3 DPP   311     100.392 148.822  22.200  1.00  0.00           N
ATOM   3246  PO4 DPP   311      99.042 146.172  26.100  1.00  0.00           P
ATOM   3247  GL1 DPP   311      97.992 146.272  30.850  1.00  0.00            
ATOM   3248  GL2 DPP   311      96.242 148.372  31.500  1.00  0.00            
ATOM   3249  C1A DPP   311      97.792 145.572  35.200  1.00  0.00           C
ATOM   3250  C2A DPP   311      95.392 145.922  40.150  1.00  0.00           C
ATOM   3251  C3A DPP   311      94.742 143.722  43.650  1.00  0.00           C
ATOM   3252  C4A DPP   311      93.642 139.072  46.600  1.00  0.00           C
ATOM   3253  C1B DPP   311      96.092 149.822  35.250  1.00  0.00           C
ATOM   3254  C2B DPP   311      95.192 150.622  39.100  1.00  0.00           C
ATOM   3255  C3B DPP   311      96.242 150.322  42.900  1.00  0.00           C
ATOM   3256  C4B DPP   311      96.192 152.522  46.400  1.00  0.00           C
ATOM   3257  NC3 DPP   312     106.092  99.472  29.400  1.00  0.00           N
ATOM   3258  PO4 DPP   312     106.142 102.922  32.650  1.00  0.00           P
ATOM   3259  GL1 DPP   312     106.142 101.422  36.450  1.00  0.00            
ATOM   3260  GL2 DPP   312     102.692  98.772  34.800  1.00  0.00            
ATOM   3261  C1A DPP   312     105.192 102.172  41.300  1.00  0.00           C
ATOM   3262  C2A DPP   312     104.992 103.272  45.600  1.00  0.00           C
ATOM   3263  C3A DPP   312     103.992 103.922  49.250  1.00  0.00           C
ATOM   3264  C4A DPP   312     102.992 102.672  53.500  1.00  0.00           C
ATOM   3265  C1B DPP   312     101.092  94.672  37.200  1.00  0.00           C
ATOM   3266  C2B DPP   312      99.592  92.022  40.100  1.00  0.00           C
ATOM   3267  C3B DPP   312      98.592  89.022  43.750  1.00  0.00           C
ATOM   3268  C4B DPP   312      96.292  86.722  46.650  1.00  0.00           C
ATOM   3269  NC3 DPP   313     185.942  32.972  34.700  1.00  0.00           N
ATOM   3270  PO4 DPP   313     188.342  28.822  35.500  1.00  0.00           P
ATOM   3271  GL1 DPP   313     189.192  30.972  38.800  1.00  0.00            
ATOM   3272  GL2 DPP   313     185.942  33.622  39.750  1.00  0.00            
ATOM   3273  C1A DPP   313     189.842  32.972  42.450  1.00  0.00           C
ATOM   3274  C2A DPP   313     188.142  30.822  46.700  1.00  0.00           C
ATOM   3275  C3A DPP   313     186.492  30.522  50.050  1.00  0.00           C
ATOM   3276  C4A DPP   313     182.742  29.672  50.600  1.00  0.00           C
ATOM   3277  C1B DPP   313     185.492  35.122  44.100  1.00  0.00           C
ATOM   3278  C2B DPP   313     186.992  35.722  48.200  1.00  0.00           C
ATOM   3279  C3B DPP   313     188.392  35.472  52.050  1.00  0.00           C
ATOM   3280  C4B DPP   313     190.342  32.922  53.900  1.00  0.00           C
ATOM   3281  NC3 DPP   314     211.492 133.022  28.500  1.00  0.00           N
ATOM   3282  PO4 DPP   314     208.542 130.172  26.550  1.00  0.00           P
ATOM   3283  GL1 DPP   314     206.942 130.422  30.300  1.00  0.00            
ATOM   3284  GL2 DPP   314     207.042 128.072  31.200  1.00  0.00            
ATOM   3285  C1A DPP   314     205.292 132.722  34.100  1.00  0.00           C
ATOM   3286  C2A DPP   314     205.542 131.272  39.550  1.00  0.00           C
ATOM   3287  C3A DPP   314     205.842 130.672  43.600  1.00  0.00           C
ATOM   3288  C4A DPP   314     207.642 132.172  46.400  1.00  0.00           C
ATOM   3289  C1B DPP   314     207.392 127.872  35.350  1.00  0.00           C
ATOM   3290  C2B DPP   314     208.192 126.572  38.850  1.00  0.00           C
ATOM   3291  C3B DPP   314     208.692 126.372  42.950  1.00  0.00           C
ATOM   3292  C4B DPP   314     206.342 126.272  47.050  1.00  0.00           C
ATOM   3293  NC3 DPP   315     173.542  79.122  29.300  1.00  0.00           N
ATOM   3294  PO4 DPP   315     169.642  77.172  30.150  1.00  0.00           P
ATOM   3295  GL1 DPP   315     168.442  75.372  33.750  1.00  0.00            
ATOM   3296  GL2 DPP   315     165.242  73.472  33.350  1.00  0.00            
ATOM   3297  C1A DPP   315     168.992  75.322  37.000  1.00  0.00           C
ATOM   3298  C2A DPP   315     169.442  76.472  41.550  1.00  0.00           C
ATOM   3299  C3A DPP   315     170.292  75.972  45.650  1.00  0.00           C
ATOM   3300  C4A DPP   315     171.492  77.222  50.300  1.00  0.00           C
ATOM   3301  C1B DPP   315     164.742  73.172  37.750  1.00  0.00           C
ATOM   3302  C2B DPP   315     164.542  74.572  42.150  1.00  0.00           C
ATOM   3303  C3B DPP   315     164.292  75.572  46.400  1.00  0.00           C
ATOM   3304  C4B DPP   315     161.692  77.972  48.450  1.00  0.00           C
ATOM   3305  NC3 DPP   316      38.942 142.122  25.250  1.00  0.00           N
ATOM   3306  PO4 DPP   316      39.742 146.522  25.050  1.00  0.00           P
ATOM   3307  GL1 DPP   316      39.342 146.672  28.750  1.00  0.00            
ATOM   3308  GL2 DPP   316      40.342 148.472  29.900  1.00  0.00            
ATOM   3309  C1A DPP   316      38.842 143.772  31.750  1.00  0.00           C
ATOM   3310  C2A DPP   316      38.892 143.972  36.250  1.00  0.00           C
ATOM   3311  C3A DPP   316      38.742 142.822  40.150  1.00  0.00           C
ATOM   3312  C4A DPP   316      37.592 142.272  43.700  1.00  0.00           C
ATOM   3313  C1B DPP   316      38.242 149.222  33.950  1.00  0.00           C
ATOM   3314  C2B DPP   316      37.992 148.522  38.450  1.00  0.00           C
ATOM   3315  C3B DPP   316      37.842 148.122  42.300  1.00  0.00           C
ATOM   3316  C4B DPP   316      38.092 146.322  45.750  1.00  0.00           C
ATOM   3317  NC3 DPP   317      53.942  61.322   8.100  1.00  0.00           N
ATOM   3318  PO4 DPP   317      50.342  61.422  10.250  1.00  0.00           P
ATOM   3319  GL1 DPP   317      48.542  59.822  14.550  1.00  0.00            
ATOM   3320  GL2 DPP   317      45.992  59.822  16.150  1.00  0.00            
ATOM   3321  C1A DPP   317      49.392  59.872  20.050  1.00  0.00           C
ATOM   3322  C2A DPP   317      52.242  61.572  23.800  1.00  0.00           C
ATOM   3323  C3A DPP   317      53.542  57.922  26.700  1.00  0.00           C
ATOM   3324  C4A DPP   317      55.792  54.172  28.450  1.00  0.00           C
ATOM   3325  C1B DPP   317      44.692  56.422  18.350  1.00  0.00           C
ATOM   3326  C2B DPP   317      46.192  56.022  21.700  1.00  0.00           C
ATOM   3327  C3B DPP   317      49.042  56.872  24.200  1.00  0.00           C
ATOM   3328  C4B DPP   317      48.292  55.422  27.700  1.00  0.00           C
ATOM   3329  NC3 DPP   318     106.442 166.422  25.100  1.00  0.00           N
ATOM   3330  PO4 DPP   318     110.742 167.672  26.550  1.00  0.00           P
ATOM   3331  GL1 DPP   318     109.242 168.972  29.600  1.00  0.00            
ATOM   3332  GL2 DPP   318     111.242 168.472  31.500  1.00  0.00            
ATOM   3333  C1A DPP   318     106.842 167.272  33.400  1.00  0.00           C
ATOM   3334  C2A DPP   318     105.242 165.422  36.650  1.00  0.00           C
ATOM   3335  C3A DPP   318     104.492 164.222  40.650  1.00  0.00           C
ATOM   3336  C4A DPP   318     104.392 163.572  45.300  1.00  0.00           C
ATOM   3337  C1B DPP   318     111.642 167.722  35.950  1.00  0.00           C
ATOM   3338  C2B DPP   318     109.742 164.572  39.500  1.00  0.00           C
ATOM   3339  C3B DPP   318     109.142 165.172  43.450  1.00  0.00           C
ATOM   3340  C4B DPP   318     107.542 166.022  47.650  1.00  0.00           C
ATOM   3341  NC3 DPP   319      30.492 141.522  25.100  1.00  0.00           N
ATOM   3342  PO4 DPP   319      34.892 139.472  24.950  1.00  0.00           P
ATOM   3343  GL1 DPP   319      32.842 138.422  28.900  1.00  0.00            
ATOM   3344  GL2 DPP   319      32.792 142.122  29.550  1.00  0.00            
ATOM   3345  C1A DPP   319      29.742 137.722  32.000  1.00  0.00           C
ATOM   3346  C2A DPP   319      33.242 136.322  35.550  1.00  0.00           C
ATOM   3347  C3A DPP   319      34.792 133.272  38.000  1.00  0.00           C
ATOM   3348  C4A DPP   319      36.342 133.672  41.900  1.00  0.00           C
ATOM   3349  C1B DPP   319      34.992 140.922  33.450  1.00  0.00           C
ATOM   3350  C2B DPP   319      35.292 140.872  37.550  1.00  0.00           C
ATOM   3351  C3B DPP   319      34.342 138.022  40.500  1.00  0.00           C
ATOM   3352  C4B DPP   319      34.492 138.072  44.250  1.00  0.00           C
ATOM   3353  NC3 DPP   320     120.342  91.272  28.300  1.00  0.00           N
ATOM   3354  PO4 DPP   320     123.842  93.872  29.950  1.00  0.00           P
ATOM   3355  GL1 DPP   320     124.492  92.322  34.500  1.00  0.00            
ATOM   3356  GL2 DPP   320     126.992  90.272  35.550  1.00  0.00            
ATOM   3357  C1A DPP   320     124.042  92.272  38.450  1.00  0.00           C
ATOM   3358  C2A DPP   320     123.592  90.872  43.300  1.00  0.00           C
ATOM   3359  C3A DPP   320     122.792  89.822  47.850  1.00  0.00           C
ATOM   3360  C4A DPP   320     122.742  86.822  51.300  1.00  0.00           C
ATOM   3361  C1B DPP   320     128.092  87.772  39.050  1.00  0.00           C
ATOM   3362  C2B DPP   320     130.042  85.522  43.100  1.00  0.00           C
ATOM   3363  C3B DPP   320     133.192  86.972  45.600  1.00  0.00           C
ATOM   3364  C4B DPP   320     134.492  86.022  50.050  1.00  0.00           C
ATOM   3365  NC3 DPP   321      94.692  99.122  23.350  1.00  0.00           N
ATOM   3366  PO4 DPP   321      92.692  97.672  27.200  1.00  0.00           P
ATOM   3367  GL1 DPP   321      95.392  95.522  30.100  1.00  0.00            
ATOM   3368  GL2 DPP   321      93.192  96.122  31.750  1.00  0.00            
ATOM   3369  C1A DPP   321      97.542  93.772  33.600  1.00  0.00           C
ATOM   3370  C2A DPP   321      95.792  90.672  37.050  1.00  0.00           C
ATOM   3371  C3A DPP   321      94.792  87.222  40.050  1.00  0.00           C
ATOM   3372  C4A DPP   321      93.592  82.872  40.950  1.00  0.00           C
ATOM   3373  C1B DPP   321      92.492  93.722  34.450  1.00  0.00           C
ATOM   3374  C2B DPP   321      90.042  91.772  37.300  1.00  0.00           C
ATOM   3375  C3B DPP   321      90.192  89.122  40.550  1.00  0.00           C
ATOM   3376  C4B DPP   321      91.242  88.122  44.050  1.00  0.00           C
ATOM   3377  NC3 DPP   322      11.642  90.822  23.250  1.00  0.00           N
ATOM   3378  PO4 DPP   322      11.242  95.422  23.450  1.00  0.00           P
ATOM   3379  GL1 DPP   322      12.242  93.972  27.550  1.00  0.00            
ATOM   3380  GL2 DPP   322      11.142  96.822  27.950  1.00  0.00            
ATOM   3381  C1A DPP   322      13.692  94.872  31.450  1.00  0.00           C
ATOM   3382  C2A DPP   322      14.692  96.572  35.450  1.00  0.00           C
ATOM   3383  C3A DPP   322      16.092  96.822  39.100  1.00  0.00           C
ATOM   3384  C4A DPP   322      15.942  96.522  42.700  1.00  0.00           C
ATOM   3385  C1B DPP   322      10.592  99.422  33.050  1.00  0.00           C
ATOM   3386  C2B DPP   322      11.092  98.722  38.000  1.00  0.00           C
ATOM   3387  C3B DPP   322      11.092  97.972  42.700  1.00  0.00           C
ATOM   3388  C4B DPP   322      12.642 100.522  45.150  1.00  0.00           C
ATOM   3389  NC3 DPP   323     167.042   5.222  34.400  1.00  0.00           N
ATOM   3390  PO4 DPP   323     163.992   8.572  35.650  1.00  0.00           P
ATOM   3391  GL1 DPP   323     160.042   7.372  37.000  1.00  0.00            
ATOM   3392  GL2 DPP   323     159.542   3.822  38.950  1.00  0.00            
ATOM   3393  C1A DPP   323     158.692   9.222  40.500  1.00  0.00           C
ATOM   3394  C2A DPP   323     156.742  10.122  44.400  1.00  0.00           C
ATOM   3395  C3A DPP   323     156.592  12.822  47.150  1.00  0.00           C
ATOM   3396  C4A DPP   323     154.542  13.122  51.100  1.00  0.00           C
ATOM   3397  C1B DPP   323     157.992   4.022  42.400  1.00  0.00           C
ATOM   3398  C2B DPP   323     156.842   3.172  46.900  1.00  0.00           C
ATOM   3399  C3B DPP   323     155.342   2.822  50.800  1.00  0.00           C
ATOM   3400  C4B DPP   323     151.092   2.372  52.350  1.00  0.00           C
ATOM   3401  NC3 DPP   324      46.942  93.422  17.250  1.00  0.00           N
ATOM   3402  PO4 DPP   324      44.692  95.722  20.550  1.00  0.00           P
ATOM   3403  GL1 DPP   324      43.142  94.072  24.400  1.00  0.00            
ATOM   3404  GL2 DPP   324      43.042  90.922  25.200  1.00  0.00            
ATOM   3405  C1A DPP   324      41.242  94.672  28.600  1.00  0.00           C
ATOM   3406  C2A DPP   324      41.192  93.322  33.050  1.00  0.00           C
ATOM   3407  C3A DPP   324      40.742  92.572  37.100  1.00  0.00           C
ATOM   3408  C4A DPP   324      43.042  91.522  40.950  1.00  0.00           C
ATOM   3409  C1B DPP   324      42.242  90.022  28.950  1.00  0.00           C
ATOM   3410  C2B DPP   324      40.992  88.422  33.450  1.00  0.00           C
ATOM   3411  C3B DPP   324      42.242  87.672  37.250  1.00  0.00           C
ATOM   3412  C4B DPP   324      41.242  86.472  41.900  1.00  0.00           C
ATOM   3413  NC3 DPP   325     195.092  40.672  27.700  1.00  0.00           N
ATOM   3414  PO4 DPP   325     194.492  39.222  31.600  1.00  0.00           P
ATOM   3415  GL1 DPP   325     196.242  39.372  35.050  1.00  0.00            
ATOM   3416  GL2 DPP   325     196.892  35.522  34.950  1.00  0.00            
ATOM   3417  C1A DPP   325     198.942  41.072  36.950  1.00  0.00           C
ATOM   3418  C2A DPP   325     201.492  39.672  40.700  1.00  0.00           C
ATOM   3419  C3A DPP   325     200.392  38.022  44.450  1.00  0.00           C
ATOM   3420  C4A DPP   325     201.092  32.222  46.900  1.00  0.00           C
ATOM   3421  C1B DPP   325     196.392  37.522  39.950  1.00  0.00           C
ATOM   3422  C2B DPP   325     195.392  39.272  43.200  1.00  0.00           C
ATOM   3423  C3B DPP   325     197.442  41.322  46.850  1.00  0.00           C
ATOM   3424  C4B DPP   325     199.992  42.722  50.550  1.00  0.00           C
ATOM   3425  NC3 DPP   326     143.242 156.522  25.750  1.00  0.00           N
ATOM   3426  PO4 DPP   326     145.892 153.322  24.500  1.00  0.00           P
ATOM   3427  GL1 DPP   326     147.092 153.872  29.250  1.00  0.00            
ATOM   3428  GL2 DPP   326     150.142 155.022  30.050  1.00  0.00            
ATOM   3429  C1A DPP   326     145.442 151.472  33.450  1.00  0.00           C
ATOM   3430  C2A DPP   326     146.292 149.922  37.500  1.00  0.00           C
ATOM   3431  C3A DPP   326     150.192 149.122  39.650  1.00  0.00           C
ATOM   3432  C4A DPP   326     152.092 149.622  43.500  1.00  0.00           C
ATOM   3433  C1B DPP   326     149.742 154.072  33.950  1.00  0.00           C
ATOM   3434  C2B DPP   326     148.542 154.772  38.250  1.00  0.00           C
ATOM   3435  C3B DPP   326     147.642 156.572  42.000  1.00  0.00           C
ATOM   3436  C4B DPP   326     147.092 156.122  47.200  1.00  0.00           C
ATOM   3437  NC3 DPP   327      85.792  39.272  14.400  1.00  0.00           N
ATOM   3438  PO4 DPP   327      82.842  43.372  14.750  1.00  0.00           P
ATOM   3439  GL1 DPP   327      83.492  41.422  18.400  1.00  0.00            
ATOM   3440  GL2 DPP   327      84.392  37.222  19.100  1.00  0.00            
ATOM   3441  C1A DPP   327      82.342  40.922  22.500  1.00  0.00           C
ATOM   3442  C2A DPP   327      80.442  40.672  26.300  1.00  0.00           C
ATOM   3443  C3A DPP   327      77.392  37.722  29.100  1.00  0.00           C
ATOM   3444  C4A DPP   327      73.492  39.222  31.850  1.00  0.00           C
ATOM   3445  C1B DPP   327      84.392  36.222  24.050  1.00  0.00           C
ATOM   3446  C2B DPP   327      81.192  35.672  25.950  1.00  0.00           C
ATOM   3447  C3B DPP   327      79.542  33.072  28.950  1.00  0.00           C
ATOM   3448  C4B DPP   327      80.542  29.072  29.050  1.00  0.00           C
ATOM   3449  NC3 DPP   328      26.092  90.222  23.600  1.00  0.00           N
ATOM   3450  PO4 DPP   328      25.492  94.722  23.600  1.00  0.00           P
ATOM   3451  GL1 DPP   328      26.442  97.672  26.400  1.00  0.00            
ATOM   3452  GL2 DPP   328      30.192  96.972  25.950  1.00  0.00            
ATOM   3453  C1A DPP   328      24.242  99.272  30.650  1.00  0.00           C
ATOM   3454  C2A DPP   328      23.942  98.672  34.900  1.00  0.00           C
ATOM   3455  C3A DPP   328      25.642  98.672  38.550  1.00  0.00           C
ATOM   3456  C4A DPP   328      25.492  98.722  43.150  1.00  0.00           C
ATOM   3457  C1B DPP   328      30.342  96.672  30.950  1.00  0.00           C
ATOM   3458  C2B DPP   328      28.242  96.622  34.550  1.00  0.00           C
ATOM   3459  C3B DPP   328      30.692  98.322  37.550  1.00  0.00           C
ATOM   3460  C4B DPP   328      30.442 101.372  41.950  1.00  0.00           C
ATOM   3461  NC3 DPP   329      39.492  72.422  15.350  1.00  0.00           N
ATOM   3462  PO4 DPP   329      38.142  68.622  16.750  1.00  0.00           P
ATOM   3463  GL1 DPP   329      40.592  66.772  20.050  1.00  0.00            
ATOM   3464  GL2 DPP   329      43.492  63.922  19.100  1.00  0.00            
ATOM   3465  C1A DPP   329      42.592  66.622  24.150  1.00  0.00           C
ATOM   3466  C2A DPP   329      43.192  66.172  29.000  1.00  0.00           C
ATOM   3467  C3A DPP   329      45.442  66.672  33.000  1.00  0.00           C
ATOM   3468  C4A DPP   329      46.342  65.422  37.050  1.00  0.00           C
ATOM   3469  C1B DPP   329      45.592  62.872  22.000  1.00  0.00           C
ATOM   3470  C2B DPP   329      46.992  61.672  26.350  1.00  0.00           C
ATOM   3471  C3B DPP   329      49.242  63.322  28.600  1.00  0.00           C
ATOM   3472  C4B DPP   329      53.442  64.972  28.500  1.00  0.00           C
ATOM   3473  NC3 DPP   330      35.542 119.572  20.550  1.00  0.00           N
ATOM   3474  PO4 DPP   330      32.742 117.422  22.600  1.00  0.00           P
ATOM   3475  GL1 DPP   330      33.342 119.272  26.500  1.00  0.00            
ATOM   3476  GL2 DPP   330      31.292 119.922  29.650  1.00  0.00            
ATOM   3477  C1A DPP   330      35.842 117.622  29.200  1.00  0.00           C
ATOM   3478  C2A DPP   330      34.092 114.522  32.350  1.00  0.00           C
ATOM   3479  C3A DPP   330      35.842 111.772  34.900  1.00  0.00           C
ATOM   3480  C4A DPP   330      34.142 109.372  38.100  1.00  0.00           C
ATOM   3481  C1B DPP   330      33.292 121.022  33.650  1.00  0.00           C
ATOM   3482  C2B DPP   330      35.892 122.022  36.400  1.00  0.00           C
ATOM   3483  C3B DPP   330      33.992 123.922  40.500  1.00  0.00           C
ATOM   3484  C4B DPP   330      33.642 125.772  44.500  1.00  0.00           C
ATOM   3485  NC3 DPP   331     173.542  73.122  29.900  1.00  0.00           N
ATOM   3486  PO4 DPP   331     177.292  75.672  30.350  1.00  0.00           P
ATOM   3487  GL1 DPP   331     173.942  75.872  33.800  1.00  0.00            
ATOM   3488  GL2 DPP   331     172.192  79.022  34.550  1.00  0.00            
ATOM   3489  C1A DPP   331     173.792  73.422  38.400  1.00  0.00           C
ATOM   3490  C2A DPP   331     173.692  73.322  42.850  1.00  0.00           C
ATOM   3491  C3A DPP   331     177.442  71.122  44.800  1.00  0.00           C
ATOM   3492  C4A DPP   331     180.642  72.322  46.950  1.00  0.00           C
ATOM   3493  C1B DPP   331     173.642  78.322  38.700  1.00  0.00           C
ATOM   3494  C2B DPP   331     174.142  79.722  42.550  1.00  0.00           C
ATOM   3495  C3B DPP   331     171.792  80.672  45.700  1.00  0.00           C
ATOM   3496  C4B DPP   331     171.842  82.672  50.100  1.00  0.00           C
ATOM   3497  NC3 DPP   332     135.142 108.622  25.350  1.00  0.00           N
ATOM   3498  PO4 DPP   332     136.442 106.122  28.400  1.00  0.00           P
ATOM   3499  GL1 DPP   332     136.892 106.822  32.750  1.00  0.00            
ATOM   3500  GL2 DPP   332     134.142 107.872  33.900  1.00  0.00            
ATOM   3501  C1A DPP   332     136.642 104.372  37.400  1.00  0.00           C
ATOM   3502  C2A DPP   332     134.942 104.422  41.250  1.00  0.00           C
ATOM   3503  C3A DPP   332     132.942 101.322  43.150  1.00  0.00           C
ATOM   3504  C4A DPP   332     130.242  98.022  44.600  1.00  0.00           C
ATOM   3505  C1B DPP   332     133.992 109.372  38.350  1.00  0.00           C
ATOM   3506  C2B DPP   332     133.592 108.372  43.300  1.00  0.00           C
ATOM   3507  C3B DPP   332     133.692 108.422  47.550  1.00  0.00           C
ATOM   3508  C4B DPP   332     135.042 110.172  51.600  1.00  0.00           C
ATOM   3509  NC3 DPP   333      52.992 191.772  23.700  1.00  0.00           N
ATOM   3510  PO4 DPP   333      55.542 196.072  23.300  1.00  0.00           P
ATOM   3511  GL1 DPP   333      54.792 197.572  27.300  1.00  0.00            
ATOM   3512  GL2 DPP   333      54.192 201.672  27.900  1.00  0.00            
ATOM   3513  C1A DPP   333      51.142 197.872  30.850  1.00  0.00           C
ATOM   3514  C2A DPP   333      47.892 199.922  34.050  1.00  0.00           C
ATOM   3515  C3A DPP   333      45.842 201.872  37.950  1.00  0.00           C
ATOM   3516  C4A DPP   333      45.392 201.722  42.300  1.00  0.00           C
ATOM   3517  C1B DPP   333      51.842 203.122  32.100  1.00  0.00           C
ATOM   3518  C2B DPP   333      51.342 203.272  36.750  1.00  0.00           C
ATOM   3519  C3B DPP   333      54.692 202.422  40.150  1.00  0.00           C
ATOM   3520  C4B DPP   333      53.092 200.722  44.150  1.00  0.00           C
ATOM   3521  NC3 DPP   334      19.542  87.222  22.750  1.00  0.00           N
ATOM   3522  PO4 DPP   334      15.142  87.022  22.800  1.00  0.00           P
ATOM   3523  GL1 DPP   334      13.992  86.072  26.850  1.00  0.00            
ATOM   3524  GL2 DPP   334      11.442  88.172  27.550  1.00  0.00            
ATOM   3525  C1A DPP   334      13.192  85.822  31.450  1.00  0.00           C
ATOM   3526  C2A DPP   334      13.192  86.622  35.200  1.00  0.00           C
ATOM   3527  C3A DPP   334      16.642  86.972  37.350  1.00  0.00           C
ATOM   3528  C4A DPP   334      18.992  86.372  39.800  1.00  0.00           C
ATOM   3529  C1B DPP   334      15.442  90.172  30.500  1.00  0.00           C
ATOM   3530  C2B DPP   334      17.942  91.472  34.300  1.00  0.00           C
ATOM   3531  C3B DPP   334      19.792  95.672  36.600  1.00  0.00           C
ATOM   3532  C4B DPP   334      21.292  96.522  41.100  1.00  0.00           C
ATOM   3533  NC3 DPP   335     148.242 191.222  30.300  1.00  0.00           N
ATOM   3534  PO4 DPP   335     143.892 190.172  29.100  1.00  0.00           P
ATOM   3535  GL1 DPP   335     143.392 190.772  32.700  1.00  0.00            
ATOM   3536  GL2 DPP   335     145.692 190.122  34.950  1.00  0.00            
ATOM   3537  C1A DPP   335     140.642 189.022  35.550  1.00  0.00           C
ATOM   3538  C2A DPP   335     136.342 188.572  37.200  1.00  0.00           C
ATOM   3539  C3A DPP   335     132.442 190.622  39.150  1.00  0.00           C
ATOM   3540  C4A DPP   335     130.892 191.222  43.000  1.00  0.00           C
ATOM   3541  C1B DPP   335     146.242 188.372  39.600  1.00  0.00           C
ATOM   3542  C2B DPP   335     144.392 188.072  44.150  1.00  0.00           C
ATOM   3543  C3B DPP   335     143.992 186.322  48.250  1.00  0.00           C
ATOM   3544  C4B DPP   335     140.642 184.322  49.050  1.00  0.00           C
ATOM   3545  NC3 DPP   336     161.892  74.422  28.150  1.00  0.00           N
ATOM   3546  PO4 DPP   336     166.442  76.622  26.600  1.00  0.00           P
ATOM   3547  GL1 DPP   336     164.592  77.722  31.450  1.00  0.00            
ATOM   3548  GL2 DPP   336     160.892  77.472  31.750  1.00  0.00            
ATOM   3549  C1A DPP   336     163.692  77.472  35.350  1.00  0.00           C
ATOM   3550  C2A DPP   336     164.542  78.472  39.400  1.00  0.00           C
ATOM   3551  C3A DPP   336     166.442  79.572  44.550  1.00  0.00           C
ATOM   3552  C4A DPP   336     167.142  79.222  48.150  1.00  0.00           C
ATOM   3553  C1B DPP   336     158.542  79.822  34.850  1.00  0.00           C
ATOM   3554  C2B DPP   336     159.742  79.772  39.150  1.00  0.00           C
ATOM   3555  C3B DPP   336     159.992  78.672  43.600  1.00  0.00           C
ATOM   3556  C4B DPP   336     157.042  77.072  46.450  1.00  0.00           C
ATOM   3557  NC3 DPP   337     100.242 106.572  26.400  1.00  0.00           N
ATOM   3558  PO4 DPP   337      97.392 105.472  29.400  1.00  0.00           P
ATOM   3559  GL1 DPP   337      97.992 103.272  33.600  1.00  0.00            
ATOM   3560  GL2 DPP   337     100.092 102.922  35.950  1.00  0.00            
ATOM   3561  C1A DPP   337      96.042 102.472  38.350  1.00  0.00           C
ATOM   3562  C2A DPP   337      95.992 101.372  42.150  1.00  0.00           C
ATOM   3563  C3A DPP   337      98.692 100.122  45.300  1.00  0.00           C
ATOM   3564  C4A DPP   337     100.992 100.372  49.300  1.00  0.00           C
ATOM   3565  C1B DPP   337     100.442 100.572  39.750  1.00  0.00           C
ATOM   3566  C2B DPP   337     100.042  97.072  41.700  1.00  0.00           C
ATOM   3567  C3B DPP   337      97.642  93.972  44.450  1.00  0.00           C
ATOM   3568  C4B DPP   337      94.392  92.322  46.750  1.00  0.00           C
ATOM   3569  NC3 DPP   338      34.342 105.372  24.550  1.00  0.00           N
ATOM   3570  PO4 DPP   338      32.392 109.322  26.000  1.00  0.00           P
ATOM   3571  GL1 DPP   338      35.392 108.122  28.600  1.00  0.00            
ATOM   3572  GL2 DPP   338      36.542 110.872  30.100  1.00  0.00            
ATOM   3573  C1A DPP   338      36.442 105.972  32.400  1.00  0.00           C
ATOM   3574  C2A DPP   338      37.942 105.322  36.100  1.00  0.00           C
ATOM   3575  C3A DPP   338      40.142 103.072  38.850  1.00  0.00           C
ATOM   3576  C4A DPP   338      42.992 100.322  40.350  1.00  0.00           C
ATOM   3577  C1B DPP   338      38.542 115.172  32.150  1.00  0.00           C
ATOM   3578  C2B DPP   338      37.442 117.372  35.750  1.00  0.00           C
ATOM   3579  C3B DPP   338      34.092 117.622  38.450  1.00  0.00           C
ATOM   3580  C4B DPP   338      33.642 117.922  43.050  1.00  0.00           C
ATOM   3581  NC3 DPP   339      48.842  92.922  22.000  1.00  0.00           N
ATOM   3582  PO4 DPP   339      48.892  88.522  19.400  1.00  0.00           P
ATOM   3583  GL1 DPP   339      49.692  87.972  24.000  1.00  0.00            
ATOM   3584  GL2 DPP   339      50.342  85.272  24.150  1.00  0.00            
ATOM   3585  C1A DPP   339      48.492  88.572  27.850  1.00  0.00           C
ATOM   3586  C2A DPP   339      48.442  88.722  32.000  1.00  0.00           C
ATOM   3587  C3A DPP   339      49.992  85.372  35.550  1.00  0.00           C
ATOM   3588  C4A DPP   339      54.092  84.122  36.800  1.00  0.00           C
ATOM   3589  C1B DPP   339      47.792  81.672  25.550  1.00  0.00           C
ATOM   3590  C2B DPP   339      46.342  78.072  27.200  1.00  0.00           C
ATOM   3591  C3B DPP   339      46.242  76.322  31.500  1.00  0.00           C
ATOM   3592  C4B DPP   339      47.192  76.572  35.600  1.00  0.00           C
ATOM   3593  NC3 DPP   340      85.642 103.372  26.050  1.00  0.00           N
ATOM   3594  PO4 DPP   340      88.542 106.022  27.750  1.00  0.00           P
ATOM   3595  GL1 DPP   340      91.292 105.122  31.750  1.00  0.00            
ATOM   3596  GL2 DPP   340      89.742 106.322  34.750  1.00  0.00            
ATOM   3597  C1A DPP   340      91.942 101.872  36.050  1.00  0.00           C
ATOM   3598  C2A DPP   340      91.042 101.072  40.200  1.00  0.00           C
ATOM   3599  C3A DPP   340      91.842  98.522  42.550  1.00  0.00           C
ATOM   3600  C4A DPP   340      94.042  97.422  45.750  1.00  0.00           C
ATOM   3601  C1B DPP   340      88.142 106.672  38.700  1.00  0.00           C
ATOM   3602  C2B DPP   340      87.992 105.922  42.550  1.00  0.00           C
ATOM   3603  C3B DPP   340      88.742 103.622  46.000  1.00  0.00           C
ATOM   3604  C4B DPP   340      89.392  99.472  47.000  1.00  0.00           C
ATOM   3605  NC3 DPP   341     182.592  98.622  29.100  1.00  0.00           N
ATOM   3606  PO4 DPP   341     183.442 102.672  29.050  1.00  0.00           P
ATOM   3607  GL1 DPP   341     183.692 101.622  33.300  1.00  0.00            
ATOM   3608  GL2 DPP   341     183.392  98.172  33.750  1.00  0.00            
ATOM   3609  C1A DPP   341     182.092 102.072  37.100  1.00  0.00           C
ATOM   3610  C2A DPP   341     181.542 101.472  41.500  1.00  0.00           C
ATOM   3611  C3A DPP   341     181.742 101.922  45.400  1.00  0.00           C
ATOM   3612  C4A DPP   341     182.392 106.622  48.300  1.00  0.00           C
ATOM   3613  C1B DPP   341     184.142  97.772  39.200  1.00  0.00           C
ATOM   3614  C2B DPP   341     185.592  98.922  43.700  1.00  0.00           C
ATOM   3615  C3B DPP   341     185.092  97.322  48.050  1.00  0.00           C
ATOM   3616  C4B DPP   341     188.742  97.622  50.450  1.00  0.00           C
ATOM   3617  NC3 DPP   342      20.342  48.072  14.250  1.00  0.00           N
ATOM   3618  PO4 DPP   342      21.042  46.022  18.800  1.00  0.00           P
ATOM   3619  GL1 DPP   342      23.992  46.222  21.850  1.00  0.00            
ATOM   3620  GL2 DPP   342      23.992  49.572  22.500  1.00  0.00            
ATOM   3621  C1A DPP   342      27.392  46.422  24.650  1.00  0.00           C
ATOM   3622  C2A DPP   342      29.892  47.222  29.000  1.00  0.00           C
ATOM   3623  C3A DPP   342      29.392  45.772  32.900  1.00  0.00           C
ATOM   3624  C4A DPP   342      28.542  45.572  37.450  1.00  0.00           C
ATOM   3625  C1B DPP   342      24.492  50.822  26.900  1.00  0.00           C
ATOM   3626  C2B DPP   342      26.592  50.372  30.900  1.00  0.00           C
ATOM   3627  C3B DPP   342      24.792  48.222  35.050  1.00  0.00           C
ATOM   3628  C4B DPP   342      23.992  44.722  39.850  1.00  0.00           C
ATOM   3629  NC3 DPP   343      25.842 146.822  29.250  1.00  0.00           N
ATOM   3630  PO4 DPP   343      30.042 145.722  27.550  1.00  0.00           P
ATOM   3631  GL1 DPP   343      29.242 145.322  32.600  1.00  0.00            
ATOM   3632  GL2 DPP   343      27.042 145.672  33.750  1.00  0.00            
ATOM   3633  C1A DPP   343      29.842 141.472  35.100  1.00  0.00           C
ATOM   3634  C2A DPP   343      30.042 139.922  39.200  1.00  0.00           C
ATOM   3635  C3A DPP   343      29.292 139.072  44.000  1.00  0.00           C
ATOM   3636  C4A DPP   343      27.792 142.222  47.350  1.00  0.00           C
ATOM   3637  C1B DPP   343      26.392 143.822  37.500  1.00  0.00           C
ATOM   3638  C2B DPP   343      26.492 142.472  41.850  1.00  0.00           C
ATOM   3639  C3B DPP   343      24.442 145.022  45.200  1.00  0.00           C
ATOM   3640  C4B DPP   343      22.292 145.822  48.800  1.00  0.00           C
ATOM   3641  NC3 DPP   344     158.392 177.572  29.900  1.00  0.00           N
ATOM   3642  PO4 DPP   344     162.742 178.722  31.350  1.00  0.00           P
ATOM   3643  GL1 DPP   344     164.292 178.472  35.350  1.00  0.00            
ATOM   3644  GL2 DPP   344     167.242 176.022  36.200  1.00  0.00            
ATOM   3645  C1A DPP   344     162.542 178.522  39.900  1.00  0.00           C
ATOM   3646  C2A DPP   344     159.842 177.872  44.250  1.00  0.00           C
ATOM   3647  C3A DPP   344     156.442 174.722  45.250  1.00  0.00           C
ATOM   3648  C4A DPP   344     154.192 176.172  48.700  1.00  0.00           C
ATOM   3649  C1B DPP   344     165.992 175.522  40.150  1.00  0.00           C
ATOM   3650  C2B DPP   344     165.592 172.372  43.200  1.00  0.00           C
ATOM   3651  C3B DPP   344     164.092 167.772  43.300  1.00  0.00           C
ATOM   3652  C4B DPP   344     162.492 164.472  45.800  1.00  0.00           C
ATOM   3653  NC3 DPP   345     152.692 199.872  32.400  1.00  0.00           N
ATOM   3654  PO4 DPP   345     148.742 197.722  30.850  1.00  0.00           P
ATOM   3655  GL1 DPP   345     147.242 198.072  36.000  1.00  0.00            
ATOM   3656  GL2 DPP   345     145.992 195.072  34.650  1.00  0.00            
ATOM   3657  C1A DPP   345     149.142 196.072  39.900  1.00  0.00           C
ATOM   3658  C2A DPP   345     152.342 194.622  42.900  1.00  0.00           C
ATOM   3659  C3A DPP   345     151.992 193.672  46.450  1.00  0.00           C
ATOM   3660  C4A DPP   345     154.492 195.022  49.650  1.00  0.00           C
ATOM   3661  C1B DPP   345     144.292 194.072  37.950  1.00  0.00           C
ATOM   3662  C2B DPP   345     144.492 197.072  41.550  1.00  0.00           C
ATOM   3663  C3B DPP   345     146.792 196.922  44.900  1.00  0.00           C
ATOM   3664  C4B DPP   345     144.992 196.522  49.200  1.00  0.00           C
ATOM   3665  NC3 DPP   346     181.292  80.872  74.050  1.00  0.00           N
ATOM   3666  PO4 DPP   346     182.642  84.922  72.350  1.00  0.00           P
ATOM   3667  GL1 DPP   346     183.592  85.872  67.150  1.00  0.00            
ATOM   3668  GL2 DPP   346     186.192  83.972  66.050  1.00  0.00            
ATOM   3669  C1A DPP   346     182.192  88.822  63.400  1.00  0.00           C
ATOM   3670  C2A DPP   346     182.192  89.472  58.850  1.00  0.00           C
ATOM   3671  C3A DPP   346     182.542  87.922  55.600  1.00  0.00           C
ATOM   3672  C4A DPP   346     183.742  85.572  52.650  1.00  0.00           C
ATOM   3673  C1B DPP   346     190.542  82.422  63.800  1.00  0.00           C
ATOM   3674  C2B DPP   346     191.442  82.972  59.750  1.00  0.00           C
ATOM   3675  C3B DPP   346     193.892  83.722  56.350  1.00  0.00           C
ATOM   3676  C4B DPP   346     198.092  82.822  54.250  1.00  0.00           C
ATOM   3677  NC3 DPP   347      70.042  10.472  57.150  1.00  0.00           N
ATOM   3678  PO4 DPP   347      67.692  11.772  54.300  1.00  0.00           P
ATOM   3679  GL1 DPP   347      66.192  14.022  50.750  1.00  0.00            
ATOM   3680  GL2 DPP   347      63.442  13.672  50.050  1.00  0.00            
ATOM   3681  C1A DPP   347      66.592  17.472  48.800  1.00  0.00           C
ATOM   3682  C2A DPP   347      64.142  20.072  45.050  1.00  0.00           C
ATOM   3683  C3A DPP   347      62.242  22.372  42.050  1.00  0.00           C
ATOM   3684  C4A DPP   347      59.792  22.772  38.100  1.00  0.00           C
ATOM   3685  C1B DPP   347      61.692  15.472  45.800  1.00  0.00           C
ATOM   3686  C2B DPP   347      63.192  15.872  40.950  1.00  0.00           C
ATOM   3687  C3B DPP   347      64.792  14.872  36.450  1.00  0.00           C
ATOM   3688  C4B DPP   347      67.092  12.572  33.150  1.00  0.00           C
ATOM   3689  NC3 DPP   348     170.342 122.522  66.600  1.00  0.00           N
ATOM   3690  PO4 DPP   348     165.292 122.822  66.550  1.00  0.00           P
ATOM   3691  GL1 DPP   348     167.692 120.022  63.550  1.00  0.00            
ATOM   3692  GL2 DPP   348     168.742 116.822  64.400  1.00  0.00            
ATOM   3693  C1A DPP   348     167.542 118.272  58.500  1.00  0.00           C
ATOM   3694  C2A DPP   348     164.042 115.622  55.350  1.00  0.00           C
ATOM   3695  C3A DPP   348     163.692 114.172  51.350  1.00  0.00           C
ATOM   3696  C4A DPP   348     165.842 111.622  48.700  1.00  0.00           C
ATOM   3697  C1B DPP   348     170.292 114.872  60.750  1.00  0.00           C
ATOM   3698  C2B DPP   348     170.092 109.672  57.900  1.00  0.00           C
ATOM   3699  C3B DPP   348     170.142 108.472  53.800  1.00  0.00           C
ATOM   3700  C4B DPP   348     172.292 108.072  49.650  1.00  0.00           C
ATOM   3701  NC3 DPP   349      81.992  35.822  51.450  1.00  0.00           N
ATOM   3702  PO4 DPP   349      82.242  39.872  51.450  1.00  0.00           P
ATOM   3703  GL1 DPP   349      82.592  40.022  47.400  1.00  0.00            
ATOM   3704  GL2 DPP   349      79.292  38.022  46.950  1.00  0.00            
ATOM   3705  C1A DPP   349      84.792  40.822  43.950  1.00  0.00           C
ATOM   3706  C2A DPP   349      84.392  41.672  39.200  1.00  0.00           C
ATOM   3707  C3A DPP   349      85.142  39.522  35.600  1.00  0.00           C
ATOM   3708  C4A DPP   349      87.192  35.972  33.250  1.00  0.00           C
ATOM   3709  C1B DPP   349      80.042  40.172  42.850  1.00  0.00           C
ATOM   3710  C2B DPP   349      79.142  41.522  38.000  1.00  0.00           C
ATOM   3711  C3B DPP   349      77.592  38.972  34.500  1.00  0.00           C
ATOM   3712  C4B DPP   349      74.642  35.222  35.250  1.00  0.00           C
ATOM   3713  NC3 DPP   350      66.392  68.672  56.150  1.00  0.00           N
ATOM   3714  PO4 DPP   350      66.092  72.322  53.600  1.00  0.00           P
ATOM   3715  GL1 DPP   350      66.642  74.022  49.800  1.00  0.00            
ATOM   3716  GL2 DPP   350      69.592  74.672  47.900  1.00  0.00            
ATOM   3717  C1A DPP   350      66.192  76.672  45.300  1.00  0.00           C
ATOM   3718  C2A DPP   350      65.142  80.522  42.900  1.00  0.00           C
ATOM   3719  C3A DPP   350      61.342  82.972  43.500  1.00  0.00           C
ATOM   3720  C4A DPP   350      57.892  81.872  46.550  1.00  0.00           C
ATOM   3721  C1B DPP   350      70.842  75.472  43.800  1.00  0.00           C
ATOM   3722  C2B DPP   350      74.042  76.572  41.600  1.00  0.00           C
ATOM   3723  C3B DPP   350      78.442  79.172  42.700  1.00  0.00           C
ATOM   3724  C4B DPP   350      79.192  79.172  47.600  1.00  0.00           C
ATOM   3725  NC3 DPP   351      10.192  64.422  65.950  1.00  0.00           N
ATOM   3726  PO4 DPP   351       5.192  63.822  66.350  1.00  0.00           P
ATOM   3727  GL1 DPP   351       6.042  66.472  62.850  1.00  0.00            
ATOM   3728  GL2 DPP   351       4.392  69.322  63.300  1.00  0.00            
ATOM   3729  C1A DPP   351       6.792  67.522  59.000  1.00  0.00           C
ATOM   3730  C2A DPP   351       6.092  68.022  54.050  1.00  0.00           C
ATOM   3731  C3A DPP   351       4.692  69.222  49.950  1.00  0.00           C
ATOM   3732  C4A DPP   351       2.492  67.222  47.700  1.00  0.00           C
ATOM   3733  C1B DPP   351       3.642  71.472  60.400  1.00  0.00           C
ATOM   3734  C2B DPP   351       5.592  72.622  56.800  1.00  0.00           C
ATOM   3735  C3B DPP   351       4.992  75.372  53.000  1.00  0.00           C
ATOM   3736  C4B DPP   351       4.242  74.172  49.000  1.00  0.00           C
ATOM   3737  NC3 DPP   352     147.092 151.672  65.100  1.00  0.00           N
ATOM   3738  PO4 DPP   352     143.892 153.572  65.150  1.00  0.00           P
ATOM   3739  GL1 DPP   352     140.092 152.172  62.800  1.00  0.00            
ATOM   3740  GL2 DPP   352     140.692 148.372  61.500  1.00  0.00            
ATOM   3741  C1A DPP   352     136.942 151.422  59.700  1.00  0.00           C
ATOM   3742  C2A DPP   352     134.592 154.422  57.000  1.00  0.00           C
ATOM   3743  C3A DPP   352     132.942 157.422  52.850  1.00  0.00           C
ATOM   3744  C4A DPP   352     130.442 155.672  50.050  1.00  0.00           C
ATOM   3745  C1B DPP   352     141.042 150.522  57.350  1.00  0.00           C
ATOM   3746  C2B DPP   352     140.192 150.872  53.750  1.00  0.00           C
ATOM   3747  C3B DPP   352     138.892 153.122  50.350  1.00  0.00           C
ATOM   3748  C4B DPP   352     139.142 156.172  46.950  1.00  0.00           C
ATOM   3749  NC3 DPP   353     204.842  47.072  67.900  1.00  0.00           N
ATOM   3750  PO4 DPP   353     208.492  49.522  67.200  1.00  0.00           P
ATOM   3751  GL1 DPP   353     205.692  49.722  63.950  1.00  0.00            
ATOM   3752  GL2 DPP   353     202.742  50.272  64.150  1.00  0.00            
ATOM   3753  C1A DPP   353     204.842  51.472  59.700  1.00  0.00           C
ATOM   3754  C2A DPP   353     202.042  52.522  57.750  1.00  0.00           C
ATOM   3755  C3A DPP   353     198.342  52.422  54.200  1.00  0.00           C
ATOM   3756  C4A DPP   353     195.292  50.372  50.850  1.00  0.00           C
ATOM   3757  C1B DPP   353     202.392  46.972  60.700  1.00  0.00           C
ATOM   3758  C2B DPP   353     200.092  48.072  56.300  1.00  0.00           C
ATOM   3759  C3B DPP   353     198.192  47.072  52.650  1.00  0.00           C
ATOM   3760  C4B DPP   353     195.342  45.722  48.700  1.00  0.00           C
ATOM   3761  NC3 DPP   354      70.292 162.922  67.650  1.00  0.00           N
ATOM   3762  PO4 DPP   354      71.392 158.922  65.500  1.00  0.00           P
ATOM   3763  GL1 DPP   354      74.342 159.122  62.050  1.00  0.00            
ATOM   3764  GL2 DPP   354      77.342 161.572  61.750  1.00  0.00            
ATOM   3765  C1A DPP   354      75.542 160.072  57.600  1.00  0.00           C
ATOM   3766  C2A DPP   354      77.392 159.572  54.000  1.00  0.00           C
ATOM   3767  C3A DPP   354      74.842 160.022  49.600  1.00  0.00           C
ATOM   3768  C4A DPP   354      73.442 163.272  46.250  1.00  0.00           C
ATOM   3769  C1B DPP   354      80.242 163.322  58.800  1.00  0.00           C
ATOM   3770  C2B DPP   354      81.742 163.472  54.550  1.00  0.00           C
ATOM   3771  C3B DPP   354      84.742 162.922  52.400  1.00  0.00           C
ATOM   3772  C4B DPP   354      84.892 160.672  47.400  1.00  0.00           C
ATOM   3773  NC3 DPP   355     188.492 154.572  68.200  1.00  0.00           N
ATOM   3774  PO4 DPP   355     190.842 153.772  64.900  1.00  0.00           P
ATOM   3775  GL1 DPP   355     190.692 149.972  62.600  1.00  0.00            
ATOM   3776  GL2 DPP   355     193.192 148.572  62.550  1.00  0.00            
ATOM   3777  C1A DPP   355     187.892 148.322  59.150  1.00  0.00           C
ATOM   3778  C2A DPP   355     188.142 147.272  54.900  1.00  0.00           C
ATOM   3779  C3A DPP   355     189.992 147.022  51.900  1.00  0.00           C
ATOM   3780  C4A DPP   355     192.242 143.172  49.300  1.00  0.00           C
ATOM   3781  C1B DPP   355     192.242 147.022  58.050  1.00  0.00           C
ATOM   3782  C2B DPP   355     194.492 143.522  55.700  1.00  0.00           C
ATOM   3783  C3B DPP   355     196.492 143.822  52.450  1.00  0.00           C
ATOM   3784  C4B DPP   355     199.392 141.722  49.250  1.00  0.00           C
ATOM   3785  NC3 DPP   356     168.442 163.022  63.250  1.00  0.00           N
ATOM   3786  PO4 DPP   356     164.342 162.122  63.600  1.00  0.00           P
ATOM   3787  GL1 DPP   356     164.342 159.322  60.500  1.00  0.00            
ATOM   3788  GL2 DPP   356     167.042 158.722  61.250  1.00  0.00            
ATOM   3789  C1A DPP   356     161.992 160.072  56.450  1.00  0.00           C
ATOM   3790  C2A DPP   356     162.492 159.772  51.750  1.00  0.00           C
ATOM   3791  C3A DPP   356     165.192 159.872  48.650  1.00  0.00           C
ATOM   3792  C4A DPP   356     164.092 157.822  44.250  1.00  0.00           C
ATOM   3793  C1B DPP   356     168.592 158.272  56.850  1.00  0.00           C
ATOM   3794  C2B DPP   356     167.642 158.472  52.500  1.00  0.00           C
ATOM   3795  C3B DPP   356     168.642 156.022  49.000  1.00  0.00           C
ATOM   3796  C4B DPP   356     170.092 154.922  45.400  1.00  0.00           C
ATOM   3797  NC3 DPP   357      67.092  23.972  54.400  1.00  0.00           N
ATOM   3798  PO4 DPP   357      63.492  22.472  51.650  1.00  0.00           P
ATOM   3799  GL1 DPP   357      59.442  21.872  48.150  1.00  0.00            
ATOM   3800  GL2 DPP   357      56.392  20.622  49.900  1.00  0.00            
ATOM   3801  C1A DPP   357      58.342  19.222  44.150  1.00  0.00           C
ATOM   3802  C2A DPP   357      57.692  18.122  39.950  1.00  0.00           C
ATOM   3803  C3A DPP   357      55.642  15.672  36.700  1.00  0.00           C
ATOM   3804  C4A DPP   357      52.542  13.922  33.700  1.00  0.00           C
ATOM   3805  C1B DPP   357      53.992  18.122  48.350  1.00  0.00           C
ATOM   3806  C2B DPP   357      54.592  15.922  44.800  1.00  0.00           C
ATOM   3807  C3B DPP   357      57.442  13.022  43.750  1.00  0.00           C
ATOM   3808  C4B DPP   357      58.842  12.472  39.250  1.00  0.00           C
ATOM   3809  NC3 DPP   358     163.892 117.872  66.750  1.00  0.00           N
ATOM   3810  PO4 DPP   358     160.042 115.772  68.400  1.00  0.00           P
ATOM   3811  GL1 DPP   358     159.442 114.772  64.200  1.00  0.00            
ATOM   3812  GL2 DPP   358     160.392 111.922  62.700  1.00  0.00            
ATOM   3813  C1A DPP   358     156.792 114.972  60.500  1.00  0.00           C
ATOM   3814  C2A DPP   358     153.992 116.872  57.850  1.00  0.00           C
ATOM   3815  C3A DPP   358     153.342 118.522  53.700  1.00  0.00           C
ATOM   3816  C4A DPP   358     152.742 117.222  50.050  1.00  0.00           C
ATOM   3817  C1B DPP   358     160.742 112.072  58.350  1.00  0.00           C
ATOM   3818  C2B DPP   358     160.942 111.322  54.300  1.00  0.00           C
ATOM   3819  C3B DPP   358     159.992 110.022  50.400  1.00  0.00           C
ATOM   3820  C4B DPP   358     159.642 111.772  46.550  1.00  0.00           C
ATOM   3821  NC3 DPP   359     184.542 112.722  66.900  1.00  0.00           N
ATOM   3822  PO4 DPP   359     186.992 110.122  68.000  1.00  0.00           P
ATOM   3823  GL1 DPP   359     188.592 106.322  65.950  1.00  0.00            
ATOM   3824  GL2 DPP   359     185.892 105.572  64.200  1.00  0.00            
ATOM   3825  C1A DPP   359     191.292 104.172  62.850  1.00  0.00           C
ATOM   3826  C2A DPP   359     191.442 104.522  58.050  1.00  0.00           C
ATOM   3827  C3A DPP   359     189.792 105.422  53.650  1.00  0.00           C
ATOM   3828  C4A DPP   359     187.642 106.522  49.300  1.00  0.00           C
ATOM   3829  C1B DPP   359     183.492 103.722  60.950  1.00  0.00           C
ATOM   3830  C2B DPP   359     184.842 104.822  56.350  1.00  0.00           C
ATOM   3831  C3B DPP   359     182.342 105.072  53.100  1.00  0.00           C
ATOM   3832  C4B DPP   359     179.492 103.522  51.250  1.00  0.00           C
ATOM   3833  NC3 DPP   360      48.092 114.122  63.600  1.00  0.00           N
ATOM   3834  PO4 DPP   360      48.292 116.272  60.000  1.00  0.00           P
ATOM   3835  GL1 DPP   360      48.592 115.272  55.750  1.00  0.00            
ATOM   3836  GL2 DPP   360      48.642 111.522  54.050  1.00  0.00            
ATOM   3837  C1A DPP   360      48.192 116.422  51.700  1.00  0.00           C
ATOM   3838  C2A DPP   360      47.992 117.022  46.700  1.00  0.00           C
ATOM   3839  C3A DPP   360      50.792 118.072  44.150  1.00  0.00           C
ATOM   3840  C4A DPP   360      53.042 122.372  43.950  1.00  0.00           C
ATOM   3841  C1B DPP   360      47.192 111.572  50.100  1.00  0.00           C
ATOM   3842  C2B DPP   360      49.692 112.522  46.450  1.00  0.00           C
ATOM   3843  C3B DPP   360      49.192 113.622  41.850  1.00  0.00           C
ATOM   3844  C4B DPP   360      48.192 117.672  39.500  1.00  0.00           C
ATOM   3845  NC3 DPP   361      46.142  90.972  69.100  1.00  0.00           N
ATOM   3846  PO4 DPP   361      43.742  93.722  65.650  1.00  0.00           P
ATOM   3847  GL1 DPP   361      44.792  92.672  60.450  1.00  0.00            
ATOM   3848  GL2 DPP   361      48.042  93.622  59.800  1.00  0.00            
ATOM   3849  C1A DPP   361      43.792  92.372  55.750  1.00  0.00           C
ATOM   3850  C2A DPP   361      44.442  92.472  51.250  1.00  0.00           C
ATOM   3851  C3A DPP   361      47.792  91.422  48.950  1.00  0.00           C
ATOM   3852  C4A DPP   361      49.042  92.072  44.700  1.00  0.00           C
ATOM   3853  C1B DPP   361      49.342  91.622  56.150  1.00  0.00           C
ATOM   3854  C2B DPP   361      51.542  90.522  52.850  1.00  0.00           C
ATOM   3855  C3B DPP   361      52.892  90.822  48.300  1.00  0.00           C
ATOM   3856  C4B DPP   361      54.642  90.072  43.600  1.00  0.00           C
ATOM   3857  NC3 DPP   362     184.292  67.422  70.750  1.00  0.00           N
ATOM   3858  PO4 DPP   362     179.542  66.772  69.400  1.00  0.00           P
ATOM   3859  GL1 DPP   362     178.742  69.722  66.600  1.00  0.00            
ATOM   3860  GL2 DPP   362     175.242  70.772  67.700  1.00  0.00            
ATOM   3861  C1A DPP   362     182.542  72.622  64.400  1.00  0.00           C
ATOM   3862  C2A DPP   362     182.592  75.322  61.550  1.00  0.00           C
ATOM   3863  C3A DPP   362     181.792  79.672  60.400  1.00  0.00           C
ATOM   3864  C4A DPP   362     178.042  81.222  60.050  1.00  0.00           C
ATOM   3865  C1B DPP   362     175.992  73.022  63.000  1.00  0.00           C
ATOM   3866  C2B DPP   362     174.092  72.622  60.150  1.00  0.00           C
ATOM   3867  C3B DPP   362     172.492  71.622  56.750  1.00  0.00           C
ATOM   3868  C4B DPP   362     171.542  70.172  52.050  1.00  0.00           C
ATOM   3869  NC3 DPP   363     121.492 185.972  65.300  1.00  0.00           N
ATOM   3870  PO4 DPP   363     118.192 189.222  66.000  1.00  0.00           P
ATOM   3871  GL1 DPP   363     119.942 190.722  61.500  1.00  0.00            
ATOM   3872  GL2 DPP   363     117.492 191.122  59.600  1.00  0.00            
ATOM   3873  C1A DPP   363     121.892 191.972  57.050  1.00  0.00           C
ATOM   3874  C2A DPP   363     119.642 191.672  54.300  1.00  0.00           C
ATOM   3875  C3A DPP   363     119.492 194.422  51.050  1.00  0.00           C
ATOM   3876  C4A DPP   363     117.942 194.622  47.100  1.00  0.00           C
ATOM   3877  C1B DPP   363     114.542 193.722  57.200  1.00  0.00           C
ATOM   3878  C2B DPP   363     111.292 195.272  54.550  1.00  0.00           C
ATOM   3879  C3B DPP   363     108.892 197.972  50.350  1.00  0.00           C
ATOM   3880  C4B DPP   363     105.742 200.822  48.200  1.00  0.00           C
ATOM   3881  NC3 DPP   364      16.642  68.122  68.700  1.00  0.00           N
ATOM   3882  PO4 DPP   364      12.942  68.672  67.450  1.00  0.00           P
ATOM   3883  GL1 DPP   364      10.492  69.122  63.300  1.00  0.00            
ATOM   3884  GL2 DPP   364       8.792  71.872  62.150  1.00  0.00            
ATOM   3885  C1A DPP   364      11.492  68.522  59.050  1.00  0.00           C
ATOM   3886  C2A DPP   364      10.342  70.072  55.300  1.00  0.00           C
ATOM   3887  C3A DPP   364       8.842  72.872  50.850  1.00  0.00           C
ATOM   3888  C4A DPP   364       8.492  76.872  48.550  1.00  0.00           C
ATOM   3889  C1B DPP   364      10.592  74.272  57.850  1.00  0.00           C
ATOM   3890  C2B DPP   364       9.592  75.922  54.450  1.00  0.00           C
ATOM   3891  C3B DPP   364       8.192  80.072  52.300  1.00  0.00           C
ATOM   3892  C4B DPP   364       5.292  81.622  50.050  1.00  0.00           C
ATOM   3893  NC3 DPP   365      68.192 147.172  71.050  1.00  0.00           N
ATOM   3894  PO4 DPP   365      69.092 146.072  66.550  1.00  0.00           P
ATOM   3895  GL1 DPP   365      70.042 146.272  62.650  1.00  0.00            
ATOM   3896  GL2 DPP   365      72.292 148.872  63.400  1.00  0.00            
ATOM   3897  C1A DPP   365      70.392 145.472  58.300  1.00  0.00           C
ATOM   3898  C2A DPP   365      71.342 146.522  54.600  1.00  0.00           C
ATOM   3899  C3A DPP   365      68.692 146.122  50.850  1.00  0.00           C
ATOM   3900  C4A DPP   365      67.242 145.872  46.600  1.00  0.00           C
ATOM   3901  C1B DPP   365      72.942 149.822  59.200  1.00  0.00           C
ATOM   3902  C2B DPP   365      73.492 150.772  55.050  1.00  0.00           C
ATOM   3903  C3B DPP   365      74.442 150.372  50.600  1.00  0.00           C
ATOM   3904  C4B DPP   365      76.692 148.072  47.450  1.00  0.00           C
ATOM   3905  NC3 DPP   366       3.892 107.472  74.250  1.00  0.00           N
ATOM   3906  PO4 DPP   366       3.642 108.222  69.900  1.00  0.00           P
ATOM   3907  GL1 DPP   366       3.792 108.772  65.350  1.00  0.00            
ATOM   3908  GL2 DPP   366       5.692 106.222  65.100  1.00  0.00            
ATOM   3909  C1A DPP   366       3.092 108.422  60.750  1.00  0.00           C
ATOM   3910  C2A DPP   366       1.942 110.172  56.950  1.00  0.00           C
ATOM   3911  C3A DPP   366       2.242 110.622  52.350  1.00  0.00           C
ATOM   3912  C4A DPP   366       4.742 110.572  48.450  1.00  0.00           C
ATOM   3913  C1B DPP   366       9.642 106.522  62.450  1.00  0.00           C
ATOM   3914  C2B DPP   366       9.492 106.272  58.350  1.00  0.00           C
ATOM   3915  C3B DPP   366       9.042 104.972  53.500  1.00  0.00           C
ATOM   3916  C4B DPP   366      12.092 103.722  48.900  1.00  0.00           C
ATOM   3917  NC3 DPP   367      41.742  77.972  62.800  1.00  0.00           N
ATOM   3918  PO4 DPP   367      39.392  76.522  59.900  1.00  0.00           P
ATOM   3919  GL1 DPP   367      38.642  78.572  56.700  1.00  0.00            
ATOM   3920  GL2 DPP   367      42.292  78.072  55.000  1.00  0.00            
ATOM   3921  C1A DPP   367      37.842  83.322  55.400  1.00  0.00           C
ATOM   3922  C2A DPP   367      35.492  85.222  52.600  1.00  0.00           C
ATOM   3923  C3A DPP   367      35.342  87.622  49.350  1.00  0.00           C
ATOM   3924  C4A DPP   367      33.792  87.072  44.850  1.00  0.00           C
ATOM   3925  C1B DPP   367      41.842  79.672  50.850  1.00  0.00           C
ATOM   3926  C2B DPP   367      41.492  79.922  46.500  1.00  0.00           C
ATOM   3927  C3B DPP   367      43.342  80.272  42.500  1.00  0.00           C
ATOM   3928  C4B DPP   367      45.292  83.422  39.500  1.00  0.00           C
ATOM   3929  NC3 DPP   368      -0.258 128.072  70.150  1.00  0.00           N
ATOM   3930  PO4 DPP   368       0.992 125.172  67.600  1.00  0.00           P
ATOM   3931  GL1 DPP   368       0.492 126.272  63.100  1.00  0.00            
ATOM   3932  GL2 DPP   368       3.092 128.272  61.700  1.00  0.00            
ATOM   3933  C1A DPP   368      -1.008 125.672  58.400  1.00  0.00           C
ATOM   3934  C2A DPP   368      -0.308 126.922  54.550  1.00  0.00           C
ATOM   3935  C3A DPP   368      -0.408 125.772  49.800  1.00  0.00           C
ATOM   3936  C4A DPP   368       0.542 123.872  46.450  1.00  0.00           C
ATOM   3937  C1B DPP   368       3.342 128.972  58.200  1.00  0.00           C
ATOM   3938  C2B DPP   368       3.192 129.922  53.900  1.00  0.00           C
ATOM   3939  C3B DPP   368       1.392 133.272  49.650  1.00  0.00           C
ATOM   3940  C4B DPP   368      -2.658 135.722  49.300  1.00  0.00           C
ATOM   3941  NC3 DPP   369     126.342 202.372  63.850  1.00  0.00           N
ATOM   3942  PO4 DPP   369     121.642 204.572  62.950  1.00  0.00           P
ATOM   3943  GL1 DPP   369     123.042 206.622  59.450  1.00  0.00            
ATOM   3944  GL2 DPP   369     125.292 210.322  59.750  1.00  0.00            
ATOM   3945  C1A DPP   369     122.742 205.922  55.250  1.00  0.00           C
ATOM   3946  C2A DPP   369     119.342 205.572  52.100  1.00  0.00           C
ATOM   3947  C3A DPP   369     116.692 203.072  49.450  1.00  0.00           C
ATOM   3948  C4A DPP   369     116.642 199.722  46.200  1.00  0.00           C
ATOM   3949  C1B DPP   369     127.392 208.522  55.550  1.00  0.00           C
ATOM   3950  C2B DPP   369     129.942 208.872  52.100  1.00  0.00           C
ATOM   3951  C3B DPP   369     130.092 207.272  48.850  1.00  0.00           C
ATOM   3952  C4B DPP   369     129.392 202.972  48.650  1.00  0.00           C
ATOM   3953  NC3 DPP   370      86.992  89.372  65.650  1.00  0.00           N
ATOM   3954  PO4 DPP   370      83.892  93.222  65.400  1.00  0.00           P
ATOM   3955  GL1 DPP   370      83.642  91.072  62.050  1.00  0.00            
ATOM   3956  GL2 DPP   370      82.742  87.572  63.150  1.00  0.00            
ATOM   3957  C1A DPP   370      85.542  90.772  57.900  1.00  0.00           C
ATOM   3958  C2A DPP   370      86.992  94.422  54.850  1.00  0.00           C
ATOM   3959  C3A DPP   370      88.492  96.322  53.100  1.00  0.00           C
ATOM   3960  C4A DPP   370      91.692  97.222  50.700  1.00  0.00           C
ATOM   3961  C1B DPP   370      81.642  84.672  59.600  1.00  0.00           C
ATOM   3962  C2B DPP   370      83.142  86.322  56.150  1.00  0.00           C
ATOM   3963  C3B DPP   370      85.642  87.622  52.750  1.00  0.00           C
ATOM   3964  C4B DPP   370      86.242  91.072  50.750  1.00  0.00           C
ATOM   3965  NC3 DPP   371     111.792  40.272  60.100  1.00  0.00           N
ATOM   3966  PO4 DPP   371     108.192  37.522  57.850  1.00  0.00           P
ATOM   3967  GL1 DPP   371     108.942  37.722  53.650  1.00  0.00            
ATOM   3968  GL2 DPP   371     111.392  35.522  53.050  1.00  0.00            
ATOM   3969  C1A DPP   371     109.342  39.572  49.500  1.00  0.00           C
ATOM   3970  C2A DPP   371     110.392  41.572  46.550  1.00  0.00           C
ATOM   3971  C3A DPP   371     112.342  42.322  42.600  1.00  0.00           C
ATOM   3972  C4A DPP   371     115.792  43.572  40.250  1.00  0.00           C
ATOM   3973  C1B DPP   371     113.892  35.422  49.750  1.00  0.00           C
ATOM   3974  C2B DPP   371     111.442  36.422  46.400  1.00  0.00           C
ATOM   3975  C3B DPP   371     111.192  36.622  42.150  1.00  0.00           C
ATOM   3976  C4B DPP   371     109.942  35.272  38.750  1.00  0.00           C
ATOM   3977  NC3 DPP   372      51.342  60.622  53.150  1.00  0.00           N
ATOM   3978  PO4 DPP   372      47.842  62.822  55.750  1.00  0.00           P
ATOM   3979  GL1 DPP   372      47.192  63.872  50.900  1.00  0.00            
ATOM   3980  GL2 DPP   372      45.542  63.322  48.300  1.00  0.00            
ATOM   3981  C1A DPP   372      48.792  66.722  47.900  1.00  0.00           C
ATOM   3982  C2A DPP   372      48.242  69.072  43.750  1.00  0.00           C
ATOM   3983  C3A DPP   372      48.692  69.672  39.400  1.00  0.00           C
ATOM   3984  C4A DPP   372      50.992  67.872  36.800  1.00  0.00           C
ATOM   3985  C1B DPP   372      44.542  63.422  43.650  1.00  0.00           C
ATOM   3986  C2B DPP   372      44.292  67.822  40.850  1.00  0.00           C
ATOM   3987  C3B DPP   372      41.342  70.572  39.900  1.00  0.00           C
ATOM   3988  C4B DPP   372      39.992  73.172  37.850  1.00  0.00           C
ATOM   3989  NC3 DPP   373      50.442  77.122  60.350  1.00  0.00           N
ATOM   3990  PO4 DPP   373      51.042  81.072  62.400  1.00  0.00           P
ATOM   3991  GL1 DPP   373      49.742  81.772  57.800  1.00  0.00            
ATOM   3992  GL2 DPP   373      50.142  85.372  57.050  1.00  0.00            
ATOM   3993  C1A DPP   373      47.092  81.572  55.600  1.00  0.00           C
ATOM   3994  C2A DPP   373      46.192  81.422  52.500  1.00  0.00           C
ATOM   3995  C3A DPP   373      45.942  82.022  48.150  1.00  0.00           C
ATOM   3996  C4A DPP   373      46.642  83.522  44.800  1.00  0.00           C
ATOM   3997  C1B DPP   373      52.192  84.372  53.550  1.00  0.00           C
ATOM   3998  C2B DPP   373      55.042  85.022  49.800  1.00  0.00           C
ATOM   3999  C3B DPP   373      57.542  87.322  46.250  1.00  0.00           C
ATOM   4000  C4B DPP   373      61.292  88.322  43.050  1.00  0.00           C
ATOM   4001  NC3 DPP   374      89.692  85.672  65.300  1.00  0.00           N
ATOM   4002  PO4 DPP   374      85.942  84.722  65.700  1.00  0.00           P
ATOM   4003  GL1 DPP   374      86.242  84.122  61.900  1.00  0.00            
ATOM   4004  GL2 DPP   374      87.042  86.972  61.100  1.00  0.00            
ATOM   4005  C1A DPP   374      86.492  81.922  58.200  1.00  0.00           C
ATOM   4006  C2A DPP   374      87.842  83.072  53.750  1.00  0.00           C
ATOM   4007  C3A DPP   374      89.142  83.022  49.450  1.00  0.00           C
ATOM   4008  C4A DPP   374      91.642  83.672  46.700  1.00  0.00           C
ATOM   4009  C1B DPP   374      89.242  87.672  57.600  1.00  0.00           C
ATOM   4010  C2B DPP   374      89.792  90.472  54.000  1.00  0.00           C
ATOM   4011  C3B DPP   374      90.992  92.522  51.700  1.00  0.00           C
ATOM   4012  C4B DPP   374      89.992  93.372  47.950  1.00  0.00           C
ATOM   4013  NC3 DPP   375     198.592  98.072  70.000  1.00  0.00           N
ATOM   4014  PO4 DPP   375     197.142  94.772  71.500  1.00  0.00           P
ATOM   4015  GL1 DPP   375     195.842  91.872  68.950  1.00  0.00            
ATOM   4016  GL2 DPP   375     199.042  90.722  67.850  1.00  0.00            
ATOM   4017  C1A DPP   375     194.592  89.422  65.100  1.00  0.00           C
ATOM   4018  C2A DPP   375     194.042  87.972  60.900  1.00  0.00           C
ATOM   4019  C3A DPP   375     194.092  89.072  56.800  1.00  0.00           C
ATOM   4020  C4A DPP   375     195.092  90.672  53.200  1.00  0.00           C
ATOM   4021  C1B DPP   375     198.842  92.322  64.500  1.00  0.00           C
ATOM   4022  C2B DPP   375     197.192  92.472  60.850  1.00  0.00           C
ATOM   4023  C3B DPP   375     197.742  92.822  57.000  1.00  0.00           C
ATOM   4024  C4B DPP   375     198.442  94.522  52.750  1.00  0.00           C
ATOM   4025  NC3 DPP   376      24.792  88.572  69.850  1.00  0.00           N
ATOM   4026  PO4 DPP   376      27.242  91.822  67.400  1.00  0.00           P
ATOM   4027  GL1 DPP   376      26.692  89.722  64.450  1.00  0.00            
ATOM   4028  GL2 DPP   376      25.042  91.172  61.400  1.00  0.00            
ATOM   4029  C1A DPP   376      29.992  88.372  60.150  1.00  0.00           C
ATOM   4030  C2A DPP   376      29.292  89.522  55.150  1.00  0.00           C
ATOM   4031  C3A DPP   376      28.892  90.772  50.850  1.00  0.00           C
ATOM   4032  C4A DPP   376      28.942  90.922  46.200  1.00  0.00           C
ATOM   4033  C1B DPP   376      23.392  90.622  58.100  1.00  0.00           C
ATOM   4034  C2B DPP   376      21.642  90.672  53.750  1.00  0.00           C
ATOM   4035  C3B DPP   376      23.742  91.622  49.700  1.00  0.00           C
ATOM   4036  C4B DPP   376      22.442  89.372  46.300  1.00  0.00           C
ATOM   4037  NC3 DPP   377      63.642  88.672  62.700  1.00  0.00           N
ATOM   4038  PO4 DPP   377      67.842  85.922  63.250  1.00  0.00           P
ATOM   4039  GL1 DPP   377      67.842  83.722  59.000  1.00  0.00            
ATOM   4040  GL2 DPP   377      64.342  84.722  58.500  1.00  0.00            
ATOM   4041  C1A DPP   377      68.492  82.572  54.200  1.00  0.00           C
ATOM   4042  C2A DPP   377      67.442  84.722  50.600  1.00  0.00           C
ATOM   4043  C3A DPP   377      64.242  87.772  50.250  1.00  0.00           C
ATOM   4044  C4A DPP   377      61.292  89.522  48.850  1.00  0.00           C
ATOM   4045  C1B DPP   377      65.642  87.372  55.050  1.00  0.00           C
ATOM   4046  C2B DPP   377      65.992  91.422  52.400  1.00  0.00           C
ATOM   4047  C3B DPP   377      65.092  93.122  49.550  1.00  0.00           C
ATOM   4048  C4B DPP   377      63.642  93.722  45.550  1.00  0.00           C
ATOM   4049  NC3 DPP   378     113.942 155.372  68.049  1.00  0.00           N
ATOM   4050  PO4 DPP   378     115.192 151.322  67.500  1.00  0.00           P
ATOM   4051  GL1 DPP   378     114.742 150.122  63.500  1.00  0.00            
ATOM   4052  GL2 DPP   378     112.992 147.172  63.650  1.00  0.00            
ATOM   4053  C1A DPP   378     114.042 152.672  59.650  1.00  0.00           C
ATOM   4054  C2A DPP   378     111.592 152.622  56.350  1.00  0.00           C
ATOM   4055  C3A DPP   378     113.042 153.022  53.600  1.00  0.00           C
ATOM   4056  C4A DPP   378     115.942 151.072  52.700  1.00  0.00           C
ATOM   4057  C1B DPP   378     114.192 143.472  61.050  1.00  0.00           C
ATOM   4058  C2B DPP   378     115.542 143.822  57.150  1.00  0.00           C
ATOM   4059  C3B DPP   378     115.442 144.122  53.200  1.00  0.00           C
ATOM   4060  C4B DPP   378     116.992 145.872  50.800  1.00  0.00           C
ATOM   4061  NC3 DPP   379     157.342  31.272  75.000  1.00  0.00           N
ATOM   4062  PO4 DPP   379     154.342  33.372  72.900  1.00  0.00           P
ATOM   4063  GL1 DPP   379     154.592  33.222  68.650  1.00  0.00            
ATOM   4064  GL2 DPP   379     156.142  31.472  67.950  1.00  0.00            
ATOM   4065  C1A DPP   379     155.042  38.072  65.850  1.00  0.00           C
ATOM   4066  C2A DPP   379     155.792  40.122  61.750  1.00  0.00           C
ATOM   4067  C3A DPP   379     157.392  41.622  58.050  1.00  0.00           C
ATOM   4068  C4A DPP   379     157.092  41.622  53.400  1.00  0.00           C
ATOM   4069  C1B DPP   379     156.192  33.822  63.700  1.00  0.00           C
ATOM   4070  C2B DPP   379     156.742  35.622  59.650  1.00  0.00           C
ATOM   4071  C3B DPP   379     156.992  36.172  55.550  1.00  0.00           C
ATOM   4072  C4B DPP   379     154.642  33.472  53.050  1.00  0.00           C
ATOM   4073  NC3 DPP   380      83.292  67.722  66.450  1.00  0.00           N
ATOM   4074  PO4 DPP   380      84.342  68.972  62.600  1.00  0.00           P
ATOM   4075  GL1 DPP   380      83.342  70.572  58.250  1.00  0.00            
ATOM   4076  GL2 DPP   380      85.292  70.022  56.500  1.00  0.00            
ATOM   4077  C1A DPP   380      81.392  74.322  54.850  1.00  0.00           C
ATOM   4078  C2A DPP   380      81.192  76.972  51.600  1.00  0.00           C
ATOM   4079  C3A DPP   380      83.592  76.622  48.250  1.00  0.00           C
ATOM   4080  C4A DPP   380      82.942  77.622  43.700  1.00  0.00           C
ATOM   4081  C1B DPP   380      84.542  71.322  52.950  1.00  0.00           C
ATOM   4082  C2B DPP   380      86.842  72.872  49.650  1.00  0.00           C
ATOM   4083  C3B DPP   380      91.842  74.722  47.500  1.00  0.00           C
ATOM   4084  C4B DPP   380      95.592  75.672  46.150  1.00  0.00           C
ATOM   4085  NC3 DPP   381      70.092  32.772  56.150  1.00  0.00           N
ATOM   4086  PO4 DPP   381      68.792  34.172  52.050  1.00  0.00           P
ATOM   4087  GL1 DPP   381      69.042  33.222  48.350  1.00  0.00            
ATOM   4088  GL2 DPP   381      65.792  31.172  49.000  1.00  0.00            
ATOM   4089  C1A DPP   381      68.092  33.622  44.000  1.00  0.00           C
ATOM   4090  C2A DPP   381      67.042  33.622  38.350  1.00  0.00           C
ATOM   4091  C3A DPP   381      64.992  34.972  35.350  1.00  0.00           C
ATOM   4092  C4A DPP   381      60.792  36.172  32.450  1.00  0.00           C
ATOM   4093  C1B DPP   381      68.092  27.722  48.550  1.00  0.00           C
ATOM   4094  C2B DPP   381      69.042  22.472  47.100  1.00  0.00           C
ATOM   4095  C3B DPP   381      68.642  18.872  44.050  1.00  0.00           C
ATOM   4096  C4B DPP   381      66.742  14.522  44.450  1.00  0.00           C
ATOM   4097  NC3 DPP   382     170.442 210.822  70.799  1.00  0.00           N
ATOM   4098  PO4 DPP   382     167.142 214.072  70.450  1.00  0.00           P
ATOM   4099  GL1 DPP   382     165.992 215.022  66.600  1.00  0.00            
ATOM   4100  GL2 DPP   382     163.192 214.672  65.500  1.00  0.00            
ATOM   4101  C1A DPP   382     166.492 213.372  62.150  1.00  0.00           C
ATOM   4102  C2A DPP   382     164.542 214.522  57.850  1.00  0.00           C
ATOM   4103  C3A DPP   382     160.692 214.322  55.600  1.00  0.00           C
ATOM   4104  C4A DPP   382     156.142 213.772  55.300  1.00  0.00           C
ATOM   4105  C1B DPP   382     161.592 213.872  61.900  1.00  0.00           C
ATOM   4106  C2B DPP   382     159.642 210.922  59.600  1.00  0.00           C
ATOM   4107  C3B DPP   382     155.942 209.622  58.750  1.00  0.00           C
ATOM   4108  C4B DPP   382     155.542 205.822  58.350  1.00  0.00           C
ATOM   4109  NC3 DPP   383     130.092  38.572  64.050  1.00  0.00           N
ATOM   4110  PO4 DPP   383     127.192  39.322  62.050  1.00  0.00           P
ATOM   4111  GL1 DPP   383     127.892  41.122  59.400  1.00  0.00            
ATOM   4112  GL2 DPP   383     129.042  37.922  57.350  1.00  0.00            
ATOM   4113  C1A DPP   383     129.092  43.222  55.550  1.00  0.00           C
ATOM   4114  C2A DPP   383     130.342  44.222  51.050  1.00  0.00           C
ATOM   4115  C3A DPP   383     133.992  45.572  48.250  1.00  0.00           C
ATOM   4116  C4A DPP   383     134.342  47.022  44.250  1.00  0.00           C
ATOM   4117  C1B DPP   383     130.692  38.922  52.450  1.00  0.00           C
ATOM   4118  C2B DPP   383     132.042  40.822  48.100  1.00  0.00           C
ATOM   4119  C3B DPP   383     131.992  41.822  43.800  1.00  0.00           C
ATOM   4120  C4B DPP   383     133.642  44.172  40.400  1.00  0.00           C
ATOM   4121  NC3 DPP   384      33.742  64.722  55.300  1.00  0.00           N
ATOM   4122  PO4 DPP   384      30.642  66.072  58.050  1.00  0.00           P
ATOM   4123  GL1 DPP   384      27.092  66.272  55.300  1.00  0.00            
ATOM   4124  GL2 DPP   384      28.592  63.222  53.900  1.00  0.00            
ATOM   4125  C1A DPP   384      26.642  69.922  52.100  1.00  0.00           C
ATOM   4126  C2A DPP   384      24.492  70.972  48.000  1.00  0.00           C
ATOM   4127  C3A DPP   384      25.242  70.272  43.850  1.00  0.00           C
ATOM   4128  C4A DPP   384      20.842  70.572  40.950  1.00  0.00           C
ATOM   4129  C1B DPP   384      26.642  65.372  50.050  1.00  0.00           C
ATOM   4130  C2B DPP   384      24.692  63.772  48.150  1.00  0.00           C
ATOM   4131  C3B DPP   384      22.042  60.922  44.850  1.00  0.00           C
ATOM   4132  C4B DPP   384      22.242  61.872  40.800  1.00  0.00           C
ATOM   4133  NC3 DPP   385     171.992  48.122  73.350  1.00  0.00           N
ATOM   4134  PO4 DPP   385     176.692  49.222  72.900  1.00  0.00           P
ATOM   4135  GL1 DPP   385     175.992  48.872  68.450  1.00  0.00            
ATOM   4136  GL2 DPP   385     175.142  51.172  66.750  1.00  0.00            
ATOM   4137  C1A DPP   385     179.092  48.072  64.900  1.00  0.00           C
ATOM   4138  C2A DPP   385     179.942  46.122  60.850  1.00  0.00           C
ATOM   4139  C3A DPP   385     179.792  44.672  56.050  1.00  0.00           C
ATOM   4140  C4A DPP   385     179.442  42.272  52.450  1.00  0.00           C
ATOM   4141  C1B DPP   385     177.592  52.472  62.800  1.00  0.00           C
ATOM   4142  C2B DPP   385     178.342  55.622  60.300  1.00  0.00           C
ATOM   4143  C3B DPP   385     183.242  57.472  60.150  1.00  0.00           C
ATOM   4144  C4B DPP   385     184.592  61.272  62.550  1.00  0.00           C
ATOM   4145  NC3 DPP   386     108.342  60.172  65.650  1.00  0.00           N
ATOM   4146  PO4 DPP   386     112.042  62.922  65.000  1.00  0.00           P
ATOM   4147  GL1 DPP   386     110.942  65.072  61.000  1.00  0.00            
ATOM   4148  GL2 DPP   386     110.342  67.472  61.950  1.00  0.00            
ATOM   4149  C1A DPP   386     107.692  64.622  57.450  1.00  0.00           C
ATOM   4150  C2A DPP   386     106.892  67.222  54.100  1.00  0.00           C
ATOM   4151  C3A DPP   386     107.992  68.372  50.400  1.00  0.00           C
ATOM   4152  C4A DPP   386     107.642  71.472  46.900  1.00  0.00           C
ATOM   4153  C1B DPP   386     110.092  70.072  57.000  1.00  0.00           C
ATOM   4154  C2B DPP   386     111.892  69.622  53.750  1.00  0.00           C
ATOM   4155  C3B DPP   386     113.342  70.672  50.350  1.00  0.00           C
ATOM   4156  C4B DPP   386     112.642  69.572  47.700  1.00  0.00           C
ATOM   4157  NC3 DPP   387     169.592 175.872  66.500  1.00  0.00           N
ATOM   4158  PO4 DPP   387     169.342 171.822  65.350  1.00  0.00           P
ATOM   4159  GL1 DPP   387     172.442 173.122  62.650  1.00  0.00            
ATOM   4160  GL2 DPP   387     171.142 175.222  61.250  1.00  0.00            
ATOM   4161  C1A DPP   387     176.042 172.972  60.250  1.00  0.00           C
ATOM   4162  C2A DPP   387     178.892 170.922  56.600  1.00  0.00           C
ATOM   4163  C3A DPP   387     180.742 170.872  51.900  1.00  0.00           C
ATOM   4164  C4A DPP   387     177.292 173.922  50.100  1.00  0.00           C
ATOM   4165  C1B DPP   387     170.692 177.772  56.850  1.00  0.00           C
ATOM   4166  C2B DPP   387     167.592 179.422  53.500  1.00  0.00           C
ATOM   4167  C3B DPP   387     165.542 177.722  49.850  1.00  0.00           C
ATOM   4168  C4B DPP   387     166.142 173.872  47.650  1.00  0.00           C
ATOM   4169  NC3 DPP   388     124.842 149.422  74.400  1.00  0.00           N
ATOM   4170  PO4 DPP   388     123.092 152.272  70.950  1.00  0.00           P
ATOM   4171  GL1 DPP   388     124.792 153.772  67.000  1.00  0.00            
ATOM   4172  GL2 DPP   388     128.042 153.922  65.300  1.00  0.00            
ATOM   4173  C1A DPP   388     123.742 155.072  62.000  1.00  0.00           C
ATOM   4174  C2A DPP   388     123.742 157.622  58.550  1.00  0.00           C
ATOM   4175  C3A DPP   388     124.242 157.472  53.500  1.00  0.00           C
ATOM   4176  C4A DPP   388     125.192 156.072  48.550  1.00  0.00           C
ATOM   4177  C1B DPP   388     129.242 155.222  60.850  1.00  0.00           C
ATOM   4178  C2B DPP   388     129.392 158.872  56.650  1.00  0.00           C
ATOM   4179  C3B DPP   388     129.042 160.422  52.700  1.00  0.00           C
ATOM   4180  C4B DPP   388     128.192 160.072  47.750  1.00  0.00           C
ATOM   4181  NC3 DPP   389      37.642  71.522  59.700  1.00  0.00           N
ATOM   4182  PO4 DPP   389      36.242  68.472  57.600  1.00  0.00           P
ATOM   4183  GL1 DPP   389      33.992  69.472  53.200  1.00  0.00            
ATOM   4184  GL2 DPP   389      30.942  67.872  53.100  1.00  0.00            
ATOM   4185  C1A DPP   389      34.342  72.772  49.900  1.00  0.00           C
ATOM   4186  C2A DPP   389      33.942  73.672  46.150  1.00  0.00           C
ATOM   4187  C3A DPP   389      33.692  74.422  41.700  1.00  0.00           C
ATOM   4188  C4A DPP   389      35.342  72.472  38.750  1.00  0.00           C
ATOM   4189  C1B DPP   389      30.542  68.172  48.350  1.00  0.00           C
ATOM   4190  C2B DPP   389      30.642  70.172  44.950  1.00  0.00           C
ATOM   4191  C3B DPP   389      30.742  67.972  40.650  1.00  0.00           C
ATOM   4192  C4B DPP   389      30.992  66.522  36.050  1.00  0.00           C
ATOM   4193  NC3 DPP   390      36.792  67.572  62.900  1.00  0.00           N
ATOM   4194  PO4 DPP   390      33.842  71.022  62.550  1.00  0.00           P
ATOM   4195  GL1 DPP   390      32.442  71.172  58.400  1.00  0.00            
ATOM   4196  GL2 DPP   390      29.242  71.322  57.300  1.00  0.00            
ATOM   4197  C1A DPP   390      31.942  75.822  56.850  1.00  0.00           C
ATOM   4198  C2A DPP   390      34.092  79.472  55.050  1.00  0.00           C
ATOM   4199  C3A DPP   390      36.642  80.422  51.500  1.00  0.00           C
ATOM   4200  C4A DPP   390      37.892  83.072  48.900  1.00  0.00           C
ATOM   4201  C1B DPP   390      30.392  73.322  52.850  1.00  0.00           C
ATOM   4202  C2B DPP   390      28.992  72.922  48.950  1.00  0.00           C
ATOM   4203  C3B DPP   390      27.792  75.622  45.800  1.00  0.00           C
ATOM   4204  C4B DPP   390      27.892  75.422  41.850  1.00  0.00           C
ATOM   4205  NC3 DPP   391     102.292 164.672  67.250  1.00  0.00           N
ATOM   4206  PO4 DPP   391     102.692 168.422  65.950  1.00  0.00           P
ATOM   4207  GL1 DPP   391     102.292 166.222  61.550  1.00  0.00            
ATOM   4208  GL2 DPP   391     102.942 163.022  62.150  1.00  0.00            
ATOM   4209  C1A DPP   391     101.842 168.222  57.650  1.00  0.00           C
ATOM   4210  C2A DPP   391      99.642 167.972  53.350  1.00  0.00           C
ATOM   4211  C3A DPP   391      98.392 169.722  48.900  1.00  0.00           C
ATOM   4212  C4A DPP   391      95.492 167.122  45.750  1.00  0.00           C
ATOM   4213  C1B DPP   391     103.392 161.472  57.650  1.00  0.00           C
ATOM   4214  C2B DPP   391     104.642 159.722  53.850  1.00  0.00           C
ATOM   4215  C3B DPP   391     106.892 159.322  49.800  1.00  0.00           C
ATOM   4216  C4B DPP   391     110.142 161.372  47.150  1.00  0.00           C
ATOM   4217  NC3 DPP   392     137.642  16.322  62.000  1.00  0.00           N
ATOM   4218  PO4 DPP   392     132.892  16.472  61.000  1.00  0.00           P
ATOM   4219  GL1 DPP   392     135.342  17.072  57.150  1.00  0.00            
ATOM   4220  GL2 DPP   392     138.392  14.772  57.150  1.00  0.00            
ATOM   4221  C1A DPP   392     137.842  17.722  53.500  1.00  0.00           C
ATOM   4222  C2A DPP   392     138.292  17.372  49.300  1.00  0.00           C
ATOM   4223  C3A DPP   392     139.842  19.472  45.400  1.00  0.00           C
ATOM   4224  C4A DPP   392     139.042  18.622  40.900  1.00  0.00           C
ATOM   4225  C1B DPP   392     140.892  14.022  52.750  1.00  0.00           C
ATOM   4226  C2B DPP   392     141.642  11.222  49.900  1.00  0.00           C
ATOM   4227  C3B DPP   392     144.492  10.022  48.700  1.00  0.00           C
ATOM   4228  C4B DPP   392     146.742   8.072  46.750  1.00  0.00           C
ATOM   4229  NC3 DPP   393     161.542  37.222  72.800  1.00  0.00           N
ATOM   4230  PO4 DPP   393     159.342  34.022  71.700  1.00  0.00           P
ATOM   4231  GL1 DPP   393     162.092  34.022  68.350  1.00  0.00            
ATOM   4232  GL2 DPP   393     159.942  35.872  66.350  1.00  0.00            
ATOM   4233  C1A DPP   393     162.192  32.022  64.600  1.00  0.00           C
ATOM   4234  C2A DPP   393     161.342  34.822  61.550  1.00  0.00           C
ATOM   4235  C3A DPP   393     161.992  37.422  58.600  1.00  0.00           C
ATOM   4236  C4A DPP   393     161.392  38.372  53.850  1.00  0.00           C
ATOM   4237  C1B DPP   393     164.192  37.872  64.450  1.00  0.00           C
ATOM   4238  C2B DPP   393     165.942  39.722  61.050  1.00  0.00           C
ATOM   4239  C3B DPP   393     166.892  39.522  56.550  1.00  0.00           C
ATOM   4240  C4B DPP   393     166.392  40.222  52.550  1.00  0.00           C
ATOM   4241  NC3 DPP   394      95.992 151.322  69.800  1.00  0.00           N
ATOM   4242  PO4 DPP   394      93.592 153.772  67.550  1.00  0.00           P
ATOM   4243  GL1 DPP   394      94.492 153.822  63.750  1.00  0.00            
ATOM   4244  GL2 DPP   394      91.492 153.972  62.100  1.00  0.00            
ATOM   4245  C1A DPP   394      98.092 153.372  60.550  1.00  0.00           C
ATOM   4246  C2A DPP   394      98.892 152.472  56.750  1.00  0.00           C
ATOM   4247  C3A DPP   394     100.092 148.472  54.750  1.00  0.00           C
ATOM   4248  C4A DPP   394     102.492 145.972  54.100  1.00  0.00           C
ATOM   4249  C1B DPP   394      92.592 154.072  56.800  1.00  0.00           C
ATOM   4250  C2B DPP   394      95.492 152.972  53.250  1.00  0.00           C
ATOM   4251  C3B DPP   394      98.792 151.322  50.700  1.00  0.00           C
ATOM   4252  C4B DPP   394      99.092 148.772  47.300  1.00  0.00           C
ATOM   4253  NC3 DPP   395     163.942  95.022  78.299  1.00  0.00           N
ATOM   4254  PO4 DPP   395     162.992  94.272  74.100  1.00  0.00           P
ATOM   4255  GL1 DPP   395     162.642  95.072  69.750  1.00  0.00            
ATOM   4256  GL2 DPP   395     159.192  92.622  68.200  1.00  0.00            
ATOM   4257  C1A DPP   395     165.142  95.022  65.350  1.00  0.00           C
ATOM   4258  C2A DPP   395     165.792  95.072  60.600  1.00  0.00           C
ATOM   4259  C3A DPP   395     165.442  92.822  56.550  1.00  0.00           C
ATOM   4260  C4A DPP   395     163.842  90.272  53.850  1.00  0.00           C
ATOM   4261  C1B DPP   395     157.442  95.172  64.500  1.00  0.00           C
ATOM   4262  C2B DPP   395     155.042  96.822  61.750  1.00  0.00           C
ATOM   4263  C3B DPP   395     155.992  98.872  58.300  1.00  0.00           C
ATOM   4264  C4B DPP   395     154.792 101.272  55.600  1.00  0.00           C
ATOM   4265  NC3 DPP   396      93.692 120.022  66.950  1.00  0.00           N
ATOM   4266  PO4 DPP   396      93.292 115.772  66.050  1.00  0.00           P
ATOM   4267  GL1 DPP   396      95.042 114.922  62.950  1.00  0.00            
ATOM   4268  GL2 DPP   396      96.792 117.572  61.000  1.00  0.00            
ATOM   4269  C1A DPP   396      96.892 112.122  60.900  1.00  0.00           C
ATOM   4270  C2A DPP   396      97.842 111.072  56.700  1.00  0.00           C
ATOM   4271  C3A DPP   396      96.042 109.672  53.450  1.00  0.00           C
ATOM   4272  C4A DPP   396      94.942 108.522  50.100  1.00  0.00           C
ATOM   4273  C1B DPP   396      98.792 116.172  57.650  1.00  0.00           C
ATOM   4274  C2B DPP   396     102.192 117.172  54.650  1.00  0.00           C
ATOM   4275  C3B DPP   396     106.192 119.272  54.750  1.00  0.00           C
ATOM   4276  C4B DPP   396     108.742 122.022  54.450  1.00  0.00           C
ATOM   4277  NC3 DPP   397      29.592  73.422  63.300  1.00  0.00           N
ATOM   4278  PO4 DPP   397      28.992  77.172  63.500  1.00  0.00           P
ATOM   4279  GL1 DPP   397      28.342  78.122  60.500  1.00  0.00            
ATOM   4280  GL2 DPP   397      26.442  75.022  59.750  1.00  0.00            
ATOM   4281  C1A DPP   397      28.742  80.672  56.550  1.00  0.00           C
ATOM   4282  C2A DPP   397      29.892  80.272  51.800  1.00  0.00           C
ATOM   4283  C3A DPP   397      32.842  77.622  49.550  1.00  0.00           C
ATOM   4284  C4A DPP   397      31.592  78.772  44.800  1.00  0.00           C
ATOM   4285  C1B DPP   397      26.942  76.022  55.350  1.00  0.00           C
ATOM   4286  C2B DPP   397      25.092  76.122  50.700  1.00  0.00           C
ATOM   4287  C3B DPP   397      22.842  76.422  47.050  1.00  0.00           C
ATOM   4288  C4B DPP   397      22.842  74.622  43.650  1.00  0.00           C
ATOM   4289  NC3 DPP   398     131.542 107.922  69.250  1.00  0.00           N
ATOM   4290  PO4 DPP   398     127.292 106.222  68.800  1.00  0.00           P
ATOM   4291  GL1 DPP   398     125.092 104.872  65.850  1.00  0.00            
ATOM   4292  GL2 DPP   398     123.542 102.222  67.450  1.00  0.00            
ATOM   4293  C1A DPP   398     125.892 104.122  61.750  1.00  0.00           C
ATOM   4294  C2A DPP   398     124.442 104.022  56.950  1.00  0.00           C
ATOM   4295  C3A DPP   398     120.842 101.822  56.300  1.00  0.00           C
ATOM   4296  C4A DPP   398     117.042 104.122  55.300  1.00  0.00           C
ATOM   4297  C1B DPP   398     120.292  99.572  65.050  1.00  0.00           C
ATOM   4298  C2B DPP   398     119.392  96.722  62.400  1.00  0.00           C
ATOM   4299  C3B DPP   398     118.342  97.572  58.150  1.00  0.00           C
ATOM   4300  C4B DPP   398     115.942  99.272  55.650  1.00  0.00           C
ATOM   4301  NC3 DPP   399     158.492 101.772  72.049  1.00  0.00           N
ATOM   4302  PO4 DPP   399     155.392 100.022  73.250  1.00  0.00           P
ATOM   4303  GL1 DPP   399     152.692  98.872  69.700  1.00  0.00            
ATOM   4304  GL2 DPP   399     154.542 100.772  67.900  1.00  0.00            
ATOM   4305  C1A DPP   399     152.892  96.172  66.500  1.00  0.00           C
ATOM   4306  C2A DPP   399     152.842  92.622  63.450  1.00  0.00           C
ATOM   4307  C3A DPP   399     152.692  88.772  62.750  1.00  0.00           C
ATOM   4308  C4A DPP   399     155.142  85.772  65.000  1.00  0.00           C
ATOM   4309  C1B DPP   399     153.392 100.722  64.900  1.00  0.00           C
ATOM   4310  C2B DPP   399     153.792 103.672  60.550  1.00  0.00           C
ATOM   4311  C3B DPP   399     153.392 106.422  56.300  1.00  0.00           C
ATOM   4312  C4B DPP   399     152.592 104.472  52.850  1.00  0.00           C
ATOM   4313  NC3 DPP   400     205.592  71.272  74.549  1.00  0.00           N
ATOM   4314  PO4 DPP   400     204.392  71.622  70.799  1.00  0.00           P
ATOM   4315  GL1 DPP   400     203.042  70.522  66.799  1.00  0.00            
ATOM   4316  GL2 DPP   400     200.492  71.822  66.300  1.00  0.00            
ATOM   4317  C1A DPP   400     201.792  69.272  62.150  1.00  0.00           C
ATOM   4318  C2A DPP   400     202.142  69.422  57.600  1.00  0.00           C
ATOM   4319  C3A DPP   400     200.342  68.422  53.750  1.00  0.00           C
ATOM   4320  C4A DPP   400     199.342  69.022  49.500  1.00  0.00           C
ATOM   4321  C1B DPP   400     196.192  72.022  64.549  1.00  0.00           C
ATOM   4322  C2B DPP   400     193.542  72.772  61.300  1.00  0.00           C
ATOM   4323  C3B DPP   400     191.742  72.722  56.700  1.00  0.00           C
ATOM   4324  C4B DPP   400     188.542  70.722  54.250  1.00  0.00           C
ATOM   4325  NC3 DPP   401      27.992 181.922  65.650  1.00  0.00           N
ATOM   4326  PO4 DPP   401      28.342 178.072  64.350  1.00  0.00           P
ATOM   4327  GL1 DPP   401      25.292 176.072  64.150  1.00  0.00            
ATOM   4328  GL2 DPP   401      22.042 176.922  63.950  1.00  0.00            
ATOM   4329  C1A DPP   401      25.242 172.872  61.100  1.00  0.00           C
ATOM   4330  C2A DPP   401      25.492 172.522  56.950  1.00  0.00           C
ATOM   4331  C3A DPP   401      25.692 173.172  53.100  1.00  0.00           C
ATOM   4332  C4A DPP   401      25.142 173.572  48.850  1.00  0.00           C
ATOM   4333  C1B DPP   401      21.542 175.622  58.900  1.00  0.00           C
ATOM   4334  C2B DPP   401      20.592 174.072  55.400  1.00  0.00           C
ATOM   4335  C3B DPP   401      19.992 174.222  50.900  1.00  0.00           C
ATOM   4336  C4B DPP   401      20.742 173.172  46.300  1.00  0.00           C
ATOM   4337  NC3 DPP   402     153.592 140.422  63.650  1.00  0.00           N
ATOM   4338  PO4 DPP   402     153.842 137.022  65.100  1.00  0.00           P
ATOM   4339  GL1 DPP   402     153.892 136.572  59.950  1.00  0.00            
ATOM   4340  GL2 DPP   402     151.942 138.272  59.050  1.00  0.00            
ATOM   4341  C1A DPP   402     151.542 133.822  56.100  1.00  0.00           C
ATOM   4342  C2A DPP   402     151.592 133.672  51.950  1.00  0.00           C
ATOM   4343  C3A DPP   402     150.192 132.672  47.650  1.00  0.00           C
ATOM   4344  C4A DPP   402     147.942 130.272  43.050  1.00  0.00           C
ATOM   4345  C1B DPP   402     153.092 138.872  55.450  1.00  0.00           C
ATOM   4346  C2B DPP   402     150.092 138.772  52.150  1.00  0.00           C
ATOM   4347  C3B DPP   402     147.042 136.772  48.850  1.00  0.00           C
ATOM   4348  C4B DPP   402     145.292 132.672  47.050  1.00  0.00           C
ATOM   4349  NC3 DPP   403     145.492  17.222  65.000  1.00  0.00           N
ATOM   4350  PO4 DPP   403     147.342  20.272  65.450  1.00  0.00           P
ATOM   4351  GL1 DPP   403     150.042  20.272  62.400  1.00  0.00            
ATOM   4352  GL2 DPP   403     146.742  19.022  60.100  1.00  0.00            
ATOM   4353  C1A DPP   403     153.142  20.722  60.100  1.00  0.00           C
ATOM   4354  C2A DPP   403     155.942  20.872  57.150  1.00  0.00           C
ATOM   4355  C3A DPP   403     159.692  18.272  56.800  1.00  0.00           C
ATOM   4356  C4A DPP   403     160.242  15.222  54.700  1.00  0.00           C
ATOM   4357  C1B DPP   403     148.992  19.522  57.350  1.00  0.00           C
ATOM   4358  C2B DPP   403     150.692  20.372  53.650  1.00  0.00           C
ATOM   4359  C3B DPP   403     154.292  21.822  52.400  1.00  0.00           C
ATOM   4360  C4B DPP   403     158.692  21.672  53.000  1.00  0.00           C
ATOM   4361  NC3 DPP   404     175.342  35.122  77.800  1.00  0.00           N
ATOM   4362  PO4 DPP   404     177.492  34.722  73.150  1.00  0.00           P
ATOM   4363  GL1 DPP   404     175.342  36.422  69.450  1.00  0.00            
ATOM   4364  GL2 DPP   404     174.242  39.722  70.150  1.00  0.00            
ATOM   4365  C1A DPP   404     174.392  34.222  66.000  1.00  0.00           C
ATOM   4366  C2A DPP   404     172.392  33.822  61.850  1.00  0.00           C
ATOM   4367  C3A DPP   404     170.842  32.022  59.200  1.00  0.00           C
ATOM   4368  C4A DPP   404     169.192  29.672  56.750  1.00  0.00           C
ATOM   4369  C1B DPP   404     174.692  39.422  65.400  1.00  0.00           C
ATOM   4370  C2B DPP   404     172.742  41.022  61.650  1.00  0.00           C
ATOM   4371  C3B DPP   404     172.192  41.022  57.600  1.00  0.00           C
ATOM   4372  C4B DPP   404     171.192  41.222  53.650  1.00  0.00           C
ATOM   4373  NC3 DPP   405      34.242  90.772  69.100  1.00  0.00           N
ATOM   4374  PO4 DPP   405      35.992  88.222  65.150  1.00  0.00           P
ATOM   4375  GL1 DPP   405      36.292  89.572  61.700  1.00  0.00            
ATOM   4376  GL2 DPP   405      36.042  93.472  61.100  1.00  0.00            
ATOM   4377  C1A DPP   405      38.792  90.872  57.750  1.00  0.00           C
ATOM   4378  C2A DPP   405      39.542  88.272  55.000  1.00  0.00           C
ATOM   4379  C3A DPP   405      39.942  88.872  50.500  1.00  0.00           C
ATOM   4380  C4A DPP   405      38.442  87.822  45.850  1.00  0.00           C
ATOM   4381  C1B DPP   405      33.742  90.772  57.550  1.00  0.00           C
ATOM   4382  C2B DPP   405      33.992  89.672  53.900  1.00  0.00           C
ATOM   4383  C3B DPP   405      33.592  92.622  49.700  1.00  0.00           C
ATOM   4384  C4B DPP   405      35.142  92.522  45.950  1.00  0.00           C
ATOM   4385  NC3 DPP   406     198.492 115.872  69.450  1.00  0.00           N
ATOM   4386  PO4 DPP   406     202.842 117.822  68.299  1.00  0.00           P
ATOM   4387  GL1 DPP   406     201.992 117.422  64.549  1.00  0.00            
ATOM   4388  GL2 DPP   406     199.192 115.772  64.900  1.00  0.00            
ATOM   4389  C1A DPP   406     204.792 117.622  60.800  1.00  0.00           C
ATOM   4390  C2A DPP   406     204.392 119.222  56.700  1.00  0.00           C
ATOM   4391  C3A DPP   406     202.642 119.822  52.800  1.00  0.00           C
ATOM   4392  C4A DPP   406     202.742 118.772  48.450  1.00  0.00           C
ATOM   4393  C1B DPP   406     198.292 112.472  62.900  1.00  0.00           C
ATOM   4394  C2B DPP   406     196.542 111.622  58.250  1.00  0.00           C
ATOM   4395  C3B DPP   406     197.892 112.022  54.700  1.00  0.00           C
ATOM   4396  C4B DPP   406     201.342 111.022  51.150  1.00  0.00           C
ATOM   4397  NC3 DPP   407     163.192   3.022  72.950  1.00  0.00           N
ATOM   4398  PO4 DPP   407     163.042   5.972  70.250  1.00  0.00           P
ATOM   4399  GL1 DPP   407     163.342   7.622  66.050  1.00  0.00            
ATOM   4400  GL2 DPP   407     165.592  10.672  66.600  1.00  0.00            
ATOM   4401  C1A DPP   407     163.192   6.072  61.400  1.00  0.00           C
ATOM   4402  C2A DPP   407     159.692   6.972  59.250  1.00  0.00           C
ATOM   4403  C3A DPP   407     161.192   9.622  56.950  1.00  0.00           C
ATOM   4404  C4A DPP   407     164.042  11.872  53.900  1.00  0.00           C
ATOM   4405  C1B DPP   407     168.242  11.322  63.100  1.00  0.00           C
ATOM   4406  C2B DPP   407     169.992  13.022  58.700  1.00  0.00           C
ATOM   4407  C3B DPP   407     169.092  14.522  55.000  1.00  0.00           C
ATOM   4408  C4B DPP   407     167.942  14.122  51.050  1.00  0.00           C
ATOM   4409  NC3 DPP   408     206.742 102.972  75.050  1.00  0.00           N
ATOM   4410  PO4 DPP   408     209.642 101.322  71.700  1.00  0.00           P
ATOM   4411  GL1 DPP   408     208.242  99.622  67.500  1.00  0.00            
ATOM   4412  GL2 DPP   408     205.992  99.222  67.500  1.00  0.00            
ATOM   4413  C1A DPP   408     207.592  99.072  63.200  1.00  0.00           C
ATOM   4414  C2A DPP   408     206.042 100.622  58.950  1.00  0.00           C
ATOM   4415  C3A DPP   408     204.142 102.822  56.350  1.00  0.00           C
ATOM   4416  C4A DPP   408     204.792 106.472  53.300  1.00  0.00           C
ATOM   4417  C1B DPP   408     205.042 102.772  65.050  1.00  0.00           C
ATOM   4418  C2B DPP   408     204.942 105.022  61.450  1.00  0.00           C
ATOM   4419  C3B DPP   408     205.042 107.472  58.050  1.00  0.00           C
ATOM   4420  C4B DPP   408     203.792 110.922  56.050  1.00  0.00           C
ATOM   4421  NC3 DPP   409      44.792 128.572  64.900  1.00  0.00           N
ATOM   4422  PO4 DPP   409      40.092 128.122  66.900  1.00  0.00           P
ATOM   4423  GL1 DPP   409      40.342 130.222  63.200  1.00  0.00            
ATOM   4424  GL2 DPP   409      41.542 128.222  61.000  1.00  0.00            
ATOM   4425  C1A DPP   409      40.642 133.472  59.750  1.00  0.00           C
ATOM   4426  C2A DPP   409      40.742 133.322  55.150  1.00  0.00           C
ATOM   4427  C3A DPP   409      43.392 133.472  50.650  1.00  0.00           C
ATOM   4428  C4A DPP   409      45.692 131.772  47.350  1.00  0.00           C
ATOM   4429  C1B DPP   409      40.292 128.572  57.150  1.00  0.00           C
ATOM   4430  C2B DPP   409      37.642 128.722  53.150  1.00  0.00           C
ATOM   4431  C3B DPP   409      38.392 130.672  49.350  1.00  0.00           C
ATOM   4432  C4B DPP   409      36.392 134.222  46.750  1.00  0.00           C
ATOM   4433  NC3 DPP   410     112.542 176.622  64.400  1.00  0.00           N
ATOM   4434  PO4 DPP   410     114.842 179.272  67.150  1.00  0.00           P
ATOM   4435  GL1 DPP   410     115.992 179.622  62.950  1.00  0.00            
ATOM   4436  GL2 DPP   410     117.942 181.922  62.950  1.00  0.00            
ATOM   4437  C1A DPP   410     117.642 177.022  59.750  1.00  0.00           C
ATOM   4438  C2A DPP   410     118.042 177.972  55.350  1.00  0.00           C
ATOM   4439  C3A DPP   410     120.092 179.422  52.200  1.00  0.00           C
ATOM   4440  C4A DPP   410     121.342 179.572  48.850  1.00  0.00           C
ATOM   4441  C1B DPP   410     117.942 182.572  58.550  1.00  0.00           C
ATOM   4442  C2B DPP   410     118.992 183.822  54.050  1.00  0.00           C
ATOM   4443  C3B DPP   410     118.142 183.822  50.150  1.00  0.00           C
ATOM   4444  C4B DPP   410     115.042 186.422  48.750  1.00  0.00           C
ATOM   4445  NC3 DPP   411      44.542 150.022  72.800  1.00  0.00           N
ATOM   4446  PO4 DPP   411      40.242 149.672  71.250  1.00  0.00           P
ATOM   4447  GL1 DPP   411      41.592 149.172  67.150  1.00  0.00            
ATOM   4448  GL2 DPP   411      38.642 147.172  66.600  1.00  0.00            
ATOM   4449  C1A DPP   411      42.242 149.472  62.200  1.00  0.00           C
ATOM   4450  C2A DPP   411      43.942 152.572  58.600  1.00  0.00           C
ATOM   4451  C3A DPP   411      42.992 154.372  55.000  1.00  0.00           C
ATOM   4452  C4A DPP   411      45.242 156.472  52.700  1.00  0.00           C
ATOM   4453  C1B DPP   411      36.242 147.972  62.850  1.00  0.00           C
ATOM   4454  C2B DPP   411      33.392 147.922  59.800  1.00  0.00           C
ATOM   4455  C3B DPP   411      32.192 148.272  55.250  1.00  0.00           C
ATOM   4456  C4B DPP   411      29.142 149.172  52.350  1.00  0.00           C
ATOM   4457  NC3 DPP   412     141.792 144.572  69.000  1.00  0.00           N
ATOM   4458  PO4 DPP   412     138.442 144.922  67.200  1.00  0.00           P
ATOM   4459  GL1 DPP   412     136.692 145.072  62.850  1.00  0.00            
ATOM   4460  GL2 DPP   412     134.842 142.372  62.400  1.00  0.00            
ATOM   4461  C1A DPP   412     133.792 147.722  61.150  1.00  0.00           C
ATOM   4462  C2A DPP   412     131.042 150.972  58.350  1.00  0.00           C
ATOM   4463  C3A DPP   412     129.192 153.972  54.900  1.00  0.00           C
ATOM   4464  C4A DPP   412     125.842 152.472  52.100  1.00  0.00           C
ATOM   4465  C1B DPP   412     132.842 143.272  58.550  1.00  0.00           C
ATOM   4466  C2B DPP   412     132.942 144.222  54.500  1.00  0.00           C
ATOM   4467  C3B DPP   412     132.992 144.122  50.600  1.00  0.00           C
ATOM   4468  C4B DPP   412     136.492 143.372  48.600  1.00  0.00           C
ATOM   4469  NC3 DPP   413      57.492 162.772  68.550  1.00  0.00           N
ATOM   4470  PO4 DPP   413      60.742 162.022  65.600  1.00  0.00           P
ATOM   4471  GL1 DPP   413      59.792 160.272  61.250  1.00  0.00            
ATOM   4472  GL2 DPP   413      57.192 162.172  59.900  1.00  0.00            
ATOM   4473  C1A DPP   413      59.692 158.722  56.850  1.00  0.00           C
ATOM   4474  C2A DPP   413      60.292 158.622  52.100  1.00  0.00           C
ATOM   4475  C3A DPP   413      59.392 159.172  48.450  1.00  0.00           C
ATOM   4476  C4A DPP   413      60.642 163.172  47.150  1.00  0.00           C
ATOM   4477  C1B DPP   413      55.742 162.022  55.650  1.00  0.00           C
ATOM   4478  C2B DPP   413      55.192 159.772  52.850  1.00  0.00           C
ATOM   4479  C3B DPP   413      53.642 159.172  48.150  1.00  0.00           C
ATOM   4480  C4B DPP   413      52.042 161.622  44.500  1.00  0.00           C
ATOM   4481  NC3 DPP   414     177.692  64.222  73.850  1.00  0.00           N
ATOM   4482  PO4 DPP   414     181.642  63.072  72.300  1.00  0.00           P
ATOM   4483  GL1 DPP   414     179.592  61.072  68.850  1.00  0.00            
ATOM   4484  GL2 DPP   414     176.142  61.072  68.049  1.00  0.00            
ATOM   4485  C1A DPP   414     180.042  59.522  64.700  1.00  0.00           C
ATOM   4486  C2A DPP   414     180.142  61.572  60.250  1.00  0.00           C
ATOM   4487  C3A DPP   414     182.742  61.372  56.750  1.00  0.00           C
ATOM   4488  C4A DPP   414     183.192  63.172  52.550  1.00  0.00           C
ATOM   4489  C1B DPP   414     175.542  61.172  63.200  1.00  0.00           C
ATOM   4490  C2B DPP   414     175.292  60.072  58.050  1.00  0.00           C
ATOM   4491  C3B DPP   414     178.192  59.722  54.750  1.00  0.00           C
ATOM   4492  C4B DPP   414     180.092  58.872  51.100  1.00  0.00           C
ATOM   4493  NC3 DPP   415     180.242 101.472  70.350  1.00  0.00           N
ATOM   4494  PO4 DPP   415     176.592 100.422  67.900  1.00  0.00           P
ATOM   4495  GL1 DPP   415     178.692  98.672  64.500  1.00  0.00            
ATOM   4496  GL2 DPP   415     179.542  95.972  63.250  1.00  0.00            
ATOM   4497  C1A DPP   415     178.442  99.422  60.400  1.00  0.00           C
ATOM   4498  C2A DPP   415     179.342  96.322  58.600  1.00  0.00           C
ATOM   4499  C3A DPP   415     177.442  95.822  54.450  1.00  0.00           C
ATOM   4500  C4A DPP   415     176.392  98.272  50.650  1.00  0.00           C
ATOM   4501  C1B DPP   415     182.392  93.722  61.650  1.00  0.00           C
ATOM   4502  C2B DPP   415     182.392  93.472  56.450  1.00  0.00           C
ATOM   4503  C3B DPP   415     180.742  92.222  53.150  1.00  0.00           C
ATOM   4504  C4B DPP   415     178.942  89.722  50.550  1.00  0.00           C
ATOM   4505  NC3 DPP   416     135.092  48.822  22.250  1.00  0.00           N
ATOM   4506  PO4 DPP   416     134.542  43.972  23.550  1.00  0.00           P
ATOM   4507  GL1 DPP   416     134.592  42.972  27.550  1.00  0.00            
ATOM   4508  GL2 DPP   416     137.542  42.722  29.300  1.00  0.00            
ATOM   4509  C1A DPP   416     132.642  41.272  31.200  1.00  0.00           C
ATOM   4510  C2A DPP   416     130.242  39.322  34.300  1.00  0.00           C
ATOM   4511  C3A DPP   416     129.942  35.072  36.750  1.00  0.00           C
ATOM   4512  C4A DPP   416     128.042  31.072  38.200  1.00  0.00           C
ATOM   4513  C1B DPP   416     135.692  45.172  32.200  1.00  0.00           C
ATOM   4514  C2B DPP   416     134.792  47.622  36.450  1.00  0.00           C
ATOM   4515  C3B DPP   416     134.042  49.422  39.900  1.00  0.00           C
ATOM   4516  C4B DPP   416     136.642  50.972  43.750  1.00  0.00           C
ATOM   4517  NC3 DPP   417     204.642  90.122  26.250  1.00  0.00           N
ATOM   4518  PO4 DPP   417     205.592  93.872  28.900  1.00  0.00           P
ATOM   4519  GL1 DPP   417     203.242  90.822  31.650  1.00  0.00            
ATOM   4520  GL2 DPP   417     202.692  92.222  34.900  1.00  0.00            
ATOM   4521  C1A DPP   417     204.142  87.722  34.950  1.00  0.00           C
ATOM   4522  C2A DPP   417     204.492  87.522  39.650  1.00  0.00           C
ATOM   4523  C3A DPP   417     205.442  86.872  43.750  1.00  0.00           C
ATOM   4524  C4A DPP   417     207.592  87.172  47.600  1.00  0.00           C
ATOM   4525  C1B DPP   417     203.242  92.522  37.900  1.00  0.00           C
ATOM   4526  C2B DPP   417     203.692  91.572  42.700  1.00  0.00           C
ATOM   4527  C3B DPP   417     201.792  90.722  46.100  1.00  0.00           C
ATOM   4528  C4B DPP   417     203.942  89.872  49.350  1.00  0.00           C
ATOM   4529  NC3 DPP   418     202.092 104.472  26.250  1.00  0.00           N
ATOM   4530  PO4 DPP   418     197.792 102.272  27.250  1.00  0.00           P
ATOM   4531  GL1 DPP   418     198.842 102.222  31.950  1.00  0.00            
ATOM   4532  GL2 DPP   418     202.592 102.422  31.750  1.00  0.00            
ATOM   4533  C1A DPP   418     197.892 104.772  36.000  1.00  0.00           C
ATOM   4534  C2A DPP   418     198.092 105.522  39.000  1.00  0.00           C
ATOM   4535  C3A DPP   418     198.242 106.822  42.750  1.00  0.00           C
ATOM   4536  C4A DPP   418     199.542 110.322  45.950  1.00  0.00           C
ATOM   4537  C1B DPP   418     202.592 104.772  35.650  1.00  0.00           C
ATOM   4538  C2B DPP   418     203.142 105.422  39.950  1.00  0.00           C
ATOM   4539  C3B DPP   418     202.442 105.272  44.700  1.00  0.00           C
ATOM   4540  C4B DPP   418     204.292 108.122  46.850  1.00  0.00           C
ATOM   4541  NC3 DPP   419      88.892  63.172  13.100  1.00  0.00           N
ATOM   4542  PO4 DPP   419      91.892  65.522  14.600  1.00  0.00           P
ATOM   4543  GL1 DPP   419      90.642  66.222  19.950  1.00  0.00            
ATOM   4544  GL2 DPP   419      88.442  69.122  20.500  1.00  0.00            
ATOM   4545  C1A DPP   419      91.192  64.872  23.900  1.00  0.00           C
ATOM   4546  C2A DPP   419      92.742  63.372  27.600  1.00  0.00           C
ATOM   4547  C3A DPP   419      94.692  59.872  28.900  1.00  0.00           C
ATOM   4548  C4A DPP   419      97.242  58.822  32.450  1.00  0.00           C
ATOM   4549  C1B DPP   419      87.192  67.022  24.200  1.00  0.00           C
ATOM   4550  C2B DPP   419      88.392  65.922  28.550  1.00  0.00           C
ATOM   4551  C3B DPP   419      88.642  62.622  31.150  1.00  0.00           C
ATOM   4552  C4B DPP   419      86.392  59.672  33.550  1.00  0.00           C
ATOM   4553  NC3 DPP   420     155.642  69.472  21.850  1.00  0.00           N
ATOM   4554  PO4 DPP   420     153.292  71.272  25.100  1.00  0.00           P
ATOM   4555  GL1 DPP   420     152.692  72.272  28.600  1.00  0.00            
ATOM   4556  GL2 DPP   420     154.792  71.472  31.300  1.00  0.00            
ATOM   4557  C1A DPP   420     150.592  73.122  32.900  1.00  0.00           C
ATOM   4558  C2A DPP   420     151.192  74.522  37.550  1.00  0.00           C
ATOM   4559  C3A DPP   420     153.892  73.422  41.100  1.00  0.00           C
ATOM   4560  C4A DPP   420     153.692  71.272  45.700  1.00  0.00           C
ATOM   4561  C1B DPP   420     154.492  71.672  35.950  1.00  0.00           C
ATOM   4562  C2B DPP   420     154.442  68.572  39.000  1.00  0.00           C
ATOM   4563  C3B DPP   420     153.042  67.372  42.550  1.00  0.00           C
ATOM   4564  C4B DPP   420     152.942  66.472  46.700  1.00  0.00           C
ATOM   4565  NC3 DPP   421     170.242  96.972  27.550  1.00  0.00           N
ATOM   4566  PO4 DPP   421     166.442  99.222  27.000  1.00  0.00           P
ATOM   4567  GL1 DPP   421     168.242  98.022  32.000  1.00  0.00            
ATOM   4568  GL2 DPP   421     169.042 101.322  31.400  1.00  0.00            
ATOM   4569  C1A DPP   421     166.342  96.272  35.850  1.00  0.00           C
ATOM   4570  C2A DPP   421     164.442  97.622  39.750  1.00  0.00           C
ATOM   4571  C3A DPP   421     164.642  99.072  44.100  1.00  0.00           C
ATOM   4572  C4A DPP   421     163.092  97.622  48.050  1.00  0.00           C
ATOM   4573  C1B DPP   421     166.492 101.122  35.550  1.00  0.00           C
ATOM   4574  C2B DPP   421     168.742 100.322  40.100  1.00  0.00           C
ATOM   4575  C3B DPP   421     168.592 101.972  44.250  1.00  0.00           C
ATOM   4576  C4B DPP   421     164.092 102.622  46.750  1.00  0.00           C
ATOM   4577  NC3 DPP   422     177.892 122.922  25.300  1.00  0.00           N
ATOM   4578  PO4 DPP   422     174.792 124.172  27.500  1.00  0.00           P
ATOM   4579  GL1 DPP   422     172.892 127.322  29.400  1.00  0.00            
ATOM   4580  GL2 DPP   422     172.442 130.772  28.350  1.00  0.00            
ATOM   4581  C1A DPP   422     170.392 127.122  34.250  1.00  0.00           C
ATOM   4582  C2A DPP   422     169.492 130.072  36.800  1.00  0.00           C
ATOM   4583  C3A DPP   422     168.442 132.972  39.800  1.00  0.00           C
ATOM   4584  C4A DPP   422     169.542 137.922  39.750  1.00  0.00           C
ATOM   4585  C1B DPP   422     173.142 132.372  32.100  1.00  0.00           C
ATOM   4586  C2B DPP   422     171.892 134.222  35.200  1.00  0.00           C
ATOM   4587  C3B DPP   422     173.192 134.722  40.150  1.00  0.00           C
ATOM   4588  C4B DPP   422     171.992 133.022  43.400  1.00  0.00           C
ATOM   4589  NC3 DPP   423      96.492  89.672  26.250  1.00  0.00           N
ATOM   4590  PO4 DPP   423     100.642  91.572  26.650  1.00  0.00           P
ATOM   4591  GL1 DPP   423     100.242  86.572  28.400  1.00  0.00            
ATOM   4592  GL2 DPP   423     101.542  83.672  26.000  1.00  0.00            
ATOM   4593  C1A DPP   423     102.092  85.522  31.550  1.00  0.00           C
ATOM   4594  C2A DPP   423     102.392  84.772  35.300  1.00  0.00           C
ATOM   4595  C3A DPP   423     102.642  81.622  38.800  1.00  0.00           C
ATOM   4596  C4A DPP   423     102.242  80.722  43.250  1.00  0.00           C
ATOM   4597  C1B DPP   423     100.042  81.572  29.800  1.00  0.00           C
ATOM   4598  C2B DPP   423     101.042  79.722  33.200  1.00  0.00           C
ATOM   4599  C3B DPP   423     100.342  76.872  36.750  1.00  0.00           C
ATOM   4600  C4B DPP   423      98.992  73.722  39.550  1.00  0.00           C
ATOM   4601  NC3 DPP   424     132.642 198.572  26.050  1.00  0.00           N
ATOM   4602  PO4 DPP   424     135.892 195.722  27.200  1.00  0.00           P
ATOM   4603  GL1 DPP   424     137.542 194.972  30.600  1.00  0.00            
ATOM   4604  GL2 DPP   424     140.442 194.672  31.800  1.00  0.00            
ATOM   4605  C1A DPP   424     137.392 198.072  34.850  1.00  0.00           C
ATOM   4606  C2A DPP   424     135.442 201.172  36.300  1.00  0.00           C
ATOM   4607  C3A DPP   424     132.942 202.222  39.250  1.00  0.00           C
ATOM   4608  C4A DPP   424     131.842 203.472  43.300  1.00  0.00           C
ATOM   4609  C1B DPP   424     139.892 194.122  36.200  1.00  0.00           C
ATOM   4610  C2B DPP   424     139.842 194.822  40.750  1.00  0.00           C
ATOM   4611  C3B DPP   424     140.792 198.072  44.550  1.00  0.00           C
ATOM   4612  C4B DPP   424     141.892 200.522  47.750  1.00  0.00           C
ATOM   4613  NC3 DPP   425     177.142  83.322  28.050  1.00  0.00           N
ATOM   4614  PO4 DPP   425     173.142  84.322  27.950  1.00  0.00           P
ATOM   4615  GL1 DPP   425     172.542  82.972  32.450  1.00  0.00            
ATOM   4616  GL2 DPP   425     170.842  84.922  33.900  1.00  0.00            
ATOM   4617  C1A DPP   425     173.742  83.372  37.100  1.00  0.00           C
ATOM   4618  C2A DPP   425     175.092  86.672  41.050  1.00  0.00           C
ATOM   4619  C3A DPP   425     174.942  89.172  46.000  1.00  0.00           C
ATOM   4620  C4A DPP   425     176.692  94.022  47.500  1.00  0.00           C
ATOM   4621  C1B DPP   425     170.992  87.322  36.550  1.00  0.00           C
ATOM   4622  C2B DPP   425     169.442  89.022  40.250  1.00  0.00           C
ATOM   4623  C3B DPP   425     167.842  89.322  45.050  1.00  0.00           C
ATOM   4624  C4B DPP   425     166.192  89.122  49.150  1.00  0.00           C
ATOM   4625  NC3 DPP   426     172.742  30.772  32.300  1.00  0.00           N
ATOM   4626  PO4 DPP   426     174.742  27.722  34.800  1.00  0.00           P
ATOM   4627  GL1 DPP   426     173.142  26.022  38.450  1.00  0.00            
ATOM   4628  GL2 DPP   426     171.892  21.972  38.950  1.00  0.00            
ATOM   4629  C1A DPP   426     172.392  25.822  42.950  1.00  0.00           C
ATOM   4630  C2A DPP   426     171.192  25.922  46.000  1.00  0.00           C
ATOM   4631  C3A DPP   426     170.142  27.672  49.850  1.00  0.00           C
ATOM   4632  C4A DPP   426     171.442  27.022  52.900  1.00  0.00           C
ATOM   4633  C1B DPP   426     176.392  23.322  41.450  1.00  0.00           C
ATOM   4634  C2B DPP   426     176.442  23.972  45.500  1.00  0.00           C
ATOM   4635  C3B DPP   426     174.692  24.772  49.300  1.00  0.00           C
ATOM   4636  C4B DPP   426     172.392  22.322  51.200  1.00  0.00           C
ATOM   4637  NC3 DPP   427      70.542  92.872  20.200  1.00  0.00           N
ATOM   4638  PO4 DPP   427      74.292  91.072  22.750  1.00  0.00           P
ATOM   4639  GL1 DPP   427      70.392  89.022  24.600  1.00  0.00            
ATOM   4640  GL2 DPP   427      71.442  84.972  25.400  1.00  0.00            
ATOM   4641  C1A DPP   427      70.842  88.622  29.150  1.00  0.00           C
ATOM   4642  C2A DPP   427      70.442  86.872  33.600  1.00  0.00           C
ATOM   4643  C3A DPP   427      69.992  85.522  37.650  1.00  0.00           C
ATOM   4644  C4A DPP   427      72.592  82.122  39.100  1.00  0.00           C
ATOM   4645  C1B DPP   427      69.742  83.172  28.950  1.00  0.00           C
ATOM   4646  C2B DPP   427      69.942  81.822  33.500  1.00  0.00           C
ATOM   4647  C3B DPP   427      68.342  80.972  37.250  1.00  0.00           C
ATOM   4648  C4B DPP   427      69.542  77.972  39.800  1.00  0.00           C
ATOM   4649  NC3 DPP   428      -1.508  84.922  26.700  1.00  0.00           N
ATOM   4650  PO4 DPP   428      -1.508  89.822  28.250  1.00  0.00           P
ATOM   4651  GL1 DPP   428       1.342  91.122  31.050  1.00  0.00            
ATOM   4652  GL2 DPP   428       3.492  90.622  30.350  1.00  0.00            
ATOM   4653  C1A DPP   428       2.492  88.622  34.800  1.00  0.00           C
ATOM   4654  C2A DPP   428       3.692  88.372  38.700  1.00  0.00           C
ATOM   4655  C3A DPP   428       4.342  89.622  42.800  1.00  0.00           C
ATOM   4656  C4A DPP   428       4.892  92.172  47.100  1.00  0.00           C
ATOM   4657  C1B DPP   428       4.392  92.672  34.200  1.00  0.00           C
ATOM   4658  C2B DPP   428       4.242  93.322  38.900  1.00  0.00           C
ATOM   4659  C3B DPP   428       4.142  95.072  42.850  1.00  0.00           C
ATOM   4660  C4B DPP   428       6.642  96.922  46.300  1.00  0.00           C
ATOM   4661  NC3 DPP   429      13.842 129.072  23.650  1.00  0.00           N
ATOM   4662  PO4 DPP   429      11.742 127.622  27.900  1.00  0.00           P
ATOM   4663  GL1 DPP   429      10.292 127.222  32.350  1.00  0.00            
ATOM   4664  GL2 DPP   429       8.792 124.672  32.750  1.00  0.00            
ATOM   4665  C1A DPP   429       7.192 128.272  35.700  1.00  0.00           C
ATOM   4666  C2A DPP   429       6.392 127.622  39.600  1.00  0.00           C
ATOM   4667  C3A DPP   429       9.292 128.222  42.400  1.00  0.00           C
ATOM   4668  C4A DPP   429       9.842 128.322  46.950  1.00  0.00           C
ATOM   4669  C1B DPP   429       9.592 123.772  36.600  1.00  0.00           C
ATOM   4670  C2B DPP   429       9.342 123.072  40.950  1.00  0.00           C
ATOM   4671  C3B DPP   429       8.592 123.622  44.450  1.00  0.00           C
ATOM   4672  C4B DPP   429      12.342 122.722  46.250  1.00  0.00           C
ATOM   4673  NC3 DPP   430      65.892 117.922  25.400  1.00  0.00           N
ATOM   4674  PO4 DPP   430      61.842 115.272  24.700  1.00  0.00           P
ATOM   4675  GL1 DPP   430      62.292 115.172  28.100  1.00  0.00            
ATOM   4676  GL2 DPP   430      59.992 117.522  28.750  1.00  0.00            
ATOM   4677  C1A DPP   430      63.692 116.972  32.350  1.00  0.00           C
ATOM   4678  C2A DPP   430      63.542 117.072  36.500  1.00  0.00           C
ATOM   4679  C3A DPP   430      66.092 114.572  39.750  1.00  0.00           C
ATOM   4680  C4A DPP   430      68.792 114.322  42.900  1.00  0.00           C
ATOM   4681  C1B DPP   430      59.892 120.522  33.400  1.00  0.00           C
ATOM   4682  C2B DPP   430      62.242 122.072  37.950  1.00  0.00           C
ATOM   4683  C3B DPP   430      60.792 124.822  42.700  1.00  0.00           C
ATOM   4684  C4B DPP   430      57.292 124.472  46.450  1.00  0.00           C
ATOM   4685  NC3 DPP   431      67.392 128.122  25.300  1.00  0.00           N
ATOM   4686  PO4 DPP   431      63.542 125.872  26.600  1.00  0.00           P
ATOM   4687  GL1 DPP   431      65.642 127.322  30.250  1.00  0.00            
ATOM   4688  GL2 DPP   431      68.892 126.322  30.300  1.00  0.00            
ATOM   4689  C1A DPP   431      65.842 127.522  35.200  1.00  0.00           C
ATOM   4690  C2A DPP   431      62.642 126.822  38.300  1.00  0.00           C
ATOM   4691  C3A DPP   431      57.692 128.272  39.750  1.00  0.00           C
ATOM   4692  C4A DPP   431      55.392 126.872  42.300  1.00  0.00           C
ATOM   4693  C1B DPP   431      71.042 129.322  32.550  1.00  0.00           C
ATOM   4694  C2B DPP   431      73.892 130.672  35.500  1.00  0.00           C
ATOM   4695  C3B DPP   431      75.592 132.122  38.350  1.00  0.00           C
ATOM   4696  C4B DPP   431      76.292 133.472  42.100  1.00  0.00           C
ATOM   4697  NC3 DPP   432     147.042 210.672  23.650  1.00  0.00           N
ATOM   4698  PO4 DPP   432     142.342 209.572  24.200  1.00  0.00           P
ATOM   4699  GL1 DPP   432     139.942 208.372  27.150  1.00  0.00            
ATOM   4700  GL2 DPP   432     139.442 204.972  29.300  1.00  0.00            
ATOM   4701  C1A DPP   432     136.242 209.622  30.150  1.00  0.00           C
ATOM   4702  C2A DPP   432     132.392 208.872  32.550  1.00  0.00           C
ATOM   4703  C3A DPP   432     128.942 211.372  35.250  1.00  0.00           C
ATOM   4704  C4A DPP   432     128.242 215.072  37.450  1.00  0.00           C
ATOM   4705  C1B DPP   432     136.092 204.872  32.250  1.00  0.00           C
ATOM   4706  C2B DPP   432     131.842 203.772  33.750  1.00  0.00           C
ATOM   4707  C3B DPP   432     129.092 203.022  35.950  1.00  0.00           C
ATOM   4708  C4B DPP   432     127.492 203.872  40.150  1.00  0.00           C
ATOM   4709  NC3 DPP   433       0.092  45.272  23.050  1.00  0.00           N
ATOM   4710  PO4 DPP   433      -0.708  47.572  26.200  1.00  0.00           P
ATOM   4711  GL1 DPP   433       3.042  48.972  29.550  1.00  0.00            
ATOM   4712  GL2 DPP   433       2.442  52.222  29.000  1.00  0.00            
ATOM   4713  C1A DPP   433       6.092  48.522  31.950  1.00  0.00           C
ATOM   4714  C2A DPP   433       6.942  47.922  35.950  1.00  0.00           C
ATOM   4715  C3A DPP   433       7.642  49.772  39.500  1.00  0.00           C
ATOM   4716  C4A DPP   433      10.392  48.372  42.900  1.00  0.00           C
ATOM   4717  C1B DPP   433       4.492  54.122  33.200  1.00  0.00           C
ATOM   4718  C2B DPP   433       7.092  52.922  35.200  1.00  0.00           C
ATOM   4719  C3B DPP   433      10.392  54.172  38.200  1.00  0.00           C
ATOM   4720  C4B DPP   433      13.592  56.472  40.850  1.00  0.00           C
ATOM   4721  NC3 DPP   434      81.242 170.172  22.250  1.00  0.00           N
ATOM   4722  PO4 DPP   434      81.642 168.072  26.250  1.00  0.00           P
ATOM   4723  GL1 DPP   434      80.542 164.672  29.950  1.00  0.00            
ATOM   4724  GL2 DPP   434      80.442 166.922  31.700  1.00  0.00            
ATOM   4725  C1A DPP   434      78.292 162.972  33.250  1.00  0.00           C
ATOM   4726  C2A DPP   434      76.092 165.222  37.300  1.00  0.00           C
ATOM   4727  C3A DPP   434      75.442 164.122  41.200  1.00  0.00           C
ATOM   4728  C4A DPP   434      78.392 165.122  45.050  1.00  0.00           C
ATOM   4729  C1B DPP   434      80.592 166.472  36.200  1.00  0.00           C
ATOM   4730  C2B DPP   434      79.992 166.222  40.100  1.00  0.00           C
ATOM   4731  C3B DPP   434      79.092 169.372  43.000  1.00  0.00           C
ATOM   4732  C4B DPP   434      80.292 169.522  46.200  1.00  0.00           C
ATOM   4733  NC3 DPP   435      42.142  36.172  14.850  1.00  0.00           N
ATOM   4734  PO4 DPP   435      39.192  34.422  16.000  1.00  0.00           P
ATOM   4735  GL1 DPP   435      37.142  34.722  20.000  1.00  0.00            
ATOM   4736  GL2 DPP   435      33.842  33.472  21.200  1.00  0.00            
ATOM   4737  C1A DPP   435      37.692  36.722  24.400  1.00  0.00           C
ATOM   4738  C2A DPP   435      37.192  36.272  28.500  1.00  0.00           C
ATOM   4739  C3A DPP   435      34.642  35.072  31.900  1.00  0.00           C
ATOM   4740  C4A DPP   435      33.842  37.972  35.550  1.00  0.00           C
ATOM   4741  C1B DPP   435      35.692  32.372  25.250  1.00  0.00           C
ATOM   4742  C2B DPP   435      36.092  30.472  30.300  1.00  0.00           C
ATOM   4743  C3B DPP   435      35.042  30.072  34.500  1.00  0.00           C
ATOM   4744  C4B DPP   435      35.192  26.622  37.300  1.00  0.00           C
ATOM   4745  NC3 DPP   436     145.442  86.172  31.350  1.00  0.00           N
ATOM   4746  PO4 DPP   436     149.542  86.172  29.050  1.00  0.00           P
ATOM   4747  GL1 DPP   436     149.942  87.422  33.150  1.00  0.00            
ATOM   4748  GL2 DPP   436     152.792  87.522  33.000  1.00  0.00            
ATOM   4749  C1A DPP   436     148.742  86.822  37.650  1.00  0.00           C
ATOM   4750  C2A DPP   436     148.442  86.872  42.400  1.00  0.00           C
ATOM   4751  C3A DPP   436     150.142  84.222  44.900  1.00  0.00           C
ATOM   4752  C4A DPP   436     150.042  80.322  47.800  1.00  0.00           C
ATOM   4753  C1B DPP   436     153.192  88.972  37.000  1.00  0.00           C
ATOM   4754  C2B DPP   436     153.292  88.522  40.600  1.00  0.00           C
ATOM   4755  C3B DPP   436     153.592  88.222  45.000  1.00  0.00           C
ATOM   4756  C4B DPP   436     152.692  88.672  48.850  1.00  0.00           C
ATOM   4757  NC3 DPP   437       2.892 167.472  24.850  1.00  0.00           N
ATOM   4758  PO4 DPP   437       2.192 163.122  26.100  1.00  0.00           P
ATOM   4759  GL1 DPP   437       3.542 165.772  29.700  1.00  0.00            
ATOM   4760  GL2 DPP   437       4.042 162.322  31.500  1.00  0.00            
ATOM   4761  C1A DPP   437       4.992 165.622  35.250  1.00  0.00           C
ATOM   4762  C2A DPP   437       5.342 167.722  39.550  1.00  0.00           C
ATOM   4763  C3A DPP   437       7.342 167.572  42.500  1.00  0.00           C
ATOM   4764  C4A DPP   437       6.842 167.122  47.900  1.00  0.00           C
ATOM   4765  C1B DPP   437       4.292 160.522  35.900  1.00  0.00           C
ATOM   4766  C2B DPP   437       5.892 162.772  39.450  1.00  0.00           C
ATOM   4767  C3B DPP   437       4.742 162.922  43.500  1.00  0.00           C
ATOM   4768  C4B DPP   437       3.092 165.672  44.550  1.00  0.00           C
ATOM   4769  NC3 DPP   438      53.242  81.572  13.100  1.00  0.00           N
ATOM   4770  PO4 DPP   438      53.192  77.522  15.200  1.00  0.00           P
ATOM   4771  GL1 DPP   438      53.992  80.672  18.150  1.00  0.00            
ATOM   4772  GL2 DPP   438      58.142  81.722  20.500  1.00  0.00            
ATOM   4773  C1A DPP   438      52.842  80.172  22.300  1.00  0.00           C
ATOM   4774  C2A DPP   438      52.292  79.722  26.200  1.00  0.00           C
ATOM   4775  C3A DPP   438      50.842  77.372  29.700  1.00  0.00           C
ATOM   4776  C4A DPP   438      53.242  75.972  33.400  1.00  0.00           C
ATOM   4777  C1B DPP   438      60.592  82.872  24.200  1.00  0.00           C
ATOM   4778  C2B DPP   438      61.442  80.822  28.400  1.00  0.00           C
ATOM   4779  C3B DPP   438      60.942  78.272  32.000  1.00  0.00           C
ATOM   4780  C4B DPP   438      62.342  75.472  34.850  1.00  0.00           C
ATOM   4781  NC3 DPP   439     148.092  94.972  31.650  1.00  0.00           N
ATOM   4782  PO4 DPP   439     150.442  98.372  32.600  1.00  0.00           P
ATOM   4783  GL1 DPP   439     150.292  96.322  36.150  1.00  0.00            
ATOM   4784  GL2 DPP   439     149.742  92.422  35.450  1.00  0.00            
ATOM   4785  C1A DPP   439     149.242  96.572  41.200  1.00  0.00           C
ATOM   4786  C2A DPP   439     149.292  97.322  45.300  1.00  0.00           C
ATOM   4787  C3A DPP   439     149.592  96.972  49.650  1.00  0.00           C
ATOM   4788  C4A DPP   439     152.092  97.522  52.850  1.00  0.00           C
ATOM   4789  C1B DPP   439     149.842  91.822  40.100  1.00  0.00           C
ATOM   4790  C2B DPP   439     148.792  92.122  44.400  1.00  0.00           C
ATOM   4791  C3B DPP   439     148.692  91.972  49.050  1.00  0.00           C
ATOM   4792  C4B DPP   439     148.442  92.172  53.550  1.00  0.00           C
ATOM   4793  NC3 DPP   440     119.842 158.222  29.800  1.00  0.00           N
ATOM   4794  PO4 DPP   440     122.042 162.072  28.900  1.00  0.00           P
ATOM   4795  GL1 DPP   440     123.592 163.672  33.500  1.00  0.00            
ATOM   4796  GL2 DPP   440     127.042 164.172  34.400  1.00  0.00            
ATOM   4797  C1A DPP   440     121.692 165.272  37.400  1.00  0.00           C
ATOM   4798  C2A DPP   440     121.092 167.622  40.100  1.00  0.00           C
ATOM   4799  C3A DPP   440     119.392 170.872  42.700  1.00  0.00           C
ATOM   4800  C4A DPP   440     115.692 172.872  44.150  1.00  0.00           C
ATOM   4801  C1B DPP   440     126.192 160.822  37.000  1.00  0.00           C
ATOM   4802  C2B DPP   440     125.042 156.972  36.000  1.00  0.00           C
ATOM   4803  C3B DPP   440     126.342 153.222  36.700  1.00  0.00           C
ATOM   4804  C4B DPP   440     130.842 151.922  35.300  1.00  0.00           C
ATOM   4805  NC3 DPP   441     149.392 133.372  24.300  1.00  0.00           N
ATOM   4806  PO4 DPP   441     147.892 137.472  25.200  1.00  0.00           P
ATOM   4807  GL1 DPP   441     151.992 137.422  27.800  1.00  0.00            
ATOM   4808  GL2 DPP   441     152.792 134.972  28.100  1.00  0.00            
ATOM   4809  C1A DPP   441     154.142 137.722  32.500  1.00  0.00           C
ATOM   4810  C2A DPP   441     157.342 136.972  37.000  1.00  0.00           C
ATOM   4811  C3A DPP   441     157.642 135.972  41.550  1.00  0.00           C
ATOM   4812  C4A DPP   441     157.292 138.972  45.050  1.00  0.00           C
ATOM   4813  C1B DPP   441     150.642 133.122  32.050  1.00  0.00           C
ATOM   4814  C2B DPP   441     152.442 129.922  35.500  1.00  0.00           C
ATOM   4815  C3B DPP   441     152.692 130.472  39.450  1.00  0.00           C
ATOM   4816  C4B DPP   441     152.942 133.022  42.750  1.00  0.00           C
ATOM   4817  NC3 DPP   442     154.442 186.122  26.250  1.00  0.00           N
ATOM   4818  PO4 DPP   442     154.792 185.722  29.800  1.00  0.00           P
ATOM   4819  GL1 DPP   442     153.342 185.922  33.650  1.00  0.00            
ATOM   4820  GL2 DPP   442     150.792 187.172  34.900  1.00  0.00            
ATOM   4821  C1A DPP   442     154.342 184.422  37.550  1.00  0.00           C
ATOM   4822  C2A DPP   442     152.492 182.872  41.000  1.00  0.00           C
ATOM   4823  C3A DPP   442     150.442 179.122  41.050  1.00  0.00           C
ATOM   4824  C4A DPP   442     151.192 175.572  44.050  1.00  0.00           C
ATOM   4825  C1B DPP   442     150.692 187.122  39.400  1.00  0.00           C
ATOM   4826  C2B DPP   442     149.092 186.222  43.100  1.00  0.00           C
ATOM   4827  C3B DPP   442     150.992 183.722  45.800  1.00  0.00           C
ATOM   4828  C4B DPP   442     152.942 179.922  45.200  1.00  0.00           C
ATOM   4829  NC3 DPP   443     142.042  90.422  29.700  1.00  0.00           N
ATOM   4830  PO4 DPP   443     140.542  87.222  30.950  1.00  0.00           P
ATOM   4831  GL1 DPP   443     139.292  86.322  34.350  1.00  0.00            
ATOM   4832  GL2 DPP   443     142.742  85.472  35.650  1.00  0.00            
ATOM   4833  C1A DPP   443     137.692  84.722  38.850  1.00  0.00           C
ATOM   4834  C2A DPP   443     138.792  83.122  43.000  1.00  0.00           C
ATOM   4835  C3A DPP   443     139.792  85.072  46.150  1.00  0.00           C
ATOM   4836  C4A DPP   443     139.442  86.322  49.800  1.00  0.00           C
ATOM   4837  C1B DPP   443     143.742  85.372  40.500  1.00  0.00           C
ATOM   4838  C2B DPP   443     144.192  84.372  44.050  1.00  0.00           C
ATOM   4839  C3B DPP   443     144.242  84.822  48.300  1.00  0.00           C
ATOM   4840  C4B DPP   443     142.892  84.322  53.200  1.00  0.00           C
ATOM   4841  NC3 DPP   444     165.442  11.872  31.550  1.00  0.00           N
ATOM   4842  PO4 DPP   444     163.542  15.572  32.200  1.00  0.00           P
ATOM   4843  GL1 DPP   444     164.992  14.472  36.000  1.00  0.00            
ATOM   4844  GL2 DPP   444     164.092  16.622  37.450  1.00  0.00            
ATOM   4845  C1A DPP   444     163.742  12.672  40.150  1.00  0.00           C
ATOM   4846  C2A DPP   444     160.742  13.472  43.250  1.00  0.00           C
ATOM   4847  C3A DPP   444     159.892  17.122  46.000  1.00  0.00           C
ATOM   4848  C4A DPP   444     159.242  21.572  48.000  1.00  0.00           C
ATOM   4849  C1B DPP   444     163.092  17.772  41.450  1.00  0.00           C
ATOM   4850  C2B DPP   444     163.492  20.422  45.200  1.00  0.00           C
ATOM   4851  C3B DPP   444     163.542  18.422  49.450  1.00  0.00           C
ATOM   4852  C4B DPP   444     164.592  16.672  53.200  1.00  0.00           C
ATOM   4853  NC3 DPP   445      44.242 161.422  28.450  1.00  0.00           N
ATOM   4854  PO4 DPP   445      48.092 160.322  25.500  1.00  0.00           P
ATOM   4855  GL1 DPP   445      48.542 159.622  30.150  1.00  0.00            
ATOM   4856  GL2 DPP   445      49.492 161.772  32.000  1.00  0.00            
ATOM   4857  C1A DPP   445      48.542 157.972  34.150  1.00  0.00           C
ATOM   4858  C2A DPP   445      48.342 158.072  38.650  1.00  0.00           C
ATOM   4859  C3A DPP   445      45.842 159.322  42.050  1.00  0.00           C
ATOM   4860  C4A DPP   445      43.592 160.472  44.700  1.00  0.00           C
ATOM   4861  C1B DPP   445      52.842 160.372  34.350  1.00  0.00           C
ATOM   4862  C2B DPP   445      53.092 156.472  36.700  1.00  0.00           C
ATOM   4863  C3B DPP   445      55.692 158.672  40.150  1.00  0.00           C
ATOM   4864  C4B DPP   445      57.342 156.472  44.100  1.00  0.00           C
ATOM   4865  NC3 DPP   446     105.942 139.722  27.600  1.00  0.00           N
ATOM   4866  PO4 DPP   446     101.542 139.072  30.400  1.00  0.00           P
ATOM   4867  GL1 DPP   446     105.192 140.622  33.350  1.00  0.00            
ATOM   4868  GL2 DPP   446     106.942 138.172  33.050  1.00  0.00            
ATOM   4869  C1A DPP   446     106.392 140.872  37.550  1.00  0.00           C
ATOM   4870  C2A DPP   446     107.942 138.172  41.650  1.00  0.00           C
ATOM   4871  C3A DPP   446     105.092 136.722  45.150  1.00  0.00           C
ATOM   4872  C4A DPP   446     103.042 133.522  46.600  1.00  0.00           C
ATOM   4873  C1B DPP   446     104.292 136.322  35.850  1.00  0.00           C
ATOM   4874  C2B DPP   446     102.742 132.022  37.850  1.00  0.00           C
ATOM   4875  C3B DPP   446     100.592 130.372  41.350  1.00  0.00           C
ATOM   4876  C4B DPP   446      98.642 131.022  45.850  1.00  0.00           C
ATOM   4877  NC3 DPP   447      91.442 116.322  32.050  1.00  0.00           N
ATOM   4878  PO4 DPP   447      87.492 114.222  31.700  1.00  0.00           P
ATOM   4879  GL1 DPP   447      86.392 115.922  36.050  1.00  0.00            
ATOM   4880  GL2 DPP   447      85.742 118.772  36.200  1.00  0.00            
ATOM   4881  C1A DPP   447      84.992 114.322  39.300  1.00  0.00           C
ATOM   4882  C2A DPP   447      84.492 113.872  43.650  1.00  0.00           C
ATOM   4883  C3A DPP   447      83.942 112.022  47.550  1.00  0.00           C
ATOM   4884  C4A DPP   447      84.492 113.272  51.550  1.00  0.00           C
ATOM   4885  C1B DPP   447      84.192 119.222  39.700  1.00  0.00           C
ATOM   4886  C2B DPP   447      82.992 119.172  43.300  1.00  0.00           C
ATOM   4887  C3B DPP   447      84.342 118.822  46.800  1.00  0.00           C
ATOM   4888  C4B DPP   447      84.892 118.172  50.750  1.00  0.00           C
ATOM   4889  NC3 DPP   448     123.142 150.922  26.500  1.00  0.00           N
ATOM   4890  PO4 DPP   448     123.392 146.422  27.450  1.00  0.00           P
ATOM   4891  GL1 DPP   448     123.942 149.172  30.650  1.00  0.00            
ATOM   4892  GL2 DPP   448     124.742 152.872  31.550  1.00  0.00            
ATOM   4893  C1A DPP   448     123.442 149.672  35.050  1.00  0.00           C
ATOM   4894  C2A DPP   448     122.142 147.722  38.800  1.00  0.00           C
ATOM   4895  C3A DPP   448     121.392 146.772  42.250  1.00  0.00           C
ATOM   4896  C4A DPP   448     120.692 145.772  46.450  1.00  0.00           C
ATOM   4897  C1B DPP   448     121.192 154.072  34.650  1.00  0.00           C
ATOM   4898  C2B DPP   448     121.692 153.072  38.150  1.00  0.00           C
ATOM   4899  C3B DPP   448     124.592 151.472  40.550  1.00  0.00           C
ATOM   4900  C4B DPP   448     123.392 151.372  44.550  1.00  0.00           C
ATOM   4901  NC3 DPP   449       8.342  99.022  24.200  1.00  0.00           N
ATOM   4902  PO4 DPP   449       7.942 103.222  26.050  1.00  0.00           P
ATOM   4903  GL1 DPP   449       4.542 104.072  29.050  1.00  0.00            
ATOM   4904  GL2 DPP   449       4.892 107.022  28.750  1.00  0.00            
ATOM   4905  C1A DPP   449       3.892 104.372  33.350  1.00  0.00           C
ATOM   4906  C2A DPP   449       5.342 104.422  36.850  1.00  0.00           C
ATOM   4907  C3A DPP   449       4.142 104.422  40.650  1.00  0.00           C
ATOM   4908  C4A DPP   449       2.492 104.672  45.100  1.00  0.00           C
ATOM   4909  C1B DPP   449       6.242 108.872  31.750  1.00  0.00           C
ATOM   4910  C2B DPP   449       7.492 108.772  35.900  1.00  0.00           C
ATOM   4911  C3B DPP   449       7.842 108.272  40.450  1.00  0.00           C
ATOM   4912  C4B DPP   449       6.742 109.322  44.050  1.00  0.00           C
ATOM   4913  NC3 DPP   450     143.842  49.222  19.800  1.00  0.00           N
ATOM   4914  PO4 DPP   450     141.242  48.972  23.750  1.00  0.00           P
ATOM   4915  GL1 DPP   450     143.842  45.322  26.450  1.00  0.00            
ATOM   4916  GL2 DPP   450     144.442  46.822  29.650  1.00  0.00            
ATOM   4917  C1A DPP   450     145.542  42.072  30.200  1.00  0.00           C
ATOM   4918  C2A DPP   450     145.092  41.472  34.250  1.00  0.00           C
ATOM   4919  C3A DPP   450     142.792  41.322  37.600  1.00  0.00           C
ATOM   4920  C4A DPP   450     142.042  39.172  41.500  1.00  0.00           C
ATOM   4921  C1B DPP   450     141.042  43.822  32.300  1.00  0.00           C
ATOM   4922  C2B DPP   450     138.742  43.872  36.050  1.00  0.00           C
ATOM   4923  C3B DPP   450     138.392  43.272  39.450  1.00  0.00           C
ATOM   4924  C4B DPP   450     138.392  46.922  41.250  1.00  0.00           C
ATOM   4925  NC3 DPP   451      46.842  56.822  10.250  1.00  0.00           N
ATOM   4926  PO4 DPP   451      43.342  60.522  12.000  1.00  0.00           P
ATOM   4927  GL1 DPP   451      40.192  57.922  14.550  1.00  0.00            
ATOM   4928  GL2 DPP   451      41.292  59.922  17.150  1.00  0.00            
ATOM   4929  C1A DPP   451      38.842  55.722  17.650  1.00  0.00           C
ATOM   4930  C2A DPP   451      40.042  54.772  21.050  1.00  0.00           C
ATOM   4931  C3A DPP   451      42.092  55.122  25.000  1.00  0.00           C
ATOM   4932  C4A DPP   451      44.192  52.472  28.300  1.00  0.00           C
ATOM   4933  C1B DPP   451      41.242  59.072  20.950  1.00  0.00           C
ATOM   4934  C2B DPP   451      42.042  60.872  24.350  1.00  0.00           C
ATOM   4935  C3B DPP   451      40.292  62.222  28.500  1.00  0.00           C
ATOM   4936  C4B DPP   451      38.942  65.772  31.650  1.00  0.00           C
ATOM   4937  NC3 DPP   452      97.442  77.922  20.650  1.00  0.00           N
ATOM   4938  PO4 DPP   452     102.092  78.172  23.200  1.00  0.00           P
ATOM   4939  GL1 DPP   452     102.242  74.372  25.600  1.00  0.00            
ATOM   4940  GL2 DPP   452      98.342  74.472  24.400  1.00  0.00            
ATOM   4941  C1A DPP   452     101.692  72.172  29.200  1.00  0.00           C
ATOM   4942  C2A DPP   452     102.642  68.572  32.100  1.00  0.00           C
ATOM   4943  C3A DPP   452     104.892  65.022  32.250  1.00  0.00           C
ATOM   4944  C4A DPP   452     105.642  64.722  36.750  1.00  0.00           C
ATOM   4945  C1B DPP   452      96.792  72.772  27.400  1.00  0.00           C
ATOM   4946  C2B DPP   452      97.592  69.722  31.000  1.00  0.00           C
ATOM   4947  C3B DPP   452      94.492  66.772  31.650  1.00  0.00           C
ATOM   4948  C4B DPP   452      93.792  63.172  32.500  1.00  0.00           C
ATOM   4949  NC3 DPP   453      28.992  74.722  14.200  1.00  0.00           N
ATOM   4950  PO4 DPP   453      25.342  75.722  17.150  1.00  0.00           P
ATOM   4951  GL1 DPP   453      24.642  75.872  21.350  1.00  0.00            
ATOM   4952  GL2 DPP   453      21.642  74.922  23.400  1.00  0.00            
ATOM   4953  C1A DPP   453      25.242  77.922  25.500  1.00  0.00           C
ATOM   4954  C2A DPP   453      24.092  74.572  28.750  1.00  0.00           C
ATOM   4955  C3A DPP   453      24.042  75.022  32.000  1.00  0.00           C
ATOM   4956  C4A DPP   453      26.742  74.972  35.450  1.00  0.00           C
ATOM   4957  C1B DPP   453      19.442  77.222  27.100  1.00  0.00           C
ATOM   4958  C2B DPP   453      20.042  78.372  31.300  1.00  0.00           C
ATOM   4959  C3B DPP   453      21.392  77.472  35.450  1.00  0.00           C
ATOM   4960  C4B DPP   453      20.942  77.872  39.450  1.00  0.00           C
ATOM   4961  NC3 DPP   454     129.392 124.772  32.250  1.00  0.00           N
ATOM   4962  PO4 DPP   454     132.542 123.522  31.300  1.00  0.00           P
ATOM   4963  GL1 DPP   454     132.542 123.522  36.000  1.00  0.00            
ATOM   4964  GL2 DPP   454     128.942 123.372  37.400  1.00  0.00            
ATOM   4965  C1A DPP   454     132.442 124.322  40.250  1.00  0.00           C
ATOM   4966  C2A DPP   454     133.142 122.372  44.000  1.00  0.00           C
ATOM   4967  C3A DPP   454     132.192 125.072  48.950  1.00  0.00           C
ATOM   4968  C4A DPP   454     128.992 126.022  52.900  1.00  0.00           C
ATOM   4969  C1B DPP   454     127.692 123.872  41.650  1.00  0.00           C
ATOM   4970  C2B DPP   454     128.642 124.572  45.750  1.00  0.00           C
ATOM   4971  C3B DPP   454     127.092 126.922  48.150  1.00  0.00           C
ATOM   4972  C4B DPP   454     123.242 128.572  47.250  1.00  0.00           C
ATOM   4973  NC3 DPP   455     188.942 129.722  22.050  1.00  0.00           N
ATOM   4974  PO4 DPP   455     189.492 129.522  25.850  1.00  0.00           P
ATOM   4975  GL1 DPP   455     187.492 129.972  29.600  1.00  0.00            
ATOM   4976  GL2 DPP   455     185.142 127.572  30.350  1.00  0.00            
ATOM   4977  C1A DPP   455     186.392 130.922  33.500  1.00  0.00           C
ATOM   4978  C2A DPP   455     185.892 132.422  37.650  1.00  0.00           C
ATOM   4979  C3A DPP   455     186.842 133.472  41.250  1.00  0.00           C
ATOM   4980  C4A DPP   455     185.542 134.622  45.600  1.00  0.00           C
ATOM   4981  C1B DPP   455     182.592 126.022  32.700  1.00  0.00           C
ATOM   4982  C2B DPP   455     179.042 125.172  35.500  1.00  0.00           C
ATOM   4983  C3B DPP   455     177.742 124.972  40.150  1.00  0.00           C
ATOM   4984  C4B DPP   455     180.092 127.872  42.450  1.00  0.00           C
ATOM   4985  NC3 DPP   456     128.892 112.522  23.600  1.00  0.00           N
ATOM   4986  PO4 DPP   456     130.992 113.172  28.150  1.00  0.00           P
ATOM   4987  GL1 DPP   456     131.092 114.822  31.900  1.00  0.00            
ATOM   4988  GL2 DPP   456     134.642 115.672  34.100  1.00  0.00            
ATOM   4989  C1A DPP   456     130.892 113.372  37.150  1.00  0.00           C
ATOM   4990  C2A DPP   456     131.642 112.772  41.100  1.00  0.00           C
ATOM   4991  C3A DPP   456     131.442 114.522  45.250  1.00  0.00           C
ATOM   4992  C4A DPP   456     131.392 113.172  48.900  1.00  0.00           C
ATOM   4993  C1B DPP   456     135.992 114.222  39.100  1.00  0.00           C
ATOM   4994  C2B DPP   456     136.592 113.722  43.100  1.00  0.00           C
ATOM   4995  C3B DPP   456     138.242 112.572  47.400  1.00  0.00           C
ATOM   4996  C4B DPP   456     140.142 113.372  51.300  1.00  0.00           C
ATOM   4997  NC3 DPP   457     165.042  34.472  28.950  1.00  0.00           N
ATOM   4998  PO4 DPP   457     167.042  33.072  32.200  1.00  0.00           P
ATOM   4999  GL1 DPP   457     167.042  32.072  35.700  1.00  0.00            
ATOM   5000  GL2 DPP   457     169.142  31.022  36.700  1.00  0.00            
ATOM   5001  C1A DPP   457     165.292  31.822  39.750  1.00  0.00           C
ATOM   5002  C2A DPP   457     163.392  31.422  44.050  1.00  0.00           C
ATOM   5003  C3A DPP   457     164.942  29.622  48.000  1.00  0.00           C
ATOM   5004  C4A DPP   457     165.142  29.172  52.150  1.00  0.00           C
ATOM   5005  C1B DPP   457     171.492  30.872  40.299  1.00  0.00           C
ATOM   5006  C2B DPP   457     171.492  30.672  44.300  1.00  0.00           C
ATOM   5007  C3B DPP   457     171.492  32.772  48.750  1.00  0.00           C
ATOM   5008  C4B DPP   457     169.042  32.822  51.550  1.00  0.00           C
ATOM   5009  NC3 DPP   458     200.742  98.672  28.350  1.00  0.00           N
ATOM   5010  PO4 DPP   458     204.842 100.572  27.850  1.00  0.00           P
ATOM   5011  GL1 DPP   458     207.042  99.322  31.450  1.00  0.00            
ATOM   5012  GL2 DPP   458     206.442  96.572  33.000  1.00  0.00            
ATOM   5013  C1A DPP   458     206.542 100.922  35.500  1.00  0.00           C
ATOM   5014  C2A DPP   458     206.092 101.022  39.400  1.00  0.00           C
ATOM   5015  C3A DPP   458     204.642 101.122  43.200  1.00  0.00           C
ATOM   5016  C4A DPP   458     202.592 100.872  47.050  1.00  0.00           C
ATOM   5017  C1B DPP   458     206.442  96.272  37.250  1.00  0.00           C
ATOM   5018  C2B DPP   458     205.892  95.922  40.700  1.00  0.00           C
ATOM   5019  C3B DPP   458     203.342  95.972  45.050  1.00  0.00           C
ATOM   5020  C4B DPP   458     200.342  95.522  47.950  1.00  0.00           C
ATOM   5021  NC3 DPP   459      13.242 109.572  20.750  1.00  0.00           N
ATOM   5022  PO4 DPP   459       9.442 108.422  23.750  1.00  0.00           P
ATOM   5023  GL1 DPP   459      10.192 108.622  28.350  1.00  0.00            
ATOM   5024  GL2 DPP   459       9.592 105.522  29.800  1.00  0.00            
ATOM   5025  C1A DPP   459      11.992 108.922  32.450  1.00  0.00           C
ATOM   5026  C2A DPP   459      12.842 108.222  37.000  1.00  0.00           C
ATOM   5027  C3A DPP   459      13.592 106.722  41.250  1.00  0.00           C
ATOM   5028  C4A DPP   459      15.292 105.022  45.450  1.00  0.00           C
ATOM   5029  C1B DPP   459       8.492 104.022  32.700  1.00  0.00           C
ATOM   5030  C2B DPP   459      10.192 103.522  36.700  1.00  0.00           C
ATOM   5031  C3B DPP   459      10.292 103.172  40.600  1.00  0.00           C
ATOM   5032  C4B DPP   459       9.592 105.322  44.600  1.00  0.00           C
ATOM   5033  NC3 DPP   460      40.942 151.472  25.850  1.00  0.00           N
ATOM   5034  PO4 DPP   460      45.342 150.922  27.350  1.00  0.00           P
ATOM   5035  GL1 DPP   460      44.342 150.322  31.700  1.00  0.00            
ATOM   5036  GL2 DPP   460      42.392 152.222  32.300  1.00  0.00            
ATOM   5037  C1A DPP   460      42.942 147.472  35.100  1.00  0.00           C
ATOM   5038  C2A DPP   460      42.642 147.072  38.750  1.00  0.00           C
ATOM   5039  C3A DPP   460      42.292 146.022  43.350  1.00  0.00           C
ATOM   5040  C4A DPP   460      42.642 146.972  48.300  1.00  0.00           C
ATOM   5041  C1B DPP   460      41.942 151.872  36.650  1.00  0.00           C
ATOM   5042  C2B DPP   460      41.842 151.172  41.350  1.00  0.00           C
ATOM   5043  C3B DPP   460      45.042 149.872  43.900  1.00  0.00           C
ATOM   5044  C4B DPP   460      49.592 150.722  43.900  1.00  0.00           C
ATOM   5045  NC3 DPP   461     173.442  47.622  32.350  1.00  0.00           N
ATOM   5046  PO4 DPP   461     177.592  44.022  33.150  1.00  0.00           P
ATOM   5047  GL1 DPP   461     175.992  44.972  37.000  1.00  0.00            
ATOM   5048  GL2 DPP   461     172.742  46.272  37.250  1.00  0.00            
ATOM   5049  C1A DPP   461     175.592  44.072  41.800  1.00  0.00           C
ATOM   5050  C2A DPP   461     177.992  45.322  46.450  1.00  0.00           C
ATOM   5051  C3A DPP   461     178.842  47.222  50.750  1.00  0.00           C
ATOM   5052  C4A DPP   461     178.342  48.972  53.900  1.00  0.00           C
ATOM   5053  C1B DPP   461     169.292  45.522  40.650  1.00  0.00           C
ATOM   5054  C2B DPP   461     167.442  45.822  44.800  1.00  0.00           C
ATOM   5055  C3B DPP   461     164.692  44.822  48.850  1.00  0.00           C
ATOM   5056  C4B DPP   461     166.442  45.822  53.100  1.00  0.00           C
ATOM   5057  NC3 DPP   462     211.292 106.822  27.200  1.00  0.00           N
ATOM   5058  PO4 DPP   462     208.542 110.572  27.200  1.00  0.00           P
ATOM   5059  GL1 DPP   462     208.842 111.422  31.050  1.00  0.00            
ATOM   5060  GL2 DPP   462     211.292 108.822  31.300  1.00  0.00            
ATOM   5061  C1A DPP   462     209.442 112.272  35.800  1.00  0.00           C
[truncated: 3,972,527 more chars]
