# Supplementary material for: Data showing the lipid conformations and membrane binding behaviors of beta-amyloid fibrils in phase-separated cholesterol-enriched lipid domains with and without glycolipid and oxidized cholesterol from coarse-grained molecular dynamics simulations
Source: Data Brief. 2020 Apr 19;30:105496. doi: 10.1016/j.dib.2020.105496 (PMC7186522; doi:10.1016/j.dib.2020.105496)
Supplement: Supplementary file 1 [file mmc1.zip › Supplementary-Data/S08-12/P1-AB-3.pdb]

TITLE     P1-AB system t= 20000000.00000
REMARK    THIS IS A SIMULATION BOX
CRYST1  226.365  228.124  125.337  90.00  90.00  90.00 P 1           1
MODEL        1
ATOM      1  BB  LEU     1     124.848 109.146  63.126  1.00  0.00           B
ATOM      2  SC1 LEU     1     125.648 107.446  61.276  1.00  0.00           S
ATOM      3  BB  VAL     2     121.548 109.796  65.026  1.00  0.00           B
ATOM      4  SC1 VAL     2     120.598 109.196  66.626  1.00  0.00           S
ATOM      5  BB  PHE     3     120.248 112.046  62.376  1.00  0.00           B
ATOM      6  SC1 PHE     3     120.948 109.346  60.226  1.00  0.00           S
ATOM      7  SC2 PHE     3     122.198 111.296  59.676  1.00  0.00           S
ATOM      8  SC3 PHE     3     122.048 109.546  58.076  1.00  0.00           S
ATOM      9  BB  PHE     4     116.748 111.346  63.676  1.00  0.00           B
ATOM     10  SC1 PHE     4     114.548 108.796  63.876  1.00  0.00           S
ATOM     11  SC2 PHE     4     113.798 110.296  62.176  1.00  0.00           S
ATOM     12  SC3 PHE     4     112.198 109.296  63.676  1.00  0.00           S
ATOM     13  BB  ALA     5     116.248 111.146  67.476  1.00  0.00           B
ATOM     14  BB  GLU     6     112.748 110.596  68.676  1.00  0.00           B
ATOM     15  SC1 GLU     6     112.248 107.646  68.276  1.00  0.00           S
ATOM     16  BB  ASP     7     109.448 112.546  68.176  1.00  0.00           B
ATOM     17  SC1 ASP     7     108.548 111.396  66.076  1.00  0.00           S
ATOM     18  BB  VAL     8     106.548 113.596  70.276  1.00  0.00           B
ATOM     19  SC1 VAL     8     105.998 112.896  72.076  1.00  0.00           S
ATOM     20  BB  GLY     9     103.598 115.146  68.526  1.00  0.00           B
ATOM     21  BB  SER    10     101.198 117.346  70.326  1.00  0.00           B
ATOM     22  SC1 SER    10      99.998 117.196  71.876  1.00  0.00           S
ATOM     23  BB  ASN    11     100.398 118.696  66.976  1.00  0.00           B
ATOM     24  SC1 ASN    11     100.248 116.846  65.326  1.00  0.00           S
ATOM     25  BB  LYS    12     103.698 119.946  65.676  1.00  0.00           B
ATOM     26  SC1 LYS    12     105.698 118.296  65.026  1.00  0.00           S
ATOM     27  SC2 LYS    12     107.248 115.946  64.876  1.00  0.00           S
ATOM     28  BB  GLY    13     102.498 121.446  62.426  1.00  0.00           B
ATOM     29  BB  ALA    14     103.398 125.196  62.276  1.00  0.00           B
ATOM     30  BB  ILE    15     104.998 125.696  58.976  1.00  0.00           B
ATOM     31  SC1 ILE    15     103.848 126.096  57.026  1.00  0.00           S
ATOM     32  BB  ILE    16     106.998 122.546  58.626  1.00  0.00           B
ATOM     33  SC1 ILE    16     108.848 122.046  57.276  1.00  0.00           S
ATOM     34  BB  GLY    17     106.948 119.596  60.976  1.00  0.00           B
ATOM     35  BB  LEU    18     108.048 116.346  59.376  1.00  0.00           B
ATOM     36  SC1 LEU    18     107.998 117.296  56.876  1.00  0.00           S
ATOM     37  BB  MET    19     109.698 113.296  60.976  1.00  0.00           B
ATOM     38  SC1 MET    19     108.198 110.396  61.276  1.00  0.00           S
ATOM     39  BB  VAL    20     111.998 113.596  57.926  1.00  0.00           B
ATOM     40  SC1 VAL    20     112.398 114.596  56.276  1.00  0.00           S
ATOM     41  BB  GLY    21     113.648 110.246  57.276  1.00  0.00           B
ATOM     42  BB  GLY    22     114.448 109.196  53.726  1.00  0.00           B
ATOM     43  BB  VAL    23     114.148 105.646  54.876  1.00  0.00           B
ATOM     44  SC1 VAL    23     113.148 104.396  53.726  1.00  0.00           S
ATOM     45  BB  VAL    24     112.598 105.096  58.326  1.00  0.00           B
ATOM     46  SC1 VAL    24     111.348 106.296  59.326  1.00  0.00           S
ATOM     47  BB  ILE    25     113.698 101.546  58.626  1.00  0.00           B
ATOM     48  SC1 ILE    25     114.998 100.696  56.926  1.00  0.00           S
ATOM     49  BB  ALA    26     112.848 100.246  62.026  1.00  0.00           B
ATOM     50  BB  LEU    27     125.748 114.196  62.576  1.00  0.00           B
ATOM     51  SC1 LEU    27     126.248 113.946  59.976  1.00  0.00           S
ATOM     52  BB  VAL    28     123.048 114.096  65.176  1.00  0.00           B
ATOM     53  SC1 VAL    28     121.848 114.146  66.826  1.00  0.00           S
ATOM     54  BB  PHE    29     120.448 115.646  62.926  1.00  0.00           B
ATOM     55  SC1 PHE    29     121.898 116.296  59.776  1.00  0.00           S
ATOM     56  SC2 PHE    29     121.048 118.246  60.826  1.00  0.00           S
ATOM     57  SC3 PHE    29     121.248 118.196  58.426  1.00  0.00           S
ATOM     58  BB  PHE    30     117.398 116.196  65.126  1.00  0.00           B
ATOM     59  SC1 PHE    30     116.298 118.746  63.276  1.00  0.00           S
ATOM     60  SC2 PHE    30     115.698 119.346  65.526  1.00  0.00           S
ATOM     61  SC3 PHE    30     114.798 120.596  63.676  1.00  0.00           S
ATOM     62  BB  ALA    31     117.298 113.796  67.976  1.00  0.00           B
ATOM     63  BB  GLU    32     114.548 114.296  70.626  1.00  0.00           B
ATOM     64  SC1 GLU    32     115.398 113.346  72.476  1.00  0.00           S
ATOM     65  BB  ASP    33     111.698 116.496  69.576  1.00  0.00           B
ATOM     66  SC1 ASP    33     111.148 118.196  67.726  1.00  0.00           S
ATOM     67  BB  VAL    34     109.248 116.946  72.476  1.00  0.00           B
ATOM     68  SC1 VAL    34     109.348 115.546  73.926  1.00  0.00           S
ATOM     69  BB  GLY    35     106.248 117.196  70.126  1.00  0.00           B
ATOM     70  BB  SER    36     104.548 119.596  72.476  1.00  0.00           B
ATOM     71  SC1 SER    36     105.598 120.346  73.876  1.00  0.00           S
ATOM     72  BB  ASN    37     103.348 121.646  69.426  1.00  0.00           B
ATOM     73  SC1 ASN    37     102.248 123.396  70.776  1.00  0.00           S
ATOM     74  BB  LYS    38     106.648 122.196  67.826  1.00  0.00           B
ATOM     75  SC1 LYS    38     108.148 121.646  69.776  1.00  0.00           S
ATOM     76  SC2 LYS    38     110.148 121.746  71.476  1.00  0.00           S
ATOM     77  BB  GLY    39     104.998 123.646  64.676  1.00  0.00           B
ATOM     78  BB  ALA    40     106.698 126.946  64.176  1.00  0.00           B
ATOM     79  BB  ILE    41     108.798 126.646  61.126  1.00  0.00           B
ATOM     80  SC1 ILE    41     109.298 127.696  59.476  1.00  0.00           S
ATOM     81  BB  ILE    42     111.298 123.996  61.976  1.00  0.00           B
ATOM     82  SC1 ILE    42     112.748 123.696  60.426  1.00  0.00           S
ATOM     83  BB  GLY    43     109.898 121.146  64.076  1.00  0.00           B
ATOM     84  BB  LEU    44     111.048 118.196  61.976  1.00  0.00           B
ATOM     85  SC1 LEU    44     111.998 118.896  59.626  1.00  0.00           S
ATOM     86  BB  MET    45     113.048 115.096  62.726  1.00  0.00           B
ATOM     87  SC1 MET    45     112.798 114.146  65.126  1.00  0.00           S
ATOM     88  BB  VAL    46     115.698 114.696  60.076  1.00  0.00           B
ATOM     89  SC1 VAL    46     116.598 116.246  59.176  1.00  0.00           S
ATOM     90  BB  GLY    47     116.798 111.546  58.276  1.00  0.00           B
ATOM     91  BB  GLY    48     118.248 109.546  55.426  1.00  0.00           B
ATOM     92  BB  VAL    49     118.098 105.746  55.576  1.00  0.00           B
ATOM     93  SC1 VAL    49     118.898 104.046  55.026  1.00  0.00           S
ATOM     94  BB  VAL    50     117.798 105.146  59.376  1.00  0.00           B
ATOM     95  SC1 VAL    50     116.898 106.546  60.426  1.00  0.00           S
ATOM     96  BB  ILE    51     118.648 101.746  60.726  1.00  0.00           B
ATOM     97  SC1 ILE    51     120.248 101.496  59.276  1.00  0.00           S
ATOM     98  BB  ALA    52     116.098 100.996  63.526  1.00  0.00           B
ATOM     99  ROH CHO    53     190.948 220.946  52.426  1.00  0.00            
ATOM    100  R1  CHO    53     190.798 222.196  49.876  1.00  0.00            
ATOM    101  R2  CHO    53     192.798 221.946  47.976  1.00  0.00            
ATOM    102  R3  CHO    53     190.748 221.096  46.426  1.00  0.00            
ATOM    103  R4  CHO    53     192.648 222.346  44.576  1.00  0.00            
ATOM    104  R5  CHO    53     190.548 222.796  44.726  1.00  0.00            
ATOM    105  C1  CHO    53     190.648 221.746  41.076  1.00  0.00           C
ATOM    106  C2  CHO    53     190.348 221.696  37.176  1.00  0.00           C
ATOM    107  ROH CHO    54      47.348  79.096  31.126  1.00  0.00            
ATOM    108  R1  CHO    54      46.798  79.646  33.876  1.00  0.00            
ATOM    109  R2  CHO    54      47.898  81.746  35.226  1.00  0.00            
ATOM    110  R3  CHO    54      45.298  82.346  35.776  1.00  0.00            
ATOM    111  R4  CHO    54      46.798  83.496  37.976  1.00  0.00            
ATOM    112  R5  CHO    54      45.098  82.096  38.176  1.00  0.00            
ATOM    113  C1  CHO    54      43.698  85.046  40.126  1.00  0.00           C
ATOM    114  C2  CHO    54      41.048  84.296  43.276  1.00  0.00           C
ATOM    115  ROH CHO    55      94.498 112.896  42.376  1.00  0.00            
ATOM    116  R1  CHO    55      93.898 112.496  45.126  1.00  0.00            
ATOM    117  R2  CHO    55      94.848 110.296  46.526  1.00  0.00            
ATOM    118  R3  CHO    55      95.798 112.196  48.226  1.00  0.00            
ATOM    119  R4  CHO    55      95.398 109.846  49.876  1.00  0.00            
ATOM    120  R5  CHO    55      94.598 111.796  50.226  1.00  0.00            
ATOM    121  C1  CHO    55      96.598 111.346  53.426  1.00  0.00           C
ATOM    122  C2  CHO    55      95.698 111.796  57.326  1.00  0.00           C
ATOM    123  ROH CHO    56     208.848 208.296  49.026  1.00  0.00            
ATOM    124  R1  CHO    56     209.198 206.596  46.826  1.00  0.00            
ATOM    125  R2  CHO    56     208.798 207.446  44.226  1.00  0.00            
ATOM    126  R3  CHO    56     211.348 206.496  43.876  1.00  0.00            
ATOM    127  R4  CHO    56     210.248 206.796  41.126  1.00  0.00            
ATOM    128  R5  CHO    56     211.148 204.996  42.026  1.00  0.00            
ATOM    129  C1  CHO    56     213.498 205.546  39.026  1.00  0.00           C
ATOM    130  C2  CHO    56     211.998 203.196  35.376  1.00  0.00           C
ATOM    131  ROH CHO    57     209.848 102.946  46.876  1.00  0.00            
ATOM    132  R1  CHO    57     207.798 102.596  44.976  1.00  0.00            
ATOM    133  R2  CHO    57     207.448 104.346  42.826  1.00  0.00            
ATOM    134  R3  CHO    57     207.648 102.046  41.376  1.00  0.00            
ATOM    135  R4  CHO    57     206.248 103.946  39.626  1.00  0.00            
ATOM    136  R5  CHO    57     205.548 101.946  40.176  1.00  0.00            
ATOM    137  C1  CHO    57     205.698 101.596  36.376  1.00  0.00           C
ATOM    138  C2  CHO    57     202.698 102.746  35.376  1.00  0.00           C
ATOM    139  ROH CHO    58     187.948 194.546  56.376  1.00  0.00            
ATOM    140  R1  CHO    58     185.998 195.996  57.826  1.00  0.00            
ATOM    141  R2  CHO    58     184.998 195.146  60.276  1.00  0.00            
ATOM    142  R3  CHO    58     185.798 197.596  61.126  1.00  0.00            
ATOM    143  R4  CHO    58     183.498 196.896  62.826  1.00  0.00            
ATOM    144  R5  CHO    58     183.748 198.696  61.626  1.00  0.00            
ATOM    145  C1  CHO    58     183.398 200.296  65.126  1.00  0.00           C
ATOM    146  C2  CHO    58     181.548 200.146  68.376  1.00  0.00           C
ATOM    147  ROH CHO    59      39.498  88.846  46.926  1.00  0.00            
ATOM    148  R1  CHO    59      41.098  91.196  46.876  1.00  0.00            
ATOM    149  R2  CHO    59      40.248  93.646  47.776  1.00  0.00            
ATOM    150  R3  CHO    59      42.448  93.496  49.326  1.00  0.00            
ATOM    151  R4  CHO    59      41.198  96.096  50.026  1.00  0.00            
ATOM    152  R5  CHO    59      43.248  95.746  49.376  1.00  0.00            
ATOM    153  C1  CHO    59      43.848  97.396  52.776  1.00  0.00           C
ATOM    154  C2  CHO    59      44.248  96.646  56.526  1.00  0.00           C
ATOM    155  ROH CHO    60     166.698  32.596  50.376  1.00  0.00            
ATOM    156  R1  CHO    60     165.048  33.146  52.576  1.00  0.00            
ATOM    157  R2  CHO    60     166.098  33.596  55.126  1.00  0.00            
ATOM    158  R3  CHO    60     164.698  35.896  54.926  1.00  0.00            
ATOM    159  R4  CHO    60     165.748  35.896  57.676  1.00  0.00            
ATOM    160  R5  CHO    60     163.648  36.146  57.076  1.00  0.00            
ATOM    161  C1  CHO    60     164.248  39.396  58.976  1.00  0.00           C
ATOM    162  C2  CHO    60     164.248  38.396  62.176  1.00  0.00           C
ATOM    163  ROH CHO    61     137.098  52.346  28.326  1.00  0.00            
ATOM    164  R1  CHO    61     136.748  54.296  30.376  1.00  0.00            
ATOM    165  R2  CHO    61     136.048  53.646  32.926  1.00  0.00            
ATOM    166  R3  CHO    61     138.298  55.046  33.576  1.00  0.00            
ATOM    167  R4  CHO    61     136.648  55.096  36.026  1.00  0.00            
ATOM    168  R5  CHO    61     137.498  56.846  34.976  1.00  0.00            
ATOM    169  C1  CHO    61     139.148  57.296  38.376  1.00  0.00           C
ATOM    170  C2  CHO    61     142.898  59.146  39.776  1.00  0.00           C
ATOM    171  ROH CHO    62     207.198 166.296  74.426  1.00  0.00            
ATOM    172  R1  CHO    62     206.998 166.846  71.676  1.00  0.00            
ATOM    173  R2  CHO    62     209.148 167.346  70.076  1.00  0.00            
ATOM    174  R3  CHO    62     208.198 165.346  68.576  1.00  0.00            
ATOM    175  R4  CHO    62     209.748 166.946  66.676  1.00  0.00            
ATOM    176  R5  CHO    62     207.698 166.346  66.476  1.00  0.00            
ATOM    177  C1  CHO    62     209.148 164.746  63.326  1.00  0.00           C
ATOM    178  C2  CHO    62     210.248 168.196  61.526  1.00  0.00           C
ATOM    179  ROH CHO    63      54.748 188.696  28.426  1.00  0.00            
ATOM    180  R1  CHO    63      54.098 190.696  30.326  1.00  0.00            
ATOM    181  R2  CHO    63      51.848 192.296  30.076  1.00  0.00            
ATOM    182  R3  CHO    63      51.298 191.346  32.576  1.00  0.00            
ATOM    183  R4  CHO    63      50.398 194.146  32.626  1.00  0.00            
ATOM    184  R5  CHO    63      51.798 193.196  34.026  1.00  0.00            
ATOM    185  C1  CHO    63      49.048 194.346  36.426  1.00  0.00           C
ATOM    186  C2  CHO    63      50.148 195.546  39.976  1.00  0.00           C
ATOM    187  ROH CHO    64     139.298  16.346  48.526  1.00  0.00            
ATOM    188  R1  CHO    64     139.798  18.796  47.176  1.00  0.00            
ATOM    189  R2  CHO    64     142.348  19.546  46.376  1.00  0.00            
ATOM    190  R3  CHO    64     141.148  19.796  43.926  1.00  0.00            
ATOM    191  R4  CHO    64     143.798  20.996  43.626  1.00  0.00            
ATOM    192  R5  CHO    64     141.898  21.896  43.126  1.00  0.00            
ATOM    193  C1  CHO    64     143.598  22.096  39.726  1.00  0.00           C
ATOM    194  C2  CHO    64     145.998  21.446  36.526  1.00  0.00           C
ATOM    195  ROH CHO    65      77.048 215.346  54.126  1.00  0.00            
ATOM    196  R1  CHO    65      76.348 213.046  52.676  1.00  0.00            
ATOM    197  R2  CHO    65      74.048 212.846  51.176  1.00  0.00            
ATOM    198  R3  CHO    65      75.798 212.196  49.176  1.00  0.00            
ATOM    199  R4  CHO    65      73.148 212.146  47.876  1.00  0.00            
ATOM    200  R5  CHO    65      74.598 210.546  47.876  1.00  0.00            
ATOM    201  C1  CHO    65      74.198 211.146  44.126  1.00  0.00           C
ATOM    202  C2  CHO    65      72.898 211.646  41.426  1.00  0.00           C
ATOM    203  ROH CHO    66     107.948   6.946  22.776  1.00  0.00            
ATOM    204  R1  CHO    66     108.298   4.596  24.326  1.00  0.00            
ATOM    205  R2  CHO    66     109.798   4.496  26.626  1.00  0.00            
ATOM    206  R3  CHO    66     107.548   3.496  27.726  1.00  0.00            
ATOM    207  R4  CHO    66     109.698   2.596  29.476  1.00  0.00            
ATOM    208  R5  CHO    66     108.148   1.346  28.526  1.00  0.00            
ATOM    209  C1  CHO    66     107.448   0.546  32.226  1.00  0.00           C
ATOM    210  C2  CHO    66     107.748  -4.104  34.326  1.00  0.00           C
ATOM    211  ROH CHO    67     184.898 142.546  54.826  1.00  0.00            
ATOM    212  R1  CHO    67     186.098 141.746  52.376  1.00  0.00            
ATOM    213  R2  CHO    67     184.998 139.846  50.726  1.00  0.00            
ATOM    214  R3  CHO    67     185.148 141.796  48.826  1.00  0.00            
ATOM    215  R4  CHO    67     184.698 139.346  47.326  1.00  0.00            
ATOM    216  R5  CHO    67     186.298 140.746  47.026  1.00  0.00            
ATOM    217  C1  CHO    67     184.648 140.846  43.576  1.00  0.00           C
ATOM    218  C2  CHO    67     182.098 140.096  41.176  1.00  0.00           C
ATOM    219  ROH CHO    68     152.498  71.546  45.726  1.00  0.00            
ATOM    220  R1  CHO    68     153.098  72.246  48.376  1.00  0.00            
ATOM    221  R2  CHO    68     152.148  74.596  49.576  1.00  0.00            
ATOM    222  R3  CHO    68     151.298  72.846  51.476  1.00  0.00            
ATOM    223  R4  CHO    68     152.448  75.046  52.976  1.00  0.00            
ATOM    224  R5  CHO    68     152.948  72.946  53.176  1.00  0.00            
ATOM    225  C1  CHO    68     151.798  73.696  56.726  1.00  0.00           C
ATOM    226  C2  CHO    68     153.798  70.946  59.526  1.00  0.00           C
ATOM    227  ROH CHO    69      87.098  54.646  37.676  1.00  0.00            
ATOM    228  R1  CHO    69      85.848  56.346  35.826  1.00  0.00            
ATOM    229  R2  CHO    69      87.198  57.546  33.726  1.00  0.00            
ATOM    230  R3  CHO    69      85.248  56.396  32.226  1.00  0.00            
ATOM    231  R4  CHO    69      85.998  58.796  30.776  1.00  0.00            
ATOM    232  R5  CHO    69      83.998  58.246  31.376  1.00  0.00            
ATOM    233  C1  CHO    69      83.498  58.496  27.626  1.00  0.00           C
ATOM    234  C2  CHO    69      83.948  57.496  23.226  1.00  0.00           C
ATOM    235  ROH CHO    70      18.848   4.946  32.926  1.00  0.00            
ATOM    236  R1  CHO    70      19.698   5.946  35.476  1.00  0.00            
ATOM    237  R2  CHO    70      18.448   8.046  36.676  1.00  0.00            
ATOM    238  R3  CHO    70      18.248   6.346  38.776  1.00  0.00            
ATOM    239  R4  CHO    70      17.848   8.946  39.976  1.00  0.00            
ATOM    240  R5  CHO    70      19.298   7.446  40.626  1.00  0.00            
ATOM    241  C1  CHO    70      17.348   7.846  43.826  1.00  0.00           C
ATOM    242  C2  CHO    70      16.798   8.146  48.126  1.00  0.00           C
ATOM    243  ROH CHO    71      51.948 102.296  57.026  1.00  0.00            
ATOM    244  R1  CHO    71      51.098 101.496  54.476  1.00  0.00            
ATOM    245  R2  CHO    71      50.998 103.196  52.326  1.00  0.00            
ATOM    246  R3  CHO    71      52.548 101.346  51.126  1.00  0.00            
ATOM    247  R4  CHO    71      51.698 103.046  48.926  1.00  0.00            
ATOM    248  R5  CHO    71      51.498 100.896  49.026  1.00  0.00            
ATOM    249  C1  CHO    71      53.598 101.196  45.876  1.00  0.00           C
ATOM    250  C2  CHO    71      56.348 102.446  44.926  1.00  0.00           C
ATOM    251  ROH CHO    72      92.848 147.896  59.126  1.00  0.00            
ATOM    252  R1  CHO    72      94.248 148.096  56.676  1.00  0.00            
ATOM    253  R2  CHO    72      95.548 145.946  55.576  1.00  0.00            
ATOM    254  R3  CHO    72      93.998 146.546  53.376  1.00  0.00            
ATOM    255  R4  CHO    72      96.348 145.196  52.276  1.00  0.00            
ATOM    256  R5  CHO    72      95.598 147.196  51.726  1.00  0.00            
ATOM    257  C1  CHO    72      95.398 145.396  48.326  1.00  0.00           C
ATOM    258  C2  CHO    72      95.048 145.096  45.126  1.00  0.00           C
ATOM    259  ROH CHO    73      36.398 191.046  44.326  1.00  0.00            
ATOM    260  R1  CHO    73      35.748 190.196  41.676  1.00  0.00            
ATOM    261  R2  CHO    73      33.248 190.546  40.576  1.00  0.00            
ATOM    262  R3  CHO    73      34.648 191.746  38.576  1.00  0.00            
ATOM    263  R4  CHO    73      31.998 191.146  37.426  1.00  0.00            
ATOM    264  R5  CHO    73      33.948 190.596  36.626  1.00  0.00            
ATOM    265  C1  CHO    73      32.648 192.646  33.676  1.00  0.00           C
ATOM    266  C2  CHO    73      31.398 191.746  30.326  1.00  0.00           C
ATOM    267  ROH CHO    74     209.648 222.196  55.376  1.00  0.00            
ATOM    268  R1  CHO    74     211.198 220.996  57.426  1.00  0.00            
ATOM    269  R2  CHO    74     213.648 221.946  58.226  1.00  0.00            
ATOM    270  R3  CHO    74     212.498 221.996  60.676  1.00  0.00            
ATOM    271  R4  CHO    74     215.398 221.896  61.226  1.00  0.00            
ATOM    272  R5  CHO    74     213.898 220.496  61.976  1.00  0.00            
ATOM    273  C1  CHO    74     215.298 221.846  65.276  1.00  0.00           C
ATOM    274  C2  CHO    74     216.698 219.346  68.376  1.00  0.00           C
ATOM    275  ROH CHO    75      44.848 213.996  27.276  1.00  0.00            
ATOM    276  R1  CHO    75      43.548 213.296  29.676  1.00  0.00            
ATOM    277  R2  CHO    75      44.998 212.746  32.026  1.00  0.00            
ATOM    278  R3  CHO    75      43.398 214.696  33.076  1.00  0.00            
ATOM    279  R4  CHO    75      43.948 212.846  35.276  1.00  0.00            
ATOM    280  R5  CHO    75      41.948 213.496  34.576  1.00  0.00            
ATOM    281  C1  CHO    75      41.848 214.746  38.226  1.00  0.00           C
ATOM    282  C2  CHO    75      42.848 214.096  41.826  1.00  0.00           C
ATOM    283  ROH CHO    76     184.798 206.146  53.226  1.00  0.00            
ATOM    284  R1  CHO    76     184.998 205.646  50.426  1.00  0.00            
ATOM    285  R2  CHO    76     187.398 205.146  49.176  1.00  0.00            
ATOM    286  R3  CHO    76     186.098 202.896  48.326  1.00  0.00            
ATOM    287  R4  CHO    76     187.248 204.096  45.876  1.00  0.00            
ATOM    288  R5  CHO    76     185.148 203.546  46.226  1.00  0.00            
ATOM    289  C1  CHO    76     185.898 201.446  43.126  1.00  0.00           C
ATOM    290  C2  CHO    76     186.748 198.796  41.526  1.00  0.00           C
ATOM    291  ROH CHO    77     153.548 172.696  38.326  1.00  0.00            
ATOM    292  R1  CHO    77     154.698 175.196  37.676  1.00  0.00            
ATOM    293  R2  CHO    77     154.548 177.396  39.276  1.00  0.00            
ATOM    294  R3  CHO    77     157.248 177.396  39.076  1.00  0.00            
ATOM    295  R4  CHO    77     156.648 179.796  40.626  1.00  0.00            
ATOM    296  R5  CHO    77     157.848 179.696  38.776  1.00  0.00            
ATOM    297  C1  CHO    77     160.448 181.146  41.176  1.00  0.00           C
ATOM    298  C2  CHO    77     162.348 184.646  39.576  1.00  0.00           C
ATOM    299  ROH CHO    78     160.948  60.496  41.576  1.00  0.00            
ATOM    300  R1  CHO    78     160.448  59.796  38.826  1.00  0.00            
ATOM    301  R2  CHO    78     162.098  60.646  36.776  1.00  0.00            
ATOM    302  R3  CHO    78     162.198  57.946  36.226  1.00  0.00            
ATOM    303  R4  CHO    78     162.348  59.296  33.626  1.00  0.00            
ATOM    304  R5  CHO    78     160.898  57.746  34.226  1.00  0.00            
ATOM    305  C1  CHO    78     162.548  55.996  31.226  1.00  0.00           C
ATOM    306  C2  CHO    78     162.948  56.396  27.126  1.00  0.00           C
ATOM    307  ROH CHO    79      33.498  55.146  47.876  1.00  0.00            
ATOM    308  R1  CHO    79      35.348  53.296  48.976  1.00  0.00            
ATOM    309  R2  CHO    79      35.948  53.146  51.676  1.00  0.00            
ATOM    310  R3  CHO    79      35.298  50.546  51.326  1.00  0.00            
ATOM    311  R4  CHO    79      36.698  50.646  53.926  1.00  0.00            
ATOM    312  R5  CHO    79      37.198  49.346  52.226  1.00  0.00            
ATOM    313  C1  CHO    79      36.598  46.746  54.876  1.00  0.00           C
ATOM    314  C2  CHO    79      35.048  46.246  58.776  1.00  0.00           C
ATOM    315  ROH CHO    80     208.698  51.246  36.026  1.00  0.00            
ATOM    316  R1  CHO    80     210.148  51.146  38.476  1.00  0.00            
ATOM    317  R2  CHO    80     209.098  52.146  40.876  1.00  0.00            
ATOM    318  R3  CHO    80     209.698  49.646  41.776  1.00  0.00            
ATOM    319  R4  CHO    80     209.598  51.346  44.176  1.00  0.00            
ATOM    320  R5  CHO    80     211.248  49.996  43.576  1.00  0.00            
ATOM    321  C1  CHO    80     210.398  48.496  46.976  1.00  0.00           C
ATOM    322  C2  CHO    80     211.348  46.696  49.926  1.00  0.00           C
ATOM    323  ROH CHO    81      82.848 179.996  34.476  1.00  0.00            
ATOM    324  R1  CHO    81      84.248 177.696  33.626  1.00  0.00            
ATOM    325  R2  CHO    81      84.048 175.246  34.876  1.00  0.00            
ATOM    326  R3  CHO    81      83.398 174.346  32.426  1.00  0.00            
ATOM    327  R4  CHO    81      84.398 171.996  33.776  1.00  0.00            
ATOM    328  R5  CHO    81      85.048 172.746  31.876  1.00  0.00            
ATOM    329  C1  CHO    81      83.948 169.246  30.826  1.00  0.00           C
ATOM    330  C2  CHO    81      83.048 167.146  27.726  1.00  0.00           C
ATOM    331  ROH CHO    82     207.198 209.046  55.376  1.00  0.00            
ATOM    332  R1  CHO    82     208.548 209.296  57.826  1.00  0.00            
ATOM    333  R2  CHO    82     207.848 211.146  59.776  1.00  0.00            
ATOM    334  R3  CHO    82     207.698 208.946  61.376  1.00  0.00            
ATOM    335  R4  CHO    82     208.548 211.146  63.126  1.00  0.00            
ATOM    336  R5  CHO    82     209.548 209.196  62.876  1.00  0.00            
ATOM    337  C1  CHO    82     208.848 209.046  66.626  1.00  0.00           C
ATOM    338  C2  CHO    82     209.448 210.246  70.076  1.00  0.00           C
ATOM    339  ROH CHO    83      87.348 165.896  41.426  1.00  0.00            
ATOM    340  R1  CHO    83      87.598 165.346  44.226  1.00  0.00            
ATOM    341  R2  CHO    83      88.198 167.346  46.076  1.00  0.00            
ATOM    342  R3  CHO    83      85.948 166.396  47.276  1.00  0.00            
ATOM    343  R4  CHO    83      87.298 167.946  49.326  1.00  0.00            
ATOM    344  R5  CHO    83      86.598 165.896  49.476  1.00  0.00            
ATOM    345  C1  CHO    83      84.648 167.446  52.376  1.00  0.00           C
ATOM    346  C2  CHO    83      83.398 165.246  55.576  1.00  0.00           C
ATOM    347  ROH CHO    84     189.048 152.996  40.476  1.00  0.00            
ATOM    348  R1  CHO    84     190.598 153.146  42.876  1.00  0.00            
ATOM    349  R2  CHO    84     191.848 155.496  43.626  1.00  0.00            
ATOM    350  R3  CHO    84     190.498 155.046  45.976  1.00  0.00            
ATOM    351  R4  CHO    84     192.798 156.646  46.726  1.00  0.00            
ATOM    352  R5  CHO    84     192.198 154.746  47.626  1.00  0.00            
ATOM    353  C1  CHO    84     192.098 156.946  50.726  1.00  0.00           C
ATOM    354  C2  CHO    84     193.198 159.696  52.776  1.00  0.00           C
ATOM    355  ROH CHO    85     168.748 197.796  55.626  1.00  0.00            
ATOM    356  R1  CHO    85     171.098 197.346  57.176  1.00  0.00            
ATOM    357  R2  CHO    85     171.748 198.846  59.376  1.00  0.00            
ATOM    358  R3  CHO    85     171.848 196.446  60.626  1.00  0.00            
ATOM    359  R4  CHO    85     172.948 198.296  62.576  1.00  0.00            
ATOM    360  R5  CHO    85     173.898 196.496  61.876  1.00  0.00            
ATOM    361  C1  CHO    85     173.748 195.746  65.576  1.00  0.00           C
ATOM    362  C2  CHO    85     171.748 196.296  69.176  1.00  0.00           C
ATOM    363  ROH CHO    86     127.248 168.846  44.876  1.00  0.00            
ATOM    364  R1  CHO    86     125.148 170.446  43.876  1.00  0.00            
ATOM    365  R2  CHO    86     125.548 173.146  43.226  1.00  0.00            
ATOM    366  R3  CHO    86     124.498 172.346  40.826  1.00  0.00            
ATOM    367  R4  CHO    86     124.798 175.246  40.626  1.00  0.00            
ATOM    368  R5  CHO    86     122.998 174.146  40.226  1.00  0.00            
ATOM    369  C1  CHO    86     123.448 175.796  36.826  1.00  0.00           C
ATOM    370  C2  CHO    86     125.248 178.096  35.376  1.00  0.00           C
ATOM    371  ROH CHO    87      24.048 116.746  46.026  1.00  0.00            
ATOM    372  R1  CHO    87      23.098 115.446  43.726  1.00  0.00            
ATOM    373  R2  CHO    87      22.248 116.796  41.476  1.00  0.00            
ATOM    374  R3  CHO    87      24.048 115.246  40.226  1.00  0.00            
ATOM    375  R4  CHO    87      22.748 116.696  38.026  1.00  0.00            
ATOM    376  R5  CHO    87      22.948 114.546  38.176  1.00  0.00            
ATOM    377  C1  CHO    87      24.748 115.196  34.876  1.00  0.00           C
ATOM    378  C2  CHO    87      23.498 118.096  32.926  1.00  0.00           C
ATOM    379  ROH CHO    88     213.498 123.846  49.376  1.00  0.00            
ATOM    380  R1  CHO    88     213.798 125.496  47.076  1.00  0.00            
ATOM    381  R2  CHO    88     216.098 125.446  45.526  1.00  0.00            
ATOM    382  R3  CHO    88     214.298 125.046  43.526  1.00  0.00            
ATOM    383  R4  CHO    88     216.898 125.246  42.126  1.00  0.00            
ATOM    384  R5  CHO    88     215.098 126.396  41.676  1.00  0.00            
ATOM    385  C1  CHO    88     215.648 124.746  38.326  1.00  0.00           C
ATOM    386  C2  CHO    88     214.998 125.996  35.026  1.00  0.00           C
ATOM    387  ROH CHO    89     119.798  39.746  42.126  1.00  0.00            
ATOM    388  R1  CHO    89     121.448  39.996  44.376  1.00  0.00            
ATOM    389  R2  CHO    89     123.148  42.146  44.726  1.00  0.00            
ATOM    390  R3  CHO    89     121.848  42.396  47.126  1.00  0.00            
ATOM    391  R4  CHO    89     124.298  43.946  47.476  1.00  0.00            
ATOM    392  R5  CHO    89     123.598  42.346  48.776  1.00  0.00            
ATOM    393  C1  CHO    89     123.748  45.196  51.276  1.00  0.00           C
ATOM    394  C2  CHO    89     123.348  45.546  55.026  1.00  0.00           C
ATOM    395  ROH CHO    90     208.848  98.246  68.676  1.00  0.00            
ATOM    396  R1  CHO    90     208.098  99.546  66.276  1.00  0.00            
ATOM    397  R2  CHO    90     209.298  98.996  63.876  1.00  0.00            
ATOM    398  R3  CHO    90     206.748  98.596  63.076  1.00  0.00            
ATOM    399  R4  CHO    90     207.898 100.296  60.976  1.00  0.00            
ATOM    400  R5  CHO    90     206.098 100.696  62.076  1.00  0.00            
ATOM    401  C1  CHO    90     204.698 100.696  58.526  1.00  0.00           C
ATOM    402  C2  CHO    90     201.598  99.196  56.026  1.00  0.00           C
ATOM    403  ROH CHO    91     152.598  57.146  47.476  1.00  0.00            
ATOM    404  R1  CHO    91     152.398  58.096  50.126  1.00  0.00            
ATOM    405  R2  CHO    91     150.048  59.196  51.126  1.00  0.00            
ATOM    406  R3  CHO    91     150.398  57.346  53.076  1.00  0.00            
ATOM    407  R4  CHO    91     148.798  59.496  54.376  1.00  0.00            
ATOM    408  R5  CHO    91     150.698  58.646  55.076  1.00  0.00            
ATOM    409  C1  CHO    91     148.398  57.896  58.076  1.00  0.00           C
ATOM    410  C2  CHO    91     150.748  57.296  61.626  1.00  0.00           C
ATOM    411  ROH CHO    92     135.098 155.696  47.626  1.00  0.00            
ATOM    412  R1  CHO    92     134.198 156.496  50.176  1.00  0.00            
ATOM    413  R2  CHO    92     133.348 154.646  52.076  1.00  0.00            
ATOM    414  R3  CHO    92     135.198 155.946  53.626  1.00  0.00            
ATOM    415  R4  CHO    92     133.448 154.596  55.526  1.00  0.00            
ATOM    416  R5  CHO    92     133.998 156.696  55.526  1.00  0.00            
ATOM    417  C1  CHO    92     135.248 155.696  58.976  1.00  0.00           C
ATOM    418  C2  CHO    92     133.898 154.946  62.976  1.00  0.00           C
ATOM    419  ROH CHO    93     146.548 140.346  46.226  1.00  0.00            
ATOM    420  R1  CHO    93     148.098 141.796  44.376  1.00  0.00            
ATOM    421  R2  CHO    93     149.848 140.496  42.626  1.00  0.00            
ATOM    422  R3  CHO    93     148.448 141.896  40.726  1.00  0.00            
ATOM    423  R4  CHO    93     151.148 141.696  39.676  1.00  0.00            
ATOM    424  R5  CHO    93     149.998 143.496  39.926  1.00  0.00            
ATOM    425  C1  CHO    93     150.598 143.646  36.176  1.00  0.00           C
ATOM    426  C2  CHO    93     151.598 143.596  32.426  1.00  0.00           C
ATOM    427  ROH CHO    94     193.198  41.446  61.826  1.00  0.00            
ATOM    428  R1  CHO    94     192.948  39.946  59.426  1.00  0.00            
ATOM    429  R2  CHO    94     191.448  37.646  59.276  1.00  0.00            
ATOM    430  R3  CHO    94     190.298  38.896  57.176  1.00  0.00            
ATOM    431  R4  CHO    94     189.898  36.046  56.576  1.00  0.00            
ATOM    432  R5  CHO    94     190.798  37.546  55.276  1.00  0.00            
ATOM    433  C1  CHO    94     187.898  36.346  53.076  1.00  0.00           C
ATOM    434  C2  CHO    94     184.648  35.946  52.026  1.00  0.00           C
ATOM    435  ROH CHO    95     148.398  75.096  59.026  1.00  0.00            
ATOM    436  R1  CHO    95     147.448  76.046  56.526  1.00  0.00            
ATOM    437  R2  CHO    95     149.098  77.346  54.676  1.00  0.00            
ATOM    438  R3  CHO    95     148.148  75.446  53.026  1.00  0.00            
ATOM    439  R4  CHO    95     148.698  77.746  51.276  1.00  0.00            
ATOM    440  R5  CHO    95     146.798  76.646  51.426  1.00  0.00            
ATOM    441  C1  CHO    95     147.598  76.196  47.726  1.00  0.00           C
ATOM    442  C2  CHO    95     149.298  75.246  45.276  1.00  0.00           C
ATOM    443  ROH CHO    96      48.648 212.296  28.626  1.00  0.00            
ATOM    444  R1  CHO    96      48.948 210.396  30.676  1.00  0.00            
ATOM    445  R2  CHO    96      50.848 210.696  32.726  1.00  0.00            
ATOM    446  R3  CHO    96      48.698 210.396  34.326  1.00  0.00            
ATOM    447  R4  CHO    96      50.998 209.846  36.076  1.00  0.00            
ATOM    448  R5  CHO    96      49.298 208.546  35.726  1.00  0.00            
ATOM    449  C1  CHO    96      49.048 209.046  39.526  1.00  0.00           C
ATOM    450  C2  CHO    96      51.248 208.446  42.176  1.00  0.00           C
ATOM    451  ROH CHO    97     183.948  47.296  60.126  1.00  0.00            
ATOM    452  R1  CHO    97     183.698  47.896  57.376  1.00  0.00            
ATOM    453  R2  CHO    97     181.698  49.546  56.376  1.00  0.00            
ATOM    454  R3  CHO    97     183.798  50.846  55.276  1.00  0.00            
ATOM    455  R4  CHO    97     181.848  50.646  53.076  1.00  0.00            
ATOM    456  R5  CHO    97     183.948  50.046  53.026  1.00  0.00            
ATOM    457  C1  CHO    97     183.948  52.546  50.176  1.00  0.00           C
ATOM    458  C2  CHO    97     182.448  52.746  47.076  1.00  0.00           C
ATOM    459  ROH CHO    98      81.648  80.946  42.626  1.00  0.00            
ATOM    460  R1  CHO    98      82.498  78.596  43.926  1.00  0.00            
ATOM    461  R2  CHO    98      84.148  78.646  46.176  1.00  0.00            
ATOM    462  R3  CHO    98      82.148  77.146  47.226  1.00  0.00            
ATOM    463  R4  CHO    98      83.998  77.646  49.476  1.00  0.00            
ATOM    464  R5  CHO    98      83.298  75.696  48.776  1.00  0.00            
ATOM    465  C1  CHO    98      82.048  75.596  52.376  1.00  0.00           C
ATOM    466  C2  CHO    98      82.698  72.846  56.026  1.00  0.00           C
ATOM    467  ROH CHO    99      67.298 132.896  43.476  1.00  0.00            
ATOM    468  R1  CHO    99      67.648 131.246  45.776  1.00  0.00            
ATOM    469  R2  CHO    99      69.548 129.296  45.926  1.00  0.00            
ATOM    470  R3  CHO    99      70.298 130.596  48.176  1.00  0.00            
ATOM    471  R4  CHO    99      71.798 128.096  48.276  1.00  0.00            
ATOM    472  R5  CHO    99      70.498 128.896  49.826  1.00  0.00            
ATOM    473  C1  CHO    99      73.798 128.596  51.726  1.00  0.00           C
ATOM    474  C2  CHO    99      72.048 127.246  54.376  1.00  0.00           C
ATOM    475  ROH CHO   100     146.948 187.196  54.376  1.00  0.00            
ATOM    476  R1  CHO   100     145.898 189.796  54.726  1.00  0.00            
ATOM    477  R2  CHO   100     144.148 190.996  52.976  1.00  0.00            
ATOM    478  R3  CHO   100     142.648 191.346  55.176  1.00  0.00            
ATOM    479  R4  CHO   100     141.848 193.546  53.376  1.00  0.00            
ATOM    480  R5  CHO   100     142.548 193.746  55.426  1.00  0.00            
ATOM    481  C1  CHO   100     139.098 195.346  55.726  1.00  0.00           C
ATOM    482  C2  CHO   100     137.848 196.446  58.726  1.00  0.00           C
ATOM    483  ROH CHO   101     180.598  58.696  47.826  1.00  0.00            
ATOM    484  R1  CHO   101     182.398  57.296  49.526  1.00  0.00            
ATOM    485  R2  CHO   101     183.248  58.296  51.926  1.00  0.00            
ATOM    486  R3  CHO   101     182.248  55.946  52.876  1.00  0.00            
ATOM    487  R4  CHO   101     183.598  57.196  55.176  1.00  0.00            
ATOM    488  R5  CHO   101     183.948  55.196  54.376  1.00  0.00            
ATOM    489  C1  CHO   101     182.948  54.296  57.976  1.00  0.00           C
ATOM    490  C2  CHO   101     181.048  54.696  59.826  1.00  0.00           C
ATOM    491  ROH CHO   102       7.048 109.146  42.826  1.00  0.00            
ATOM    492  R1  CHO   102       7.498 107.396  40.676  1.00  0.00            
ATOM    493  R2  CHO   102       5.598 106.896  38.726  1.00  0.00            
ATOM    494  R3  CHO   102       7.598 107.646  37.026  1.00  0.00            
ATOM    495  R4  CHO   102       5.748 106.046  35.376  1.00  0.00            
ATOM    496  R5  CHO   102       7.898 105.696  35.626  1.00  0.00            
ATOM    497  C1  CHO   102       7.698 106.196  31.876  1.00  0.00           C
ATOM    498  C2  CHO   102       8.448 106.846  27.426  1.00  0.00           C
ATOM    499  ROH CHO   103     140.698 200.296  41.976  1.00  0.00            
ATOM    500  R1  CHO   103     138.598 201.446  40.426  1.00  0.00            
ATOM    501  R2  CHO   103     136.498 199.946  39.426  1.00  0.00            
ATOM    502  R3  CHO   103     134.998 201.796  40.726  1.00  0.00            
ATOM    503  R4  CHO   103     133.148 200.596  38.826  1.00  0.00            
ATOM    504  R5  CHO   103     133.598 202.746  39.076  1.00  0.00            
ATOM    505  C1  CHO   103     129.798 202.696  39.676  1.00  0.00           C
ATOM    506  C2  CHO   103     127.248 204.396  37.726  1.00  0.00           C
ATOM    507  ROH CHO   104     139.248 135.196  43.676  1.00  0.00            
ATOM    508  R1  CHO   104     141.198 134.746  41.726  1.00  0.00            
ATOM    509  R2  CHO   104     140.848 132.946  39.676  1.00  0.00            
ATOM    510  R3  CHO   104     141.398 135.096  38.076  1.00  0.00            
ATOM    511  R4  CHO   104     141.648 132.746  36.326  1.00  0.00            
ATOM    512  R5  CHO   104     143.148 134.296  36.626  1.00  0.00            
ATOM    513  C1  CHO   104     142.648 134.696  32.876  1.00  0.00           C
ATOM    514  C2  CHO   104     142.248 131.996  29.126  1.00  0.00           C
ATOM    515  ROH CHO   105      81.348   2.596  22.976  1.00  0.00            
ATOM    516  R1  CHO   105      82.548   3.496  25.376  1.00  0.00            
ATOM    517  R2  CHO   105      83.398   1.746  27.326  1.00  0.00            
ATOM    518  R3  CHO   105      85.748   3.096  27.026  1.00  0.00            
ATOM    519  R4  CHO   105      85.598   2.446  29.876  1.00  0.00            
ATOM    520  R5  CHO   105      85.948   4.396  28.976  1.00  0.00            
ATOM    521  C1  CHO   105      89.098   4.096  31.076  1.00  0.00           C
ATOM    522  C2  CHO   105      88.798   2.096  34.226  1.00  0.00           C
ATOM    523  ROH CHO   106     202.348 146.696  52.476  1.00  0.00            
ATOM    524  R1  CHO   106     204.248 148.596  51.476  1.00  0.00            
ATOM    525  R2  CHO   106     205.998 147.996  49.426  1.00  0.00            
ATOM    526  R3  CHO   106     204.898 150.246  48.326  1.00  0.00            
ATOM    527  R4  CHO   106     206.948 149.396  46.426  1.00  0.00            
ATOM    528  R5  CHO   106     206.748 151.396  47.326  1.00  0.00            
ATOM    529  C1  CHO   106     206.548 152.346  43.626  1.00  0.00           C
ATOM    530  C2  CHO   106     207.998 154.196  40.626  1.00  0.00           C
ATOM    531  ROH CHO   107      24.198  41.246  47.626  1.00  0.00            
ATOM    532  R1  CHO   107      24.348  42.846  49.976  1.00  0.00            
ATOM    533  R2  CHO   107      25.148  41.896  52.426  1.00  0.00            
ATOM    534  R3  CHO   107      26.948  43.946  52.276  1.00  0.00            
ATOM    535  R4  CHO   107      26.448  43.546  55.126  1.00  0.00            
ATOM    536  R5  CHO   107      26.248  45.396  54.026  1.00  0.00            
ATOM    537  C1  CHO   107      28.848  46.446  56.626  1.00  0.00           C
ATOM    538  C2  CHO   107      29.848  47.596  60.676  1.00  0.00           C
ATOM    539  ROH CHO   108      70.098  59.446  38.976  1.00  0.00            
ATOM    540  R1  CHO   108      71.948  58.646  36.976  1.00  0.00            
ATOM    541  R2  CHO   108      71.448  56.496  35.326  1.00  0.00            
ATOM    542  R3  CHO   108      71.898  58.296  33.376  1.00  0.00            
ATOM    543  R4  CHO   108      72.598  55.696  32.176  1.00  0.00            
ATOM    544  R5  CHO   108      73.848  57.496  32.226  1.00  0.00            
ATOM    545  C1  CHO   108      73.698  56.996  28.476  1.00  0.00           C
ATOM    546  C2  CHO   108      73.048  55.446  24.926  1.00  0.00           C
ATOM    547  ROH CHO   109      61.948 142.046  60.676  1.00  0.00            
ATOM    548  R1  CHO   109      64.198 141.396  59.076  1.00  0.00            
ATOM    549  R2  CHO   109      63.998 141.046  56.376  1.00  0.00            
ATOM    550  R3  CHO   109      65.998 142.896  56.326  1.00  0.00            
ATOM    551  R4  CHO   109      66.248 141.496  53.776  1.00  0.00            
ATOM    552  R5  CHO   109      67.798 141.796  55.226  1.00  0.00            
ATOM    553  C1  CHO   109      69.398 143.496  52.176  1.00  0.00           C
ATOM    554  C2  CHO   109      73.698 142.946  50.776  1.00  0.00           C
ATOM    555  ROH CHO   110     164.248 129.296  34.276  1.00  0.00            
ATOM    556  R1  CHO   110     163.148 129.596  36.876  1.00  0.00            
ATOM    557  R2  CHO   110     163.848 127.946  38.976  1.00  0.00            
ATOM    558  R3  CHO   110     164.348 130.346  40.226  1.00  0.00            
ATOM    559  R4  CHO   110     163.998 128.396  42.426  1.00  0.00            
ATOM    560  R5  CHO   110     162.948 130.296  42.176  1.00  0.00            
ATOM    561  C1  CHO   110     164.548 130.896  45.576  1.00  0.00           C
ATOM    562  C2  CHO   110     166.948 130.196  46.426  1.00  0.00           C
ATOM    563  ROH CHO   111     102.298 207.796  43.276  1.00  0.00            
ATOM    564  R1  CHO   111     103.748 205.596  44.276  1.00  0.00            
ATOM    565  R2  CHO   111     104.948 203.746  42.576  1.00  0.00            
ATOM    566  R3  CHO   111     107.148 204.346  44.076  1.00  0.00            
ATOM    567  R4  CHO   111     107.798 201.796  42.826  1.00  0.00            
ATOM    568  R5  CHO   111     107.898 202.246  44.926  1.00  0.00            
ATOM    569  C1  CHO   111     111.548 201.246  44.326  1.00  0.00           C
ATOM    570  C2  CHO   111     114.248 198.546  43.976  1.00  0.00           C
ATOM    571  ROH CHO   112     133.498 140.646  61.726  1.00  0.00            
ATOM    572  R1  CHO   112     135.098 139.846  59.576  1.00  0.00            
ATOM    573  R2  CHO   112     134.298 140.096  56.926  1.00  0.00            
ATOM    574  R3  CHO   112     136.598 141.446  56.676  1.00  0.00            
ATOM    575  R4  CHO   112     135.898 140.696  53.926  1.00  0.00            
ATOM    576  R5  CHO   112     137.798 140.346  54.926  1.00  0.00            
ATOM    577  C1  CHO   112     138.998 142.396  51.926  1.00  0.00           C
ATOM    578  C2  CHO   112     140.998 142.646  48.976  1.00  0.00           C
ATOM    579  ROH CHO   113     179.498 131.746  37.276  1.00  0.00            
ATOM    580  R1  CHO   113     180.748 130.196  39.276  1.00  0.00            
ATOM    581  R2  CHO   113     181.948 131.296  41.526  1.00  0.00            
ATOM    582  R3  CHO   113     180.298 129.546  42.826  1.00  0.00            
ATOM    583  R4  CHO   113     182.298 130.346  44.826  1.00  0.00            
ATOM    584  R5  CHO   113     181.798 128.346  44.226  1.00  0.00            
ATOM    585  C1  CHO   113     180.998 128.196  47.976  1.00  0.00           C
ATOM    586  C2  CHO   113     180.698 127.046  51.176  1.00  0.00           C
ATOM    587  ROH CHO   114       2.398 139.196  71.326  1.00  0.00            
ATOM    588  R1  CHO   114       1.748 141.046  69.276  1.00  0.00            
ATOM    589  R2  CHO   114       3.648 142.496  67.926  1.00  0.00            
ATOM    590  R3  CHO   114       2.498 141.446  65.726  1.00  0.00            
ATOM    591  R4  CHO   114       3.448 144.046  64.826  1.00  0.00            
ATOM    592  R5  CHO   114       1.448 143.296  64.626  1.00  0.00            
ATOM    593  C1  CHO   114       2.248 143.896  60.976  1.00  0.00           C
ATOM    594  C2  CHO   114      -1.152 146.396  59.476  1.00  0.00           C
ATOM    595  ROH CHO   115     167.048   7.446  54.576  1.00  0.00            
ATOM    596  R1  CHO   115     169.748   6.746  55.076  1.00  0.00            
ATOM    597  R2  CHO   115     171.648   6.496  53.076  1.00  0.00            
ATOM    598  R3  CHO   115     172.998   8.296  54.626  1.00  0.00            
ATOM    599  R4  CHO   115     174.898   7.496  52.526  1.00  0.00            
ATOM    600  R5  CHO   115     175.248   7.396  54.676  1.00  0.00            
ATOM    601  C1  CHO   115     178.098   9.696  53.626  1.00  0.00           C
ATOM    602  C2  CHO   115     181.248   9.096  54.076  1.00  0.00           C
ATOM    603  ROH CHO   116     158.098  55.946  28.126  1.00  0.00            
ATOM    604  R1  CHO   116     157.348  57.346  30.476  1.00  0.00            
ATOM    605  R2  CHO   116     154.848  57.196  31.576  1.00  0.00            
ATOM    606  R3  CHO   116     156.198  56.496  33.826  1.00  0.00            
ATOM    607  R4  CHO   116     154.298  58.546  34.726  1.00  0.00            
ATOM    608  R5  CHO   116     156.498  58.546  35.026  1.00  0.00            
ATOM    609  C1  CHO   116     155.298  58.696  38.676  1.00  0.00           C
ATOM    610  C2  CHO   116     155.848  61.046  41.776  1.00  0.00           C
ATOM    611  ROH CHO   117      96.348   4.696  35.626  1.00  0.00            
ATOM    612  R1  CHO   117      94.798   4.796  37.976  1.00  0.00            
ATOM    613  R2  CHO   117      93.598   2.596  39.076  1.00  0.00            
ATOM    614  R3  CHO   117      94.948   3.346  41.276  1.00  0.00            
ATOM    615  R4  CHO   117      92.848   1.596  42.276  1.00  0.00            
ATOM    616  R5  CHO   117      93.248   3.596  42.976  1.00  0.00            
ATOM    617  C1  CHO   117      93.648   1.746  46.226  1.00  0.00           C
ATOM    618  C2  CHO   117      93.148   1.096  50.226  1.00  0.00           C
ATOM    619  ROH CHO   118      95.898 194.196  50.176  1.00  0.00            
ATOM    620  R1  CHO   118      96.648 195.996  48.076  1.00  0.00            
ATOM    621  R2  CHO   118      98.698 195.446  46.326  1.00  0.00            
ATOM    622  R3  CHO   118      96.748 195.896  44.476  1.00  0.00            
ATOM    623  R4  CHO   118      99.298 195.846  42.926  1.00  0.00            
ATOM    624  R5  CHO   118      97.798 197.446  42.926  1.00  0.00            
ATOM    625  C1  CHO   118      97.798 196.496  39.226  1.00  0.00           C
ATOM    626  C2  CHO   118     100.348 195.196  37.226  1.00  0.00           C
ATOM    627  ROH CHO   119      66.798  31.446  54.726  1.00  0.00            
ATOM    628  R1  CHO   119      65.348  29.296  53.576  1.00  0.00            
ATOM    629  R2  CHO   119      66.398  26.796  53.226  1.00  0.00            
ATOM    630  R3  CHO   119      64.248  25.996  54.626  1.00  0.00            
ATOM    631  R4  CHO   119      65.448  23.496  53.576  1.00  0.00            
ATOM    632  R5  CHO   119      63.348  24.146  53.376  1.00  0.00            
ATOM    633  C1  CHO   119      62.848  20.796  55.176  1.00  0.00           C
ATOM    634  C2  CHO   119      62.198  17.296  58.826  1.00  0.00           C
ATOM    635  ROH CHO   120      19.948  63.446  48.526  1.00  0.00            
ATOM    636  R1  CHO   120      20.748  65.146  46.426  1.00  0.00            
ATOM    637  R2  CHO   120      23.148  64.896  45.076  1.00  0.00            
ATOM    638  R3  CHO   120      21.498  64.796  42.876  1.00  0.00            
ATOM    639  R4  CHO   120      24.248  64.796  41.776  1.00  0.00            
ATOM    640  R5  CHO   120      22.648  66.196  41.276  1.00  0.00            
ATOM    641  C1  CHO   120      23.398  64.696  37.826  1.00  0.00           C
ATOM    642  C2  CHO   120      20.848  61.696  35.326  1.00  0.00           C
ATOM    643  ROH CHO   121      23.198  95.046  42.826  1.00  0.00            
ATOM    644  R1  CHO   121      23.948  96.896  40.826  1.00  0.00            
ATOM    645  R2  CHO   121      25.448  96.146  38.626  1.00  0.00            
ATOM    646  R3  CHO   121      23.398  97.246  37.226  1.00  0.00            
ATOM    647  R4  CHO   121      25.798  98.246  35.926  1.00  0.00            
ATOM    648  R5  CHO   121      24.148  99.446  36.726  1.00  0.00            
ATOM    649  C1  CHO   121      24.048 100.546  33.026  1.00  0.00           C
ATOM    650  C2  CHO   121      25.798 100.396  30.376  1.00  0.00           C
ATOM    651  ROH CHO   122     193.898 200.846  70.926  1.00  0.00            
ATOM    652  R1  CHO   122     193.748 199.596  68.376  1.00  0.00            
ATOM    653  R2  CHO   122     194.198 200.996  66.026  1.00  0.00            
ATOM    654  R3  CHO   122     195.998 198.946  65.576  1.00  0.00            
ATOM    655  R4  CHO   122     195.398 199.996  62.926  1.00  0.00            
ATOM    656  R5  CHO   122     195.198 197.946  63.576  1.00  0.00            
ATOM    657  C1  CHO   122     197.698 197.546  60.726  1.00  0.00           C
ATOM    658  C2  CHO   122     196.148 196.146  56.576  1.00  0.00           C
ATOM    659  ROH CHO   123     200.698 179.146  41.426  1.00  0.00            
ATOM    660  R1  CHO   123     200.448 180.446  43.926  1.00  0.00            
ATOM    661  R2  CHO   123     199.598 179.146  46.226  1.00  0.00            
ATOM    662  R3  CHO   123     201.898 180.096  47.276  1.00  0.00            
ATOM    663  R4  CHO   123     200.248 179.396  49.626  1.00  0.00            
ATOM    664  R5  CHO   123     201.198 181.346  49.226  1.00  0.00            
ATOM    665  C1  CHO   123     202.798 180.496  52.576  1.00  0.00           C
ATOM    666  C2  CHO   123     203.048 179.446  56.176  1.00  0.00           C
ATOM    667  ROH CHO   124     177.948 121.896  68.276  1.00  0.00            
ATOM    668  R1  CHO   124     176.698 122.346  65.776  1.00  0.00            
ATOM    669  R2  CHO   124     176.998 124.696  64.376  1.00  0.00            
ATOM    670  R3  CHO   124     177.748 122.996  62.376  1.00  0.00            
ATOM    671  R4  CHO   124     176.348 125.196  61.026  1.00  0.00            
ATOM    672  R5  CHO   124     175.898 123.046  60.826  1.00  0.00            
ATOM    673  C1  CHO   124     176.648 123.846  57.176  1.00  0.00           C
ATOM    674  C2  CHO   124     179.948 125.496  55.726  1.00  0.00           C
ATOM    675  ROH CHO   125     214.298 123.746  54.576  1.00  0.00            
ATOM    676  R1  CHO   125     215.298 124.496  57.126  1.00  0.00            
ATOM    677  R2  CHO   125     214.098 126.346  58.776  1.00  0.00            
ATOM    678  R3  CHO   125     214.148 124.346  60.576  1.00  0.00            
ATOM    679  R4  CHO   125     214.098 126.796  62.176  1.00  0.00            
ATOM    680  R5  CHO   125     215.548 125.146  62.326  1.00  0.00            
ATOM    681  C1  CHO   125     214.198 125.146  65.876  1.00  0.00           C
ATOM    682  C2  CHO   125     212.348 125.646  69.776  1.00  0.00           C
ATOM    683  ROH CHO   126      25.248 119.046  61.226  1.00  0.00            
ATOM    684  R1  CHO   126      24.198 118.696  58.626  1.00  0.00            
ATOM    685  R2  CHO   126      25.798 118.646  56.376  1.00  0.00            
ATOM    686  R3  CHO   126      24.548 116.296  55.926  1.00  0.00            
ATOM    687  R4  CHO   126      24.698 117.596  53.276  1.00  0.00            
ATOM    688  R5  CHO   126      22.898 116.846  54.226  1.00  0.00            
ATOM    689  C1  CHO   126      22.898 114.746  51.026  1.00  0.00           C
ATOM    690  C2  CHO   126      23.698 110.796  48.176  1.00  0.00           C
ATOM    691  ROH CHO   127     204.548  65.446  35.126  1.00  0.00            
ATOM    692  R1  CHO   127     205.498  64.946  37.776  1.00  0.00            
ATOM    693  R2  CHO   127     206.198  66.946  39.526  1.00  0.00            
ATOM    694  R3  CHO   127     204.448  65.646  41.176  1.00  0.00            
ATOM    695  R4  CHO   127     206.448  66.796  42.976  1.00  0.00            
ATOM    696  R5  CHO   127     205.848  64.746  42.876  1.00  0.00            
ATOM    697  C1  CHO   127     204.948  65.546  46.526  1.00  0.00           C
ATOM    698  C2  CHO   127     204.198  64.946  49.726  1.00  0.00           C
ATOM    699  ROH CHO   128      82.898  99.246  54.726  1.00  0.00            
ATOM    700  R1  CHO   128      84.148  98.496  52.276  1.00  0.00            
ATOM    701  R2  CHO   128      83.998  99.996  49.976  1.00  0.00            
ATOM    702  R3  CHO   128      86.698  99.896  50.076  1.00  0.00            
ATOM    703  R4  CHO   128      86.098 100.896  47.426  1.00  0.00            
ATOM    704  R5  CHO   128      87.348  99.196  47.876  1.00  0.00            
ATOM    705  C1  CHO   128      89.848 101.296  45.976  1.00  0.00           C
ATOM    706  C2  CHO   128      92.148 102.846  44.626  1.00  0.00           C
ATOM    707  ROH CHO   129      28.248 109.146  45.426  1.00  0.00            
ATOM    708  R1  CHO   129      28.798 108.096  47.976  1.00  0.00            
ATOM    709  R2  CHO   129      29.148 109.696  50.226  1.00  0.00            
ATOM    710  R3  CHO   129      27.198 108.096  51.226  1.00  0.00            
ATOM    711  R4  CHO   129      28.798 108.896  53.576  1.00  0.00            
ATOM    712  R5  CHO   129      28.298 106.896  52.976  1.00  0.00            
ATOM    713  C1  CHO   129      26.748 106.996  56.476  1.00  0.00           C
ATOM    714  C2  CHO   129      27.248 107.946  60.176  1.00  0.00           C
ATOM    715  ROH CHO   130      77.198  31.696  25.926  1.00  0.00            
ATOM    716  R1  CHO   130      75.848  29.696  27.426  1.00  0.00            
ATOM    717  R2  CHO   130      77.198  27.796  28.926  1.00  0.00            
ATOM    718  R3  CHO   130      75.548  28.696  30.876  1.00  0.00            
ATOM    719  R4  CHO   130      76.948  26.346  32.026  1.00  0.00            
ATOM    720  R5  CHO   130      74.798  26.696  31.976  1.00  0.00            
ATOM    721  C1  CHO   130      75.248  26.396  35.726  1.00  0.00           C
ATOM    722  C2  CHO   130      78.098  25.546  36.876  1.00  0.00           C
ATOM    723  ROH CHO   131     216.698 150.346  39.426  1.00  0.00            
ATOM    724  R1  CHO   131     217.598 151.296  41.926  1.00  0.00            
ATOM    725  R2  CHO   131     215.998 152.846  43.576  1.00  0.00            
ATOM    726  R3  CHO   131     216.648 150.896  45.376  1.00  0.00            
ATOM    727  R4  CHO   131     215.598 153.146  46.976  1.00  0.00            
ATOM    728  R5  CHO   131     217.498 152.146  47.276  1.00  0.00            
ATOM    729  C1  CHO   131     215.948 151.546  50.676  1.00  0.00           C
ATOM    730  C2  CHO   131     213.748 151.846  53.176  1.00  0.00           C
ATOM    731  ROH CHO   132       7.348 206.446  53.826  1.00  0.00            
ATOM    732  R1  CHO   132       6.498 206.346  56.526  1.00  0.00            
ATOM    733  R2  CHO   132       7.648 204.696  58.376  1.00  0.00            
ATOM    734  R3  CHO   132       7.898 206.996  59.776  1.00  0.00            
ATOM    735  R4  CHO   132       8.248 204.846  61.776  1.00  0.00            
ATOM    736  R5  CHO   132       6.848 206.546  61.876  1.00  0.00            
ATOM    737  C1  CHO   132       8.798 207.146  65.076  1.00  0.00           C
ATOM    738  C2  CHO   132       7.648 208.096  68.726  1.00  0.00           C
ATOM    739  ROH CHO   133      69.948 187.596  54.076  1.00  0.00            
ATOM    740  R1  CHO   133      71.448 187.146  51.726  1.00  0.00            
ATOM    741  R2  CHO   133      70.298 187.196  49.226  1.00  0.00            
ATOM    742  R3  CHO   133      72.248 189.046  48.726  1.00  0.00            
ATOM    743  R4  CHO   133      71.848 187.646  46.176  1.00  0.00            
ATOM    744  R5  CHO   133      73.748 187.896  47.226  1.00  0.00            
ATOM    745  C1  CHO   133      74.598 189.596  43.926  1.00  0.00           C
ATOM    746  C2  CHO   133      75.798 189.396  39.776  1.00  0.00           C
ATOM    747  ROH CHO   134     184.098 121.746  44.326  1.00  0.00            
ATOM    748  R1  CHO   134     184.348 124.296  43.176  1.00  0.00            
ATOM    749  R2  CHO   134     186.448 124.996  41.526  1.00  0.00            
ATOM    750  R3  CHO   134     184.448 125.696  39.826  1.00  0.00            
ATOM    751  R4  CHO   134     186.698 127.296  38.976  1.00  0.00            
ATOM    752  R5  CHO   134     184.748 128.046  39.476  1.00  0.00            
ATOM    753  C1  CHO   134     184.998 129.346  35.926  1.00  0.00           C
ATOM    754  C2  CHO   134     184.298 132.696  36.076  1.00  0.00           C
ATOM    755  ROH CHO   135       9.948  67.046  49.726  1.00  0.00            
ATOM    756  R1  CHO   135       9.998  68.446  52.176  1.00  0.00            
ATOM    757  R2  CHO   135       7.698  69.296  53.476  1.00  0.00            
ATOM    758  R3  CHO   135       8.748  67.896  55.576  1.00  0.00            
ATOM    759  R4  CHO   135       7.248  70.096  56.776  1.00  0.00            
ATOM    760  R5  CHO   135       9.298  69.596  57.176  1.00  0.00            
ATOM    761  C1  CHO   135       7.948  69.246  60.726  1.00  0.00           C
ATOM    762  C2  CHO   135       8.248  68.796  64.076  1.00  0.00           C
ATOM    763  ROH CHO   136     110.298 188.096  26.526  1.00  0.00            
ATOM    764  R1  CHO   136     109.548 187.096  29.076  1.00  0.00            
ATOM    765  R2  CHO   136     111.248 187.296  31.276  1.00  0.00            
ATOM    766  R3  CHO   136     109.048 188.446  32.426  1.00  0.00            
ATOM    767  R4  CHO   136     110.848 187.896  34.676  1.00  0.00            
ATOM    768  R5  CHO   136     108.748 187.296  34.526  1.00  0.00            
ATOM    769  C1  CHO   136     108.598 189.346  37.726  1.00  0.00           C
ATOM    770  C2  CHO   136     107.698 192.296  42.026  1.00  0.00           C
ATOM    771  ROH CHO   137     121.298 103.646  48.626  1.00  0.00            
ATOM    772  R1  CHO   137     120.898 102.196  51.026  1.00  0.00            
ATOM    773  R2  CHO   137     121.398  99.496  51.226  1.00  0.00            
ATOM    774  R3  CHO   137     122.948 100.246  53.326  1.00  0.00            
ATOM    775  R4  CHO   137     121.548  97.796  54.226  1.00  0.00            
ATOM    776  R5  CHO   137     121.598  99.746  55.226  1.00  0.00            
ATOM    777  C1  CHO   137     123.148  97.546  57.976  1.00  0.00           C
ATOM    778  C2  CHO   137     125.248  95.796  59.426  1.00  0.00           C
ATOM    779  ROH CHO   138      24.348  31.446  49.326  1.00  0.00            
ATOM    780  R1  CHO   138      24.598  31.396  46.526  1.00  0.00            
ATOM    781  R2  CHO   138      24.398  29.096  45.026  1.00  0.00            
ATOM    782  R3  CHO   138      22.498  30.496  43.676  1.00  0.00            
ATOM    783  R4  CHO   138      23.348  28.496  41.776  1.00  0.00            
ATOM    784  R5  CHO   138      23.298  30.646  41.426  1.00  0.00            
ATOM    785  C1  CHO   138      20.998  29.446  38.626  1.00  0.00           C
ATOM    786  C2  CHO   138      20.598  29.396  34.426  1.00  0.00           C
ATOM    787  ROH CHO   139      18.998 150.596  65.576  1.00  0.00            
ATOM    788  R1  CHO   139      18.498 149.746  62.926  1.00  0.00            
ATOM    789  R2  CHO   139      16.398 150.746  61.376  1.00  0.00            
ATOM    790  R3  CHO   139      18.398 151.296  59.626  1.00  0.00            
ATOM    791  R4  CHO   139      15.948 151.846  58.176  1.00  0.00            
ATOM    792  R5  CHO   139      17.548 150.546  57.526  1.00  0.00            
ATOM    793  C1  CHO   139      17.498 152.996  54.576  1.00  0.00           C
ATOM    794  C2  CHO   139      17.348 155.346  51.276  1.00  0.00           C
ATOM    795  ROH CHO   140      37.348 110.196  57.926  1.00  0.00            
ATOM    796  R1  CHO   140      35.548 109.696  55.776  1.00  0.00            
ATOM    797  R2  CHO   140      36.448 109.146  53.226  1.00  0.00            
ATOM    798  R3  CHO   140      34.848 106.946  53.526  1.00  0.00            
ATOM    799  R4  CHO   140      34.198 107.996  50.876  1.00  0.00            
ATOM    800  R5  CHO   140      32.798 107.596  52.476  1.00  0.00            
ATOM    801  C1  CHO   140      31.398 105.246  49.776  1.00  0.00           C
ATOM    802  C2  CHO   140      33.148 106.896  46.026  1.00  0.00           C
ATOM    803  ROH CHO   141     105.048   1.146  39.426  1.00  0.00            
ATOM    804  R1  CHO   141     104.498   0.646  42.176  1.00  0.00            
ATOM    805  R2  CHO   141     106.448   0.846  44.126  1.00  0.00            
ATOM    806  R3  CHO   141     104.698   2.546  45.276  1.00  0.00            
ATOM    807  R4  CHO   141     106.248   1.396  47.526  1.00  0.00            
ATOM    808  R5  CHO   141     104.048   1.396  47.326  1.00  0.00            
ATOM    809  C1  CHO   141     104.448   3.346  50.626  1.00  0.00           C
ATOM    810  C2  CHO   141     103.598   3.096  55.476  1.00  0.00           C
ATOM    811  ROH CHO   142      11.098   3.246  61.726  1.00  0.00            
ATOM    812  R1  CHO   142       8.998   3.696  59.876  1.00  0.00            
ATOM    813  R2  CHO   142       9.348   5.296  57.626  1.00  0.00            
ATOM    814  R3  CHO   142       8.398   3.096  56.326  1.00  0.00            
ATOM    815  R4  CHO   142       8.248   5.246  54.376  1.00  0.00            
ATOM    816  R5  CHO   142       6.598   3.946  54.976  1.00  0.00            
ATOM    817  C1  CHO   142       6.698   3.146  51.226  1.00  0.00           C
ATOM    818  C2  CHO   142       3.748   2.396  47.926  1.00  0.00           C
ATOM    819  ROH CHO   143     194.698 188.046  60.526  1.00  0.00            
ATOM    820  R1  CHO   143     193.748 189.646  62.676  1.00  0.00            
ATOM    821  R2  CHO   143     191.748 188.796  64.426  1.00  0.00            
ATOM    822  R3  CHO   143     193.648 189.296  66.326  1.00  0.00            
ATOM    823  R4  CHO   143     191.098 189.396  67.726  1.00  0.00            
ATOM    824  R5  CHO   143     192.598 190.946  67.726  1.00  0.00            
ATOM    825  C1  CHO   143     192.398 190.246  71.476  1.00  0.00           C
ATOM    826  C2  CHO   143     191.048 190.496  74.776  1.00  0.00           C
ATOM    827  ROH CHO   144      15.348 183.346  68.726  1.00  0.00            
ATOM    828  R1  CHO   144      14.248 180.896  67.826  1.00  0.00            
ATOM    829  R2  CHO   144      13.448 180.446  65.226  1.00  0.00            
ATOM    830  R3  CHO   144      15.098 178.346  65.426  1.00  0.00            
ATOM    831  R4  CHO   144      13.048 177.546  63.476  1.00  0.00            
ATOM    832  R5  CHO   144      13.648 176.446  65.276  1.00  0.00            
ATOM    833  C1  CHO   144      14.398 173.796  62.576  1.00  0.00           C
ATOM    834  C2  CHO   144      14.948 169.546  63.126  1.00  0.00           C
ATOM    835  ROH CHO   145     101.398  63.346  38.676  1.00  0.00            
ATOM    836  R1  CHO   145     100.298  64.096  41.176  1.00  0.00            
ATOM    837  R2  CHO   145      98.398  62.496  42.426  1.00  0.00            
ATOM    838  R3  CHO   145     100.148  62.696  44.526  1.00  0.00            
ATOM    839  R4  CHO   145      97.598  63.696  45.576  1.00  0.00            
ATOM    840  R5  CHO   145      99.548  64.746  45.626  1.00  0.00            
ATOM    841  C1  CHO   145      98.798  64.596  49.376  1.00  0.00           C
ATOM    842  C2  CHO   145      96.748  63.346  52.876  1.00  0.00           C
ATOM    843  ROH CHO   146      11.348  23.796  34.076  1.00  0.00            
ATOM    844  R1  CHO   146       9.648  23.346  36.276  1.00  0.00            
ATOM    845  R2  CHO   146       9.648  20.896  37.626  1.00  0.00            
ATOM    846  R3  CHO   146      10.098  22.446  39.776  1.00  0.00            
ATOM    847  R4  CHO   146       7.698  20.896  40.476  1.00  0.00            
ATOM    848  R5  CHO   146       7.898  23.096  40.526  1.00  0.00            
ATOM    849  C1  CHO   146       6.998  22.346  44.176  1.00  0.00           C
ATOM    850  C2  CHO   146       6.148  22.146  48.076  1.00  0.00           C
ATOM    851  ROH CHO   147     130.098 136.296  44.126  1.00  0.00            
ATOM    852  R1  CHO   147     129.298 136.996  41.526  1.00  0.00            
ATOM    853  R2  CHO   147     130.798 138.596  39.876  1.00  0.00            
ATOM    854  R3  CHO   147     130.548 136.496  38.126  1.00  0.00            
ATOM    855  R4  CHO   147     131.998 138.546  36.626  1.00  0.00            
ATOM    856  R5  CHO   147     130.148 137.546  36.026  1.00  0.00            
ATOM    857  C1  CHO   147     132.448 136.596  33.076  1.00  0.00           C
ATOM    858  C2  CHO   147     130.848 137.796  29.326  1.00  0.00           C
ATOM    859  ROH CHO   148     108.798 100.896  58.726  1.00  0.00            
ATOM    860  R1  CHO   148     109.148 102.096  56.176  1.00  0.00            
ATOM    861  R2  CHO   148     110.348 100.746  54.076  1.00  0.00            
ATOM    862  R3  CHO   148     108.048 101.396  52.776  1.00  0.00            
ATOM    863  R4  CHO   148     110.098 101.496  50.726  1.00  0.00            
ATOM    864  R5  CHO   148     108.698 103.096  51.226  1.00  0.00            
ATOM    865  C1  CHO   148     107.798 102.546  47.526  1.00  0.00           C
ATOM    866  C2  CHO   148     108.598 105.896  46.326  1.00  0.00           C
ATOM    867  ROH CHO   149      33.698 125.746  59.826  1.00  0.00            
ATOM    868  R1  CHO   149      33.298 126.296  57.076  1.00  0.00            
ATOM    869  R2  CHO   149      30.948 127.396  56.126  1.00  0.00            
ATOM    870  R3  CHO   149      32.698 129.246  55.026  1.00  0.00            
ATOM    871  R4  CHO   149      30.448 129.146  53.126  1.00  0.00            
ATOM    872  R5  CHO   149      32.548 128.846  52.676  1.00  0.00            
ATOM    873  C1  CHO   149      31.748 131.796  50.426  1.00  0.00           C
ATOM    874  C2  CHO   149      30.548 135.296  48.876  1.00  0.00           C
ATOM    875  ROH CHO   150     117.298  68.746  43.176  1.00  0.00            
ATOM    876  R1  CHO   150     116.798  67.396  45.626  1.00  0.00            
ATOM    877  R2  CHO   150     118.198  65.196  46.426  1.00  0.00            
ATOM    878  R3  CHO   150     118.648  66.646  48.676  1.00  0.00            
ATOM    879  R4  CHO   150     119.048  63.896  49.526  1.00  0.00            
ATOM    880  R5  CHO   150     117.698  65.346  50.426  1.00  0.00            
ATOM    881  C1  CHO   150     119.898  64.546  53.426  1.00  0.00           C
ATOM    882  C2  CHO   150     119.248  64.846  56.776  1.00  0.00           C
ATOM    883  ROH CHO   151     126.248  14.896  53.876  1.00  0.00            
ATOM    884  R1  CHO   151     123.498  14.196  54.126  1.00  0.00            
ATOM    885  R2  CHO   151     122.448  11.946  52.976  1.00  0.00            
ATOM    886  R3  CHO   151     121.548  11.446  55.526  1.00  0.00            
ATOM    887  R4  CHO   151     120.298   9.296  53.876  1.00  0.00            
ATOM    888  R5  CHO   151     119.298  10.696  55.226  1.00  0.00            
ATOM    889  C1  CHO   151     118.248   7.346  56.776  1.00  0.00           C
ATOM    890  C2  CHO   151     114.048   5.896  56.826  1.00  0.00           C
ATOM    891  ROH CHO   152     202.548  92.596  53.876  1.00  0.00            
ATOM    892  R1  CHO   152     203.198  90.746  55.926  1.00  0.00            
ATOM    893  R2  CHO   152     205.648  90.696  57.176  1.00  0.00            
ATOM    894  R3  CHO   152     204.148  90.896  59.426  1.00  0.00            
ATOM    895  R4  CHO   152     206.448  89.296  60.226  1.00  0.00            
ATOM    896  R5  CHO   152     204.348  88.746  60.476  1.00  0.00            
ATOM    897  C1  CHO   152     205.498  88.646  64.126  1.00  0.00           C
ATOM    898  C2  CHO   152     206.298  88.446  67.826  1.00  0.00           C
ATOM    899  ROH CHO   153     190.948  95.296  49.326  1.00  0.00            
ATOM    900  R1  CHO   153     189.498  96.246  51.576  1.00  0.00            
ATOM    901  R2  CHO   153     187.348  94.896  52.676  1.00  0.00            
ATOM    902  R3  CHO   153     188.798  95.146  54.976  1.00  0.00            
ATOM    903  R4  CHO   153     185.998  94.846  55.876  1.00  0.00            
ATOM    904  R5  CHO   153     187.398  96.446  56.426  1.00  0.00            
ATOM    905  C1  CHO   153     186.598  95.096  59.876  1.00  0.00           C
ATOM    906  C2  CHO   153     186.848  96.146  63.826  1.00  0.00           C
ATOM    907  ROH CHO   154      46.648  57.096  33.726  1.00  0.00            
ATOM    908  R1  CHO   154      45.648  59.646  34.476  1.00  0.00            
ATOM    909  R2  CHO   154      43.498  59.996  36.176  1.00  0.00            
ATOM    910  R3  CHO   154      45.248  61.546  37.576  1.00  0.00            
ATOM    911  R4  CHO   154      42.748  61.796  39.026  1.00  0.00            
ATOM    912  R5  CHO   154      43.948  63.446  38.276  1.00  0.00            
ATOM    913  C1  CHO   154      43.898  64.346  41.976  1.00  0.00           C
ATOM    914  C2  CHO   154      40.298  65.396  42.226  1.00  0.00           C
ATOM    915  ROH CHO   155      96.898 120.796  57.226  1.00  0.00            
ATOM    916  R1  CHO   155      95.398 122.296  55.326  1.00  0.00            
ATOM    917  R2  CHO   155      96.298 122.696  52.776  1.00  0.00            
ATOM    918  R3  CHO   155      93.898 121.646  52.076  1.00  0.00            
ATOM    919  R4  CHO   155      94.548 123.396  49.826  1.00  0.00            
ATOM    920  R5  CHO   155      92.698 123.446  51.026  1.00  0.00            
ATOM    921  C1  CHO   155      91.298 122.796  47.526  1.00  0.00           C
ATOM    922  C2  CHO   155      90.498 124.746  44.176  1.00  0.00           C
ATOM    923  ROH CHO   156      93.348 186.596  55.376  1.00  0.00            
ATOM    924  R1  CHO   156      95.248 187.396  53.476  1.00  0.00            
ATOM    925  R2  CHO   156      95.198 186.496  50.826  1.00  0.00            
ATOM    926  R3  CHO   156      95.198 189.196  50.276  1.00  0.00            
ATOM    927  R4  CHO   156      96.798 187.946  48.176  1.00  0.00            
ATOM    928  R5  CHO   156      97.398 189.596  49.476  1.00  0.00            
ATOM    929  C1  CHO   156      97.748 191.296  46.076  1.00  0.00           C
ATOM    930  C2  CHO   156     100.198 188.846  43.976  1.00  0.00           C
ATOM    931  ROH CHO   157      63.448  41.446  52.276  1.00  0.00            
ATOM    932  R1  CHO   157      62.098  41.996  49.876  1.00  0.00            
ATOM    933  R2  CHO   157      60.198  43.946  49.676  1.00  0.00            
ATOM    934  R3  CHO   157      61.748  44.796  47.576  1.00  0.00            
ATOM    935  R4  CHO   157      58.998  45.146  46.626  1.00  0.00            
ATOM    936  R5  CHO   157      60.598  44.046  45.626  1.00  0.00            
ATOM    937  C1  CHO   157      59.798  46.646  42.926  1.00  0.00           C
ATOM    938  C2  CHO   157      60.448  47.896  39.726  1.00  0.00           C
ATOM    939  ROH CHO   158      83.348  54.546  53.476  1.00  0.00            
ATOM    940  R1  CHO   158      84.448  56.696  51.976  1.00  0.00            
ATOM    941  R2  CHO   158      85.798  56.246  49.576  1.00  0.00            
ATOM    942  R3  CHO   158      83.998  58.046  48.626  1.00  0.00            
ATOM    943  R4  CHO   158      86.148  58.046  46.626  1.00  0.00            
ATOM    944  R5  CHO   158      85.348  59.796  47.676  1.00  0.00            
ATOM    945  C1  CHO   158      84.648  60.796  44.026  1.00  0.00           C
ATOM    946  C2  CHO   158      85.798  60.596  39.976  1.00  0.00           C
ATOM    947  ROH CHO   159     115.448  30.496  41.176  1.00  0.00            
ATOM    948  R1  CHO   159     117.098  29.196  39.276  1.00  0.00            
ATOM    949  R2  CHO   159     119.598  28.196  39.876  1.00  0.00            
ATOM    950  R3  CHO   159     118.548  25.896  38.826  1.00  0.00            
ATOM    951  R4  CHO   159     121.348  26.046  37.876  1.00  0.00            
ATOM    952  R5  CHO   159     119.548  25.796  36.626  1.00  0.00            
ATOM    953  C1  CHO   159     121.398  22.596  35.676  1.00  0.00           C
ATOM    954  C2  CHO   159     123.548  25.046  33.676  1.00  0.00           C
ATOM    955  ROH CHO   160     152.948 211.246  61.826  1.00  0.00            
ATOM    956  R1  CHO   160     154.048 212.096  59.376  1.00  0.00            
ATOM    957  R2  CHO   160     156.598 213.196  59.176  1.00  0.00            
ATOM    958  R3  CHO   160     156.898 211.246  57.276  1.00  0.00            
ATOM    959  R4  CHO   160     159.448 212.646  57.326  1.00  0.00            
ATOM    960  R5  CHO   160     158.198 212.246  55.576  1.00  0.00            
ATOM    961  C1  CHO   160     161.398 210.496  54.476  1.00  0.00           C
ATOM    962  C2  CHO   160     164.898 211.696  54.826  1.00  0.00           C
ATOM    963  ROH CHO   161     199.798 203.546  53.326  1.00  0.00            
ATOM    964  R1  CHO   161     199.098 203.246  50.576  1.00  0.00            
ATOM    965  R2  CHO   161     199.698 205.146  48.676  1.00  0.00            
ATOM    966  R3  CHO   161     200.898 203.046  47.426  1.00  0.00            
ATOM    967  R4  CHO   161     200.298 204.946  45.276  1.00  0.00            
ATOM    968  R5  CHO   161     199.698 202.846  45.326  1.00  0.00            
ATOM    969  C1  CHO   161     201.748 202.896  42.126  1.00  0.00           C
ATOM    970  C2  CHO   161     201.198 201.096  39.226  1.00  0.00           C
ATOM    971  ROH CHO   162     216.348  17.846  59.976  1.00  0.00            
ATOM    972  R1  CHO   162     216.098  19.696  57.876  1.00  0.00            
ATOM    973  R2  CHO   162     218.248  20.896  56.676  1.00  0.00            
ATOM    974  R3  CHO   162     217.148  19.896  54.376  1.00  0.00            
ATOM    975  R4  CHO   162     218.998  21.946  53.426  1.00  0.00            
ATOM    976  R5  CHO   162     216.898  21.796  52.926  1.00  0.00            
ATOM    977  C1  CHO   162     218.398  21.596  49.476  1.00  0.00           C
ATOM    978  C2  CHO   162     218.248  24.696  48.226  1.00  0.00           C
ATOM    979  ROH CHO   163      55.348 106.896  42.426  1.00  0.00            
ATOM    980  R1  CHO   163      56.198 107.296  45.126  1.00  0.00            
ATOM    981  R2  CHO   163      54.448 107.746  47.176  1.00  0.00            
ATOM    982  R3  CHO   163      55.798 105.646  48.326  1.00  0.00            
ATOM    983  R4  CHO   163      54.398 106.946  50.576  1.00  0.00            
ATOM    984  R5  CHO   163      56.548 106.496  50.426  1.00  0.00            
ATOM    985  C1  CHO   163      55.598 104.496  53.576  1.00  0.00           C
ATOM    986  C2  CHO   163      56.248 104.346  59.076  1.00  0.00           C
ATOM    987  ROH CHO   164     153.498 220.796  44.676  1.00  0.00            
ATOM    988  R1  CHO   164     151.298 221.546  43.076  1.00  0.00            
ATOM    989  R2  CHO   164     149.498 223.496  43.826  1.00  0.00            
ATOM    990  R3  CHO   164     150.148 224.596  41.476  1.00  0.00            
ATOM    991  R4  CHO   164     147.948 226.246  42.426  1.00  0.00            
ATOM    992  R5  CHO   164     148.098 225.246  40.476  1.00  0.00            
ATOM    993  C1  CHO   164     147.698 228.896  39.376  1.00  0.00           C
ATOM    994  C2  CHO   164     147.248 229.296  34.726  1.00  0.00           C
ATOM    995  ROH CHO   165     112.648 209.096  38.676  1.00  0.00            
ATOM    996  R1  CHO   165     113.098 210.546  41.026  1.00  0.00            
ATOM    997  R2  CHO   165     111.048 211.746  42.476  1.00  0.00            
ATOM    998  R3  CHO   165     112.198 210.346  44.526  1.00  0.00            
ATOM    999  R4  CHO   165     110.348 212.246  45.826  1.00  0.00            
ATOM   1000  R5  CHO   165     112.498 211.946  46.276  1.00  0.00            
ATOM   1001  C1  CHO   165     110.998 211.246  49.726  1.00  0.00           C
ATOM   1002  C2  CHO   165     110.298 212.296  53.276  1.00  0.00           C
ATOM   1003  ROH CHO   166     159.448  78.246  60.476  1.00  0.00            
ATOM   1004  R1  CHO   166     160.398  79.146  57.926  1.00  0.00            
ATOM   1005  R2  CHO   166     160.448  77.496  55.726  1.00  0.00            
ATOM   1006  R3  CHO   166     158.998  79.496  54.576  1.00  0.00            
ATOM   1007  R4  CHO   166     160.798  78.596  52.476  1.00  0.00            
ATOM   1008  R5  CHO   166     160.598  80.646  53.176  1.00  0.00            
ATOM   1009  C1  CHO   166     159.698  81.146  49.526  1.00  0.00           C
ATOM   1010  C2  CHO   166     161.048  83.846  46.826  1.00  0.00           C
ATOM   1011  ROH CHO   167     142.498  28.046  50.376  1.00  0.00            
ATOM   1012  R1  CHO   167     141.048  30.096  49.026  1.00  0.00            
ATOM   1013  R2  CHO   167     139.148  29.546  47.126  1.00  0.00            
ATOM   1014  R3  CHO   167     137.548  31.046  48.726  1.00  0.00            
ATOM   1015  R4  CHO   167     136.198  31.046  46.126  1.00  0.00            
ATOM   1016  R5  CHO   167     136.748  32.796  47.276  1.00  0.00            
ATOM   1017  C1  CHO   167     132.998  33.346  47.026  1.00  0.00           C
ATOM   1018  C2  CHO   167     129.498  34.296  47.676  1.00  0.00           C
ATOM   1019  ROH CHO   168     173.448  81.646  46.326  1.00  0.00            
ATOM   1020  R1  CHO   168     172.898  83.796  44.576  1.00  0.00            
ATOM   1021  R2  CHO   168     174.598  84.446  42.526  1.00  0.00            
ATOM   1022  R3  CHO   168     172.348  84.196  41.026  1.00  0.00            
ATOM   1023  R4  CHO   168     174.048  86.046  39.476  1.00  0.00            
ATOM   1024  R5  CHO   168     171.998  86.346  40.076  1.00  0.00            
ATOM   1025  C1  CHO   168     171.598  86.696  36.326  1.00  0.00           C
ATOM   1026  C2  CHO   168     169.348  88.346  33.876  1.00  0.00           C
ATOM   1027  ROH CHO   169     222.448  26.846  46.026  1.00  0.00            
ATOM   1028  R1  CHO   169     224.098  26.296  43.776  1.00  0.00            
ATOM   1029  R2  CHO   169     223.548  24.296  41.976  1.00  0.00            
ATOM   1030  R3  CHO   169     223.798  26.296  40.176  1.00  0.00            
ATOM   1031  R4  CHO   169     224.748  23.946  38.776  1.00  0.00            
ATOM   1032  R5  CHO   169     225.798  25.796  38.976  1.00  0.00            
ATOM   1033  C1  CHO   169     225.698  25.596  35.176  1.00  0.00           C
ATOM   1034  C2  CHO   169     226.898  21.146  35.026  1.00  0.00           C
ATOM   1035  ROH CHO   170     196.298 134.146  39.226  1.00  0.00            
ATOM   1036  R1  CHO   170     196.548 133.146  41.876  1.00  0.00            
ATOM   1037  R2  CHO   170     198.848 133.446  43.376  1.00  0.00            
ATOM   1038  R3  CHO   170     197.148 134.546  45.176  1.00  0.00            
ATOM   1039  R4  CHO   170     199.298 133.446  46.776  1.00  0.00            
ATOM   1040  R5  CHO   170     197.198 133.046  47.026  1.00  0.00            
ATOM   1041  C1  CHO   170     197.998 134.446  50.476  1.00  0.00           C
ATOM   1042  C2  CHO   170     195.098 138.546  52.726  1.00  0.00           C
ATOM   1043  ROH CHO   171     139.298 116.646  29.876  1.00  0.00            
ATOM   1044  R1  CHO   171     138.148 116.846  32.476  1.00  0.00            
ATOM   1045  R2  CHO   171     137.498 114.646  33.976  1.00  0.00            
ATOM   1046  R3  CHO   171     139.098 115.796  35.826  1.00  0.00            
ATOM   1047  R4  CHO   171     137.098 114.296  37.376  1.00  0.00            
ATOM   1048  R5  CHO   171     137.598 116.446  37.576  1.00  0.00            
ATOM   1049  C1  CHO   171     138.348 115.196  41.126  1.00  0.00           C
ATOM   1050  C2  CHO   171     137.898 116.346  45.176  1.00  0.00           C
ATOM   1051  ROH CHO   172     147.248  50.496  45.376  1.00  0.00            
ATOM   1052  R1  CHO   172     145.748  51.546  47.576  1.00  0.00            
ATOM   1053  R2  CHO   172     144.098  49.946  49.126  1.00  0.00            
ATOM   1054  R3  CHO   172     145.548  50.946  51.176  1.00  0.00            
ATOM   1055  R4  CHO   172     143.498  49.346  52.476  1.00  0.00            
ATOM   1056  R5  CHO   172     143.948  51.446  52.876  1.00  0.00            
ATOM   1057  C1  CHO   172     144.548  49.946  56.326  1.00  0.00           C
ATOM   1058  C2  CHO   172     144.298  48.646  59.926  1.00  0.00           C
ATOM   1059  ROH CHO   173     103.498 171.446  56.726  1.00  0.00            
ATOM   1060  R1  CHO   173     105.248 171.746  54.526  1.00  0.00            
ATOM   1061  R2  CHO   173     105.848 169.596  52.826  1.00  0.00            
ATOM   1062  R3  CHO   173     105.048 171.346  50.926  1.00  0.00            
ATOM   1063  R4  CHO   173     106.098 169.046  49.426  1.00  0.00            
ATOM   1064  R5  CHO   173     106.648 171.146  49.176  1.00  0.00            
ATOM   1065  C1  CHO   173     105.448 170.346  45.676  1.00  0.00           C
ATOM   1066  C2  CHO   173     105.548 170.096  41.976  1.00  0.00           C
ATOM   1067  ROH CHO   174     165.348 102.446  49.126  1.00  0.00            
ATOM   1068  R1  CHO   174     164.448 102.546  51.776  1.00  0.00            
ATOM   1069  R2  CHO   174     162.148 101.296  52.626  1.00  0.00            
ATOM   1070  R3  CHO   174     163.798 100.096  54.426  1.00  0.00            
ATOM   1071  R4  CHO   174     161.148  99.946  55.676  1.00  0.00            
ATOM   1072  R5  CHO   174     162.948 100.796  56.576  1.00  0.00            
ATOM   1073  C1  CHO   174     162.098  98.096  59.126  1.00  0.00           C
ATOM   1074  C2  CHO   174     161.448  95.796  63.126  1.00  0.00           C
ATOM   1075  ROH CHO   175      60.748  20.046  28.826  1.00  0.00            
ATOM   1076  R1  CHO   175      59.998  19.296  31.426  1.00  0.00            
ATOM   1077  R2  CHO   175      61.748  19.296  33.576  1.00  0.00            
ATOM   1078  R3  CHO   175      59.898  20.896  34.676  1.00  0.00            
ATOM   1079  R4  CHO   175      60.598  18.996  36.826  1.00  0.00            
ATOM   1080  R5  CHO   175      58.598  19.446  36.076  1.00  0.00            
ATOM   1081  C1  CHO   175      58.198  20.396  39.776  1.00  0.00           C
ATOM   1082  C2  CHO   175      60.048  19.296  43.026  1.00  0.00           C
ATOM   1083  ROH CHO   176     203.698 192.096  59.976  1.00  0.00            
ATOM   1084  R1  CHO   176     203.898 192.646  62.726  1.00  0.00            
ATOM   1085  R2  CHO   176     202.048 191.796  64.576  1.00  0.00            
ATOM   1086  R3  CHO   176     204.198 190.746  65.776  1.00  0.00            
ATOM   1087  R4  CHO   176     202.248 191.046  67.926  1.00  0.00            
ATOM   1088  R5  CHO   176     204.248 191.796  67.926  1.00  0.00            
ATOM   1089  C1  CHO   176     204.398 189.646  71.076  1.00  0.00           C
ATOM   1090  C2  CHO   176     203.948 189.796  74.826  1.00  0.00           C
ATOM   1091  ROH CHO   177       2.998 119.846  40.576  1.00  0.00            
ATOM   1092  R1  CHO   177       3.498 119.196  37.826  1.00  0.00            
ATOM   1093  R2  CHO   177       3.648 116.546  36.976  1.00  0.00            
ATOM   1094  R3  CHO   177       1.748 117.396  35.176  1.00  0.00            
ATOM   1095  R4  CHO   177       3.248 115.346  33.776  1.00  0.00            
ATOM   1096  R5  CHO   177       2.898 117.346  33.076  1.00  0.00            
ATOM   1097  C1  CHO   177       1.298 115.396  30.226  1.00  0.00           C
ATOM   1098  C2  CHO   177       1.848 112.996  27.226  1.00  0.00           C
ATOM   1099  ROH CHO   178      11.648  65.346  63.476  1.00  0.00            
ATOM   1100  R1  CHO   178      10.598  65.296  60.876  1.00  0.00            
ATOM   1101  R2  CHO   178      12.098  65.896  58.626  1.00  0.00            
ATOM   1102  R3  CHO   178      11.248  63.446  57.776  1.00  0.00            
ATOM   1103  R4  CHO   178      12.048  64.846  55.326  1.00  0.00            
ATOM   1104  R5  CHO   178      10.098  63.896  55.726  1.00  0.00            
ATOM   1105  C1  CHO   178      11.148  61.946  52.626  1.00  0.00           C
ATOM   1106  C2  CHO   178      11.648  61.596  48.976  1.00  0.00           C
ATOM   1107  ROH CHO   179      96.698 154.696  44.026  1.00  0.00            
ATOM   1108  R1  CHO   179      97.898 155.096  46.576  1.00  0.00            
ATOM   1109  R2  CHO   179      97.948 157.596  47.826  1.00  0.00            
ATOM   1110  R3  CHO   179      96.748 156.246  49.876  1.00  0.00            
ATOM   1111  R4  CHO   179      97.798 158.646  51.076  1.00  0.00            
ATOM   1112  R5  CHO   179      98.148 156.596  51.726  1.00  0.00            
ATOM   1113  C1  CHO   179      96.598 158.046  54.926  1.00  0.00           C
ATOM   1114  C2  CHO   179      97.648 160.746  57.326  1.00  0.00           C
ATOM   1115  ROH CHO   180     191.598 216.846  37.976  1.00  0.00            
ATOM   1116  R1  CHO   180     192.698 216.296  40.526  1.00  0.00            
ATOM   1117  R2  CHO   180     193.898 218.246  42.076  1.00  0.00            
ATOM   1118  R3  CHO   180     192.148 217.346  43.926  1.00  0.00            
ATOM   1119  R4  CHO   180     194.498 218.196  45.476  1.00  0.00            
ATOM   1120  R5  CHO   180     193.498 216.246  45.576  1.00  0.00            
ATOM   1121  C1  CHO   180     193.198 217.296  49.226  1.00  0.00           C
ATOM   1122  C2  CHO   180     195.098 215.996  52.976  1.00  0.00           C
ATOM   1123  ROH CHO   181     181.998 109.146  66.126  1.00  0.00            
ATOM   1124  R1  CHO   181     180.598 108.446  63.776  1.00  0.00            
ATOM   1125  R2  CHO   181     180.798 109.896  61.376  1.00  0.00            
ATOM   1126  R3  CHO   181     181.448 107.446  60.376  1.00  0.00            
ATOM   1127  R4  CHO   181     181.398 109.246  58.076  1.00  0.00            
ATOM   1128  R5  CHO   181     180.298 107.396  58.276  1.00  0.00            
ATOM   1129  C1  CHO   181     182.348 106.596  55.126  1.00  0.00           C
ATOM   1130  C2  CHO   181     183.048 104.596  52.076  1.00  0.00           C
ATOM   1131  ROH CHO   182      54.798 132.246  55.476  1.00  0.00            
ATOM   1132  R1  CHO   182      54.998 130.896  52.976  1.00  0.00            
ATOM   1133  R2  CHO   182      53.948 131.896  50.626  1.00  0.00            
ATOM   1134  R3  CHO   182      56.498 131.596  49.726  1.00  0.00            
ATOM   1135  R4  CHO   182      54.898 132.046  47.326  1.00  0.00            
ATOM   1136  R5  CHO   182      56.248 130.396  47.676  1.00  0.00            
ATOM   1137  C1  CHO   182      57.798 131.896  44.526  1.00  0.00           C
ATOM   1138  C2  CHO   182      57.598 130.546  41.126  1.00  0.00           C
ATOM   1139  ROH CHO   183      14.448  33.846  54.826  1.00  0.00            
ATOM   1140  R1  CHO   183      14.798  35.546  57.076  1.00  0.00            
ATOM   1141  R2  CHO   183      12.648  36.696  58.376  1.00  0.00            
ATOM   1142  R3  CHO   183      13.798  35.546  60.576  1.00  0.00            
ATOM   1143  R4  CHO   183      12.548  37.946  61.626  1.00  0.00            
ATOM   1144  R5  CHO   183      14.598  37.346  61.876  1.00  0.00            
ATOM   1145  C1  CHO   183      13.548  37.596  65.526  1.00  0.00           C
ATOM   1146  C2  CHO   183      12.698  35.796  69.226  1.00  0.00           C
ATOM   1147  ROH CHO   184     127.648  84.396  44.676  1.00  0.00            
ATOM   1148  R1  CHO   184     128.098  83.396  47.276  1.00  0.00            
ATOM   1149  R2  CHO   184     128.548  85.046  49.476  1.00  0.00            
ATOM   1150  R3  CHO   184     126.498  83.596  50.526  1.00  0.00            
ATOM   1151  R4  CHO   184     128.048  84.596  52.826  1.00  0.00            
ATOM   1152  R5  CHO   184     127.498  82.546  52.426  1.00  0.00            
ATOM   1153  C1  CHO   184     125.798  82.996  55.826  1.00  0.00           C
ATOM   1154  C2  CHO   184     125.398  84.896  59.026  1.00  0.00           C
ATOM   1155  ROH CHO   185      66.348  50.796  52.776  1.00  0.00            
ATOM   1156  R1  CHO   185      68.098  52.296  51.126  1.00  0.00            
ATOM   1157  R2  CHO   185      68.898  51.496  48.626  1.00  0.00            
ATOM   1158  R3  CHO   185      67.898  53.896  47.826  1.00  0.00            
ATOM   1159  R4  CHO   185      69.698  53.096  45.676  1.00  0.00            
ATOM   1160  R5  CHO   185      69.748  54.996  46.776  1.00  0.00            
ATOM   1161  C1  CHO   185      69.248  56.346  43.276  1.00  0.00           C
ATOM   1162  C2  CHO   185      72.498  55.896  42.526  1.00  0.00           C
ATOM   1163  ROH CHO   186     194.748 110.096  54.976  1.00  0.00            
ATOM   1164  R1  CHO   186     193.498 111.896  56.776  1.00  0.00            
ATOM   1165  R2  CHO   186     191.548 111.146  58.576  1.00  0.00            
ATOM   1166  R3  CHO   186     193.248 112.246  60.376  1.00  0.00            
ATOM   1167  R4  CHO   186     191.148 110.946  61.976  1.00  0.00            
ATOM   1168  R5  CHO   186     191.798 113.046  62.126  1.00  0.00            
ATOM   1169  C1  CHO   186     192.498 111.896  65.676  1.00  0.00           C
ATOM   1170  C2  CHO   186     189.998 112.546  68.526  1.00  0.00           C
ATOM   1171  ROH CHO   187     125.848 152.596  58.676  1.00  0.00            
ATOM   1172  R1  CHO   187     125.598 152.596  55.826  1.00  0.00            
ATOM   1173  R2  CHO   187     127.498 151.396  54.176  1.00  0.00            
ATOM   1174  R3  CHO   187     125.298 150.046  53.226  1.00  0.00            
ATOM   1175  R4  CHO   187     127.348 149.746  51.126  1.00  0.00            
ATOM   1176  R5  CHO   187     125.348 150.496  50.876  1.00  0.00            
ATOM   1177  C1  CHO   187     125.248 147.546  48.476  1.00  0.00           C
ATOM   1178  C2  CHO   187     127.548 145.946  45.026  1.00  0.00           C
ATOM   1179  ROH CHO   188     104.398  63.896  34.976  1.00  0.00            
ATOM   1180  R1  CHO   188     105.398  64.696  32.476  1.00  0.00            
ATOM   1181  R2  CHO   188     105.798  62.896  30.376  1.00  0.00            
ATOM   1182  R3  CHO   188     104.198  64.646  29.026  1.00  0.00            
ATOM   1183  R4  CHO   188     106.598  64.296  27.326  1.00  0.00            
ATOM   1184  R5  CHO   188     105.748  66.196  28.026  1.00  0.00            
ATOM   1185  C1  CHO   188     105.548  66.746  24.276  1.00  0.00           C
ATOM   1186  C2  CHO   188     107.648  68.496  22.326  1.00  0.00           C
ATOM   1187  ROH CHO   189     188.348 211.146  38.326  1.00  0.00            
ATOM   1188  R1  CHO   189     188.248 213.046  40.426  1.00  0.00            
ATOM   1189  R2  CHO   189     186.898 212.596  42.776  1.00  0.00            
ATOM   1190  R3  CHO   189     189.298 213.246  43.876  1.00  0.00            
ATOM   1191  R4  CHO   189     187.398 213.296  46.126  1.00  0.00            
ATOM   1192  R5  CHO   189     188.748 214.896  45.526  1.00  0.00            
ATOM   1193  C1  CHO   189     189.948 214.346  49.126  1.00  0.00           C
ATOM   1194  C2  CHO   189     188.898 215.946  52.026  1.00  0.00           C
ATOM   1195  ROH CHO   190      26.548 202.846  52.226  1.00  0.00            
ATOM   1196  R1  CHO   190      25.348 200.496  51.176  1.00  0.00            
ATOM   1197  R2  CHO   190      24.148 200.446  48.676  1.00  0.00            
ATOM   1198  R3  CHO   190      25.848 198.346  48.276  1.00  0.00            
ATOM   1199  R4  CHO   190      23.398 197.646  46.826  1.00  0.00            
ATOM   1200  R5  CHO   190      24.448 196.446  48.326  1.00  0.00            
ATOM   1201  C1  CHO   190      24.548 194.046  45.376  1.00  0.00           C
ATOM   1202  C2  CHO   190      22.998 190.346  45.126  1.00  0.00           C
ATOM   1203  ROH CHO   191     129.948 221.746  29.176  1.00  0.00            
ATOM   1204  R1  CHO   191     130.098 221.646  32.026  1.00  0.00            
ATOM   1205  R2  CHO   191     128.998 219.546  33.476  1.00  0.00            
ATOM   1206  R3  CHO   191     131.548 219.346  34.476  1.00  0.00            
ATOM   1207  R4  CHO   191     129.798 219.496  36.826  1.00  0.00            
ATOM   1208  R5  CHO   191     131.498 220.796  36.376  1.00  0.00            
ATOM   1209  C1  CHO   191     132.648 219.296  39.726  1.00  0.00           C
ATOM   1210  C2  CHO   191     135.048 221.196  41.176  1.00  0.00           C
ATOM   1211  ROH CHO   192     183.398 170.046  69.776  1.00  0.00            
ATOM   1212  R1  CHO   192     185.148 169.396  67.626  1.00  0.00            
ATOM   1213  R2  CHO   192     184.198 168.296  65.226  1.00  0.00            
ATOM   1214  R3  CHO   192     185.498 170.446  64.126  1.00  0.00            
ATOM   1215  R4  CHO   192     186.598 168.096  62.726  1.00  0.00            
ATOM   1216  R5  CHO   192     187.748 169.646  63.776  1.00  0.00            
ATOM   1217  C1  CHO   192     189.198 169.946  60.226  1.00  0.00           C
ATOM   1218  C2  CHO   192     192.998 170.296  59.326  1.00  0.00           C
ATOM   1219  ROH CHO   193      59.298 164.046  41.376  1.00  0.00            
ATOM   1220  R1  CHO   193      61.048 164.596  39.226  1.00  0.00            
ATOM   1221  R2  CHO   193      62.648 162.696  38.076  1.00  0.00            
ATOM   1222  R3  CHO   193      61.448 163.596  35.776  1.00  0.00            
ATOM   1223  R4  CHO   193      63.998 162.396  34.876  1.00  0.00            
ATOM   1224  R5  CHO   193      63.248 164.396  34.476  1.00  0.00            
ATOM   1225  C1  CHO   193      63.698 163.046  30.926  1.00  0.00           C
ATOM   1226  C2  CHO   193      64.398 162.796  27.376  1.00  0.00           C
ATOM   1227  ROH CHO   194     170.098  88.196  48.826  1.00  0.00            
ATOM   1228  R1  CHO   194     169.098  87.446  51.326  1.00  0.00            
ATOM   1229  R2  CHO   194     170.648  87.346  53.576  1.00  0.00            
ATOM   1230  R3  CHO   194     168.798  88.996  54.626  1.00  0.00            
ATOM   1231  R4  CHO   194     170.048  87.796  56.976  1.00  0.00            
ATOM   1232  R5  CHO   194     167.898  87.846  56.526  1.00  0.00            
ATOM   1233  C1  CHO   194     167.898  89.596  59.876  1.00  0.00           C
ATOM   1234  C2  CHO   194     167.898  89.796  63.376  1.00  0.00           C
ATOM   1235  ROH CHO   195     127.098 209.496  39.976  1.00  0.00            
ATOM   1236  R1  CHO   195     127.898 210.146  42.626  1.00  0.00            
ATOM   1237  R2  CHO   195     126.298 209.596  44.826  1.00  0.00            
ATOM   1238  R3  CHO   195     128.548 208.346  45.726  1.00  0.00            
ATOM   1239  R4  CHO   195     127.648 209.946  47.976  1.00  0.00            
ATOM   1240  R5  CHO   195     129.598 209.996  47.076  1.00  0.00            
ATOM   1241  C1  CHO   195     130.498 209.046  50.676  1.00  0.00           C
ATOM   1242  C2  CHO   195     128.048 210.646  54.176  1.00  0.00           C
ATOM   1243  ROH CHO   196     140.848 213.996  43.576  1.00  0.00            
ATOM   1244  R1  CHO   196     140.848 214.696  40.826  1.00  0.00            
ATOM   1245  R2  CHO   196     142.298 213.246  38.976  1.00  0.00            
ATOM   1246  R3  CHO   196     139.898 213.046  37.726  1.00  0.00            
ATOM   1247  R4  CHO   196     141.848 213.196  35.526  1.00  0.00            
ATOM   1248  R5  CHO   196     140.048 214.446  35.826  1.00  0.00            
ATOM   1249  C1  CHO   196     139.298 212.996  32.376  1.00  0.00           C
ATOM   1250  C2  CHO   196     138.498 212.846  28.826  1.00  0.00           C
ATOM   1251  ROH CHO   197      47.698 203.746  49.426  1.00  0.00            
ATOM   1252  R1  CHO   197      49.898 205.246  50.376  1.00  0.00            
ATOM   1253  R2  CHO   197      49.598 207.246  52.326  1.00  0.00            
ATOM   1254  R3  CHO   197      51.548 205.846  53.576  1.00  0.00            
ATOM   1255  R4  CHO   197      51.598 208.496  54.826  1.00  0.00            
ATOM   1256  R5  CHO   197      53.298 207.446  53.976  1.00  0.00            
ATOM   1257  C1  CHO   197      54.598 207.846  57.526  1.00  0.00           C
ATOM   1258  C2  CHO   197      56.498 209.546  59.776  1.00  0.00           C
ATOM   1259  ROH CHO   198       1.498  96.296  45.976  1.00  0.00            
ATOM   1260  R1  CHO   198       2.398  96.796  48.626  1.00  0.00            
ATOM   1261  R2  CHO   198       0.648  96.846  50.776  1.00  0.00            
ATOM   1262  R3  CHO   198       2.398  94.996  51.776  1.00  0.00            
ATOM   1263  R4  CHO   198       1.098  96.146  54.126  1.00  0.00            
ATOM   1264  R5  CHO   198       3.248  96.046  53.776  1.00  0.00            
ATOM   1265  C1  CHO   198       2.998  94.046  57.026  1.00  0.00           C
ATOM   1266  C2  CHO   198       2.698  95.696  60.826  1.00  0.00           C
ATOM   1267  ROH CHO   199     151.748 191.696  61.226  1.00  0.00            
ATOM   1268  R1  CHO   199     152.948 191.296  58.726  1.00  0.00            
ATOM   1269  R2  CHO   199     155.698 191.246  58.376  1.00  0.00            
ATOM   1270  R3  CHO   199     155.198 188.846  57.226  1.00  0.00            
ATOM   1271  R4  CHO   199     158.098 189.196  56.976  1.00  0.00            
ATOM   1272  R5  CHO   199     156.748 188.746  55.376  1.00  0.00            
ATOM   1273  C1  CHO   199     159.098 185.746  55.126  1.00  0.00           C
ATOM   1274  C2  CHO   199     162.198 183.246  54.226  1.00  0.00           C
ATOM   1275  ROH CHO   200     223.648  81.296  63.826  1.00  0.00            
ATOM   1276  R1  CHO   200     222.098  80.896  61.476  1.00  0.00            
ATOM   1277  R2  CHO   200     222.798  81.996  59.026  1.00  0.00            
ATOM   1278  R3  CHO   200     222.648  79.446  58.176  1.00  0.00            
ATOM   1279  R4  CHO   200     223.298  80.946  55.776  1.00  0.00            
ATOM   1280  R5  CHO   200     221.598  79.596  56.026  1.00  0.00            
ATOM   1281  C1  CHO   200     223.398  77.946  53.076  1.00  0.00           C
ATOM   1282  C2  CHO   200     221.998  78.546  49.776  1.00  0.00           C
ATOM   1283  ROH CHO   201     157.498 114.346  50.526  1.00  0.00            
ATOM   1284  R1  CHO   201     156.648 114.446  53.226  1.00  0.00            
ATOM   1285  R2  CHO   201     155.148 112.396  54.376  1.00  0.00            
ATOM   1286  R3  CHO   201     157.148 112.396  56.226  1.00  0.00            
ATOM   1287  R4  CHO   201     154.698 112.296  57.776  1.00  0.00            
ATOM   1288  R5  CHO   201     156.298 113.696  58.026  1.00  0.00            
ATOM   1289  C1  CHO   201     156.298 112.196  61.526  1.00  0.00           C
ATOM   1290  C2  CHO   201     159.098 109.796  65.276  1.00  0.00           C
ATOM   1291  ROH CHO   202     105.848 128.246  42.976  1.00  0.00            
ATOM   1292  R1  CHO   202     106.848 127.396  40.426  1.00  0.00            
ATOM   1293  R2  CHO   202     105.148 126.846  38.326  1.00  0.00            
ATOM   1294  R3  CHO   202     106.748 128.646  37.026  1.00  0.00            
ATOM   1295  R4  CHO   202     105.398 127.146  34.876  1.00  0.00            
ATOM   1296  R5  CHO   202     107.548 127.496  35.126  1.00  0.00            
ATOM   1297  C1  CHO   202     106.998 129.046  31.676  1.00  0.00           C
ATOM   1298  C2  CHO   202     108.798 130.146  28.676  1.00  0.00           C
ATOM   1299  ROH CHO   203       2.698 199.346  37.126  1.00  0.00            
ATOM   1300  R1  CHO   203       1.748 198.346  39.576  1.00  0.00            
ATOM   1301  R2  CHO   203       3.348 196.746  41.226  1.00  0.00            
ATOM   1302  R3  CHO   203       2.648 198.596  43.076  1.00  0.00            
ATOM   1303  R4  CHO   203       3.348 196.196  44.626  1.00  0.00            
ATOM   1304  R5  CHO   203       1.498 197.346  44.776  1.00  0.00            
ATOM   1305  C1  CHO   203       2.698 197.646  48.376  1.00  0.00           C
ATOM   1306  C2  CHO   203       1.448 198.196  50.926  1.00  0.00           C
ATOM   1307  ROH CHO   204      72.548 114.596  29.376  1.00  0.00            
ATOM   1308  R1  CHO   204      73.248 113.446  31.876  1.00  0.00            
ATOM   1309  R2  CHO   204      75.748 113.696  32.976  1.00  0.00            
ATOM   1310  R3  CHO   204      74.348 114.596  35.126  1.00  0.00            
ATOM   1311  R4  CHO   204      76.948 113.846  36.226  1.00  0.00            
ATOM   1312  R5  CHO   204      74.998 113.146  36.926  1.00  0.00            
ATOM   1313  C1  CHO   204      76.298 114.746  40.126  1.00  0.00           C
ATOM   1314  C2  CHO   204      79.698 114.696  42.976  1.00  0.00           C
ATOM   1315  ROH CHO   205     107.698 102.396  43.126  1.00  0.00            
ATOM   1316  R1  CHO   205     108.648 104.196  41.176  1.00  0.00            
ATOM   1317  R2  CHO   205     110.748 103.546  39.426  1.00  0.00            
ATOM   1318  R3  CHO   205     108.898 104.246  37.526  1.00  0.00            
ATOM   1319  R4  CHO   205     111.498 104.346  36.176  1.00  0.00            
ATOM   1320  R5  CHO   205     110.048 105.946  36.276  1.00  0.00            
ATOM   1321  C1  CHO   205     110.248 105.446  32.476  1.00  0.00           C
ATOM   1322  C2  CHO   205     110.648 106.046  28.826  1.00  0.00           C
ATOM   1323  ROH CHO   206     210.998  25.846  35.276  1.00  0.00            
ATOM   1324  R1  CHO   206     209.998  25.946  37.926  1.00  0.00            
ATOM   1325  R2  CHO   206     208.998  23.746  39.276  1.00  0.00            
ATOM   1326  R3  CHO   206     210.798  24.496  41.176  1.00  0.00            
ATOM   1327  R4  CHO   206     208.798  22.946  42.626  1.00  0.00            
ATOM   1328  R5  CHO   206     209.498  24.996  43.076  1.00  0.00            
ATOM   1329  C1  CHO   206     210.348  23.196  46.376  1.00  0.00           C
ATOM   1330  C2  CHO   206     208.798  24.146  49.676  1.00  0.00           C
ATOM   1331  ROH CHO   207     162.898  61.246  46.276  1.00  0.00            
ATOM   1332  R1  CHO   207     161.898  60.796  48.876  1.00  0.00            
ATOM   1333  R2  CHO   207     163.548  60.646  51.076  1.00  0.00            
ATOM   1334  R3  CHO   207     161.948  62.596  52.026  1.00  0.00            
ATOM   1335  R4  CHO   207     162.698  61.046  54.426  1.00  0.00            
ATOM   1336  R5  CHO   207     160.698  61.546  53.776  1.00  0.00            
ATOM   1337  C1  CHO   207     160.698  63.146  57.276  1.00  0.00           C
ATOM   1338  C2  CHO   207     162.448  60.796  59.176  1.00  0.00           C
ATOM   1339  ROH CHO   208     136.448  95.696  63.826  1.00  0.00            
ATOM   1340  R1  CHO   208     135.648  97.196  61.526  1.00  0.00            
ATOM   1341  R2  CHO   208     136.448  96.496  58.976  1.00  0.00            
ATOM   1342  R3  CHO   208     133.798  96.546  58.476  1.00  0.00            
ATOM   1343  R4  CHO   208     135.048  96.346  55.826  1.00  0.00            
ATOM   1344  R5  CHO   208     133.598  97.846  56.476  1.00  0.00            
ATOM   1345  C1  CHO   208     131.698  96.296  53.526  1.00  0.00           C
ATOM   1346  C2  CHO   208     132.848  99.196  51.176  1.00  0.00           C
ATOM   1347  ROH CHO   209     224.148 186.346  56.376  1.00  0.00            
ATOM   1348  R1  CHO   209     222.798 185.246  54.176  1.00  0.00            
ATOM   1349  R2  CHO   209     220.198 185.946  53.526  1.00  0.00            
ATOM   1350  R3  CHO   209     221.248 186.496  51.126  1.00  0.00            
ATOM   1351  R4  CHO   209     218.448 185.846  50.526  1.00  0.00            
ATOM   1352  R5  CHO   209     220.248 184.946  49.626  1.00  0.00            
ATOM   1353  C1  CHO   209     218.498 186.296  46.526  1.00  0.00           C
ATOM   1354  C2  CHO   209     218.548 186.896  42.476  1.00  0.00           C
ATOM   1355  ROH CHO   210     186.098  15.346  65.526  1.00  0.00            
ATOM   1356  R1  CHO   210     185.248  14.696  62.876  1.00  0.00            
ATOM   1357  R2  CHO   210     186.698  15.346  60.626  1.00  0.00            
ATOM   1358  R3  CHO   210     186.448  12.696  60.076  1.00  0.00            
ATOM   1359  R4  CHO   210     186.298  13.996  57.476  1.00  0.00            
ATOM   1360  R5  CHO   210     184.848  12.596  58.326  1.00  0.00            
ATOM   1361  C1  CHO   210     185.798  10.746  55.126  1.00  0.00           C
ATOM   1362  C2  CHO   210     185.498   9.346  51.576  1.00  0.00           C
ATOM   1363  ROH CHO   211     116.048  28.746  28.426  1.00  0.00            
ATOM   1364  R1  CHO   211     114.798  28.796  30.976  1.00  0.00            
ATOM   1365  R2  CHO   211     113.698  26.546  32.076  1.00  0.00            
ATOM   1366  R3  CHO   211     115.298  27.146  34.176  1.00  0.00            
ATOM   1367  R4  CHO   211     113.048  25.696  35.376  1.00  0.00            
ATOM   1368  R5  CHO   211     113.798  27.646  35.976  1.00  0.00            
ATOM   1369  C1  CHO   211     114.198  25.796  39.276  1.00  0.00           C
ATOM   1370  C2  CHO   211     113.448  25.996  42.626  1.00  0.00           C
ATOM   1371  ROH CHO   212      94.598  82.346  36.576  1.00  0.00            
ATOM   1372  R1  CHO   212      93.698  83.546  34.176  1.00  0.00            
ATOM   1373  R2  CHO   212      95.298  83.846  31.976  1.00  0.00            
ATOM   1374  R3  CHO   212      93.198  82.546  30.726  1.00  0.00            
ATOM   1375  R4  CHO   212      94.598  83.946  28.576  1.00  0.00            
ATOM   1376  R5  CHO   212      92.498  84.096  29.026  1.00  0.00            
ATOM   1377  C1  CHO   212      92.248  82.796  25.476  1.00  0.00           C
ATOM   1378  C2  CHO   212      92.048  83.346  22.376  1.00  0.00           C
ATOM   1379  ROH CHO   213     103.148  93.496  49.626  1.00  0.00            
ATOM   1380  R1  CHO   213     105.198  92.096  51.026  1.00  0.00            
ATOM   1381  R2  CHO   213     107.548  91.296  49.826  1.00  0.00            
ATOM   1382  R3  CHO   213     108.698  92.696  51.876  1.00  0.00            
ATOM   1383  R4  CHO   213     110.898  91.196  50.676  1.00  0.00            
ATOM   1384  R5  CHO   213     110.298  91.196  52.776  1.00  0.00            
ATOM   1385  C1  CHO   213     113.898  92.396  53.076  1.00  0.00           C
ATOM   1386  C2  CHO   213     114.798  90.896  55.776  1.00  0.00           C
ATOM   1387  ROH CHO   214     226.798 203.296  71.326  1.00  0.00            
ATOM   1388  R1  CHO   214     226.648 203.396  68.476  1.00  0.00            
ATOM   1389  R2  CHO   214     228.348 201.996  66.826  1.00  0.00            
ATOM   1390  R3  CHO   214     226.048 201.046  65.776  1.00  0.00            
ATOM   1391  R4  CHO   214     228.098 200.196  63.876  1.00  0.00            
ATOM   1392  R5  CHO   214     226.298 201.346  63.426  1.00  0.00            
ATOM   1393  C1  CHO   214     225.798 198.296  61.176  1.00  0.00           C
ATOM   1394  C2  CHO   214     225.348 197.296  57.176  1.00  0.00           C
ATOM   1395  ROH CHO   215      67.298 158.396  44.926  1.00  0.00            
ATOM   1396  R1  CHO   215      66.798 158.346  47.676  1.00  0.00            
ATOM   1397  R2  CHO   215      68.448 157.046  49.476  1.00  0.00            
ATOM   1398  R3  CHO   215      68.448 159.446  50.726  1.00  0.00            
ATOM   1399  R4  CHO   215      68.498 157.496  52.926  1.00  0.00            
ATOM   1400  R5  CHO   215      67.048 159.146  52.676  1.00  0.00            
ATOM   1401  C1  CHO   215      68.498 160.046  56.076  1.00  0.00           C
ATOM   1402  C2  CHO   215      67.248 163.496  57.676  1.00  0.00           C
ATOM   1403  ROH CHO   216      11.398 201.946  33.226  1.00  0.00            
ATOM   1404  R1  CHO   216      11.398 201.296  35.976  1.00  0.00            
ATOM   1405  R2  CHO   216      12.898 202.646  37.826  1.00  0.00            
ATOM   1406  R3  CHO   216      10.498 202.946  39.076  1.00  0.00            
ATOM   1407  R4  CHO   216      12.498 203.496  41.176  1.00  0.00            
ATOM   1408  R5  CHO   216      10.898 202.046  41.276  1.00  0.00            
ATOM   1409  C1  CHO   216       9.998 204.246  44.276  1.00  0.00           C
ATOM   1410  C2  CHO   216       7.848 206.596  46.926  1.00  0.00           C
ATOM   1411  ROH CHO   217      49.798  69.846  42.426  1.00  0.00            
ATOM   1412  R1  CHO   217      49.198  71.896  44.276  1.00  0.00            
ATOM   1413  R2  CHO   217      49.148  71.496  46.976  1.00  0.00            
ATOM   1414  R3  CHO   217      50.948  73.546  47.026  1.00  0.00            
ATOM   1415  R4  CHO   217      50.098  73.246  49.826  1.00  0.00            
ATOM   1416  R5  CHO   217      50.048  75.096  48.626  1.00  0.00            
ATOM   1417  C1  CHO   217      52.298  76.246  51.476  1.00  0.00           C
ATOM   1418  C2  CHO   217      53.648  78.496  54.176  1.00  0.00           C
ATOM   1419  ROH CHO   218      39.248  34.446  45.326  1.00  0.00            
ATOM   1420  R1  CHO   218      38.098  34.346  47.926  1.00  0.00            
ATOM   1421  R2  CHO   218      39.498  33.696  50.176  1.00  0.00            
ATOM   1422  R3  CHO   218      38.598  36.096  51.076  1.00  0.00            
ATOM   1423  R4  CHO   218      39.498  34.646  53.476  1.00  0.00            
ATOM   1424  R5  CHO   218      37.548  35.546  53.176  1.00  0.00            
ATOM   1425  C1  CHO   218      38.698  37.446  56.276  1.00  0.00           C
ATOM   1426  C2  CHO   218      39.598  38.196  59.426  1.00  0.00           C
ATOM   1427  ROH CHO   219     123.248 207.546  40.276  1.00  0.00            
ATOM   1428  R1  CHO   219     122.998 206.696  37.576  1.00  0.00            
ATOM   1429  R2  CHO   219     121.948 204.246  36.876  1.00  0.00            
ATOM   1430  R3  CHO   219     120.298 205.746  35.326  1.00  0.00            
ATOM   1431  R4  CHO   219     119.998 203.046  34.276  1.00  0.00            
ATOM   1432  R5  CHO   219     120.548 204.846  33.126  1.00  0.00            
ATOM   1433  C1  CHO   219     117.398 203.796  31.326  1.00  0.00           C
ATOM   1434  C2  CHO   219     117.648 201.496  27.426  1.00  0.00           C
ATOM   1435  ROH CHO   220     125.898 187.596  55.976  1.00  0.00            
ATOM   1436  R1  CHO   220     126.848 187.296  53.326  1.00  0.00            
ATOM   1437  R2  CHO   220     127.648 184.846  52.326  1.00  0.00            
ATOM   1438  R3  CHO   220     125.848 185.446  50.376  1.00  0.00            
ATOM   1439  R4  CHO   220     127.748 183.646  49.076  1.00  0.00            
ATOM   1440  R5  CHO   220     127.148 185.596  48.376  1.00  0.00            
ATOM   1441  C1  CHO   220     126.098 183.446  45.376  1.00  0.00           C
ATOM   1442  C2  CHO   220     125.148 185.346  42.326  1.00  0.00           C
ATOM   1443  ROH CHO   221     142.348  88.496  48.326  1.00  0.00            
ATOM   1444  R1  CHO   221     143.698  89.396  50.676  1.00  0.00            
ATOM   1445  R2  CHO   221     142.398  90.646  52.726  1.00  0.00            
ATOM   1446  R3  CHO   221     143.548  88.696  54.226  1.00  0.00            
ATOM   1447  R4  CHO   221     142.798  90.796  56.176  1.00  0.00            
ATOM   1448  R5  CHO   221     144.798  89.896  55.926  1.00  0.00            
ATOM   1449  C1  CHO   221     144.148  89.046  59.576  1.00  0.00           C
ATOM   1450  C2  CHO   221     145.648  90.546  62.526  1.00  0.00           C
ATOM   1451  ROH CHO   222     227.798 127.396  61.976  1.00  0.00            
ATOM   1452  R1  CHO   222     226.198 129.246  60.526  1.00  0.00            
ATOM   1453  R2  CHO   222     226.748 129.996  57.926  1.00  0.00            
ATOM   1454  R3  CHO   222     224.198 129.146  57.526  1.00  0.00            
ATOM   1455  R4  CHO   222     224.498 131.546  55.876  1.00  0.00            
ATOM   1456  R5  CHO   222     222.948 131.196  57.376  1.00  0.00            
ATOM   1457  C1  CHO   222     220.748 131.746  54.276  1.00  0.00           C
ATOM   1458  C2  CHO   222     217.348 131.796  51.226  1.00  0.00           C
ATOM   1459  ROH CHO   223      84.348  23.596  25.376  1.00  0.00            
ATOM   1460  R1  CHO   223      83.848  21.896  27.526  1.00  0.00            
ATOM   1461  R2  CHO   223      85.648  21.446  29.576  1.00  0.00            
ATOM   1462  R3  CHO   223      83.598  22.196  31.126  1.00  0.00            
ATOM   1463  R4  CHO   223      85.448  20.846  32.926  1.00  0.00            
ATOM   1464  R5  CHO   223      83.348  20.346  32.676  1.00  0.00            
ATOM   1465  C1  CHO   223      83.398  21.196  36.426  1.00  0.00           C
ATOM   1466  C2  CHO   223      80.698  21.796  39.026  1.00  0.00           C
ATOM   1467  ROH CHO   224     169.348 182.746  40.726  1.00  0.00            
ATOM   1468  R1  CHO   224     171.598 182.646  42.476  1.00  0.00            
ATOM   1469  R2  CHO   224     174.048 181.696  41.676  1.00  0.00            
ATOM   1470  R3  CHO   224     174.898 184.146  42.576  1.00  0.00            
ATOM   1471  R4  CHO   224     177.348 182.446  42.476  1.00  0.00            
ATOM   1472  R5  CHO   224     176.598 183.596  44.226  1.00  0.00            
ATOM   1473  C1  CHO   224     180.048 185.196  43.776  1.00  0.00           C
ATOM   1474  C2  CHO   224     183.398 186.396  43.626  1.00  0.00           C
ATOM   1475  ROH CHO   225     163.148 169.046  35.726  1.00  0.00            
ATOM   1476  R1  CHO   225     163.048 168.746  38.576  1.00  0.00            
ATOM   1477  R2  CHO   225     163.548 170.796  40.326  1.00  0.00            
ATOM   1478  R3  CHO   225     161.148 170.096  41.326  1.00  0.00            
ATOM   1479  R4  CHO   225     162.448 171.596  43.476  1.00  0.00            
ATOM   1480  R5  CHO   225     161.598 169.596  43.626  1.00  0.00            
ATOM   1481  C1  CHO   225     159.498 171.396  46.276  1.00  0.00           C
ATOM   1482  C2  CHO   225     157.948 170.996  48.976  1.00  0.00           C
ATOM   1483  ROH CHO   226     204.298  53.146  66.226  1.00  0.00            
ATOM   1484  R1  CHO   226     205.298  51.296  64.376  1.00  0.00            
ATOM   1485  R2  CHO   226     203.698  49.496  63.026  1.00  0.00            
ATOM   1486  R3  CHO   226     204.898  50.596  60.826  1.00  0.00            
ATOM   1487  R4  CHO   226     203.398  48.296  59.776  1.00  0.00            
ATOM   1488  R5  CHO   226     205.498  48.746  59.476  1.00  0.00            
ATOM   1489  C1  CHO   226     204.298  48.596  55.876  1.00  0.00           C
ATOM   1490  C2  CHO   226     201.798  45.896  55.176  1.00  0.00           C
ATOM   1491  ROH CHO   227     192.298  34.746  35.776  1.00  0.00            
ATOM   1492  R1  CHO   227     191.098  34.696  38.326  1.00  0.00            
ATOM   1493  R2  CHO   227     192.498  34.196  40.626  1.00  0.00            
ATOM   1494  R3  CHO   227     191.448  36.546  41.426  1.00  0.00            
ATOM   1495  R4  CHO   227     191.998  35.096  43.926  1.00  0.00            
ATOM   1496  R5  CHO   227     190.098  35.996  43.326  1.00  0.00            
ATOM   1497  C1  CHO   227     190.698  37.846  46.576  1.00  0.00           C
ATOM   1498  C2  CHO   227     192.698  38.096  50.376  1.00  0.00           C
ATOM   1499  ROH CHO   228       3.498 116.346  50.726  1.00  0.00            
ATOM   1500  R1  CHO   228       3.898 115.246  53.276  1.00  0.00            
ATOM   1501  R2  CHO   228       6.448 114.946  54.376  1.00  0.00            
ATOM   1502  R3  CHO   228       5.348 116.346  56.426  1.00  0.00            
ATOM   1503  R4  CHO   228       6.998 114.296  57.726  1.00  0.00            
ATOM   1504  R5  CHO   228       4.898 114.696  58.126  1.00  0.00            
ATOM   1505  C1  CHO   228       6.348 115.246  61.626  1.00  0.00           C
ATOM   1506  C2  CHO   228       5.398 116.846  65.326  1.00  0.00           C
ATOM   1507  ROH CHO   229      32.348 178.496  39.076  1.00  0.00            
ATOM   1508  R1  CHO   229      31.248 177.246  36.826  1.00  0.00            
ATOM   1509  R2  CHO   229      32.698 175.596  35.176  1.00  0.00            
ATOM   1510  R3  CHO   229      30.748 173.796  35.676  1.00  0.00            
ATOM   1511  R4  CHO   229      31.448 173.296  32.926  1.00  0.00            
ATOM   1512  R5  CHO   229      29.448 173.696  33.676  1.00  0.00            
ATOM   1513  C1  CHO   229      28.848 170.296  32.076  1.00  0.00           C
ATOM   1514  C2  CHO   229      25.498 167.346  31.226  1.00  0.00           C
ATOM   1515  ROH CHO   230     217.598  68.146  67.976  1.00  0.00            
ATOM   1516  R1  CHO   230     219.748  68.046  66.126  1.00  0.00            
ATOM   1517  R2  CHO   230     221.298  65.746  65.726  1.00  0.00            
ATOM   1518  R3  CHO   230     220.598  66.146  63.126  1.00  0.00            
ATOM   1519  R4  CHO   230     222.398  63.846  63.026  1.00  0.00            
ATOM   1520  R5  CHO   230     222.598  65.696  61.876  1.00  0.00            
ATOM   1521  C1  CHO   230     222.398  63.146  59.076  1.00  0.00           C
ATOM   1522  C2  CHO   230     223.198  63.696  55.126  1.00  0.00           C
ATOM   1523  ROH CHO   231     117.348 228.446  50.076  1.00  0.00            
ATOM   1524  R1  CHO   231     115.048 226.796  50.126  1.00  0.00            
ATOM   1525  R2  CHO   231     115.148 224.046  49.976  1.00  0.00            
ATOM   1526  R3  CHO   231     113.698 224.196  52.276  1.00  0.00            
ATOM   1527  R4  CHO   231     113.748 221.346  51.576  1.00  0.00            
ATOM   1528  R5  CHO   231     111.998 222.546  51.976  1.00  0.00            
ATOM   1529  C1  CHO   231     111.598 219.896  54.676  1.00  0.00           C
ATOM   1530  C2  CHO   231     109.498 217.146  56.376  1.00  0.00           C
ATOM   1531  ROH CHO   232     134.148 108.696  61.626  1.00  0.00            
ATOM   1532  R1  CHO   232     134.398 107.496  59.126  1.00  0.00            
ATOM   1533  R2  CHO   232     132.998 108.296  56.876  1.00  0.00            
ATOM   1534  R3  CHO   232     135.448 108.496  55.776  1.00  0.00            
ATOM   1535  R4  CHO   232     133.598 108.896  53.526  1.00  0.00            
ATOM   1536  R5  CHO   232     135.248 107.446  53.626  1.00  0.00            
ATOM   1537  C1  CHO   232     136.248 109.446  50.526  1.00  0.00           C
ATOM   1538  C2  CHO   232     136.598 112.446  48.526  1.00  0.00           C
ATOM   1539  ROH CHO   233     214.198 105.046  48.626  1.00  0.00            
ATOM   1540  R1  CHO   233     215.648 105.446  46.226  1.00  0.00            
ATOM   1541  R2  CHO   233     216.498 103.296  44.626  1.00  0.00            
ATOM   1542  R3  CHO   233     215.198 104.696  42.726  1.00  0.00            
ATOM   1543  R4  CHO   233     217.498 103.496  41.326  1.00  0.00            
ATOM   1544  R5  CHO   233     216.948 105.596  41.326  1.00  0.00            
ATOM   1545  C1  CHO   233     216.848 104.846  37.576  1.00  0.00           C
ATOM   1546  C2  CHO   233     215.848 103.646  33.476  1.00  0.00           C
ATOM   1547  ROH CHO   234     197.998  83.946  66.876  1.00  0.00            
ATOM   1548  R1  CHO   234     196.548  84.196  64.476  1.00  0.00            
ATOM   1549  R2  CHO   234     195.148  86.496  63.826  1.00  0.00            
ATOM   1550  R3  CHO   234     196.648  86.396  61.576  1.00  0.00            
ATOM   1551  R4  CHO   234     194.198  87.796  60.776  1.00  0.00            
ATOM   1552  R5  CHO   234     195.048  86.046  59.826  1.00  0.00            
ATOM   1553  C1  CHO   234     195.048  88.496  56.876  1.00  0.00           C
ATOM   1554  C2  CHO   234     192.848  86.246  54.126  1.00  0.00           C
ATOM   1555  ROH CHO   235      14.048 160.746  33.326  1.00  0.00            
ATOM   1556  R1  CHO   235      14.148 161.996  35.876  1.00  0.00            
ATOM   1557  R2  CHO   235      15.248 160.746  38.076  1.00  0.00            
ATOM   1558  R3  CHO   235      16.798 162.996  38.176  1.00  0.00            
ATOM   1559  R4  CHO   235      16.648 162.096  40.976  1.00  0.00            
ATOM   1560  R5  CHO   235      16.148 164.096  40.226  1.00  0.00            
ATOM   1561  C1  CHO   235      18.848 164.996  42.726  1.00  0.00           C
ATOM   1562  C2  CHO   235      17.948 163.296  46.426  1.00  0.00           C
ATOM   1563  ROH CHO   236     188.648 141.496  57.876  1.00  0.00            
ATOM   1564  R1  CHO   236     189.098 141.696  60.676  1.00  0.00            
ATOM   1565  R2  CHO   236     187.348 142.996  62.376  1.00  0.00            
ATOM   1566  R3  CHO   236     187.348 140.646  63.676  1.00  0.00            
ATOM   1567  R4  CHO   236     186.748 142.646  65.726  1.00  0.00            
ATOM   1568  R5  CHO   236     188.348 141.146  65.826  1.00  0.00            
ATOM   1569  C1  CHO   236     186.398 140.196  68.976  1.00  0.00           C
ATOM   1570  C2  CHO   236     185.448 142.596  71.576  1.00  0.00           C
ATOM   1571  ROH CHO   237      78.298 167.496  39.776  1.00  0.00            
ATOM   1572  R1  CHO   237      76.248 165.546  39.476  1.00  0.00            
ATOM   1573  R2  CHO   237      74.848 165.246  37.126  1.00  0.00            
ATOM   1574  R3  CHO   237      75.648 162.646  37.376  1.00  0.00            
ATOM   1575  R4  CHO   237      73.298 162.546  35.626  1.00  0.00            
ATOM   1576  R5  CHO   237      73.548 161.396  37.476  1.00  0.00            
ATOM   1577  C1  CHO   237      73.098 158.546  34.976  1.00  0.00           C
ATOM   1578  C2  CHO   237      71.748 155.896  33.476  1.00  0.00           C
ATOM   1579  ROH CHO   238     105.048  52.846  36.626  1.00  0.00            
ATOM   1580  R1  CHO   238     106.598  52.346  34.326  1.00  0.00            
ATOM   1581  R2  CHO   238     105.648  50.746  32.276  1.00  0.00            
ATOM   1582  R3  CHO   238     106.198  52.896  30.726  1.00  0.00            
ATOM   1583  R4  CHO   238     106.498  50.646  28.876  1.00  0.00            
ATOM   1584  R5  CHO   238     107.948  52.196  29.276  1.00  0.00            
ATOM   1585  C1  CHO   238     107.498  52.646  25.526  1.00  0.00           C
ATOM   1586  C2  CHO   238     106.448  54.896  22.576  1.00  0.00           C
ATOM   1587  ROH CHO   239      91.698 189.546  35.176  1.00  0.00            
ATOM   1588  R1  CHO   239      91.748 191.296  32.976  1.00  0.00            
ATOM   1589  R2  CHO   239      93.898 191.496  31.276  1.00  0.00            
ATOM   1590  R3  CHO   239      91.998 190.996  29.376  1.00  0.00            
ATOM   1591  R4  CHO   239      94.348 191.996  27.876  1.00  0.00            
ATOM   1592  R5  CHO   239      92.298 192.796  27.776  1.00  0.00            
ATOM   1593  C1  CHO   239      92.798 191.846  24.126  1.00  0.00           C
ATOM   1594  C2  CHO   239      92.048 193.596  20.726  1.00  0.00           C
ATOM   1595  ROH CHO   240     141.298 208.296  38.076  1.00  0.00            
ATOM   1596  R1  CHO   240     139.998 208.946  35.676  1.00  0.00            
ATOM   1597  R2  CHO   240     141.248 208.746  33.226  1.00  0.00            
ATOM   1598  R3  CHO   240     139.148 207.196  32.626  1.00  0.00            
ATOM   1599  R4  CHO   240     139.798 208.546  30.076  1.00  0.00            
ATOM   1600  R5  CHO   240     137.848 208.496  31.076  1.00  0.00            
ATOM   1601  C1  CHO   240     136.948 206.896  27.726  1.00  0.00           C
ATOM   1602  C2  CHO   240     134.898 204.096  25.226  1.00  0.00           C
ATOM   1603  ROH CHO   241     144.948 115.596  51.826  1.00  0.00            
ATOM   1604  R1  CHO   241     143.498 115.196  54.276  1.00  0.00            
ATOM   1605  R2  CHO   241     143.998 113.046  55.926  1.00  0.00            
ATOM   1606  R3  CHO   241     144.348 114.996  57.826  1.00  0.00            
ATOM   1607  R4  CHO   241     142.398 113.146  59.026  1.00  0.00            
ATOM   1608  R5  CHO   241     142.148 115.296  58.776  1.00  0.00            
ATOM   1609  C1  CHO   241     141.798 115.046  62.526  1.00  0.00           C
ATOM   1610  C2  CHO   241     139.748 114.746  66.926  1.00  0.00           C
ATOM   1611  ROH CHO   242     132.398  72.096  40.776  1.00  0.00            
ATOM   1612  R1  CHO   242     131.348  72.596  38.176  1.00  0.00            
ATOM   1613  R2  CHO   242     132.148  74.696  36.626  1.00  0.00            
ATOM   1614  R3  CHO   242     132.698  72.796  34.826  1.00  0.00            
ATOM   1615  R4  CHO   242     132.598  75.296  33.276  1.00  0.00            
ATOM   1616  R5  CHO   242     131.448  73.446  32.876  1.00  0.00            
ATOM   1617  C1  CHO   242     133.398  73.796  29.576  1.00  0.00           C
ATOM   1618  C2  CHO   242     132.448  73.796  25.926  1.00  0.00           C
ATOM   1619  ROH CHO   243     181.398  90.446  66.176  1.00  0.00            
ATOM   1620  R1  CHO   243     179.798  89.446  64.076  1.00  0.00            
ATOM   1621  R2  CHO   243     179.448  90.796  61.676  1.00  0.00            
ATOM   1622  R3  CHO   243     180.348  88.446  60.626  1.00  0.00            
ATOM   1623  R4  CHO   243     179.348  89.946  58.326  1.00  0.00            
ATOM   1624  R5  CHO   243     178.748  87.946  58.876  1.00  0.00            
ATOM   1625  C1  CHO   243     180.098  87.296  55.376  1.00  0.00           C
ATOM   1626  C2  CHO   243     179.148  83.996  51.526  1.00  0.00           C
ATOM   1627  ROH CHO   244     183.898 105.246  47.026  1.00  0.00            
ATOM   1628  R1  CHO   244     184.648 104.446  44.376  1.00  0.00            
ATOM   1629  R2  CHO   244     183.348 105.346  42.126  1.00  0.00            
ATOM   1630  R3  CHO   244     185.898 106.046  41.376  1.00  0.00            
ATOM   1631  R4  CHO   244     184.398 105.696  38.876  1.00  0.00            
ATOM   1632  R5  CHO   244     186.298 104.746  39.426  1.00  0.00            
ATOM   1633  C1  CHO   244     187.398 106.546  36.226  1.00  0.00           C
ATOM   1634  C2  CHO   244     185.848 106.146  32.326  1.00  0.00           C
ATOM   1635  ROH CHO   245      79.898 100.496  41.726  1.00  0.00            
ATOM   1636  R1  CHO   245      80.548  99.146  39.326  1.00  0.00            
ATOM   1637  R2  CHO   245      78.798  99.046  37.176  1.00  0.00            
ATOM   1638  R3  CHO   245      80.948 100.046  35.826  1.00  0.00            
ATOM   1639  R4  CHO   245      79.098  99.096  33.726  1.00  0.00            
ATOM   1640  R5  CHO   245      81.198  98.546  33.926  1.00  0.00            
ATOM   1641  C1  CHO   245      81.298 100.046  30.426  1.00  0.00           C
ATOM   1642  C2  CHO   245      81.148  99.546  25.826  1.00  0.00           C
ATOM   1643  ROH CHO   246     228.548  17.046  64.726  1.00  0.00            
ATOM   1644  R1  CHO   246     228.298  16.796  61.926  1.00  0.00            
ATOM   1645  R2  CHO   246     226.298  15.246  60.726  1.00  0.00            
ATOM   1646  R3  CHO   246     225.748  17.596  59.426  1.00  0.00            
ATOM   1647  R4  CHO   246     226.098  15.546  57.326  1.00  0.00            
ATOM   1648  R5  CHO   246     227.148  17.496  57.476  1.00  0.00            
ATOM   1649  C1  CHO   246     225.498  17.896  54.076  1.00  0.00           C
ATOM   1650  C2  CHO   246     223.598  20.646  51.926  1.00  0.00           C
ATOM   1651  ROH CHO   247     126.298  83.796  22.526  1.00  0.00            
ATOM   1652  R1  CHO   247     125.048  82.096  24.426  1.00  0.00            
ATOM   1653  R2  CHO   247     126.448  80.896  26.476  1.00  0.00            
ATOM   1654  R3  CHO   247     124.498  82.096  28.026  1.00  0.00            
ATOM   1655  R4  CHO   247     126.098  80.546  29.926  1.00  0.00            
ATOM   1656  R5  CHO   247     123.948  80.446  29.676  1.00  0.00            
ATOM   1657  C1  CHO   247     124.148  81.446  33.326  1.00  0.00           C
ATOM   1658  C2  CHO   247     123.198  80.846  37.376  1.00  0.00           C
ATOM   1659  ROH CHO   248     143.748  75.896  60.376  1.00  0.00            
ATOM   1660  R1  CHO   248     143.298  74.296  58.126  1.00  0.00            
ATOM   1661  R2  CHO   248     141.698  75.096  56.026  1.00  0.00            
ATOM   1662  R3  CHO   248     143.898  74.546  54.526  1.00  0.00            
ATOM   1663  R4  CHO   248     141.648  74.296  52.676  1.00  0.00            
ATOM   1664  R5  CHO   248     143.148  72.796  53.076  1.00  0.00            
ATOM   1665  C1  CHO   248     143.698  73.296  49.326  1.00  0.00           C
ATOM   1666  C2  CHO   248     144.048  73.996  45.676  1.00  0.00           C
ATOM   1667  ROH CHO   249     217.398  40.696  52.026  1.00  0.00            
ATOM   1668  R1  CHO   249     215.248  41.246  53.826  1.00  0.00            
ATOM   1669  R2  CHO   249     213.998  39.296  55.276  1.00  0.00            
ATOM   1670  R3  CHO   249     214.648  40.946  57.376  1.00  0.00            
ATOM   1671  R4  CHO   249     212.848  38.896  58.526  1.00  0.00            
ATOM   1672  R5  CHO   249     212.598  41.096  58.626  1.00  0.00            
ATOM   1673  C1  CHO   249     212.748  40.246  62.376  1.00  0.00           C
ATOM   1674  C2  CHO   249     212.098  39.196  66.626  1.00  0.00           C
ATOM   1675  ROH CHO   250     158.748 181.796  58.026  1.00  0.00            
ATOM   1676  R1  CHO   250     160.998 182.146  59.676  1.00  0.00            
ATOM   1677  R2  CHO   250     160.848 182.196  62.426  1.00  0.00            
ATOM   1678  R3  CHO   250     162.748 180.246  62.276  1.00  0.00            
ATOM   1679  R4  CHO   250     163.098 181.346  64.976  1.00  0.00            
ATOM   1680  R5  CHO   250     164.648 181.146  63.426  1.00  0.00            
ATOM   1681  C1  CHO   250     166.148 179.046  66.276  1.00  0.00           C
ATOM   1682  C2  CHO   250     165.398 181.596  69.776  1.00  0.00           C
ATOM   1683  ROH CHO   251     222.948  96.296  44.626  1.00  0.00            
ATOM   1684  R1  CHO   251     221.698  95.746  42.176  1.00  0.00            
ATOM   1685  R2  CHO   251     221.248  97.646  40.226  1.00  0.00            
ATOM   1686  R3  CHO   251     222.598  95.946  38.626  1.00  0.00            
ATOM   1687  R4  CHO   251     221.698  98.096  36.826  1.00  0.00            
ATOM   1688  R5  CHO   251     221.348  95.946  36.576  1.00  0.00            
ATOM   1689  C1  CHO   251     223.248  96.746  33.376  1.00  0.00           C
ATOM   1690  C2  CHO   251     221.548  99.446  31.126  1.00  0.00           C
ATOM   1691  ROH CHO   252     127.798 133.746  28.826  1.00  0.00            
ATOM   1692  R1  CHO   252     127.748 132.246  31.226  1.00  0.00            
ATOM   1693  R2  CHO   252     128.498 133.346  33.676  1.00  0.00            
ATOM   1694  R3  CHO   252     125.998 132.546  34.426  1.00  0.00            
ATOM   1695  R4  CHO   252     127.548 132.846  36.926  1.00  0.00            
ATOM   1696  R5  CHO   252     126.448 131.046  36.276  1.00  0.00            
ATOM   1697  C1  CHO   252     124.648 131.796  39.576  1.00  0.00           C
ATOM   1698  C2  CHO   252     126.448 129.496  41.876  1.00  0.00           C
ATOM   1699  ROH CHO   253     124.598 125.246  54.726  1.00  0.00            
ATOM   1700  R1  CHO   253     124.948 123.396  52.576  1.00  0.00            
ATOM   1701  R2  CHO   253     126.448 123.996  50.326  1.00  0.00            
ATOM   1702  R3  CHO   253     127.798 121.746  51.026  1.00  0.00            
ATOM   1703  R4  CHO   253     127.898 121.846  48.076  1.00  0.00            
ATOM   1704  R5  CHO   253     127.198 120.146  49.326  1.00  0.00            
ATOM   1705  C1  CHO   253     129.998 118.446  47.426  1.00  0.00           C
ATOM   1706  C2  CHO   253     130.298 114.196  45.126  1.00  0.00           C
ATOM   1707  ROH CHO   254     172.048 112.146  65.476  1.00  0.00            
ATOM   1708  R1  CHO   254     172.898 112.696  62.826  1.00  0.00            
ATOM   1709  R2  CHO   254     172.048 111.246  60.626  1.00  0.00            
ATOM   1710  R3  CHO   254     171.348 113.696  59.676  1.00  0.00            
ATOM   1711  R4  CHO   254     172.648 112.396  57.426  1.00  0.00            
ATOM   1712  R5  CHO   254     173.148 114.346  58.276  1.00  0.00            
ATOM   1713  C1  CHO   254     172.348 115.346  54.676  1.00  0.00           C
ATOM   1714  C2  CHO   254     174.948 115.096  52.576  1.00  0.00           C
ATOM   1715  ROH CHO   255      62.598 193.646  54.226  1.00  0.00            
ATOM   1716  R1  CHO   255      61.798 194.746  51.776  1.00  0.00            
ATOM   1717  R2  CHO   255      63.548 194.996  49.626  1.00  0.00            
ATOM   1718  R3  CHO   255      61.598 193.646  48.326  1.00  0.00            
ATOM   1719  R4  CHO   255      63.498 194.446  46.226  1.00  0.00            
ATOM   1720  R5  CHO   255      61.348 194.796  46.226  1.00  0.00            
ATOM   1721  C1  CHO   255      61.648 192.846  42.976  1.00  0.00           C
ATOM   1722  C2  CHO   255      61.298 192.646  38.976  1.00  0.00           C
ATOM   1723  ROH CHO   256     112.848 166.346  26.876  1.00  0.00            
ATOM   1724  R1  CHO   256     111.898 167.196  29.426  1.00  0.00            
ATOM   1725  R2  CHO   256     112.298 165.696  31.726  1.00  0.00            
ATOM   1726  R3  CHO   256     113.398 167.996  32.626  1.00  0.00            
ATOM   1727  R4  CHO   256     112.848 166.396  35.026  1.00  0.00            
ATOM   1728  R5  CHO   256     112.248 168.446  34.676  1.00  0.00            
ATOM   1729  C1  CHO   256     114.248 168.946  37.876  1.00  0.00           C
ATOM   1730  C2  CHO   256     110.548 169.596  40.426  1.00  0.00           C
ATOM   1731  ROH CHO   257     200.848 145.946  70.226  1.00  0.00            
ATOM   1732  R1  CHO   257     199.448 146.296  67.776  1.00  0.00            
ATOM   1733  R2  CHO   257     200.648 147.446  65.576  1.00  0.00            
ATOM   1734  R3  CHO   257     199.798 145.146  64.376  1.00  0.00            
ATOM   1735  R4  CHO   257     199.948 147.146  62.226  1.00  0.00            
ATOM   1736  R5  CHO   257     198.248 145.896  62.726  1.00  0.00            
ATOM   1737  C1  CHO   257     198.748 144.796  59.076  1.00  0.00           C
ATOM   1738  C2  CHO   257     196.748 141.046  56.576  1.00  0.00           C
ATOM   1739  ROH CHO   258      14.898 127.496  52.676  1.00  0.00            
ATOM   1740  R1  CHO   258      14.498 126.346  55.226  1.00  0.00            
ATOM   1741  R2  CHO   258      16.298 124.596  56.376  1.00  0.00            
ATOM   1742  R3  CHO   258      16.248 126.396  58.426  1.00  0.00            
ATOM   1743  R4  CHO   258      17.248 123.896  59.626  1.00  0.00            
ATOM   1744  R5  CHO   258      15.548 125.046  60.326  1.00  0.00            
ATOM   1745  C1  CHO   258      17.698 125.146  63.426  1.00  0.00           C
ATOM   1746  C2  CHO   258      14.848 123.646  65.776  1.00  0.00           C
ATOM   1747  ROH CHO   259      84.798 184.646  39.826  1.00  0.00            
ATOM   1748  R1  CHO   259      85.598 185.596  42.376  1.00  0.00            
ATOM   1749  R2  CHO   259      83.798 186.546  44.276  1.00  0.00            
ATOM   1750  R3  CHO   259      85.098 184.696  45.826  1.00  0.00            
ATOM   1751  R4  CHO   259      83.998 186.696  47.726  1.00  0.00            
ATOM   1752  R5  CHO   259      86.048 186.046  47.576  1.00  0.00            
ATOM   1753  C1  CHO   259      85.298 185.096  51.176  1.00  0.00           C
ATOM   1754  C2  CHO   259      82.548 186.446  54.476  1.00  0.00           C
ATOM   1755  ROH CHO   260     188.298 181.846  71.676  1.00  0.00            
ATOM   1756  R1  CHO   260     187.398 183.946  70.026  1.00  0.00            
ATOM   1757  R2  CHO   260     185.898 186.096  71.026  1.00  0.00            
ATOM   1758  R3  CHO   260     187.898 187.546  69.876  1.00  0.00            
ATOM   1759  R4  CHO   260     185.748 189.496  70.476  1.00  0.00            
ATOM   1760  R5  CHO   260     186.698 189.146  68.526  1.00  0.00            
ATOM   1761  C1  CHO   260     187.498 192.846  69.076  1.00  0.00           C
ATOM   1762  C2  CHO   260     186.498 195.146  71.876  1.00  0.00           C
ATOM   1763  ROH CHO   261     130.298  62.346  37.326  1.00  0.00            
ATOM   1764  R1  CHO   261     129.048  62.146  34.776  1.00  0.00            
ATOM   1765  R2  CHO   261     128.898  64.296  33.026  1.00  0.00            
ATOM   1766  R3  CHO   261     130.098  62.596  31.326  1.00  0.00            
ATOM   1767  R4  CHO   261     129.448  64.896  29.676  1.00  0.00            
ATOM   1768  R5  CHO   261     128.948  62.846  29.276  1.00  0.00            
ATOM   1769  C1  CHO   261     130.948  63.696  26.126  1.00  0.00           C
ATOM   1770  C2  CHO   261     131.698  63.396  22.426  1.00  0.00           C
ATOM   1771  ROH CHO   262     102.648 202.646  21.276  1.00  0.00            
ATOM   1772  R1  CHO   262     100.198 202.546  22.626  1.00  0.00            
ATOM   1773  R2  CHO   262      97.748 203.096  21.376  1.00  0.00            
ATOM   1774  R3  CHO   262      97.098 200.646  22.376  1.00  0.00            
ATOM   1775  R4  CHO   262      94.548 201.946  21.726  1.00  0.00            
ATOM   1776  R5  CHO   262      95.098 201.046  23.676  1.00  0.00            
ATOM   1777  C1  CHO   262      91.998 198.996  22.876  1.00  0.00           C
ATOM   1778  C2  CHO   262      89.798 200.796  21.126  1.00  0.00           C
ATOM   1779  ROH CHO   263     169.048 168.896  68.526  1.00  0.00            
ATOM   1780  R1  CHO   263     168.598 169.096  65.726  1.00  0.00            
ATOM   1781  R2  CHO   263     170.448 168.246  63.876  1.00  0.00            
ATOM   1782  R3  CHO   263     168.298 166.846  62.926  1.00  0.00            
ATOM   1783  R4  CHO   263     170.148 167.046  60.626  1.00  0.00            
ATOM   1784  R5  CHO   263     168.048 167.646  60.676  1.00  0.00            
ATOM   1785  C1  CHO   263     167.998 165.096  57.826  1.00  0.00           C
ATOM   1786  C2  CHO   263     166.248 161.846  56.876  1.00  0.00           C
ATOM   1787  ROH CHO   264     191.098 125.496  35.626  1.00  0.00            
ATOM   1788  R1  CHO   264     190.448 124.696  38.276  1.00  0.00            
ATOM   1789  R2  CHO   264     192.398 124.146  40.176  1.00  0.00            
ATOM   1790  R3  CHO   264     190.998 125.946  41.626  1.00  0.00            
ATOM   1791  R4  CHO   264     192.398 124.346  43.626  1.00  0.00            
ATOM   1792  R5  CHO   264     190.298 124.746  43.576  1.00  0.00            
ATOM   1793  C1  CHO   264     191.098 126.146  47.026  1.00  0.00           C
ATOM   1794  C2  CHO   264     191.698 123.296  50.826  1.00  0.00           C
ATOM   1795  ROH CHO   265     118.998 110.546  46.376  1.00  0.00            
ATOM   1796  R1  CHO   265     118.348 110.296  43.626  1.00  0.00            
ATOM   1797  R2  CHO   265     117.148 112.296  42.176  1.00  0.00            
ATOM   1798  R3  CHO   265     119.248 111.946  40.526  1.00  0.00            
ATOM   1799  R4  CHO   265     116.948 111.646  38.776  1.00  0.00            
ATOM   1800  R5  CHO   265     118.548 110.246  38.976  1.00  0.00            
ATOM   1801  C1  CHO   265     118.798 110.996  35.226  1.00  0.00           C
ATOM   1802  C2  CHO   265     119.498 109.396  31.226  1.00  0.00           C
ATOM   1803  ROH CHO   266     150.398 220.996  30.226  1.00  0.00            
ATOM   1804  R1  CHO   266     151.848 220.446  32.626  1.00  0.00            
ATOM   1805  R2  CHO   266     152.198 217.896  33.576  1.00  0.00            
ATOM   1806  R3  CHO   266     154.848 218.596  33.576  1.00  0.00            
ATOM   1807  R4  CHO   266     154.648 216.596  35.676  1.00  0.00            
ATOM   1808  R5  CHO   266     155.498 218.596  35.876  1.00  0.00            
ATOM   1809  C1  CHO   266     158.498 216.496  36.876  1.00  0.00           C
ATOM   1810  C2  CHO   266     160.948 214.446  35.576  1.00  0.00           C
ATOM   1811  ROH CHO   267     124.898 100.796  61.576  1.00  0.00            
ATOM   1812  R1  CHO   267     125.548 102.846  59.726  1.00  0.00            
ATOM   1813  R2  CHO   267     125.198 102.596  57.026  1.00  0.00            
ATOM   1814  R3  CHO   267     123.748 104.846  57.276  1.00  0.00            
ATOM   1815  R4  CHO   267     123.898 104.396  54.376  1.00  0.00            
ATOM   1816  R5  CHO   267     124.448 106.246  55.476  1.00  0.00            
ATOM   1817  C1  CHO   267     121.798 107.646  53.126  1.00  0.00           C
ATOM   1818  C2  CHO   267     118.648 107.496  50.826  1.00  0.00           C
ATOM   1819  ROH CHO   268      43.048 156.996  36.326  1.00  0.00            
ATOM   1820  R1  CHO   268      43.398 158.396  33.876  1.00  0.00            
ATOM   1821  R2  CHO   268      43.948 161.096  33.776  1.00  0.00            
ATOM   1822  R3  CHO   268      46.098 160.296  32.326  1.00  0.00            
ATOM   1823  R4  CHO   268      45.198 162.796  31.026  1.00  0.00            
ATOM   1824  R5  CHO   268      45.498 160.846  30.076  1.00  0.00            
ATOM   1825  C1  CHO   268      47.898 162.996  28.026  1.00  0.00           C
ATOM   1826  C2  CHO   268      49.748 165.696  26.876  1.00  0.00           C
ATOM   1827  ROH CHO   269     113.598 197.646  50.276  1.00  0.00            
ATOM   1828  R1  CHO   269     114.698 195.946  48.276  1.00  0.00            
ATOM   1829  R2  CHO   269     117.298 194.946  48.476  1.00  0.00            
ATOM   1830  R3  CHO   269     115.998 192.546  48.176  1.00  0.00            
ATOM   1831  R4  CHO   269     118.848 191.896  48.226  1.00  0.00            
ATOM   1832  R5  CHO   269     117.448 191.346  46.676  1.00  0.00            
ATOM   1833  C1  CHO   269     118.598 187.896  47.826  1.00  0.00           C
ATOM   1834  C2  CHO   269     120.298 186.096  45.876  1.00  0.00           C
ATOM   1835  ROH CHO   270      88.248  44.596  39.076  1.00  0.00            
ATOM   1836  R1  CHO   270      87.748  45.196  41.776  1.00  0.00            
ATOM   1837  R2  CHO   270      85.898  47.146  42.526  1.00  0.00            
ATOM   1838  R3  CHO   270      84.848  45.096  44.026  1.00  0.00            
ATOM   1839  R4  CHO   270      84.298  47.546  45.576  1.00  0.00            
ATOM   1840  R5  CHO   270      85.348  45.746  46.276  1.00  0.00            
ATOM   1841  C1  CHO   270      82.398  45.846  48.726  1.00  0.00           C
ATOM   1842  C2  CHO   270      80.998  45.346  52.076  1.00  0.00           C
ATOM   1843  ROH CHO   271     188.198 121.596  68.226  1.00  0.00            
ATOM   1844  R1  CHO   271     188.348 121.446  65.376  1.00  0.00            
ATOM   1845  R2  CHO   271     186.948 123.146  63.726  1.00  0.00            
ATOM   1846  R3  CHO   271     189.448 123.596  62.676  1.00  0.00            
ATOM   1847  R4  CHO   271     187.598 124.146  60.476  1.00  0.00            
ATOM   1848  R5  CHO   271     189.298 122.796  60.426  1.00  0.00            
ATOM   1849  C1  CHO   271     190.248 125.146  57.576  1.00  0.00           C
ATOM   1850  C2  CHO   271     187.448 124.196  54.276  1.00  0.00           C
ATOM   1851  ROH CHO   272      28.298 218.396  45.426  1.00  0.00            
ATOM   1852  R1  CHO   272      27.098 216.996  43.226  1.00  0.00            
ATOM   1853  R2  CHO   272      25.498 218.296  41.376  1.00  0.00            
ATOM   1854  R3  CHO   272      27.248 217.246  39.576  1.00  0.00            
ATOM   1855  R4  CHO   272      24.798 217.696  38.026  1.00  0.00            
ATOM   1856  R5  CHO   272      25.898 215.846  38.176  1.00  0.00            
ATOM   1857  C1  CHO   272      26.048 216.396  34.426  1.00  0.00           C
ATOM   1858  C2  CHO   272      23.198 215.696  31.176  1.00  0.00           C
ATOM   1859  ROH CHO   273      96.448  11.696  34.326  1.00  0.00            
ATOM   1860  R1  CHO   273      96.848  11.446  37.126  1.00  0.00            
ATOM   1861  R2  CHO   273      98.898  12.796  38.426  1.00  0.00            
ATOM   1862  R3  CHO   273      96.848  13.746  39.976  1.00  0.00            
ATOM   1863  R4  CHO   273      99.298  14.596  41.376  1.00  0.00            
ATOM   1864  R5  CHO   273      97.648  13.446  42.226  1.00  0.00            
ATOM   1865  C1  CHO   273      97.598  16.546  44.526  1.00  0.00           C
ATOM   1866  C2  CHO   273      98.248  16.346  48.626  1.00  0.00           C
ATOM   1867  ROH CHO   274     171.798 223.146  37.176  1.00  0.00            
ATOM   1868  R1  CHO   274     172.498 223.996  39.776  1.00  0.00            
ATOM   1869  R2  CHO   274     171.998 226.546  40.726  1.00  0.00            
ATOM   1870  R3  CHO   274     170.748 225.196  42.726  1.00  0.00            
ATOM   1871  R4  CHO   274     170.698 228.046  43.526  1.00  0.00            
ATOM   1872  R5  CHO   274     171.398 226.346  44.726  1.00  0.00            
ATOM   1873  C1  CHO   274     168.698 227.646  47.076  1.00  0.00           C
ATOM   1874  C2  CHO   274     169.698 228.096  50.476  1.00  0.00           C
ATOM   1875  ROH CHO   275      62.698 213.996  42.876  1.00  0.00            
ATOM   1876  R1  CHO   275      62.398 212.846  45.426  1.00  0.00            
ATOM   1877  R2  CHO   275      63.198 210.296  45.976  1.00  0.00            
ATOM   1878  R3  CHO   275      64.598 211.496  47.976  1.00  0.00            
ATOM   1879  R4  CHO   275      64.748 208.646  48.626  1.00  0.00            
ATOM   1880  R5  CHO   275      64.048 210.246  49.926  1.00  0.00            
ATOM   1881  C1  CHO   275      66.948 208.846  52.026  1.00  0.00           C
ATOM   1882  C2  CHO   275      67.998 209.496  56.026  1.00  0.00           C
ATOM   1883  ROH CHO   276      76.548  15.146  50.226  1.00  0.00            
ATOM   1884  R1  CHO   276      75.898  15.046  47.476  1.00  0.00            
ATOM   1885  R2  CHO   276      73.298  15.046  46.526  1.00  0.00            
ATOM   1886  R3  CHO   276      74.148  17.196  45.076  1.00  0.00            
ATOM   1887  R4  CHO   276      71.698  16.296  43.726  1.00  0.00            
ATOM   1888  R5  CHO   276      73.598  16.596  42.826  1.00  0.00            
ATOM   1889  C1  CHO   276      71.548  19.046  40.726  1.00  0.00           C
ATOM   1890  C2  CHO   276      68.398  19.946  38.676  1.00  0.00           C
ATOM   1891  ROH CHO   277     127.698   7.496  31.076  1.00  0.00            
ATOM   1892  R1  CHO   277     128.798   7.146  33.676  1.00  0.00            
ATOM   1893  R2  CHO   277     127.798   8.446  35.926  1.00  0.00            
ATOM   1894  R3  CHO   277     127.698   5.896  36.926  1.00  0.00            
ATOM   1895  R4  CHO   277     127.198   7.646  39.226  1.00  0.00            
ATOM   1896  R5  CHO   277     128.698   6.096  39.076  1.00  0.00            
ATOM   1897  C1  CHO   277     126.698   4.846  42.076  1.00  0.00           C
ATOM   1898  C2  CHO   277     124.698   4.796  46.076  1.00  0.00           C
ATOM   1899  ROH CHO   278     197.398  95.446  33.376  1.00  0.00            
ATOM   1900  R1  CHO   278     197.548  94.846  36.126  1.00  0.00            
ATOM   1901  R2  CHO   278     198.648  96.596  37.976  1.00  0.00            
ATOM   1902  R3  CHO   278     196.198  96.346  39.176  1.00  0.00            
ATOM   1903  R4  CHO   278     198.048  96.996  41.376  1.00  0.00            
ATOM   1904  R5  CHO   278     196.748  95.296  41.276  1.00  0.00            
ATOM   1905  C1  CHO   278     195.498  96.946  44.476  1.00  0.00           C
ATOM   1906  C2  CHO   278     195.548  94.896  46.976  1.00  0.00           C
ATOM   1907  ROH CHO   279     215.348 165.346  53.426  1.00  0.00            
ATOM   1908  R1  CHO   279     215.848 166.896  51.076  1.00  0.00            
ATOM   1909  R2  CHO   279     216.098 165.746  48.576  1.00  0.00            
ATOM   1910  R3  CHO   279     214.148 167.546  47.926  1.00  0.00            
ATOM   1911  R4  CHO   279     214.748 166.196  45.426  1.00  0.00            
ATOM   1912  R5  CHO   279     214.748 168.346  45.726  1.00  0.00            
ATOM   1913  C1  CHO   279     212.148 168.096  42.976  1.00  0.00           C
ATOM   1914  C2  CHO   279     212.248 169.996  39.576  1.00  0.00           C
ATOM   1915  ROH CHO   280      34.998  57.196  41.976  1.00  0.00            
ATOM   1916  R1  CHO   280      35.748  55.346  39.926  1.00  0.00            
ATOM   1917  R2  CHO   280      34.048  53.346  39.076  1.00  0.00            
ATOM   1918  R3  CHO   280      34.448  54.446  36.626  1.00  0.00            
ATOM   1919  R4  CHO   280      35.098  51.646  36.226  1.00  0.00            
ATOM   1920  R5  CHO   280      36.398  53.296  35.726  1.00  0.00            
ATOM   1921  C1  CHO   280      36.048  51.696  32.326  1.00  0.00           C
ATOM   1922  C2  CHO   280      34.598  49.546  29.126  1.00  0.00           C
ATOM   1923  ROH CHO   281      31.248 165.246  41.526  1.00  0.00            
ATOM   1924  R1  CHO   281      30.298 163.096  39.926  1.00  0.00            
ATOM   1925  R2  CHO   281      28.098 161.546  40.576  1.00  0.00            
ATOM   1926  R3  CHO   281      27.298 162.246  38.076  1.00  0.00            
ATOM   1927  R4  CHO   281      26.048 159.646  38.576  1.00  0.00            
ATOM   1928  R5  CHO   281      27.298 160.196  36.876  1.00  0.00            
ATOM   1929  C1  CHO   281      24.098 159.146  35.026  1.00  0.00           C
ATOM   1930  C2  CHO   281      22.298 157.896  32.076  1.00  0.00           C
ATOM   1931  ROH CHO   282     120.248 115.796  46.476  1.00  0.00            
ATOM   1932  R1  CHO   282     121.248 117.496  48.526  1.00  0.00            
ATOM   1933  R2  CHO   282     120.798 117.046  51.176  1.00  0.00            
ATOM   1934  R3  CHO   282     123.498 117.196  51.326  1.00  0.00            
ATOM   1935  R4  CHO   282     122.548 117.796  54.076  1.00  0.00            
ATOM   1936  R5  CHO   282     123.898 119.046  52.876  1.00  0.00            
ATOM   1937  C1  CHO   282     126.148 118.396  55.876  1.00  0.00           C
ATOM   1938  C2  CHO   282     125.948 118.796  59.626  1.00  0.00           C
ATOM   1939  ROH CHO   283     183.148 221.296  38.176  1.00  0.00            
ATOM   1940  R1  CHO   283     183.448 223.546  39.826  1.00  0.00            
ATOM   1941  R2  CHO   283     181.398 224.596  41.326  1.00  0.00            
ATOM   1942  R3  CHO   283     183.148 224.296  43.376  1.00  0.00            
ATOM   1943  R4  CHO   283     181.248 226.346  44.326  1.00  0.00            
ATOM   1944  R5  CHO   283     183.448 226.546  44.226  1.00  0.00            
ATOM   1945  C1  CHO   283     182.898 227.096  47.976  1.00  0.00           C
ATOM   1946  C2  CHO   283     183.698 230.496  47.026  1.00  0.00           C
ATOM   1947  ROH CHO   284     217.848 207.996  54.276  1.00  0.00            
ATOM   1948  R1  CHO   284     218.948 208.796  56.726  1.00  0.00            
ATOM   1949  R2  CHO   284     217.848 210.796  58.276  1.00  0.00            
ATOM   1950  R3  CHO   284     217.848 208.896  60.226  1.00  0.00            
ATOM   1951  R4  CHO   284     218.748 211.346  61.576  1.00  0.00            
ATOM   1952  R5  CHO   284     219.798 209.396  61.526  1.00  0.00            
ATOM   1953  C1  CHO   284     219.348 209.846  65.276  1.00  0.00           C
ATOM   1954  C2  CHO   284     220.298 210.996  69.476  1.00  0.00           C
ATOM   1955  ROH CHO   285     114.098 145.196  26.226  1.00  0.00            
ATOM   1956  R1  CHO   285     114.298 146.046  28.926  1.00  0.00            
ATOM   1957  R2  CHO   285     112.848 148.096  29.926  1.00  0.00            
ATOM   1958  R3  CHO   285     112.048 146.246  31.776  1.00  0.00            
ATOM   1959  R4  CHO   285     112.748 148.646  33.326  1.00  0.00            
ATOM   1960  R5  CHO   285     113.548 146.646  33.626  1.00  0.00            
ATOM   1961  C1  CHO   285     111.948 147.196  37.076  1.00  0.00           C
ATOM   1962  C2  CHO   285     111.698 146.296  40.176  1.00  0.00           C
ATOM   1963  ROH CHO   286      22.548 192.246  50.126  1.00  0.00            
ATOM   1964  R1  CHO   286      22.698 191.146  52.726  1.00  0.00            
ATOM   1965  R2  CHO   286      24.898 189.696  53.576  1.00  0.00            
ATOM   1966  R3  CHO   286      24.898 191.496  55.626  1.00  0.00            
ATOM   1967  R4  CHO   286      25.948 189.046  56.826  1.00  0.00            
ATOM   1968  R5  CHO   286      24.248 190.246  57.526  1.00  0.00            
ATOM   1969  C1  CHO   286      26.548 190.346  60.576  1.00  0.00           C
ATOM   1970  C2  CHO   286      27.648 187.046  61.076  1.00  0.00           C
ATOM   1971  ROH CHO   287      30.248 141.796  61.976  1.00  0.00            
ATOM   1972  R1  CHO   287      31.898 143.746  60.776  1.00  0.00            
ATOM   1973  R2  CHO   287      34.598 143.346  60.326  1.00  0.00            
ATOM   1974  R3  CHO   287      33.948 143.996  57.776  1.00  0.00            
ATOM   1975  R4  CHO   287      36.848 144.446  57.926  1.00  0.00            
ATOM   1976  R5  CHO   287      35.348 145.896  57.276  1.00  0.00            
ATOM   1977  C1  CHO   287      37.548 145.696  54.126  1.00  0.00           C
ATOM   1978  C2  CHO   287      40.298 148.446  54.426  1.00  0.00           C
ATOM   1979  ROH CHO   288      41.298 126.796  45.676  1.00  0.00            
ATOM   1980  R1  CHO   288      41.498 128.296  48.076  1.00  0.00            
ATOM   1981  R2  CHO   288      43.398 127.746  50.026  1.00  0.00            
ATOM   1982  R3  CHO   288      43.998 130.396  49.676  1.00  0.00            
ATOM   1983  R4  CHO   288      44.698 129.796  52.476  1.00  0.00            
ATOM   1984  R5  CHO   288      43.398 131.396  51.776  1.00  0.00            
ATOM   1985  C1  CHO   288      46.048 133.496  53.576  1.00  0.00           C
ATOM   1986  C2  CHO   288      44.898 134.846  57.676  1.00  0.00           C
ATOM   1987  ROH CHO   289      41.148  20.646  47.076  1.00  0.00            
ATOM   1988  R1  CHO   289      42.648  21.546  49.326  1.00  0.00            
ATOM   1989  R2  CHO   289      41.598  23.296  51.176  1.00  0.00            
ATOM   1990  R3  CHO   289      42.398  21.346  52.926  1.00  0.00            
ATOM   1991  R4  CHO   289      42.498  23.846  54.476  1.00  0.00            
ATOM   1992  R5  CHO   289      44.098  22.396  54.226  1.00  0.00            
ATOM   1993  C1  CHO   289      43.748  22.346  58.026  1.00  0.00           C
ATOM   1994  C2  CHO   289      45.648  24.246  60.676  1.00  0.00           C
ATOM   1995  ROH CHO   290     182.448  64.046  47.476  1.00  0.00            
ATOM   1996  R1  CHO   290     183.248  62.246  49.476  1.00  0.00            
ATOM   1997  R2  CHO   290     185.898  61.946  50.276  1.00  0.00            
ATOM   1998  R3  CHO   290     184.848  62.446  52.726  1.00  0.00            
ATOM   1999  R4  CHO   290     187.698  61.746  53.226  1.00  0.00            
ATOM   2000  R5  CHO   290     185.948  60.846  54.176  1.00  0.00            
ATOM   2001  C1  CHO   290     187.748  62.146  57.276  1.00  0.00           C
ATOM   2002  C2  CHO   290     189.248  61.196  61.326  1.00  0.00           C
ATOM   2003  ROH CHO   291     138.798 155.396  62.926  1.00  0.00            
ATOM   2004  R1  CHO   291     139.898 155.696  60.326  1.00  0.00            
ATOM   2005  R2  CHO   291     140.848 153.596  58.876  1.00  0.00            
ATOM   2006  R3  CHO   291     139.098 154.496  57.026  1.00  0.00            
ATOM   2007  R4  CHO   291     141.548 153.946  55.526  1.00  0.00            
ATOM   2008  R5  CHO   291     140.448 155.796  55.526  1.00  0.00            
ATOM   2009  C1  CHO   291     140.298 154.996  51.776  1.00  0.00           C
ATOM   2010  C2  CHO   291     140.098 157.746  49.526  1.00  0.00           C
ATOM   2011  ROH CHO   292     152.998 152.296  33.476  1.00  0.00            
ATOM   2012  R1  CHO   292     152.948 153.446  36.026  1.00  0.00            
ATOM   2013  R2  CHO   292     151.498 152.396  38.126  1.00  0.00            
ATOM   2014  R3  CHO   292     153.848 152.396  39.426  1.00  0.00            
ATOM   2015  R4  CHO   292     151.898 153.196  41.476  1.00  0.00            
ATOM   2016  R5  CHO   292     153.748 154.246  40.926  1.00  0.00            
ATOM   2017  C1  CHO   292     154.398 153.646  44.626  1.00  0.00           C
ATOM   2018  C2  CHO   292     156.348 156.796  47.176  1.00  0.00           C
ATOM   2019  ROH CHO   293     182.048 223.546  52.976  1.00  0.00            
ATOM   2020  R1  CHO   293     181.098 222.096  50.726  1.00  0.00            
ATOM   2021  R2  CHO   293     179.748 223.296  48.626  1.00  0.00            
ATOM   2022  R3  CHO   293     181.698 222.146  47.126  1.00  0.00            
ATOM   2023  R4  CHO   293     179.298 222.146  45.426  1.00  0.00            
ATOM   2024  R5  CHO   293     180.548 220.396  45.926  1.00  0.00            
ATOM   2025  C1  CHO   293     180.898 220.396  42.126  1.00  0.00           C
ATOM   2026  C2  CHO   293     178.698 218.496  38.476  1.00  0.00           C
ATOM   2027  ROH CHO   294      59.348 189.596  55.076  1.00  0.00            
ATOM   2028  R1  CHO   294      59.248 190.896  52.526  1.00  0.00            
ATOM   2029  R2  CHO   294      60.498 189.846  50.326  1.00  0.00            
ATOM   2030  R3  CHO   294      57.998 190.046  49.226  1.00  0.00            
ATOM   2031  R4  CHO   294      59.748 189.346  46.976  1.00  0.00            
ATOM   2032  R5  CHO   294      58.398 191.046  47.076  1.00  0.00            
ATOM   2033  C1  CHO   294      56.998 189.246  43.976  1.00  0.00           C
ATOM   2034  C2  CHO   294      57.948 189.096  40.126  1.00  0.00           C
ATOM   2035  ROH CHO   295      18.998 196.796  36.026  1.00  0.00            
ATOM   2036  R1  CHO   295      20.498 196.496  38.376  1.00  0.00            
ATOM   2037  R2  CHO   295      23.098 195.596  38.376  1.00  0.00            
ATOM   2038  R3  CHO   295      23.548 197.896  39.776  1.00  0.00            
ATOM   2039  R4  CHO   295      25.248 195.896  41.076  1.00  0.00            
ATOM   2040  R5  CHO   295      23.798 197.196  42.076  1.00  0.00            
ATOM   2041  C1  CHO   295      26.898 198.246  43.976  1.00  0.00           C
ATOM   2042  C2  CHO   295      29.848 196.196  45.026  1.00  0.00           C
ATOM   2043  ROH CHO   296      84.448 215.446  49.026  1.00  0.00            
ATOM   2044  R1  CHO   296      83.348 216.446  46.676  1.00  0.00            
ATOM   2045  R2  CHO   296      84.698 216.446  44.226  1.00  0.00            
ATOM   2046  R3  CHO   296      82.448 215.146  43.376  1.00  0.00            
ATOM   2047  R4  CHO   296      83.598 216.346  40.976  1.00  0.00            
ATOM   2048  R5  CHO   296      81.548 216.596  41.676  1.00  0.00            
ATOM   2049  C1  CHO   296      80.848 215.096  38.276  1.00  0.00           C
ATOM   2050  C2  CHO   296      82.248 214.296  34.526  1.00  0.00           C
ATOM   2051  ROH CHO   297     162.998 131.146  65.176  1.00  0.00            
ATOM   2052  R1  CHO   297     163.998 131.896  62.676  1.00  0.00            
ATOM   2053  R2  CHO   297     163.448 134.346  61.476  1.00  0.00            
ATOM   2054  R3  CHO   297     166.148 134.496  61.326  1.00  0.00            
ATOM   2055  R4  CHO   297     165.148 136.646  59.576  1.00  0.00            
ATOM   2056  R5  CHO   297     166.548 135.096  59.026  1.00  0.00            
ATOM   2057  C1  CHO   297     168.698 138.196  58.326  1.00  0.00           C
ATOM   2058  C2  CHO   297     171.748 139.546  58.926  1.00  0.00           C
ATOM   2059  ROH CHO   298     166.198 145.896  46.826  1.00  0.00            
ATOM   2060  R1  CHO   298     166.198 148.346  45.426  1.00  0.00            
ATOM   2061  R2  CHO   298     167.648 150.546  46.276  1.00  0.00            
ATOM   2062  R3  CHO   298     168.698 150.446  43.776  1.00  0.00            
ATOM   2063  R4  CHO   298     169.098 153.196  44.576  1.00  0.00            
ATOM   2064  R5  CHO   298     168.098 152.546  42.776  1.00  0.00            
ATOM   2065  C1  CHO   298     170.898 154.646  41.276  1.00  0.00           C
ATOM   2066  C2  CHO   298     172.098 157.496  39.126  1.00  0.00           C
ATOM   2067  ROH CHO   299      95.898  33.246  57.126  1.00  0.00            
ATOM   2068  R1  CHO   299      98.098  34.296  55.676  1.00  0.00            
ATOM   2069  R2  CHO   299      99.148  36.846  56.126  1.00  0.00            
ATOM   2070  R3  CHO   299     101.448  35.446  56.376  1.00  0.00            
ATOM   2071  R4  CHO   299     102.198  38.296  56.626  1.00  0.00            
ATOM   2072  R5  CHO   299     103.098  36.846  55.276  1.00  0.00            
ATOM   2073  C1  CHO   299     106.198  37.846  57.176  1.00  0.00           C
ATOM   2074  C2  CHO   299     109.348  39.546  59.426  1.00  0.00           C
ATOM   2075  ROH CHO   300      35.748 148.396  31.876  1.00  0.00            
ATOM   2076  R1  CHO   300      35.498 148.296  34.726  1.00  0.00            
ATOM   2077  R2  CHO   300      37.448 149.346  36.376  1.00  0.00            
ATOM   2078  R3  CHO   300      35.348 150.746  37.426  1.00  0.00            
ATOM   2079  R4  CHO   300      37.398 150.996  39.426  1.00  0.00            
ATOM   2080  R5  CHO   300      35.398 150.296  39.726  1.00  0.00            
ATOM   2081  C1  CHO   300      35.448 153.246  42.176  1.00  0.00           C
ATOM   2082  C2  CHO   300      36.648 156.296  43.926  1.00  0.00           C
ATOM   2083  ROH CHO   301     147.148  38.246  47.826  1.00  0.00            
ATOM   2084  R1  CHO   301     144.748  37.696  49.276  1.00  0.00            
ATOM   2085  R2  CHO   301     142.598  36.446  48.126  1.00  0.00            
ATOM   2086  R3  CHO   301     142.898  34.746  50.226  1.00  0.00            
ATOM   2087  R4  CHO   301     139.998  35.096  49.926  1.00  0.00            
ATOM   2088  R5  CHO   301     141.148  35.396  51.726  1.00  0.00            
ATOM   2089  C1  CHO   301     138.748  32.696  52.926  1.00  0.00           C
ATOM   2090  C2  CHO   301     136.348  32.646  56.376  1.00  0.00           C
ATOM   2091  ROH CHO   302     164.248  61.996  27.976  1.00  0.00            
ATOM   2092  R1  CHO   302     165.598  62.246  30.476  1.00  0.00            
ATOM   2093  R2  CHO   302     165.348  64.496  32.026  1.00  0.00            
ATOM   2094  R3  CHO   302     164.598  62.696  33.926  1.00  0.00            
ATOM   2095  R4  CHO   302     165.948  64.846  35.426  1.00  0.00            
ATOM   2096  R5  CHO   302     166.398  62.696  35.526  1.00  0.00            
ATOM   2097  C1  CHO   302     165.598  63.346  39.176  1.00  0.00           C
ATOM   2098  C2  CHO   302     164.398  63.996  42.926  1.00  0.00           C
ATOM   2099  ROH CHO   303      50.648 115.946  45.826  1.00  0.00            
ATOM   2100  R1  CHO   303      50.548 117.496  48.226  1.00  0.00            
ATOM   2101  R2  CHO   303      49.598 116.496  50.576  1.00  0.00            
ATOM   2102  R3  CHO   303      51.998 117.346  51.576  1.00  0.00            
ATOM   2103  R4  CHO   303      50.848 115.746  53.726  1.00  0.00            
ATOM   2104  R5  CHO   303      51.548 117.796  53.876  1.00  0.00            
ATOM   2105  C1  CHO   303      53.798 116.096  56.476  1.00  0.00           C
ATOM   2106  C2  CHO   303      56.798 116.996  59.276  1.00  0.00           C
ATOM   2107  ROH CHO   304     195.648  32.546  37.476  1.00  0.00            
ATOM   2108  R1  CHO   304     197.048  32.546  39.926  1.00  0.00            
ATOM   2109  R2  CHO   304     197.548  34.846  41.376  1.00  0.00            
ATOM   2110  R3  CHO   304     196.298  33.496  43.376  1.00  0.00            
ATOM   2111  R4  CHO   304     198.748  34.596  44.626  1.00  0.00            
ATOM   2112  R5  CHO   304     198.098  32.546  44.626  1.00  0.00            
ATOM   2113  C1  CHO   304     198.248  33.196  48.376  1.00  0.00           C
ATOM   2114  C2  CHO   304     196.598  35.046  51.926  1.00  0.00           C
ATOM   2115  ROH CHO   305     111.248  78.896  25.376  1.00  0.00            
ATOM   2116  R1  CHO   305     111.648  77.096  27.526  1.00  0.00            
ATOM   2117  R2  CHO   305     113.448  77.596  29.576  1.00  0.00            
ATOM   2118  R3  CHO   305     111.298  77.246  31.176  1.00  0.00            
ATOM   2119  R4  CHO   305     113.548  77.646  33.026  1.00  0.00            
ATOM   2120  R5  CHO   305     112.148  75.946  33.026  1.00  0.00            
ATOM   2121  C1  CHO   305     111.548  77.346  36.526  1.00  0.00           C
ATOM   2122  C2  CHO   305     112.998  76.096  39.826  1.00  0.00           C
ATOM   2123  ROH CHO   306      73.548 178.146  51.476  1.00  0.00            
ATOM   2124  R1  CHO   306      73.248 177.246  48.826  1.00  0.00            
ATOM   2125  R2  CHO   306      70.898 177.546  47.426  1.00  0.00            
ATOM   2126  R3  CHO   306      72.498 178.746  45.576  1.00  0.00            
ATOM   2127  R4  CHO   306      69.998 178.346  44.176  1.00  0.00            
ATOM   2128  R5  CHO   306      71.948 177.696  43.526  1.00  0.00            
ATOM   2129  C1  CHO   306      70.998 179.946  40.576  1.00  0.00           C
ATOM   2130  C2  CHO   306      68.198 181.796  39.076  1.00  0.00           C
ATOM   2131  ROH CHO   307     136.298 127.246  31.526  1.00  0.00            
ATOM   2132  R1  CHO   307     135.048 127.396  34.026  1.00  0.00            
ATOM   2133  R2  CHO   307     133.948 125.196  35.276  1.00  0.00            
ATOM   2134  R3  CHO   307     135.548 125.896  37.326  1.00  0.00            
ATOM   2135  R4  CHO   307     133.548 124.146  38.576  1.00  0.00            
ATOM   2136  R5  CHO   307     134.048 126.196  39.176  1.00  0.00            
ATOM   2137  C1  CHO   307     134.848 124.246  42.376  1.00  0.00           C
ATOM   2138  C2  CHO   307     136.898 121.996  45.576  1.00  0.00           C
ATOM   2139  ROH CHO   308      21.448 228.896  50.926  1.00  0.00            
ATOM   2140  R1  CHO   308      23.048 228.096  53.126  1.00  0.00            
ATOM   2141  R2  CHO   308      22.748 229.146  55.676  1.00  0.00            
ATOM   2142  R3  CHO   308      22.498 226.496  56.376  1.00  0.00            
ATOM   2143  R4  CHO   308      23.348 227.896  58.826  1.00  0.00            
ATOM   2144  R5  CHO   308      24.298 226.146  57.926  1.00  0.00            
ATOM   2145  C1  CHO   308      23.448 224.696  61.326  1.00  0.00           C
ATOM   2146  C2  CHO   308      23.448 224.746  64.926  1.00  0.00           C
ATOM   2147  ROH CHO   309     158.198 120.146  43.476  1.00  0.00            
ATOM   2148  R1  CHO   309     160.148 118.896  41.876  1.00  0.00            
ATOM   2149  R2  CHO   309     160.098 118.996  39.126  1.00  0.00            
ATOM   2150  R3  CHO   309     162.648 119.946  39.426  1.00  0.00            
ATOM   2151  R4  CHO   309     162.548 118.896  36.726  1.00  0.00            
ATOM   2152  R5  CHO   309     163.998 118.346  38.276  1.00  0.00            
ATOM   2153  C1  CHO   309     166.398 119.696  35.576  1.00  0.00           C
ATOM   2154  C2  CHO   309     169.298 120.646  33.926  1.00  0.00           C
ATOM   2155  ROH CHO   310      11.398  12.896  64.026  1.00  0.00            
ATOM   2156  R1  CHO   310      10.498  14.296  61.726  1.00  0.00            
ATOM   2157  R2  CHO   310      12.048  14.546  59.476  1.00  0.00            
ATOM   2158  R3  CHO   310       9.898  13.496  58.226  1.00  0.00            
ATOM   2159  R4  CHO   310      11.198  15.096  56.176  1.00  0.00            
ATOM   2160  R5  CHO   310       9.098  15.246  56.826  1.00  0.00            
ATOM   2161  C1  CHO   310       8.598  14.446  53.126  1.00  0.00           C
ATOM   2162  C2  CHO   310       7.648  16.546  49.176  1.00  0.00           C
ATOM   2163  ROH CHO   311     190.998  42.296  47.926  1.00  0.00            
ATOM   2164  R1  CHO   311     192.798  43.946  49.426  1.00  0.00            
ATOM   2165  R2  CHO   311     192.248  46.596  49.976  1.00  0.00            
ATOM   2166  R3  CHO   311     192.748  45.796  52.526  1.00  0.00            
ATOM   2167  R4  CHO   311     192.448  48.696  52.726  1.00  0.00            
ATOM   2168  R5  CHO   311     194.148  47.496  53.476  1.00  0.00            
ATOM   2169  C1  CHO   311     193.048  49.196  56.726  1.00  0.00           C
ATOM   2170  C2  CHO   311     193.948  50.046  61.326  1.00  0.00           C
ATOM   2171  ROH CHO   312     128.348  29.196  38.576  1.00  0.00            
ATOM   2172  R1  CHO   312     130.998  28.446  38.026  1.00  0.00            
ATOM   2173  R2  CHO   312     131.898  25.846  38.326  1.00  0.00            
ATOM   2174  R3  CHO   312     132.698  26.146  35.776  1.00  0.00            
ATOM   2175  R4  CHO   312     134.848  24.546  36.976  1.00  0.00            
ATOM   2176  R5  CHO   312     135.098  26.446  35.876  1.00  0.00            
ATOM   2177  C1  CHO   312     137.248  24.146  33.776  1.00  0.00           C
ATOM   2178  C2  CHO   312     138.298  20.996  31.276  1.00  0.00           C
ATOM   2179  ROH CHO   313     102.898 215.446  40.726  1.00  0.00            
ATOM   2180  R1  CHO   313     100.998 214.746  42.726  1.00  0.00            
ATOM   2181  R2  CHO   313     101.598 212.946  44.776  1.00  0.00            
ATOM   2182  R3  CHO   313     100.798 214.996  46.376  1.00  0.00            
ATOM   2183  R4  CHO   313     100.948 212.696  48.126  1.00  0.00            
ATOM   2184  R5  CHO   313      99.248 213.996  47.876  1.00  0.00            
ATOM   2185  C1  CHO   313      99.848 214.446  51.626  1.00  0.00           C
ATOM   2186  C2  CHO   313      98.448 215.046  55.376  1.00  0.00           C
ATOM   2187  ROH CHO   314      15.198  52.296  43.326  1.00  0.00            
ATOM   2188  R1  CHO   314      13.198  51.446  45.076  1.00  0.00            
ATOM   2189  R2  CHO   314      12.898  52.496  47.626  1.00  0.00            
ATOM   2190  R3  CHO   314      10.398  52.996  46.826  1.00  0.00            
ATOM   2191  R4  CHO   314      10.248  53.146  49.776  1.00  0.00            
ATOM   2192  R5  CHO   314       8.998  51.896  48.476  1.00  0.00            
ATOM   2193  C1  CHO   314       6.348  53.996  50.226  1.00  0.00           C
ATOM   2194  C2  CHO   314       2.898  53.146  50.226  1.00  0.00           C
ATOM   2195  ROH CHO   315      10.248 221.696  51.026  1.00  0.00            
ATOM   2196  R1  CHO   315       9.998 221.796  53.876  1.00  0.00            
ATOM   2197  R2  CHO   315      10.498 219.646  55.476  1.00  0.00            
ATOM   2198  R3  CHO   315      12.148 221.346  56.726  1.00  0.00            
ATOM   2199  R4  CHO   315      11.448 219.446  58.826  1.00  0.00            
ATOM   2200  R5  CHO   315      11.248 221.596  58.926  1.00  0.00            
ATOM   2201  C1  CHO   315      13.548 220.946  61.926  1.00  0.00           C
ATOM   2202  C2  CHO   315      14.998 222.196  65.976  1.00  0.00           C
ATOM   2203  ROH CHO   316     216.348  11.696  52.026  1.00  0.00            
ATOM   2204  R1  CHO   316     216.198   9.996  54.276  1.00  0.00            
ATOM   2205  R2  CHO   316     217.898   7.796  54.626  1.00  0.00            
ATOM   2206  R3  CHO   316     218.398   9.046  57.026  1.00  0.00            
ATOM   2207  R4  CHO   316     219.548   6.396  57.326  1.00  0.00            
ATOM   2208  R5  CHO   316     218.098   7.296  58.626  1.00  0.00            
ATOM   2209  C1  CHO   316     220.948   6.696  61.126  1.00  0.00           C
ATOM   2210  C2  CHO   316     220.348   7.096  64.726  1.00  0.00           C
ATOM   2211  ROH CHO   317     104.398 193.596  25.276  1.00  0.00            
ATOM   2212  R1  CHO   317     104.198 195.946  26.876  1.00  0.00            
ATOM   2213  R2  CHO   317     102.298 196.196  28.826  1.00  0.00            
ATOM   2214  R3  CHO   317     104.448 196.746  30.426  1.00  0.00            
ATOM   2215  R4  CHO   317     102.148 196.996  32.226  1.00  0.00            
ATOM   2216  R5  CHO   317     103.648 198.496  31.876  1.00  0.00            
ATOM   2217  C1  CHO   317     104.048 197.946  35.626  1.00  0.00           C
ATOM   2218  C2  CHO   317     102.848 200.596  38.926  1.00  0.00           C
ATOM   2219  ROH CHO   318      82.948 202.796  23.326  1.00  0.00            
ATOM   2220  R1  CHO   318      81.898 201.296  25.476  1.00  0.00            
ATOM   2221  R2  CHO   318      81.798 198.546  25.426  1.00  0.00            
ATOM   2222  R3  CHO   318      83.198 198.746  27.776  1.00  0.00            
ATOM   2223  R4  CHO   318      83.148 195.896  27.226  1.00  0.00            
ATOM   2224  R5  CHO   318      82.498 196.846  29.076  1.00  0.00            
ATOM   2225  C1  CHO   318      85.248 194.546  30.426  1.00  0.00           C
ATOM   2226  C2  CHO   318      87.448 193.296  30.076  1.00  0.00           C
ATOM   2227  ROH CHO   319      68.048 204.296  36.676  1.00  0.00            
ATOM   2228  R1  CHO   319      67.548 204.746  33.926  1.00  0.00            
ATOM   2229  R2  CHO   319      69.598 204.846  32.026  1.00  0.00            
ATOM   2230  R3  CHO   319      68.098 202.946  30.826  1.00  0.00            
ATOM   2231  R4  CHO   319      69.398 204.396  28.626  1.00  0.00            
ATOM   2232  R5  CHO   319      67.298 203.996  28.826  1.00  0.00            
ATOM   2233  C1  CHO   319      67.948 202.296  25.476  1.00  0.00           C
ATOM   2234  C2  CHO   319      69.598 201.146  22.476  1.00  0.00           C
ATOM   2235  ROH CHO   320     176.948 159.096  69.926  1.00  0.00            
ATOM   2236  R1  CHO   320     177.248 160.046  67.276  1.00  0.00            
ATOM   2237  R2  CHO   320     179.148 161.896  66.526  1.00  0.00            
ATOM   2238  R3  CHO   320     179.848 159.996  64.726  1.00  0.00            
ATOM   2239  R4  CHO   320     179.848 162.496  63.226  1.00  0.00            
ATOM   2240  R5  CHO   320     178.798 160.696  62.726  1.00  0.00            
ATOM   2241  C1  CHO   320     180.948 161.096  59.576  1.00  0.00           C
ATOM   2242  C2  CHO   320     178.748 164.146  57.426  1.00  0.00           C
ATOM   2243  ROH CHO   321     122.698  54.946  21.826  1.00  0.00            
ATOM   2244  R1  CHO   321     124.548  54.796  23.926  1.00  0.00            
ATOM   2245  R2  CHO   321     126.348  52.746  24.226  1.00  0.00            
ATOM   2246  R3  CHO   321     128.148  54.746  24.326  1.00  0.00            
ATOM   2247  R4  CHO   321     129.648  52.396  25.226  1.00  0.00            
ATOM   2248  R5  CHO   321     129.498  54.296  26.276  1.00  0.00            
ATOM   2249  C1  CHO   321     133.248  54.046  25.826  1.00  0.00           C
ATOM   2250  C2  CHO   321     135.848  51.946  23.276  1.00  0.00           C
ATOM   2251  ROH CHO   322     154.398  97.546  64.526  1.00  0.00            
ATOM   2252  R1  CHO   322     152.448  97.246  62.476  1.00  0.00            
ATOM   2253  R2  CHO   322     152.398  98.846  60.226  1.00  0.00            
ATOM   2254  R3  CHO   322     152.448  96.496  58.926  1.00  0.00            
ATOM   2255  R4  CHO   322     151.448  98.396  56.926  1.00  0.00            
ATOM   2256  R5  CHO   322     150.498  96.546  57.576  1.00  0.00            
ATOM   2257  C1  CHO   322     150.898  95.846  53.826  1.00  0.00           C
ATOM   2258  C2  CHO   322     150.648  98.746  50.326  1.00  0.00           C
ATOM   2259  ROH CHO   323     207.248 135.296  71.226  1.00  0.00            
ATOM   2260  R1  CHO   323     206.848 135.796  68.426  1.00  0.00            
ATOM   2261  R2  CHO   323     205.498 137.996  67.476  1.00  0.00            
ATOM   2262  R3  CHO   323     207.748 138.346  66.026  1.00  0.00            
ATOM   2263  R4  CHO   323     205.648 139.746  64.526  1.00  0.00            
ATOM   2264  R5  CHO   323     207.048 138.246  63.776  1.00  0.00            
ATOM   2265  C1  CHO   323     207.898 141.146  61.426  1.00  0.00           C
ATOM   2266  C2  CHO   323     209.998 141.146  57.826  1.00  0.00           C
ATOM   2267  ROH CHO   324     138.548 152.946  30.976  1.00  0.00            
ATOM   2268  R1  CHO   324     139.398 151.496  33.276  1.00  0.00            
ATOM   2269  R2  CHO   324     139.948 152.696  35.676  1.00  0.00            
ATOM   2270  R3  CHO   324     138.148 150.896  36.626  1.00  0.00            
ATOM   2271  R4  CHO   324     138.848 152.496  38.976  1.00  0.00            
ATOM   2272  R5  CHO   324     138.948 150.346  38.776  1.00  0.00            
ATOM   2273  C1  CHO   324     136.498 150.646  41.726  1.00  0.00           C
ATOM   2274  C2  CHO   324     134.248 152.146  43.826  1.00  0.00           C
ATOM   2275  ROH CHO   325     103.398  32.746  45.076  1.00  0.00            
ATOM   2276  R1  CHO   325     106.048  33.496  45.776  1.00  0.00            
ATOM   2277  R2  CHO   325     107.698  31.846  47.276  1.00  0.00            
ATOM   2278  R3  CHO   325     109.398  32.196  45.176  1.00  0.00            
ATOM   2279  R4  CHO   325     111.148  31.596  47.426  1.00  0.00            
ATOM   2280  R5  CHO   325     111.298  33.296  46.076  1.00  0.00            
ATOM   2281  C1  CHO   325     114.748  31.696  45.576  1.00  0.00           C
ATOM   2282  C2  CHO   325     117.748  32.496  45.776  1.00  0.00           C
ATOM   2283  ROH CHO   326      91.198 169.246  60.326  1.00  0.00            
ATOM   2284  R1  CHO   326      91.098 167.546  58.076  1.00  0.00            
ATOM   2285  R2  CHO   326      89.248 167.896  56.026  1.00  0.00            
ATOM   2286  R3  CHO   326      91.498 167.846  54.476  1.00  0.00            
ATOM   2287  R4  CHO   326      89.348 166.896  52.726  1.00  0.00            
ATOM   2288  R5  CHO   326      91.248 165.896  53.126  1.00  0.00            
ATOM   2289  C1  CHO   326      91.498 166.296  49.326  1.00  0.00           C
ATOM   2290  C2  CHO   326      91.298 163.846  46.926  1.00  0.00           C
ATOM   2291  ROH CHO   327     228.448 141.096  40.026  1.00  0.00            
ATOM   2292  R1  CHO   327     228.498 139.346  42.276  1.00  0.00            
ATOM   2293  R2  CHO   327     228.298 140.246  44.876  1.00  0.00            
ATOM   2294  R3  CHO   327     226.248 138.446  44.976  1.00  0.00            
ATOM   2295  R4  CHO   327     226.898 139.046  47.776  1.00  0.00            
ATOM   2296  R5  CHO   327     226.798 137.046  46.826  1.00  0.00            
ATOM   2297  C1  CHO   327     224.198 136.646  49.576  1.00  0.00           C
ATOM   2298  C2  CHO   327     220.398 136.146  51.076  1.00  0.00           C
ATOM   2299  ROH CHO   328      82.698  95.496  28.376  1.00  0.00            
ATOM   2300  R1  CHO   328      85.398  95.046  29.176  1.00  0.00            
ATOM   2301  R2  CHO   328      87.548  95.996  27.776  1.00  0.00            
ATOM   2302  R3  CHO   328      88.248  97.096  30.176  1.00  0.00            
ATOM   2303  R4  CHO   328      90.748  96.896  28.676  1.00  0.00            
ATOM   2304  R5  CHO   328      90.348  96.096  30.676  1.00  0.00            
ATOM   2305  C1  CHO   328      93.248  98.396  31.476  1.00  0.00           C
ATOM   2306  C2  CHO   328      95.948  98.496  29.876  1.00  0.00           C
ATOM   2307  ROH CHO   329      39.098   0.446  60.526  1.00  0.00            
ATOM   2308  R1  CHO   329      39.648   1.146  57.826  1.00  0.00            
ATOM   2309  R2  CHO   329      39.548  -0.704  55.776  1.00  0.00            
ATOM   2310  R3  CHO   329      37.898   1.096  54.676  1.00  0.00            
ATOM   2311  R4  CHO   329      38.748  -0.604  52.426  1.00  0.00            
ATOM   2312  R5  CHO   329      38.848   1.596  52.526  1.00  0.00            
ATOM   2313  C1  CHO   329      36.698   1.196  49.426  1.00  0.00           C
ATOM   2314  C2  CHO   329      32.698   2.996  48.576  1.00  0.00           C
ATOM   2315  ROH CHO   330      96.348 170.346  42.376  1.00  0.00            
ATOM   2316  R1  CHO   330      97.598 171.546  44.626  1.00  0.00            
ATOM   2317  R2  CHO   330      96.598 173.846  45.776  1.00  0.00            
ATOM   2318  R3  CHO   330      96.648 172.346  48.026  1.00  0.00            
ATOM   2319  R4  CHO   330      95.348 174.846  48.876  1.00  0.00            
ATOM   2320  R5  CHO   330      97.098 173.896  49.776  1.00  0.00            
ATOM   2321  C1  CHO   330      94.698 173.946  52.776  1.00  0.00           C
ATOM   2322  C2  CHO   330      94.348 172.096  56.326  1.00  0.00           C
ATOM   2323  ROH CHO   331     175.798  15.946  67.976  1.00  0.00            
ATOM   2324  R1  CHO   331     175.748  15.696  65.176  1.00  0.00            
ATOM   2325  R2  CHO   331     174.498  17.546  63.526  1.00  0.00            
ATOM   2326  R3  CHO   331     176.898  17.596  62.276  1.00  0.00            
ATOM   2327  R4  CHO   331     174.948  17.246  60.126  1.00  0.00            
ATOM   2328  R5  CHO   331     176.698  15.996  60.526  1.00  0.00            
ATOM   2329  C1  CHO   331     177.548  17.146  56.976  1.00  0.00           C
ATOM   2330  C2  CHO   331     177.848  15.696  52.976  1.00  0.00           C
ATOM   2331  ROH CHO   332     145.848  78.846  35.476  1.00  0.00            
ATOM   2332  R1  CHO   332     143.198  79.496  34.776  1.00  0.00            
ATOM   2333  R2  CHO   332     142.398  79.846  32.126  1.00  0.00            
ATOM   2334  R3  CHO   332     140.548  77.946  32.826  1.00  0.00            
ATOM   2335  R4  CHO   332     139.298  79.546  30.676  1.00  0.00            
ATOM   2336  R5  CHO   332     138.498  79.096  32.676  1.00  0.00            
ATOM   2337  C1  CHO   332     135.748  77.596  30.476  1.00  0.00           C
ATOM   2338  C2  CHO   332     135.048  78.846  26.676  1.00  0.00           C
ATOM   2339  ROH CHO   333      29.248  30.546  45.026  1.00  0.00            
ATOM   2340  R1  CHO   333      27.698  31.846  43.076  1.00  0.00            
ATOM   2341  R2  CHO   333      27.948  34.546  42.476  1.00  0.00            
ATOM   2342  R3  CHO   333      28.248  33.646  39.926  1.00  0.00            
ATOM   2343  R4  CHO   333      27.848  36.496  39.626  1.00  0.00            
ATOM   2344  R5  CHO   333      26.698  34.946  38.676  1.00  0.00            
ATOM   2345  C1  CHO   333      28.048  36.796  35.626  1.00  0.00           C
ATOM   2346  C2  CHO   333      26.698  36.696  32.226  1.00  0.00           C
ATOM   2347  ROH CHO   334      78.098 104.196  25.976  1.00  0.00            
ATOM   2348  R1  CHO   334      79.648 104.046  28.326  1.00  0.00            
ATOM   2349  R2  CHO   334      80.248 106.246  29.926  1.00  0.00            
ATOM   2350  R3  CHO   334      79.198 104.696  31.876  1.00  0.00            
ATOM   2351  R4  CHO   334      81.398 106.196  33.176  1.00  0.00            
ATOM   2352  R5  CHO   334      81.098 104.046  33.176  1.00  0.00            
ATOM   2353  C1  CHO   334      81.098 104.696  36.926  1.00  0.00           C
ATOM   2354  C2  CHO   334      83.148 105.646  40.576  1.00  0.00           C
ATOM   2355  ROH CHO   335     148.698 167.546  64.926  1.00  0.00            
ATOM   2356  R1  CHO   335     149.348 167.796  62.176  1.00  0.00            
ATOM   2357  R2  CHO   335     148.148 166.196  60.226  1.00  0.00            
ATOM   2358  R3  CHO   335     147.548 168.596  59.126  1.00  0.00            
ATOM   2359  R4  CHO   335     148.348 166.896  56.876  1.00  0.00            
ATOM   2360  R5  CHO   335     149.148 168.846  57.376  1.00  0.00            
ATOM   2361  C1  CHO   335     147.898 169.546  53.826  1.00  0.00           C
ATOM   2362  C2  CHO   335     150.348 170.346  52.276  1.00  0.00           C
ATOM   2363  ROH CHO   336      51.848  99.346  30.576  1.00  0.00            
ATOM   2364  R1  CHO   336      54.248  97.846  30.676  1.00  0.00            
ATOM   2365  R2  CHO   336      56.248  98.096  28.776  1.00  0.00            
ATOM   2366  R3  CHO   336      57.848  98.596  30.926  1.00  0.00            
ATOM   2367  R4  CHO   336      59.698  97.846  28.826  1.00  0.00            
ATOM   2368  R5  CHO   336      59.598  96.946  30.776  1.00  0.00            
ATOM   2369  C1  CHO   336      63.198  98.196  30.826  1.00  0.00           C
ATOM   2370  C2  CHO   336      64.898  95.646  28.126  1.00  0.00           C
ATOM   2371  ROH CHO   337     111.648 178.346  38.126  1.00  0.00            
ATOM   2372  R1  CHO   337     113.048 179.096  35.826  1.00  0.00            
ATOM   2373  R2  CHO   337     114.348 177.246  34.176  1.00  0.00            
ATOM   2374  R3  CHO   337     112.848 178.446  32.226  1.00  0.00            
ATOM   2375  R4  CHO   337     115.048 177.146  30.826  1.00  0.00            
ATOM   2376  R5  CHO   337     114.448 179.246  30.676  1.00  0.00            
ATOM   2377  C1  CHO   337     114.048 178.196  27.026  1.00  0.00           C
ATOM   2378  C2  CHO   337     114.148 175.846  24.376  1.00  0.00           C
ATOM   2379  ROH CHO   338     220.798 172.646  74.526  1.00  0.00            
ATOM   2380  R1  CHO   338     221.248 172.896  71.726  1.00  0.00            
ATOM   2381  R2  CHO   338     222.648 171.046  70.276  1.00  0.00            
ATOM   2382  R3  CHO   338     220.398 171.046  68.726  1.00  0.00            
ATOM   2383  R4  CHO   338     222.448 169.796  67.076  1.00  0.00            
ATOM   2384  R5  CHO   338     221.198 171.496  66.526  1.00  0.00            
ATOM   2385  C1  CHO   338     220.248 169.096  63.726  1.00  0.00           C
ATOM   2386  C2  CHO   338     221.748 172.246  61.676  1.00  0.00           C
ATOM   2387  ROH CHO   339       7.298  46.246  67.576  1.00  0.00            
ATOM   2388  R1  CHO   339       8.598  47.996  65.776  1.00  0.00            
ATOM   2389  R2  CHO   339       9.498  47.196  63.276  1.00  0.00            
ATOM   2390  R3  CHO   339       7.998  49.296  62.426  1.00  0.00            
ATOM   2391  R4  CHO   339      10.048  48.996  60.376  1.00  0.00            
ATOM   2392  R5  CHO   339       9.548  50.846  61.476  1.00  0.00            
ATOM   2393  C1  CHO   339       8.948  52.046  57.876  1.00  0.00           C
ATOM   2394  C2  CHO   339       8.848  51.946  54.426  1.00  0.00           C
ATOM   2395  ROH CHO   340     162.948 208.546  50.876  1.00  0.00            
ATOM   2396  R1  CHO   340     162.498 209.246  48.176  1.00  0.00            
ATOM   2397  R2  CHO   340     164.398 208.796  46.176  1.00  0.00            
ATOM   2398  R3  CHO   340     162.298 207.546  44.976  1.00  0.00            
ATOM   2399  R4  CHO   340     164.248 208.096  42.826  1.00  0.00            
ATOM   2400  R5  CHO   340     162.148 208.646  42.876  1.00  0.00            
ATOM   2401  C1  CHO   340     162.198 206.496  39.726  1.00  0.00           C
ATOM   2402  C2  CHO   340     160.848 206.896  36.426  1.00  0.00           C
ATOM   2403  ROH CHO   341     216.798 201.846  73.576  1.00  0.00            
ATOM   2404  R1  CHO   341     215.598 201.146  71.126  1.00  0.00            
ATOM   2405  R2  CHO   341     215.598 202.796  68.876  1.00  0.00            
ATOM   2406  R3  CHO   341     216.648 200.596  67.676  1.00  0.00            
ATOM   2407  R4  CHO   341     215.448 202.146  65.476  1.00  0.00            
ATOM   2408  R5  CHO   341     215.048 200.046  65.976  1.00  0.00            
ATOM   2409  C1  CHO   341     216.348 199.696  62.376  1.00  0.00           C
ATOM   2410  C2  CHO   341     213.498 201.146  59.726  1.00  0.00           C
ATOM   2411  ROH CHO   342     123.148  47.096  29.176  1.00  0.00            
ATOM   2412  R1  CHO   342     121.848  49.596  28.826  1.00  0.00            
ATOM   2413  R2  CHO   342     122.798  51.946  29.876  1.00  0.00            
ATOM   2414  R3  CHO   342     122.598  52.796  27.276  1.00  0.00            
ATOM   2415  R4  CHO   342     122.248  55.246  28.876  1.00  0.00            
ATOM   2416  R5  CHO   342     120.898  54.496  27.326  1.00  0.00            
ATOM   2417  C1  CHO   342     121.748  57.946  25.876  1.00  0.00           C
ATOM   2418  C2  CHO   342     118.998  59.496  23.026  1.00  0.00           C
ATOM   2419  ROH CHO   343      12.898 118.396  43.926  1.00  0.00            
ATOM   2420  R1  CHO   343      13.948 117.846  41.376  1.00  0.00            
ATOM   2421  R2  CHO   343      13.298 115.546  39.976  1.00  0.00            
ATOM   2422  R3  CHO   343      12.698 117.296  38.026  1.00  0.00            
ATOM   2423  R4  CHO   343      13.398 114.846  36.626  1.00  0.00            
ATOM   2424  R5  CHO   343      14.248 116.796  36.276  1.00  0.00            
ATOM   2425  C1  CHO   343      12.848 116.096  32.776  1.00  0.00           C
ATOM   2426  C2  CHO   343      10.848 116.946  28.876  1.00  0.00           C
ATOM   2427  ROH CHO   344      19.948  46.696  35.426  1.00  0.00            
ATOM   2428  R1  CHO   344      19.398  45.896  38.076  1.00  0.00            
ATOM   2429  R2  CHO   344      21.098  44.246  39.476  1.00  0.00            
ATOM   2430  R3  CHO   344      20.948  46.246  41.326  1.00  0.00            
ATOM   2431  R4  CHO   344      21.798  43.896  42.876  1.00  0.00            
ATOM   2432  R5  CHO   344      20.098  45.196  43.276  1.00  0.00            
ATOM   2433  C1  CHO   344      22.048  45.546  46.526  1.00  0.00           C
ATOM   2434  C2  CHO   344      18.898  45.846  49.376  1.00  0.00           C
ATOM   2435  ROH CHO   345     224.498 111.696  43.626  1.00  0.00            
ATOM   2436  R1  CHO   345     222.448 111.846  41.626  1.00  0.00            
ATOM   2437  R2  CHO   345     220.948 114.096  41.276  1.00  0.00            
ATOM   2438  R3  CHO   345     221.798 113.896  38.726  1.00  0.00            
ATOM   2439  R4  CHO   345     219.248 115.296  38.526  1.00  0.00            
ATOM   2440  R5  CHO   345     219.798 113.496  37.426  1.00  0.00            
ATOM   2441  C1  CHO   345     219.048 115.746  34.476  1.00  0.00           C
ATOM   2442  C2  CHO   345     219.248 115.096  30.876  1.00  0.00           C
ATOM   2443  ROH CHO   346       3.048  42.546  48.776  1.00  0.00            
ATOM   2444  R1  CHO   346       4.648  42.646  46.476  1.00  0.00            
ATOM   2445  R2  CHO   346       5.948  40.446  45.476  1.00  0.00            
ATOM   2446  R3  CHO   346       4.648  41.146  43.176  1.00  0.00            
ATOM   2447  R4  CHO   346       5.948  38.596  42.526  1.00  0.00            
ATOM   2448  R5  CHO   346       6.148  40.446  41.426  1.00  0.00            
ATOM   2449  C1  CHO   346       4.698  38.146  38.676  1.00  0.00           C
ATOM   2450  C2  CHO   346       5.048  35.896  34.726  1.00  0.00           C
ATOM   2451  ROH CHO   347      85.548 125.596  43.426  1.00  0.00            
ATOM   2452  R1  CHO   347      83.998 123.496  42.226  1.00  0.00            
ATOM   2453  R2  CHO   347      81.648 123.996  40.876  1.00  0.00            
ATOM   2454  R3  CHO   347      82.898 122.596  38.876  1.00  0.00            
ATOM   2455  R4  CHO   347      80.198 123.096  37.876  1.00  0.00            
ATOM   2456  R5  CHO   347      81.198 121.146  38.026  1.00  0.00            
ATOM   2457  C1  CHO   347      80.498 121.196  34.276  1.00  0.00           C
ATOM   2458  C2  CHO   347      79.698 121.296  29.426  1.00  0.00           C
ATOM   2459  ROH CHO   348     127.748  59.146  56.226  1.00  0.00            
ATOM   2460  R1  CHO   348     128.698  58.946  53.576  1.00  0.00            
ATOM   2461  R2  CHO   348     127.048  59.096  51.376  1.00  0.00            
ATOM   2462  R3  CHO   348     128.748  61.046  50.626  1.00  0.00            
ATOM   2463  R4  CHO   348     127.248  60.396  48.176  1.00  0.00            
ATOM   2464  R5  CHO   348     129.448  60.446  48.376  1.00  0.00            
ATOM   2465  C1  CHO   348     128.998  62.996  45.626  1.00  0.00           C
ATOM   2466  C2  CHO   348     128.798  64.296  41.776  1.00  0.00           C
ATOM   2467  ROH CHO   349      82.648 166.996  40.676  1.00  0.00            
ATOM   2468  R1  CHO   349      83.348 167.496  43.376  1.00  0.00            
ATOM   2469  R2  CHO   349      82.448 169.746  44.776  1.00  0.00            
ATOM   2470  R3  CHO   349      81.598 167.846  46.576  1.00  0.00            
ATOM   2471  R4  CHO   349      81.248 170.446  47.926  1.00  0.00            
ATOM   2472  R5  CHO   349      82.348 168.696  48.676  1.00  0.00            
ATOM   2473  C1  CHO   349      79.698 169.096  51.426  1.00  0.00           C
ATOM   2474  C2  CHO   349      80.798 169.496  54.876  1.00  0.00           C
ATOM   2475  ROH CHO   350     220.998  68.896  34.276  1.00  0.00            
ATOM   2476  R1  CHO   350     221.448  70.046  36.776  1.00  0.00            
ATOM   2477  R2  CHO   350     219.448  70.396  38.676  1.00  0.00            
ATOM   2478  R3  CHO   350     221.148  68.996  40.276  1.00  0.00            
ATOM   2479  R4  CHO   350     219.348  70.446  42.126  1.00  0.00            
ATOM   2480  R5  CHO   350     221.548  70.496  42.126  1.00  0.00            
ATOM   2481  C1  CHO   350     220.898  69.146  45.626  1.00  0.00           C
ATOM   2482  C2  CHO   350     218.248  67.146  48.926  1.00  0.00           C
ATOM   2483  ROH CHO   351      14.848   9.896  33.926  1.00  0.00            
ATOM   2484  R1  CHO   351      14.698  10.046  36.726  1.00  0.00            
ATOM   2485  R2  CHO   351      15.298  12.396  38.126  1.00  0.00            
ATOM   2486  R3  CHO   351      12.798  11.996  39.176  1.00  0.00            
ATOM   2487  R4  CHO   351      14.148  13.796  41.076  1.00  0.00            
ATOM   2488  R5  CHO   351      13.198  11.946  41.576  1.00  0.00            
ATOM   2489  C1  CHO   351      11.148  14.296  43.776  1.00  0.00           C
ATOM   2490  C2  CHO   351      13.098  16.196  47.176  1.00  0.00           C
ATOM   2491  ROH CHO   352     148.998  69.946  27.126  1.00  0.00            
ATOM   2492  R1  CHO   352     147.098  69.746  29.226  1.00  0.00            
ATOM   2493  R2  CHO   352     144.448  70.496  28.926  1.00  0.00            
ATOM   2494  R3  CHO   352     143.998  67.946  29.776  1.00  0.00            
ATOM   2495  R4  CHO   352     141.348  69.246  29.776  1.00  0.00            
ATOM   2496  R5  CHO   352     142.248  68.196  31.476  1.00  0.00            
ATOM   2497  C1  CHO   352     139.098  66.096  31.076  1.00  0.00           C
ATOM   2498  C2  CHO   352     138.098  64.846  33.226  1.00  0.00           C
ATOM   2499  ROH CHO   353     118.298  87.396  43.626  1.00  0.00            
ATOM   2500  R1  CHO   353     116.548  89.296  42.526  1.00  0.00            
ATOM   2501  R2  CHO   353     116.948  91.996  42.776  1.00  0.00            
ATOM   2502  R3  CHO   353     116.698  91.946  40.076  1.00  0.00            
ATOM   2503  R4  CHO   353     116.948  94.796  40.726  1.00  0.00            
ATOM   2504  R5  CHO   353     115.348  93.846  39.526  1.00  0.00            
ATOM   2505  C1  CHO   353     116.748  96.346  36.976  1.00  0.00           C
ATOM   2506  C2  CHO   353     120.248  95.346  36.126  1.00  0.00           C
ATOM   2507  ROH CHO   354     209.448 188.146  71.626  1.00  0.00            
ATOM   2508  R1  CHO   354     211.798 188.746  70.176  1.00  0.00            
ATOM   2509  R2  CHO   354     212.848 191.296  70.126  1.00  0.00            
ATOM   2510  R3  CHO   354     215.098 190.046  70.926  1.00  0.00            
ATOM   2511  R4  CHO   354     216.048 192.096  69.076  1.00  0.00            
ATOM   2512  R5  CHO   354     216.498 189.946  68.976  1.00  0.00            
ATOM   2513  C1  CHO   354     220.048 191.346  69.226  1.00  0.00           C
ATOM   2514  C2  CHO   354     222.648 191.446  72.476  1.00  0.00           C
ATOM   2515  ROH CHO   355     103.898 140.446  59.576  1.00  0.00            
ATOM   2516  R1  CHO   355     103.248 139.846  56.876  1.00  0.00            
ATOM   2517  R2  CHO   355     104.148 141.346  54.776  1.00  0.00            
ATOM   2518  R3  CHO   355     105.098 138.946  53.876  1.00  0.00            
ATOM   2519  R4  CHO   355     103.748 140.096  51.576  1.00  0.00            
ATOM   2520  R5  CHO   355     103.398 138.146  52.426  1.00  0.00            
ATOM   2521  C1  CHO   355     104.398 137.146  48.876  1.00  0.00           C
ATOM   2522  C2  CHO   355     101.748 137.396  45.476  1.00  0.00           C
ATOM   2523  ROH CHO   356     191.098  70.496  64.026  1.00  0.00            
ATOM   2524  R1  CHO   356     191.448  71.196  61.326  1.00  0.00            
ATOM   2525  R2  CHO   356     193.748  72.546  60.476  1.00  0.00            
ATOM   2526  R3  CHO   356     193.848  70.446  58.726  1.00  0.00            
ATOM   2527  R4  CHO   356     196.048  72.246  57.926  1.00  0.00            
ATOM   2528  R5  CHO   356     194.498  71.496  56.626  1.00  0.00            
ATOM   2529  C1  CHO   356     197.548  70.146  54.776  1.00  0.00           C
ATOM   2530  C2  CHO   356     196.648  70.446  51.276  1.00  0.00           C
ATOM   2531  ROH CHO   357     151.548  97.946  43.876  1.00  0.00            
ATOM   2532  R1  CHO   357     152.548  99.846  42.026  1.00  0.00            
ATOM   2533  R2  CHO   357     154.448  99.246  40.126  1.00  0.00            
ATOM   2534  R3  CHO   357     152.598 100.296  38.426  1.00  0.00            
ATOM   2535  R4  CHO   357     154.848  99.496  36.676  1.00  0.00            
ATOM   2536  R5  CHO   357     153.898 101.496  36.776  1.00  0.00            
ATOM   2537  C1  CHO   357     153.348 100.646  33.126  1.00  0.00           C
ATOM   2538  C2  CHO   357     155.698  99.096  30.476  1.00  0.00           C
ATOM   2539  ROH CHO   358      25.398 170.346  46.576  1.00  0.00            
ATOM   2540  R1  CHO   358      24.348 170.096  49.176  1.00  0.00            
ATOM   2541  R2  CHO   358      24.248 167.646  50.476  1.00  0.00            
ATOM   2542  R3  CHO   358      25.598 168.996  52.426  1.00  0.00            
ATOM   2543  R4  CHO   358      23.948 167.046  53.876  1.00  0.00            
ATOM   2544  R5  CHO   358      24.048 169.196  54.226  1.00  0.00            
ATOM   2545  C1  CHO   358      25.098 167.896  57.676  1.00  0.00           C
ATOM   2546  C2  CHO   358      27.848 167.496  60.726  1.00  0.00           C
ATOM   2547  ROH CHO   359     138.098   2.496  32.026  1.00  0.00            
ATOM   2548  R1  CHO   359     136.398   1.346  33.976  1.00  0.00            
ATOM   2549  R2  CHO   359     136.898   1.646  36.676  1.00  0.00            
ATOM   2550  R3  CHO   359     134.348   2.596  36.726  1.00  0.00            
ATOM   2551  R4  CHO   359     135.148   2.596  39.526  1.00  0.00            
ATOM   2552  R5  CHO   359     133.348   1.696  38.676  1.00  0.00            
ATOM   2553  C1  CHO   359     131.748   4.046  41.176  1.00  0.00           C
ATOM   2554  C2  CHO   359     130.398   0.246  43.676  1.00  0.00           C
ATOM   2555  ROH CHO   360     199.898  16.796  52.126  1.00  0.00            
ATOM   2556  R1  CHO   360     200.698  18.946  53.776  1.00  0.00            
ATOM   2557  R2  CHO   360     199.648  21.496  53.526  1.00  0.00            
ATOM   2558  R3  CHO   360     199.098  21.196  56.176  1.00  0.00            
ATOM   2559  R4  CHO   360     199.098  24.096  55.776  1.00  0.00            
ATOM   2560  R5  CHO   360     200.298  22.996  57.226  1.00  0.00            
ATOM   2561  C1  CHO   360     198.298  25.296  59.576  1.00  0.00           C
ATOM   2562  C2  CHO   360     197.248  27.196  62.276  1.00  0.00           C
ATOM   2563  ROH CHO   361      50.198 158.396  48.326  1.00  0.00            
ATOM   2564  R1  CHO   361      49.798 157.996  51.076  1.00  0.00            
ATOM   2565  R2  CHO   361      48.198 159.696  52.576  1.00  0.00            
ATOM   2566  R3  CHO   361      46.948 157.396  53.276  1.00  0.00            
ATOM   2567  R4  CHO   361      45.898 159.396  55.176  1.00  0.00            
ATOM   2568  R5  CHO   361      46.798 157.496  55.676  1.00  0.00            
ATOM   2569  C1  CHO   361      43.398 157.046  57.276  1.00  0.00           C
ATOM   2570  C2  CHO   361      41.798 157.146  60.226  1.00  0.00           C
ATOM   2571  ROH CHO   362      76.798  33.996  42.226  1.00  0.00            
ATOM   2572  R1  CHO   362      77.498  35.796  40.176  1.00  0.00            
ATOM   2573  R2  CHO   362      78.098  34.946  37.576  1.00  0.00            
ATOM   2574  R3  CHO   362      76.148  36.746  36.926  1.00  0.00            
ATOM   2575  R4  CHO   362      77.948  36.696  34.626  1.00  0.00            
ATOM   2576  R5  CHO   362      77.298  38.496  35.726  1.00  0.00            
ATOM   2577  C1  CHO   362      76.048  39.446  32.226  1.00  0.00           C
ATOM   2578  C2  CHO   362      75.548  39.846  28.776  1.00  0.00           C
ATOM   2579  ROH CHO   363      75.248 202.596  52.376  1.00  0.00            
ATOM   2580  R1  CHO   363      75.148 204.146  49.976  1.00  0.00            
ATOM   2581  R2  CHO   363      74.598 203.046  47.526  1.00  0.00            
ATOM   2582  R3  CHO   363      72.648 204.946  47.476  1.00  0.00            
ATOM   2583  R4  CHO   363      73.498 204.646  44.676  1.00  0.00            
ATOM   2584  R5  CHO   363      73.398 206.496  45.776  1.00  0.00            
ATOM   2585  C1  CHO   363      70.998 207.346  42.926  1.00  0.00           C
ATOM   2586  C2  CHO   363      69.498 207.846  39.826  1.00  0.00           C
ATOM   2587  ROH CHO   364     155.548 131.596  31.876  1.00  0.00            
ATOM   2588  R1  CHO   364     155.598 132.696  34.476  1.00  0.00            
ATOM   2589  R2  CHO   364     153.348 132.796  36.076  1.00  0.00            
ATOM   2590  R3  CHO   364     154.898 131.496  37.876  1.00  0.00            
ATOM   2591  R4  CHO   364     152.848 132.796  39.476  1.00  0.00            
ATOM   2592  R5  CHO   364     154.998 132.946  39.776  1.00  0.00            
ATOM   2593  C1  CHO   364     154.048 131.546  43.176  1.00  0.00           C
ATOM   2594  C2  CHO   364     153.598 129.396  46.826  1.00  0.00           C
ATOM   2595  ROH CHO   365     211.298  10.196  46.976  1.00  0.00            
ATOM   2596  R1  CHO   365     212.848   8.746  45.076  1.00  0.00            
ATOM   2597  R2  CHO   365     212.898   5.996  44.926  1.00  0.00            
ATOM   2598  R3  CHO   365     212.198   6.396  42.326  1.00  0.00            
ATOM   2599  R4  CHO   365     212.998   3.596  42.426  1.00  0.00            
ATOM   2600  R5  CHO   365     213.798   5.096  41.076  1.00  0.00            
ATOM   2601  C1  CHO   365     212.398   2.596  38.576  1.00  0.00           C
ATOM   2602  C2  CHO   365     211.898   2.446  35.126  1.00  0.00           C
ATOM   2603  ROH CHO   366     201.148  13.546  44.226  1.00  0.00            
ATOM   2604  R1  CHO   366     201.798  11.246  42.726  1.00  0.00            
ATOM   2605  R2  CHO   366     200.798  10.846  40.176  1.00  0.00            
ATOM   2606  R3  CHO   366     203.448  10.546  39.526  1.00  0.00            
ATOM   2607  R4  CHO   366     201.998   9.496  37.176  1.00  0.00            
ATOM   2608  R5  CHO   366     203.548   8.446  38.276  1.00  0.00            
ATOM   2609  C1  CHO   366     205.148   8.496  34.826  1.00  0.00           C
ATOM   2610  C2  CHO   366     205.448   7.096  30.426  1.00  0.00           C
ATOM   2611  ROH CHO   367      21.748 210.996  66.376  1.00  0.00            
ATOM   2612  R1  CHO   367      22.648 210.746  63.676  1.00  0.00            
ATOM   2613  R2  CHO   367      21.898 208.696  62.026  1.00  0.00            
ATOM   2614  R3  CHO   367      21.198 210.746  60.376  1.00  0.00            
ATOM   2615  R4  CHO   367      21.648 208.446  58.576  1.00  0.00            
ATOM   2616  R5  CHO   367      22.598 210.446  58.426  1.00  0.00            
ATOM   2617  C1  CHO   367      20.898 210.246  55.026  1.00  0.00           C
ATOM   2618  C2  CHO   367      20.198 210.396  50.076  1.00  0.00           C
ATOM   2619  ROH CHO   368     106.848  94.146  46.176  1.00  0.00            
ATOM   2620  R1  CHO   368     107.948  93.746  43.576  1.00  0.00            
ATOM   2621  R2  CHO   368     106.598  92.396  41.576  1.00  0.00            
ATOM   2622  R3  CHO   368     107.098  94.646  40.176  1.00  0.00            
ATOM   2623  R4  CHO   368     105.698  92.846  38.326  1.00  0.00            
ATOM   2624  R5  CHO   368     107.598  93.846  37.976  1.00  0.00            
ATOM   2625  C1  CHO   368     105.598  95.296  35.026  1.00  0.00           C
ATOM   2626  C2  CHO   368     105.948  96.846  31.226  1.00  0.00           C
ATOM   2627  ROH CHO   369      65.848  78.696  38.876  1.00  0.00            
ATOM   2628  R1  CHO   369      64.598  80.996  37.876  1.00  0.00            
ATOM   2629  R2  CHO   369      64.798  81.796  35.226  1.00  0.00            
ATOM   2630  R3  CHO   369      62.098  81.796  35.326  1.00  0.00            
ATOM   2631  R4  CHO   369      62.748  83.396  32.976  1.00  0.00            
ATOM   2632  R5  CHO   369      61.448  83.996  34.626  1.00  0.00            
ATOM   2633  C1  CHO   369      58.998  84.296  31.726  1.00  0.00           C
ATOM   2634  C2  CHO   369      60.648  85.046  27.476  1.00  0.00           C
ATOM   2635  ROH CHO   370     186.748  50.696  30.176  1.00  0.00            
ATOM   2636  R1  CHO   370     186.548  52.496  32.376  1.00  0.00            
ATOM   2637  R2  CHO   370     184.148  53.496  33.276  1.00  0.00            
ATOM   2638  R3  CHO   370     185.048  52.546  35.676  1.00  0.00            
ATOM   2639  R4  CHO   370     182.798  54.246  36.376  1.00  0.00            
ATOM   2640  R5  CHO   370     184.798  54.346  37.226  1.00  0.00            
ATOM   2641  C1  CHO   370     182.798  53.746  40.426  1.00  0.00           C
ATOM   2642  C2  CHO   370     182.398  56.696  43.026  1.00  0.00           C
ATOM   2643  ROH CHO   371     185.148   7.796  46.276  1.00  0.00            
ATOM   2644  R1  CHO   371     184.148   9.246  44.076  1.00  0.00            
ATOM   2645  R2  CHO   371     185.748  10.046  41.976  1.00  0.00            
ATOM   2646  R3  CHO   371     183.948   8.696  40.476  1.00  0.00            
ATOM   2647  R4  CHO   371     184.748  10.996  38.776  1.00  0.00            
ATOM   2648  R5  CHO   371     182.698  10.446  39.326  1.00  0.00            
ATOM   2649  C1  CHO   371     182.448  10.246  35.526  1.00  0.00           C
ATOM   2650  C2  CHO   371     180.448  10.496  31.626  1.00  0.00           C
ATOM   2651  ROH CHO   372     136.148 174.296  36.026  1.00  0.00            
ATOM   2652  R1  CHO   372     133.898 172.596  36.376  1.00  0.00            
ATOM   2653  R2  CHO   372     131.848 173.196  38.126  1.00  0.00            
ATOM   2654  R3  CHO   372     130.298 172.896  35.926  1.00  0.00            
ATOM   2655  R4  CHO   372     128.448 172.496  38.226  1.00  0.00            
ATOM   2656  R5  CHO   372     128.748 171.146  36.526  1.00  0.00            
ATOM   2657  C1  CHO   372     124.998 171.896  36.176  1.00  0.00           C
ATOM   2658  C2  CHO   372     120.598 172.046  34.576  1.00  0.00           C
ATOM   2659  ROH CHO   373     160.648 155.346  50.726  1.00  0.00            
ATOM   2660  R1  CHO   373     160.948 157.346  48.726  1.00  0.00            
ATOM   2661  R2  CHO   373     163.048 157.346  46.876  1.00  0.00            
ATOM   2662  R3  CHO   373     160.998 157.446  45.076  1.00  0.00            
ATOM   2663  R4  CHO   373     163.248 158.946  43.826  1.00  0.00            
ATOM   2664  R5  CHO   373     161.198 159.646  44.126  1.00  0.00            
ATOM   2665  C1  CHO   373     161.448 159.946  40.326  1.00  0.00           C
ATOM   2666  C2  CHO   373     163.798 159.846  37.076  1.00  0.00           C
ATOM   2667  ROH CHO   374      66.298 166.546  41.826  1.00  0.00            
ATOM   2668  R1  CHO   374      67.398 167.046  44.376  1.00  0.00            
ATOM   2669  R2  CHO   374      67.448 169.546  45.526  1.00  0.00            
ATOM   2670  R3  CHO   374      66.248 168.246  47.626  1.00  0.00            
ATOM   2671  R4  CHO   374      66.848 170.946  48.626  1.00  0.00            
ATOM   2672  R5  CHO   374      67.398 169.046  49.526  1.00  0.00            
ATOM   2673  C1  CHO   374      65.348 170.596  52.376  1.00  0.00           C
ATOM   2674  C2  CHO   374      67.348 173.246  55.426  1.00  0.00           C
ATOM   2675  ROH CHO   375     216.648 112.146  54.876  1.00  0.00            
ATOM   2676  R1  CHO   375     217.298 110.946  57.326  1.00  0.00            
ATOM   2677  R2  CHO   375     217.948 112.396  59.576  1.00  0.00            
ATOM   2678  R3  CHO   375     215.998 110.896  60.726  1.00  0.00            
ATOM   2679  R4  CHO   375     217.798 111.546  62.926  1.00  0.00            
ATOM   2680  R5  CHO   375     217.148 109.546  62.326  1.00  0.00            
ATOM   2681  C1  CHO   375     215.898 109.646  65.926  1.00  0.00           C
ATOM   2682  C2  CHO   375     215.898 106.046  66.476  1.00  0.00           C
ATOM   2683  ROH CHO   376     148.748 209.696  50.126  1.00  0.00            
ATOM   2684  R1  CHO   376     146.398 210.146  51.576  1.00  0.00            
ATOM   2685  R2  CHO   376     145.898 209.046  54.076  1.00  0.00            
ATOM   2686  R3  CHO   376     145.498 211.596  54.826  1.00  0.00            
ATOM   2687  R4  CHO   376     144.648 210.046  57.126  1.00  0.00            
ATOM   2688  R5  CHO   376     143.448 211.546  56.076  1.00  0.00            
ATOM   2689  C1  CHO   376     143.498 213.046  59.576  1.00  0.00           C
ATOM   2690  C2  CHO   376     141.848 214.146  62.676  1.00  0.00           C
ATOM   2691  ROH CHO   377     156.148 148.496  67.026  1.00  0.00            
ATOM   2692  R1  CHO   377     157.848 150.696  66.326  1.00  0.00            
ATOM   2693  R2  CHO   377     157.648 151.996  63.926  1.00  0.00            
ATOM   2694  R3  CHO   377     157.398 154.196  65.526  1.00  0.00            
ATOM   2695  R4  CHO   377     158.698 155.196  63.076  1.00  0.00            
ATOM   2696  R5  CHO   377     159.398 155.446  65.126  1.00  0.00            
ATOM   2697  C1  CHO   377     159.148 159.096  64.076  1.00  0.00           C
ATOM   2698  C2  CHO   377     162.298 159.296  61.976  1.00  0.00           C
ATOM   2699  ROH CHO   378      52.998  90.646  41.526  1.00  0.00            
ATOM   2700  R1  CHO   378      55.348  90.246  43.076  1.00  0.00            
ATOM   2701  R2  CHO   378      57.198  92.196  43.476  1.00  0.00            
ATOM   2702  R3  CHO   378      56.798  91.696  46.126  1.00  0.00            
ATOM   2703  R4  CHO   378      58.848  93.796  46.126  1.00  0.00            
ATOM   2704  R5  CHO   378      58.948  91.846  47.126  1.00  0.00            
ATOM   2705  C1  CHO   378      59.348  94.196  50.076  1.00  0.00           C
ATOM   2706  C2  CHO   378      60.248  96.796  53.676  1.00  0.00           C
ATOM   2707  ROH CHO   379      36.198  87.546  43.776  1.00  0.00            
ATOM   2708  R1  CHO   379      34.698  85.696  42.276  1.00  0.00            
ATOM   2709  R2  CHO   379      31.998  85.946  41.776  1.00  0.00            
ATOM   2710  R3  CHO   379      32.798  85.746  39.176  1.00  0.00            
ATOM   2711  R4  CHO   379      30.098  84.596  39.226  1.00  0.00            
ATOM   2712  R5  CHO   379      31.898  83.646  38.476  1.00  0.00            
ATOM   2713  C1  CHO   379      29.698  83.596  35.326  1.00  0.00           C
ATOM   2714  C2  CHO   379      26.698  84.846  32.926  1.00  0.00           C
ATOM   2715  ROH CHO   380      69.798 191.346  24.276  1.00  0.00            
ATOM   2716  R1  CHO   380      67.498 191.346  25.876  1.00  0.00            
ATOM   2717  R2  CHO   380      67.548 192.046  28.576  1.00  0.00            
ATOM   2718  R3  CHO   380      65.548 193.746  27.826  1.00  0.00            
ATOM   2719  R4  CHO   380      65.298 193.496  30.726  1.00  0.00            
ATOM   2720  R5  CHO   380      63.698 193.196  29.226  1.00  0.00            
ATOM   2721  C1  CHO   380      62.148 195.996  31.326  1.00  0.00           C
ATOM   2722  C2  CHO   380      60.398 196.496  34.626  1.00  0.00           C
ATOM   2723  ROH CHO   381     166.048 187.396  52.176  1.00  0.00            
ATOM   2724  R1  CHO   381     165.698 188.396  49.526  1.00  0.00            
ATOM   2725  R2  CHO   381     164.748 190.946  49.026  1.00  0.00            
ATOM   2726  R3  CHO   381     167.048 191.196  47.576  1.00  0.00            
ATOM   2727  R4  CHO   381     165.098 192.846  46.126  1.00  0.00            
ATOM   2728  R5  CHO   381     166.298 191.246  45.276  1.00  0.00            
ATOM   2729  C1  CHO   381     167.448 194.146  43.076  1.00  0.00           C
ATOM   2730  C2  CHO   381     167.198 192.196  39.726  1.00  0.00           C
ATOM   2731  ROH CHO   382      56.598  31.746  42.226  1.00  0.00            
ATOM   2732  R1  CHO   382      59.298  31.696  43.076  1.00  0.00            
ATOM   2733  R2  CHO   382      60.698  33.946  43.876  1.00  0.00            
ATOM   2734  R3  CHO   382      61.098  32.496  46.126  1.00  0.00            
ATOM   2735  R4  CHO   382      62.448  35.046  46.626  1.00  0.00            
ATOM   2736  R5  CHO   382      63.348  33.046  46.776  1.00  0.00            
ATOM   2737  C1  CHO   382      63.898  34.346  50.376  1.00  0.00           C
ATOM   2738  C2  CHO   382      62.998  34.196  53.576  1.00  0.00           C
ATOM   2739  ROH CHO   383     108.348 149.546  28.626  1.00  0.00            
ATOM   2740  R1  CHO   383     108.448 149.446  31.426  1.00  0.00            
ATOM   2741  R2  CHO   383     109.298 151.596  32.976  1.00  0.00            
ATOM   2742  R3  CHO   383     106.948 151.246  34.226  1.00  0.00            
ATOM   2743  R4  CHO   383     108.848 151.796  36.376  1.00  0.00            
ATOM   2744  R5  CHO   383     107.498 150.096  36.226  1.00  0.00            
ATOM   2745  C1  CHO   383     106.298 151.546  39.526  1.00  0.00           C
ATOM   2746  C2  CHO   383     107.148 153.746  43.076  1.00  0.00           C
ATOM   2747  ROH CHO   384     212.698  59.346  48.876  1.00  0.00            
ATOM   2748  R1  CHO   384     213.548  61.296  46.976  1.00  0.00            
ATOM   2749  R2  CHO   384     215.498  60.746  45.076  1.00  0.00            
ATOM   2750  R3  CHO   384     213.598  61.546  43.326  1.00  0.00            
ATOM   2751  R4  CHO   384     215.848  60.696  41.626  1.00  0.00            
ATOM   2752  R5  CHO   384     214.798  62.596  41.576  1.00  0.00            
ATOM   2753  C1  CHO   384     214.198  61.396  37.976  1.00  0.00           C
ATOM   2754  C2  CHO   384     213.198  59.096  34.826  1.00  0.00           C
ATOM   2755  ROH CHO   385     184.998 176.996  42.776  1.00  0.00            
ATOM   2756  R1  CHO   385     185.698 175.996  45.326  1.00  0.00            
ATOM   2757  R2  CHO   385     186.348 177.646  47.426  1.00  0.00            
ATOM   2758  R3  CHO   385     184.398 176.196  48.726  1.00  0.00            
ATOM   2759  R4  CHO   385     186.298 176.896  50.826  1.00  0.00            
ATOM   2760  R5  CHO   385     185.548 174.896  50.326  1.00  0.00            
ATOM   2761  C1  CHO   385     184.448 175.146  53.976  1.00  0.00           C
ATOM   2762  C2  CHO   385     182.198 172.246  53.876  1.00  0.00           C
ATOM   2763  ROH CHO   386     179.948  25.246  49.426  1.00  0.00            
ATOM   2764  R1  CHO   386     178.748  24.696  46.926  1.00  0.00            
ATOM   2765  R2  CHO   386     176.648  26.146  45.876  1.00  0.00            
ATOM   2766  R3  CHO   386     178.348  26.396  43.726  1.00  0.00            
ATOM   2767  R4  CHO   386     175.748  27.396  42.776  1.00  0.00            
ATOM   2768  R5  CHO   386     176.948  25.846  41.876  1.00  0.00            
ATOM   2769  C1  CHO   386     176.748  28.396  38.976  1.00  0.00           C
ATOM   2770  C2  CHO   386     173.648  28.696  37.326  1.00  0.00           C
ATOM   2771  ROH CHO   387     115.748  74.596  35.426  1.00  0.00            
ATOM   2772  R1  CHO   387     116.348  73.096  33.076  1.00  0.00            
ATOM   2773  R2  CHO   387     117.098  74.296  30.726  1.00  0.00            
ATOM   2774  R3  CHO   387     119.248  72.696  30.926  1.00  0.00            
ATOM   2775  R4  CHO   387     119.198  73.546  28.126  1.00  0.00            
ATOM   2776  R5  CHO   387     119.248  71.446  28.826  1.00  0.00            
ATOM   2777  C1  CHO   387     122.448  71.496  26.776  1.00  0.00           C
ATOM   2778  C2  CHO   387     125.648  71.296  24.676  1.00  0.00           C
ATOM   2779  ROH CHO   388     201.298 114.896  67.876  1.00  0.00            
ATOM   2780  R1  CHO   388     201.248 113.846  65.226  1.00  0.00            
ATOM   2781  R2  CHO   388     200.648 115.396  63.026  1.00  0.00            
ATOM   2782  R3  CHO   388     203.048 114.446  62.126  1.00  0.00            
ATOM   2783  R4  CHO   388     201.698 115.496  59.726  1.00  0.00            
ATOM   2784  R5  CHO   388     202.548 113.496  59.976  1.00  0.00            
ATOM   2785  C1  CHO   388     204.548 114.646  56.976  1.00  0.00           C
ATOM   2786  C2  CHO   388     203.748 114.746  52.476  1.00  0.00           C
ATOM   2787  ROH CHO   389     105.548  64.946  17.376  1.00  0.00            
ATOM   2788  R1  CHO   389     103.448  65.596  19.176  1.00  0.00            
ATOM   2789  R2  CHO   389     103.048  68.196  20.076  1.00  0.00            
ATOM   2790  R3  CHO   389     100.498  67.746  19.176  1.00  0.00            
ATOM   2791  R4  CHO   389     100.348  70.246  20.626  1.00  0.00            
ATOM   2792  R5  CHO   389      99.098  68.496  20.926  1.00  0.00            
ATOM   2793  C1  CHO   389      96.398  71.046  20.076  1.00  0.00           C
ATOM   2794  C2  CHO   389      95.698  75.196  17.576  1.00  0.00           C
ATOM   2795  ROH CHO   390      90.498 105.796  26.976  1.00  0.00            
ATOM   2796  R1  CHO   390      91.698 106.396  29.476  1.00  0.00            
ATOM   2797  R2  CHO   390      90.748 108.346  31.226  1.00  0.00            
ATOM   2798  R3  CHO   390      90.748 106.296  32.976  1.00  0.00            
ATOM   2799  R4  CHO   390      90.348 108.646  34.626  1.00  0.00            
ATOM   2800  R5  CHO   390      91.898 107.146  34.926  1.00  0.00            
ATOM   2801  C1  CHO   390      90.098 106.946  38.276  1.00  0.00           C
ATOM   2802  C2  CHO   390      88.098 104.896  40.776  1.00  0.00           C
ATOM   2803  ROH CHO   391      24.798 220.096  62.926  1.00  0.00            
ATOM   2804  R1  CHO   391      24.548 220.546  60.126  1.00  0.00            
ATOM   2805  R2  CHO   391      22.448 219.546  58.676  1.00  0.00            
ATOM   2806  R3  CHO   391      22.098 222.146  57.976  1.00  0.00            
ATOM   2807  R4  CHO   391      20.448 220.646  56.076  1.00  0.00            
ATOM   2808  R5  CHO   391      21.948 222.096  55.576  1.00  0.00            
ATOM   2809  C1  CHO   391      18.948 223.746  53.926  1.00  0.00           C
ATOM   2810  C2  CHO   391      17.998 227.846  54.776  1.00  0.00           C
ATOM   2811  ROH CHO   392      32.998 204.996  46.126  1.00  0.00            
ATOM   2812  R1  CHO   392      31.298 205.296  43.876  1.00  0.00            
ATOM   2813  R2  CHO   392      31.548 207.346  42.076  1.00  0.00            
ATOM   2814  R3  CHO   392      31.648 205.296  40.276  1.00  0.00            
ATOM   2815  R4  CHO   392      30.498 207.596  38.776  1.00  0.00            
ATOM   2816  R5  CHO   392      29.648 205.596  38.976  1.00  0.00            
ATOM   2817  C1  CHO   392      29.948 205.796  35.176  1.00  0.00           C
ATOM   2818  C2  CHO   392      26.248 205.696  32.026  1.00  0.00           C
ATOM   2819  ROH CHO   393     143.848  46.546  40.726  1.00  0.00            
ATOM   2820  R1  CHO   393     146.298  45.446  39.776  1.00  0.00            
ATOM   2821  R2  CHO   393     146.748  44.896  37.126  1.00  0.00            
ATOM   2822  R3  CHO   393     148.948  46.446  37.476  1.00  0.00            
ATOM   2823  R4  CHO   393     149.698  44.596  35.326  1.00  0.00            
ATOM   2824  R5  CHO   393     150.798  44.946  37.176  1.00  0.00            
ATOM   2825  C1  CHO   393     153.448  45.896  34.626  1.00  0.00           C
ATOM   2826  C2  CHO   393     155.748  46.646  30.726  1.00  0.00           C
ATOM   2827  ROH CHO   394      32.048  55.796  61.376  1.00  0.00            
ATOM   2828  R1  CHO   394      32.698  57.196  59.026  1.00  0.00            
ATOM   2829  R2  CHO   394      35.298  57.396  58.076  1.00  0.00            
ATOM   2830  R3  CHO   394      34.248  56.396  55.826  1.00  0.00            
ATOM   2831  R4  CHO   394      36.348  58.196  54.876  1.00  0.00            
ATOM   2832  R5  CHO   394      34.248  58.246  54.276  1.00  0.00            
ATOM   2833  C1  CHO   394      35.948  57.746  50.876  1.00  0.00           C
ATOM   2834  C2  CHO   394      36.148  59.296  47.076  1.00  0.00           C
ATOM   2835  ROH CHO   395      82.848  86.096  23.876  1.00  0.00            
ATOM   2836  R1  CHO   395      83.298  85.846  26.626  1.00  0.00            
ATOM   2837  R2  CHO   395      81.248  85.746  28.476  1.00  0.00            
ATOM   2838  R3  CHO   395      82.498  83.446  29.276  1.00  0.00            
ATOM   2839  R4  CHO   395      80.948  84.246  31.576  1.00  0.00            
ATOM   2840  R5  CHO   395      83.098  83.846  31.526  1.00  0.00            
ATOM   2841  C1  CHO   395      81.948  81.246  34.126  1.00  0.00           C
ATOM   2842  C2  CHO   395      80.398  79.646  36.976  1.00  0.00           C
ATOM   2843  ROH CHO   396      74.248 116.796  43.926  1.00  0.00            
ATOM   2844  R1  CHO   396      74.948 114.646  45.626  1.00  0.00            
ATOM   2845  R2  CHO   396      75.298 114.946  48.326  1.00  0.00            
ATOM   2846  R3  CHO   396      73.498 112.896  48.476  1.00  0.00            
ATOM   2847  R4  CHO   396      75.348 112.396  50.676  1.00  0.00            
ATOM   2848  R5  CHO   396      74.798 110.996  49.076  1.00  0.00            
ATOM   2849  C1  CHO   396      73.648 108.996  52.126  1.00  0.00           C
ATOM   2850  C2  CHO   396      72.748 108.946  56.876  1.00  0.00           C
ATOM   2851  ROH CHO   397      59.198 125.796  40.776  1.00  0.00            
ATOM   2852  R1  CHO   397      58.898 123.796  38.826  1.00  0.00            
ATOM   2853  R2  CHO   397      56.798 121.996  38.876  1.00  0.00            
ATOM   2854  R3  CHO   397      56.398 122.896  36.326  1.00  0.00            
ATOM   2855  R4  CHO   397      55.348 120.146  36.276  1.00  0.00            
ATOM   2856  R5  CHO   397      56.848 120.996  34.926  1.00  0.00            
ATOM   2857  C1  CHO   397      54.148 119.946  32.426  1.00  0.00           C
ATOM   2858  C2  CHO   397      54.498 118.846  28.676  1.00  0.00           C
ATOM   2859  ROH CHO   398      23.548 176.096  49.226  1.00  0.00            
ATOM   2860  R1  CHO   398      25.298 177.896  50.526  1.00  0.00            
ATOM   2861  R2  CHO   398      24.748 178.896  53.026  1.00  0.00            
ATOM   2862  R3  CHO   398      27.248 177.946  53.626  1.00  0.00            
ATOM   2863  R4  CHO   398      26.798 180.046  55.576  1.00  0.00            
ATOM   2864  R5  CHO   398      28.498 179.846  54.226  1.00  0.00            
ATOM   2865  C1  CHO   398      30.298 179.846  57.576  1.00  0.00           C
ATOM   2866  C2  CHO   398      30.448 181.696  61.476  1.00  0.00           C
ATOM   2867  ROH CHO   399     192.598 165.396  39.076  1.00  0.00            
ATOM   2868  R1  CHO   399     194.248 164.696  41.276  1.00  0.00            
ATOM   2869  R2  CHO   399     195.298 166.596  43.026  1.00  0.00            
ATOM   2870  R3  CHO   399     194.048 165.046  44.876  1.00  0.00            
ATOM   2871  R4  CHO   399     195.898 166.746  46.426  1.00  0.00            
ATOM   2872  R5  CHO   399     195.798 164.596  46.476  1.00  0.00            
ATOM   2873  C1  CHO   399     195.098 165.396  50.126  1.00  0.00           C
ATOM   2874  C2  CHO   399     196.598 163.496  52.526  1.00  0.00           C
ATOM   2875  ROH CHO   400     159.348  94.546  46.876  1.00  0.00            
ATOM   2876  R1  CHO   400     161.248  94.246  44.776  1.00  0.00            
ATOM   2877  R2  CHO   400     160.998  92.346  42.776  1.00  0.00            
ATOM   2878  R3  CHO   400     161.248  94.496  41.126  1.00  0.00            
ATOM   2879  R4  CHO   400     161.848  92.196  39.426  1.00  0.00            
ATOM   2880  R5  CHO   400     163.098  93.946  39.726  1.00  0.00            
ATOM   2881  C1  CHO   400     162.598  94.146  35.976  1.00  0.00           C
ATOM   2882  C2  CHO   400     162.798  92.846  32.726  1.00  0.00           C
ATOM   2883  ROH CHO   401     175.048 156.446  42.226  1.00  0.00            
ATOM   2884  R1  CHO   401     173.448 156.646  44.576  1.00  0.00            
ATOM   2885  R2  CHO   401     174.448 156.046  47.076  1.00  0.00            
ATOM   2886  R3  CHO   401     173.548 158.546  47.676  1.00  0.00            
ATOM   2887  R4  CHO   401     173.448 157.096  50.226  1.00  0.00            
ATOM   2888  R5  CHO   401     171.798 158.196  49.276  1.00  0.00            
ATOM   2889  C1  CHO   401     171.998 160.046  52.626  1.00  0.00           C
ATOM   2890  C2  CHO   401     168.448 157.846  55.126  1.00  0.00           C
ATOM   2891  ROH CHO   402      55.798 216.446  27.676  1.00  0.00            
ATOM   2892  R1  CHO   402      56.948 216.946  30.226  1.00  0.00            
ATOM   2893  R2  CHO   402      57.548 219.446  31.126  1.00  0.00            
ATOM   2894  R3  CHO   402      55.998 218.746  33.226  1.00  0.00            
ATOM   2895  R4  CHO   402      57.248 221.296  34.026  1.00  0.00            
ATOM   2896  R5  CHO   402      57.248 219.446  35.176  1.00  0.00            
ATOM   2897  C1  CHO   402      55.548 221.746  37.726  1.00  0.00           C
ATOM   2898  C2  CHO   402      55.098 222.796  40.826  1.00  0.00           C
ATOM   2899  ROH CHO   403     131.898 107.296  30.426  1.00  0.00            
ATOM   2900  R1  CHO   403     131.448 107.296  33.226  1.00  0.00            
ATOM   2901  R2  CHO   403     128.948 107.446  34.376  1.00  0.00            
ATOM   2902  R3  CHO   403     129.748 105.146  35.626  1.00  0.00            
ATOM   2903  R4  CHO   403     128.248 106.696  37.626  1.00  0.00            
ATOM   2904  R5  CHO   403     130.248 105.896  37.826  1.00  0.00            
ATOM   2905  C1  CHO   403     128.548 104.096  40.776  1.00  0.00           C
ATOM   2906  C2  CHO   403     127.448 103.346  44.726  1.00  0.00           C
ATOM   2907  ROH CHO   404     163.448 216.196  52.976  1.00  0.00            
ATOM   2908  R1  CHO   404     162.348 214.596  50.876  1.00  0.00            
ATOM   2909  R2  CHO   404     161.198 215.696  48.626  1.00  0.00            
ATOM   2910  R3  CHO   404     162.948 214.096  47.326  1.00  0.00            
ATOM   2911  R4  CHO   404     161.098 214.996  45.276  1.00  0.00            
ATOM   2912  R5  CHO   404     161.648 212.896  45.726  1.00  0.00            
ATOM   2913  C1  CHO   404     162.748 213.096  42.076  1.00  0.00           C
ATOM   2914  C2  CHO   404     164.548 211.746  38.426  1.00  0.00           C
ATOM   2915  ROH CHO   405      32.898 206.196  62.626  1.00  0.00            
ATOM   2916  R1  CHO   405      30.898 205.346  60.826  1.00  0.00            
ATOM   2917  R2  CHO   405      31.198 205.396  58.076  1.00  0.00            
ATOM   2918  R3  CHO   405      30.548 202.796  58.276  1.00  0.00            
ATOM   2919  R4  CHO   405      30.398 203.396  55.426  1.00  0.00            
ATOM   2920  R5  CHO   405      28.848 202.496  56.626  1.00  0.00            
ATOM   2921  C1  CHO   405      29.298 199.746  54.026  1.00  0.00           C
ATOM   2922  C2  CHO   405      30.348 198.696  50.176  1.00  0.00           C
ATOM   2923  ROH CHO   406      37.198 123.646  43.226  1.00  0.00            
ATOM   2924  R1  CHO   406      35.798 125.446  41.526  1.00  0.00            
ATOM   2925  R2  CHO   406      33.198 125.046  40.726  1.00  0.00            
ATOM   2926  R3  CHO   406      32.798 127.546  41.776  1.00  0.00            
ATOM   2927  R4  CHO   406      30.998 127.396  39.526  1.00  0.00            
ATOM   2928  R5  CHO   406      32.448 128.946  39.876  1.00  0.00            
ATOM   2929  C1  CHO   406      29.298 131.096  39.826  1.00  0.00           C
ATOM   2930  C2  CHO   406      26.948 134.146  38.026  1.00  0.00           C
ATOM   2931  ROH CHO   407      15.848  75.296  59.726  1.00  0.00            
ATOM   2932  R1  CHO   407      16.998  74.296  57.326  1.00  0.00            
ATOM   2933  R2  CHO   407      16.198  75.146  54.826  1.00  0.00            
ATOM   2934  R3  CHO   407      18.798  75.696  54.526  1.00  0.00            
ATOM   2935  R4  CHO   407      17.848  75.046  51.826  1.00  0.00            
ATOM   2936  R5  CHO   407      19.548  74.146  52.826  1.00  0.00            
ATOM   2937  C1  CHO   407      21.298  75.546  49.726  1.00  0.00           C
ATOM   2938  C2  CHO   407      22.048  74.096  45.676  1.00  0.00           C
ATOM   2939  ROH CHO   408     171.098  58.096  47.126  1.00  0.00            
ATOM   2940  R1  CHO   408     170.648  56.996  49.726  1.00  0.00            
ATOM   2941  R2  CHO   408     172.698  56.496  51.476  1.00  0.00            
ATOM   2942  R3  CHO   408     171.198  58.046  53.176  1.00  0.00            
ATOM   2943  R4  CHO   408     173.098  56.646  54.926  1.00  0.00            
ATOM   2944  R5  CHO   408     170.948  56.696  55.126  1.00  0.00            
ATOM   2945  C1  CHO   408     171.948  58.196  58.476  1.00  0.00           C
ATOM   2946  C2  CHO   408     172.848  59.696  61.876  1.00  0.00           C
ATOM   2947  ROH CHO   409      94.998 225.196  51.776  1.00  0.00            
ATOM   2948  R1  CHO   409      95.448 224.446  49.076  1.00  0.00            
ATOM   2949  R2  CHO   409      93.598 224.996  47.076  1.00  0.00            
ATOM   2950  R3  CHO   409      95.798 226.196  45.876  1.00  0.00            
ATOM   2951  R4  CHO   409      93.998 225.596  43.676  1.00  0.00            
ATOM   2952  R5  CHO   409      96.048 224.996  43.826  1.00  0.00            
ATOM   2953  C1  CHO   409      96.198 226.996  40.626  1.00  0.00           C
ATOM   2954  C2  CHO   409      97.898 225.996  37.376  1.00  0.00           C
ATOM   2955  ROH CHO   410     157.798 138.146  47.226  1.00  0.00            
ATOM   2956  R1  CHO   410     158.148 139.596  44.826  1.00  0.00            
ATOM   2957  R2  CHO   410     160.648 140.296  43.876  1.00  0.00            
ATOM   2958  R3  CHO   410     159.748 139.046  41.626  1.00  0.00            
ATOM   2959  R4  CHO   410     162.248 140.346  40.776  1.00  0.00            
ATOM   2960  R5  CHO   410     160.298 140.546  39.876  1.00  0.00            
ATOM   2961  C1  CHO   410     162.298 139.246  36.876  1.00  0.00           C
ATOM   2962  C2  CHO   410     160.998 138.146  33.076  1.00  0.00           C
ATOM   2963  ROH CHO   411      37.348 191.346  62.176  1.00  0.00            
ATOM   2964  R1  CHO   411      37.598 192.646  59.676  1.00  0.00            
ATOM   2965  R2  CHO   411      38.148 191.246  57.376  1.00  0.00            
ATOM   2966  R3  CHO   411      35.948 192.546  56.476  1.00  0.00            
ATOM   2967  R4  CHO   411      37.348 191.696  54.026  1.00  0.00            
ATOM   2968  R5  CHO   411      36.698 193.746  54.526  1.00  0.00            
ATOM   2969  C1  CHO   411      34.798 193.196  51.226  1.00  0.00           C
ATOM   2970  C2  CHO   411      36.648 194.346  48.526  1.00  0.00           C
ATOM   2971  ROH CHO   412     202.798 155.496  71.976  1.00  0.00            
ATOM   2972  R1  CHO   412     204.398 154.046  70.126  1.00  0.00            
ATOM   2973  R2  CHO   412     204.598 154.846  67.476  1.00  0.00            
ATOM   2974  R3  CHO   412     207.248 154.796  67.976  1.00  0.00            
ATOM   2975  R4  CHO   412     207.098 154.646  65.076  1.00  0.00            
ATOM   2976  R5  CHO   412     208.148 153.296  66.376  1.00  0.00            
ATOM   2977  C1  CHO   412     211.048 154.496  64.176  1.00  0.00           C
ATOM   2978  C2  CHO   412     210.448 154.146  60.276  1.00  0.00           C
ATOM   2979  ROH CHO   413     158.648  13.396  39.426  1.00  0.00            
ATOM   2980  R1  CHO   413     157.298  12.046  41.526  1.00  0.00            
ATOM   2981  R2  CHO   413     156.298  13.296  43.776  1.00  0.00            
ATOM   2982  R3  CHO   413     153.998  12.096  43.026  1.00  0.00            
ATOM   2983  R4  CHO   413     153.798  12.396  45.926  1.00  0.00            
ATOM   2984  R5  CHO   413     153.548  10.546  44.826  1.00  0.00            
ATOM   2985  C1  CHO   413     150.148  10.746  46.526  1.00  0.00           C
ATOM   2986  C2  CHO   413     148.548  12.196  50.126  1.00  0.00           C
ATOM   2987  ROH CHO   414     226.298 218.796  42.876  1.00  0.00            
ATOM   2988  R1  CHO   414     225.998 219.846  40.276  1.00  0.00            
ATOM   2989  R2  CHO   414     224.148 221.796  39.626  1.00  0.00            
ATOM   2990  R3  CHO   414     226.348 223.096  38.676  1.00  0.00            
ATOM   2991  R4  CHO   414     224.098 224.696  37.726  1.00  0.00            
ATOM   2992  R5  CHO   414     225.648 223.896  36.476  1.00  0.00            
ATOM   2993  C1  CHO   414     226.098 227.596  35.726  1.00  0.00           C
ATOM   2994  C2  CHO   414     225.198 226.446  32.076  1.00  0.00           C
ATOM   2995  ROH CHO   415     196.998 130.246  69.976  1.00  0.00            
ATOM   2996  R1  CHO   415     198.148 130.146  67.426  1.00  0.00            
ATOM   2997  R2  CHO   415     196.648 130.296  65.076  1.00  0.00            
ATOM   2998  R3  CHO   415     198.298 132.346  64.526  1.00  0.00            
ATOM   2999  R4  CHO   415     197.398 131.346  61.876  1.00  0.00            
ATOM   3000  R5  CHO   415     199.498 131.646  62.526  1.00  0.00            
ATOM   3001  C1  CHO   415     199.448 133.946  59.476  1.00  0.00           C
ATOM   3002  C2  CHO   415     199.148 134.546  55.376  1.00  0.00           C
ATOM   3003  ROH CHO   416     139.398 181.096  44.776  1.00  0.00            
ATOM   3004  R1  CHO   416     141.048 182.496  42.926  1.00  0.00            
ATOM   3005  R2  CHO   416     143.148 181.296  41.626  1.00  0.00            
ATOM   3006  R3  CHO   416     141.898 182.246  39.426  1.00  0.00            
ATOM   3007  R4  CHO   416     144.498 181.346  38.476  1.00  0.00            
ATOM   3008  R5  CHO   416     143.598 183.296  38.176  1.00  0.00            
ATOM   3009  C1  CHO   416     144.098 182.246  34.526  1.00  0.00           C
ATOM   3010  C2  CHO   416     142.598 180.596  30.776  1.00  0.00           C
ATOM   3011  ROH CHO   417     213.148  60.046  53.326  1.00  0.00            
ATOM   3012  R1  CHO   417     210.448  59.146  53.226  1.00  0.00            
ATOM   3013  R2  CHO   417     209.598  57.246  51.426  1.00  0.00            
ATOM   3014  R3  CHO   417     208.748  55.946  53.626  1.00  0.00            
ATOM   3015  R4  CHO   417     207.048  54.946  51.476  1.00  0.00            
ATOM   3016  R5  CHO   417     206.398  55.846  53.376  1.00  0.00            
ATOM   3017  C1  CHO   417     204.698  52.396  53.626  1.00  0.00           C
ATOM   3018  C2  CHO   417     202.498  49.546  51.276  1.00  0.00           C
ATOM   3019  ROH CHO   418     152.848  49.946  59.826  1.00  0.00            
ATOM   3020  R1  CHO   418     153.798  48.496  57.626  1.00  0.00            
ATOM   3021  R2  CHO   418     152.298  48.196  55.276  1.00  0.00            
ATOM   3022  R3  CHO   418     154.548  49.196  54.126  1.00  0.00            
ATOM   3023  R4  CHO   418     153.148  47.796  51.926  1.00  0.00            
ATOM   3024  R5  CHO   418     155.198  47.496  52.526  1.00  0.00            
ATOM   3025  C1  CHO   418     155.748  48.546  48.926  1.00  0.00           C
ATOM   3026  C2  CHO   418     158.848  47.346  46.926  1.00  0.00           C
ATOM   3027  ROH CHO   419      97.098  92.346  40.626  1.00  0.00            
ATOM   3028  R1  CHO   419      95.598  92.096  38.226  1.00  0.00            
ATOM   3029  R2  CHO   419      94.398  94.246  37.026  1.00  0.00            
ATOM   3030  R3  CHO   419      95.798  93.396  34.826  1.00  0.00            
ATOM   3031  R4  CHO   419      93.298  94.446  33.726  1.00  0.00            
ATOM   3032  R5  CHO   419      94.148  92.446  33.376  1.00  0.00            
ATOM   3033  C1  CHO   419      93.998  93.746  29.826  1.00  0.00           C
ATOM   3034  C2  CHO   419      94.198  94.796  25.776  1.00  0.00           C
ATOM   3035  ROH CHO   420     159.548  91.796  50.926  1.00  0.00            
ATOM   3036  R1  CHO   420     158.448  91.396  53.476  1.00  0.00            
ATOM   3037  R2  CHO   420     156.798  89.246  54.076  1.00  0.00            
ATOM   3038  R3  CHO   420     158.598  88.796  56.076  1.00  0.00            
ATOM   3039  R4  CHO   420     155.998  87.996  57.226  1.00  0.00            
ATOM   3040  R5  CHO   420     157.448  89.446  58.076  1.00  0.00            
ATOM   3041  C1  CHO   420     157.248  86.846  60.876  1.00  0.00           C
ATOM   3042  C2  CHO   420     155.998  84.196  64.176  1.00  0.00           C
ATOM   3043  ROH CHO   421     116.098 140.546  55.826  1.00  0.00            
ATOM   3044  R1  CHO   421     114.848 141.546  53.476  1.00  0.00            
ATOM   3045  R2  CHO   421     115.748 140.996  50.926  1.00  0.00            
ATOM   3046  R3  CHO   421     113.198 140.146  50.576  1.00  0.00            
ATOM   3047  R4  CHO   421     114.448 139.896  47.926  1.00  0.00            
ATOM   3048  R5  CHO   421     112.598 140.946  48.376  1.00  0.00            
ATOM   3049  C1  CHO   421     111.298 138.496  45.776  1.00  0.00           C
ATOM   3050  C2  CHO   421     106.648 138.646  43.576  1.00  0.00           C
ATOM   3051  ROH CHO   422     173.798   8.146  38.276  1.00  0.00            
ATOM   3052  R1  CHO   422     172.848   9.196  40.726  1.00  0.00            
ATOM   3053  R2  CHO   422     172.848   7.746  43.076  1.00  0.00            
ATOM   3054  R3  CHO   422     174.148   9.946  44.026  1.00  0.00            
ATOM   3055  R4  CHO   422     173.798   8.146  46.326  1.00  0.00            
ATOM   3056  R5  CHO   422     173.248  10.296  46.176  1.00  0.00            
ATOM   3057  C1  CHO   422     175.598  10.446  49.176  1.00  0.00           C
ATOM   3058  C2  CHO   422     174.298  12.396  51.626  1.00  0.00           C
ATOM   3059  ROH CHO   423     210.598 219.596  32.126  1.00  0.00            
ATOM   3060  R1  CHO   423     210.298 219.246  34.926  1.00  0.00            
ATOM   3061  R2  CHO   423     211.648 220.746  36.776  1.00  0.00            
ATOM   3062  R3  CHO   423     209.198 221.246  37.726  1.00  0.00            
ATOM   3063  R4  CHO   423     210.848 221.096  40.126  1.00  0.00            
ATOM   3064  R5  CHO   423     208.998 219.946  39.726  1.00  0.00            
ATOM   3065  C1  CHO   423     208.048 221.746  42.976  1.00  0.00           C
ATOM   3066  C2  CHO   423     209.048 221.746  46.126  1.00  0.00           C
ATOM   3067  ROH CHO   424     110.048 179.246  42.976  1.00  0.00            
ATOM   3068  R1  CHO   424     109.848 179.096  45.826  1.00  0.00            
ATOM   3069  R2  CHO   424     110.948 176.996  47.276  1.00  0.00            
ATOM   3070  R3  CHO   424     112.198 178.996  48.626  1.00  0.00            
ATOM   3071  R4  CHO   424     112.198 176.746  50.476  1.00  0.00            
ATOM   3072  R5  CHO   424     111.448 178.746  50.876  1.00  0.00            
ATOM   3073  C1  CHO   424     114.048 178.446  53.626  1.00  0.00           C
ATOM   3074  C2  CHO   424     114.048 181.246  56.726  1.00  0.00           C
ATOM   3075  ROH CHO   425     205.748 195.046  39.226  1.00  0.00            
ATOM   3076  R1  CHO   425     206.248 196.896  41.326  1.00  0.00            
ATOM   3077  R2  CHO   425     204.248 198.446  42.476  1.00  0.00            
ATOM   3078  R3  CHO   425     205.198 197.346  44.776  1.00  0.00            
ATOM   3079  R4  CHO   425     203.248 199.346  45.626  1.00  0.00            
ATOM   3080  R5  CHO   425     205.298 199.196  46.276  1.00  0.00            
ATOM   3081  C1  CHO   425     203.548 198.896  49.626  1.00  0.00           C
ATOM   3082  C2  CHO   425     200.098 198.546  52.126  1.00  0.00           C
ATOM   3083  ROH CHO   426      98.948  42.046  43.426  1.00  0.00            
ATOM   3084  R1  CHO   426      96.498  40.746  43.076  1.00  0.00            
ATOM   3085  R2  CHO   426      96.148  38.046  43.726  1.00  0.00            
ATOM   3086  R3  CHO   426      94.048  39.046  45.226  1.00  0.00            
ATOM   3087  R4  CHO   426      94.248  36.196  45.976  1.00  0.00            
ATOM   3088  R5  CHO   426      92.498  37.246  45.276  1.00  0.00            
ATOM   3089  C1  CHO   426      91.248  36.046  48.676  1.00  0.00           C
ATOM   3090  C2  CHO   426      88.698  35.896  51.876  1.00  0.00           C
ATOM   3091  ROH CHO   427      59.698  42.746  40.326  1.00  0.00            
ATOM   3092  R1  CHO   427      60.148  43.196  37.576  1.00  0.00            
ATOM   3093  R2  CHO   427      62.048  41.796  36.126  1.00  0.00            
ATOM   3094  R3  CHO   427      59.898  41.246  34.476  1.00  0.00            
ATOM   3095  R4  CHO   427      62.248  40.946  32.776  1.00  0.00            
ATOM   3096  R5  CHO   427      60.548  42.196  32.376  1.00  0.00            
ATOM   3097  C1  CHO   427      60.398  39.996  29.276  1.00  0.00           C
ATOM   3098  C2  CHO   427      61.498  41.996  25.376  1.00  0.00           C
ATOM   3099  ROH CHO   428     140.598 104.046  45.026  1.00  0.00            
ATOM   3100  R1  CHO   428     141.598 105.046  42.576  1.00  0.00            
ATOM   3101  R2  CHO   428     142.498 103.346  40.576  1.00  0.00            
ATOM   3102  R3  CHO   428     140.698 104.746  39.076  1.00  0.00            
ATOM   3103  R4  CHO   428     142.848 103.946  37.176  1.00  0.00            
ATOM   3104  R5  CHO   428     142.098 105.996  37.526  1.00  0.00            
ATOM   3105  C1  CHO   428     141.348 105.646  33.776  1.00  0.00           C
ATOM   3106  C2  CHO   428     142.248 105.146  30.026  1.00  0.00           C
ATOM   3107  ROH CHO   429     112.098  80.746  40.776  1.00  0.00            
ATOM   3108  R1  CHO   429     111.198  79.996  43.376  1.00  0.00            
ATOM   3109  R2  CHO   429     112.898  79.746  45.526  1.00  0.00            
ATOM   3110  R3  CHO   429     111.198  81.496  46.676  1.00  0.00            
ATOM   3111  R4  CHO   429     112.848  80.496  48.876  1.00  0.00            
ATOM   3112  R5  CHO   429     110.698  80.546  48.776  1.00  0.00            
ATOM   3113  C1  CHO   429     111.248  82.646  51.926  1.00  0.00           C
ATOM   3114  C2  CHO   429     110.298  82.796  55.976  1.00  0.00           C
ATOM   3115  ROH CHO   430     168.448  69.096  42.226  1.00  0.00            
ATOM   3116  R1  CHO   430     167.848  71.596  41.026  1.00  0.00            
ATOM   3117  R2  CHO   430     169.798  73.296  40.126  1.00  0.00            
ATOM   3118  R3  CHO   430     168.448  73.146  37.826  1.00  0.00            
ATOM   3119  R4  CHO   430     169.998  75.646  37.576  1.00  0.00            
ATOM   3120  R5  CHO   430     167.848  75.446  37.326  1.00  0.00            
ATOM   3121  C1  CHO   430     168.798  76.846  33.926  1.00  0.00           C
ATOM   3122  C2  CHO   430     167.198  77.996  30.726  1.00  0.00           C
ATOM   3123  ROH CHO   431       4.898 163.346  38.426  1.00  0.00            
ATOM   3124  R1  CHO   431       6.498 163.596  40.726  1.00  0.00            
ATOM   3125  R2  CHO   431       5.448 163.296  43.276  1.00  0.00            
ATOM   3126  R3  CHO   431       7.448 161.496  43.526  1.00  0.00            
ATOM   3127  R4  CHO   431       6.898 162.346  46.276  1.00  0.00            
ATOM   3128  R5  CHO   431       8.848 162.346  45.276  1.00  0.00            
ATOM   3129  C1  CHO   431       9.598 160.096  48.276  1.00  0.00           C
ATOM   3130  C2  CHO   431      11.448 157.946  51.126  1.00  0.00           C
ATOM   3131  ROH CHO   432      14.848  85.996  34.476  1.00  0.00            
ATOM   3132  R1  CHO   432      12.648  85.196  36.026  1.00  0.00            
ATOM   3133  R2  CHO   432      12.848  83.446  38.176  1.00  0.00            
ATOM   3134  R3  CHO   432      11.648  85.446  39.526  1.00  0.00            
ATOM   3135  R4  CHO   432      11.598  83.146  41.376  1.00  0.00            
ATOM   3136  R5  CHO   432       9.848  84.346  40.726  1.00  0.00            
ATOM   3137  C1  CHO   432       9.648  84.846  44.476  1.00  0.00           C
ATOM   3138  C2  CHO   432       7.048  84.496  47.526  1.00  0.00           C
ATOM   3139  ROH CHO   433      94.748 215.196  49.576  1.00  0.00            
ATOM   3140  R1  CHO   433      94.648 214.296  46.876  1.00  0.00            
ATOM   3141  R2  CHO   433      94.098 215.946  44.776  1.00  0.00            
ATOM   3142  R3  CHO   433      96.448 214.996  43.776  1.00  0.00            
ATOM   3143  R4  CHO   433      95.348 216.696  41.626  1.00  0.00            
ATOM   3144  R5  CHO   433      95.998 214.596  41.476  1.00  0.00            
ATOM   3145  C1  CHO   433      98.298 216.196  38.876  1.00  0.00           C
ATOM   3146  C2  CHO   433      96.248 217.546  35.726  1.00  0.00           C
ATOM   3147  ROH CHO   434      42.048  12.996  45.026  1.00  0.00            
ATOM   3148  R1  CHO   434      42.548  11.596  47.426  1.00  0.00            
ATOM   3149  R2  CHO   434      44.898  11.846  48.876  1.00  0.00            
ATOM   3150  R3  CHO   434      43.198  12.446  50.926  1.00  0.00            
ATOM   3151  R4  CHO   434      45.798  12.146  52.176  1.00  0.00            
ATOM   3152  R5  CHO   434      43.998  11.096  52.726  1.00  0.00            
ATOM   3153  C1  CHO   434      44.798  12.846  56.026  1.00  0.00           C
ATOM   3154  C2  CHO   434      46.048  14.096  59.276  1.00  0.00           C
ATOM   3155  ROH CHO   435      35.148  66.996  31.926  1.00  0.00            
ATOM   3156  R1  CHO   435      34.198  69.596  32.576  1.00  0.00            
ATOM   3157  R2  CHO   435      35.898  71.696  33.026  1.00  0.00            
ATOM   3158  R3  CHO   435      34.348  72.896  31.126  1.00  0.00            
ATOM   3159  R4  CHO   435      36.048  75.046  32.226  1.00  0.00            
ATOM   3160  R5  CHO   435      33.898  75.096  32.026  1.00  0.00            
ATOM   3161  C1  CHO   435      34.748  78.146  29.926  1.00  0.00           C
ATOM   3162  C2  CHO   435      35.498  80.046  26.176  1.00  0.00           C
ATOM   3163  ROH CHO   436      26.348  22.446  31.476  1.00  0.00            
ATOM   3164  R1  CHO   436      28.598  23.496  32.826  1.00  0.00            
ATOM   3165  R2  CHO   436      28.448  24.396  35.426  1.00  0.00            
ATOM   3166  R3  CHO   436      30.498  22.646  35.826  1.00  0.00            
ATOM   3167  R4  CHO   436      30.898  24.746  37.826  1.00  0.00            
ATOM   3168  R5  CHO   436      32.348  24.046  36.376  1.00  0.00            
ATOM   3169  C1  CHO   436      34.248  23.246  39.626  1.00  0.00           C
ATOM   3170  C2  CHO   436      35.998  20.396  41.676  1.00  0.00           C
ATOM   3171  ROH CHO   437     196.498 146.096  38.526  1.00  0.00            
ATOM   3172  R1  CHO   437     196.948 144.696  40.926  1.00  0.00            
ATOM   3173  R2  CHO   437     197.348 145.996  43.326  1.00  0.00            
ATOM   3174  R3  CHO   437     195.298 144.396  44.176  1.00  0.00            
ATOM   3175  R4  CHO   437     196.548 145.346  46.626  1.00  0.00            
ATOM   3176  R5  CHO   437     196.148 143.296  46.076  1.00  0.00            
ATOM   3177  C1  CHO   437     194.098 143.496  49.326  1.00  0.00           C
ATOM   3178  C2  CHO   437     193.048 143.096  53.526  1.00  0.00           C
ATOM   3179  ROH CHO   438     198.898 100.746  68.876  1.00  0.00            
ATOM   3180  R1  CHO   438     198.098 101.346  66.226  1.00  0.00            
ATOM   3181  R2  CHO   438     198.548 103.796  65.076  1.00  0.00            
ATOM   3182  R3  CHO   438     199.798 102.296  63.126  1.00  0.00            
ATOM   3183  R4  CHO   438     199.548 104.946  61.976  1.00  0.00            
ATOM   3184  R5  CHO   438     198.848 103.096  61.076  1.00  0.00            
ATOM   3185  C1  CHO   438     201.298 104.246  58.376  1.00  0.00           C
ATOM   3186  C2  CHO   438     203.898 103.996  54.976  1.00  0.00           C
ATOM   3187  ROH CHO   439     176.548  64.896  29.176  1.00  0.00            
ATOM   3188  R1  CHO   439     175.798  65.246  31.876  1.00  0.00            
ATOM   3189  R2  CHO   439     177.548  66.096  33.826  1.00  0.00            
ATOM   3190  R3  CHO   439     175.698  67.996  34.276  1.00  0.00            
ATOM   3191  R4  CHO   439     176.998  67.696  36.876  1.00  0.00            
ATOM   3192  R5  CHO   439     174.898  67.596  36.476  1.00  0.00            
ATOM   3193  C1  CHO   439     174.948  70.446  39.026  1.00  0.00           C
ATOM   3194  C2  CHO   439     173.898  70.096  42.826  1.00  0.00           C
ATOM   3195  ROH CHO   440     192.748 230.396  59.376  1.00  0.00            
ATOM   3196  R1  CHO   440     190.048 229.596  59.326  1.00  0.00            
ATOM   3197  R2  CHO   440     189.248 227.046  59.926  1.00  0.00            
ATOM   3198  R3  CHO   440     187.648 228.296  61.726  1.00  0.00            
ATOM   3199  R4  CHO   440     186.998 225.446  62.026  1.00  0.00            
ATOM   3200  R5  CHO   440     185.598 227.046  61.676  1.00  0.00            
ATOM   3201  C1  CHO   440     184.198 225.646  64.926  1.00  0.00           C
ATOM   3202  C2  CHO   440     184.148 223.946  68.626  1.00  0.00           C
ATOM   3203  ROH CHO   441     123.448   9.446  30.676  1.00  0.00            
ATOM   3204  R1  CHO   441     122.348   9.146  33.276  1.00  0.00            
ATOM   3205  R2  CHO   441     122.948   6.996  34.926  1.00  0.00            
ATOM   3206  R3  CHO   441     123.598   8.996  36.676  1.00  0.00            
ATOM   3207  R4  CHO   441     122.748   6.746  38.376  1.00  0.00            
ATOM   3208  R5  CHO   441     121.948   8.796  38.426  1.00  0.00            
ATOM   3209  C1  CHO   441     123.148   8.446  42.026  1.00  0.00           C
ATOM   3210  C2  CHO   441     119.748   7.046  43.776  1.00  0.00           C
ATOM   3211  ROH CHO   442      20.098  54.146  59.876  1.00  0.00            
ATOM   3212  R1  CHO   442      20.548  51.746  58.476  1.00  0.00            
ATOM   3213  R2  CHO   442      23.098  50.846  57.826  1.00  0.00            
ATOM   3214  R3  CHO   442      22.298  48.596  59.126  1.00  0.00            
ATOM   3215  R4  CHO   442      25.048  47.996  58.226  1.00  0.00            
ATOM   3216  R5  CHO   442      23.248  46.796  57.826  1.00  0.00            
ATOM   3217  C1  CHO   442      25.348  44.196  59.676  1.00  0.00           C
ATOM   3218  C2  CHO   442      27.798  43.446  62.526  1.00  0.00           C
ATOM   3219  ROH CHO   443     145.948 130.046  63.626  1.00  0.00            
ATOM   3220  R1  CHO   443     145.848 130.646  60.876  1.00  0.00            
ATOM   3221  R2  CHO   443     148.098 130.746  59.276  1.00  0.00            
ATOM   3222  R3  CHO   443     146.648 128.946  57.776  1.00  0.00            
ATOM   3223  R4  CHO   443     148.298 130.446  55.826  1.00  0.00            
ATOM   3224  R5  CHO   443     146.148 130.146  55.726  1.00  0.00            
ATOM   3225  C1  CHO   443     147.148 128.596  52.426  1.00  0.00           C
ATOM   3226  C2  CHO   443     149.748 129.246  50.026  1.00  0.00           C
ATOM   3227  ROH CHO   444     111.348  39.046  38.576  1.00  0.00            
ATOM   3228  R1  CHO   444     110.998  36.996  36.626  1.00  0.00            
ATOM   3229  R2  CHO   444     108.798  35.296  36.626  1.00  0.00            
ATOM   3230  R3  CHO   444     108.548  36.146  34.076  1.00  0.00            
ATOM   3231  R4  CHO   444     106.948  33.746  34.226  1.00  0.00            
ATOM   3232  R5  CHO   444     108.498  34.146  32.776  1.00  0.00            
ATOM   3233  C1  CHO   444     105.598  33.596  30.376  1.00  0.00           C
ATOM   3234  C2  CHO   444     102.998  32.846  26.826  1.00  0.00           C
ATOM   3235  ROH CHO   445     134.998 197.646  54.776  1.00  0.00            
ATOM   3236  R1  CHO   445     135.298 196.096  52.426  1.00  0.00            
ATOM   3237  R2  CHO   445     133.398 194.246  51.626  1.00  0.00            
ATOM   3238  R3  CHO   445     133.498 195.646  49.276  1.00  0.00            
ATOM   3239  R4  CHO   445     132.698 192.946  48.476  1.00  0.00            
ATOM   3240  R5  CHO   445     134.348 194.146  47.676  1.00  0.00            
ATOM   3241  C1  CHO   445     132.348 193.546  44.476  1.00  0.00           C
ATOM   3242  C2  CHO   445     133.748 190.296  43.026  1.00  0.00           C
ATOM   3243  ROH CHO   446      58.648 104.246  38.476  1.00  0.00            
ATOM   3244  R1  CHO   446      56.598 102.946  40.026  1.00  0.00            
ATOM   3245  R2  CHO   446      53.948 103.596  39.776  1.00  0.00            
ATOM   3246  R3  CHO   446      53.698 100.896  39.326  1.00  0.00            
ATOM   3247  R4  CHO   446      51.448 101.596  41.076  1.00  0.00            
ATOM   3248  R5  CHO   446      52.898 100.046  41.426  1.00  0.00            
ATOM   3249  C1  CHO   446      49.698  97.946  41.426  1.00  0.00           C
ATOM   3250  C2  CHO   446      49.998  96.796  45.226  1.00  0.00           C
ATOM   3251  ROH CHO   447     173.398 194.696  52.576  1.00  0.00            
ATOM   3252  R1  CHO   447     172.398 197.146  51.626  1.00  0.00            
ATOM   3253  R2  CHO   447     174.048 199.096  50.526  1.00  0.00            
ATOM   3254  R3  CHO   447     172.348 198.896  48.426  1.00  0.00            
ATOM   3255  R4  CHO   447     173.898 201.296  47.876  1.00  0.00            
ATOM   3256  R5  CHO   447     171.748 201.146  47.926  1.00  0.00            
ATOM   3257  C1  CHO   447     172.248 202.396  44.326  1.00  0.00           C
ATOM   3258  C2  CHO   447     173.698 203.946  41.176  1.00  0.00           C
ATOM   3259  ROH CHO   448       1.498 167.546  39.076  1.00  0.00            
ATOM   3260  R1  CHO   448       3.148 167.146  41.326  1.00  0.00            
ATOM   3261  R2  CHO   448       3.648 169.046  43.226  1.00  0.00            
ATOM   3262  R3  CHO   448       2.798 167.096  44.926  1.00  0.00            
ATOM   3263  R4  CHO   448       3.798 169.246  46.676  1.00  0.00            
ATOM   3264  R5  CHO   448       4.398 167.196  46.726  1.00  0.00            
ATOM   3265  C1  CHO   448       3.098 167.546  50.276  1.00  0.00           C
ATOM   3266  C2  CHO   448       4.848 167.696  53.726  1.00  0.00           C
ATOM   3267  ROH CHO   449       3.348  97.646  41.976  1.00  0.00            
ATOM   3268  R1  CHO   449       3.798  95.796  39.876  1.00  0.00            
ATOM   3269  R2  CHO   449       3.998  96.596  37.226  1.00  0.00            
ATOM   3270  R3  CHO   449       6.398  95.246  37.376  1.00  0.00            
ATOM   3271  R4  CHO   449       5.498  94.896  34.626  1.00  0.00            
ATOM   3272  R5  CHO   449       6.048  93.346  36.026  1.00  0.00            
ATOM   3273  C1  CHO   449       8.598  92.646  33.226  1.00  0.00           C
ATOM   3274  C2  CHO   449      12.198  90.196  32.626  1.00  0.00           C
ATOM   3275  ROH CHO   450     178.998 168.146  41.826  1.00  0.00            
ATOM   3276  R1  CHO   450     179.648 168.046  44.576  1.00  0.00            
ATOM   3277  R2  CHO   450     178.648 169.796  46.426  1.00  0.00            
ATOM   3278  R3  CHO   450     177.898 167.496  47.726  1.00  0.00            
ATOM   3279  R4  CHO   450     177.898 169.546  49.826  1.00  0.00            
ATOM   3280  R5  CHO   450     178.948 167.596  49.826  1.00  0.00            
ATOM   3281  C1  CHO   450     176.748 167.246  52.976  1.00  0.00           C
ATOM   3282  C2  CHO   450     175.898 168.096  56.426  1.00  0.00           C
ATOM   3283  ROH CHO   451      78.698 151.846  33.826  1.00  0.00            
ATOM   3284  R1  CHO   451      78.448 149.846  35.776  1.00  0.00            
ATOM   3285  R2  CHO   451      80.198 149.596  37.876  1.00  0.00            
ATOM   3286  R3  CHO   451      77.898 149.696  39.376  1.00  0.00            
ATOM   3287  R4  CHO   451      79.898 148.546  41.176  1.00  0.00            
ATOM   3288  R5  CHO   451      77.948 147.696  40.676  1.00  0.00            
ATOM   3289  C1  CHO   451      77.598 148.046  44.476  1.00  0.00           C
ATOM   3290  C2  CHO   451      78.498 145.846  47.776  1.00  0.00           C
ATOM   3291  ROH CHO   452     206.298  24.946  35.226  1.00  0.00            
ATOM   3292  R1  CHO   452     205.548  26.096  37.676  1.00  0.00            
ATOM   3293  R2  CHO   452     203.398  25.196  39.176  1.00  0.00            
ATOM   3294  R3  CHO   452     205.248  24.946  41.126  1.00  0.00            
ATOM   3295  R4  CHO   452     202.748  24.546  42.526  1.00  0.00            
ATOM   3296  R5  CHO   452     204.248  25.946  43.076  1.00  0.00            
ATOM   3297  C1  CHO   452     204.098  23.946  46.276  1.00  0.00           C
ATOM   3298  C2  CHO   452     204.248  21.646  50.826  1.00  0.00           C
ATOM   3299  ROH CHO   453      27.048 228.396  60.676  1.00  0.00            
ATOM   3300  R1  CHO   453      28.898 226.946  59.126  1.00  0.00            
ATOM   3301  R2  CHO   453      28.498 224.296  58.476  1.00  0.00            
ATOM   3302  R3  CHO   453      28.898 225.196  55.926  1.00  0.00            
ATOM   3303  R4  CHO   453      29.198 222.296  55.726  1.00  0.00            
ATOM   3304  R5  CHO   453      30.598 223.796  55.026  1.00  0.00            
ATOM   3305  C1  CHO   453      29.948 221.996  51.726  1.00  0.00           C
ATOM   3306  C2  CHO   453      28.648 222.546  48.526  1.00  0.00           C
ATOM   3307  ROH CHO   454      96.848 137.596  44.726  1.00  0.00            
ATOM   3308  R1  CHO   454      98.048 137.396  42.176  1.00  0.00            
ATOM   3309  R2  CHO   454      98.198 135.046  40.776  1.00  0.00            
ATOM   3310  R3  CHO   454      96.998 136.496  38.776  1.00  0.00            
ATOM   3311  R4  CHO   454      98.548 134.496  37.376  1.00  0.00            
ATOM   3312  R5  CHO   454      98.598 136.646  37.076  1.00  0.00            
ATOM   3313  C1  CHO   454      97.648 135.546  33.576  1.00  0.00           C
ATOM   3314  C2  CHO   454      98.898 133.196  30.676  1.00  0.00           C
ATOM   3315  ROH CHO   455      52.148 167.296  55.676  1.00  0.00            
ATOM   3316  R1  CHO   455      50.398 168.596  53.876  1.00  0.00            
ATOM   3317  R2  CHO   455      50.598 168.296  51.126  1.00  0.00            
ATOM   3318  R3  CHO   455      47.998 167.596  51.326  1.00  0.00            
ATOM   3319  R4  CHO   455      48.148 169.046  48.826  1.00  0.00            
ATOM   3320  R5  CHO   455      46.748 169.446  50.476  1.00  0.00            
ATOM   3321  C1  CHO   455      44.248 168.796  47.676  1.00  0.00           C
ATOM   3322  C2  CHO   455      42.998 171.496  45.026  1.00  0.00           C
ATOM   3323  ROH CHO   456      98.798 102.946  30.076  1.00  0.00            
ATOM   3324  R1  CHO   456      99.648 101.646  32.476  1.00  0.00            
ATOM   3325  R2  CHO   456     102.298 101.446  33.176  1.00  0.00            
ATOM   3326  R3  CHO   456     101.448 102.546  35.476  1.00  0.00            
ATOM   3327  R4  CHO   456     103.548 100.746  36.276  1.00  0.00            
ATOM   3328  R5  CHO   456     101.548 100.796  37.076  1.00  0.00            
ATOM   3329  C1  CHO   456     103.498 101.396  40.276  1.00  0.00           C
ATOM   3330  C2  CHO   456     102.748 102.096  44.076  1.00  0.00           C
ATOM   3331  ROH CHO   457      69.798  43.346  39.526  1.00  0.00            
ATOM   3332  R1  CHO   457      71.698  42.646  41.526  1.00  0.00            
ATOM   3333  R2  CHO   457      73.248  44.496  42.876  1.00  0.00            
ATOM   3334  R3  CHO   457      72.198  43.346  45.076  1.00  0.00            
ATOM   3335  R4  CHO   457      74.748  44.446  45.976  1.00  0.00            
ATOM   3336  R5  CHO   457      74.048  42.396  46.226  1.00  0.00            
ATOM   3337  C1  CHO   457      74.648  43.296  49.876  1.00  0.00           C
ATOM   3338  C2  CHO   457      75.998  42.496  53.926  1.00  0.00           C
ATOM   3339  ROH CHO   458      19.648 214.396  35.276  1.00  0.00            
ATOM   3340  R1  CHO   458      19.448 216.246  37.426  1.00  0.00            
ATOM   3341  R2  CHO   458      19.098 215.446  40.026  1.00  0.00            
ATOM   3342  R3  CHO   458      21.298 216.946  40.476  1.00  0.00            
ATOM   3343  R4  CHO   458      20.348 216.246  43.176  1.00  0.00            
ATOM   3344  R5  CHO   458      20.748 218.246  42.426  1.00  0.00            
ATOM   3345  C1  CHO   458      23.198 218.096  45.376  1.00  0.00           C
ATOM   3346  C2  CHO   458      22.298 215.796  48.226  1.00  0.00           C
ATOM   3347  ROH CHO   459     214.998  49.146  37.426  1.00  0.00            
ATOM   3348  R1  CHO   459     216.198  50.496  39.626  1.00  0.00            
ATOM   3349  R2  CHO   459     214.698  51.896  41.476  1.00  0.00            
ATOM   3350  R3  CHO   459     216.048  50.246  43.226  1.00  0.00            
ATOM   3351  R4  CHO   459     214.398  51.996  44.926  1.00  0.00            
ATOM   3352  R5  CHO   459     216.548  51.696  45.076  1.00  0.00            
ATOM   3353  C1  CHO   459     215.448  50.546  48.576  1.00  0.00           C
ATOM   3354  C2  CHO   459     215.298  49.246  52.426  1.00  0.00           C
ATOM   3355  ROH CHO   460     206.098 117.546  49.276  1.00  0.00            
ATOM   3356  R1  CHO   460     204.898 115.446  47.726  1.00  0.00            
ATOM   3357  R2  CHO   460     202.298 115.646  46.776  1.00  0.00            
ATOM   3358  R3  CHO   460     203.448 115.096  44.376  1.00  0.00            
ATOM   3359  R4  CHO   460     200.848 113.796  44.226  1.00  0.00            
ATOM   3360  R5  CHO   460     202.798 112.896  43.876  1.00  0.00            
ATOM   3361  C1  CHO   460     201.098 112.246  40.476  1.00  0.00           C
ATOM   3362  C2  CHO   460     200.898 111.496  36.776  1.00  0.00           C
ATOM   3363  ROH CHO   461      56.898 126.346  45.726  1.00  0.00            
ATOM   3364  R1  CHO   461      57.848 125.546  48.326  1.00  0.00            
ATOM   3365  R2  CHO   461      59.148 127.246  50.026  1.00  0.00            
ATOM   3366  R3  CHO   461      57.198 126.496  51.776  1.00  0.00            
ATOM   3367  R4  CHO   461      59.448 127.296  53.476  1.00  0.00            
ATOM   3368  R5  CHO   461      58.398 125.396  53.526  1.00  0.00            
ATOM   3369  C1  CHO   461      57.798 126.596  57.076  1.00  0.00           C
ATOM   3370  C2  CHO   461      55.998 125.046  60.676  1.00  0.00           C
ATOM   3371  ROH CHO   462     196.798 166.996  59.126  1.00  0.00            
ATOM   3372  R1  CHO   462     197.398 164.446  60.176  1.00  0.00            
ATOM   3373  R2  CHO   462     198.298 164.046  62.776  1.00  0.00            
ATOM   3374  R3  CHO   462     196.198 162.346  62.876  1.00  0.00            
ATOM   3375  R4  CHO   462     197.548 162.096  65.476  1.00  0.00            
ATOM   3376  R5  CHO   462     197.048 160.496  64.126  1.00  0.00            
ATOM   3377  C1  CHO   462     195.098 159.346  67.226  1.00  0.00           C
ATOM   3378  C2  CHO   462     192.698 157.446  69.926  1.00  0.00           C
ATOM   3379  ROH CHO   463     188.348 160.296  67.926  1.00  0.00            
ATOM   3380  R1  CHO   463     189.948 159.196  65.876  1.00  0.00            
ATOM   3381  R2  CHO   463     189.598 159.796  63.226  1.00  0.00            
ATOM   3382  R3  CHO   463     192.248 160.446  63.326  1.00  0.00            
ATOM   3383  R4  CHO   463     191.948 158.846  60.876  1.00  0.00            
ATOM   3384  R5  CHO   463     193.348 158.496  62.526  1.00  0.00            
ATOM   3385  C1  CHO   463     195.848 158.896  59.626  1.00  0.00           C
ATOM   3386  C2  CHO   463     197.298 160.146  56.076  1.00  0.00           C
ATOM   3387  ROH CHO   464     121.948 124.146  30.576  1.00  0.00            
ATOM   3388  R1  CHO   464     121.848 122.596  32.926  1.00  0.00            
ATOM   3389  R2  CHO   464     124.098 121.496  34.076  1.00  0.00            
ATOM   3390  R3  CHO   464     123.148 122.796  36.276  1.00  0.00            
ATOM   3391  R4  CHO   464     124.198 120.196  37.276  1.00  0.00            
ATOM   3392  R5  CHO   464     122.198 121.046  37.626  1.00  0.00            
ATOM   3393  C1  CHO   464     123.348 120.696  41.226  1.00  0.00           C
ATOM   3394  C2  CHO   464     120.348 119.146  42.876  1.00  0.00           C
ATOM   3395  ROH CHO   465     111.998  51.296  52.276  1.00  0.00            
ATOM   3396  R1  CHO   465     112.698  51.696  49.526  1.00  0.00            
ATOM   3397  R2  CHO   465     115.298  51.396  48.626  1.00  0.00            
ATOM   3398  R3  CHO   465     114.148  49.696  46.876  1.00  0.00            
ATOM   3399  R4  CHO   465     116.448  50.796  45.426  1.00  0.00            
ATOM   3400  R5  CHO   465     114.348  50.796  44.776  1.00  0.00            
ATOM   3401  C1  CHO   465     115.998  48.846  41.926  1.00  0.00           C
ATOM   3402  C2  CHO   465     117.898  47.946  38.726  1.00  0.00           C
ATOM   3403  ROH CHO   466      43.898 178.546  55.126  1.00  0.00            
ATOM   3404  R1  CHO   466      44.248 178.346  52.326  1.00  0.00            
ATOM   3405  R2  CHO   466      46.748 178.446  51.126  1.00  0.00            
ATOM   3406  R3  CHO   466      45.948 176.096  50.026  1.00  0.00            
ATOM   3407  R4  CHO   466      47.148 177.596  47.826  1.00  0.00            
ATOM   3408  R5  CHO   466      45.148 176.696  47.876  1.00  0.00            
ATOM   3409  C1  CHO   466      46.648 174.896  44.876  1.00  0.00           C
ATOM   3410  C2  CHO   466      49.298 174.896  42.076  1.00  0.00           C
ATOM   3411  ROH CHO   467     164.748  31.796  45.926  1.00  0.00            
ATOM   3412  R1  CHO   467     165.698  31.846  43.276  1.00  0.00            
ATOM   3413  R2  CHO   467     167.698  30.096  42.426  1.00  0.00            
ATOM   3414  R3  CHO   467     165.848  29.496  40.526  1.00  0.00            
ATOM   3415  R4  CHO   467     168.398  29.596  39.076  1.00  0.00            
ATOM   3416  R5  CHO   467     166.598  30.696  38.576  1.00  0.00            
ATOM   3417  C1  CHO   467     167.098  28.696  35.326  1.00  0.00           C
ATOM   3418  C2  CHO   467     166.598  31.046  32.626  1.00  0.00           C
ATOM   3419  ROH CHO   468     127.248 226.646  61.126  1.00  0.00            
ATOM   3420  R1  CHO   468     129.548 226.896  59.426  1.00  0.00            
ATOM   3421  R2  CHO   468     129.698 225.696  56.976  1.00  0.00            
ATOM   3422  R3  CHO   468     130.248 228.196  56.126  1.00  0.00            
ATOM   3423  R4  CHO   468     131.298 226.446  54.026  1.00  0.00            
ATOM   3424  R5  CHO   468     132.398 228.046  55.076  1.00  0.00            
ATOM   3425  C1  CHO   468     132.748 229.296  51.476  1.00  0.00           C
ATOM   3426  C2  CHO   468     134.648 226.646  48.526  1.00  0.00           C
ATOM   3427  ROH CHO   469     135.948 127.346  48.776  1.00  0.00            
ATOM   3428  R1  CHO   469     136.098 125.946  51.226  1.00  0.00            
ATOM   3429  R2  CHO   469     136.498 127.246  53.626  1.00  0.00            
ATOM   3430  R3  CHO   469     134.198 125.896  54.326  1.00  0.00            
ATOM   3431  R4  CHO   469     135.348 126.796  56.876  1.00  0.00            
ATOM   3432  R5  CHO   469     134.798 124.746  56.326  1.00  0.00            
ATOM   3433  C1  CHO   469     132.548 125.296  59.426  1.00  0.00           C
ATOM   3434  C2  CHO   469     130.948 125.346  62.876  1.00  0.00           C
ATOM   3435  ROH CHO   470      81.198  48.996  37.276  1.00  0.00            
ATOM   3436  R1  CHO   470      81.148  47.696  34.776  1.00  0.00            
ATOM   3437  R2  CHO   470      79.948  48.746  32.526  1.00  0.00            
ATOM   3438  R3  CHO   470      82.398  48.346  31.426  1.00  0.00            
ATOM   3439  R4  CHO   470      80.648  48.946  29.176  1.00  0.00            
ATOM   3440  R5  CHO   470      81.948  47.196  29.376  1.00  0.00            
ATOM   3441  C1  CHO   470      83.348  48.646  26.176  1.00  0.00           C
ATOM   3442  C2  CHO   470      81.398  49.646  22.626  1.00  0.00           C
ATOM   3443  ROH CHO   471     154.698  29.396  52.826  1.00  0.00            
ATOM   3444  R1  CHO   471     156.698  27.546  52.076  1.00  0.00            
ATOM   3445  R2  CHO   471     159.048  27.246  53.476  1.00  0.00            
ATOM   3446  R3  CHO   471     158.298  24.646  53.526  1.00  0.00            
ATOM   3447  R4  CHO   471     161.148  24.596  54.176  1.00  0.00            
ATOM   3448  R5  CHO   471     160.148  23.446  52.626  1.00  0.00            
ATOM   3449  C1  CHO   471     161.648  20.596  54.676  1.00  0.00           C
ATOM   3450  C2  CHO   471     165.498  20.696  57.426  1.00  0.00           C
ATOM   3451  ROH CHO   472     168.398 129.796  36.676  1.00  0.00            
ATOM   3452  R1  CHO   472     168.498 127.796  38.676  1.00  0.00            
ATOM   3453  R2  CHO   472     170.748 127.396  40.276  1.00  0.00            
ATOM   3454  R3  CHO   472     168.948 127.696  42.276  1.00  0.00            
ATOM   3455  R4  CHO   472     171.298 126.546  43.526  1.00  0.00            
ATOM   3456  R5  CHO   472     169.298 125.746  43.626  1.00  0.00            
ATOM   3457  C1  CHO   472     169.998 126.296  47.376  1.00  0.00           C
ATOM   3458  C2  CHO   472     168.148 127.646  50.426  1.00  0.00           C
ATOM   3459  ROH CHO   473      23.048  18.846  61.576  1.00  0.00            
ATOM   3460  R1  CHO   473      22.298  19.996  59.076  1.00  0.00            
ATOM   3461  R2  CHO   473      23.648  19.446  56.726  1.00  0.00            
ATOM   3462  R3  CHO   473      21.198  18.796  55.826  1.00  0.00            
ATOM   3463  R4  CHO   473      22.498  19.946  53.526  1.00  0.00            
ATOM   3464  R5  CHO   473      20.548  20.546  54.326  1.00  0.00            
ATOM   3465  C1  CHO   473      19.448  19.596  50.826  1.00  0.00           C
ATOM   3466  C2  CHO   473      17.798  17.246  47.776  1.00  0.00           C
ATOM   3467  ROH CHO   474     168.748 146.646  41.276  1.00  0.00            
ATOM   3468  R1  CHO   474     169.398 145.796  43.876  1.00  0.00            
ATOM   3469  R2  CHO   474     171.898 146.246  45.026  1.00  0.00            
ATOM   3470  R3  CHO   474     170.448 147.346  47.026  1.00  0.00            
ATOM   3471  R4  CHO   474     173.098 146.946  48.176  1.00  0.00            
ATOM   3472  R5  CHO   474     171.198 146.246  48.976  1.00  0.00            
ATOM   3473  C1  CHO   474     172.398 148.396  51.876  1.00  0.00           C
ATOM   3474  C2  CHO   474     171.998 148.896  55.976  1.00  0.00           C
ATOM   3475  ROH CHO   475     129.498  75.846  57.576  1.00  0.00            
ATOM   3476  R1  CHO   475     129.648  78.396  56.276  1.00  0.00            
ATOM   3477  R2  CHO   475     129.098  80.746  57.576  1.00  0.00            
ATOM   3478  R3  CHO   475     131.548  81.446  56.726  1.00  0.00            
ATOM   3479  R4  CHO   475     130.448  83.946  57.776  1.00  0.00            
ATOM   3480  R5  CHO   475     131.298  83.646  55.776  1.00  0.00            
ATOM   3481  C1  CHO   475     133.548  86.446  57.076  1.00  0.00           C
ATOM   3482  C2  CHO   475     133.048  87.246  60.726  1.00  0.00           C
ATOM   3483  ROH CHO   476     203.548 210.196  34.076  1.00  0.00            
ATOM   3484  R1  CHO   476     204.148 211.696  36.426  1.00  0.00            
ATOM   3485  R2  CHO   476     202.548 213.796  37.276  1.00  0.00            
ATOM   3486  R3  CHO   476     202.498 212.346  39.626  1.00  0.00            
ATOM   3487  R4  CHO   476     202.398 215.146  40.476  1.00  0.00            
ATOM   3488  R5  CHO   476     203.798 213.646  41.126  1.00  0.00            
ATOM   3489  C1  CHO   476     202.198 214.646  44.476  1.00  0.00           C
ATOM   3490  C2  CHO   476     203.448 214.546  48.476  1.00  0.00           C
ATOM   3491  ROH CHO   477     206.698 174.446  56.376  1.00  0.00            
ATOM   3492  R1  CHO   477     206.948 175.996  58.776  1.00  0.00            
ATOM   3493  R2  CHO   477     204.998 175.996  60.726  1.00  0.00            
ATOM   3494  R3  CHO   477     207.048 175.296  62.326  1.00  0.00            
ATOM   3495  R4  CHO   477     204.998 176.296  64.176  1.00  0.00            
ATOM   3496  R5  CHO   477     207.048 176.996  64.026  1.00  0.00            
ATOM   3497  C1  CHO   477     206.948 175.846  67.676  1.00  0.00           C
ATOM   3498  C2  CHO   477     207.748 178.096  70.676  1.00  0.00           C
ATOM   3499  ROH CHO   478     114.198 150.096  59.476  1.00  0.00            
ATOM   3500  R1  CHO   478     114.348 150.946  56.776  1.00  0.00            
ATOM   3501  R2  CHO   478     115.598 149.496  54.776  1.00  0.00            
ATOM   3502  R3  CHO   478     113.198 149.746  53.526  1.00  0.00            
ATOM   3503  R4  CHO   478     115.198 149.846  51.376  1.00  0.00            
ATOM   3504  R5  CHO   478     113.598 151.296  51.776  1.00  0.00            
ATOM   3505  C1  CHO   478     112.698 150.246  48.226  1.00  0.00           C
ATOM   3506  C2  CHO   478     113.998 149.796  44.376  1.00  0.00           C
ATOM   3507  ROH CHO   479     182.748 145.146  41.626  1.00  0.00            
ATOM   3508  R1  CHO   479     180.948 144.846  43.776  1.00  0.00            
ATOM   3509  R2  CHO   479     180.748 142.446  45.176  1.00  0.00            
ATOM   3510  R3  CHO   479     181.298 143.996  47.326  1.00  0.00            
ATOM   3511  R4  CHO   479     180.298 141.446  48.426  1.00  0.00            
ATOM   3512  R5  CHO   479     179.548 143.446  48.876  1.00  0.00            
ATOM   3513  C1  CHO   479     180.598 142.346  52.376  1.00  0.00           C
ATOM   3514  C2  CHO   479     178.798 141.946  56.176  1.00  0.00           C
ATOM   3515  ROH CHO   480     197.348  51.446  33.026  1.00  0.00            
ATOM   3516  R1  CHO   480     198.648  51.646  35.526  1.00  0.00            
ATOM   3517  R2  CHO   480     197.248  51.796  37.876  1.00  0.00            
ATOM   3518  R3  CHO   480     198.798  49.646  38.576  1.00  0.00            
ATOM   3519  R4  CHO   480     197.098  50.096  40.926  1.00  0.00            
ATOM   3520  R5  CHO   480     199.248  49.996  40.926  1.00  0.00            
ATOM   3521  C1  CHO   480     198.448  47.146  43.276  1.00  0.00           C
ATOM   3522  C2  CHO   480     201.248  46.196  47.076  1.00  0.00           C
ATOM   3523  ROH CHO   481     100.748 168.096  42.726  1.00  0.00            
ATOM   3524  R1  CHO   481     101.648 167.946  45.426  1.00  0.00            
ATOM   3525  R2  CHO   481     100.898 169.746  47.376  1.00  0.00            
ATOM   3526  R3  CHO   481     100.148 167.496  48.676  1.00  0.00            
ATOM   3527  R4  CHO   481     101.248 169.246  50.776  1.00  0.00            
ATOM   3528  R5  CHO   481     101.848 167.196  50.376  1.00  0.00            
ATOM   3529  C1  CHO   481     100.748 166.846  53.976  1.00  0.00           C
ATOM   3530  C2  CHO   481     101.248 166.696  57.376  1.00  0.00           C
ATOM   3531  ROH CHO   482     148.298 125.096  30.776  1.00  0.00            
ATOM   3532  R1  CHO   482     147.148 125.346  33.326  1.00  0.00            
ATOM   3533  R2  CHO   482     144.648 124.296  33.926  1.00  0.00            
ATOM   3534  R3  CHO   482     145.998 123.096  35.976  1.00  0.00            
ATOM   3535  R4  CHO   482     143.248 123.246  36.926  1.00  0.00            
ATOM   3536  R5  CHO   482     145.048 123.996  37.976  1.00  0.00            
ATOM   3537  C1  CHO   482     143.748 121.546  40.576  1.00  0.00           C
ATOM   3538  C2  CHO   482     142.048 123.196  44.176  1.00  0.00           C
ATOM   3539  ROH CHO   483      99.198  26.346  38.376  1.00  0.00            
ATOM   3540  R1  CHO   483      97.848  27.096  36.026  1.00  0.00            
ATOM   3541  R2  CHO   483      98.848  26.746  33.476  1.00  0.00            
ATOM   3542  R3  CHO   483      96.548  25.446  33.076  1.00  0.00            
ATOM   3543  R4  CHO   483      97.698  25.746  30.376  1.00  0.00            
ATOM   3544  R5  CHO   483      95.698  26.346  30.976  1.00  0.00            
ATOM   3545  C1  CHO   483      94.848  23.896  28.176  1.00  0.00           C
ATOM   3546  C2  CHO   483      93.798  21.296  25.926  1.00  0.00           C
ATOM   3547  ROH CHO   484     218.748 195.946  39.326  1.00  0.00            
ATOM   3548  R1  CHO   484     219.648 196.196  41.976  1.00  0.00            
ATOM   3549  R2  CHO   484     218.648 198.096  43.726  1.00  0.00            
ATOM   3550  R3  CHO   484     218.248 195.946  45.326  1.00  0.00            
ATOM   3551  R4  CHO   484     218.448 198.196  47.176  1.00  0.00            
ATOM   3552  R5  CHO   484     219.598 196.296  47.226  1.00  0.00            
ATOM   3553  C1  CHO   484     217.998 196.196  50.676  1.00  0.00           C
ATOM   3554  C2  CHO   484     215.898 195.996  53.526  1.00  0.00           C
ATOM   3555  ROH CHO   485      49.798 217.746  45.326  1.00  0.00            
ATOM   3556  R1  CHO   485      50.798 217.696  47.976  1.00  0.00            
ATOM   3557  R2  CHO   485      51.998 219.896  49.176  1.00  0.00            
ATOM   3558  R3  CHO   485      50.148 219.446  51.076  1.00  0.00            
ATOM   3559  R4  CHO   485      52.448 220.546  52.526  1.00  0.00            
ATOM   3560  R5  CHO   485      51.448 218.696  52.976  1.00  0.00            
ATOM   3561  C1  CHO   485      50.998 220.496  56.276  1.00  0.00           C
ATOM   3562  C2  CHO   485      54.148 220.946  58.076  1.00  0.00           C
ATOM   3563  ROH CHO   486     132.598 160.196  59.026  1.00  0.00            
ATOM   3564  R1  CHO   486     131.348 160.496  56.476  1.00  0.00            
ATOM   3565  R2  CHO   486     132.548 161.846  54.376  1.00  0.00            
ATOM   3566  R3  CHO   486     132.098 159.546  53.076  1.00  0.00            
ATOM   3567  R4  CHO   486     132.198 161.596  50.976  1.00  0.00            
ATOM   3568  R5  CHO   486     130.598 160.146  51.276  1.00  0.00            
ATOM   3569  C1  CHO   486     131.548 159.246  47.726  1.00  0.00           C
ATOM   3570  C2  CHO   486     130.698 160.896  43.976  1.00  0.00           C
ATOM   3571  ROH CHO   487       5.548 150.746  54.926  1.00  0.00            
ATOM   3572  R1  CHO   487       3.548 150.996  52.926  1.00  0.00            
ATOM   3573  R2  CHO   487       2.498 153.446  52.176  1.00  0.00            
ATOM   3574  R3  CHO   487       3.248 152.646  49.676  1.00  0.00            
ATOM   3575  R4  CHO   487       1.048 154.546  49.276  1.00  0.00            
ATOM   3576  R5  CHO   487       1.198 152.496  48.476  1.00  0.00            
ATOM   3577  C1  CHO   487       0.848 154.396  45.226  1.00  0.00           C
ATOM   3578  C2  CHO   487      -1.802 155.846  41.476  1.00  0.00           C
ATOM   3579  ROH CHO   488      37.298 134.496  32.426  1.00  0.00            
ATOM   3580  R1  CHO   488      35.248 133.146  30.976  1.00  0.00            
ATOM   3581  R2  CHO   488      35.348 130.446  30.426  1.00  0.00            
ATOM   3582  R3  CHO   488      32.898 130.446  31.626  1.00  0.00            
ATOM   3583  R4  CHO   488      32.648 128.496  29.426  1.00  0.00            
ATOM   3584  R5  CHO   488      31.348 130.246  29.776  1.00  0.00            
ATOM   3585  C1  CHO   488      28.798 127.396  29.926  1.00  0.00           C
ATOM   3586  C2  CHO   488      25.998 124.846  30.876  1.00  0.00           C
ATOM   3587  ROH CHO   489      83.948 226.546  50.626  1.00  0.00            
ATOM   3588  R1  CHO   489      84.898 226.896  47.976  1.00  0.00            
ATOM   3589  R2  CHO   489      84.398 225.046  45.976  1.00  0.00            
ATOM   3590  R3  CHO   489      83.448 227.196  44.676  1.00  0.00            
ATOM   3591  R4  CHO   489      84.648 225.546  42.576  1.00  0.00            
ATOM   3592  R5  CHO   489      85.048 227.646  42.976  1.00  0.00            
ATOM   3593  C1  CHO   489      83.848 227.896  39.326  1.00  0.00           C
ATOM   3594  C2  CHO   489      85.448 226.546  36.026  1.00  0.00           C
ATOM   3595  ROH CHO   490     197.598 191.246  54.426  1.00  0.00            
ATOM   3596  R1  CHO   490     197.348 190.296  51.776  1.00  0.00            
ATOM   3597  R2  CHO   490     195.298 191.096  50.076  1.00  0.00            
ATOM   3598  R3  CHO   490     197.348 191.746  48.426  1.00  0.00            
ATOM   3599  R4  CHO   490     194.998 191.546  46.676  1.00  0.00            
ATOM   3600  R5  CHO   490     196.898 190.546  46.426  1.00  0.00            
ATOM   3601  C1  CHO   490     196.748 192.446  43.126  1.00  0.00           C
ATOM   3602  C2  CHO   490     196.498 188.546  41.276  1.00  0.00           C
ATOM   3603  ROH CHO   491      37.148  84.846  48.626  1.00  0.00            
ATOM   3604  R1  CHO   491      37.048  82.646  46.826  1.00  0.00            
ATOM   3605  R2  CHO   491      39.248  81.046  46.326  1.00  0.00            
ATOM   3606  R3  CHO   491      37.548  79.046  47.026  1.00  0.00            
ATOM   3607  R4  CHO   491      39.648  77.746  45.426  1.00  0.00            
ATOM   3608  R5  CHO   491      37.498  77.596  45.126  1.00  0.00            
ATOM   3609  C1  CHO   491      38.248  73.896  45.626  1.00  0.00           C
ATOM   3610  C2  CHO   491      40.248  70.546  47.726  1.00  0.00           C
ATOM   3611  ROH CHO   492      70.098  16.646  27.226  1.00  0.00            
ATOM   3612  R1  CHO   492      71.448  16.046  29.676  1.00  0.00            
ATOM   3613  R2  CHO   492      70.998  17.446  31.976  1.00  0.00            
ATOM   3614  R3  CHO   492      70.548  14.946  32.976  1.00  0.00            
ATOM   3615  R4  CHO   492      70.198  16.746  35.276  1.00  0.00            
ATOM   3616  R5  CHO   492      71.498  15.046  35.176  1.00  0.00            
ATOM   3617  C1  CHO   492      69.348  14.046  38.126  1.00  0.00           C
ATOM   3618  C2  CHO   492      67.648  15.446  41.526  1.00  0.00           C
ATOM   3619  ROH CHO   493      20.598  56.246  34.376  1.00  0.00            
ATOM   3620  R1  CHO   493      22.298  56.496  36.626  1.00  0.00            
ATOM   3621  R2  CHO   493      21.348  56.096  39.226  1.00  0.00            
ATOM   3622  R3  CHO   493      23.398  54.296  39.376  1.00  0.00            
ATOM   3623  R4  CHO   493      22.998  55.196  42.126  1.00  0.00            
ATOM   3624  R5  CHO   493      24.898  55.196  41.026  1.00  0.00            
ATOM   3625  C1  CHO   493      25.848  52.946  43.926  1.00  0.00           C
ATOM   3626  C2  CHO   493      28.848  52.646  46.226  1.00  0.00           C
ATOM   3627  ROH CHO   494     137.348  93.246  28.076  1.00  0.00            
ATOM   3628  R1  CHO   494     137.548  92.446  30.776  1.00  0.00            
ATOM   3629  R2  CHO   494     136.248  93.796  32.826  1.00  0.00            
ATOM   3630  R3  CHO   494     135.298  91.346  33.376  1.00  0.00            
ATOM   3631  R4  CHO   494     135.748  92.546  35.976  1.00  0.00            
ATOM   3632  R5  CHO   494     136.498  90.646  35.326  1.00  0.00            
ATOM   3633  C1  CHO   494     134.498  89.546  38.376  1.00  0.00           C
ATOM   3634  C2  CHO   494     135.198  87.596  41.526  1.00  0.00           C
ATOM   3635  ROH CHO   495     159.398 127.296  65.726  1.00  0.00            
ATOM   3636  R1  CHO   495     160.048 126.646  63.076  1.00  0.00            
ATOM   3637  R2  CHO   495     159.248 128.146  60.926  1.00  0.00            
ATOM   3638  R3  CHO   495     161.898 128.146  60.326  1.00  0.00            
ATOM   3639  R4  CHO   495     160.598 128.146  57.726  1.00  0.00            
ATOM   3640  R5  CHO   495     162.098 126.746  58.426  1.00  0.00            
ATOM   3641  C1  CHO   495     163.848 128.196  55.326  1.00  0.00           C
ATOM   3642  C2  CHO   495     162.848 129.046  50.876  1.00  0.00           C
ATOM   3643  ROH CHO   496     118.748  70.446  53.776  1.00  0.00            
ATOM   3644  R1  CHO   496     119.098  71.596  51.176  1.00  0.00            
ATOM   3645  R2  CHO   496     117.498  70.946  49.076  1.00  0.00            
ATOM   3646  R3  CHO   496     117.148  73.646  48.926  1.00  0.00            
ATOM   3647  R4  CHO   496     116.798  72.746  46.176  1.00  0.00            
ATOM   3648  R5  CHO   496     118.148  74.296  46.876  1.00  0.00            
ATOM   3649  C1  CHO   496     116.048  76.346  44.426  1.00  0.00           C
ATOM   3650  C2  CHO   496     117.598  77.296  40.876  1.00  0.00           C
ATOM   3651  ROH CHO   497      15.798  31.296  51.526  1.00  0.00            
ATOM   3652  R1  CHO   497      15.398  30.546  48.876  1.00  0.00            
ATOM   3653  R2  CHO   497      12.898  30.146  47.776  1.00  0.00            
ATOM   3654  R3  CHO   497      13.748  31.946  45.926  1.00  0.00            
ATOM   3655  R4  CHO   497      11.698  30.346  44.526  1.00  0.00            
ATOM   3656  R5  CHO   497      13.748  30.696  43.876  1.00  0.00            
ATOM   3657  C1  CHO   497      11.848  32.096  40.876  1.00  0.00           C
ATOM   3658  C2  CHO   497      11.598  33.746  36.626  1.00  0.00           C
ATOM   3659  ROH CHO   498      50.948  47.646  48.126  1.00  0.00            
ATOM   3660  R1  CHO   498      49.448  45.396  47.226  1.00  0.00            
ATOM   3661  R2  CHO   498      47.248  45.596  45.526  1.00  0.00            
ATOM   3662  R3  CHO   498      48.648  43.796  44.076  1.00  0.00            
ATOM   3663  R4  CHO   498      45.998  43.846  42.876  1.00  0.00            
ATOM   3664  R5  CHO   498      47.048  42.096  43.576  1.00  0.00            
ATOM   3665  C1  CHO   498      46.498  41.096  39.926  1.00  0.00           C
ATOM   3666  C2  CHO   498      45.998  40.846  35.476  1.00  0.00           C
ATOM   3667  ROH CHO   499       8.948 133.946  55.876  1.00  0.00            
ATOM   3668  R1  CHO   499       9.848 134.446  58.526  1.00  0.00            
ATOM   3669  R2  CHO   499       8.148 134.846  60.676  1.00  0.00            
ATOM   3670  R3  CHO   499       9.548 132.846  61.776  1.00  0.00            
ATOM   3671  R4  CHO   499       8.398 134.246  64.026  1.00  0.00            
ATOM   3672  R5  CHO   499      10.498 133.796  63.776  1.00  0.00            
ATOM   3673  C1  CHO   499       9.848 131.946  67.076  1.00  0.00           C
ATOM   3674  C2  CHO   499      11.048 127.896  67.726  1.00  0.00           C
ATOM   3675  ROH CHO   500      17.798  59.196  48.776  1.00  0.00            
ATOM   3676  R1  CHO   500      16.748  60.596  51.026  1.00  0.00            
ATOM   3677  R2  CHO   500      14.848  59.546  52.676  1.00  0.00            
ATOM   3678  R3  CHO   500      16.648  60.096  54.626  1.00  0.00            
ATOM   3679  R4  CHO   500      14.048  60.346  55.976  1.00  0.00            
ATOM   3680  R5  CHO   500      15.648  61.846  55.926  1.00  0.00            
ATOM   3681  C1  CHO   500      15.298  61.346  59.676  1.00  0.00           C
ATOM   3682  C2  CHO   500      15.398  61.846  63.326  1.00  0.00           C
ATOM   3683  ROH CHO   501      75.948 131.396  32.076  1.00  0.00            
ATOM   3684  R1  CHO   501      74.998 129.746  34.176  1.00  0.00            
ATOM   3685  R2  CHO   501      74.948 130.596  36.776  1.00  0.00            
ATOM   3686  R3  CHO   501      72.298 129.896  36.626  1.00  0.00            
ATOM   3687  R4  CHO   501      72.848 129.946  39.476  1.00  0.00            
ATOM   3688  R5  CHO   501      71.998 128.296  38.376  1.00  0.00            
ATOM   3689  C1  CHO   501      69.198 128.946  40.876  1.00  0.00           C
ATOM   3690  C2  CHO   501      65.398 127.296  42.526  1.00  0.00           C
ATOM   3691  ROH CHO   502     218.348 147.946  50.776  1.00  0.00            
ATOM   3692  R1  CHO   502     219.898 148.596  48.526  1.00  0.00            
ATOM   3693  R2  CHO   502     220.948 146.646  46.826  1.00  0.00            
ATOM   3694  R3  CHO   502     219.648 148.096  44.926  1.00  0.00            
ATOM   3695  R4  CHO   502     222.048 147.096  43.576  1.00  0.00            
ATOM   3696  R5  CHO   502     221.398 149.196  43.676  1.00  0.00            
ATOM   3697  C1  CHO   502     221.498 148.746  39.876  1.00  0.00           C
ATOM   3698  C2  CHO   502     220.448 153.096  37.726  1.00  0.00           C
ATOM   3699  ROH CHO   503     200.098 138.096  51.926  1.00  0.00            
ATOM   3700  R1  CHO   503     201.498 138.496  49.476  1.00  0.00            
ATOM   3701  R2  CHO   503     202.148 136.446  47.776  1.00  0.00            
ATOM   3702  R3  CHO   503     200.798 137.996  45.976  1.00  0.00            
ATOM   3703  R4  CHO   503     202.398 136.146  44.326  1.00  0.00            
ATOM   3704  R5  CHO   503     202.398 138.296  44.176  1.00  0.00            
ATOM   3705  C1  CHO   503     201.348 137.396  40.626  1.00  0.00           C
ATOM   3706  C2  CHO   503     201.348 137.246  36.476  1.00  0.00           C
ATOM   3707  ROH CHO   504     158.398  67.696  27.576  1.00  0.00            
ATOM   3708  R1  CHO   504     157.198  68.696  29.976  1.00  0.00            
ATOM   3709  R2  CHO   504     154.998  67.446  31.126  1.00  0.00            
ATOM   3710  R3  CHO   504     156.598  67.446  33.326  1.00  0.00            
ATOM   3711  R4  CHO   504     153.948  67.996  34.376  1.00  0.00            
ATOM   3712  R5  CHO   504     155.748  69.146  34.726  1.00  0.00            
ATOM   3713  C1  CHO   504     154.848  68.296  38.326  1.00  0.00           C
ATOM   3714  C2  CHO   504     154.548  70.746  40.676  1.00  0.00           C
ATOM   3715  ROH CHO   505     197.498  60.596  37.226  1.00  0.00            
ATOM   3716  R1  CHO   505     196.598  59.546  39.676  1.00  0.00            
ATOM   3717  R2  CHO   505     198.198  59.496  41.926  1.00  0.00            
ATOM   3718  R3  CHO   505     196.098  60.746  43.076  1.00  0.00            
ATOM   3719  R4  CHO   505     197.798  60.046  45.326  1.00  0.00            
ATOM   3720  R5  CHO   505     195.648  59.546  45.076  1.00  0.00            
ATOM   3721  C1  CHO   505     195.498  61.496  48.326  1.00  0.00           C
ATOM   3722  C2  CHO   505     192.598  60.996  51.126  1.00  0.00           C
ATOM   3723  ROH CHO   506     162.198 158.896  54.876  1.00  0.00            
ATOM   3724  R1  CHO   506     159.748 159.696  56.126  1.00  0.00            
ATOM   3725  R2  CHO   506     157.848 157.896  56.926  1.00  0.00            
ATOM   3726  R3  CHO   506     158.098 159.146  59.326  1.00  0.00            
ATOM   3727  R4  CHO   506     155.898 157.246  59.676  1.00  0.00            
ATOM   3728  R5  CHO   506     155.848 159.396  60.076  1.00  0.00            
ATOM   3729  C1  CHO   506     154.998 158.046  63.576  1.00  0.00           C
ATOM   3730  C2  CHO   506     153.598 157.846  67.226  1.00  0.00           C
ATOM   3731  ROH CHO   507      73.698 147.046  42.126  1.00  0.00            
ATOM   3732  R1  CHO   507      71.098 146.946  41.026  1.00  0.00            
ATOM   3733  R2  CHO   507      69.648 149.246  40.376  1.00  0.00            
ATOM   3734  R3  CHO   507      69.448 147.996  37.976  1.00  0.00            
ATOM   3735  R4  CHO   507      67.198 149.896  38.076  1.00  0.00            
ATOM   3736  R5  CHO   507      67.098 147.746  37.626  1.00  0.00            
ATOM   3737  C1  CHO   507      65.548 149.146  34.426  1.00  0.00           C
ATOM   3738  C2  CHO   507      65.498 149.596  30.576  1.00  0.00           C
ATOM   3739  ROH CHO   508     207.848  11.746  49.476  1.00  0.00            
ATOM   3740  R1  CHO   508     207.398  13.396  47.226  1.00  0.00            
ATOM   3741  R2  CHO   508     208.448  12.846  44.726  1.00  0.00            
ATOM   3742  R3  CHO   508     205.848  12.996  43.926  1.00  0.00            
ATOM   3743  R4  CHO   508     207.348  13.996  41.676  1.00  0.00            
ATOM   3744  R5  CHO   508     205.748  15.046  42.676  1.00  0.00            
ATOM   3745  C1  CHO   508     204.298  14.846  39.126  1.00  0.00           C
ATOM   3746  C2  CHO   508     204.648  14.646  35.576  1.00  0.00           C
ATOM   3747  ROH CHO   509     215.648 131.546  39.526  1.00  0.00            
ATOM   3748  R1  CHO   509     213.098 130.396  39.476  1.00  0.00            
ATOM   3749  R2  CHO   509     211.948 129.446  37.126  1.00  0.00            
ATOM   3750  R3  CHO   509     211.648 127.146  38.576  1.00  0.00            
ATOM   3751  R4  CHO   509     209.448 127.096  36.676  1.00  0.00            
ATOM   3752  R5  CHO   509     209.298 126.896  38.876  1.00  0.00            
ATOM   3753  C1  CHO   509     207.698 123.596  37.776  1.00  0.00           C
ATOM   3754  C2  CHO   509     207.698 119.296  36.676  1.00  0.00           C
ATOM   3755  ROH CHO   510     148.498  56.846  28.476  1.00  0.00            
ATOM   3756  R1  CHO   510     147.148  59.296  29.076  1.00  0.00            
ATOM   3757  R2  CHO   510     145.398  59.496  31.226  1.00  0.00            
ATOM   3758  R3  CHO   510     146.998  61.546  31.926  1.00  0.00            
ATOM   3759  R4  CHO   510     144.298  62.446  32.676  1.00  0.00            
ATOM   3760  R5  CHO   510     145.698  63.546  31.426  1.00  0.00            
ATOM   3761  C1  CHO   510     145.148  66.096  34.176  1.00  0.00           C
ATOM   3762  C2  CHO   510     145.698  69.146  34.826  1.00  0.00           C
ATOM   3763  ROH CHO   511     178.948 213.446  39.526  1.00  0.00            
ATOM   3764  R1  CHO   511     177.848 215.146  41.526  1.00  0.00            
ATOM   3765  R2  CHO   511     176.798 214.196  43.876  1.00  0.00            
ATOM   3766  R3  CHO   511     178.548 215.946  44.976  1.00  0.00            
ATOM   3767  R4  CHO   511     176.398 215.646  46.976  1.00  0.00            
ATOM   3768  R5  CHO   511     177.148 217.496  46.126  1.00  0.00            
ATOM   3769  C1  CHO   511     177.798 218.146  49.826  1.00  0.00           C
ATOM   3770  C2  CHO   511     176.598 221.196  52.276  1.00  0.00           C
ATOM   3771  ROH CHO   512      65.648 120.496  58.376  1.00  0.00            
ATOM   3772  R1  CHO   512      66.448 120.896  55.726  1.00  0.00            
ATOM   3773  R2  CHO   512      67.048 118.796  54.026  1.00  0.00            
ATOM   3774  R3  CHO   512      65.198 119.996  52.426  1.00  0.00            
ATOM   3775  R4  CHO   512      66.448 117.946  50.726  1.00  0.00            
ATOM   3776  R5  CHO   512      66.248 120.096  50.276  1.00  0.00            
ATOM   3777  C1  CHO   512      64.348 118.596  47.326  1.00  0.00           C
ATOM   3778  C2  CHO   512      67.248 121.046  45.276  1.00  0.00           C
ATOM   3779  ROH CHO   513       5.298 193.796  53.426  1.00  0.00            
ATOM   3780  R1  CHO   513       4.698 192.196  51.176  1.00  0.00            
ATOM   3781  R2  CHO   513       2.548 192.696  49.476  1.00  0.00            
ATOM   3782  R3  CHO   513       4.498 192.646  47.576  1.00  0.00            
ATOM   3783  R4  CHO   513       1.998 191.996  46.176  1.00  0.00            
ATOM   3784  R5  CHO   513       3.848 190.846  46.126  1.00  0.00            
ATOM   3785  C1  CHO   513       3.448 191.546  42.426  1.00  0.00           C
ATOM   3786  C2  CHO   513       2.798 192.596  38.476  1.00  0.00           C
ATOM   3787  ROH CHO   514     210.298 177.946  44.376  1.00  0.00            
ATOM   3788  R1  CHO   514     211.898 177.346  46.626  1.00  0.00            
ATOM   3789  R2  CHO   514     211.748 178.696  49.026  1.00  0.00            
ATOM   3790  R3  CHO   514     211.398 176.246  50.076  1.00  0.00            
ATOM   3791  R4  CHO   514     212.848 177.696  52.126  1.00  0.00            
ATOM   3792  R5  CHO   514     213.448 175.796  51.226  1.00  0.00            
ATOM   3793  C1  CHO   514     213.198 174.796  54.926  1.00  0.00           C
ATOM   3794  C2  CHO   514     212.798 177.846  56.826  1.00  0.00           C
ATOM   3795  ROH CHO   515     177.298 137.396  72.826  1.00  0.00            
ATOM   3796  R1  CHO   515     178.248 138.496  70.376  1.00  0.00            
ATOM   3797  R2  CHO   515     180.898 138.346  69.626  1.00  0.00            
ATOM   3798  R3  CHO   515     179.898 137.196  67.376  1.00  0.00            
ATOM   3799  R4  CHO   515     182.548 138.196  66.576  1.00  0.00            
ATOM   3800  R5  CHO   515     180.648 138.596  65.626  1.00  0.00            
ATOM   3801  C1  CHO   515     182.548 136.996  62.726  1.00  0.00           C
ATOM   3802  C2  CHO   515     184.148 138.646  59.826  1.00  0.00           C
ATOM   3803  ROH CHO   516      55.298 141.296  52.776  1.00  0.00            
ATOM   3804  R1  CHO   516      55.248 141.846  50.026  1.00  0.00            
ATOM   3805  R2  CHO   516      57.498 142.696  48.626  1.00  0.00            
ATOM   3806  R3  CHO   516      56.898 140.596  47.026  1.00  0.00            
ATOM   3807  R4  CHO   516      58.198 142.546  45.276  1.00  0.00            
ATOM   3808  R5  CHO   516      56.248 141.596  44.926  1.00  0.00            
ATOM   3809  C1  CHO   516      58.098 140.446  41.776  1.00  0.00           C
ATOM   3810  C2  CHO   516      57.948 138.096  37.126  1.00  0.00           C
ATOM   3811  ROH CHO   517      82.798  71.896  36.326  1.00  0.00            
ATOM   3812  R1  CHO   517      84.598  72.496  34.226  1.00  0.00            
ATOM   3813  R2  CHO   517      85.098  70.696  32.176  1.00  0.00            
ATOM   3814  R3  CHO   517      84.448  72.796  30.626  1.00  0.00            
ATOM   3815  R4  CHO   517      86.048  71.096  28.876  1.00  0.00            
ATOM   3816  R5  CHO   517      86.398  73.196  29.276  1.00  0.00            
ATOM   3817  C1  CHO   517      85.998  73.346  25.526  1.00  0.00           C
ATOM   3818  C2  CHO   517      85.948  72.096  22.526  1.00  0.00           C
ATOM   3819  ROH CHO   518     116.198  15.696  45.076  1.00  0.00            
ATOM   3820  R1  CHO   518     115.998  14.496  42.526  1.00  0.00            
ATOM   3821  R2  CHO   518     114.398  15.546  40.526  1.00  0.00            
ATOM   3822  R3  CHO   518     116.748  15.446  39.126  1.00  0.00            
ATOM   3823  R4  CHO   518     114.648  15.796  37.076  1.00  0.00            
ATOM   3824  R5  CHO   518     116.198  14.196  37.126  1.00  0.00            
ATOM   3825  C1  CHO   518     116.948  15.796  33.726  1.00  0.00           C
ATOM   3826  C2  CHO   518     116.548  18.196  30.626  1.00  0.00           C
ATOM   3827  ROH CHO   519      20.998  94.096  61.776  1.00  0.00            
ATOM   3828  R1  CHO   519      19.098  93.696  59.726  1.00  0.00            
ATOM   3829  R2  CHO   519      18.098  95.746  58.176  1.00  0.00            
ATOM   3830  R3  CHO   519      18.998  94.196  56.126  1.00  0.00            
ATOM   3831  R4  CHO   519      17.598  96.396  54.826  1.00  0.00            
ATOM   3832  R5  CHO   519      17.248  94.246  54.476  1.00  0.00            
ATOM   3833  C1  CHO   519      18.148  95.296  50.926  1.00  0.00           C
ATOM   3834  C2  CHO   519      15.548  96.396  47.426  1.00  0.00           C
ATOM   3835  ROH CHO   520      34.098 221.646  29.626  1.00  0.00            
ATOM   3836  R1  CHO   520      33.798 221.696  32.476  1.00  0.00            
ATOM   3837  R2  CHO   520      34.098 219.446  34.026  1.00  0.00            
ATOM   3838  R3  CHO   520      35.898 220.996  35.326  1.00  0.00            
ATOM   3839  R4  CHO   520      34.348 219.696  37.426  1.00  0.00            
ATOM   3840  R5  CHO   520      34.698 221.846  37.226  1.00  0.00            
ATOM   3841  C1  CHO   520      36.198 221.296  40.676  1.00  0.00           C
ATOM   3842  C2  CHO   520      36.448 220.646  44.126  1.00  0.00           C
ATOM   3843  ROH CHO   521     152.548 191.496  47.926  1.00  0.00            
ATOM   3844  R1  CHO   521     153.098 193.246  45.776  1.00  0.00            
ATOM   3845  R2  CHO   521     153.698 192.296  43.226  1.00  0.00            
ATOM   3846  R3  CHO   521     151.648 193.946  42.526  1.00  0.00            
ATOM   3847  R4  CHO   521     152.798 193.046  39.976  1.00  0.00            
ATOM   3848  R5  CHO   521     152.448 195.096  40.576  1.00  0.00            
ATOM   3849  C1  CHO   521     150.348 194.996  37.426  1.00  0.00           C
ATOM   3850  C2  CHO   521     152.648 194.796  34.326  1.00  0.00           C
ATOM   3851  ROH CHO   522      92.848 178.246  48.476  1.00  0.00            
ATOM   3852  R1  CHO   522      93.898 177.946  45.876  1.00  0.00            
ATOM   3853  R2  CHO   522      92.998 179.396  43.726  1.00  0.00            
ATOM   3854  R3  CHO   522      95.598 180.046  43.426  1.00  0.00            
ATOM   3855  R4  CHO   522      94.298 181.146  41.076  1.00  0.00            
ATOM   3856  R5  CHO   522      96.048 179.846  41.076  1.00  0.00            
ATOM   3857  C1  CHO   522      97.548 182.796  39.226  1.00  0.00           C
ATOM   3858  C2  CHO   522      97.948 183.696  35.376  1.00  0.00           C
ATOM   3859  ROH CHO   523      37.348 122.546  47.826  1.00  0.00            
ATOM   3860  R1  CHO   523      37.698 120.896  50.076  1.00  0.00            
ATOM   3861  R2  CHO   523      39.548 118.846  50.176  1.00  0.00            
ATOM   3862  R3  CHO   523      40.398 120.146  52.426  1.00  0.00            
ATOM   3863  R4  CHO   523      40.648 117.296  53.026  1.00  0.00            
ATOM   3864  R5  CHO   523      39.548 118.746  54.226  1.00  0.00            
ATOM   3865  C1  CHO   523      41.998 117.546  56.826  1.00  0.00           C
ATOM   3866  C2  CHO   523      44.298 117.196  60.726  1.00  0.00           C
ATOM   3867  ROH CHO   524      54.798 126.246  39.576  1.00  0.00            
ATOM   3868  R1  CHO   524      52.548 124.746  38.726  1.00  0.00            
ATOM   3869  R2  CHO   524      51.148 125.346  36.376  1.00  0.00            
ATOM   3870  R3  CHO   524      51.648 122.746  35.826  1.00  0.00            
ATOM   3871  R4  CHO   524      50.048 123.696  33.576  1.00  0.00            
ATOM   3872  R5  CHO   524      49.598 121.996  34.826  1.00  0.00            
ATOM   3873  C1  CHO   524      49.798 120.296  31.376  1.00  0.00           C
ATOM   3874  C2  CHO   524      48.548 122.946  27.576  1.00  0.00           C
ATOM   3875  ROH CHO   525     102.948  72.846  35.126  1.00  0.00            
ATOM   3876  R1  CHO   525     101.348  73.946  33.026  1.00  0.00            
ATOM   3877  R2  CHO   525     101.698  76.546  32.126  1.00  0.00            
ATOM   3878  R3  CHO   525     101.948  75.296  29.726  1.00  0.00            
ATOM   3879  R4  CHO   525     101.598  78.146  29.076  1.00  0.00            
ATOM   3880  R5  CHO   525     100.398  76.496  28.326  1.00  0.00            
ATOM   3881  C1  CHO   525     101.748  77.946  25.026  1.00  0.00           C
ATOM   3882  C2  CHO   525     101.898  80.096  22.226  1.00  0.00           C
ATOM   3883  ROH CHO   526     196.348 211.496  54.726  1.00  0.00            
ATOM   3884  R1  CHO   526     198.548 212.046  56.426  1.00  0.00            
ATOM   3885  R2  CHO   526     199.548 214.596  56.776  1.00  0.00            
ATOM   3886  R3  CHO   526     199.148 214.046  59.426  1.00  0.00            
ATOM   3887  R4  CHO   526     200.798 216.446  59.426  1.00  0.00            
ATOM   3888  R5  CHO   526     201.198 214.596  60.476  1.00  0.00            
ATOM   3889  C1  CHO   526     201.098 217.046  63.426  1.00  0.00           C
ATOM   3890  C2  CHO   526     201.198 216.796  67.076  1.00  0.00           C
ATOM   3891  ROH CHO   527     222.148  32.746  46.576  1.00  0.00            
ATOM   3892  R1  CHO   527     221.748  31.346  49.026  1.00  0.00            
ATOM   3893  R2  CHO   527     222.048  32.546  51.476  1.00  0.00            
ATOM   3894  R3  CHO   527     219.548  31.646  51.876  1.00  0.00            
ATOM   3895  R4  CHO   527     220.598  32.196  54.576  1.00  0.00            
ATOM   3896  R5  CHO   527     219.698  30.346  53.876  1.00  0.00            
ATOM   3897  C1  CHO   527     217.348  31.146  56.776  1.00  0.00           C
ATOM   3898  C2  CHO   527     216.998  32.396  60.776  1.00  0.00           C
ATOM   3899  ROH CHO   528      83.048 210.196  37.976  1.00  0.00            
ATOM   3900  R1  CHO   528      82.598 208.446  40.176  1.00  0.00            
ATOM   3901  R2  CHO   528      84.648 206.996  41.376  1.00  0.00            
ATOM   3902  R3  CHO   528      83.698 208.196  43.626  1.00  0.00            
ATOM   3903  R4  CHO   528      84.598 205.546  44.476  1.00  0.00            
ATOM   3904  R5  CHO   528      82.648 206.396  44.826  1.00  0.00            
ATOM   3905  C1  CHO   528      83.698 205.746  48.426  1.00  0.00           C
ATOM   3906  C2  CHO   528      82.298 206.446  52.576  1.00  0.00           C
ATOM   3907  ROH CHO   529     220.398 175.746  42.676  1.00  0.00            
ATOM   3908  R1  CHO   529     220.448 174.296  45.126  1.00  0.00            
ATOM   3909  R2  CHO   529     222.798 173.846  46.476  1.00  0.00            
ATOM   3910  R3  CHO   529     221.448 174.946  48.526  1.00  0.00            
ATOM   3911  R4  CHO   529     223.948 173.996  49.776  1.00  0.00            
ATOM   3912  R5  CHO   529     221.898 173.546  50.426  1.00  0.00            
ATOM   3913  C1  CHO   529     223.298 175.146  53.576  1.00  0.00           C
ATOM   3914  C2  CHO   529     223.848 173.796  57.176  1.00  0.00           C
ATOM   3915  ROH CHO   530       0.048   0.596  51.026  1.00  0.00            
ATOM   3916  R1  CHO   530       1.498  -0.354  53.276  1.00  0.00            
ATOM   3917  R2  CHO   530       4.148   0.196  53.726  1.00  0.00            
ATOM   3918  R3  CHO   530       3.248   1.146  56.076  1.00  0.00            
ATOM   3919  R4  CHO   530       5.698  -0.354  56.776  1.00  0.00            
ATOM   3920  R5  CHO   530       3.748  -0.654  57.626  1.00  0.00            
ATOM   3921  C1  CHO   530       5.748   0.246  60.776  1.00  0.00           C
ATOM   3922  C2  CHO   530       6.848   0.546  64.576  1.00  0.00           C
ATOM   3923  ROH CHO   531     102.048  80.346  51.626  1.00  0.00            
ATOM   3924  R1  CHO   531     100.898  79.746  49.076  1.00  0.00            
ATOM   3925  R2  CHO   531     102.298  80.196  46.726  1.00  0.00            
ATOM   3926  R3  CHO   531     101.698  77.596  46.276  1.00  0.00            
ATOM   3927  R4  CHO   531     101.448  78.846  43.676  1.00  0.00            
ATOM   3928  R5  CHO   531      99.948  77.646  44.676  1.00  0.00            
ATOM   3929  C1  CHO   531     100.398  75.596  41.426  1.00  0.00           C
ATOM   3930  C2  CHO   531     100.098  71.596  39.776  1.00  0.00           C
ATOM   3931  ROH CHO   532      56.598  67.796  53.776  1.00  0.00            
ATOM   3932  R1  CHO   532      57.748  67.046  51.326  1.00  0.00            
ATOM   3933  R2  CHO   532      56.598  65.196  49.626  1.00  0.00            
ATOM   3934  R3  CHO   532      56.848  67.196  47.826  1.00  0.00            
ATOM   3935  R4  CHO   532      57.748  64.796  46.426  1.00  0.00            
ATOM   3936  R5  CHO   532      58.848  66.646  46.626  1.00  0.00            
ATOM   3937  C1  CHO   532      58.698  66.396  42.826  1.00  0.00           C
ATOM   3938  C2  CHO   532      60.048  65.546  40.276  1.00  0.00           C
ATOM   3939  ROH CHO   533     177.698  26.146  34.876  1.00  0.00            
ATOM   3940  R1  CHO   533     176.698  23.596  35.526  1.00  0.00            
ATOM   3941  R2  CHO   533     175.348  23.096  37.926  1.00  0.00            
ATOM   3942  R3  CHO   533     173.398  22.146  36.276  1.00  0.00            
ATOM   3943  R4  CHO   533     172.898  20.846  38.826  1.00  0.00            
ATOM   3944  R5  CHO   533     173.148  19.846  36.876  1.00  0.00            
ATOM   3945  C1  CHO   533     169.648  18.646  37.776  1.00  0.00           C
ATOM   3946  C2  CHO   533     167.898  15.096  36.676  1.00  0.00           C
ATOM   3947  ROH CHO   534     224.098 160.246  65.226  1.00  0.00            
ATOM   3948  R1  CHO   534     222.748 160.996  62.826  1.00  0.00            
ATOM   3949  R2  CHO   534     223.048 159.596  60.476  1.00  0.00            
ATOM   3950  R3  CHO   534     220.298 159.496  60.576  1.00  0.00            
ATOM   3951  R4  CHO   534     220.998 158.146  58.076  1.00  0.00            
ATOM   3952  R5  CHO   534     219.598 159.796  58.326  1.00  0.00            
ATOM   3953  C1  CHO   534     217.298 157.196  56.776  1.00  0.00           C
ATOM   3954  C2  CHO   534     213.748 155.946  56.476  1.00  0.00           C
ATOM   3955  ROH CHO   535     222.948 219.346  52.976  1.00  0.00            
ATOM   3956  R1  CHO   535     222.898 218.596  55.676  1.00  0.00            
ATOM   3957  R2  CHO   535     225.148 218.596  57.276  1.00  0.00            
ATOM   3958  R3  CHO   535     223.598 220.196  58.876  1.00  0.00            
ATOM   3959  R4  CHO   535     225.548 218.946  60.676  1.00  0.00            
ATOM   3960  R5  CHO   535     223.348 218.946  60.876  1.00  0.00            
ATOM   3961  C1  CHO   535     224.348 220.596  64.176  1.00  0.00           C
ATOM   3962  C2  CHO   535     225.498 221.346  67.926  1.00  0.00           C
ATOM   3963  ROH CHO   536     150.198 157.896  63.776  1.00  0.00            
ATOM   3964  R1  CHO   536     151.448 156.996  61.426  1.00  0.00            
ATOM   3965  R2  CHO   536     150.048 156.446  59.126  1.00  0.00            
ATOM   3966  R3  CHO   536     151.848 158.146  58.026  1.00  0.00            
ATOM   3967  R4  CHO   536     150.748 156.646  55.726  1.00  0.00            
ATOM   3968  R5  CHO   536     152.848 156.896  56.276  1.00  0.00            
ATOM   3969  C1  CHO   536     152.848 158.346  52.726  1.00  0.00           C
ATOM   3970  C2  CHO   536     157.048 158.496  51.626  1.00  0.00           C
ATOM   3971  ROH CHO   537      71.498 133.746  59.826  1.00  0.00            
ATOM   3972  R1  CHO   537      71.398 133.996  57.026  1.00  0.00            
ATOM   3973  R2  CHO   537      73.498 134.946  55.476  1.00  0.00            
ATOM   3974  R3  CHO   537      73.148 132.596  54.176  1.00  0.00            
ATOM   3975  R4  CHO   537      74.398 134.396  52.226  1.00  0.00            
ATOM   3976  R5  CHO   537      72.548 133.246  51.926  1.00  0.00            
ATOM   3977  C1  CHO   537      74.648 131.896  49.026  1.00  0.00           C
ATOM   3978  C2  CHO   537      76.748 134.046  47.476  1.00  0.00           C
ATOM   3979  ROH CHO   538      33.648  35.096  45.376  1.00  0.00            
ATOM   3980  R1  CHO   538      32.248  34.846  42.926  1.00  0.00            
ATOM   3981  R2  CHO   538      32.348  36.796  40.976  1.00  0.00            
ATOM   3982  R3  CHO   538      33.098  34.696  39.376  1.00  0.00            
ATOM   3983  R4  CHO   538      32.498  36.896  37.526  1.00  0.00            
ATOM   3984  R5  CHO   538      31.698  34.896  37.426  1.00  0.00            
ATOM   3985  C1  CHO   538      33.348  35.046  34.026  1.00  0.00           C
ATOM   3986  C2  CHO   538      31.698  37.846  32.026  1.00  0.00           C
ATOM   3987  ROH CHO   539     103.948  42.196  46.076  1.00  0.00            
ATOM   3988  R1  CHO   539     102.248  44.046  47.376  1.00  0.00            
ATOM   3989  R2  CHO   539     100.198  43.296  49.076  1.00  0.00            
ATOM   3990  R3  CHO   539     101.448  44.996  50.776  1.00  0.00            
ATOM   3991  R4  CHO   539      98.698  44.746  51.776  1.00  0.00            
ATOM   3992  R5  CHO   539      99.748  46.596  51.326  1.00  0.00            
ATOM   3993  C1  CHO   539      98.998  47.246  55.026  1.00  0.00           C
ATOM   3994  C2  CHO   539      99.698  49.246  57.426  1.00  0.00           C
ATOM   3995  ROH CHO   540     226.098 122.746  63.076  1.00  0.00            
ATOM   3996  R1  CHO   540     224.798 122.696  60.576  1.00  0.00            
ATOM   3997  R2  CHO   540     224.898 124.796  58.776  1.00  0.00            
ATOM   3998  R3  CHO   540     225.798 122.846  57.076  1.00  0.00            
ATOM   3999  R4  CHO   540     223.998 124.496  55.476  1.00  0.00            
ATOM   4000  R5  CHO   540     223.898 122.346  55.726  1.00  0.00            
ATOM   4001  C1  CHO   540     224.298 122.546  51.926  1.00  0.00           C
ATOM   4002  C2  CHO   540     224.348 121.796  47.476  1.00  0.00           C
ATOM   4003  ROH CHO   541     140.548  12.496  46.526  1.00  0.00            
ATOM   4004  R1  CHO   541     140.048  11.596  43.926  1.00  0.00            
ATOM   4005  R2  CHO   541     138.848  13.146  41.976  1.00  0.00            
ATOM   4006  R3  CHO   541     141.048  12.496  40.526  1.00  0.00            
ATOM   4007  R4  CHO   541     138.948  12.896  38.526  1.00  0.00            
ATOM   4008  R5  CHO   541     140.198  11.146  38.726  1.00  0.00            
ATOM   4009  C1  CHO   541     141.048  12.196  35.176  1.00  0.00           C
ATOM   4010  C2  CHO   541     142.098  12.396  33.126  1.00  0.00           C
ATOM   4011  ROH CHO   542      92.448  16.496  24.176  1.00  0.00            
ATOM   4012  R1  CHO   542      93.948  15.496  26.376  1.00  0.00            
ATOM   4013  R2  CHO   542      94.648  17.046  28.576  1.00  0.00            
ATOM   4014  R3  CHO   542      93.448  15.046  29.926  1.00  0.00            
ATOM   4015  R4  CHO   542      94.098  17.046  31.976  1.00  0.00            
ATOM   4016  R5  CHO   542      94.648  14.946  32.026  1.00  0.00            
ATOM   4017  C1  CHO   542      92.698  15.196  35.276  1.00  0.00           C
ATOM   4018  C2  CHO   542      91.948  15.096  38.726  1.00  0.00           C
ATOM   4019  ROH CHO   543     173.748 137.696  40.026  1.00  0.00            
ATOM   4020  R1  CHO   543     172.598 136.596  42.376  1.00  0.00            
ATOM   4021  R2  CHO   543     173.998 136.096  44.676  1.00  0.00            
ATOM   4022  R3  CHO   543     172.098 137.646  45.826  1.00  0.00            
ATOM   4023  R4  CHO   543     173.648 136.596  48.076  1.00  0.00            
ATOM   4024  R5  CHO   543     171.498 136.446  47.826  1.00  0.00            
ATOM   4025  C1  CHO   543     171.598 138.346  51.126  1.00  0.00           C
ATOM   4026  C2  CHO   543     170.648 135.946  54.576  1.00  0.00           C
ATOM   4027  ROH CHO   544     142.598 184.546  47.376  1.00  0.00            
ATOM   4028  R1  CHO   544     143.898 185.896  45.226  1.00  0.00            
ATOM   4029  R2  CHO   544     146.598 185.546  44.626  1.00  0.00            
ATOM   4030  R3  CHO   544     145.648 184.896  42.176  1.00  0.00            
ATOM   4031  R4  CHO   544     148.498 185.396  41.776  1.00  0.00            
ATOM   4032  R5  CHO   544     146.848 186.346  40.676  1.00  0.00            
ATOM   4033  C1  CHO   544     148.698 184.696  37.776  1.00  0.00           C
ATOM   4034  C2  CHO   544     148.998 184.746  33.226  1.00  0.00           C
ATOM   4035  ROH CHO   545     155.548  86.946  30.576  1.00  0.00            
ATOM   4036  R1  CHO   545     155.098  84.496  31.926  1.00  0.00            
ATOM   4037  R2  CHO   545     156.948  83.446  33.726  1.00  0.00            
ATOM   4038  R3  CHO   545     154.798  83.446  35.426  1.00  0.00            
ATOM   4039  R4  CHO   545     156.898  81.946  36.826  1.00  0.00            
ATOM   4040  R5  CHO   545     154.848  81.296  36.426  1.00  0.00            
ATOM   4041  C1  CHO   545     154.948  81.096  40.276  1.00  0.00           C
ATOM   4042  C2  CHO   545     153.098  81.796  42.226  1.00  0.00           C
ATOM   4043  ROH CHO   546     142.098 167.596  47.826  1.00  0.00            
ATOM   4044  R1  CHO   546     141.048 167.596  45.176  1.00  0.00            
ATOM   4045  R2  CHO   546     142.248 168.896  43.076  1.00  0.00            
ATOM   4046  R3  CHO   546     142.098 166.496  41.876  1.00  0.00            
ATOM   4047  R4  CHO   546     141.398 168.396  39.776  1.00  0.00            
ATOM   4048  R5  CHO   546     140.198 166.646  40.426  1.00  0.00            
ATOM   4049  C1  CHO   546     140.698 165.796  36.726  1.00  0.00           C
ATOM   4050  C2  CHO   546     141.148 167.946  33.526  1.00  0.00           C
ATOM   4051  ROH CHO   547     142.598  22.946  58.576  1.00  0.00            
ATOM   4052  R1  CHO   547     144.348  25.146  58.376  1.00  0.00            
ATOM   4053  R2  CHO   547     144.348  27.196  60.226  1.00  0.00            
ATOM   4054  R3  CHO   547     146.998  26.596  60.376  1.00  0.00            
ATOM   4055  R4  CHO   547     146.848  29.446  61.176  1.00  0.00            
ATOM   4056  R5  CHO   547     148.098  28.596  59.626  1.00  0.00            
ATOM   4057  C1  CHO   547     150.748  30.146  61.876  1.00  0.00           C
ATOM   4058  C2  CHO   547     155.248  29.146  62.126  1.00  0.00           C
ATOM   4059  ROH CHO   548      34.798 102.646  30.876  1.00  0.00            
ATOM   4060  R1  CHO   548      34.398 104.046  33.276  1.00  0.00            
ATOM   4061  R2  CHO   548      32.948 102.996  35.376  1.00  0.00            
ATOM   4062  R3  CHO   548      35.248 103.496  36.776  1.00  0.00            
ATOM   4063  R4  CHO   548      33.198 103.146  38.826  1.00  0.00            
ATOM   4064  R5  CHO   548      34.498 104.846  38.626  1.00  0.00            
ATOM   4065  C1  CHO   548      35.448 103.696  42.176  1.00  0.00           C
ATOM   4066  C2  CHO   548      37.548 104.846  45.276  1.00  0.00           C
ATOM   4067  ROH CHO   549      53.998  38.346  55.026  1.00  0.00            
ATOM   4068  R1  CHO   549      51.548  39.396  54.076  1.00  0.00            
ATOM   4069  R2  CHO   549      51.398  41.696  52.526  1.00  0.00            
ATOM   4070  R3  CHO   549      50.048  40.096  50.826  1.00  0.00            
ATOM   4071  R4  CHO   549      48.548  42.596  50.776  1.00  0.00            
ATOM   4072  R5  CHO   549      47.748  40.596  51.176  1.00  0.00            
ATOM   4073  C1  CHO   549      45.598  41.596  48.176  1.00  0.00           C
ATOM   4074  C2  CHO   549      42.498  41.996  46.876  1.00  0.00           C
ATOM   4075  ROH CHO   550      14.898 142.646  51.776  1.00  0.00            
ATOM   4076  R1  CHO   550      15.548 140.946  53.976  1.00  0.00            
ATOM   4077  R2  CHO   550      17.798 141.346  55.526  1.00  0.00            
ATOM   4078  R3  CHO   550      15.998 141.396  57.576  1.00  0.00            
ATOM   4079  R4  CHO   550      18.448 140.296  58.726  1.00  0.00            
ATOM   4080  R5  CHO   550      16.448 139.396  58.776  1.00  0.00            
ATOM   4081  C1  CHO   550      17.148 139.696  62.526  1.00  0.00           C
ATOM   4082  C2  CHO   550      16.248 139.746  67.076  1.00  0.00           C
ATOM   4083  ROH CHO   551      48.798 145.046  36.326  1.00  0.00            
ATOM   4084  R1  CHO   551      49.448 144.696  39.026  1.00  0.00            
ATOM   4085  R2  CHO   551      49.748 146.796  40.776  1.00  0.00            
ATOM   4086  R3  CHO   551      47.948 145.446  42.226  1.00  0.00            
ATOM   4087  R4  CHO   551      48.698 147.746  43.926  1.00  0.00            
ATOM   4088  R5  CHO   551      48.698 145.646  44.526  1.00  0.00            
ATOM   4089  C1  CHO   551      46.298 147.046  47.126  1.00  0.00           C
ATOM   4090  C2  CHO   551      45.348 148.446  50.926  1.00  0.00           C
ATOM   4091  ROH CHO   552     136.998 106.346  30.426  1.00  0.00            
ATOM   4092  R1  CHO   552     136.348 104.646  32.576  1.00  0.00            
ATOM   4093  R2  CHO   552     137.448 104.896  35.126  1.00  0.00            
ATOM   4094  R3  CHO   552     134.848 104.946  35.876  1.00  0.00            
ATOM   4095  R4  CHO   552     136.298 104.046  38.276  1.00  0.00            
ATOM   4096  R5  CHO   552     134.598 103.046  37.326  1.00  0.00            
ATOM   4097  C1  CHO   552     133.148 103.646  40.826  1.00  0.00           C
ATOM   4098  C2  CHO   552     131.798 105.396  43.626  1.00  0.00           C
ATOM   4099  ROH CHO   553     107.098 157.246  56.426  1.00  0.00            
ATOM   4100  R1  CHO   553     105.148 157.846  54.476  1.00  0.00            
ATOM   4101  R2  CHO   553     105.798 159.046  52.076  1.00  0.00            
ATOM   4102  R3  CHO   553     104.498 156.896  51.026  1.00  0.00            
ATOM   4103  R4  CHO   553     104.398 158.946  48.926  1.00  0.00            
ATOM   4104  R5  CHO   553     102.698 157.846  49.776  1.00  0.00            
ATOM   4105  C1  CHO   553     102.348 156.846  46.076  1.00  0.00           C
ATOM   4106  C2  CHO   553      99.998 158.246  42.876  1.00  0.00           C
ATOM   4107  ROH CHO   554      15.948  35.596  36.076  1.00  0.00            
ATOM   4108  R1  CHO   554      16.348  36.196  38.776  1.00  0.00            
ATOM   4109  R2  CHO   554      14.848  38.046  40.126  1.00  0.00            
ATOM   4110  R3  CHO   554      14.398  35.996  41.826  1.00  0.00            
ATOM   4111  R4  CHO   554      14.598  38.346  43.576  1.00  0.00            
ATOM   4112  R5  CHO   554      15.748  36.496  43.776  1.00  0.00            
ATOM   4113  C1  CHO   554      14.048  36.546  47.176  1.00  0.00           C
ATOM   4114  C2  CHO   554      15.348  36.096  49.876  1.00  0.00           C
ATOM   4115  ROH CHO   555      33.498  19.396  60.876  1.00  0.00            
ATOM   4116  R1  CHO   555      34.148  20.646  58.426  1.00  0.00            
ATOM   4117  R2  CHO   555      34.448  19.246  56.026  1.00  0.00            
ATOM   4118  R3  CHO   555      32.548  20.996  55.126  1.00  0.00            
ATOM   4119  R4  CHO   555      33.398  19.546  52.776  1.00  0.00            
ATOM   4120  R5  CHO   555      33.398  21.696  53.026  1.00  0.00            
ATOM   4121  C1  CHO   555      31.048  21.346  49.976  1.00  0.00           C
ATOM   4122  C2  CHO   555      29.348  24.796  47.826  1.00  0.00           C
ATOM   4123  ROH CHO   556     215.548  75.696  65.026  1.00  0.00            
ATOM   4124  R1  CHO   556     213.148  77.146  64.776  1.00  0.00            
ATOM   4125  R2  CHO   556     210.648  76.046  65.276  1.00  0.00            
ATOM   4126  R3  CHO   556     210.398  78.196  66.976  1.00  0.00            
ATOM   4127  R4  CHO   556     207.648  77.546  66.126  1.00  0.00            
ATOM   4128  R5  CHO   556     208.648  79.496  66.026  1.00  0.00            
ATOM   4129  C1  CHO   556     205.698  80.396  68.226  1.00  0.00           C
ATOM   4130  C2  CHO   556     204.198  80.946  72.026  1.00  0.00           C
ATOM   4131  ROH CHO   557     103.598  23.846  27.876  1.00  0.00            
ATOM   4132  R1  CHO   557     102.248  24.196  30.326  1.00  0.00            
ATOM   4133  R2  CHO   557     101.798  22.096  32.076  1.00  0.00            
ATOM   4134  R3  CHO   557     102.998  23.696  33.876  1.00  0.00            
ATOM   4135  R4  CHO   557     101.898  21.546  35.476  1.00  0.00            
ATOM   4136  R5  CHO   557     101.548  23.646  35.776  1.00  0.00            
ATOM   4137  C1  CHO   557     103.098  22.746  39.126  1.00  0.00           C
ATOM   4138  C2  CHO   557     101.898  24.096  42.176  1.00  0.00           C
ATOM   4139  ROH CHO   558      13.698 107.996  62.126  1.00  0.00            
ATOM   4140  R1  CHO   558      12.598 106.346  60.126  1.00  0.00            
ATOM   4141  R2  CHO   558      12.998 106.796  57.426  1.00  0.00            
ATOM   4142  R3  CHO   558      13.848 104.196  57.426  1.00  0.00            
ATOM   4143  R4  CHO   558      12.948 104.696  54.676  1.00  0.00            
ATOM   4144  R5  CHO   558      12.298 103.096  56.026  1.00  0.00            
ATOM   4145  C1  CHO   558      13.648 101.046  53.126  1.00  0.00           C
ATOM   4146  C2  CHO   558      15.848 100.396  50.476  1.00  0.00           C
ATOM   4147  ROH CHO   559     104.498 178.946  43.026  1.00  0.00            
ATOM   4148  R1  CHO   559     104.348 177.696  45.526  1.00  0.00            
ATOM   4149  R2  CHO   559     106.498 176.296  46.576  1.00  0.00            
ATOM   4150  R3  CHO   559     106.098 177.946  48.726  1.00  0.00            
ATOM   4151  R4  CHO   559     107.298 175.546  49.876  1.00  0.00            
ATOM   4152  R5  CHO   559     105.448 176.496  50.476  1.00  0.00            
ATOM   4153  C1  CHO   559     107.398 176.646  53.776  1.00  0.00           C
ATOM   4154  C2  CHO   559     107.848 174.446  57.826  1.00  0.00           C
ATOM   4155  ROH CHO   560     140.448 224.996  61.626  1.00  0.00            
ATOM   4156  R1  CHO   560     139.448 223.946  59.226  1.00  0.00            
ATOM   4157  R2  CHO   560     140.748 224.196  56.826  1.00  0.00            
ATOM   4158  R3  CHO   560     140.448 221.496  56.776  1.00  0.00            
ATOM   4159  R4  CHO   560     140.198 222.296  53.976  1.00  0.00            
ATOM   4160  R5  CHO   560     138.798 221.096  55.126  1.00  0.00            
ATOM   4161  C1  CHO   560     139.648 218.646  52.276  1.00  0.00           C
ATOM   4162  C2  CHO   560     138.598 215.096  53.176  1.00  0.00           C
ATOM   4163  ROH CHO   561     176.048 148.946  65.476  1.00  0.00            
ATOM   4164  R1  CHO   561     174.798 146.396  65.476  1.00  0.00            
ATOM   4165  R2  CHO   561     173.448 145.396  67.676  1.00  0.00            
ATOM   4166  R3  CHO   561     171.398 145.096  65.926  1.00  0.00            
ATOM   4167  R4  CHO   561     170.548 143.596  68.276  1.00  0.00            
ATOM   4168  R5  CHO   561     170.648 142.846  66.226  1.00  0.00            
ATOM   4169  C1  CHO   561     166.948 142.346  66.976  1.00  0.00           C
ATOM   4170  C2  CHO   561     164.598 140.546  69.026  1.00  0.00           C
ATOM   4171  ROH CHO   562     130.048 222.396  60.376  1.00  0.00            
ATOM   4172  R1  CHO   562     129.648 220.796  58.076  1.00  0.00            
ATOM   4173  R2  CHO   562     128.198 221.696  55.876  1.00  0.00            
ATOM   4174  R3  CHO   562     130.498 221.096  54.526  1.00  0.00            
ATOM   4175  R4  CHO   562     128.548 221.696  52.426  1.00  0.00            
ATOM   4176  R5  CHO   562     129.748 219.896  52.576  1.00  0.00            
ATOM   4177  C1  CHO   562     130.898 221.146  49.176  1.00  0.00           C
ATOM   4178  C2  CHO   562     133.648 218.896  47.026  1.00  0.00           C
ATOM   4179  ROH CHO   563      65.898  48.096  29.226  1.00  0.00            
ATOM   4180  R1  CHO   563      66.398  49.996  31.276  1.00  0.00            
ATOM   4181  R2  CHO   563      64.398  51.646  32.276  1.00  0.00            
ATOM   4182  R3  CHO   563      65.198  50.646  34.676  1.00  0.00            
ATOM   4183  R4  CHO   563      63.898  53.146  35.376  1.00  0.00            
ATOM   4184  R5  CHO   563      65.898  52.546  35.926  1.00  0.00            
ATOM   4185  C1  CHO   563      64.348  53.046  39.376  1.00  0.00           C
ATOM   4186  C2  CHO   563      64.298  56.496  41.376  1.00  0.00           C
ATOM   4187  ROH CHO   564      21.348  23.046  32.626  1.00  0.00            
ATOM   4188  R1  CHO   564      21.498  20.896  34.476  1.00  0.00            
ATOM   4189  R2  CHO   564      23.698  20.396  36.026  1.00  0.00            
ATOM   4190  R3  CHO   564      21.898  20.496  38.076  1.00  0.00            
ATOM   4191  R4  CHO   564      24.048  18.746  39.026  1.00  0.00            
ATOM   4192  R5  CHO   564      21.948  18.296  38.976  1.00  0.00            
ATOM   4193  C1  CHO   564      22.548  17.846  42.676  1.00  0.00           C
ATOM   4194  C2  CHO   564      23.198  18.746  47.276  1.00  0.00           C
ATOM   4195  ROH CHO   565      16.548 151.496  31.226  1.00  0.00            
ATOM   4196  R1  CHO   565      15.748 150.446  33.726  1.00  0.00            
ATOM   4197  R2  CHO   565      17.398 150.446  35.926  1.00  0.00            
ATOM   4198  R3  CHO   565      15.248 151.696  37.126  1.00  0.00            
ATOM   4199  R4  CHO   565      16.598 150.296  39.326  1.00  0.00            
ATOM   4200  R5  CHO   565      14.498 150.146  38.776  1.00  0.00            
ATOM   4201  C1  CHO   565      14.148 151.396  42.326  1.00  0.00           C
ATOM   4202  C2  CHO   565      14.748 151.046  46.526  1.00  0.00           C
ATOM   4203  ROH CHO   566       4.048 177.646  39.076  1.00  0.00            
ATOM   4204  R1  CHO   566       4.548 178.946  41.526  1.00  0.00            
ATOM   4205  R2  CHO   566       3.898 177.796  43.976  1.00  0.00            
ATOM   4206  R3  CHO   566       6.548 178.246  44.526  1.00  0.00            
ATOM   4207  R4  CHO   566       5.348 177.496  47.076  1.00  0.00            
ATOM   4208  R5  CHO   566       6.548 179.296  46.676  1.00  0.00            
ATOM   4209  C1  CHO   566       8.698 177.746  49.426  1.00  0.00           C
ATOM   4210  C2  CHO   566      10.948 175.346  50.926  1.00  0.00           C
ATOM   4211  ROH CHO   567     171.348  -2.954  67.926  1.00  0.00            
ATOM   4212  R1  CHO   567     169.298  -2.154  66.126  1.00  0.00            
ATOM   4213  R2  CHO   567     166.648  -1.954  66.876  1.00  0.00            
ATOM   4214  R3  CHO   567     166.898   0.596  65.926  1.00  0.00            
ATOM   4215  R4  CHO   567     164.148   0.446  66.926  1.00  0.00            
ATOM   4216  R5  CHO   567     164.798   1.046  64.926  1.00  0.00            
ATOM   4217  C1  CHO   567     162.948   4.196  65.976  1.00  0.00           C
ATOM   4218  C2  CHO   567     159.248   6.896  66.276  1.00  0.00           C
ATOM   4219  ROH CHO   568     197.198 175.996  40.226  1.00  0.00            
ATOM   4220  R1  CHO   568     196.698 176.796  42.876  1.00  0.00            
ATOM   4221  R2  CHO   568     194.798 175.596  44.476  1.00  0.00            
ATOM   4222  R3  CHO   568     196.898 175.296  46.176  1.00  0.00            
ATOM   4223  R4  CHO   568     194.548 174.646  47.776  1.00  0.00            
ATOM   4224  R5  CHO   568     196.098 176.146  48.276  1.00  0.00            
ATOM   4225  C1  CHO   568     196.348 173.846  51.326  1.00  0.00           C
ATOM   4226  C2  CHO   568     196.498 173.246  55.976  1.00  0.00           C
ATOM   4227  ROH CHO   569     182.698 113.496  66.376  1.00  0.00            
ATOM   4228  R1  CHO   569     182.398 113.196  63.576  1.00  0.00            
ATOM   4229  R2  CHO   569     181.448 115.196  61.926  1.00  0.00            
ATOM   4230  R3  CHO   569     183.798 114.696  60.576  1.00  0.00            
ATOM   4231  R4  CHO   569     182.198 116.446  58.776  1.00  0.00            
ATOM   4232  R5  CHO   569     183.098 114.496  58.276  1.00  0.00            
ATOM   4233  C1  CHO   569     184.848 116.696  55.726  1.00  0.00           C
ATOM   4234  C2  CHO   569     183.898 117.396  51.976  1.00  0.00           C
ATOM   4235  ROH CHO   570      24.048  85.346  60.326  1.00  0.00            
ATOM   4236  R1  CHO   570      24.398  84.396  57.676  1.00  0.00            
ATOM   4237  R2  CHO   570      22.298  83.446  56.176  1.00  0.00            
ATOM   4238  R3  CHO   570      23.198  85.346  54.376  1.00  0.00            
ATOM   4239  R4  CHO   570      21.448  83.596  52.826  1.00  0.00            
ATOM   4240  R5  CHO   570      23.498  84.096  52.326  1.00  0.00            
ATOM   4241  C1  CHO   570      21.748  85.396  49.226  1.00  0.00           C
ATOM   4242  C2  CHO   570      23.948  85.796  46.776  1.00  0.00           C
ATOM   4243  ROH CHO   571      91.448 216.396  23.776  1.00  0.00            
ATOM   4244  R1  CHO   571      90.598 216.546  26.476  1.00  0.00            
ATOM   4245  R2  CHO   571      92.248 216.046  28.576  1.00  0.00            
ATOM   4246  R3  CHO   571      91.498 218.496  29.376  1.00  0.00            
ATOM   4247  R4  CHO   571      92.948 217.396  31.676  1.00  0.00            
ATOM   4248  R5  CHO   571      90.948 218.246  31.726  1.00  0.00            
ATOM   4249  C1  CHO   571      92.648 220.546  34.226  1.00  0.00           C
ATOM   4250  C2  CHO   571      94.698 223.046  34.826  1.00  0.00           C
ATOM   4251  ROH CHO   572      57.798 147.096  45.276  1.00  0.00            
ATOM   4252  R1  CHO   572      56.948 147.296  47.976  1.00  0.00            
ATOM   4253  R2  CHO   572      58.448 148.496  49.926  1.00  0.00            
ATOM   4254  R3  CHO   572      56.248 149.996  50.326  1.00  0.00            
ATOM   4255  R4  CHO   572      57.998 150.696  52.576  1.00  0.00            
ATOM   4256  R5  CHO   572      55.898 149.996  52.676  1.00  0.00            
ATOM   4257  C1  CHO   572      55.598 153.396  54.476  1.00  0.00           C
ATOM   4258  C2  CHO   572      54.148 151.596  57.576  1.00  0.00           C
ATOM   4259  ROH CHO   573      55.248   5.746  30.926  1.00  0.00            
ATOM   4260  R1  CHO   573      57.698   6.096  29.576  1.00  0.00            
ATOM   4261  R2  CHO   573      60.098   6.446  30.876  1.00  0.00            
ATOM   4262  R3  CHO   573      60.898   4.396  29.326  1.00  0.00            
ATOM   4263  R4  CHO   573      63.398   5.546  30.376  1.00  0.00            
ATOM   4264  R5  CHO   573      62.898   5.196  28.276  1.00  0.00            
ATOM   4265  C1  CHO   573      66.048   3.046  28.576  1.00  0.00           C
ATOM   4266  C2  CHO   573      70.148   2.746  27.626  1.00  0.00           C
ATOM   4267  ROH CHO   574      82.548 156.346  49.176  1.00  0.00            
ATOM   4268  R1  CHO   574      81.998 155.546  51.826  1.00  0.00            
ATOM   4269  R2  CHO   574      80.248 156.946  53.476  1.00  0.00            
ATOM   4270  R3  CHO   574      79.048 154.546  53.726  1.00  0.00            
ATOM   4271  R4  CHO   574      77.398 156.396  55.276  1.00  0.00            
ATOM   4272  R5  CHO   574      78.248 154.496  55.976  1.00  0.00            
ATOM   4273  C1  CHO   574      74.548 153.846  56.576  1.00  0.00           C
ATOM   4274  C2  CHO   574      74.348 155.196  60.776  1.00  0.00           C
ATOM   4275  ROH CHO   575      44.448 212.796  60.076  1.00  0.00            
ATOM   4276  R1  CHO   575      42.498 213.746  58.276  1.00  0.00            
ATOM   4277  R2  CHO   575      42.798 216.146  56.926  1.00  0.00            
ATOM   4278  R3  CHO   575      42.348 214.596  54.726  1.00  0.00            
ATOM   4279  R4  CHO   575      41.548 217.246  53.876  1.00  0.00            
ATOM   4280  R5  CHO   575      40.348 215.446  53.776  1.00  0.00            
ATOM   4281  C1  CHO   575      40.448 216.446  50.076  1.00  0.00           C
ATOM   4282  C2  CHO   575      38.998 218.696  48.426  1.00  0.00           C
ATOM   4283  ROH CHO   576     219.298 214.996  34.376  1.00  0.00            
ATOM   4284  R1  CHO   576     218.598 215.296  37.076  1.00  0.00            
ATOM   4285  R2  CHO   576     216.948 213.496  38.376  1.00  0.00            
ATOM   4286  R3  CHO   576     219.048 213.346  40.126  1.00  0.00            
ATOM   4287  R4  CHO   576     216.648 213.046  41.776  1.00  0.00            
ATOM   4288  R5  CHO   576     218.198 214.496  42.076  1.00  0.00            
ATOM   4289  C1  CHO   576     218.398 212.696  45.426  1.00  0.00           C
ATOM   4290  C2  CHO   576     218.548 214.296  47.626  1.00  0.00           C
ATOM   4291  ROH CHO   577      56.048 179.346  39.376  1.00  0.00            
ATOM   4292  R1  CHO   577      54.098 180.746  37.826  1.00  0.00            
ATOM   4293  R2  CHO   577      52.848 183.046  38.726  1.00  0.00            
ATOM   4294  R3  CHO   577      53.798 184.046  36.376  1.00  0.00            
ATOM   4295  R4  CHO   577      51.048 185.046  36.576  1.00  0.00            
ATOM   4296  R5  CHO   577      51.898 183.996  34.876  1.00  0.00            
ATOM   4297  C1  CHO   577      50.848 187.196  33.126  1.00  0.00           C
ATOM   4298  C2  CHO   577      49.448 186.796  29.876  1.00  0.00           C
ATOM   4299  ROH CHO   578     128.698  12.146  51.076  1.00  0.00            
ATOM   4300  R1  CHO   578     130.398  10.446  52.576  1.00  0.00            
ATOM   4301  R2  CHO   578     132.298  11.446  54.326  1.00  0.00            
ATOM   4302  R3  CHO   578     131.048   9.846  56.126  1.00  0.00            
ATOM   4303  R4  CHO   578     133.648  10.346  57.326  1.00  0.00            
ATOM   4304  R5  CHO   578     132.748   8.396  56.976  1.00  0.00            
ATOM   4305  C1  CHO   578     133.248   8.196  60.726  1.00  0.00           C
ATOM   4306  C2  CHO   578     133.098   6.596  63.476  1.00  0.00           C
ATOM   4307  ROH CHO   579       4.348  80.996  49.776  1.00  0.00            
ATOM   4308  R1  CHO   579       5.598  79.646  51.926  1.00  0.00            
ATOM   4309  R2  CHO   579       7.648  80.746  53.426  1.00  0.00            
ATOM   4310  R3  CHO   579       5.998  80.146  55.526  1.00  0.00            
ATOM   4311  R4  CHO   579       8.648  80.446  56.726  1.00  0.00            
ATOM   4312  R5  CHO   579       7.348  78.696  56.876  1.00  0.00            
ATOM   4313  C1  CHO   579       7.698  79.646  60.576  1.00  0.00           C
ATOM   4314  C2  CHO   579       9.998  81.446  64.226  1.00  0.00           C
ATOM   4315  ROH CHO   580      15.148 216.546  35.476  1.00  0.00            
ATOM   4316  R1  CHO   580      15.548 218.696  37.276  1.00  0.00            
ATOM   4317  R2  CHO   580      14.148 218.946  39.676  1.00  0.00            
ATOM   4318  R3  CHO   580      16.648 219.096  40.726  1.00  0.00            
ATOM   4319  R4  CHO   580      14.798 219.896  42.876  1.00  0.00            
ATOM   4320  R5  CHO   580      16.548 220.996  42.176  1.00  0.00            
ATOM   4321  C1  CHO   580      17.548 220.646  45.826  1.00  0.00           C
ATOM   4322  C2  CHO   580      19.898 219.896  49.426  1.00  0.00           C
ATOM   4323  ROH CHO   581     189.298 118.946  53.026  1.00  0.00            
ATOM   4324  R1  CHO   581     189.398 118.196  50.276  1.00  0.00            
ATOM   4325  R2  CHO   581     188.598 115.746  49.376  1.00  0.00            
ATOM   4326  R3  CHO   581     186.998 117.196  47.726  1.00  0.00            
ATOM   4327  R4  CHO   581     187.698 114.796  46.176  1.00  0.00            
ATOM   4328  R5  CHO   581     187.948 116.896  45.576  1.00  0.00            
ATOM   4329  C1  CHO   581     185.698 115.696  42.776  1.00  0.00           C
ATOM   4330  C2  CHO   581     184.348 115.646  39.376  1.00  0.00           C
ATOM   4331  ROH CHO   582     192.048 185.446  40.926  1.00  0.00            
ATOM   4332  R1  CHO   582     193.048 184.996  43.526  1.00  0.00            
ATOM   4333  R2  CHO   582     193.748 187.096  45.226  1.00  0.00            
ATOM   4334  R3  CHO   582     192.048 185.846  46.926  1.00  0.00            
ATOM   4335  R4  CHO   582     193.848 187.346  48.626  1.00  0.00            
ATOM   4336  R5  CHO   582     193.398 185.246  48.776  1.00  0.00            
ATOM   4337  C1  CHO   582     192.298 186.346  52.276  1.00  0.00           C
ATOM   4338  C2  CHO   582     194.748 187.446  55.126  1.00  0.00           C
ATOM   4339  ROH CHO   583     170.848 103.296  49.526  1.00  0.00            
ATOM   4340  R1  CHO   583     168.748 102.996  51.376  1.00  0.00            
ATOM   4341  R2  CHO   583     169.198 102.396  54.076  1.00  0.00            
ATOM   4342  R3  CHO   583     167.698 104.596  54.476  1.00  0.00            
ATOM   4343  R4  CHO   583     167.698 103.196  57.026  1.00  0.00            
ATOM   4344  R5  CHO   583     165.948 103.846  55.926  1.00  0.00            
ATOM   4345  C1  CHO   583     165.348 105.746  59.176  1.00  0.00           C
ATOM   4346  C2  CHO   583     163.698 107.496  62.326  1.00  0.00           C
ATOM   4347  ROH CHO   584     175.098  44.096  62.176  1.00  0.00            
ATOM   4348  R1  CHO   584     174.848  42.596  59.776  1.00  0.00            
ATOM   4349  R2  CHO   584     172.548  42.746  58.226  1.00  0.00            
ATOM   4350  R3  CHO   584     174.348  43.346  56.276  1.00  0.00            
ATOM   4351  R4  CHO   584     172.098  42.146  54.826  1.00  0.00            
ATOM   4352  R5  CHO   584     174.198  41.546  54.676  1.00  0.00            
ATOM   4353  C1  CHO   584     173.498  42.396  51.026  1.00  0.00           C
ATOM   4354  C2  CHO   584     171.798  39.496  49.976  1.00  0.00           C
ATOM   4355  ROH CHO   585      14.748  59.396  40.226  1.00  0.00            
ATOM   4356  R1  CHO   585      12.098  60.296  40.026  1.00  0.00            
ATOM   4357  R2  CHO   585       9.998  58.696  39.226  1.00  0.00            
ATOM   4358  R3  CHO   585       8.898  59.546  41.576  1.00  0.00            
ATOM   4359  R4  CHO   585       6.748  58.046  40.226  1.00  0.00            
ATOM   4360  R5  CHO   585       6.598  60.046  41.026  1.00  0.00            
ATOM   4361  C1  CHO   585       3.848  58.446  43.026  1.00  0.00           C
ATOM   4362  C2  CHO   585       2.398  59.446  38.676  1.00  0.00           C
ATOM   4363  ROH CHO   586     112.398 101.596  23.526  1.00  0.00            
ATOM   4364  R1  CHO   586     112.848  99.846  25.676  1.00  0.00            
ATOM   4365  R2  CHO   586     112.448  97.096  25.476  1.00  0.00            
ATOM   4366  R3  CHO   586     115.048  96.996  26.326  1.00  0.00            
ATOM   4367  R4  CHO   586     114.048  94.196  26.426  1.00  0.00            
ATOM   4368  R5  CHO   586     114.998  95.296  28.026  1.00  0.00            
ATOM   4369  C1  CHO   586     117.448  92.396  27.776  1.00  0.00           C
ATOM   4370  C2  CHO   586     117.898  88.696  25.976  1.00  0.00           C
ATOM   4371  ROH CHO   587     178.548 154.646  38.576  1.00  0.00            
ATOM   4372  R1  CHO   587     178.798 153.446  41.126  1.00  0.00            
ATOM   4373  R2  CHO   587     180.298 154.546  43.176  1.00  0.00            
ATOM   4374  R3  CHO   587     177.948 154.346  44.526  1.00  0.00            
ATOM   4375  R4  CHO   587     180.048 154.196  46.576  1.00  0.00            
ATOM   4376  R5  CHO   587     178.448 152.796  46.276  1.00  0.00            
ATOM   4377  C1  CHO   587     177.748 153.846  49.876  1.00  0.00           C
ATOM   4378  C2  CHO   587     175.898 152.846  51.976  1.00  0.00           C
ATOM   4379  ROH CHO   588     163.248  40.896  45.776  1.00  0.00            
ATOM   4380  R1  CHO   588     163.848  40.196  43.126  1.00  0.00            
ATOM   4381  R2  CHO   588     161.948  39.996  41.176  1.00  0.00            
ATOM   4382  R3  CHO   588     163.548  41.696  39.826  1.00  0.00            
ATOM   4383  R4  CHO   588     161.898  40.446  37.726  1.00  0.00            
ATOM   4384  R5  CHO   588     164.098  40.546  37.776  1.00  0.00            
ATOM   4385  C1  CHO   588     163.448  42.346  34.476  1.00  0.00           C
ATOM   4386  C2  CHO   588     161.298  42.346  32.026  1.00  0.00           C
ATOM   4387  ROH CHO   589     199.548 129.546  57.626  1.00  0.00            
ATOM   4388  R1  CHO   589     198.848 127.396  59.326  1.00  0.00            
ATOM   4389  R2  CHO   589     200.648 126.346  61.176  1.00  0.00            
ATOM   4390  R3  CHO   589     198.648 126.896  62.926  1.00  0.00            
ATOM   4391  R4  CHO   589     200.448 125.096  64.426  1.00  0.00            
ATOM   4392  R5  CHO   589     198.348 124.796  64.126  1.00  0.00            
ATOM   4393  C1  CHO   589     198.448 124.846  67.926  1.00  0.00           C
ATOM   4394  C2  CHO   589     199.248 125.096  71.026  1.00  0.00           C
ATOM   4395  ROH CHO   590     129.648 182.046  41.026  1.00  0.00            
ATOM   4396  R1  CHO   590     131.248 183.796  39.476  1.00  0.00            
ATOM   4397  R2  CHO   590     133.148 182.896  37.676  1.00  0.00            
ATOM   4398  R3  CHO   590     131.748 184.446  35.926  1.00  0.00            
ATOM   4399  R4  CHO   590     133.948 183.296  34.376  1.00  0.00            
ATOM   4400  R5  CHO   590     133.448 185.446  34.576  1.00  0.00            
ATOM   4401  C1  CHO   590     133.148 184.996  30.776  1.00  0.00           C
ATOM   4402  C2  CHO   590     134.198 183.596  27.026  1.00  0.00           C
ATOM   4403  ROH CHO   591     196.348  83.746  48.176  1.00  0.00            
ATOM   4404  R1  CHO   591     196.748  83.596  45.376  1.00  0.00            
ATOM   4405  R2  CHO   591     194.748  82.696  43.676  1.00  0.00            
ATOM   4406  R3  CHO   591     195.248  85.096  42.426  1.00  0.00            
ATOM   4407  R4  CHO   591     194.198  83.346  40.276  1.00  0.00            
ATOM   4408  R5  CHO   591     196.098  84.496  40.276  1.00  0.00            
ATOM   4409  C1  CHO   591     194.398  85.946  37.176  1.00  0.00           C
ATOM   4410  C2  CHO   591     192.498  89.096  35.376  1.00  0.00           C
ATOM   4411  ROH CHO   592     108.548 114.346  27.926  1.00  0.00            
ATOM   4412  R1  CHO   592     107.198 116.146  29.626  1.00  0.00            
ATOM   4413  R2  CHO   592     105.148 115.396  31.326  1.00  0.00            
ATOM   4414  R3  CHO   592     106.698 116.596  33.176  1.00  0.00            
ATOM   4415  R4  CHO   592     104.398 115.596  34.676  1.00  0.00            
ATOM   4416  R5  CHO   592     105.148 117.646  34.676  1.00  0.00            
ATOM   4417  C1  CHO   592     105.398 116.846  38.376  1.00  0.00           C
ATOM   4418  C2  CHO   592     105.348 116.296  42.676  1.00  0.00           C
ATOM   4419  ROH CHO   593     102.698 128.196  48.126  1.00  0.00            
ATOM   4420  R1  CHO   593     103.848 127.896  50.676  1.00  0.00            
ATOM   4421  R2  CHO   593     105.598 125.846  51.326  1.00  0.00            
ATOM   4422  R3  CHO   593     107.198 127.896  52.126  1.00  0.00            
ATOM   4423  R4  CHO   593     108.498 125.496  53.176  1.00  0.00            
ATOM   4424  R5  CHO   593     107.898 127.246  54.326  1.00  0.00            
ATOM   4425  C1  CHO   593     111.648 127.196  55.026  1.00  0.00           C
ATOM   4426  C2  CHO   593     114.198 128.546  59.126  1.00  0.00           C
ATOM   4427  ROH CHO   594     185.848 129.046  54.026  1.00  0.00            
ATOM   4428  R1  CHO   594     187.598 129.046  56.226  1.00  0.00            
ATOM   4429  R2  CHO   594     188.198 131.346  57.626  1.00  0.00            
ATOM   4430  R3  CHO   594     187.398 129.846  59.776  1.00  0.00            
ATOM   4431  R4  CHO   594     189.398 131.696  60.876  1.00  0.00            
ATOM   4432  R5  CHO   594     189.398 129.546  61.026  1.00  0.00            
ATOM   4433  C1  CHO   594     189.348 130.496  64.726  1.00  0.00           C
ATOM   4434  C2  CHO   594     191.098 130.246  68.326  1.00  0.00           C
ATOM   4435  ROH CHO   595     184.898 190.846  58.826  1.00  0.00            
ATOM   4436  R1  CHO   595     182.498 190.746  60.326  1.00  0.00            
ATOM   4437  R2  CHO   595     181.448 188.396  61.276  1.00  0.00            
ATOM   4438  R3  CHO   595     181.498 189.746  63.676  1.00  0.00            
ATOM   4439  R4  CHO   595     179.248 187.896  63.876  1.00  0.00            
ATOM   4440  R5  CHO   595     179.198 190.046  64.226  1.00  0.00            
ATOM   4441  C1  CHO   595     177.998 188.846  67.626  1.00  0.00           C
ATOM   4442  C2  CHO   595     178.948 188.346  71.376  1.00  0.00           C
ATOM   4443  ROH CHO   596     128.498  18.896  30.276  1.00  0.00            
ATOM   4444  R1  CHO   596     128.198  18.996  33.076  1.00  0.00            
ATOM   4445  R2  CHO   596     126.048  20.246  34.276  1.00  0.00            
ATOM   4446  R3  CHO   596     125.698  17.846  35.476  1.00  0.00            
ATOM   4447  R4  CHO   596     124.798  19.746  37.476  1.00  0.00            
ATOM   4448  R5  CHO   596     126.248  18.196  37.776  1.00  0.00            
ATOM   4449  C1  CHO   596     123.698  17.196  40.426  1.00  0.00           C
ATOM   4450  C2  CHO   596     120.098  17.546  41.826  1.00  0.00           C
ATOM   4451  ROH CHO   597     171.098  65.496  63.526  1.00  0.00            
ATOM   4452  R1  CHO   597     170.898  64.096  61.126  1.00  0.00            
ATOM   4453  R2  CHO   597     171.098  65.296  58.626  1.00  0.00            
ATOM   4454  R3  CHO   597     173.098  63.496  58.226  1.00  0.00            
ATOM   4455  R4  CHO   597     171.948  63.946  55.576  1.00  0.00            
ATOM   4456  R5  CHO   597     172.198  62.046  56.526  1.00  0.00            
ATOM   4457  C1  CHO   597     174.348  61.496  53.426  1.00  0.00           C
ATOM   4458  C2  CHO   597     173.748  61.496  50.726  1.00  0.00           C
ATOM   4459  ROH CHO   598     211.148 163.996  58.776  1.00  0.00            
ATOM   4460  R1  CHO   598     211.848 164.296  56.026  1.00  0.00            
ATOM   4461  R2  CHO   598     210.548 162.896  54.026  1.00  0.00            
ATOM   4462  R3  CHO   598     210.198 165.396  52.976  1.00  0.00            
ATOM   4463  R4  CHO   598     210.398 163.596  50.626  1.00  0.00            
ATOM   4464  R5  CHO   598     211.548 165.396  51.026  1.00  0.00            
ATOM   4465  C1  CHO   598     209.948 166.396  47.676  1.00  0.00           C
ATOM   4466  C2  CHO   598     207.548 168.896  45.126  1.00  0.00           C
ATOM   4467  ROH CHO   599      14.848 197.996  50.876  1.00  0.00            
ATOM   4468  R1  CHO   599      14.848 196.096  48.776  1.00  0.00            
ATOM   4469  R2  CHO   599      14.048 193.446  49.176  1.00  0.00            
ATOM   4470  R3  CHO   599      12.398 193.996  47.076  1.00  0.00            
ATOM   4471  R4  CHO   599      13.598 191.446  46.376  1.00  0.00            
ATOM   4472  R5  CHO   599      13.548 193.246  45.176  1.00  0.00            
ATOM   4473  C1  CHO   599      11.748 190.746  42.876  1.00  0.00           C
ATOM   4474  C2  CHO   599      11.298 191.246  39.276  1.00  0.00           C
ATOM   4475  ROH CHO   600     213.098 109.396  69.326  1.00  0.00            
ATOM   4476  R1  CHO   600     211.748 108.746  66.976  1.00  0.00            
ATOM   4477  R2  CHO   600     211.248 110.596  64.976  1.00  0.00            
ATOM   4478  R3  CHO   600     212.498 108.746  63.376  1.00  0.00            
ATOM   4479  R4  CHO   600     211.398 110.696  61.526  1.00  0.00            
ATOM   4480  R5  CHO   600     211.048 108.546  61.476  1.00  0.00            
ATOM   4481  C1  CHO   600     212.648 109.046  58.026  1.00  0.00           C
ATOM   4482  C2  CHO   600     212.348 110.446  53.876  1.00  0.00           C
ATOM   4483  ROH CHO   601     122.598  86.246  24.176  1.00  0.00            
ATOM   4484  R1  CHO   601     123.648  87.046  26.676  1.00  0.00            
ATOM   4485  R2  CHO   601     121.998  87.946  28.726  1.00  0.00            
ATOM   4486  R3  CHO   601     123.248  85.996  30.126  1.00  0.00            
ATOM   4487  R4  CHO   601     122.048  87.696  32.176  1.00  0.00            
ATOM   4488  R5  CHO   601     124.148  87.146  32.076  1.00  0.00            
ATOM   4489  C1  CHO   601     123.298  85.746  35.526  1.00  0.00           C
ATOM   4490  C2  CHO   601     125.598  86.196  38.526  1.00  0.00           C
ATOM   4491  ROH CHO   602      16.998 140.796  31.876  1.00  0.00            
ATOM   4492  R1  CHO   602      18.298 139.996  34.276  1.00  0.00            
ATOM   4493  R2  CHO   602      19.848 141.746  35.726  1.00  0.00            
ATOM   4494  R3  CHO   602      18.198 141.046  37.776  1.00  0.00            
ATOM   4495  R4  CHO   602      20.248 142.596  39.076  1.00  0.00            
ATOM   4496  R5  CHO   602      19.648 140.596  39.626  1.00  0.00            
ATOM   4497  C1  CHO   602      18.948 142.446  42.876  1.00  0.00           C
ATOM   4498  C2  CHO   602      21.098 142.146  46.826  1.00  0.00           C
ATOM   4499  ROH CHO   603      51.748  32.796  42.876  1.00  0.00            
ATOM   4500  R1  CHO   603      51.598  32.996  45.676  1.00  0.00            
ATOM   4501  R2  CHO   603      49.498  31.996  47.126  1.00  0.00            
ATOM   4502  R3  CHO   603      51.448  30.746  48.526  1.00  0.00            
ATOM   4503  R4  CHO   603      49.098  30.596  50.276  1.00  0.00            
ATOM   4504  R5  CHO   603      51.048  31.346  50.776  1.00  0.00            
ATOM   4505  C1  CHO   603      50.748  28.596  53.376  1.00  0.00           C
ATOM   4506  C2  CHO   603      50.348  31.046  55.876  1.00  0.00           C
ATOM   4507  ROH CHO   604      71.548 226.596  52.976  1.00  0.00            
ATOM   4508  R1  CHO   604      72.848 224.796  51.226  1.00  0.00            
ATOM   4509  R2  CHO   604      71.598 223.746  48.976  1.00  0.00            
ATOM   4510  R3  CHO   604      73.798 224.746  47.676  1.00  0.00            
ATOM   4511  R4  CHO   604      72.448 223.096  45.676  1.00  0.00            
ATOM   4512  R5  CHO   604      74.548 222.996  46.276  1.00  0.00            
ATOM   4513  C1  CHO   604      74.998 223.696  42.576  1.00  0.00           C
ATOM   4514  C2  CHO   604      77.548 221.646  40.776  1.00  0.00           C
ATOM   4515  ROH CHO   605     173.098  41.196  44.826  1.00  0.00            
ATOM   4516  R1  CHO   605     173.998  40.296  42.276  1.00  0.00            
ATOM   4517  R2  CHO   605     174.998  41.996  40.376  1.00  0.00            
ATOM   4518  R3  CHO   605     177.148  40.346  40.476  1.00  0.00            
ATOM   4519  R4  CHO   605     176.898  40.996  37.626  1.00  0.00            
ATOM   4520  R5  CHO   605     176.998  39.046  38.476  1.00  0.00            
ATOM   4521  C1  CHO   605     179.998  38.896  36.126  1.00  0.00           C
ATOM   4522  C2  CHO   605     182.548  38.396  33.976  1.00  0.00           C
ATOM   4523  ROH CHO   606      23.398  79.296  33.176  1.00  0.00            
ATOM   4524  R1  CHO   606      23.098  77.696  35.476  1.00  0.00            
ATOM   4525  R2  CHO   606      23.698  78.696  38.026  1.00  0.00            
ATOM   4526  R3  CHO   606      21.148  77.896  38.526  1.00  0.00            
ATOM   4527  R4  CHO   606      22.148  78.946  41.076  1.00  0.00            
ATOM   4528  R5  CHO   606      21.248  76.996  40.776  1.00  0.00            
ATOM   4529  C1  CHO   606      18.848  78.346  43.376  1.00  0.00           C
ATOM   4530  C2  CHO   606      17.398  75.846  45.476  1.00  0.00           C
ATOM   4531  ROH CHO   607     155.348 147.846  54.426  1.00  0.00            
ATOM   4532  R1  CHO   607     152.848 147.696  55.726  1.00  0.00            
ATOM   4533  R2  CHO   607     152.148 145.596  57.376  1.00  0.00            
ATOM   4534  R3  CHO   607     151.698 147.596  59.176  1.00  0.00            
ATOM   4535  R4  CHO   607     149.848 145.446  59.926  1.00  0.00            
ATOM   4536  R5  CHO   607     149.348 147.546  59.526  1.00  0.00            
ATOM   4537  C1  CHO   607     148.048 147.246  63.126  1.00  0.00           C
ATOM   4538  C2  CHO   607     148.648 146.896  66.926  1.00  0.00           C
ATOM   4539  ROH CHO   608     203.848  77.746  36.076  1.00  0.00            
ATOM   4540  R1  CHO   608     204.248  78.646  38.676  1.00  0.00            
ATOM   4541  R2  CHO   608     202.648  77.796  40.826  1.00  0.00            
ATOM   4542  R3  CHO   608     205.098  77.196  41.926  1.00  0.00            
ATOM   4543  R4  CHO   608     203.398  77.996  44.176  1.00  0.00            
ATOM   4544  R5  CHO   608     205.398  78.796  43.626  1.00  0.00            
ATOM   4545  C1  CHO   608     206.098  77.546  47.176  1.00  0.00           C
ATOM   4546  C2  CHO   608     204.748  79.546  49.676  1.00  0.00           C
ATOM   4547  ROH CHO   609     175.398  29.446  66.776  1.00  0.00            
ATOM   4548  R1  CHO   609     174.448  29.746  64.126  1.00  0.00            
ATOM   4549  R2  CHO   609     174.248  27.596  62.376  1.00  0.00            
ATOM   4550  R3  CHO   609     171.648  28.446  62.176  1.00  0.00            
ATOM   4551  R4  CHO   609     171.898  26.246  60.226  1.00  0.00            
ATOM   4552  R5  CHO   609     171.198  28.296  59.826  1.00  0.00            
ATOM   4553  C1  CHO   609     168.098  26.296  58.776  1.00  0.00           C
ATOM   4554  C2  CHO   609     166.098  25.496  54.976  1.00  0.00           C
ATOM   4555  ROH CHO   610     127.198 154.846  28.526  1.00  0.00            
ATOM   4556  R1  CHO   610     126.998 154.696  31.326  1.00  0.00            
ATOM   4557  R2  CHO   610     129.098 153.996  32.926  1.00  0.00            
ATOM   4558  R3  CHO   610     128.548 156.346  34.176  1.00  0.00            
ATOM   4559  R4  CHO   610     129.498 154.596  36.326  1.00  0.00            
ATOM   4560  R5  CHO   610     127.598 155.746  36.276  1.00  0.00            
ATOM   4561  C1  CHO   610     129.148 157.196  39.476  1.00  0.00           C
ATOM   4562  C2  CHO   610     126.998 156.796  42.676  1.00  0.00           C
ATOM   4563  ROH CHO   611     219.548  44.996  64.626  1.00  0.00            
ATOM   4564  R1  CHO   611     221.098  45.846  62.426  1.00  0.00            
ATOM   4565  R2  CHO   611     222.748  44.146  61.026  1.00  0.00            
ATOM   4566  R3  CHO   611     221.348  45.046  58.876  1.00  0.00            
ATOM   4567  R4  CHO   611     223.648  43.646  57.726  1.00  0.00            
ATOM   4568  R5  CHO   611     222.998  45.696  57.276  1.00  0.00            
ATOM   4569  C1  CHO   611     222.798  44.196  53.776  1.00  0.00           C
ATOM   4570  C2  CHO   611     221.748  42.196  50.526  1.00  0.00           C
ATOM   4571  ROH CHO   612     118.398 165.596  42.476  1.00  0.00            
ATOM   4572  R1  CHO   612     116.698 165.046  44.676  1.00  0.00            
ATOM   4573  R2  CHO   612     117.148 162.896  46.376  1.00  0.00            
ATOM   4574  R3  CHO   612     116.998 164.846  48.276  1.00  0.00            
ATOM   4575  R4  CHO   612     115.698 162.496  49.526  1.00  0.00            
ATOM   4576  R5  CHO   612     114.898 164.496  49.326  1.00  0.00            
ATOM   4577  C1  CHO   612     114.748 164.096  53.126  1.00  0.00           C
ATOM   4578  C2  CHO   612     112.998 163.546  57.026  1.00  0.00           C
ATOM   4579  ROH CHO   613     195.198  93.346  51.526  1.00  0.00            
ATOM   4580  R1  CHO   613     192.998  93.496  53.326  1.00  0.00            
ATOM   4581  R2  CHO   613     191.948  91.296  54.576  1.00  0.00            
ATOM   4582  R3  CHO   613     192.398  92.796  56.826  1.00  0.00            
ATOM   4583  R4  CHO   613     190.948  90.396  57.776  1.00  0.00            
ATOM   4584  R5  CHO   613     190.398  92.496  58.126  1.00  0.00            
ATOM   4585  C1  CHO   613     190.748  91.296  61.726  1.00  0.00           C
ATOM   4586  C2  CHO   613     191.448  90.646  65.526  1.00  0.00           C
ATOM   4587  ROH CHO   614     154.198  31.396  33.626  1.00  0.00            
ATOM   4588  R1  CHO   614     151.798  32.146  34.926  1.00  0.00            
ATOM   4589  R2  CHO   614     150.398  30.446  36.576  1.00  0.00            
ATOM   4590  R3  CHO   614     150.698  32.496  38.376  1.00  0.00            
ATOM   4591  R4  CHO   614     148.898  30.596  39.676  1.00  0.00            
ATOM   4592  R5  CHO   614     148.498  32.696  39.376  1.00  0.00            
ATOM   4593  C1  CHO   614     148.248  32.596  43.176  1.00  0.00           C
ATOM   4594  C2  CHO   614     146.298  32.846  47.526  1.00  0.00           C
ATOM   4595  ROH CHO   615      15.898  24.496  66.376  1.00  0.00            
ATOM   4596  R1  CHO   615      14.948  25.596  63.976  1.00  0.00            
ATOM   4597  R2  CHO   615      15.848  24.746  61.476  1.00  0.00            
ATOM   4598  R3  CHO   615      13.198  24.346  60.976  1.00  0.00            
ATOM   4599  R4  CHO   615      14.298  25.496  58.526  1.00  0.00            
ATOM   4600  R5  CHO   615      12.598  26.246  59.676  1.00  0.00            
ATOM   4601  C1  CHO   615      10.898  25.596  56.326  1.00  0.00           C
ATOM   4602  C2  CHO   615      12.448  28.596  53.826  1.00  0.00           C
ATOM   4603  ROH CHO   616     153.498 173.696  49.676  1.00  0.00            
ATOM   4604  R1  CHO   616     154.848 172.546  51.876  1.00  0.00            
ATOM   4605  R2  CHO   616     156.248 174.096  53.726  1.00  0.00            
ATOM   4606  R3  CHO   616     154.698 172.796  55.526  1.00  0.00            
ATOM   4607  R4  CHO   616     156.998 173.746  57.076  1.00  0.00            
ATOM   4608  R5  CHO   616     156.248 171.696  56.976  1.00  0.00            
ATOM   4609  C1  CHO   616     155.948 172.296  60.726  1.00  0.00           C
ATOM   4610  C2  CHO   616     153.398 170.746  63.676  1.00  0.00           C
ATOM   4611  ROH CHO   617      86.948  41.446  35.476  1.00  0.00            
ATOM   4612  R1  CHO   617      88.898  41.446  33.426  1.00  0.00            
ATOM   4613  R2  CHO   617      89.448  39.246  31.876  1.00  0.00            
ATOM   4614  R3  CHO   617      88.898  40.896  29.826  1.00  0.00            
ATOM   4615  R4  CHO   617      90.098  38.546  28.576  1.00  0.00            
ATOM   4616  R5  CHO   617      90.748  40.596  28.326  1.00  0.00            
ATOM   4617  C1  CHO   617      89.948  39.746  24.676  1.00  0.00           C
ATOM   4618  C2  CHO   617      88.498  41.546  22.626  1.00  0.00           C
ATOM   4619  ROH CHO   618      35.848 211.196  27.626  1.00  0.00            
ATOM   4620  R1  CHO   618      34.448 211.346  30.026  1.00  0.00            
ATOM   4621  R2  CHO   618      34.048 209.196  31.726  1.00  0.00            
ATOM   4622  R3  CHO   618      35.148 210.846  33.576  1.00  0.00            
ATOM   4623  R4  CHO   618      33.048 209.346  35.026  1.00  0.00            
ATOM   4624  R5  CHO   618      33.298 211.546  34.926  1.00  0.00            
ATOM   4625  C1  CHO   618      33.498 210.996  38.676  1.00  0.00           C
ATOM   4626  C2  CHO   618      35.698 210.796  42.326  1.00  0.00           C
ATOM   4627  ROH CHO   619     116.648  64.046  22.676  1.00  0.00            
ATOM   4628  R1  CHO   619     118.248  63.946  25.026  1.00  0.00            
ATOM   4629  R2  CHO   619     117.198  63.496  27.526  1.00  0.00            
ATOM   4630  R3  CHO   619     119.098  61.546  27.576  1.00  0.00            
ATOM   4631  R4  CHO   619     118.248  61.796  30.376  1.00  0.00            
ATOM   4632  R5  CHO   619     120.298  61.896  29.626  1.00  0.00            
ATOM   4633  C1  CHO   619     120.648  58.996  32.076  1.00  0.00           C
ATOM   4634  C2  CHO   619     122.248  55.796  34.426  1.00  0.00           C
ATOM   4635  ROH CHO   620      55.798 227.746  43.226  1.00  0.00            
ATOM   4636  R1  CHO   620      55.698 227.796  46.076  1.00  0.00            
ATOM   4637  R2  CHO   620      56.948 225.896  47.626  1.00  0.00            
ATOM   4638  R3  CHO   620      58.098 228.046  48.776  1.00  0.00            
ATOM   4639  R4  CHO   620      58.448 225.946  50.726  1.00  0.00            
ATOM   4640  R5  CHO   620      57.548 227.896  51.076  1.00  0.00            
ATOM   4641  C1  CHO   620      60.398 227.996  53.626  1.00  0.00           C
ATOM   4642  C2  CHO   620      62.998 225.746  54.526  1.00  0.00           C
ATOM   4643  ROH CHO   621      94.748  56.646  37.376  1.00  0.00            
ATOM   4644  R1  CHO   621      95.848  54.746  35.576  1.00  0.00            
ATOM   4645  R2  CHO   621      94.248  53.146  33.976  1.00  0.00            
ATOM   4646  R3  CHO   621      95.798  54.146  31.976  1.00  0.00            
ATOM   4647  R4  CHO   621      94.798  51.646  30.926  1.00  0.00            
ATOM   4648  R5  CHO   621      96.898  52.246  31.026  1.00  0.00            
ATOM   4649  C1  CHO   621      96.548  51.696  27.276  1.00  0.00           C
ATOM   4650  C2  CHO   621      96.898  52.446  23.276  1.00  0.00           C
ATOM   4651  ROH CHO   622     194.548  79.696  47.326  1.00  0.00            
ATOM   4652  R1  CHO   622     192.148  79.346  45.826  1.00  0.00            
ATOM   4653  R2  CHO   622     190.448  81.446  45.276  1.00  0.00            
ATOM   4654  R3  CHO   622     190.798  80.646  42.676  1.00  0.00            
ATOM   4655  R4  CHO   622     189.848  83.396  42.476  1.00  0.00            
ATOM   4656  R5  CHO   622     188.998  81.646  41.476  1.00  0.00            
ATOM   4657  C1  CHO   622     189.848  83.746  38.426  1.00  0.00           C
ATOM   4658  C2  CHO   622     189.848  83.546  33.926  1.00  0.00           C
ATOM   4659  ROH CHO   623      72.598   4.546  41.826  1.00  0.00            
ATOM   4660  R1  CHO   623      74.148   5.846  43.776  1.00  0.00            
ATOM   4661  R2  CHO   623      74.448   4.896  46.376  1.00  0.00            
ATOM   4662  R3  CHO   623      77.098   5.146  45.776  1.00  0.00            
ATOM   4663  R4  CHO   623      76.898   5.846  48.626  1.00  0.00            
ATOM   4664  R5  CHO   623      77.848   7.046  47.026  1.00  0.00            
ATOM   4665  C1  CHO   623      80.848   6.596  49.376  1.00  0.00           C
ATOM   4666  C2  CHO   623      80.698   8.096  54.076  1.00  0.00           C
ATOM   4667  ROH CHO   624     135.848  45.946  55.176  1.00  0.00            
ATOM   4668  R1  CHO   624     136.448  45.796  52.426  1.00  0.00            
ATOM   4669  R2  CHO   624     136.498  43.396  51.026  1.00  0.00            
ATOM   4670  R3  CHO   624     134.748  44.696  49.376  1.00  0.00            
ATOM   4671  R4  CHO   624     135.898  42.546  47.726  1.00  0.00            
ATOM   4672  R5  CHO   624     135.798  44.646  47.226  1.00  0.00            
ATOM   4673  C1  CHO   624     133.898  43.196  44.276  1.00  0.00           C
ATOM   4674  C2  CHO   624     132.698  42.096  40.876  1.00  0.00           C
ATOM   4675  ROH CHO   625     203.798  87.296  35.276  1.00  0.00            
ATOM   4676  R1  CHO   625     205.198  87.446  37.776  1.00  0.00            
ATOM   4677  R2  CHO   625     204.498  89.246  39.726  1.00  0.00            
ATOM   4678  R3  CHO   625     204.398  86.996  41.276  1.00  0.00            
ATOM   4679  R4  CHO   625     204.748  89.196  43.176  1.00  0.00            
ATOM   4680  R5  CHO   625     205.998  87.396  43.026  1.00  0.00            
ATOM   4681  C1  CHO   625     204.848  87.096  46.626  1.00  0.00           C
ATOM   4682  C2  CHO   625     206.898  83.846  48.476  1.00  0.00           C
ATOM   4683  ROH CHO   626      11.098 131.496  33.926  1.00  0.00            
ATOM   4684  R1  CHO   626      12.398 131.796  36.426  1.00  0.00            
ATOM   4685  R2  CHO   626      11.398 133.396  38.426  1.00  0.00            
ATOM   4686  R3  CHO   626      11.648 131.146  39.926  1.00  0.00            
ATOM   4687  R4  CHO   626       9.598 132.696  41.276  1.00  0.00            
ATOM   4688  R5  CHO   626      11.398 131.846  42.176  1.00  0.00            
ATOM   4689  C1  CHO   626       8.748 130.146  44.326  1.00  0.00           C
ATOM   4690  C2  CHO   626       7.948 128.646  47.126  1.00  0.00           C
ATOM   4691  ROH CHO   627     119.548 185.546  40.726  1.00  0.00            
ATOM   4692  R1  CHO   627     120.798 186.396  38.326  1.00  0.00            
ATOM   4693  R2  CHO   627     123.098 185.196  37.326  1.00  0.00            
ATOM   4694  R3  CHO   627     121.598 184.896  35.076  1.00  0.00            
ATOM   4695  R4  CHO   627     124.348 185.246  34.126  1.00  0.00            
ATOM   4696  R5  CHO   627     122.598 186.346  33.476  1.00  0.00            
ATOM   4697  C1  CHO   627     123.648 184.896  30.126  1.00  0.00           C
ATOM   4698  C2  CHO   627     123.448 182.896  26.476  1.00  0.00           C
ATOM   4699  ROH CHO   628      49.148   0.746  59.676  1.00  0.00            
ATOM   4700  R1  CHO   628      49.548   0.546  56.876  1.00  0.00            
ATOM   4701  R2  CHO   628      49.248   2.646  55.126  1.00  0.00            
ATOM   4702  R3  CHO   628      51.748   1.996  54.376  1.00  0.00            
ATOM   4703  R4  CHO   628      51.098   4.296  52.726  1.00  0.00            
ATOM   4704  R5  CHO   628      51.798   2.346  52.026  1.00  0.00            
ATOM   4705  C1  CHO   628      54.548   4.646  50.576  1.00  0.00           C
ATOM   4706  C2  CHO   628      56.998   4.646  46.676  1.00  0.00           C
ATOM   4707  NC3 DPP   629     134.198  61.146  60.926  1.00  0.00           N
ATOM   4708  PO4 DPP   629     130.598  61.496  60.376  1.00  0.00           P
ATOM   4709  GL1 DPP   629     132.298  61.096  56.126  1.00  0.00            
ATOM   4710  GL2 DPP   629     133.248  56.896  55.076  1.00  0.00            
ATOM   4711  C1A DPP   629     133.648  63.146  51.626  1.00  0.00           C
ATOM   4712  C2A DPP   629     132.348  67.346  49.176  1.00  0.00           C
ATOM   4713  C3A DPP   629     134.198  68.996  45.226  1.00  0.00           C
ATOM   4714  C4A DPP   629     133.798  66.896  41.276  1.00  0.00           C
ATOM   4715  C1B DPP   629     133.148  58.346  50.976  1.00  0.00           C
ATOM   4716  C2B DPP   629     134.248  60.046  47.826  1.00  0.00           C
ATOM   4717  C3B DPP   629     135.948  63.496  45.726  1.00  0.00           C
ATOM   4718  C4B DPP   629     138.348  65.596  42.626  1.00  0.00           C
ATOM   4719  NC3 DPP   630     218.348 218.096  72.576  1.00  0.00           N
ATOM   4720  PO4 DPP   630     222.198 215.146  72.376  1.00  0.00           P
ATOM   4721  GL1 DPP   630     221.448 215.546  68.626  1.00  0.00            
ATOM   4722  GL2 DPP   630     221.748 217.396  67.326  1.00  0.00            
ATOM   4723  C1A DPP   630     217.548 214.496  65.826  1.00  0.00           C
ATOM   4724  C2A DPP   630     215.748 216.246  62.726  1.00  0.00           C
ATOM   4725  C3A DPP   630     214.498 216.946  58.826  1.00  0.00           C
ATOM   4726  C4A DPP   630     214.448 214.946  55.326  1.00  0.00           C
ATOM   4727  C1B DPP   630     221.648 215.046  63.076  1.00  0.00           C
ATOM   4728  C2B DPP   630     222.798 214.096  60.276  1.00  0.00           C
ATOM   4729  C3B DPP   630     220.748 214.496  56.176  1.00  0.00           C
ATOM   4730  C4B DPP   630     218.598 213.246  52.926  1.00  0.00           C
ATOM   4731  NC3 DPP   631     112.698  57.796  58.226  1.00  0.00           N
ATOM   4732  PO4 DPP   631     111.248  53.546  57.026  1.00  0.00           P
ATOM   4733  GL1 DPP   631     108.698  55.246  52.876  1.00  0.00            
ATOM   4734  GL2 DPP   631     107.348  58.846  52.776  1.00  0.00            
ATOM   4735  C1A DPP   631     109.498  55.346  49.226  1.00  0.00           C
ATOM   4736  C2A DPP   631     112.498  54.646  45.676  1.00  0.00           C
ATOM   4737  C3A DPP   631     113.798  57.546  43.026  1.00  0.00           C
ATOM   4738  C4A DPP   631     110.348  59.896  41.226  1.00  0.00           C
ATOM   4739  C1B DPP   631     109.148  61.596  50.126  1.00  0.00           C
ATOM   4740  C2B DPP   631     108.948  65.746  47.826  1.00  0.00           C
ATOM   4741  C3B DPP   631     106.548  63.796  44.676  1.00  0.00           C
ATOM   4742  C4B DPP   631     104.548  61.746  42.526  1.00  0.00           C
ATOM   4743  NC3 DPP   632     177.098  31.096  76.426  1.00  0.00           N
ATOM   4744  PO4 DPP   632     176.248  33.996  72.826  1.00  0.00           P
ATOM   4745  GL1 DPP   632     176.498  34.096  68.526  1.00  0.00            
ATOM   4746  GL2 DPP   632     174.498  34.546  64.726  1.00  0.00            
ATOM   4747  C1A DPP   632     179.048  32.546  64.976  1.00  0.00           C
ATOM   4748  C2A DPP   632     179.198  29.596  62.076  1.00  0.00           C
ATOM   4749  C3A DPP   632     177.998  27.046  59.326  1.00  0.00           C
ATOM   4750  C4A DPP   632     178.398  25.546  54.976  1.00  0.00           C
ATOM   4751  C1B DPP   632     175.348  32.096  59.876  1.00  0.00           C
ATOM   4752  C2B DPP   632     174.198  29.246  55.376  1.00  0.00           C
ATOM   4753  C3B DPP   632     176.198  28.696  50.476  1.00  0.00           C
ATOM   4754  C4B DPP   632     175.148  31.046  46.376  1.00  0.00           C
ATOM   4755  NC3 DPP   633      28.098 120.846  64.976  1.00  0.00           N
ATOM   4756  PO4 DPP   633      30.398 117.446  63.526  1.00  0.00           P
ATOM   4757  GL1 DPP   633      29.748 117.996  59.076  1.00  0.00            
ATOM   4758  GL2 DPP   633      33.248 117.796  57.426  1.00  0.00            
ATOM   4759  C1A DPP   633      29.898 117.896  53.976  1.00  0.00           C
ATOM   4760  C2A DPP   633      28.298 117.546  49.776  1.00  0.00           C
ATOM   4761  C3A DPP   633      28.448 113.846  46.826  1.00  0.00           C
ATOM   4762  C4A DPP   633      27.698 111.596  41.826  1.00  0.00           C
ATOM   4763  C1B DPP   633      36.798 114.996  56.076  1.00  0.00           C
ATOM   4764  C2B DPP   633      37.898 113.746  51.726  1.00  0.00           C
ATOM   4765  C3B DPP   633      37.148 114.496  47.576  1.00  0.00           C
ATOM   4766  C4B DPP   633      36.598 117.996  45.226  1.00  0.00           C
ATOM   4767  NC3 DPP   634     140.148 139.946  74.726  1.00  0.00           N
ATOM   4768  PO4 DPP   634     138.348 138.396  70.576  1.00  0.00           P
ATOM   4769  GL1 DPP   634     139.248 139.746  66.176  1.00  0.00            
ATOM   4770  GL2 DPP   634     142.448 139.496  64.676  1.00  0.00            
ATOM   4771  C1A DPP   634     139.548 141.996  61.476  1.00  0.00           C
ATOM   4772  C2A DPP   634     140.748 143.796  56.876  1.00  0.00           C
ATOM   4773  C3A DPP   634     143.298 144.546  52.826  1.00  0.00           C
ATOM   4774  C4A DPP   634     144.498 146.496  49.376  1.00  0.00           C
ATOM   4775  C1B DPP   634     144.248 138.946  61.376  1.00  0.00           C
ATOM   4776  C2B DPP   634     144.648 139.096  57.676  1.00  0.00           C
ATOM   4777  C3B DPP   634     143.498 139.396  53.626  1.00  0.00           C
ATOM   4778  C4B DPP   634     144.098 138.446  49.576  1.00  0.00           C
ATOM   4779  NC3 DPP   635     214.948  85.596  76.376  1.00  0.00           N
ATOM   4780  PO4 DPP   635     216.448  87.446  72.576  1.00  0.00           P
ATOM   4781  GL1 DPP   635     215.898  87.146  68.776  1.00  0.00            
ATOM   4782  GL2 DPP   635     212.448  86.696  68.226  1.00  0.00            
ATOM   4783  C1A DPP   635     216.298  86.646  63.626  1.00  0.00           C
ATOM   4784  C2A DPP   635     216.648  88.446  59.626  1.00  0.00           C
ATOM   4785  C3A DPP   635     215.448  88.896  56.076  1.00  0.00           C
ATOM   4786  C4A DPP   635     212.898  90.646  53.676  1.00  0.00           C
ATOM   4787  C1B DPP   635     208.548  84.596  66.226  1.00  0.00           C
ATOM   4788  C2B DPP   635     207.498  84.196  61.876  1.00  0.00           C
ATOM   4789  C3B DPP   635     206.398  84.446  59.426  1.00  0.00           C
ATOM   4790  C4B DPP   635     205.598  86.496  54.276  1.00  0.00           C
ATOM   4791  NC3 DPP   636     111.248 135.396  64.126  1.00  0.00           N
ATOM   4792  PO4 DPP   636     115.898 137.796  63.226  1.00  0.00           P
ATOM   4793  GL1 DPP   636     117.248 134.696  60.176  1.00  0.00            
ATOM   4794  GL2 DPP   636     118.048 136.646  58.026  1.00  0.00            
ATOM   4795  C1A DPP   636     115.748 132.246  56.526  1.00  0.00           C
ATOM   4796  C2A DPP   636     115.898 129.296  52.576  1.00  0.00           C
ATOM   4797  C3A DPP   636     112.798 126.596  49.826  1.00  0.00           C
ATOM   4798  C4A DPP   636     109.848 123.296  48.226  1.00  0.00           C
ATOM   4799  C1B DPP   636     118.848 137.096  53.426  1.00  0.00           C
ATOM   4800  C2B DPP   636     118.998 137.996  48.526  1.00  0.00           C
ATOM   4801  C3B DPP   636     121.148 138.446  45.426  1.00  0.00           C
ATOM   4802  C4B DPP   636     125.498 140.746  43.876  1.00  0.00           C
ATOM   4803  NC3 DPP   637      98.948 138.546  65.876  1.00  0.00           N
ATOM   4804  PO4 DPP   637     101.548 141.496  63.776  1.00  0.00           P
ATOM   4805  GL1 DPP   637      98.348 141.796  60.476  1.00  0.00            
ATOM   4806  GL2 DPP   637      95.048 142.046  60.376  1.00  0.00            
ATOM   4807  C1A DPP   637      98.898 141.546  55.226  1.00  0.00           C
ATOM   4808  C2A DPP   637      99.048 142.196  50.026  1.00  0.00           C
ATOM   4809  C3A DPP   637      99.148 142.396  45.576  1.00  0.00           C
ATOM   4810  C4A DPP   637     102.248 140.196  41.826  1.00  0.00           C
ATOM   4811  C1B DPP   637      94.198 141.346  56.476  1.00  0.00           C
ATOM   4812  C2B DPP   637      95.048 140.696  52.176  1.00  0.00           C
ATOM   4813  C3B DPP   637      94.248 140.896  47.226  1.00  0.00           C
ATOM   4814  C4B DPP   637      90.748 142.996  46.276  1.00  0.00           C
ATOM   4815  NC3 DPP   638     169.548  92.646  74.276  1.00  0.00           N
ATOM   4816  PO4 DPP   638     172.598  94.546  71.976  1.00  0.00           P
ATOM   4817  GL1 DPP   638     173.198  92.996  67.676  1.00  0.00            
ATOM   4818  GL2 DPP   638     170.598  93.746  66.376  1.00  0.00            
ATOM   4819  C1A DPP   638     175.798  92.896  64.726  1.00  0.00           C
ATOM   4820  C2A DPP   638     176.348  93.846  60.126  1.00  0.00           C
ATOM   4821  C3A DPP   638     176.498  94.446  56.076  1.00  0.00           C
ATOM   4822  C4A DPP   638     177.198  95.896  51.826  1.00  0.00           C
ATOM   4823  C1B DPP   638     170.598  94.346  62.276  1.00  0.00           C
ATOM   4824  C2B DPP   638     171.198  93.046  57.526  1.00  0.00           C
ATOM   4825  C3B DPP   638     171.948  94.396  53.026  1.00  0.00           C
ATOM   4826  C4B DPP   638     173.898  92.546  49.626  1.00  0.00           C
ATOM   4827  NC3 DPP   639      33.098  43.346  62.376  1.00  0.00           N
ATOM   4828  PO4 DPP   639      35.598  39.146  62.676  1.00  0.00           P
ATOM   4829  GL1 DPP   639      34.598  39.946  57.826  1.00  0.00            
ATOM   4830  GL2 DPP   639      30.548  40.946  58.426  1.00  0.00            
ATOM   4831  C1A DPP   639      36.948  41.096  54.426  1.00  0.00           C
ATOM   4832  C2A DPP   639      41.148  40.246  51.876  1.00  0.00           C
ATOM   4833  C3A DPP   639      43.898  37.696  54.126  1.00  0.00           C
ATOM   4834  C4A DPP   639      44.198  37.146  58.576  1.00  0.00           C
ATOM   4835  C1B DPP   639      31.348  41.246  53.726  1.00  0.00           C
ATOM   4836  C2B DPP   639      33.248  41.196  50.226  1.00  0.00           C
ATOM   4837  C3B DPP   639      34.098  40.746  45.426  1.00  0.00           C
ATOM   4838  C4B DPP   639      36.848  38.296  42.876  1.00  0.00           C
ATOM   4839  NC3 DPP   640     182.648  42.896  70.626  1.00  0.00           N
ATOM   4840  PO4 DPP   640     183.748  38.546  70.876  1.00  0.00           P
ATOM   4841  GL1 DPP   640     185.898  36.546  67.376  1.00  0.00            
ATOM   4842  GL2 DPP   640     184.198  34.196  67.926  1.00  0.00            
ATOM   4843  C1A DPP   640     189.048  33.846  64.076  1.00  0.00           C
ATOM   4844  C2A DPP   640     189.348  31.896  60.176  1.00  0.00           C
ATOM   4845  C3A DPP   640     187.948  29.546  58.426  1.00  0.00           C
ATOM   4846  C4A DPP   640     187.848  26.246  54.676  1.00  0.00           C
ATOM   4847  C1B DPP   640     183.798  30.596  64.626  1.00  0.00           C
ATOM   4848  C2B DPP   640     182.948  31.296  59.626  1.00  0.00           C
ATOM   4849  C3B DPP   640     178.998  30.846  56.226  1.00  0.00           C
ATOM   4850  C4B DPP   640     176.848  33.246  52.776  1.00  0.00           C
ATOM   4851  NC3 DPP   641      97.848 126.846  69.776  1.00  0.00           N
ATOM   4852  PO4 DPP   641      97.648 130.696  67.176  1.00  0.00           P
ATOM   4853  GL1 DPP   641      98.048 132.596  62.776  1.00  0.00            
ATOM   4854  GL2 DPP   641     100.998 133.996  61.476  1.00  0.00            
ATOM   4855  C1A DPP   641      96.598 132.346  57.526  1.00  0.00           C
ATOM   4856  C2A DPP   641      95.898 132.296  53.526  1.00  0.00           C
ATOM   4857  C3A DPP   641      95.448 133.396  48.876  1.00  0.00           C
ATOM   4858  C4A DPP   641      92.548 136.246  46.376  1.00  0.00           C
ATOM   4859  C1B DPP   641     105.048 135.996  58.926  1.00  0.00           C
ATOM   4860  C2B DPP   641     108.548 136.246  56.126  1.00  0.00           C
ATOM   4861  C3B DPP   641     108.748 136.396  52.426  1.00  0.00           C
ATOM   4862  C4B DPP   641     110.698 135.746  50.026  1.00  0.00           C
ATOM   4863  NC3 DPP   642      66.348 218.796  60.776  1.00  0.00           N
ATOM   4864  PO4 DPP   642      64.098 222.296  60.976  1.00  0.00           P
ATOM   4865  GL1 DPP   642      63.648 219.746  56.826  1.00  0.00            
ATOM   4866  GL2 DPP   642      62.648 221.096  52.726  1.00  0.00            
ATOM   4867  C1A DPP   642      62.298 215.446  55.826  1.00  0.00           C
ATOM   4868  C2A DPP   642      60.748 213.296  51.326  1.00  0.00           C
ATOM   4869  C3A DPP   642      58.098 211.746  48.426  1.00  0.00           C
ATOM   4870  C4A DPP   642      58.098 211.096  43.826  1.00  0.00           C
ATOM   4871  C1B DPP   642      61.748 222.646  48.526  1.00  0.00           C
ATOM   4872  C2B DPP   642      63.098 226.496  45.726  1.00  0.00           C
ATOM   4873  C3B DPP   642      61.298 231.046  44.176  1.00  0.00           C
ATOM   4874  C4B DPP   642      58.598 233.246  41.276  1.00  0.00           C
ATOM   4875  NC3 DPP   643       1.548 204.446  79.226  1.00  0.00           N
ATOM   4876  PO4 DPP   643       1.698 207.046  74.676  1.00  0.00           P
ATOM   4877  GL1 DPP   643       2.248 208.496  71.426  1.00  0.00            
ATOM   4878  GL2 DPP   643       3.748 211.246  71.326  1.00  0.00            
ATOM   4879  C1A DPP   643       3.598 206.446  66.576  1.00  0.00           C
ATOM   4880  C2A DPP   643       2.398 205.346  62.326  1.00  0.00           C
ATOM   4881  C3A DPP   643       1.948 203.196  57.726  1.00  0.00           C
ATOM   4882  C4A DPP   643       3.948 199.996  55.576  1.00  0.00           C
ATOM   4883  C1B DPP   643       2.748 211.546  66.926  1.00  0.00           C
ATOM   4884  C2B DPP   643       3.648 210.296  62.676  1.00  0.00           C
ATOM   4885  C3B DPP   643       2.498 209.546  58.876  1.00  0.00           C
ATOM   4886  C4B DPP   643       1.298 207.946  55.076  1.00  0.00           C
ATOM   4887  NC3 DPP   644     161.298  75.596  63.676  1.00  0.00           N
ATOM   4888  PO4 DPP   644     166.248  74.096  63.826  1.00  0.00           P
ATOM   4889  GL1 DPP   644     169.098  74.546  61.326  1.00  0.00            
ATOM   4890  GL2 DPP   644     171.248  76.996  62.026  1.00  0.00            
ATOM   4891  C1A DPP   644     169.898  74.296  56.576  1.00  0.00           C
ATOM   4892  C2A DPP   644     167.948  75.546  52.376  1.00  0.00           C
ATOM   4893  C3A DPP   644     169.498  77.846  49.276  1.00  0.00           C
ATOM   4894  C4A DPP   644     173.298  75.846  47.826  1.00  0.00           C
ATOM   4895  C1B DPP   644     174.248  74.146  59.776  1.00  0.00           C
ATOM   4896  C2B DPP   644     175.748  74.496  55.926  1.00  0.00           C
ATOM   4897  C3B DPP   644     176.498  72.846  51.626  1.00  0.00           C
ATOM   4898  C4B DPP   644     174.748  68.696  48.426  1.00  0.00           C
ATOM   4899  NC3 DPP   645      86.448 204.796  57.426  1.00  0.00           N
ATOM   4900  PO4 DPP   645      90.848 206.896  55.076  1.00  0.00           P
ATOM   4901  GL1 DPP   645      87.948 206.646  52.326  1.00  0.00            
ATOM   4902  GL2 DPP   645      86.148 203.246  52.276  1.00  0.00            
ATOM   4903  C1A DPP   645      88.048 207.346  47.726  1.00  0.00           C
ATOM   4904  C2A DPP   645      88.898 207.646  43.676  1.00  0.00           C
ATOM   4905  C3A DPP   645      88.198 209.396  38.826  1.00  0.00           C
ATOM   4906  C4A DPP   645      86.848 209.046  34.276  1.00  0.00           C
ATOM   4907  C1B DPP   645      84.948 200.796  48.826  1.00  0.00           C
ATOM   4908  C2B DPP   645      83.548 200.046  44.776  1.00  0.00           C
ATOM   4909  C3B DPP   645      85.498 197.946  41.476  1.00  0.00           C
ATOM   4910  C4B DPP   645      88.598 197.446  38.026  1.00  0.00           C
ATOM   4911  NC3 DPP   646     190.048 125.546  80.026  1.00  0.00           N
ATOM   4912  PO4 DPP   646     190.748 125.496  76.276  1.00  0.00           P
ATOM   4913  GL1 DPP   646     190.198 125.546  71.526  1.00  0.00            
ATOM   4914  GL2 DPP   646     193.148 125.646  70.076  1.00  0.00            
ATOM   4915  C1A DPP   646     187.598 126.846  67.726  1.00  0.00           C
ATOM   4916  C2A DPP   646     184.948 127.996  64.326  1.00  0.00           C
ATOM   4917  C3A DPP   646     180.448 127.846  62.226  1.00  0.00           C
ATOM   4918  C4A DPP   646     179.448 129.796  58.826  1.00  0.00           C
ATOM   4919  C1B DPP   646     192.448 126.796  64.926  1.00  0.00           C
ATOM   4920  C2B DPP   646     193.798 128.246  61.426  1.00  0.00           C
ATOM   4921  C3B DPP   646     193.848 130.296  57.876  1.00  0.00           C
ATOM   4922  C4B DPP   646     193.848 134.546  56.526  1.00  0.00           C
ATOM   4923  NC3 DPP   647      25.448  38.196  72.976  1.00  0.00           N
ATOM   4924  PO4 DPP   647      25.198  35.496  69.076  1.00  0.00           P
ATOM   4925  GL1 DPP   647      25.748  36.596  64.776  1.00  0.00            
ATOM   4926  GL2 DPP   647      24.648  40.046  63.476  1.00  0.00            
ATOM   4927  C1A DPP   647      26.798  33.846  61.776  1.00  0.00           C
ATOM   4928  C2A DPP   647      28.948  34.796  57.526  1.00  0.00           C
ATOM   4929  C3A DPP   647      27.498  38.396  55.326  1.00  0.00           C
ATOM   4930  C4A DPP   647      28.348  38.996  50.626  1.00  0.00           C
ATOM   4931  C1B DPP   647      24.148  38.946  58.876  1.00  0.00           C
ATOM   4932  C2B DPP   647      21.548  41.746  56.476  1.00  0.00           C
ATOM   4933  C3B DPP   647      20.848  44.596  54.126  1.00  0.00           C
ATOM   4934  C4B DPP   647      19.798  48.446  54.726  1.00  0.00           C
ATOM   4935  NC3 DPP   648     196.798 196.346  79.926  1.00  0.00           N
ATOM   4936  PO4 DPP   648     194.448 200.546  78.776  1.00  0.00           P
ATOM   4937  GL1 DPP   648     195.998 198.146  74.826  1.00  0.00            
ATOM   4938  GL2 DPP   648     195.848 195.146  74.126  1.00  0.00            
ATOM   4939  C1A DPP   648     198.648 199.046  71.876  1.00  0.00           C
ATOM   4940  C2A DPP   648     201.148 198.496  68.276  1.00  0.00           C
ATOM   4941  C3A DPP   648     201.748 196.946  64.826  1.00  0.00           C
ATOM   4942  C4A DPP   648     203.098 197.046  60.926  1.00  0.00           C
ATOM   4943  C1B DPP   648     192.798 195.396  70.926  1.00  0.00           C
ATOM   4944  C2B DPP   648     191.398 195.496  66.976  1.00  0.00           C
ATOM   4945  C3B DPP   648     191.748 194.246  63.776  1.00  0.00           C
ATOM   4946  C4B DPP   648     192.198 195.946  59.376  1.00  0.00           C
ATOM   4947  NC3 DPP   649     156.498 100.096  73.226  1.00  0.00           N
ATOM   4948  PO4 DPP   649     157.898 100.896  69.676  1.00  0.00           P
ATOM   4949  GL1 DPP   649     157.998 102.146  65.976  1.00  0.00            
ATOM   4950  GL2 DPP   649     160.198 104.696  65.376  1.00  0.00            
ATOM   4951  C1A DPP   649     158.148 100.096  62.126  1.00  0.00           C
ATOM   4952  C2A DPP   649     156.898 101.146  57.626  1.00  0.00           C
ATOM   4953  C3A DPP   649     157.498 102.246  53.526  1.00  0.00           C
ATOM   4954  C4A DPP   649     158.048 100.346  50.276  1.00  0.00           C
ATOM   4955  C1B DPP   649     157.398 106.346  62.576  1.00  0.00           C
ATOM   4956  C2B DPP   649     156.398 106.796  58.476  1.00  0.00           C
ATOM   4957  C3B DPP   649     156.798 106.896  54.376  1.00  0.00           C
ATOM   4958  C4B DPP   649     155.998 106.096  50.226  1.00  0.00           C
ATOM   4959  NC3 DPP   650     194.148 163.246  77.576  1.00  0.00           N
ATOM   4960  PO4 DPP   650     195.698 159.546  76.526  1.00  0.00           P
ATOM   4961  GL1 DPP   650     196.948 158.746  72.976  1.00  0.00            
ATOM   4962  GL2 DPP   650     197.248 156.346  72.326  1.00  0.00            
ATOM   4963  C1A DPP   650     199.298 161.896  70.026  1.00  0.00           C
ATOM   4964  C2A DPP   650     197.798 166.346  68.176  1.00  0.00           C
ATOM   4965  C3A DPP   650     197.148 169.296  65.126  1.00  0.00           C
ATOM   4966  C4A DPP   650     199.148 170.646  61.476  1.00  0.00           C
ATOM   4967  C1B DPP   650     199.548 157.046  68.026  1.00  0.00           C
ATOM   4968  C2B DPP   650     200.298 156.946  64.326  1.00  0.00           C
ATOM   4969  C3B DPP   650     204.198 155.846  61.626  1.00  0.00           C
ATOM   4970  C4B DPP   650     206.148 156.096  57.376  1.00  0.00           C
ATOM   4971  NC3 DPP   651     214.148 194.346  79.276  1.00  0.00           N
ATOM   4972  PO4 DPP   651     209.398 194.546  78.576  1.00  0.00           P
ATOM   4973  GL1 DPP   651     211.448 197.946  76.426  1.00  0.00            
ATOM   4974  GL2 DPP   651     214.198 197.446  75.026  1.00  0.00            
ATOM   4975  C1A DPP   651     209.448 197.996  71.826  1.00  0.00           C
ATOM   4976  C2A DPP   651     210.648 199.246  67.426  1.00  0.00           C
ATOM   4977  C3A DPP   651     209.898 198.646  62.826  1.00  0.00           C
ATOM   4978  C4A DPP   651     207.148 198.746  58.926  1.00  0.00           C
ATOM   4979  C1B DPP   651     214.098 196.246  70.526  1.00  0.00           C
ATOM   4980  C2B DPP   651     212.948 194.596  66.076  1.00  0.00           C
ATOM   4981  C3B DPP   651     213.648 194.846  61.276  1.00  0.00           C
ATOM   4982  C4B DPP   651     213.198 196.696  57.376  1.00  0.00           C
ATOM   4983  NC3 DPP   652      48.798 144.646  59.776  1.00  0.00           N
ATOM   4984  PO4 DPP   652      52.748 147.396  59.776  1.00  0.00           P
ATOM   4985  GL1 DPP   652      52.948 146.046  55.726  1.00  0.00            
ATOM   4986  GL2 DPP   652      51.398 143.146  55.426  1.00  0.00            
ATOM   4987  C1A DPP   652      53.448 146.096  51.776  1.00  0.00           C
ATOM   4988  C2A DPP   652      52.098 144.546  48.176  1.00  0.00           C
ATOM   4989  C3A DPP   652      50.898 141.446  45.926  1.00  0.00           C
ATOM   4990  C4A DPP   652      48.248 137.996  45.276  1.00  0.00           C
ATOM   4991  C1B DPP   652      50.598 140.246  51.426  1.00  0.00           C
ATOM   4992  C2B DPP   652      47.148 137.096  50.426  1.00  0.00           C
ATOM   4993  C3B DPP   652      45.348 134.796  48.376  1.00  0.00           C
ATOM   4994  C4B DPP   652      41.598 133.596  46.226  1.00  0.00           C
ATOM   4995  NC3 DPP   653      78.098  60.846  57.626  1.00  0.00           N
ATOM   4996  PO4 DPP   653      74.298  59.246  55.676  1.00  0.00           P
ATOM   4997  GL1 DPP   653      76.248  54.846  54.876  1.00  0.00            
ATOM   4998  GL2 DPP   653      72.648  53.396  53.826  1.00  0.00            
ATOM   4999  C1A DPP   653      78.248  52.796  51.976  1.00  0.00           C
ATOM   5000  C2A DPP   653      77.898  53.446  47.526  1.00  0.00           C
ATOM   5001  C3A DPP   653      76.448  53.746  42.576  1.00  0.00           C
ATOM   5002  C4A DPP   653      78.298  56.946  41.326  1.00  0.00           C
ATOM   5003  C1B DPP   653      73.798  52.846  50.126  1.00  0.00           C
ATOM   5004  C2B DPP   653      73.548  50.396  46.376  1.00  0.00           C
ATOM   5005  C3B DPP   653      72.698  49.796  42.226  1.00  0.00           C
ATOM   5006  C4B DPP   653      69.548  53.296  38.876  1.00  0.00           C
ATOM   5007  NC3 DPP   654      19.398 134.846  67.526  1.00  0.00           N
ATOM   5008  PO4 DPP   654      17.098 135.046  69.976  1.00  0.00           P
ATOM   5009  GL1 DPP   654      13.748 135.046  66.876  1.00  0.00            
ATOM   5010  GL2 DPP   654      11.098 137.546  66.676  1.00  0.00            
ATOM   5011  C1A DPP   654      14.898 134.096  62.126  1.00  0.00           C
ATOM   5012  C2A DPP   654      15.498 134.696  58.076  1.00  0.00           C
ATOM   5013  C3A DPP   654      17.448 136.196  54.776  1.00  0.00           C
ATOM   5014  C4A DPP   654      19.498 138.846  51.526  1.00  0.00           C
ATOM   5015  C1B DPP   654      11.748 138.796  62.626  1.00  0.00           C
ATOM   5016  C2B DPP   654      11.348 138.796  58.576  1.00  0.00           C
ATOM   5017  C3B DPP   654      11.948 138.296  54.976  1.00  0.00           C
ATOM   5018  C4B DPP   654       8.948 138.296  52.076  1.00  0.00           C
ATOM   5019  NC3 DPP   655     194.248  82.146  74.326  1.00  0.00           N
ATOM   5020  PO4 DPP   655     192.798  78.346  71.926  1.00  0.00           P
ATOM   5021  GL1 DPP   655     191.448  81.796  68.576  1.00  0.00            
ATOM   5022  GL2 DPP   655     187.998  82.646  68.826  1.00  0.00            
ATOM   5023  C1A DPP   655     191.798  81.996  64.126  1.00  0.00           C
ATOM   5024  C2A DPP   655     191.498  81.446  59.026  1.00  0.00           C
ATOM   5025  C3A DPP   655     193.748  81.096  54.776  1.00  0.00           C
ATOM   5026  C4A DPP   655     192.298  81.796  50.926  1.00  0.00           C
ATOM   5027  C1B DPP   655     186.748  82.946  65.526  1.00  0.00           C
ATOM   5028  C2B DPP   655     184.698  85.796  61.926  1.00  0.00           C
ATOM   5029  C3B DPP   655     184.148  86.196  57.876  1.00  0.00           C
ATOM   5030  C4B DPP   655     184.398  84.796  53.676  1.00  0.00           C
ATOM   5031  NC3 DPP   656     221.098  11.496  74.976  1.00  0.00           N
ATOM   5032  PO4 DPP   656     221.448   7.246  73.076  1.00  0.00           P
ATOM   5033  GL1 DPP   656     220.448   4.746  69.876  1.00  0.00            
ATOM   5034  GL2 DPP   656     222.848   3.496  67.776  1.00  0.00            
ATOM   5035  C1A DPP   656     217.698   1.746  66.626  1.00  0.00           C
ATOM   5036  C2A DPP   656     217.398   2.996  63.126  1.00  0.00           C
ATOM   5037  C3A DPP   656     215.698   2.946  58.926  1.00  0.00           C
ATOM   5038  C4A DPP   656     210.748   2.996  58.026  1.00  0.00           C
ATOM   5039  C1B DPP   656     222.398   2.596  63.176  1.00  0.00           C
ATOM   5040  C2B DPP   656     220.248   2.046  59.126  1.00  0.00           C
ATOM   5041  C3B DPP   656     217.698   0.696  55.276  1.00  0.00           C
ATOM   5042  C4B DPP   656     217.598   1.396  51.126  1.00  0.00           C
ATOM   5043  NC3 DPP   657      58.198 106.846  66.476  1.00  0.00           N
ATOM   5044  PO4 DPP   657      57.348 108.946  61.526  1.00  0.00           P
ATOM   5045  GL1 DPP   657      59.248 109.196  57.326  1.00  0.00            
ATOM   5046  GL2 DPP   657      55.798 108.596  55.926  1.00  0.00            
ATOM   5047  C1A DPP   657      59.748 110.246  52.326  1.00  0.00           C
ATOM   5048  C2A DPP   657      57.398 110.996  48.976  1.00  0.00           C
ATOM   5049  C3A DPP   657      56.198 112.346  45.026  1.00  0.00           C
ATOM   5050  C4A DPP   657      57.098 111.996  40.726  1.00  0.00           C
ATOM   5051  C1B DPP   657      53.748 111.196  53.376  1.00  0.00           C
ATOM   5052  C2B DPP   657      52.598 112.346  48.776  1.00  0.00           C
ATOM   5053  C3B DPP   657      50.248 110.696  45.126  1.00  0.00           C
ATOM   5054  C4B DPP   657      46.748 108.446  44.176  1.00  0.00           C
ATOM   5055  NC3 DPP   658     188.648   1.996  75.376  1.00  0.00           N
ATOM   5056  PO4 DPP   658     185.198   1.646  71.076  1.00  0.00           P
ATOM   5057  GL1 DPP   658     184.748   1.846  67.026  1.00  0.00            
ATOM   5058  GL2 DPP   658     184.048   3.846  65.376  1.00  0.00            
ATOM   5059  C1A DPP   658     181.348   0.746  62.726  1.00  0.00           C
ATOM   5060  C2A DPP   658     180.948   0.946  59.576  1.00  0.00           C
ATOM   5061  C3A DPP   658     175.648  -0.054  58.526  1.00  0.00           C
[truncated: 4,165,840 more chars]
