# Supplementary material for: Data showing the lipid conformations and membrane binding behaviors of beta-amyloid fibrils in phase-separated cholesterol-enriched lipid domains with and without glycolipid and oxidized cholesterol from coarse-grained molecular dynamics simulations
Source: Data Brief. 2020 Apr 19;30:105496. doi: 10.1016/j.dib.2020.105496 (PMC7186522; doi:10.1016/j.dib.2020.105496)
Supplement: Supplementary file 1 [file mmc1.zip › Supplementary-Data/S08-12/P1-AB-2.pdb]

TITLE     P1-AB system t= 20000000.00000
REMARK    THIS IS A SIMULATION BOX
CRYST1  226.505  228.266  125.148  90.00  90.00  90.00 P 1           1
MODEL        1
ATOM      1  BB  LEU     1     125.137 108.554  62.666  1.00  0.00           B
ATOM      2  SC1 LEU     1     125.987 106.354  61.466  1.00  0.00           S
ATOM      3  BB  VAL     2     122.137 109.104  64.916  1.00  0.00           B
ATOM      4  SC1 VAL     2     120.937 109.354  66.516  1.00  0.00           S
ATOM      5  BB  PHE     3     119.887 110.104  62.016  1.00  0.00           B
ATOM      6  SC1 PHE     3     121.287 109.404  58.966  1.00  0.00           S
ATOM      7  SC2 PHE     3     121.287 107.504  60.466  1.00  0.00           S
ATOM      8  SC3 PHE     3     122.437 107.354  58.366  1.00  0.00           S
ATOM      9  BB  PHE     4     116.587 111.054  63.566  1.00  0.00           B
ATOM     10  SC1 PHE     4     114.087 109.204  63.916  1.00  0.00           S
ATOM     11  SC2 PHE     4     113.337 111.354  63.216  1.00  0.00           S
ATOM     12  SC3 PHE     4     112.087 109.404  62.616  1.00  0.00           S
ATOM     13  BB  ALA     5     116.437 112.304  67.116  1.00  0.00           B
ATOM     14  BB  GLU     6     112.837 112.354  68.016  1.00  0.00           B
ATOM     15  SC1 GLU     6     112.437 110.554  69.666  1.00  0.00           S
ATOM     16  BB  ASP     7     110.437 115.204  68.166  1.00  0.00           B
ATOM     17  SC1 ASP     7     108.937 115.404  66.116  1.00  0.00           S
ATOM     18  BB  VAL     8     108.787 116.404  71.416  1.00  0.00           B
ATOM     19  SC1 VAL     8     109.187 115.054  72.816  1.00  0.00           S
ATOM     20  BB  GLY     9     105.937 118.954  71.216  1.00  0.00           B
ATOM     21  BB  SER    10     103.037 120.304  73.216  1.00  0.00           B
ATOM     22  SC1 SER    10     102.137 120.054  74.966  1.00  0.00           S
ATOM     23  BB  ASN    11     100.987 120.754  70.066  1.00  0.00           B
ATOM     24  SC1 ASN    11      99.037 119.304  69.616  1.00  0.00           S
ATOM     25  BB  LYS    12     101.837 124.054  68.416  1.00  0.00           B
ATOM     26  SC1 LYS    12      99.737 125.504  68.466  1.00  0.00           S
ATOM     27  SC2 LYS    12      98.187 127.304  66.916  1.00  0.00           S
ATOM     28  BB  GLY    13     102.287 122.654  64.916  1.00  0.00           B
ATOM     29  BB  ALA    14     101.287 125.654  62.866  1.00  0.00           B
ATOM     30  BB  ILE    15     102.387 125.804  59.216  1.00  0.00           B
ATOM     31  SC1 ILE    15     101.637 127.204  57.866  1.00  0.00           S
ATOM     32  BB  ILE    16     104.187 122.404  59.216  1.00  0.00           B
ATOM     33  SC1 ILE    16     103.887 121.504  57.416  1.00  0.00           S
ATOM     34  BB  GLY    17     105.587 120.654  62.266  1.00  0.00           B
ATOM     35  BB  LEU    18     106.537 117.354  60.766  1.00  0.00           B
ATOM     36  SC1 LEU    18     104.637 116.454  59.166  1.00  0.00           S
ATOM     37  BB  MET    19     109.137 114.554  61.116  1.00  0.00           B
ATOM     38  SC1 MET    19     107.437 111.754  61.566  1.00  0.00           S
ATOM     39  BB  VAL    20     110.587 113.554  57.866  1.00  0.00           B
ATOM     40  SC1 VAL    20     109.587 114.554  56.466  1.00  0.00           S
ATOM     41  BB  GLY    21     112.087 110.054  57.166  1.00  0.00           B
ATOM     42  BB  GLY    22     112.837 109.254  53.566  1.00  0.00           B
ATOM     43  BB  VAL    23     113.937 105.704  54.266  1.00  0.00           B
ATOM     44  SC1 VAL    23     113.937 104.554  52.616  1.00  0.00           S
ATOM     45  BB  VAL    24     112.837 104.104  57.466  1.00  0.00           B
ATOM     46  SC1 VAL    24     111.887 105.504  58.516  1.00  0.00           S
ATOM     47  BB  ILE    25     114.987 101.004  57.566  1.00  0.00           B
ATOM     48  SC1 ILE    25     116.437 101.154  55.866  1.00  0.00           S
ATOM     49  BB  ALA    26     113.087  99.054  60.216  1.00  0.00           B
ATOM     50  BB  LEU    27     127.487 113.654  62.166  1.00  0.00           B
ATOM     51  SC1 LEU    27     128.287 115.704  60.666  1.00  0.00           S
ATOM     52  BB  VAL    28     123.837 113.754  63.316  1.00  0.00           B
ATOM     53  SC1 VAL    28     122.537 113.804  64.866  1.00  0.00           S
ATOM     54  BB  PHE    29     120.937 114.404  60.916  1.00  0.00           B
ATOM     55  SC1 PHE    29     120.937 114.054  57.566  1.00  0.00           S
ATOM     56  SC2 PHE    29     119.587 115.904  58.266  1.00  0.00           S
ATOM     57  SC3 PHE    29     119.037 114.754  56.216  1.00  0.00           S
ATOM     58  BB  PHE    30     118.387 116.154  63.116  1.00  0.00           B
ATOM     59  SC1 PHE    30     119.787 119.004  62.616  1.00  0.00           S
ATOM     60  SC2 PHE    30     117.837 119.004  61.216  1.00  0.00           S
ATOM     61  SC3 PHE    30     119.737 120.254  60.566  1.00  0.00           S
ATOM     62  BB  ALA    31     118.137 114.954  66.766  1.00  0.00           B
ATOM     63  BB  GLU    32     116.437 115.904  70.016  1.00  0.00           B
ATOM     64  SC1 GLU    32     118.237 117.454  71.616  1.00  0.00           S
ATOM     65  BB  ASP    33     113.387 118.054  70.066  1.00  0.00           B
ATOM     66  SC1 ASP    33     112.887 119.354  67.916  1.00  0.00           S
ATOM     67  BB  VAL    34     111.787 119.354  73.216  1.00  0.00           B
ATOM     68  SC1 VAL    34     111.737 118.654  75.116  1.00  0.00           S
ATOM     69  BB  GLY    35     109.937 122.054  71.266  1.00  0.00           B
ATOM     70  BB  SER    36     106.937 122.904  73.416  1.00  0.00           B
ATOM     71  SC1 SER    36     107.137 122.504  75.316  1.00  0.00           S
ATOM     72  BB  ASN    37     104.737 125.304  71.466  1.00  0.00           B
ATOM     73  SC1 ASN    37     104.337 127.304  72.866  1.00  0.00           S
ATOM     74  BB  LYS    38     105.787 124.904  67.866  1.00  0.00           B
ATOM     75  SC1 LYS    38     107.087 122.754  67.216  1.00  0.00           S
ATOM     76  SC2 LYS    38     108.237 120.104  66.716  1.00  0.00           S
ATOM     77  BB  GLY    39     103.237 126.454  65.466  1.00  0.00           B
ATOM     78  BB  ALA    40     103.487 128.704  62.466  1.00  0.00           B
ATOM     79  BB  ILE    41     106.587 128.454  60.316  1.00  0.00           B
ATOM     80  SC1 ILE    41     106.537 129.554  58.216  1.00  0.00           S
ATOM     81  BB  ILE    42     108.537 125.254  60.266  1.00  0.00           B
ATOM     82  SC1 ILE    42     109.237 124.754  58.416  1.00  0.00           S
ATOM     83  BB  GLY    43     110.137 122.704  62.466  1.00  0.00           B
ATOM     84  BB  LEU    44     111.137 119.254  61.316  1.00  0.00           B
ATOM     85  SC1 LEU    44     110.587 119.804  58.766  1.00  0.00           S
ATOM     86  BB  MET    45     112.587 116.054  62.566  1.00  0.00           B
ATOM     87  SC1 MET    45     113.537 116.104  64.516  1.00  0.00           S
ATOM     88  BB  VAL    46     114.237 114.804  59.416  1.00  0.00           B
ATOM     89  SC1 VAL    46     114.587 116.354  58.166  1.00  0.00           S
ATOM     90  BB  GLY    47     116.237 111.704  58.716  1.00  0.00           B
ATOM     91  BB  GLY    48     117.237 110.104  55.416  1.00  0.00           B
ATOM     92  BB  VAL    49     118.087 106.304  55.366  1.00  0.00           B
ATOM     93  SC1 VAL    49     119.187 105.104  54.166  1.00  0.00           S
ATOM     94  BB  VAL    50     116.787 105.504  58.816  1.00  0.00           B
ATOM     95  SC1 VAL    50     116.287 106.954  60.116  1.00  0.00           S
ATOM     96  BB  ILE    51     118.537 102.354  60.016  1.00  0.00           B
ATOM     97  SC1 ILE    51     120.637 102.304  59.066  1.00  0.00           S
ATOM     98  BB  ALA    52     116.387 100.454  62.466  1.00  0.00           B
ATOM     99  ROH CHO    53      14.237 227.404  28.516  1.00  0.00            
ATOM    100  R1  CHO    53      14.787 225.854  30.816  1.00  0.00            
ATOM    101  R2  CHO    53      17.087 226.154  32.266  1.00  0.00            
ATOM    102  R3  CHO    53      15.337 226.504  34.366  1.00  0.00            
ATOM    103  R4  CHO    53      17.787 225.454  35.616  1.00  0.00            
ATOM    104  R5  CHO    53      15.737 224.654  35.816  1.00  0.00            
ATOM    105  C1  CHO    53      16.537 225.404  39.466  1.00  0.00           C
ATOM    106  C2  CHO    53      20.237 224.154  40.366  1.00  0.00           C
ATOM    107  ROH CHO    54     104.887 150.204  54.516  1.00  0.00            
ATOM    108  R1  CHO    54     107.287 149.604  53.166  1.00  0.00            
ATOM    109  R2  CHO    54     107.437 149.104  50.466  1.00  0.00            
ATOM    110  R3  CHO    54     109.287 151.104  50.516  1.00  0.00            
ATOM    111  R4  CHO    54     109.887 149.604  48.066  1.00  0.00            
ATOM    112  R5  CHO    54     111.287 150.054  49.666  1.00  0.00            
ATOM    113  C1  CHO    54     113.087 151.754  46.716  1.00  0.00           C
ATOM    114  C2  CHO    54     116.337 150.204  44.066  1.00  0.00           C
ATOM    115  ROH CHO    55     200.987 107.154  41.266  1.00  0.00            
ATOM    116  R1  CHO    55     200.287 106.654  43.966  1.00  0.00            
ATOM    117  R2  CHO    55     201.137 104.404  45.366  1.00  0.00            
ATOM    118  R3  CHO    55     202.137 106.204  47.116  1.00  0.00            
ATOM    119  R4  CHO    55     201.337 103.954  48.766  1.00  0.00            
ATOM    120  R5  CHO    55     200.737 106.004  49.016  1.00  0.00            
ATOM    121  C1  CHO    55     202.387 105.354  52.416  1.00  0.00           C
ATOM    122  C2  CHO    55     203.087 106.754  56.416  1.00  0.00           C
ATOM    123  ROH CHO    56     165.887 200.554  65.716  1.00  0.00            
ATOM    124  R1  CHO    56     165.187 198.904  63.516  1.00  0.00            
ATOM    125  R2  CHO    56     165.887 199.554  60.916  1.00  0.00            
ATOM    126  R3  CHO    56     166.987 197.054  60.916  1.00  0.00            
ATOM    127  R4  CHO    56     167.287 197.954  58.166  1.00  0.00            
ATOM    128  R5  CHO    56     166.337 196.104  58.816  1.00  0.00            
ATOM    129  C1  CHO    56     169.087 194.704  56.616  1.00  0.00           C
ATOM    130  C2  CHO    56     171.037 192.504  54.616  1.00  0.00           C
ATOM    131  ROH CHO    57      30.437  71.004  24.666  1.00  0.00            
ATOM    132  R1  CHO    57      30.437  71.604  27.416  1.00  0.00            
ATOM    133  R2  CHO    57      32.287  73.254  28.616  1.00  0.00            
ATOM    134  R3  CHO    57      30.037  74.554  29.516  1.00  0.00            
ATOM    135  R4  CHO    57      32.187  75.254  31.416  1.00  0.00            
ATOM    136  R5  CHO    57      30.237  74.404  31.916  1.00  0.00            
ATOM    137  C1  CHO    57      30.037  77.654  33.916  1.00  0.00           C
ATOM    138  C2  CHO    57      30.337  78.704  38.466  1.00  0.00           C
ATOM    139  ROH CHO    58      96.537  43.854  56.916  1.00  0.00            
ATOM    140  R1  CHO    58      95.187  43.804  54.416  1.00  0.00            
ATOM    141  R2  CHO    58      96.487  43.354  52.016  1.00  0.00            
ATOM    142  R3  CHO    58      94.637  41.404  51.766  1.00  0.00            
ATOM    143  R4  CHO    58      95.537  41.954  49.016  1.00  0.00            
ATOM    144  R5  CHO    58      93.487  41.954  49.716  1.00  0.00            
ATOM    145  C1  CHO    58      93.237  39.304  47.016  1.00  0.00           C
ATOM    146  C2  CHO    58      91.387  40.904  43.316  1.00  0.00           C
ATOM    147  ROH CHO    59     189.087 139.204  39.266  1.00  0.00            
ATOM    148  R1  CHO    59     189.037 140.254  36.666  1.00  0.00            
ATOM    149  R2  CHO    59     189.987 138.854  34.466  1.00  0.00            
ATOM    150  R3  CHO    59     187.537 139.404  33.466  1.00  0.00            
ATOM    151  R4  CHO    59     189.237 139.054  31.116  1.00  0.00            
ATOM    152  R5  CHO    59     187.937 140.804  31.566  1.00  0.00            
ATOM    153  C1  CHO    59     186.487 139.704  28.216  1.00  0.00           C
ATOM    154  C2  CHO    59     185.637 140.854  24.366  1.00  0.00           C
ATOM    155  ROH CHO    60      70.637  97.454  23.466  1.00  0.00            
ATOM    156  R1  CHO    60      70.487  94.654  23.866  1.00  0.00            
ATOM    157  R2  CHO    60      69.337  93.504  26.166  1.00  0.00            
ATOM    158  R3  CHO    60      67.837  92.154  24.316  1.00  0.00            
ATOM    159  R4  CHO    60      68.287  90.254  26.516  1.00  0.00            
ATOM    160  R5  CHO    60      68.687  89.954  24.416  1.00  0.00            
ATOM    161  C1  CHO    60      66.187  87.104  25.016  1.00  0.00           C
ATOM    162  C2  CHO    60      66.287  84.554  22.466  1.00  0.00           C
ATOM    163  ROH CHO    61     102.437  70.704  53.916  1.00  0.00            
ATOM    164  R1  CHO    61     104.137  69.604  52.016  1.00  0.00            
ATOM    165  R2  CHO    61     103.287  67.904  49.966  1.00  0.00            
ATOM    166  R3  CHO    61     104.537  69.704  48.416  1.00  0.00            
ATOM    167  R4  CHO    61     103.837  67.504  46.616  1.00  0.00            
ATOM    168  R5  CHO    61     105.837  68.404  46.916  1.00  0.00            
ATOM    169  C1  CHO    61     105.387  68.954  43.166  1.00  0.00           C
ATOM    170  C2  CHO    61     105.637  72.654  40.766  1.00  0.00           C
ATOM    171  ROH CHO    62     205.137  15.254  45.416  1.00  0.00            
ATOM    172  R1  CHO    62     205.687  14.054  42.916  1.00  0.00            
ATOM    173  R2  CHO    62     204.087  12.054  41.866  1.00  0.00            
ATOM    174  R3  CHO    62     203.987  13.754  39.716  1.00  0.00            
ATOM    175  R4  CHO    62     203.037  11.204  38.716  1.00  0.00            
ATOM    176  R5  CHO    62     204.637  12.354  37.866  1.00  0.00            
ATOM    177  C1  CHO    62     202.337  12.254  34.866  1.00  0.00           C
ATOM    178  C2  CHO    62     202.837   9.204  31.616  1.00  0.00           C
ATOM    179  ROH CHO    63     168.587 113.904  40.066  1.00  0.00            
ATOM    180  R1  CHO    63     168.937 113.354  37.316  1.00  0.00            
ATOM    181  R2  CHO    63     167.587 111.254  36.066  1.00  0.00            
ATOM    182  R3  CHO    63     166.837 113.204  34.316  1.00  0.00            
ATOM    183  R4  CHO    63     166.137 110.754  32.966  1.00  0.00            
ATOM    184  R5  CHO    63     167.337 112.354  32.166  1.00  0.00            
ATOM    185  C1  CHO    63     164.587 112.254  29.566  1.00  0.00           C
ATOM    186  C2  CHO    63     163.737 112.454  25.016  1.00  0.00           C
ATOM    187  ROH CHO    64     101.437  63.904  27.866  1.00  0.00            
ATOM    188  R1  CHO    64     101.287  65.904  29.866  1.00  0.00            
ATOM    189  R2  CHO    64     101.287  65.304  32.566  1.00  0.00            
ATOM    190  R3  CHO    64     103.387  67.054  32.616  1.00  0.00            
ATOM    191  R4  CHO    64     102.787  66.504  35.416  1.00  0.00            
ATOM    192  R5  CHO    64     102.937  68.454  34.466  1.00  0.00            
ATOM    193  C1  CHO    64     105.637  68.804  37.166  1.00  0.00           C
ATOM    194  C2  CHO    64     107.637  67.854  39.216  1.00  0.00           C
ATOM    195  ROH CHO    65     126.587 197.604  55.366  1.00  0.00            
ATOM    196  R1  CHO    65     127.437 195.754  57.316  1.00  0.00            
ATOM    197  R2  CHO    65     128.637 196.454  59.666  1.00  0.00            
ATOM    198  R3  CHO    65     126.637 194.954  60.766  1.00  0.00            
ATOM    199  R4  CHO    65     128.537 195.354  62.916  1.00  0.00            
ATOM    200  R5  CHO    65     127.787 193.454  62.216  1.00  0.00            
ATOM    201  C1  CHO    65     126.637 193.304  65.866  1.00  0.00           C
ATOM    202  C2  CHO    65     124.487 191.104  69.616  1.00  0.00           C
ATOM    203  ROH CHO    66     159.287  67.154  30.266  1.00  0.00            
ATOM    204  R1  CHO    66     160.937  67.404  32.566  1.00  0.00            
ATOM    205  R2  CHO    66     159.987  67.054  35.166  1.00  0.00            
ATOM    206  R3  CHO    66     161.987  65.254  35.316  1.00  0.00            
ATOM    207  R4  CHO    66     161.337  65.904  38.116  1.00  0.00            
ATOM    208  R5  CHO    66     163.337  66.004  37.166  1.00  0.00            
ATOM    209  C1  CHO    66     164.037  63.554  40.016  1.00  0.00           C
ATOM    210  C2  CHO    66     166.287  60.804  42.516  1.00  0.00           C
ATOM    211  ROH CHO    67     199.037 146.204  39.116  1.00  0.00            
ATOM    212  R1  CHO    67     196.987 147.554  37.716  1.00  0.00            
ATOM    213  R2  CHO    67     197.537 149.304  35.666  1.00  0.00            
ATOM    214  R3  CHO    67     195.787 147.704  34.316  1.00  0.00            
ATOM    215  R4  CHO    67     196.287 149.954  32.466  1.00  0.00            
ATOM    216  R5  CHO    67     194.337 149.254  33.166  1.00  0.00            
ATOM    217  C1  CHO    67     193.937 148.854  29.366  1.00  0.00           C
ATOM    218  C2  CHO    67     192.787 147.354  25.816  1.00  0.00           C
ATOM    219  ROH CHO    68      53.037 204.354  58.466  1.00  0.00            
ATOM    220  R1  CHO    68      51.637 202.304  57.066  1.00  0.00            
ATOM    221  R2  CHO    68      50.287 202.754  54.716  1.00  0.00            
ATOM    222  R3  CHO    68      51.837 200.704  53.816  1.00  0.00            
ATOM    223  R4  CHO    68      50.237 201.504  51.466  1.00  0.00            
ATOM    224  R5  CHO    68      50.437 199.504  52.316  1.00  0.00            
ATOM    225  C1  CHO    68      51.687 198.854  48.766  1.00  0.00           C
ATOM    226  C2  CHO    68      49.987 198.554  45.366  1.00  0.00           C
ATOM    227  ROH CHO    69     133.487  69.704  45.166  1.00  0.00            
ATOM    228  R1  CHO    69     133.237  72.054  43.616  1.00  0.00            
ATOM    229  R2  CHO    69     134.887  74.254  43.966  1.00  0.00            
ATOM    230  R3  CHO    69     135.387  73.904  41.316  1.00  0.00            
ATOM    231  R4  CHO    69     136.737  76.454  42.066  1.00  0.00            
ATOM    232  R5  CHO    69     135.287  76.154  40.466  1.00  0.00            
ATOM    233  C1  CHO    69     138.287  77.454  38.466  1.00  0.00           C
ATOM    234  C2  CHO    69     137.687  79.654  35.266  1.00  0.00           C
ATOM    235  ROH CHO    70     225.687  83.404  21.666  1.00  0.00            
ATOM    236  R1  CHO    70     226.387  83.954  24.366  1.00  0.00            
ATOM    237  R2  CHO    70     224.587  83.704  26.416  1.00  0.00            
ATOM    238  R3  CHO    70     226.487  82.104  27.466  1.00  0.00            
ATOM    239  R4  CHO    70     224.687  82.704  29.716  1.00  0.00            
ATOM    240  R5  CHO    70     226.887  83.004  29.666  1.00  0.00            
ATOM    241  C1  CHO    70     226.587  80.654  32.666  1.00  0.00           C
ATOM    242  C2  CHO    70     225.337  79.554  36.716  1.00  0.00           C
ATOM    243  ROH CHO    71     205.037  92.504  52.816  1.00  0.00            
ATOM    244  R1  CHO    71     204.437  90.754  50.666  1.00  0.00            
ATOM    245  R2  CHO    71     202.787  91.454  48.616  1.00  0.00            
ATOM    246  R3  CHO    71     204.937  90.704  47.066  1.00  0.00            
ATOM    247  R4  CHO    71     202.587  90.304  45.316  1.00  0.00            
ATOM    248  R5  CHO    71     204.137  88.854  45.816  1.00  0.00            
ATOM    249  C1  CHO    71     204.437  89.004  42.016  1.00  0.00           C
ATOM    250  C2  CHO    71     203.287  88.454  38.916  1.00  0.00           C
ATOM    251  ROH CHO    72     209.487  71.554  56.616  1.00  0.00            
ATOM    252  R1  CHO    72     208.137  70.354  54.466  1.00  0.00            
ATOM    253  R2  CHO    72     206.837  71.804  52.516  1.00  0.00            
ATOM    254  R3  CHO    72     208.437  70.354  50.816  1.00  0.00            
ATOM    255  R4  CHO    72     206.137  71.204  49.166  1.00  0.00            
ATOM    256  R5  CHO    72     206.887  69.154  49.416  1.00  0.00            
ATOM    257  C1  CHO    72     207.237  69.554  45.666  1.00  0.00           C
ATOM    258  C2  CHO    72     205.737  68.804  41.766  1.00  0.00           C
ATOM    259  ROH CHO    73     216.487  97.454  23.666  1.00  0.00            
ATOM    260  R1  CHO    73     217.387  96.854  26.316  1.00  0.00            
ATOM    261  R2  CHO    73     219.287  98.354  27.616  1.00  0.00            
ATOM    262  R3  CHO    73     217.337  98.454  29.566  1.00  0.00            
ATOM    263  R4  CHO    73     219.887  98.704  31.016  1.00  0.00            
ATOM    264  R5  CHO    73     218.287  97.304  31.416  1.00  0.00            
ATOM    265  C1  CHO    73     218.437  99.054  34.766  1.00  0.00           C
ATOM    266  C2  CHO    73     220.587 100.804  37.716  1.00  0.00           C
ATOM    267  ROH CHO    74      45.137 162.754  54.466  1.00  0.00            
ATOM    268  R1  CHO    74      46.537 162.704  52.016  1.00  0.00            
ATOM    269  R2  CHO    74      45.687 161.204  49.866  1.00  0.00            
ATOM    270  R3  CHO    74      45.787 163.554  48.516  1.00  0.00            
ATOM    271  R4  CHO    74      46.037 161.554  46.416  1.00  0.00            
ATOM    272  R5  CHO    74      47.387 163.204  46.766  1.00  0.00            
ATOM    273  C1  CHO    74      46.337 163.954  43.216  1.00  0.00           C
ATOM    274  C2  CHO    74      46.887 162.154  39.216  1.00  0.00           C
ATOM    275  ROH CHO    75     188.037 169.254  43.816  1.00  0.00            
ATOM    276  R1  CHO    75     188.337 170.554  41.316  1.00  0.00            
ATOM    277  R2  CHO    75     188.087 169.254  38.866  1.00  0.00            
ATOM    278  R3  CHO    75     186.287 171.204  38.416  1.00  0.00            
ATOM    279  R4  CHO    75     186.637 169.854  35.816  1.00  0.00            
ATOM    280  R5  CHO    75     186.837 172.004  36.216  1.00  0.00            
ATOM    281  C1  CHO    75     184.037 172.054  33.566  1.00  0.00           C
ATOM    282  C2  CHO    75     183.837 173.454  30.366  1.00  0.00           C
ATOM    283  ROH CHO    76     173.987 129.254  56.666  1.00  0.00            
ATOM    284  R1  CHO    76     173.237 129.954  54.066  1.00  0.00            
ATOM    285  R2  CHO    76     175.037 130.704  52.116  1.00  0.00            
ATOM    286  R3  CHO    76     173.887 128.704  50.716  1.00  0.00            
ATOM    287  R4  CHO    76     175.037 130.454  48.666  1.00  0.00            
ATOM    288  R5  CHO    76     172.987 129.804  48.766  1.00  0.00            
ATOM    289  C1  CHO    76     173.937 128.454  45.316  1.00  0.00           C
ATOM    290  C2  CHO    76     175.387 130.554  43.316  1.00  0.00           C
ATOM    291  ROH CHO    77      51.237 217.504  58.966  1.00  0.00            
ATOM    292  R1  CHO    77      49.487 217.954  56.766  1.00  0.00            
ATOM    293  R2  CHO    77      50.437 218.754  54.316  1.00  0.00            
ATOM    294  R3  CHO    77      49.037 216.554  53.466  1.00  0.00            
ATOM    295  R4  CHO    77      49.187 218.304  51.116  1.00  0.00            
ATOM    296  R5  CHO    77      47.387 217.454  52.016  1.00  0.00            
ATOM    297  C1  CHO    77      47.137 216.004  48.466  1.00  0.00           C
ATOM    298  C2  CHO    77      44.087 214.504  46.316  1.00  0.00           C
ATOM    299  ROH CHO    78      52.787  97.304  27.016  1.00  0.00            
ATOM    300  R1  CHO    78      52.237  98.554  29.516  1.00  0.00            
ATOM    301  R2  CHO    78      51.587  97.154  31.766  1.00  0.00            
ATOM    302  R3  CHO    78      53.637  98.554  32.866  1.00  0.00            
ATOM    303  R4  CHO    78      52.237  97.504  35.166  1.00  0.00            
ATOM    304  R5  CHO    78      52.737  99.604  34.816  1.00  0.00            
ATOM    305  C1  CHO    78      54.487  99.054  38.116  1.00  0.00           C
ATOM    306  C2  CHO    78      54.787  99.904  41.766  1.00  0.00           C
ATOM    307  ROH CHO    79      92.487  51.704  26.816  1.00  0.00            
ATOM    308  R1  CHO    79      89.887  51.604  27.866  1.00  0.00            
ATOM    309  R2  CHO    79      88.337  49.354  27.766  1.00  0.00            
ATOM    310  R3  CHO    79      88.137  49.754  30.416  1.00  0.00            
ATOM    311  R4  CHO    79      85.637  48.404  29.666  1.00  0.00            
ATOM    312  R5  CHO    79      85.787  50.254  30.766  1.00  0.00            
ATOM    313  C1  CHO    79      83.887  48.204  33.316  1.00  0.00           C
ATOM    314  C2  CHO    79      80.387  47.504  36.166  1.00  0.00           C
ATOM    315  ROH CHO    80      55.987 224.804  25.666  1.00  0.00            
ATOM    316  R1  CHO    80      55.887 225.204  28.416  1.00  0.00            
ATOM    317  R2  CHO    80      53.837 224.304  30.016  1.00  0.00            
ATOM    318  R3  CHO    80      55.837 223.154  31.416  1.00  0.00            
ATOM    319  R4  CHO    80      53.637 223.354  33.366  1.00  0.00            
ATOM    320  R5  CHO    80      55.637 224.104  33.616  1.00  0.00            
ATOM    321  C1  CHO    80      55.387 221.754  36.616  1.00  0.00           C
ATOM    322  C2  CHO    80      56.887 222.154  40.166  1.00  0.00           C
ATOM    323  ROH CHO    81     129.737  55.104  53.266  1.00  0.00            
ATOM    324  R1  CHO    81     129.087  54.404  50.616  1.00  0.00            
ATOM    325  R2  CHO    81     130.837  53.004  48.966  1.00  0.00            
ATOM    326  R3  CHO    81     128.737  51.304  48.716  1.00  0.00            
ATOM    327  R4  CHO    81     130.437  50.704  46.416  1.00  0.00            
ATOM    328  R5  CHO    81     128.337  51.154  46.366  1.00  0.00            
ATOM    329  C1  CHO    81     128.287  47.754  44.716  1.00  0.00           C
ATOM    330  C2  CHO    81     126.287  44.704  45.566  1.00  0.00           C
ATOM    331  ROH CHO    82     168.687 125.604  37.966  1.00  0.00            
ATOM    332  R1  CHO    82     169.987 126.554  35.666  1.00  0.00            
ATOM    333  R2  CHO    82     172.187 125.304  34.566  1.00  0.00            
ATOM    334  R3  CHO    82     170.687 125.254  32.316  1.00  0.00            
ATOM    335  R4  CHO    82     173.387 124.754  31.366  1.00  0.00            
ATOM    336  R5  CHO    82     172.037 126.304  30.666  1.00  0.00            
ATOM    337  C1  CHO    82     172.687 124.404  27.416  1.00  0.00           C
ATOM    338  C2  CHO    82     171.087 124.204  24.166  1.00  0.00           C
ATOM    339  ROH CHO    83      86.287  56.204  57.166  1.00  0.00            
ATOM    340  R1  CHO    83      86.837  54.504  54.966  1.00  0.00            
ATOM    341  R2  CHO    83      84.887  52.954  53.766  1.00  0.00            
ATOM    342  R3  CHO    83      85.737  54.204  51.516  1.00  0.00            
ATOM    343  R4  CHO    83      83.787  52.254  50.566  1.00  0.00            
ATOM    344  R5  CHO    83      85.837  52.504  49.866  1.00  0.00            
ATOM    345  C1  CHO    83      83.937  53.004  46.616  1.00  0.00           C
ATOM    346  C2  CHO    83      84.137  52.554  43.466  1.00  0.00           C
ATOM    347  ROH CHO    84     187.237 182.304  33.366  1.00  0.00            
ATOM    348  R1  CHO    84     186.087 182.554  35.916  1.00  0.00            
ATOM    349  R2  CHO    84     183.937 181.054  36.766  1.00  0.00            
ATOM    350  R3  CHO    84     185.587 180.454  38.866  1.00  0.00            
ATOM    351  R4  CHO    84     182.887 179.804  39.816  1.00  0.00            
ATOM    352  R5  CHO    84     184.387 181.104  40.816  1.00  0.00            
ATOM    353  C1  CHO    84     183.837 178.504  43.566  1.00  0.00           C
ATOM    354  C2  CHO    84     183.437 179.404  46.066  1.00  0.00           C
ATOM    355  ROH CHO    85     135.737 166.654  64.516  1.00  0.00            
ATOM    356  R1  CHO    85     136.737 168.004  62.216  1.00  0.00            
ATOM    357  R2  CHO    85     135.987 170.554  61.566  1.00  0.00            
ATOM    358  R3  CHO    85     138.637 171.054  61.566  1.00  0.00            
ATOM    359  R4  CHO    85     137.437 173.504  60.466  1.00  0.00            
ATOM    360  R5  CHO    85     139.037 172.304  59.516  1.00  0.00            
ATOM    361  C1  CHO    85     140.837 175.654  59.816  1.00  0.00           C
ATOM    362  C2  CHO    85     144.587 176.604  61.916  1.00  0.00           C
ATOM    363  ROH CHO    86      78.837 210.354  39.566  1.00  0.00            
ATOM    364  R1  CHO    86      78.337 212.454  41.366  1.00  0.00            
ATOM    365  R2  CHO    86      80.287 214.304  42.116  1.00  0.00            
ATOM    366  R3  CHO    86      78.437 216.104  41.266  1.00  0.00            
ATOM    367  R4  CHO    86      80.087 217.554  43.216  1.00  0.00            
ATOM    368  R5  CHO    86      77.937 217.354  43.216  1.00  0.00            
ATOM    369  C1  CHO    86      78.237 221.154  43.116  1.00  0.00           C
ATOM    370  C2  CHO    86      75.587 224.904  43.916  1.00  0.00           C
ATOM    371  ROH CHO    87      37.987 130.154  32.966  1.00  0.00            
ATOM    372  R1  CHO    87      38.487 132.504  31.516  1.00  0.00            
ATOM    373  R2  CHO    87      41.037 133.504  31.066  1.00  0.00            
ATOM    374  R3  CHO    87      40.287 133.454  28.466  1.00  0.00            
ATOM    375  R4  CHO    87      42.487 135.354  28.516  1.00  0.00            
ATOM    376  R5  CHO    87      40.487 135.704  27.716  1.00  0.00            
ATOM    377  C1  CHO    87      42.587 136.404  24.616  1.00  0.00           C
ATOM    378  C2  CHO    87      44.587 138.254  22.166  1.00  0.00           C
ATOM    379  ROH CHO    88       7.087  68.554  41.666  1.00  0.00            
ATOM    380  R1  CHO    88       6.937  70.154  44.016  1.00  0.00            
ATOM    381  R2  CHO    88       4.987  69.804  45.916  1.00  0.00            
ATOM    382  R3  CHO    88       7.137  69.604  47.566  1.00  0.00            
ATOM    383  R4  CHO    88       4.987  70.654  49.266  1.00  0.00            
ATOM    384  R5  CHO    88       6.987  71.554  49.016  1.00  0.00            
ATOM    385  C1  CHO    88       6.987  71.004  52.766  1.00  0.00           C
ATOM    386  C2  CHO    88       8.287  71.954  56.416  1.00  0.00           C
ATOM    387  ROH CHO    89      84.887 164.704  60.916  1.00  0.00            
ATOM    388  R1  CHO    89      84.837 166.154  58.466  1.00  0.00            
ATOM    389  R2  CHO    89      83.737 168.654  58.216  1.00  0.00            
ATOM    390  R3  CHO    89      86.187 169.304  57.216  1.00  0.00            
ATOM    391  R4  CHO    89      84.387 171.354  56.166  1.00  0.00            
ATOM    392  R5  CHO    89      85.737 170.104  55.016  1.00  0.00            
ATOM    393  C1  CHO    89      87.087 173.554  54.116  1.00  0.00           C
ATOM    394  C2  CHO    89      88.637 176.554  54.716  1.00  0.00           C
ATOM    395  ROH CHO    90     182.487  16.704  35.266  1.00  0.00            
ATOM    396  R1  CHO    90     184.337  17.854  37.066  1.00  0.00            
ATOM    397  R2  CHO    90     183.687  19.854  38.816  1.00  0.00            
ATOM    398  R3  CHO    90     184.687  18.154  40.666  1.00  0.00            
ATOM    399  R4  CHO    90     184.437  20.704  42.116  1.00  0.00            
ATOM    400  R5  CHO    90     186.237  19.454  41.966  1.00  0.00            
ATOM    401  C1  CHO    90     185.787  19.554  45.716  1.00  0.00           C
ATOM    402  C2  CHO    90     187.787  19.754  49.616  1.00  0.00           C
ATOM    403  ROH CHO    91     213.087  74.954  57.666  1.00  0.00            
ATOM    404  R1  CHO    91     212.187  75.054  54.966  1.00  0.00            
ATOM    405  R2  CHO    91     213.937  74.854  52.866  1.00  0.00            
ATOM    406  R3  CHO    91     212.237  72.854  52.116  1.00  0.00            
ATOM    407  R4  CHO    91     213.387  73.854  49.566  1.00  0.00            
ATOM    408  R5  CHO    91     211.237  73.604  50.066  1.00  0.00            
ATOM    409  C1  CHO    91     211.437  71.404  46.966  1.00  0.00           C
ATOM    410  C2  CHO    91     211.237  71.904  42.716  1.00  0.00           C
ATOM    411  ROH CHO    92     210.837 221.804  32.166  1.00  0.00            
ATOM    412  R1  CHO    92     209.387 219.404  32.716  1.00  0.00            
ATOM    413  R2  CHO    92     207.437 219.304  34.616  1.00  0.00            
ATOM    414  R3  CHO    92     205.937 218.354  32.566  1.00  0.00            
ATOM    415  R4  CHO    92     204.737 217.154  34.916  1.00  0.00            
ATOM    416  R5  CHO    92     205.437 216.104  33.166  1.00  0.00            
ATOM    417  C1  CHO    92     201.787 215.004  33.166  1.00  0.00           C
ATOM    418  C2  CHO    92     202.787 212.304  30.766  1.00  0.00           C
ATOM    419  ROH CHO    93     160.287  86.254  43.316  1.00  0.00            
ATOM    420  R1  CHO    93     161.037  85.054  40.866  1.00  0.00            
ATOM    421  R2  CHO    93     159.487  85.204  38.616  1.00  0.00            
ATOM    422  R3  CHO    93     161.737  86.154  37.466  1.00  0.00            
ATOM    423  R4  CHO    93     160.287  84.954  35.266  1.00  0.00            
ATOM    424  R5  CHO    93     162.337  84.554  35.816  1.00  0.00            
ATOM    425  C1  CHO    93     162.937  85.704  32.266  1.00  0.00           C
ATOM    426  C2  CHO    93     161.887  85.454  28.416  1.00  0.00           C
ATOM    427  ROH CHO    94      57.637  18.354  43.566  1.00  0.00            
ATOM    428  R1  CHO    94      58.337  20.304  45.466  1.00  0.00            
ATOM    429  R2  CHO    94      56.437  21.904  46.766  1.00  0.00            
ATOM    430  R3  CHO    94      57.637  20.954  49.016  1.00  0.00            
ATOM    431  R4  CHO    94      56.087  23.204  49.966  1.00  0.00            
ATOM    432  R5  CHO    94      58.237  22.904  50.266  1.00  0.00            
ATOM    433  C1  CHO    94      57.037  23.104  53.866  1.00  0.00           C
ATOM    434  C2  CHO    94      57.637  21.504  57.516  1.00  0.00           C
ATOM    435  ROH CHO    95      53.187 115.154  23.466  1.00  0.00            
ATOM    436  R1  CHO    95      52.337 115.104  26.166  1.00  0.00            
ATOM    437  R2  CHO    95      53.437 113.404  28.016  1.00  0.00            
ATOM    438  R3  CHO    95      53.887 115.704  29.416  1.00  0.00            
ATOM    439  R4  CHO    95      53.237 113.704  31.466  1.00  0.00            
ATOM    440  R5  CHO    95      52.237 115.654  31.166  1.00  0.00            
ATOM    441  C1  CHO    95      53.487 116.054  34.766  1.00  0.00           C
ATOM    442  C2  CHO    95      54.187 115.504  39.216  1.00  0.00           C
ATOM    443  ROH CHO    96      17.787 199.104  42.566  1.00  0.00            
ATOM    444  R1  CHO    96      15.987 198.754  40.416  1.00  0.00            
ATOM    445  R2  CHO    96      16.487 199.804  37.866  1.00  0.00            
ATOM    446  R3  CHO    96      16.137 197.254  37.116  1.00  0.00            
ATOM    447  R4  CHO    96      16.787 198.704  34.616  1.00  0.00            
ATOM    448  R5  CHO    96      15.087 197.404  34.966  1.00  0.00            
ATOM    449  C1  CHO    96      16.687 195.604  32.016  1.00  0.00           C
ATOM    450  C2  CHO    96      16.487 193.654  28.316  1.00  0.00           C
ATOM    451  ROH CHO    97      77.487  15.854  25.416  1.00  0.00            
ATOM    452  R1  CHO    97      79.837  17.204  26.216  1.00  0.00            
ATOM    453  R2  CHO    97      79.787  19.754  27.266  1.00  0.00            
ATOM    454  R3  CHO    97      81.137  18.604  29.316  1.00  0.00            
ATOM    455  R4  CHO    97      80.687  21.354  30.216  1.00  0.00            
ATOM    456  R5  CHO    97      82.587  20.304  30.116  1.00  0.00            
ATOM    457  C1  CHO    97      82.487  21.154  33.866  1.00  0.00           C
ATOM    458  C2  CHO    97      81.687  20.104  38.116  1.00  0.00           C
ATOM    459  ROH CHO    98      94.337 211.804  59.566  1.00  0.00            
ATOM    460  R1  CHO    98      94.487 213.704  57.466  1.00  0.00            
ATOM    461  R2  CHO    98      96.787 214.104  55.966  1.00  0.00            
ATOM    462  R3  CHO    98      95.087 213.704  53.916  1.00  0.00            
ATOM    463  R4  CHO    98      97.237 215.304  52.766  1.00  0.00            
ATOM    464  R5  CHO    98      95.137 215.704  52.666  1.00  0.00            
ATOM    465  C1  CHO    98      95.987 215.604  48.966  1.00  0.00           C
ATOM    466  C2  CHO    98      98.137 216.154  45.666  1.00  0.00           C
ATOM    467  ROH CHO    99     193.737  57.154  57.216  1.00  0.00            
ATOM    468  R1  CHO    99     193.637  56.854  54.416  1.00  0.00            
ATOM    469  R2  CHO    99     191.337  57.304  52.916  1.00  0.00            
ATOM    470  R3  CHO    99     192.937  59.004  51.516  1.00  0.00            
ATOM    471  R4  CHO    99     190.637  58.654  49.816  1.00  0.00            
ATOM    472  R5  CHO    99     192.687  58.354  49.266  1.00  0.00            
ATOM    473  C1  CHO    99     191.687  61.004  46.716  1.00  0.00           C
ATOM    474  C2  CHO    99     190.037  63.304  44.616  1.00  0.00           C
ATOM    475  ROH CHO   100      88.537  68.154  35.466  1.00  0.00            
ATOM    476  R1  CHO   100      87.237  66.054  34.116  1.00  0.00            
ATOM    477  R2  CHO   100      84.487  65.904  33.866  1.00  0.00            
ATOM    478  R3  CHO   100      85.037  65.704  31.216  1.00  0.00            
ATOM    479  R4  CHO   100      82.337  64.554  31.516  1.00  0.00            
ATOM    480  R5  CHO   100      84.087  63.604  30.566  1.00  0.00            
ATOM    481  C1  CHO   100      81.637  63.604  27.616  1.00  0.00           C
ATOM    482  C2  CHO   100      80.537  63.954  23.966  1.00  0.00           C
ATOM    483  ROH CHO   101      14.687 102.104  40.966  1.00  0.00            
ATOM    484  R1  CHO   101      16.637 103.804  42.066  1.00  0.00            
ATOM    485  R2  CHO   101      16.437 106.554  41.866  1.00  0.00            
ATOM    486  R3  CHO   101      16.737 106.454  44.566  1.00  0.00            
ATOM    487  R4  CHO   101      18.287 108.804  43.766  1.00  0.00            
ATOM    488  R5  CHO   101      18.987 107.154  44.966  1.00  0.00            
ATOM    489  C1  CHO   101      19.637 110.004  47.416  1.00  0.00           C
ATOM    490  C2  CHO   101      21.287 110.704  51.466  1.00  0.00           C
ATOM    491  ROH CHO   102      88.887 194.704  23.516  1.00  0.00            
ATOM    492  R1  CHO   102      87.687 194.004  26.016  1.00  0.00            
ATOM    493  R2  CHO   102      88.987 194.254  28.416  1.00  0.00            
ATOM    494  R3  CHO   102      86.787 195.704  29.116  1.00  0.00            
ATOM    495  R4  CHO   102      87.837 194.704  31.666  1.00  0.00            
ATOM    496  R5  CHO   102      85.787 194.454  30.916  1.00  0.00            
ATOM    497  C1  CHO   102      85.087 196.304  34.166  1.00  0.00           C
ATOM    498  C2  CHO   102      85.187 196.554  37.866  1.00  0.00           C
ATOM    499  ROH CHO   103     202.837 133.754  43.866  1.00  0.00            
ATOM    500  R1  CHO   103     202.687 133.204  46.616  1.00  0.00            
ATOM    501  R2  CHO   103     203.487 130.804  47.716  1.00  0.00            
ATOM    502  R3  CHO   103     205.037 132.404  49.266  1.00  0.00            
ATOM    503  R4  CHO   103     204.737 129.904  50.816  1.00  0.00            
ATOM    504  R5  CHO   103     204.287 131.904  51.516  1.00  0.00            
ATOM    505  C1  CHO   103     206.887 130.904  54.066  1.00  0.00           C
ATOM    506  C2  CHO   103     208.487 132.304  57.966  1.00  0.00           C
ATOM    507  ROH CHO   104      75.937  97.704  23.516  1.00  0.00            
ATOM    508  R1  CHO   104      77.937  97.854  25.516  1.00  0.00            
ATOM    509  R2  CHO   104      77.287  98.054  28.216  1.00  0.00            
ATOM    510  R3  CHO   104      78.887  95.854  28.416  1.00  0.00            
ATOM    511  R4  CHO   104      78.287  96.604  31.216  1.00  0.00            
ATOM    512  R5  CHO   104      80.237  96.304  30.316  1.00  0.00            
ATOM    513  C1  CHO   104      80.337  93.704  33.116  1.00  0.00           C
ATOM    514  C2  CHO   104      82.187  92.604  36.766  1.00  0.00           C
ATOM    515  ROH CHO   105     124.487  95.954  59.316  1.00  0.00            
ATOM    516  R1  CHO   105     123.837  98.054  57.566  1.00  0.00            
ATOM    517  R2  CHO   105     124.237  97.954  54.816  1.00  0.00            
ATOM    518  R3  CHO   105     121.587  98.604  54.766  1.00  0.00            
ATOM    519  R4  CHO   105     122.587  99.054  52.016  1.00  0.00            
ATOM    520  R5  CHO   105     121.537 100.504  53.266  1.00  0.00            
ATOM    521  C1  CHO   105     119.137 100.354  50.316  1.00  0.00           C
ATOM    522  C2  CHO   105     117.487 102.304  48.666  1.00  0.00           C
ATOM    523  ROH CHO   106     219.487 194.204  56.066  1.00  0.00            
ATOM    524  R1  CHO   106     220.337 192.904  53.716  1.00  0.00            
ATOM    525  R2  CHO   106     218.587 191.554  52.016  1.00  0.00            
ATOM    526  R3  CHO   106     219.637 193.204  50.116  1.00  0.00            
ATOM    527  R4  CHO   106     218.937 190.754  48.716  1.00  0.00            
ATOM    528  R5  CHO   106     220.887 191.754  48.716  1.00  0.00            
ATOM    529  C1  CHO   106     220.137 191.804  44.966  1.00  0.00           C
ATOM    530  C2  CHO   106     220.737 193.454  40.266  1.00  0.00           C
ATOM    531  ROH CHO   107     178.087  40.804  63.266  1.00  0.00            
ATOM    532  R1  CHO   107     175.287  41.154  62.716  1.00  0.00            
ATOM    533  R2  CHO   107     174.037  39.954  60.566  1.00  0.00            
ATOM    534  R3  CHO   107     172.387  39.004  62.466  1.00  0.00            
ATOM    535  R4  CHO   107     170.637  39.604  60.166  1.00  0.00            
ATOM    536  R5  CHO   107     170.387  40.304  62.216  1.00  0.00            
ATOM    537  C1  CHO   107     167.087  38.504  61.766  1.00  0.00           C
ATOM    538  C2  CHO   107     163.837  37.104  62.016  1.00  0.00           C
ATOM    539  ROH CHO   108     195.587  22.604  42.016  1.00  0.00            
ATOM    540  R1  CHO   108     196.237  22.004  39.316  1.00  0.00            
ATOM    541  R2  CHO   108     196.287  19.404  38.366  1.00  0.00            
ATOM    542  R3  CHO   108     194.587  20.354  36.516  1.00  0.00            
ATOM    543  R4  CHO   108     195.987  18.204  35.166  1.00  0.00            
ATOM    544  R5  CHO   108     195.787  20.254  34.466  1.00  0.00            
ATOM    545  C1  CHO   108     194.137  18.404  31.516  1.00  0.00           C
ATOM    546  C2  CHO   108     191.837  16.904  29.316  1.00  0.00           C
ATOM    547  ROH CHO   109      58.537 162.404  31.466  1.00  0.00            
ATOM    548  R1  CHO   109      57.037 160.554  33.066  1.00  0.00            
ATOM    549  R2  CHO   109      58.187 159.154  35.166  1.00  0.00            
ATOM    550  R3  CHO   109      56.187 160.254  36.616  1.00  0.00            
ATOM    551  R4  CHO   109      57.237 158.054  38.266  1.00  0.00            
ATOM    552  R5  CHO   109      55.137 158.354  37.666  1.00  0.00            
ATOM    553  C1  CHO   109      54.737 158.454  41.466  1.00  0.00           C
ATOM    554  C2  CHO   109      54.687 156.604  45.116  1.00  0.00           C
ATOM    555  ROH CHO   110     103.737  77.504  40.216  1.00  0.00            
ATOM    556  R1  CHO   110     104.137  79.154  37.966  1.00  0.00            
ATOM    557  R2  CHO   110     104.387  78.204  35.366  1.00  0.00            
ATOM    558  R3  CHO   110     102.337  79.904  34.866  1.00  0.00            
ATOM    559  R4  CHO   110     103.637  79.554  32.266  1.00  0.00            
ATOM    560  R5  CHO   110     103.237  81.454  33.266  1.00  0.00            
ATOM    561  C1  CHO   110     101.337  82.004  30.016  1.00  0.00           C
ATOM    562  C2  CHO   110     101.887  84.554  27.166  1.00  0.00           C
ATOM    563  ROH CHO   111     149.337 179.804  66.016  1.00  0.00            
ATOM    564  R1  CHO   111     150.037 179.204  63.366  1.00  0.00            
ATOM    565  R2  CHO   111     148.437 179.804  61.216  1.00  0.00            
ATOM    566  R3  CHO   111     150.687 181.054  60.316  1.00  0.00            
ATOM    567  R4  CHO   111     149.087 180.554  57.866  1.00  0.00            
ATOM    568  R5  CHO   111     151.187 179.954  58.216  1.00  0.00            
ATOM    569  C1  CHO   111     151.587 182.104  55.116  1.00  0.00           C
ATOM    570  C2  CHO   111     154.337 182.904  51.866  1.00  0.00           C
ATOM    571  ROH CHO   112      31.337  51.104  42.166  1.00  0.00            
ATOM    572  R1  CHO   112      33.037  51.354  44.366  1.00  0.00            
ATOM    573  R2  CHO   112      34.137  53.804  45.116  1.00  0.00            
ATOM    574  R3  CHO   112      32.987  53.254  47.516  1.00  0.00            
ATOM    575  R4  CHO   112      34.587  55.654  47.966  1.00  0.00            
ATOM    576  R5  CHO   112      34.687  53.804  49.116  1.00  0.00            
ATOM    577  C1  CHO   112      33.787  56.204  51.916  1.00  0.00           C
ATOM    578  C2  CHO   112      34.237  57.654  55.316  1.00  0.00           C
ATOM    579  ROH CHO   113     171.387  16.304  46.616  1.00  0.00            
ATOM    580  R1  CHO   113     170.787  15.054  44.116  1.00  0.00            
ATOM    581  R2  CHO   113     168.387  15.454  42.816  1.00  0.00            
ATOM    582  R3  CHO   113     169.987  16.204  40.766  1.00  0.00            
ATOM    583  R4  CHO   113     167.287  16.304  39.666  1.00  0.00            
ATOM    584  R5  CHO   113     168.987  15.204  38.816  1.00  0.00            
ATOM    585  C1  CHO   113     168.137  17.454  35.866  1.00  0.00           C
ATOM    586  C2  CHO   113     167.437  16.854  32.216  1.00  0.00           C
ATOM    587  ROH CHO   114     212.237  85.204  56.466  1.00  0.00            
ATOM    588  R1  CHO   114     213.137  85.654  53.816  1.00  0.00            
ATOM    589  R2  CHO   114     213.437  83.604  51.966  1.00  0.00            
ATOM    590  R3  CHO   114     211.837  85.204  50.466  1.00  0.00            
ATOM    591  R4  CHO   114     213.787  84.104  48.566  1.00  0.00            
ATOM    592  R5  CHO   114     213.337  86.204  48.866  1.00  0.00            
ATOM    593  C1  CHO   114     212.487  85.904  45.166  1.00  0.00           C
ATOM    594  C2  CHO   114     212.187  86.304  40.666  1.00  0.00           C
ATOM    595  ROH CHO   115      70.187 118.404  36.416  1.00  0.00            
ATOM    596  R1  CHO   115      67.437 118.954  35.866  1.00  0.00            
ATOM    597  R2  CHO   115      66.487 121.554  35.516  1.00  0.00            
ATOM    598  R3  CHO   115      65.587 120.504  33.166  1.00  0.00            
ATOM    599  R4  CHO   115      65.037 123.404  33.016  1.00  0.00            
ATOM    600  R5  CHO   115      63.587 121.804  32.716  1.00  0.00            
ATOM    601  C1  CHO   115      63.287 123.554  29.316  1.00  0.00           C
ATOM    602  C2  CHO   115      61.237 125.054  26.216  1.00  0.00           C
ATOM    603  ROH CHO   116     107.937 124.654  40.716  1.00  0.00            
ATOM    604  R1  CHO   116     106.737 125.954  38.466  1.00  0.00            
ATOM    605  R2  CHO   116     108.237 127.204  36.516  1.00  0.00            
ATOM    606  R3  CHO   116     106.787 125.554  34.866  1.00  0.00            
ATOM    607  R4  CHO   116     108.587 127.054  33.066  1.00  0.00            
ATOM    608  R5  CHO   116     106.437 126.904  32.916  1.00  0.00            
ATOM    609  C1  CHO   116     107.437 125.504  29.516  1.00  0.00           C
ATOM    610  C2  CHO   116     109.487 122.954  27.616  1.00  0.00           C
ATOM    611  ROH CHO   117     127.987  87.904  46.616  1.00  0.00            
ATOM    612  R1  CHO   117     127.537  88.404  49.366  1.00  0.00            
ATOM    613  R2  CHO   117     125.337  89.854  50.266  1.00  0.00            
ATOM    614  R3  CHO   117     124.937  87.604  51.816  1.00  0.00            
ATOM    615  R4  CHO   117     122.937  89.504  52.716  1.00  0.00            
ATOM    616  R5  CHO   117     124.387  88.504  53.966  1.00  0.00            
ATOM    617  C1  CHO   117     121.137  87.254  55.616  1.00  0.00           C
ATOM    618  C2  CHO   117     121.187  88.954  58.966  1.00  0.00           C
ATOM    619  ROH CHO   118     153.487  90.004  28.766  1.00  0.00            
ATOM    620  R1  CHO   118     153.237  91.504  31.166  1.00  0.00            
ATOM    621  R2  CHO   118     151.337  90.854  33.116  1.00  0.00            
ATOM    622  R3  CHO   118     153.537  90.804  34.766  1.00  0.00            
ATOM    623  R4  CHO   118     151.237  90.854  36.566  1.00  0.00            
ATOM    624  R5  CHO   118     152.937  92.254  36.566  1.00  0.00            
ATOM    625  C1  CHO   118     153.187  90.804  40.116  1.00  0.00           C
ATOM    626  C2  CHO   118     153.137  90.754  43.866  1.00  0.00           C
ATOM    627  ROH CHO   119     217.587 177.504  39.016  1.00  0.00            
ATOM    628  R1  CHO   119     218.787 175.704  40.866  1.00  0.00            
ATOM    629  R2  CHO   119     219.837 176.554  43.266  1.00  0.00            
ATOM    630  R3  CHO   119     218.137 174.654  44.266  1.00  0.00            
ATOM    631  R4  CHO   119     220.737 174.204  45.666  1.00  0.00            
ATOM    632  R5  CHO   119     219.587 172.704  44.566  1.00  0.00            
ATOM    633  C1  CHO   119     219.687 171.054  48.016  1.00  0.00           C
ATOM    634  C2  CHO   119     223.387 170.904  49.466  1.00  0.00           C
ATOM    635  ROH CHO   120     182.687  67.504  43.516  1.00  0.00            
ATOM    636  R1  CHO   120     182.787  69.504  45.566  1.00  0.00            
ATOM    637  R2  CHO   120     180.537  70.304  46.966  1.00  0.00            
ATOM    638  R3  CHO   120     182.037  69.654  49.116  1.00  0.00            
ATOM    639  R4  CHO   120     179.787  71.254  50.166  1.00  0.00            
ATOM    640  R5  CHO   120     181.937  71.604  50.516  1.00  0.00            
ATOM    641  C1  CHO   120     180.787  71.254  54.116  1.00  0.00           C
ATOM    642  C2  CHO   120     181.787  72.554  58.516  1.00  0.00           C
ATOM    643  ROH CHO   121     203.637 226.304  33.366  1.00  0.00            
ATOM    644  R1  CHO   121     203.737 226.054  36.216  1.00  0.00            
ATOM    645  R2  CHO   121     205.087 223.954  37.416  1.00  0.00            
ATOM    646  R3  CHO   121     206.287 226.004  38.766  1.00  0.00            
ATOM    647  R4  CHO   121     205.687 224.054  40.816  1.00  0.00            
ATOM    648  R5  CHO   121     205.137 226.154  40.866  1.00  0.00            
ATOM    649  C1  CHO   121     207.187 226.004  44.066  1.00  0.00           C
ATOM    650  C2  CHO   121     207.387 228.004  47.266  1.00  0.00           C
ATOM    651  ROH CHO   122      89.637 120.054  28.366  1.00  0.00            
ATOM    652  R1  CHO   122      88.637 120.704  30.916  1.00  0.00            
ATOM    653  R2  CHO   122      89.087 119.154  33.166  1.00  0.00            
ATOM    654  R3  CHO   122      90.087 121.454  34.216  1.00  0.00            
ATOM    655  R4  CHO   122      90.487 119.454  36.316  1.00  0.00            
ATOM    656  R5  CHO   122      89.487 121.354  36.516  1.00  0.00            
ATOM    657  C1  CHO   122      92.237 121.804  39.116  1.00  0.00           C
ATOM    658  C2  CHO   122      92.287 121.254  42.566  1.00  0.00           C
ATOM    659  ROH CHO   123      31.987  71.254  43.716  1.00  0.00            
ATOM    660  R1  CHO   123      30.487  72.254  45.916  1.00  0.00            
ATOM    661  R2  CHO   123      30.287  70.904  48.316  1.00  0.00            
ATOM    662  R3  CHO   123      31.187  73.254  49.366  1.00  0.00            
ATOM    663  R4  CHO   123      28.987  72.404  51.116  1.00  0.00            
ATOM    664  R5  CHO   123      29.187  74.354  50.066  1.00  0.00            
ATOM    665  C1  CHO   123      29.037  75.554  53.716  1.00  0.00           C
ATOM    666  C2  CHO   123      28.587  75.204  58.266  1.00  0.00           C
ATOM    667  ROH CHO   124     221.387  32.254  60.866  1.00  0.00            
ATOM    668  R1  CHO   124     220.087  32.104  58.366  1.00  0.00            
ATOM    669  R2  CHO   124     221.387  31.254  56.066  1.00  0.00            
ATOM    670  R3  CHO   124     219.387  29.454  55.966  1.00  0.00            
ATOM    671  R4  CHO   124     219.737  30.404  53.166  1.00  0.00            
ATOM    672  R5  CHO   124     217.887  30.354  54.316  1.00  0.00            
ATOM    673  C1  CHO   124     216.837  28.154  51.366  1.00  0.00           C
ATOM    674  C2  CHO   124     216.787  28.554  48.216  1.00  0.00           C
ATOM    675  ROH CHO   125      23.237  77.904  24.466  1.00  0.00            
ATOM    676  R1  CHO   125      22.587  78.304  27.216  1.00  0.00            
ATOM    677  R2  CHO   125      20.387  77.104  28.366  1.00  0.00            
ATOM    678  R3  CHO   125      22.237  76.204  30.166  1.00  0.00            
ATOM    679  R4  CHO   125      19.687  75.704  31.466  1.00  0.00            
ATOM    680  R5  CHO   125      21.387  76.804  32.266  1.00  0.00            
ATOM    681  C1  CHO   125      20.987  74.054  34.916  1.00  0.00           C
ATOM    682  C2  CHO   125      20.887  72.504  39.066  1.00  0.00           C
ATOM    683  ROH CHO   126      80.087  84.154  40.666  1.00  0.00            
ATOM    684  R1  CHO   126      79.137  84.504  43.316  1.00  0.00            
ATOM    685  R2  CHO   126      77.637  82.554  44.566  1.00  0.00            
ATOM    686  R3  CHO   126      79.587  82.854  46.516  1.00  0.00            
ATOM    687  R4  CHO   126      77.287  81.604  47.916  1.00  0.00            
ATOM    688  R5  CHO   126      78.387  83.454  48.466  1.00  0.00            
ATOM    689  C1  CHO   126      78.887  81.354  51.616  1.00  0.00           C
ATOM    690  C2  CHO   126      77.737  80.554  55.516  1.00  0.00           C
ATOM    691  ROH CHO   127      53.637  59.154  33.766  1.00  0.00            
ATOM    692  R1  CHO   127      53.437  61.654  35.116  1.00  0.00            
ATOM    693  R2  CHO   127      51.287  63.354  34.766  1.00  0.00            
ATOM    694  R3  CHO   127      51.087  63.204  37.466  1.00  0.00            
ATOM    695  R4  CHO   127      48.787  64.804  36.616  1.00  0.00            
ATOM    696  R5  CHO   127      50.287  65.354  38.116  1.00  0.00            
ATOM    697  C1  CHO   127      47.137  65.504  40.266  1.00  0.00           C
ATOM    698  C2  CHO   127      45.137  68.304  39.916  1.00  0.00           C
ATOM    699  ROH CHO   128      33.787  88.554  55.616  1.00  0.00            
ATOM    700  R1  CHO   128      35.637  88.304  53.516  1.00  0.00            
ATOM    701  R2  CHO   128      34.937  87.354  51.016  1.00  0.00            
ATOM    702  R3  CHO   128      36.037  89.704  50.166  1.00  0.00            
ATOM    703  R4  CHO   128      35.487  88.204  47.716  1.00  0.00            
ATOM    704  R5  CHO   128      37.387  89.054  48.266  1.00  0.00            
ATOM    705  C1  CHO   128      36.837  90.854  44.966  1.00  0.00           C
ATOM    706  C2  CHO   128      34.187  89.054  42.216  1.00  0.00           C
ATOM    707  ROH CHO   129     139.337  74.004  61.816  1.00  0.00            
ATOM    708  R1  CHO   129     141.037  75.604  60.266  1.00  0.00            
ATOM    709  R2  CHO   129     140.087  77.604  58.616  1.00  0.00            
ATOM    710  R3  CHO   129     141.787  79.204  60.016  1.00  0.00            
ATOM    711  R4  CHO   129     141.687  80.404  57.366  1.00  0.00            
ATOM    712  R5  CHO   129     143.487  79.804  58.466  1.00  0.00            
ATOM    713  C1  CHO   129     144.187  83.554  57.966  1.00  0.00           C
ATOM    714  C2  CHO   129     146.087  87.004  56.016  1.00  0.00           C
ATOM    715  ROH CHO   130     142.337  33.754  44.866  1.00  0.00            
ATOM    716  R1  CHO   130     144.437  32.854  43.266  1.00  0.00            
ATOM    717  R2  CHO   130     144.237  30.654  41.616  1.00  0.00            
ATOM    718  R3  CHO   130     145.037  32.404  39.716  1.00  0.00            
ATOM    719  R4  CHO   130     145.837  29.754  38.716  1.00  0.00            
ATOM    720  R5  CHO   130     147.137  31.504  38.916  1.00  0.00            
ATOM    721  C1  CHO   130     147.537  30.904  35.166  1.00  0.00           C
ATOM    722  C2  CHO   130     147.387  32.204  31.166  1.00  0.00           C
ATOM    723  ROH CHO   131     122.287 198.504  44.466  1.00  0.00            
ATOM    724  R1  CHO   131     120.537 197.704  42.366  1.00  0.00            
ATOM    725  R2  CHO   131     118.237 199.054  41.716  1.00  0.00            
ATOM    726  R3  CHO   131     119.337 199.104  39.216  1.00  0.00            
ATOM    727  R4  CHO   131     116.437 199.254  38.766  1.00  0.00            
ATOM    728  R5  CHO   131     117.837 197.804  37.866  1.00  0.00            
ATOM    729  C1  CHO   131     116.437 199.404  34.716  1.00  0.00           C
ATOM    730  C2  CHO   131     116.987 198.754  30.466  1.00  0.00           C
ATOM    731  ROH CHO   132     101.637 142.454  50.466  1.00  0.00            
ATOM    732  R1  CHO   132     103.437 140.604  49.366  1.00  0.00            
ATOM    733  R2  CHO   132     104.087 140.554  46.666  1.00  0.00            
ATOM    734  R3  CHO   132     106.637 140.754  47.566  1.00  0.00            
ATOM    735  R4  CHO   132     106.887 140.554  44.666  1.00  0.00            
ATOM    736  R5  CHO   132     107.887 139.304  46.116  1.00  0.00            
ATOM    737  C1  CHO   132     110.937 140.754  44.316  1.00  0.00           C
ATOM    738  C2  CHO   132     109.937 143.654  42.366  1.00  0.00           C
ATOM    739  ROH CHO   133     145.587  68.554  45.216  1.00  0.00            
ATOM    740  R1  CHO   133     143.187  68.754  46.666  1.00  0.00            
ATOM    741  R2  CHO   133     141.437  66.604  46.966  1.00  0.00            
ATOM    742  R3  CHO   133     141.737  67.154  49.616  1.00  0.00            
ATOM    743  R4  CHO   133     138.887  66.554  49.266  1.00  0.00            
ATOM    744  R5  CHO   133     139.687  68.304  50.166  1.00  0.00            
ATOM    745  C1  CHO   133     137.637  67.004  53.066  1.00  0.00           C
ATOM    746  C2  CHO   133     135.687  66.704  56.216  1.00  0.00           C
ATOM    747  ROH CHO   134     146.887  59.554  58.316  1.00  0.00            
ATOM    748  R1  CHO   134     149.487  60.754  58.416  1.00  0.00            
ATOM    749  R2  CHO   134     150.237  62.754  56.666  1.00  0.00            
ATOM    750  R3  CHO   134     150.787  64.104  58.916  1.00  0.00            
ATOM    751  R4  CHO   134     152.537  65.304  56.866  1.00  0.00            
ATOM    752  R5  CHO   134     153.187  64.504  58.816  1.00  0.00            
ATOM    753  C1  CHO   134     154.387  68.104  59.166  1.00  0.00           C
ATOM    754  C2  CHO   134     157.987  69.904  59.866  1.00  0.00           C
ATOM    755  ROH CHO   135      79.587 104.004  55.916  1.00  0.00            
ATOM    756  R1  CHO   135      79.487 104.304  53.066  1.00  0.00            
ATOM    757  R2  CHO   135      81.737 104.604  51.516  1.00  0.00            
ATOM    758  R3  CHO   135      80.737 102.454  50.216  1.00  0.00            
ATOM    759  R4  CHO   135      82.537 103.704  48.266  1.00  0.00            
ATOM    760  R5  CHO   135      80.437 103.254  47.966  1.00  0.00            
ATOM    761  C1  CHO   135      81.987 101.254  45.116  1.00  0.00           C
ATOM    762  C2  CHO   135      82.087 102.604  42.366  1.00  0.00           C
ATOM    763  ROH CHO   136     225.337 195.754  41.466  1.00  0.00            
ATOM    764  R1  CHO   136     225.387 196.454  44.216  1.00  0.00            
ATOM    765  R2  CHO   136     223.187 196.104  45.866  1.00  0.00            
ATOM    766  R3  CHO   136     224.987 194.704  47.366  1.00  0.00            
ATOM    767  R4  CHO   136     222.887 195.504  49.266  1.00  0.00            
ATOM    768  R5  CHO   136     225.037 195.804  49.466  1.00  0.00            
ATOM    769  C1  CHO   136     224.387 193.804  52.616  1.00  0.00           C
ATOM    770  C2  CHO   136     224.637 192.354  56.016  1.00  0.00           C
ATOM    771  ROH CHO   137     193.087 121.154  43.066  1.00  0.00            
ATOM    772  R1  CHO   137     193.537 122.404  45.566  1.00  0.00            
ATOM    773  R2  CHO   137     191.537 123.654  46.966  1.00  0.00            
ATOM    774  R3  CHO   137     192.237 122.004  48.966  1.00  0.00            
ATOM    775  R4  CHO   137     191.337 124.404  50.316  1.00  0.00            
ATOM    776  R5  CHO   137     193.237 123.404  50.616  1.00  0.00            
ATOM    777  C1  CHO   137     191.887 123.254  54.166  1.00  0.00           C
ATOM    778  C2  CHO   137     189.437 122.404  57.816  1.00  0.00           C
ATOM    779  ROH CHO   138     194.537  18.504  60.416  1.00  0.00            
ATOM    780  R1  CHO   138     193.037  17.454  58.266  1.00  0.00            
ATOM    781  R2  CHO   138     193.637  18.004  55.616  1.00  0.00            
ATOM    782  R3  CHO   138     193.687  15.304  55.366  1.00  0.00            
ATOM    783  R4  CHO   138     193.687  16.304  52.616  1.00  0.00            
ATOM    784  R5  CHO   138     192.287  14.854  53.466  1.00  0.00            
ATOM    785  C1  CHO   138     193.787  12.754  50.666  1.00  0.00           C
ATOM    786  C2  CHO   138     195.587  12.804  47.466  1.00  0.00           C
ATOM    787  ROH CHO   139      49.337 145.404  25.016  1.00  0.00            
ATOM    788  R1  CHO   139      48.937 144.654  27.716  1.00  0.00            
ATOM    789  R2  CHO   139      49.287 146.404  29.866  1.00  0.00            
ATOM    790  R3  CHO   139      46.737 145.604  30.466  1.00  0.00            
ATOM    791  R4  CHO   139      47.587 147.254  32.716  1.00  0.00            
ATOM    792  R5  CHO   139      46.787 145.254  32.816  1.00  0.00            
ATOM    793  C1  CHO   139      44.187 147.054  34.966  1.00  0.00           C
ATOM    794  C2  CHO   139      42.537 147.954  36.666  1.00  0.00           C
ATOM    795  ROH CHO   140     168.237  95.854  46.066  1.00  0.00            
ATOM    796  R1  CHO   140     167.687  97.854  44.166  1.00  0.00            
ATOM    797  R2  CHO   140     165.487  99.554  44.316  1.00  0.00            
ATOM    798  R3  CHO   140     167.387 101.454  44.116  1.00  0.00            
ATOM    799  R4  CHO   140     164.837 102.904  44.166  1.00  0.00            
ATOM    800  R5  CHO   140     166.387 103.104  42.666  1.00  0.00            
ATOM    801  C1  CHO   140     166.237 106.704  43.916  1.00  0.00           C
ATOM    802  C2  CHO   140     169.487 109.104  41.366  1.00  0.00           C
ATOM    803  ROH CHO   141       2.287 168.604  51.816  1.00  0.00            
ATOM    804  R1  CHO   141       2.587 168.354  49.016  1.00  0.00            
ATOM    805  R2  CHO   141       1.837 170.354  47.266  1.00  0.00            
ATOM    806  R3  CHO   141       4.387 170.104  46.366  1.00  0.00            
ATOM    807  R4  CHO   141       2.787 170.654  43.966  1.00  0.00            
ATOM    808  R5  CHO   141       4.137 168.954  44.266  1.00  0.00            
ATOM    809  C1  CHO   141       5.787 170.554  41.216  1.00  0.00           C
ATOM    810  C2  CHO   141       7.937 172.554  38.516  1.00  0.00           C
ATOM    811  ROH CHO   142     126.287 216.404  51.616  1.00  0.00            
ATOM    812  R1  CHO   142     126.437 218.604  49.866  1.00  0.00            
ATOM    813  R2  CHO   142     128.787 219.454  48.666  1.00  0.00            
ATOM    814  R3  CHO   142     127.337 219.154  46.366  1.00  0.00            
ATOM    815  R4  CHO   142     130.037 219.754  45.466  1.00  0.00            
ATOM    816  R5  CHO   142     128.237 220.804  44.916  1.00  0.00            
ATOM    817  C1  CHO   142     129.437 219.654  41.466  1.00  0.00           C
ATOM    818  C2  CHO   142     131.237 217.004  39.166  1.00  0.00           C
ATOM    819  ROH CHO   143      15.437 211.004  55.866  1.00  0.00            
ATOM    820  R1  CHO   143      16.637 211.204  53.316  1.00  0.00            
ATOM    821  R2  CHO   143      18.587 209.454  52.466  1.00  0.00            
ATOM    822  R3  CHO   143      16.887 209.154  50.366  1.00  0.00            
ATOM    823  R4  CHO   143      19.587 208.904  49.166  1.00  0.00            
ATOM    824  R5  CHO   143      17.987 210.254  48.516  1.00  0.00            
ATOM    825  C1  CHO   143      18.587 208.304  45.316  1.00  0.00           C
ATOM    826  C2  CHO   143      20.437 207.854  41.316  1.00  0.00           C
ATOM    827  ROH CHO   144     150.487   5.954  38.516  1.00  0.00            
ATOM    828  R1  CHO   144     148.187   6.054  36.866  1.00  0.00            
ATOM    829  R2  CHO   144     147.437   4.004  35.166  1.00  0.00            
ATOM    830  R3  CHO   144     145.087   4.204  36.516  1.00  0.00            
ATOM    831  R4  CHO   144     144.287   4.004  33.716  1.00  0.00            
ATOM    832  R5  CHO   144     143.687   5.554  35.116  1.00  0.00            
ATOM    833  C1  CHO   144     140.237   4.154  34.116  1.00  0.00           C
ATOM    834  C2  CHO   144     137.737   2.954  31.266  1.00  0.00           C
ATOM    835  ROH CHO   145     131.537 197.704  53.166  1.00  0.00            
ATOM    836  R1  CHO   145     133.937 196.254  52.866  1.00  0.00            
ATOM    837  R2  CHO   145     133.987 193.504  52.616  1.00  0.00            
ATOM    838  R3  CHO   145     135.437 194.054  50.366  1.00  0.00            
ATOM    839  R4  CHO   145     135.637 191.154  50.666  1.00  0.00            
ATOM    840  R5  CHO   145     137.287 192.554  50.466  1.00  0.00            
ATOM    841  C1  CHO   145     137.937 190.304  47.416  1.00  0.00           C
ATOM    842  C2  CHO   145     136.487 189.654  43.666  1.00  0.00           C
ATOM    843  ROH CHO   146       9.787 144.604  50.866  1.00  0.00            
ATOM    844  R1  CHO   146       7.837 144.054  48.866  1.00  0.00            
ATOM    845  R2  CHO   146       7.237 145.854  46.866  1.00  0.00            
ATOM    846  R3  CHO   146       7.787 143.754  45.266  1.00  0.00            
ATOM    847  R4  CHO   146       6.337 145.654  43.566  1.00  0.00            
ATOM    848  R5  CHO   146       5.837 143.554  43.866  1.00  0.00            
ATOM    849  C1  CHO   146       6.337 143.554  40.066  1.00  0.00           C
ATOM    850  C2  CHO   146       3.737 144.204  38.766  1.00  0.00           C
ATOM    851  ROH CHO   147      41.037 114.604  23.016  1.00  0.00            
ATOM    852  R1  CHO   147      38.937 113.654  24.666  1.00  0.00            
ATOM    853  R2  CHO   147      38.837 111.054  25.566  1.00  0.00            
ATOM    854  R3  CHO   147      38.687 112.204  28.016  1.00  0.00            
ATOM    855  R4  CHO   147      37.087 109.804  28.266  1.00  0.00            
ATOM    856  R5  CHO   147      36.437 111.854  28.766  1.00  0.00            
ATOM    857  C1  CHO   147      35.937 110.204  32.166  1.00  0.00           C
ATOM    858  C2  CHO   147      32.887 110.404  33.666  1.00  0.00           C
ATOM    859  ROH CHO   148      11.587 156.704  40.116  1.00  0.00            
ATOM    860  R1  CHO   148      10.937 157.504  42.716  1.00  0.00            
ATOM    861  R2  CHO   148       8.587 156.754  43.966  1.00  0.00            
ATOM    862  R3  CHO   148      10.237 155.854  45.916  1.00  0.00            
ATOM    863  R4  CHO   148       7.587 155.854  47.166  1.00  0.00            
ATOM    864  R5  CHO   148       9.387 156.804  47.916  1.00  0.00            
ATOM    865  C1  CHO   148       8.587 154.504  50.816  1.00  0.00           C
ATOM    866  C2  CHO   148       6.287 154.404  52.866  1.00  0.00           C
ATOM    867  ROH CHO   149     197.437  98.554  55.316  1.00  0.00            
ATOM    868  R1  CHO   149     196.937  98.404  52.516  1.00  0.00            
ATOM    869  R2  CHO   149     195.137  96.604  51.416  1.00  0.00            
ATOM    870  R3  CHO   149     194.037  98.854  50.316  1.00  0.00            
ATOM    871  R4  CHO   149     193.587  96.704  48.316  1.00  0.00            
ATOM    872  R5  CHO   149     194.587  98.654  48.016  1.00  0.00            
ATOM    873  C1  CHO   149     191.687  98.904  45.466  1.00  0.00           C
ATOM    874  C2  CHO   149     192.237  99.404  41.566  1.00  0.00           C
ATOM    875  ROH CHO   150     103.937 215.954  64.566  1.00  0.00            
ATOM    876  R1  CHO   150     102.537 216.804  62.266  1.00  0.00            
ATOM    877  R2  CHO   150     102.737 219.354  61.216  1.00  0.00            
ATOM    878  R3  CHO   150     103.437 218.054  58.966  1.00  0.00            
ATOM    879  R4  CHO   150     102.887 220.754  58.066  1.00  0.00            
ATOM    880  R5  CHO   150     101.987 218.954  57.266  1.00  0.00            
ATOM    881  C1  CHO   150     103.587 220.354  54.116  1.00  0.00           C
ATOM    882  C2  CHO   150     104.737 223.704  52.716  1.00  0.00           C
ATOM    883  ROH CHO   151     147.537 148.254  44.866  1.00  0.00            
ATOM    884  R1  CHO   151     146.037 146.954  42.866  1.00  0.00            
ATOM    885  R2  CHO   151     143.637 147.954  41.966  1.00  0.00            
ATOM    886  R3  CHO   151     144.837 147.704  39.516  1.00  0.00            
ATOM    887  R4  CHO   151     141.987 147.654  38.916  1.00  0.00            
ATOM    888  R5  CHO   151     143.487 146.154  38.316  1.00  0.00            
ATOM    889  C1  CHO   151     142.187 147.254  34.866  1.00  0.00           C
ATOM    890  C2  CHO   151     141.887 146.954  31.016  1.00  0.00           C
ATOM    891  ROH CHO   152      67.437  65.004  36.166  1.00  0.00            
ATOM    892  R1  CHO   152      66.137  65.004  33.616  1.00  0.00            
ATOM    893  R2  CHO   152      67.437  64.404  31.266  1.00  0.00            
ATOM    894  R3  CHO   152      65.437  62.554  31.016  1.00  0.00            
ATOM    895  R4  CHO   152      66.587  62.804  28.316  1.00  0.00            
ATOM    896  R5  CHO   152      64.487  63.004  28.866  1.00  0.00            
ATOM    897  C1  CHO   152      64.237  60.154  26.366  1.00  0.00           C
ATOM    898  C2  CHO   152      63.887  58.654  23.066  1.00  0.00           C
ATOM    899  ROH CHO   153     178.237 198.804  52.516  1.00  0.00            
ATOM    900  R1  CHO   153     178.387 198.604  55.366  1.00  0.00            
ATOM    901  R2  CHO   153     180.737 198.704  56.766  1.00  0.00            
ATOM    902  R3  CHO   153     179.487 200.704  58.116  1.00  0.00            
ATOM    903  R4  CHO   153     180.887 199.154  60.166  1.00  0.00            
ATOM    904  R5  CHO   153     178.787 199.654  60.166  1.00  0.00            
ATOM    905  C1  CHO   153     179.787 201.254  63.466  1.00  0.00           C
ATOM    906  C2  CHO   153     179.137 201.404  67.516  1.00  0.00           C
ATOM    907  ROH CHO   154      99.487 213.004  49.816  1.00  0.00            
ATOM    908  R1  CHO   154      98.187 211.304  47.966  1.00  0.00            
ATOM    909  R2  CHO   154      95.487 210.654  48.116  1.00  0.00            
ATOM    910  R3  CHO   154      95.437 211.554  45.566  1.00  0.00            
ATOM    911  R4  CHO   154      93.337 209.554  45.666  1.00  0.00            
ATOM    912  R5  CHO   154      95.037 209.604  44.266  1.00  0.00            
ATOM    913  C1  CHO   154      92.087 209.704  41.816  1.00  0.00           C
ATOM    914  C2  CHO   154      88.037 210.054  41.216  1.00  0.00           C
ATOM    915  ROH CHO   155     117.287   5.754  29.516  1.00  0.00            
ATOM    916  R1  CHO   155     119.237   6.554  31.366  1.00  0.00            
ATOM    917  R2  CHO   155     118.637   7.054  34.016  1.00  0.00            
ATOM    918  R3  CHO   155     120.587   5.254  34.516  1.00  0.00            
ATOM    919  R4  CHO   155     120.187   6.604  37.066  1.00  0.00            
ATOM    920  R5  CHO   155     122.087   6.354  36.016  1.00  0.00            
ATOM    921  C1  CHO   155     122.937   4.604  39.316  1.00  0.00           C
ATOM    922  C2  CHO   155     123.187   2.204  42.666  1.00  0.00           C
ATOM    923  ROH CHO   156     106.687   6.554  49.666  1.00  0.00            
ATOM    924  R1  CHO   156     107.037   6.804  52.466  1.00  0.00            
ATOM    925  R2  CHO   156     107.837   9.154  53.666  1.00  0.00            
ATOM    926  R3  CHO   156     105.587   8.754  55.166  1.00  0.00            
ATOM    927  R4  CHO   156     107.087  10.754  56.666  1.00  0.00            
ATOM    928  R5  CHO   156     106.337   8.904  57.466  1.00  0.00            
ATOM    929  C1  CHO   156     104.587  11.354  59.766  1.00  0.00           C
ATOM    930  C2  CHO   156     103.037   9.804  62.866  1.00  0.00           C
ATOM    931  ROH CHO   157     125.337  19.204  48.366  1.00  0.00            
ATOM    932  R1  CHO   157     126.037  21.104  50.316  1.00  0.00            
ATOM    933  R2  CHO   157     124.337  21.804  52.416  1.00  0.00            
ATOM    934  R3  CHO   157     126.487  21.204  53.916  1.00  0.00            
ATOM    935  R4  CHO   157     124.437  22.054  55.816  1.00  0.00            
ATOM    936  R5  CHO   157     126.437  22.854  55.666  1.00  0.00            
ATOM    937  C1  CHO   157     126.537  21.654  59.266  1.00  0.00           C
ATOM    938  C2  CHO   157     127.187  22.604  62.416  1.00  0.00           C
ATOM    939  ROH CHO   158      47.887   2.304  57.966  1.00  0.00            
ATOM    940  R1  CHO   158      47.187   0.954  55.616  1.00  0.00            
ATOM    941  R2  CHO   158      46.087   2.254  53.416  1.00  0.00            
ATOM    942  R3  CHO   158      48.137   1.104  52.066  1.00  0.00            
ATOM    943  R4  CHO   158      46.387   2.104  49.966  1.00  0.00            
ATOM    944  R5  CHO   158      47.137   0.054  50.166  1.00  0.00            
ATOM    945  C1  CHO   158      48.487   0.954  46.716  1.00  0.00           C
ATOM    946  C2  CHO   158      51.237  -0.746  43.566  1.00  0.00           C
ATOM    947  ROH CHO   159     160.137 198.654  52.816  1.00  0.00            
ATOM    948  R1  CHO   159     160.837 200.454  50.766  1.00  0.00            
ATOM    949  R2  CHO   159     163.487 200.954  50.066  1.00  0.00            
ATOM    950  R3  CHO   159     162.587 200.304  47.566  1.00  0.00            
ATOM    951  R4  CHO   159     164.637 202.354  47.116  1.00  0.00            
ATOM    952  R5  CHO   159     162.587 202.404  46.366  1.00  0.00            
ATOM    953  C1  CHO   159     164.487 202.554  43.066  1.00  0.00           C
ATOM    954  C2  CHO   159     164.937 201.404  40.066  1.00  0.00           C
ATOM    955  ROH CHO   160      57.737  38.904  25.866  1.00  0.00            
ATOM    956  R1  CHO   160      58.387  38.604  28.616  1.00  0.00            
ATOM    957  R2  CHO   160      59.437  40.654  30.166  1.00  0.00            
ATOM    958  R3  CHO   160      57.337  40.054  31.766  1.00  0.00            
ATOM    959  R4  CHO   160      58.587  42.404  32.966  1.00  0.00            
ATOM    960  R5  CHO   160      58.137  40.504  33.966  1.00  0.00            
ATOM    961  C1  CHO   160      56.087  42.904  36.166  1.00  0.00           C
ATOM    962  C2  CHO   160      54.387  46.504  37.966  1.00  0.00           C
ATOM    963  ROH CHO   161      24.037 127.604  23.166  1.00  0.00            
ATOM    964  R1  CHO   161      24.887 127.954  25.816  1.00  0.00            
ATOM    965  R2  CHO   161      24.137 130.104  27.416  1.00  0.00            
ATOM    966  R3  CHO   161      23.337 128.154  29.116  1.00  0.00            
ATOM    967  R4  CHO   161      24.187 130.404  30.816  1.00  0.00            
ATOM    968  R5  CHO   161      24.887 128.304  30.966  1.00  0.00            
ATOM    969  C1  CHO   161      23.437 128.704  34.466  1.00  0.00           C
ATOM    970  C2  CHO   161      22.887 127.654  38.566  1.00  0.00           C
ATOM    971  ROH CHO   162      26.537   6.904  45.966  1.00  0.00            
ATOM    972  R1  CHO   162      25.787   5.354  48.266  1.00  0.00            
ATOM    973  R2  CHO   162      27.687   4.354  50.016  1.00  0.00            
ATOM    974  R3  CHO   162      26.137   5.654  51.866  1.00  0.00            
ATOM    975  R4  CHO   162      27.737   3.704  53.416  1.00  0.00            
ATOM    976  R5  CHO   162      25.537   3.954  53.416  1.00  0.00            
ATOM    977  C1  CHO   162      26.337   4.554  57.116  1.00  0.00           C
ATOM    978  C2  CHO   162      26.087   1.054  58.516  1.00  0.00           C
ATOM    979  ROH CHO   163     156.387  51.754  37.066  1.00  0.00            
ATOM    980  R1  CHO   163     155.537  49.104  37.366  1.00  0.00            
ATOM    981  R2  CHO   163     156.937  47.254  38.916  1.00  0.00            
ATOM    982  R3  CHO   163     154.587  46.954  40.166  1.00  0.00            
ATOM    983  R4  CHO   163     156.487  45.654  41.966  1.00  0.00            
ATOM    984  R5  CHO   163     154.687  44.754  41.166  1.00  0.00            
ATOM    985  C1  CHO   163     153.987  44.454  44.916  1.00  0.00           C
ATOM    986  C2  CHO   163     153.737  42.604  46.716  1.00  0.00           C
ATOM    987  ROH CHO   164     107.387  97.254  24.166  1.00  0.00            
ATOM    988  R1  CHO   164     107.037  97.554  26.966  1.00  0.00            
ATOM    989  R2  CHO   164     105.637  95.754  28.466  1.00  0.00            
ATOM    990  R3  CHO   164     107.937  95.704  29.966  1.00  0.00            
ATOM    991  R4  CHO   164     105.887  94.604  31.716  1.00  0.00            
ATOM    992  R5  CHO   164     107.187  96.304  32.166  1.00  0.00            
ATOM    993  C1  CHO   164     108.137  93.954  35.016  1.00  0.00           C
ATOM    994  C2  CHO   164     107.387  93.304  38.116  1.00  0.00           C
ATOM    995  ROH CHO   165      99.837  73.454  25.166  1.00  0.00            
ATOM    996  R1  CHO   165      97.137  73.354  25.916  1.00  0.00            
ATOM    997  R2  CHO   165      95.737  71.004  26.266  1.00  0.00            
ATOM    998  R3  CHO   165      95.187  72.054  28.716  1.00  0.00            
ATOM    999  R4  CHO   165      93.637  69.554  28.566  1.00  0.00            
ATOM   1000  R5  CHO   165      92.887  71.554  29.066  1.00  0.00            
ATOM   1001  C1  CHO   165      91.937  69.654  32.266  1.00  0.00           C
ATOM   1002  C2  CHO   165      89.187  67.304  29.866  1.00  0.00           C
ATOM   1003  ROH CHO   166      27.037 140.754  40.516  1.00  0.00            
ATOM   1004  R1  CHO   166      25.387 142.004  42.416  1.00  0.00            
ATOM   1005  R2  CHO   166      25.187 141.154  45.016  1.00  0.00            
ATOM   1006  R3  CHO   166      25.787 143.754  45.566  1.00  0.00            
ATOM   1007  R4  CHO   166      25.387 142.504  48.216  1.00  0.00            
ATOM   1008  R5  CHO   166      24.437 144.304  47.466  1.00  0.00            
ATOM   1009  C1  CHO   166      26.087 145.704  50.566  1.00  0.00           C
ATOM   1010  C2  CHO   166      24.187 145.004  53.566  1.00  0.00           C
ATOM   1011  ROH CHO   167     103.837 180.454  44.916  1.00  0.00            
ATOM   1012  R1  CHO   167     104.037 181.304  47.616  1.00  0.00            
ATOM   1013  R2  CHO   167     102.837 183.604  48.566  1.00  0.00            
ATOM   1014  R3  CHO   167     101.687 181.954  50.366  1.00  0.00            
ATOM   1015  R4  CHO   167     101.637 184.554  51.666  1.00  0.00            
ATOM   1016  R5  CHO   167     102.437 182.704  52.516  1.00  0.00            
ATOM   1017  C1  CHO   167      99.837 183.504  55.166  1.00  0.00           C
ATOM   1018  C2  CHO   167     100.337 181.854  58.266  1.00  0.00           C
ATOM   1019  ROH CHO   168     167.087  94.204  36.166  1.00  0.00            
ATOM   1020  R1  CHO   168     168.037  96.354  34.666  1.00  0.00            
ATOM   1021  R2  CHO   168     169.037  96.054  32.116  1.00  0.00            
ATOM   1022  R3  CHO   168     167.187  97.954  31.466  1.00  0.00            
ATOM   1023  R4  CHO   168     169.387  98.404  29.566  1.00  0.00            
ATOM   1024  R5  CHO   168     168.487  99.904  30.916  1.00  0.00            
ATOM   1025  C1  CHO   168     167.837 101.504  27.516  1.00  0.00           C
ATOM   1026  C2  CHO   168     166.587 103.804  26.216  1.00  0.00           C
ATOM   1027  ROH CHO   169      44.537  44.054  42.216  1.00  0.00            
ATOM   1028  R1  CHO   169      43.937  42.704  44.666  1.00  0.00            
ATOM   1029  R2  CHO   169      45.537  42.954  46.916  1.00  0.00            
ATOM   1030  R3  CHO   169      43.187  43.654  48.066  1.00  0.00            
ATOM   1031  R4  CHO   169      45.037  43.104  50.316  1.00  0.00            
ATOM   1032  R5  CHO   169      43.087  42.204  50.016  1.00  0.00            
ATOM   1033  C1  CHO   169      42.587  43.854  53.416  1.00  0.00           C
ATOM   1034  C2  CHO   169      43.037  44.204  56.966  1.00  0.00           C
ATOM   1035  ROH CHO   170     138.587 223.354  50.216  1.00  0.00            
ATOM   1036  R1  CHO   170     138.237 224.904  52.566  1.00  0.00            
ATOM   1037  R2  CHO   170     135.987 224.604  54.216  1.00  0.00            
ATOM   1038  R3  CHO   170     137.887 224.204  56.116  1.00  0.00            
ATOM   1039  R4  CHO   170     136.037 226.204  57.266  1.00  0.00            
ATOM   1040  R5  CHO   170     138.237 226.354  57.066  1.00  0.00            
ATOM   1041  C1  CHO   170     137.837 226.804  60.866  1.00  0.00           C
ATOM   1042  C2  CHO   170     135.137 226.654  63.566  1.00  0.00           C
ATOM   1043  ROH CHO   171     207.087 123.204  28.216  1.00  0.00            
ATOM   1044  R1  CHO   171     209.487 121.904  27.366  1.00  0.00            
ATOM   1045  R2  CHO   171     210.087 119.304  28.066  1.00  0.00            
ATOM   1046  R3  CHO   171     210.287 119.004  25.366  1.00  0.00            
ATOM   1047  R4  CHO   171     212.587 117.554  26.516  1.00  0.00            
ATOM   1048  R5  CHO   171     212.687 119.104  24.966  1.00  0.00            
ATOM   1049  C1  CHO   171     214.287 116.204  23.066  1.00  0.00           C
ATOM   1050  C2  CHO   171     216.937 115.004  19.816  1.00  0.00           C
ATOM   1051  ROH CHO   172      49.737 206.554  44.016  1.00  0.00            
ATOM   1052  R1  CHO   172      48.737 207.504  41.566  1.00  0.00            
ATOM   1053  R2  CHO   172      49.787 209.704  40.266  1.00  0.00            
ATOM   1054  R3  CHO   172      50.037 207.954  38.166  1.00  0.00            
ATOM   1055  R4  CHO   172      50.387 210.604  36.966  1.00  0.00            
ATOM   1056  R5  CHO   172      48.987 209.054  36.366  1.00  0.00            
ATOM   1057  C1  CHO   172      50.987 209.504  33.116  1.00  0.00           C
ATOM   1058  C2  CHO   172      50.337 210.304  28.766  1.00  0.00           C
ATOM   1059  ROH CHO   173      -0.563 105.854  41.666  1.00  0.00            
ATOM   1060  R1  CHO   173      -0.663 104.904  44.366  1.00  0.00            
ATOM   1061  R2  CHO   173       1.587 104.954  46.016  1.00  0.00            
ATOM   1062  R3  CHO   173      -0.063 106.354  47.666  1.00  0.00            
ATOM   1063  R4  CHO   173       1.787 104.954  49.466  1.00  0.00            
ATOM   1064  R5  CHO   173      -0.413 104.904  49.516  1.00  0.00            
ATOM   1065  C1  CHO   173       0.337 106.254  53.016  1.00  0.00           C
ATOM   1066  C2  CHO   173       2.837 106.854  54.166  1.00  0.00           C
ATOM   1067  ROH CHO   174      10.437 168.704  40.466  1.00  0.00            
ATOM   1068  R1  CHO   174      11.487 170.104  42.716  1.00  0.00            
ATOM   1069  R2  CHO   174      10.287 172.404  43.716  1.00  0.00            
ATOM   1070  R3  CHO   174      10.387 171.004  46.066  1.00  0.00            
ATOM   1071  R4  CHO   174      10.187 173.804  46.866  1.00  0.00            
ATOM   1072  R5  CHO   174      11.687 172.354  47.516  1.00  0.00            
ATOM   1073  C1  CHO   174      10.187 173.304  50.916  1.00  0.00           C
ATOM   1074  C2  CHO   174      11.787 173.954  53.216  1.00  0.00           C
ATOM   1075  ROH CHO   175     120.637  91.404  29.116  1.00  0.00            
ATOM   1076  R1  CHO   175     122.637  91.654  31.116  1.00  0.00            
ATOM   1077  R2  CHO   175     122.087  92.754  33.616  1.00  0.00            
ATOM   1078  R3  CHO   175     123.137  90.404  34.516  1.00  0.00            
ATOM   1079  R4  CHO   175     122.587  91.954  36.916  1.00  0.00            
ATOM   1080  R5  CHO   175     124.487  91.004  36.366  1.00  0.00            
ATOM   1081  C1  CHO   175     123.837  89.254  39.716  1.00  0.00           C
ATOM   1082  C2  CHO   175     125.787  89.154  42.366  1.00  0.00           C
ATOM   1083  ROH CHO   176     106.837 144.804  28.166  1.00  0.00            
ATOM   1084  R1  CHO   176     104.537 143.404  28.966  1.00  0.00            
ATOM   1085  R2  CHO   176     103.137 144.054  31.266  1.00  0.00            
ATOM   1086  R3  CHO   176     101.037 144.154  29.516  1.00  0.00            
ATOM   1087  R4  CHO   176      99.787 143.604  32.116  1.00  0.00            
ATOM   1088  R5  CHO   176      99.537 142.454  30.316  1.00  0.00            
ATOM   1089  C1  CHO   176      95.937 143.454  31.016  1.00  0.00           C
ATOM   1090  C2  CHO   176      93.687 144.204  27.716  1.00  0.00           C
ATOM   1091  ROH CHO   177     181.787 222.554  50.866  1.00  0.00            
ATOM   1092  R1  CHO   177     181.337 221.504  48.266  1.00  0.00            
ATOM   1093  R2  CHO   177     180.887 223.154  46.066  1.00  0.00            
ATOM   1094  R3  CHO   177     182.987 221.754  45.066  1.00  0.00            
ATOM   1095  R4  CHO   177     181.787 223.154  42.766  1.00  0.00            
ATOM   1096  R5  CHO   177     182.187 221.054  42.916  1.00  0.00            
ATOM   1097  C1  CHO   177     184.337 221.904  39.866  1.00  0.00           C
ATOM   1098  C2  CHO   177     183.987 221.704  36.716  1.00  0.00           C
ATOM   1099  ROH CHO   178     167.337 142.054  30.266  1.00  0.00            
ATOM   1100  R1  CHO   178     167.987 142.104  32.966  1.00  0.00            
ATOM   1101  R2  CHO   178     166.137 141.754  35.016  1.00  0.00            
ATOM   1102  R3  CHO   178     167.887 139.804  35.816  1.00  0.00            
ATOM   1103  R4  CHO   178     166.187 140.304  38.166  1.00  0.00            
ATOM   1104  R5  CHO   178     168.387 140.354  38.066  1.00  0.00            
ATOM   1105  C1  CHO   178     167.837 137.654  40.716  1.00  0.00           C
ATOM   1106  C2  CHO   178     167.487 134.104  42.916  1.00  0.00           C
ATOM   1107  ROH CHO   179      10.037 101.404  54.166  1.00  0.00            
ATOM   1108  R1  CHO   179      10.137 102.254  51.516  1.00  0.00            
ATOM   1109  R2  CHO   179      12.337 101.754  49.866  1.00  0.00            
ATOM   1110  R3  CHO   179      10.487 100.704  48.216  1.00  0.00            
ATOM   1111  R4  CHO   179      12.787 101.204  46.516  1.00  0.00            
ATOM   1112  R5  CHO   179      10.737 101.904  46.166  1.00  0.00            
ATOM   1113  C1  CHO   179      11.287  99.854  42.966  1.00  0.00           C
ATOM   1114  C2  CHO   179      11.287  97.804  40.116  1.00  0.00           C
ATOM   1115  ROH CHO   180     182.887 100.754  55.616  1.00  0.00            
ATOM   1116  R1  CHO   180     184.337  99.104  53.816  1.00  0.00            
ATOM   1117  R2  CHO   180     183.137  97.804  51.666  1.00  0.00            
ATOM   1118  R3  CHO   180     185.037  99.154  50.216  1.00  0.00            
ATOM   1119  R4  CHO   180     183.887  97.254  48.316  1.00  0.00            
ATOM   1120  R5  CHO   180     185.987  97.454  48.816  1.00  0.00            
ATOM   1121  C1  CHO   180     186.087  98.154  45.066  1.00  0.00           C
ATOM   1122  C2  CHO   180     186.637  99.454  41.316  1.00  0.00           C
ATOM   1123  ROH CHO   181     103.387 108.954  63.016  1.00  0.00            
ATOM   1124  R1  CHO   181     103.487 109.054  60.216  1.00  0.00            
ATOM   1125  R2  CHO   181     101.787 110.604  58.666  1.00  0.00            
ATOM   1126  R3  CHO   181     104.137 111.604  57.666  1.00  0.00            
ATOM   1127  R4  CHO   181     101.987 113.104  56.266  1.00  0.00            
ATOM   1128  R5  CHO   181     103.637 112.004  55.366  1.00  0.00            
ATOM   1129  C1  CHO   181     104.287 115.504  53.916  1.00  0.00           C
ATOM   1130  C2  CHO   181     107.337 117.504  52.166  1.00  0.00           C
ATOM   1131  ROH CHO   182      97.887  59.854  26.866  1.00  0.00            
ATOM   1132  R1  CHO   182      98.337  60.004  29.666  1.00  0.00            
ATOM   1133  R2  CHO   182      98.187  62.354  31.066  1.00  0.00            
ATOM   1134  R3  CHO   182      96.437  60.904  32.616  1.00  0.00            
ATOM   1135  R4  CHO   182      97.287  63.154  34.316  1.00  0.00            
ATOM   1136  R5  CHO   182      97.387  61.054  34.816  1.00  0.00            
ATOM   1137  C1  CHO   182      95.187  62.254  37.666  1.00  0.00           C
ATOM   1138  C2  CHO   182      93.987  60.954  41.516  1.00  0.00           C
ATOM   1139  ROH CHO   183     188.637  72.554  27.766  1.00  0.00            
ATOM   1140  R1  CHO   183     189.887  72.004  30.266  1.00  0.00            
ATOM   1141  R2  CHO   183     192.337  73.054  31.016  1.00  0.00            
ATOM   1142  R3  CHO   183     190.937  73.954  33.166  1.00  0.00            
ATOM   1143  R4  CHO   183     193.737  74.304  33.916  1.00  0.00            
ATOM   1144  R5  CHO   183     192.237  73.204  35.016  1.00  0.00            
ATOM   1145  C1  CHO   183     193.287  75.804  37.616  1.00  0.00           C
ATOM   1146  C2  CHO   183     195.287  77.904  39.616  1.00  0.00           C
ATOM   1147  ROH CHO   184     139.087  56.754  38.716  1.00  0.00            
ATOM   1148  R1  CHO   184     138.937  59.504  39.366  1.00  0.00            
ATOM   1149  R2  CHO   184     140.937  61.304  38.666  1.00  0.00            
ATOM   1150  R3  CHO   184     138.887  62.654  37.466  1.00  0.00            
ATOM   1151  R4  CHO   184     141.187  64.454  37.316  1.00  0.00            
ATOM   1152  R5  CHO   184     139.237  64.954  38.116  1.00  0.00            
ATOM   1153  C1  CHO   184     139.437  67.554  35.366  1.00  0.00           C
ATOM   1154  C2  CHO   184     138.237  69.904  32.866  1.00  0.00           C
ATOM   1155  ROH CHO   185     210.037  27.954  59.666  1.00  0.00            
ATOM   1156  R1  CHO   185     210.487  25.154  59.616  1.00  0.00            
ATOM   1157  R2  CHO   185     211.487  23.854  57.416  1.00  0.00            
ATOM   1158  R3  CHO   185     213.337  22.954  59.216  1.00  0.00            
ATOM   1159  R4  CHO   185     212.987  20.754  57.316  1.00  0.00            
ATOM   1160  R5  CHO   185     212.787  20.654  59.466  1.00  0.00            
ATOM   1161  C1  CHO   185     215.537  18.054  58.916  1.00  0.00           C
ATOM   1162  C2  CHO   185     218.237  16.654  61.266  1.00  0.00           C
ATOM   1163  ROH CHO   186     137.037  55.554  44.566  1.00  0.00            
ATOM   1164  R1  CHO   186     138.787  55.154  46.766  1.00  0.00            
ATOM   1165  R2  CHO   186     139.437  57.154  48.566  1.00  0.00            
ATOM   1166  R3  CHO   186     138.587  55.354  50.416  1.00  0.00            
ATOM   1167  R4  CHO   186     138.787  57.904  51.866  1.00  0.00            
ATOM   1168  R5  CHO   186     139.737  56.004  52.416  1.00  0.00            
ATOM   1169  C1  CHO   186     137.637  56.654  55.516  1.00  0.00           C
ATOM   1170  C2  CHO   186     136.887  56.504  59.766  1.00  0.00           C
ATOM   1171  ROH CHO   187     179.087 173.504  32.716  1.00  0.00            
ATOM   1172  R1  CHO   187     179.387 172.054  35.116  1.00  0.00            
ATOM   1173  R2  CHO   187     180.587 169.554  35.216  1.00  0.00            
ATOM   1174  R3  CHO   187     182.187 170.754  37.066  1.00  0.00            
ATOM   1175  R4  CHO   187     182.087 167.954  37.866  1.00  0.00            
ATOM   1176  R5  CHO   187     181.637 169.654  39.116  1.00  0.00            
ATOM   1177  C1  CHO   187     184.437 168.104  41.166  1.00  0.00           C
ATOM   1178  C2  CHO   187     183.937 165.104  44.116  1.00  0.00           C
ATOM   1179  ROH CHO   188      69.137  91.154  35.866  1.00  0.00            
ATOM   1180  R1  CHO   188      67.037  90.254  34.216  1.00  0.00            
ATOM   1181  R2  CHO   188      65.337  91.954  32.916  1.00  0.00            
ATOM   1182  R3  CHO   188      66.087  90.604  30.716  1.00  0.00            
ATOM   1183  R4  CHO   188      63.987  92.404  29.766  1.00  0.00            
ATOM   1184  R5  CHO   188      64.087  90.204  29.516  1.00  0.00            
ATOM   1185  C1  CHO   188      63.937  91.304  25.866  1.00  0.00           C
ATOM   1186  C2  CHO   188      60.287  89.854  23.716  1.00  0.00           C
ATOM   1187  ROH CHO   189      20.037 105.754  22.216  1.00  0.00            
ATOM   1188  R1  CHO   189      21.037 106.604  24.766  1.00  0.00            
ATOM   1189  R2  CHO   189      19.337 106.854  26.966  1.00  0.00            
ATOM   1190  R3  CHO   189      21.137 105.204  28.116  1.00  0.00            
ATOM   1191  R4  CHO   189      19.737 106.454  30.366  1.00  0.00            
ATOM   1192  R5  CHO   189      21.887 106.354  30.066  1.00  0.00            
ATOM   1193  C1  CHO   189      21.587 104.604  33.466  1.00  0.00           C
ATOM   1194  C2  CHO   189      22.387 103.454  36.316  1.00  0.00           C
ATOM   1195  ROH CHO   190     125.187 151.554  45.316  1.00  0.00            
ATOM   1196  R1  CHO   190     126.487 153.504  43.766  1.00  0.00            
ATOM   1197  R2  CHO   190     129.037 153.104  42.666  1.00  0.00            
ATOM   1198  R3  CHO   190     127.737 153.754  40.366  1.00  0.00            
ATOM   1199  R4  CHO   190     130.637 153.854  39.716  1.00  0.00            
ATOM   1200  R5  CHO   190     129.137 155.454  39.366  1.00  0.00            
ATOM   1201  C1  CHO   190     130.387 154.954  35.816  1.00  0.00           C
ATOM   1202  C2  CHO   190     129.637 155.004  32.316  1.00  0.00           C
ATOM   1203  ROH CHO   191     166.987 218.454  40.466  1.00  0.00            
ATOM   1204  R1  CHO   191     167.687 219.104  43.166  1.00  0.00            
ATOM   1205  R2  CHO   191     165.787 219.654  45.066  1.00  0.00            
ATOM   1206  R3  CHO   191     167.037 217.704  46.466  1.00  0.00            
ATOM   1207  R4  CHO   191     165.837 219.404  48.516  1.00  0.00            
ATOM   1208  R5  CHO   191     167.937 218.804  48.366  1.00  0.00            
ATOM   1209  C1  CHO   191     167.087 217.404  51.816  1.00  0.00           C
ATOM   1210  C2  CHO   191     165.937 217.704  55.766  1.00  0.00           C
ATOM   1211  ROH CHO   192     134.237 152.154  32.116  1.00  0.00            
ATOM   1212  R1  CHO   192     132.487 151.454  34.266  1.00  0.00            
ATOM   1213  R2  CHO   192     132.587 149.004  35.516  1.00  0.00            
ATOM   1214  R3  CHO   192     132.887 150.504  37.716  1.00  0.00            
ATOM   1215  R4  CHO   192     132.337 147.804  38.716  1.00  0.00            
ATOM   1216  R5  CHO   192     131.237 149.654  39.266  1.00  0.00            
ATOM   1217  C1  CHO   192     132.437 148.554  42.716  1.00  0.00           C
ATOM   1218  C2  CHO   192     134.887 148.304  45.466  1.00  0.00           C
ATOM   1219  ROH CHO   193      97.437 112.554  38.466  1.00  0.00            
ATOM   1220  R1  CHO   193      96.687 113.704  35.966  1.00  0.00            
ATOM   1221  R2  CHO   193      98.587 114.654  34.166  1.00  0.00            
ATOM   1222  R3  CHO   193      97.237 113.004  32.466  1.00  0.00            
ATOM   1223  R4  CHO   193      99.087 114.554  30.766  1.00  0.00            
ATOM   1224  R5  CHO   193      96.937 114.354  30.466  1.00  0.00            
ATOM   1225  C1  CHO   193      98.137 112.954  27.166  1.00  0.00           C
ATOM   1226  C2  CHO   193      98.037 113.304  23.066  1.00  0.00           C
ATOM   1227  ROH CHO   194     224.787  91.654  54.416  1.00  0.00            
ATOM   1228  R1  CHO   194     224.887  89.754  52.316  1.00  0.00            
ATOM   1229  R2  CHO   194     222.637  88.954  50.966  1.00  0.00            
ATOM   1230  R3  CHO   194     224.037  89.704  48.766  1.00  0.00            
ATOM   1231  R4  CHO   194     221.937  88.004  47.716  1.00  0.00            
ATOM   1232  R5  CHO   194     224.087  87.804  47.366  1.00  0.00            
ATOM   1233  C1  CHO   194     222.887  88.154  43.766  1.00  0.00           C
ATOM   1234  C2  CHO   194     223.087  85.404  41.766  1.00  0.00           C
ATOM   1235  ROH CHO   195      47.887  93.804  57.816  1.00  0.00            
ATOM   1236  R1  CHO   195      48.187  95.054  55.266  1.00  0.00            
ATOM   1237  R2  CHO   195      48.987  93.654  53.016  1.00  0.00            
ATOM   1238  R3  CHO   195      46.737  94.704  51.966  1.00  0.00            
ATOM   1239  R4  CHO   195      48.537  94.404  49.716  1.00  0.00            
ATOM   1240  R5  CHO   195      47.537  96.254  50.266  1.00  0.00            
ATOM   1241  C1  CHO   195      46.187  95.804  46.766  1.00  0.00           C
ATOM   1242  C2  CHO   195      45.237  96.804  42.966  1.00  0.00           C
ATOM   1243  ROH CHO   196      20.737 123.304  41.116  1.00  0.00            
ATOM   1244  R1  CHO   196      18.937 123.054  43.316  1.00  0.00            
ATOM   1245  R2  CHO   196      19.837 123.154  45.966  1.00  0.00            
ATOM   1246  R3  CHO   196      17.987 125.104  46.166  1.00  0.00            
ATOM   1247  R4  CHO   196      17.937 123.754  48.766  1.00  0.00            
ATOM   1248  R5  CHO   196      16.237 124.154  47.466  1.00  0.00            
ATOM   1249  C1  CHO   196      15.087 126.004  50.616  1.00  0.00           C
ATOM   1250  C2  CHO   196      13.037 129.204  52.416  1.00  0.00           C
ATOM   1251  ROH CHO   197     160.137 150.354  34.816  1.00  0.00            
ATOM   1252  R1  CHO   197     161.237 151.154  37.266  1.00  0.00            
ATOM   1253  R2  CHO   197     159.987 153.004  38.916  1.00  0.00            
ATOM   1254  R3  CHO   197     160.287 151.054  40.816  1.00  0.00            
ATOM   1255  R4  CHO   197     159.287 153.354  42.316  1.00  0.00            
ATOM   1256  R5  CHO   197     161.087 152.204  42.766  1.00  0.00            
ATOM   1257  C1  CHO   197     159.137 151.754  46.016  1.00  0.00           C
ATOM   1258  C2  CHO   197     158.637 152.604  49.916  1.00  0.00           C
ATOM   1259  ROH CHO   198      53.137  18.554  44.766  1.00  0.00            
ATOM   1260  R1  CHO   198      50.837  19.204  43.266  1.00  0.00            
ATOM   1261  R2  CHO   198      50.237  17.954  40.866  1.00  0.00            
ATOM   1262  R3  CHO   198      47.887  17.454  42.116  1.00  0.00            
ATOM   1263  R4  CHO   198      47.287  17.154  39.266  1.00  0.00            
ATOM   1264  R5  CHO   198      46.237  18.404  40.666  1.00  0.00            
ATOM   1265  C1  CHO   198      43.337  16.154  39.516  1.00  0.00           C
ATOM   1266  C2  CHO   198      39.337  14.054  40.066  1.00  0.00           C
ATOM   1267  ROH CHO   199     172.237  11.954  67.316  1.00  0.00            
ATOM   1268  R1  CHO   199     173.087  11.454  64.666  1.00  0.00            
ATOM   1269  R2  CHO   199     173.287   8.904  63.616  1.00  0.00            
ATOM   1270  R3  CHO   199     171.687   9.904  61.666  1.00  0.00            
ATOM   1271  R4  CHO   199     172.787   7.454  60.516  1.00  0.00            
ATOM   1272  R5  CHO   199     172.837   9.454  59.616  1.00  0.00            
ATOM   1273  C1  CHO   199     170.987   7.554  56.866  1.00  0.00           C
ATOM   1274  C2  CHO   199     170.787   5.854  54.616  1.00  0.00           C
ATOM   1275  ROH CHO   200      20.187  81.204  24.216  1.00  0.00            
ATOM   1276  R1  CHO   200      20.237  82.004  26.916  1.00  0.00            
ATOM   1277  R2  CHO   200      17.987  82.654  28.366  1.00  0.00            
ATOM   1278  R3  CHO   200      18.937  80.804  30.116  1.00  0.00            
ATOM   1279  R4  CHO   200      17.537  82.754  31.816  1.00  0.00            
ATOM   1280  R5  CHO   200      19.637  82.104  32.016  1.00  0.00            
ATOM   1281  C1  CHO   200      18.237  81.104  35.416  1.00  0.00           C
ATOM   1282  C2  CHO   200      19.987  78.604  37.766  1.00  0.00           C
ATOM   1283  ROH CHO   201      27.337 170.154  54.016  1.00  0.00            
ATOM   1284  R1  CHO   201      29.237 170.004  51.916  1.00  0.00            
ATOM   1285  R2  CHO   201      29.187 171.704  49.766  1.00  0.00            
ATOM   1286  R3  CHO   201      31.737 172.204  50.516  1.00  0.00            
ATOM   1287  R4  CHO   201      31.687 172.804  47.616  1.00  0.00            
ATOM   1288  R5  CHO   201      33.087 171.454  48.666  1.00  0.00            
ATOM   1289  C1  CHO   201      35.587 173.854  47.116  1.00  0.00           C
ATOM   1290  C2  CHO   201      40.337 174.804  47.266  1.00  0.00           C
ATOM   1291  ROH CHO   202      32.037 228.804  43.416  1.00  0.00            
ATOM   1292  R1  CHO   202      30.587 227.354  41.466  1.00  0.00            
ATOM   1293  R2  CHO   202      28.037 228.054  40.666  1.00  0.00            
ATOM   1294  R3  CHO   202      29.137 228.004  38.216  1.00  0.00            
ATOM   1295  R4  CHO   202      26.287 227.404  37.766  1.00  0.00            
ATOM   1296  R5  CHO   202      27.987 226.204  37.066  1.00  0.00            
ATOM   1297  C1  CHO   202      26.337 227.004  33.716  1.00  0.00           C
ATOM   1298  C2  CHO   202      25.087 228.104  30.216  1.00  0.00           C
ATOM   1299  ROH CHO   203     211.537 136.854  33.966  1.00  0.00            
ATOM   1300  R1  CHO   203     212.237 137.854  31.416  1.00  0.00            
ATOM   1301  R2  CHO   203     213.087 136.254  29.316  1.00  0.00            
ATOM   1302  R3  CHO   203     211.087 137.504  27.966  1.00  0.00            
ATOM   1303  R4  CHO   203     212.487 135.904  25.966  1.00  0.00            
ATOM   1304  R5  CHO   203     212.087 138.054  25.866  1.00  0.00            
ATOM   1305  C1  CHO   203     210.287 136.904  22.716  1.00  0.00           C
ATOM   1306  C2  CHO   203     213.637 138.404  20.566  1.00  0.00           C
ATOM   1307  ROH CHO   204     170.687  -0.996  38.566  1.00  0.00            
ATOM   1308  R1  CHO   204     170.037   0.154  41.066  1.00  0.00            
ATOM   1309  R2  CHO   204     170.037  -1.296  43.416  1.00  0.00            
ATOM   1310  R3  CHO   204     171.687   0.654  44.216  1.00  0.00            
ATOM   1311  R4  CHO   204     171.387  -1.096  46.566  1.00  0.00            
ATOM   1312  R5  CHO   204     171.087   1.054  46.516  1.00  0.00            
ATOM   1313  C1  CHO   204     173.737   0.854  49.216  1.00  0.00           C
ATOM   1314  C2  CHO   204     173.637   1.854  53.566  1.00  0.00           C
ATOM   1315  ROH CHO   205     146.987  47.504  61.616  1.00  0.00            
ATOM   1316  R1  CHO   205     145.337  47.254  59.316  1.00  0.00            
ATOM   1317  R2  CHO   205     145.287  49.154  57.266  1.00  0.00            
ATOM   1318  R3  CHO   205     145.887  47.054  55.716  1.00  0.00            
ATOM   1319  R4  CHO   205     144.837  49.054  53.866  1.00  0.00            
ATOM   1320  R5  CHO   205     144.137  47.004  54.066  1.00  0.00            
ATOM   1321  C1  CHO   205     145.087  47.004  50.366  1.00  0.00           C
ATOM   1322  C2  CHO   205     146.887  48.254  46.716  1.00  0.00           C
ATOM   1323  ROH CHO   206     186.837 115.304  53.766  1.00  0.00            
ATOM   1324  R1  CHO   206     186.487 114.354  51.116  1.00  0.00            
ATOM   1325  R2  CHO   206     184.037 114.254  49.866  1.00  0.00            
ATOM   1326  R3  CHO   206     185.337 115.654  47.916  1.00  0.00            
ATOM   1327  R4  CHO   206     183.387 114.054  46.466  1.00  0.00            
ATOM   1328  R5  CHO   206     185.537 114.104  46.116  1.00  0.00            
ATOM   1329  C1  CHO   206     184.237 115.204  42.666  1.00  0.00           C
ATOM   1330  C2  CHO   206     183.837 116.704  39.366  1.00  0.00           C
ATOM   1331  ROH CHO   207     115.737 135.054  44.566  1.00  0.00            
ATOM   1332  R1  CHO   207     113.987 137.154  45.316  1.00  0.00            
ATOM   1333  R2  CHO   207     111.687 136.704  46.816  1.00  0.00            
ATOM   1334  R3  CHO   207     112.787 138.554  48.416  1.00  0.00            
ATOM   1335  R4  CHO   207     110.087 138.154  49.466  1.00  0.00            
ATOM   1336  R5  CHO   207     110.937 140.054  48.916  1.00  0.00            
ATOM   1337  C1  CHO   207     110.137 140.754  52.566  1.00  0.00           C
ATOM   1338  C2  CHO   207     109.987 140.654  56.416  1.00  0.00           C
ATOM   1339  ROH CHO   208     203.387 131.204  22.366  1.00  0.00            
ATOM   1340  R1  CHO   208     205.287 129.854  24.016  1.00  0.00            
ATOM   1341  R2  CHO   208     205.487 127.104  24.116  1.00  0.00            
ATOM   1342  R3  CHO   208     208.087 127.554  23.466  1.00  0.00            
ATOM   1343  R4  CHO   208     207.837 124.604  23.616  1.00  0.00            
ATOM   1344  R5  CHO   208     209.287 125.854  24.666  1.00  0.00            
ATOM   1345  C1  CHO   208     211.637 123.604  22.666  1.00  0.00           C
ATOM   1346  C2  CHO   208     214.287 121.204  20.716  1.00  0.00           C
ATOM   1347  ROH CHO   209      38.887 189.104  40.066  1.00  0.00            
ATOM   1348  R1  CHO   209      41.287 189.204  38.566  1.00  0.00            
ATOM   1349  R2  CHO   209      41.987 187.304  36.716  1.00  0.00            
ATOM   1350  R3  CHO   209      42.237 189.454  35.066  1.00  0.00            
ATOM   1351  R4  CHO   209      42.887 187.154  33.416  1.00  0.00            
ATOM   1352  R5  CHO   209      44.137 188.904  33.716  1.00  0.00            
ATOM   1353  C1  CHO   209      43.687 189.054  29.916  1.00  0.00           C
ATOM   1354  C2  CHO   209      46.787 189.604  28.316  1.00  0.00           C
ATOM   1355  ROH CHO   210      63.987  55.754  26.666  1.00  0.00            
ATOM   1356  R1  CHO   210      63.887  55.304  29.466  1.00  0.00            
ATOM   1357  R2  CHO   210      61.987  53.804  30.666  1.00  0.00            
ATOM   1358  R3  CHO   210      64.137  52.454  31.716  1.00  0.00            
ATOM   1359  R4  CHO   210      61.837  51.204  32.966  1.00  0.00            
ATOM   1360  R5  CHO   210      63.537  52.054  33.966  1.00  0.00            
ATOM   1361  C1  CHO   210      63.737  48.454  35.216  1.00  0.00           C
ATOM   1362  C2  CHO   210      66.187  45.504  36.216  1.00  0.00           C
ATOM   1363  ROH CHO   211     170.487 172.304  50.416  1.00  0.00            
ATOM   1364  R1  CHO   211     171.537 172.304  53.016  1.00  0.00            
ATOM   1365  R2  CHO   211     172.737 170.054  54.116  1.00  0.00            
ATOM   1366  R3  CHO   211     174.787 171.804  54.566  1.00  0.00            
ATOM   1367  R4  CHO   211     175.137 169.754  56.616  1.00  0.00            
ATOM   1368  R5  CHO   211     174.987 171.904  56.966  1.00  0.00            
ATOM   1369  C1  CHO   211     178.387 171.154  58.516  1.00  0.00           C
ATOM   1370  C2  CHO   211     179.737 169.454  62.016  1.00  0.00           C
ATOM   1371  ROH CHO   212     185.237  62.904  29.816  1.00  0.00            
ATOM   1372  R1  CHO   212     184.537  64.554  32.016  1.00  0.00            
ATOM   1373  R2  CHO   212     184.587  63.654  34.616  1.00  0.00            
ATOM   1374  R3  CHO   212     186.237  65.804  35.016  1.00  0.00            
ATOM   1375  R4  CHO   212     185.237  65.154  37.666  1.00  0.00            
ATOM   1376  R5  CHO   212     185.137  67.104  36.666  1.00  0.00            
ATOM   1377  C1  CHO   212     187.137  68.054  39.816  1.00  0.00           C
ATOM   1378  C2  CHO   212     190.237  67.154  41.716  1.00  0.00           C
ATOM   1379  ROH CHO   213     110.737  45.954  54.716  1.00  0.00            
ATOM   1380  R1  CHO   213     110.487  47.154  52.166  1.00  0.00            
ATOM   1381  R2  CHO   213     112.137  46.604  50.066  1.00  0.00            
ATOM   1382  R3  CHO   213     109.837  46.054  48.766  1.00  0.00            
ATOM   1383  R4  CHO   213     111.687  46.854  46.666  1.00  0.00            
ATOM   1384  R5  CHO   213     109.687  47.704  47.066  1.00  0.00            
ATOM   1385  C1  CHO   213     109.187  46.504  43.466  1.00  0.00           C
ATOM   1386  C2  CHO   213     110.087  48.654  41.016  1.00  0.00           C
ATOM   1387  ROH CHO   214       3.687  20.154  62.366  1.00  0.00            
ATOM   1388  R1  CHO   214       3.287  20.004  59.566  1.00  0.00            
ATOM   1389  R2  CHO   214       3.587  17.654  58.116  1.00  0.00            
ATOM   1390  R3  CHO   214       1.087  18.254  57.266  1.00  0.00            
ATOM   1391  R4  CHO   214       2.587  17.704  54.816  1.00  0.00            
ATOM   1392  R5  CHO   214       1.437  19.454  55.216  1.00  0.00            
ATOM   1393  C1  CHO   214      -0.363  18.254  52.066  1.00  0.00           C
ATOM   1394  C2  CHO   214      -2.013  20.804  49.216  1.00  0.00           C
ATOM   1395  ROH CHO   215      49.837 103.554  53.816  1.00  0.00            
ATOM   1396  R1  CHO   215      50.587 105.904  52.366  1.00  0.00            
ATOM   1397  R2  CHO   215      52.937 106.054  50.916  1.00  0.00            
ATOM   1398  R3  CHO   215      51.237 106.754  48.916  1.00  0.00            
ATOM   1399  R4  CHO   215      53.837 107.854  48.116  1.00  0.00            
ATOM   1400  R5  CHO   215      51.987 108.954  48.266  1.00  0.00            
ATOM   1401  C1  CHO   215      52.787 109.604  44.616  1.00  0.00           C
ATOM   1402  C2  CHO   215      53.487 113.304  43.516  1.00  0.00           C
ATOM   1403  ROH CHO   216      24.737  29.754  24.466  1.00  0.00            
ATOM   1404  R1  CHO   216      23.237  29.704  26.866  1.00  0.00            
ATOM   1405  R2  CHO   216      24.387  29.204  29.316  1.00  0.00            
ATOM   1406  R3  CHO   216      23.187  31.554  30.016  1.00  0.00            
ATOM   1407  R4  CHO   216      23.337  30.054  32.516  1.00  0.00            
ATOM   1408  R5  CHO   216      21.537  30.904  31.666  1.00  0.00            
ATOM   1409  C1  CHO   216      21.587  32.754  35.016  1.00  0.00           C
ATOM   1410  C2  CHO   216      24.137  32.704  36.966  1.00  0.00           C
ATOM   1411  ROH CHO   217      36.987   6.504  59.016  1.00  0.00            
ATOM   1412  R1  CHO   217      35.537   6.554  56.616  1.00  0.00            
ATOM   1413  R2  CHO   217      35.887   8.454  54.666  1.00  0.00            
ATOM   1414  R3  CHO   217      36.287   6.254  53.066  1.00  0.00            
ATOM   1415  R4  CHO   217      36.287   8.554  51.216  1.00  0.00            
ATOM   1416  R5  CHO   217      35.037   6.754  51.066  1.00  0.00            
ATOM   1417  C1  CHO   217      36.887   6.604  47.716  1.00  0.00           C
ATOM   1418  C2  CHO   217      39.287   7.754  43.916  1.00  0.00           C
ATOM   1419  ROH CHO   218     134.687 208.904  52.716  1.00  0.00            
ATOM   1420  R1  CHO   218     135.687 207.904  50.266  1.00  0.00            
ATOM   1421  R2  CHO   218     134.837 205.504  49.166  1.00  0.00            
ATOM   1422  R3  CHO   218     134.337 207.054  47.016  1.00  0.00            
ATOM   1423  R4  CHO   218     133.587 204.354  46.166  1.00  0.00            
ATOM   1424  R5  CHO   218     134.987 205.704  45.116  1.00  0.00            
ATOM   1425  C1  CHO   218     132.437 205.154  42.366  1.00  0.00           C
ATOM   1426  C2  CHO   218     132.287 202.454  39.616  1.00  0.00           C
ATOM   1427  ROH CHO   219     157.937  76.604  32.216  1.00  0.00            
ATOM   1428  R1  CHO   219     157.537  75.454  34.816  1.00  0.00            
ATOM   1429  R2  CHO   219     159.137  76.104  36.966  1.00  0.00            
ATOM   1430  R3  CHO   219     156.737  76.654  38.116  1.00  0.00            
ATOM   1431  R4  CHO   219     158.387  75.454  40.266  1.00  0.00            
ATOM   1432  R5  CHO   219     156.387  74.804  39.616  1.00  0.00            
ATOM   1433  C1  CHO   219     155.687  75.554  43.266  1.00  0.00           C
ATOM   1434  C2  CHO   219     153.037  75.304  46.566  1.00  0.00           C
ATOM   1435  ROH CHO   220     144.137  16.704  62.066  1.00  0.00            
ATOM   1436  R1  CHO   220     144.687  15.454  59.566  1.00  0.00            
ATOM   1437  R2  CHO   220     143.087  15.654  57.366  1.00  0.00            
ATOM   1438  R3  CHO   220     145.387  16.504  56.166  1.00  0.00            
ATOM   1439  R4  CHO   220     143.687  15.604  53.966  1.00  0.00            
ATOM   1440  R5  CHO   220     145.687  14.954  54.366  1.00  0.00            
ATOM   1441  C1  CHO   220     146.187  16.354  50.866  1.00  0.00           C
ATOM   1442  C2  CHO   220     148.137  13.354  48.016  1.00  0.00           C
ATOM   1443  ROH CHO   221      52.937  36.054  43.166  1.00  0.00            
ATOM   1444  R1  CHO   221      54.437  37.404  45.166  1.00  0.00            
ATOM   1445  R2  CHO   221      53.387  39.454  46.666  1.00  0.00            
ATOM   1446  R3  CHO   221      54.187  37.904  48.716  1.00  0.00            
ATOM   1447  R4  CHO   221      52.937  40.254  50.016  1.00  0.00            
ATOM   1448  R5  CHO   221      54.937  39.454  50.416  1.00  0.00            
ATOM   1449  C1  CHO   221      53.387  39.204  53.866  1.00  0.00           C
ATOM   1450  C2  CHO   221      52.637  39.554  57.966  1.00  0.00           C
ATOM   1451  ROH CHO   222     133.737 132.254  63.066  1.00  0.00            
ATOM   1452  R1  CHO   222     134.287 132.654  60.316  1.00  0.00            
ATOM   1453  R2  CHO   222     132.337 133.004  58.416  1.00  0.00            
ATOM   1454  R3  CHO   222     133.737 135.254  57.866  1.00  0.00            
ATOM   1455  R4  CHO   222     132.387 134.554  55.316  1.00  0.00            
ATOM   1456  R5  CHO   222     134.537 134.904  55.616  1.00  0.00            
ATOM   1457  C1  CHO   222     133.737 137.554  52.966  1.00  0.00           C
ATOM   1458  C2  CHO   222     135.837 136.854  49.816  1.00  0.00           C
ATOM   1459  ROH CHO   223      34.437 188.154  41.616  1.00  0.00            
ATOM   1460  R1  CHO   223      33.687 187.154  44.166  1.00  0.00            
ATOM   1461  R2  CHO   223      35.537 186.454  46.066  1.00  0.00            
ATOM   1462  R3  CHO   223      34.087 188.154  47.616  1.00  0.00            
ATOM   1463  R4  CHO   223      35.887 186.754  49.516  1.00  0.00            
ATOM   1464  R5  CHO   223      33.737 186.954  49.666  1.00  0.00            
ATOM   1465  C1  CHO   223      34.787 188.554  52.966  1.00  0.00           C
ATOM   1466  C2  CHO   223      34.637 189.254  56.866  1.00  0.00           C
ATOM   1467  ROH CHO   224      66.437 209.354  41.766  1.00  0.00            
ATOM   1468  R1  CHO   224      65.187 208.954  39.266  1.00  0.00            
ATOM   1469  R2  CHO   224      64.037 211.054  37.866  1.00  0.00            
ATOM   1470  R3  CHO   224      65.637 210.154  35.866  1.00  0.00            
ATOM   1471  R4  CHO   224      63.537 211.654  34.466  1.00  0.00            
ATOM   1472  R5  CHO   224      64.137 209.554  34.066  1.00  0.00            
ATOM   1473  C1  CHO   224      64.787 211.104  30.666  1.00  0.00           C
ATOM   1474  C2  CHO   224      64.437 208.954  27.566  1.00  0.00           C
ATOM   1475  ROH CHO   225     216.337 227.454  48.116  1.00  0.00            
ATOM   1476  R1  CHO   225     216.987 225.304  49.816  1.00  0.00            
ATOM   1477  R2  CHO   225     219.587 224.354  50.166  1.00  0.00            
ATOM   1478  R3  CHO   225     219.087 224.804  52.766  1.00  0.00            
ATOM   1479  R4  CHO   225     221.037 222.654  52.766  1.00  0.00            
ATOM   1480  R5  CHO   225     219.137 222.654  53.766  1.00  0.00            
ATOM   1481  C1  CHO   225     221.437 222.054  56.716  1.00  0.00           C
ATOM   1482  C2  CHO   225     221.487 219.704  59.016  1.00  0.00           C
ATOM   1483  ROH CHO   226     137.487 128.054  61.216  1.00  0.00            
ATOM   1484  R1  CHO   226     136.587 127.854  58.566  1.00  0.00            
ATOM   1485  R2  CHO   226     134.287 129.104  57.666  1.00  0.00            
ATOM   1486  R3  CHO   226     135.937 130.204  55.816  1.00  0.00            
ATOM   1487  R4  CHO   226     133.287 130.404  54.666  1.00  0.00            
ATOM   1488  R5  CHO   226     135.037 129.504  53.716  1.00  0.00            
ATOM   1489  C1  CHO   226     134.237 132.204  51.166  1.00  0.00           C
ATOM   1490  C2  CHO   226     136.337 131.904  47.766  1.00  0.00           C
ATOM   1491  ROH CHO   227      77.537  58.704  44.116  1.00  0.00            
ATOM   1492  R1  CHO   227      75.687  58.404  46.266  1.00  0.00            
ATOM   1493  R2  CHO   227      76.287  56.854  48.466  1.00  0.00            
ATOM   1494  R3  CHO   227      75.637  59.154  49.816  1.00  0.00            
ATOM   1495  R4  CHO   227      75.887  57.104  51.916  1.00  0.00            
ATOM   1496  R5  CHO   227      74.187  58.404  51.516  1.00  0.00            
ATOM   1497  C1  CHO   227      74.987  59.404  55.116  1.00  0.00           C
ATOM   1498  C2  CHO   227      73.837  59.004  59.616  1.00  0.00           C
ATOM   1499  ROH CHO   228      38.337 122.654  23.716  1.00  0.00            
ATOM   1500  R1  CHO   228      37.637 123.954  26.116  1.00  0.00            
ATOM   1501  R2  CHO   228      36.337 122.654  28.166  1.00  0.00            
ATOM   1502  R3  CHO   228      38.387 123.604  29.666  1.00  0.00            
ATOM   1503  R4  CHO   228      36.137 123.554  31.516  1.00  0.00            
ATOM   1504  R5  CHO   228      37.387 125.254  31.066  1.00  0.00            
ATOM   1505  C1  CHO   228      37.987 124.954  34.816  1.00  0.00           C
ATOM   1506  C2  CHO   228      38.237 126.704  38.666  1.00  0.00           C
ATOM   1507  ROH CHO   229       3.037  30.854  25.766  1.00  0.00            
ATOM   1508  R1  CHO   229       4.287  31.754  28.166  1.00  0.00            
ATOM   1509  R2  CHO   229       3.287  33.904  29.616  1.00  0.00            
ATOM   1510  R3  CHO   229       3.387  32.104  31.666  1.00  0.00            
ATOM   1511  R4  CHO   229       3.487  34.704  32.966  1.00  0.00            
ATOM   1512  R5  CHO   229       4.887  33.054  33.266  1.00  0.00            
ATOM   1513  C1  CHO   229       3.637  33.504  36.816  1.00  0.00           C
ATOM   1514  C2  CHO   229       4.887  35.854  39.966  1.00  0.00           C
ATOM   1515  ROH CHO   230     192.987 155.954  38.216  1.00  0.00            
ATOM   1516  R1  CHO   230     191.937 155.504  35.666  1.00  0.00            
ATOM   1517  R2  CHO   230     189.387 156.254  34.916  1.00  0.00            
ATOM   1518  R3  CHO   230     190.637 157.554  32.916  1.00  0.00            
ATOM   1519  R4  CHO   230     187.887 157.354  32.016  1.00  0.00            
ATOM   1520  R5  CHO   230     189.637 156.654  30.916  1.00  0.00            
ATOM   1521  C1  CHO   230     188.237 159.154  28.416  1.00  0.00           C
ATOM   1522  C2  CHO   230     186.937 159.254  25.066  1.00  0.00           C
ATOM   1523  ROH CHO   231     130.887 168.454  33.666  1.00  0.00            
ATOM   1524  R1  CHO   231     131.587 169.254  36.316  1.00  0.00            
ATOM   1525  R2  CHO   231     129.937 170.854  37.866  1.00  0.00            
ATOM   1526  R3  CHO   231     130.137 168.804  39.666  1.00  0.00            
ATOM   1527  R4  CHO   231     128.587 170.854  41.066  1.00  0.00            
ATOM   1528  R5  CHO   231     130.387 169.854  41.766  1.00  0.00            
ATOM   1529  C1  CHO   231     127.987 168.904  44.566  1.00  0.00           C
ATOM   1530  C2  CHO   231     128.987 171.354  47.466  1.00  0.00           C
ATOM   1531  ROH CHO   232      59.437 133.754  36.066  1.00  0.00            
ATOM   1532  R1  CHO   232      61.037 132.954  33.866  1.00  0.00            
ATOM   1533  R2  CHO   232      60.687 130.554  32.566  1.00  0.00            
ATOM   1534  R3  CHO   232      60.487 132.154  30.366  1.00  0.00            
ATOM   1535  R4  CHO   232      62.187 129.904  29.516  1.00  0.00            
ATOM   1536  R5  CHO   232      62.687 132.004  29.316  1.00  0.00            
ATOM   1537  C1  CHO   232      62.837 131.004  25.666  1.00  0.00           C
ATOM   1538  C2  CHO   232      63.337 127.804  22.566  1.00  0.00           C
ATOM   1539  ROH CHO   233     124.087  -0.446  47.416  1.00  0.00            
ATOM   1540  R1  CHO   233     124.387  -0.246  50.216  1.00  0.00            
ATOM   1541  R2  CHO   233     123.287   1.804  51.716  1.00  0.00            
ATOM   1542  R3  CHO   233     122.187  -0.246  53.116  1.00  0.00            
ATOM   1543  R4  CHO   233     121.987   2.054  54.916  1.00  0.00            
ATOM   1544  R5  CHO   233     122.887   0.104  55.366  1.00  0.00            
ATOM   1545  C1  CHO   233     120.187   0.354  58.066  1.00  0.00           C
ATOM   1546  C2  CHO   233     119.587   2.704  61.266  1.00  0.00           C
ATOM   1547  ROH CHO   234      74.187  73.004  25.266  1.00  0.00            
ATOM   1548  R1  CHO   234      73.387  72.404  27.916  1.00  0.00            
ATOM   1549  R2  CHO   234      75.137  71.604  29.866  1.00  0.00            
ATOM   1550  R3  CHO   234      74.087  73.704  31.266  1.00  0.00            
ATOM   1551  R4  CHO   234      75.037  71.854  33.316  1.00  0.00            
ATOM   1552  R5  CHO   234      73.037  72.704  33.116  1.00  0.00            
ATOM   1553  C1  CHO   234      73.937  73.954  36.616  1.00  0.00           C
ATOM   1554  C2  CHO   234      75.537  72.404  39.016  1.00  0.00           C
ATOM   1555  ROH CHO   235     108.287 190.704  46.266  1.00  0.00            
ATOM   1556  R1  CHO   235     108.487 191.604  48.966  1.00  0.00            
ATOM   1557  R2  CHO   235     106.387 192.804  50.316  1.00  0.00            
ATOM   1558  R3  CHO   235     106.937 190.854  52.166  1.00  0.00            
ATOM   1559  R4  CHO   235     105.687 193.004  53.666  1.00  0.00            
ATOM   1560  R5  CHO   235     107.587 192.054  54.116  1.00  0.00            
ATOM   1561  C1  CHO   235     105.787 191.304  57.366  1.00  0.00           C
ATOM   1562  C2  CHO   235     103.787 190.704  61.816  1.00  0.00           C
ATOM   1563  ROH CHO   236     221.337 124.004  51.366  1.00  0.00            
ATOM   1564  R1  CHO   236     219.887 122.754  53.416  1.00  0.00            
ATOM   1565  R2  CHO   236     217.237 122.004  53.166  1.00  0.00            
ATOM   1566  R3  CHO   236     218.187 119.554  53.916  1.00  0.00            
ATOM   1567  R4  CHO   236     215.237 119.204  53.716  1.00  0.00            
ATOM   1568  R5  CHO   236     216.487 118.704  55.416  1.00  0.00            
ATOM   1569  C1  CHO   236     214.987 115.304  54.716  1.00  0.00           C
ATOM   1570  C2  CHO   236     213.537 113.404  57.216  1.00  0.00           C
ATOM   1571  ROH CHO   237     124.687 153.704  31.716  1.00  0.00            
ATOM   1572  R1  CHO   237     123.437 151.354  32.616  1.00  0.00            
ATOM   1573  R2  CHO   237     123.087 149.154  30.966  1.00  0.00            
ATOM   1574  R3  CHO   237     124.337 147.854  32.966  1.00  0.00            
ATOM   1575  R4  CHO   237     124.037 145.804  30.866  1.00  0.00            
ATOM   1576  R5  CHO   237     123.387 145.654  32.966  1.00  0.00            
ATOM   1577  C1  CHO   237     125.737 142.654  32.766  1.00  0.00           C
ATOM   1578  C2  CHO   237     126.487 139.504  30.916  1.00  0.00           C
ATOM   1579  ROH CHO   238      17.587  91.704  54.816  1.00  0.00            
ATOM   1580  R1  CHO   238      17.337  92.204  52.066  1.00  0.00            
ATOM   1581  R2  CHO   238      16.787  90.254  50.216  1.00  0.00            
ATOM   1582  R3  CHO   238      14.787  91.954  49.516  1.00  0.00            
ATOM   1583  R4  CHO   238      15.587  90.604  47.016  1.00  0.00            
ATOM   1584  R5  CHO   238      15.437  92.754  47.366  1.00  0.00            
ATOM   1585  C1  CHO   238      12.987  92.404  44.466  1.00  0.00           C
ATOM   1586  C2  CHO   238      11.987  93.204  40.616  1.00  0.00           C
ATOM   1587  ROH CHO   239     114.687 122.204  35.366  1.00  0.00            
ATOM   1588  R1  CHO   239     116.137 121.904  37.766  1.00  0.00            
ATOM   1589  R2  CHO   239     116.337 119.504  39.116  1.00  0.00            
ATOM   1590  R3  CHO   239     119.037 120.004  38.916  1.00  0.00            
ATOM   1591  R4  CHO   239     118.737 118.504  41.416  1.00  0.00            
ATOM   1592  R5  CHO   239     119.737 120.454  41.116  1.00  0.00            
ATOM   1593  C1  CHO   239     122.637 118.404  42.566  1.00  0.00           C
ATOM   1594  C2  CHO   239     123.187 118.454  45.966  1.00  0.00           C
ATOM   1595  ROH CHO   240     190.237 175.104  48.816  1.00  0.00            
ATOM   1596  R1  CHO   240     189.337 176.104  51.266  1.00  0.00            
ATOM   1597  R2  CHO   240     190.737 175.704  53.666  1.00  0.00            
ATOM   1598  R3  CHO   240     190.487 178.404  53.816  1.00  0.00            
ATOM   1599  R4  CHO   240     191.137 177.554  56.566  1.00  0.00            
ATOM   1600  R5  CHO   240     189.437 178.804  55.916  1.00  0.00            
ATOM   1601  C1  CHO   240     191.137 181.154  58.416  1.00  0.00           C
ATOM   1602  C2  CHO   240     191.237 180.854  62.066  1.00  0.00           C
ATOM   1603  ROH CHO   241      52.687 202.704  46.216  1.00  0.00            
ATOM   1604  R1  CHO   241      53.887 203.354  43.716  1.00  0.00            
ATOM   1605  R2  CHO   241      53.287 202.004  41.366  1.00  0.00            
ATOM   1606  R3  CHO   241      52.787 204.554  40.466  1.00  0.00            
ATOM   1607  R4  CHO   241      52.787 202.854  38.066  1.00  0.00            
ATOM   1608  R5  CHO   241      53.987 204.654  38.366  1.00  0.00            
ATOM   1609  C1  CHO   241      52.037 205.654  35.266  1.00  0.00           C
ATOM   1610  C2  CHO   241      50.637 205.154  30.966  1.00  0.00           C
ATOM   1611  ROH CHO   242     106.087  39.754  41.166  1.00  0.00            
ATOM   1612  R1  CHO   242     104.537  39.454  43.516  1.00  0.00            
ATOM   1613  R2  CHO   242     104.537  37.154  45.016  1.00  0.00            
ATOM   1614  R3  CHO   242     105.187  38.904  47.016  1.00  0.00            
ATOM   1615  R4  CHO   242     104.737  36.304  48.366  1.00  0.00            
ATOM   1616  R5  CHO   242     103.787  38.204  48.866  1.00  0.00            
ATOM   1617  C1  CHO   242     105.437  37.454  52.216  1.00  0.00           C
ATOM   1618  C2  CHO   242     103.887  39.304  54.966  1.00  0.00           C
ATOM   1619  ROH CHO   243     224.637 198.054  56.566  1.00  0.00            
ATOM   1620  R1  CHO   243     223.587 198.754  54.016  1.00  0.00            
ATOM   1621  R2  CHO   243     223.987 201.254  52.916  1.00  0.00            
ATOM   1622  R3  CHO   243     224.887 199.804  50.816  1.00  0.00            
ATOM   1623  R4  CHO   243     223.587 202.154  49.566  1.00  0.00            
ATOM   1624  R5  CHO   243     223.187 200.054  49.166  1.00  0.00            
ATOM   1625  C1  CHO   243     224.187 201.254  45.666  1.00  0.00           C
ATOM   1626  C2  CHO   243     224.937 200.804  42.116  1.00  0.00           C
ATOM   1627  ROH CHO   244     131.187  15.954  27.566  1.00  0.00            
ATOM   1628  R1  CHO   244     131.337  14.654  30.066  1.00  0.00            
ATOM   1629  R2  CHO   244     131.637  16.054  32.466  1.00  0.00            
ATOM   1630  R3  CHO   244     129.437  14.604  33.166  1.00  0.00            
ATOM   1631  R4  CHO   244     130.887  15.004  35.666  1.00  0.00            
ATOM   1632  R5  CHO   244     130.237  13.104  34.866  1.00  0.00            
ATOM   1633  C1  CHO   244     128.437  13.054  38.216  1.00  0.00           C
ATOM   1634  C2  CHO   244     129.637  13.704  41.866  1.00  0.00           C
ATOM   1635  ROH CHO   245      39.687 200.954  44.366  1.00  0.00            
ATOM   1636  R1  CHO   245      38.187 200.404  42.016  1.00  0.00            
ATOM   1637  R2  CHO   245      38.437 201.854  39.716  1.00  0.00            
ATOM   1638  R3  CHO   245      38.837 199.404  38.616  1.00  0.00            
ATOM   1639  R4  CHO   245      38.137 201.154  36.316  1.00  0.00            
ATOM   1640  R5  CHO   245      37.187 199.254  36.866  1.00  0.00            
ATOM   1641  C1  CHO   245      38.287 198.454  33.316  1.00  0.00           C
ATOM   1642  C2  CHO   245      40.137 198.754  29.616  1.00  0.00           C
ATOM   1643  ROH CHO   246     192.587 164.004  29.066  1.00  0.00            
ATOM   1644  R1  CHO   246     194.737 164.204  30.916  1.00  0.00            
ATOM   1645  R2  CHO   246     194.887 166.254  32.766  1.00  0.00            
ATOM   1646  R3  CHO   246     195.137 164.154  34.516  1.00  0.00            
ATOM   1647  R4  CHO   246     196.187 166.504  35.966  1.00  0.00            
ATOM   1648  R5  CHO   246     197.187 164.604  35.666  1.00  0.00            
ATOM   1649  C1  CHO   246     197.137 164.704  39.466  1.00  0.00           C
ATOM   1650  C2  CHO   246     197.687 163.904  43.316  1.00  0.00           C
ATOM   1651  ROH CHO   247     164.587 109.954  39.866  1.00  0.00            
ATOM   1652  R1  CHO   247     163.537 109.504  37.216  1.00  0.00            
ATOM   1653  R2  CHO   247     160.837 109.554  36.666  1.00  0.00            
ATOM   1654  R3  CHO   247     161.587 111.404  34.816  1.00  0.00            
ATOM   1655  R4  CHO   247     159.337 110.054  33.616  1.00  0.00            
ATOM   1656  R5  CHO   247     161.287 110.354  32.716  1.00  0.00            
ATOM   1657  C1  CHO   247     159.137 112.104  30.116  1.00  0.00           C
ATOM   1658  C2  CHO   247     159.537 112.804  27.366  1.00  0.00           C
ATOM   1659  ROH CHO   248     175.287 119.604  41.266  1.00  0.00            
ATOM   1660  R1  CHO   248     173.637 118.604  43.316  1.00  0.00            
ATOM   1661  R2  CHO   248     174.487 118.454  45.966  1.00  0.00            
ATOM   1662  R3  CHO   248     172.187 119.854  46.416  1.00  0.00            
ATOM   1663  R4  CHO   248     173.187 119.104  49.066  1.00  0.00            
ATOM   1664  R5  CHO   248     171.187 118.754  48.266  1.00  0.00            
ATOM   1665  C1  CHO   248     170.287 120.854  51.366  1.00  0.00           C
ATOM   1666  C2  CHO   248     169.437 120.504  55.516  1.00  0.00           C
ATOM   1667  ROH CHO   249      73.187   6.604  55.266  1.00  0.00            
ATOM   1668  R1  CHO   249      71.987   5.454  52.966  1.00  0.00            
ATOM   1669  R2  CHO   249      70.887   6.954  50.916  1.00  0.00            
ATOM   1670  R3  CHO   249      72.537   5.504  49.366  1.00  0.00            
ATOM   1671  R4  CHO   249      70.687   6.754  47.516  1.00  0.00            
ATOM   1672  R5  CHO   249      71.137   4.654  47.616  1.00  0.00            
ATOM   1673  C1  CHO   249      72.137   5.304  44.016  1.00  0.00           C
ATOM   1674  C2  CHO   249      72.987   4.904  40.016  1.00  0.00           C
ATOM   1675  ROH CHO   250      72.837  32.704  25.216  1.00  0.00            
ATOM   1676  R1  CHO   250      73.187  32.454  28.016  1.00  0.00            
ATOM   1677  R2  CHO   250      71.387  33.504  29.866  1.00  0.00            
ATOM   1678  R3  CHO   250      71.387  30.954  30.816  1.00  0.00            
ATOM   1679  R4  CHO   250      70.587  32.604  33.066  1.00  0.00            
ATOM   1680  R5  CHO   250      72.237  31.154  33.066  1.00  0.00            
ATOM   1681  C1  CHO   250      70.137  29.704  35.866  1.00  0.00           C
ATOM   1682  C2  CHO   250      70.137  27.754  38.616  1.00  0.00           C
ATOM   1683  ROH CHO   251       6.987 197.604  39.066  1.00  0.00            
ATOM   1684  R1  CHO   251       8.087 196.304  41.316  1.00  0.00            
ATOM   1685  R2  CHO   251       8.487 197.554  43.716  1.00  0.00            
ATOM   1686  R3  CHO   251       7.037 195.454  44.666  1.00  0.00            
ATOM   1687  R4  CHO   251       8.187 196.704  47.066  1.00  0.00            
ATOM   1688  R5  CHO   251       8.337 194.604  46.516  1.00  0.00            
ATOM   1689  C1  CHO   251       6.637 194.254  49.916  1.00  0.00           C
ATOM   1690  C2  CHO   251       7.237 192.854  53.516  1.00  0.00           C
ATOM   1691  ROH CHO   252       2.437 179.454  51.166  1.00  0.00            
ATOM   1692  R1  CHO   252       2.687 180.604  48.616  1.00  0.00            
ATOM   1693  R2  CHO   252       3.787 179.254  46.466  1.00  0.00            
ATOM   1694  R3  CHO   252       1.437 179.954  45.266  1.00  0.00            
ATOM   1695  R4  CHO   252       3.237 179.254  43.016  1.00  0.00            
ATOM   1696  R5  CHO   252       2.137 181.104  43.266  1.00  0.00            
ATOM   1697  C1  CHO   252       0.737 179.904  39.916  1.00  0.00           C
ATOM   1698  C2  CHO   252       1.037 179.404  35.716  1.00  0.00           C
ATOM   1699  ROH CHO   253     143.887 212.304  47.716  1.00  0.00            
ATOM   1700  R1  CHO   253     144.987 209.754  48.266  1.00  0.00            
ATOM   1701  R2  CHO   253     147.637 209.154  47.816  1.00  0.00            
ATOM   1702  R3  CHO   253     147.637 208.454  50.416  1.00  0.00            
ATOM   1703  R4  CHO   253     148.987 206.204  49.116  1.00  0.00            
ATOM   1704  R5  CHO   253     147.237 206.104  50.416  1.00  0.00            
ATOM   1705  C1  CHO   253     149.737 203.904  52.316  1.00  0.00           C
ATOM   1706  C2  CHO   253     152.687 202.554  54.266  1.00  0.00           C
ATOM   1707  ROH CHO   254     211.587  82.904  37.066  1.00  0.00            
ATOM   1708  R1  CHO   254     209.037  81.904  36.366  1.00  0.00            
ATOM   1709  R2  CHO   254     207.137  83.454  35.066  1.00  0.00            
ATOM   1710  R3  CHO   254     207.137  81.354  33.316  1.00  0.00            
ATOM   1711  R4  CHO   254     204.987  83.104  32.366  1.00  0.00            
ATOM   1712  R5  CHO   254     204.787  81.004  32.866  1.00  0.00            
ATOM   1713  C1  CHO   254     203.687  80.954  29.216  1.00  0.00           C
ATOM   1714  C2  CHO   254     202.187  81.354  26.566  1.00  0.00           C
ATOM   1715  ROH CHO   255      -4.063 205.004  55.916  1.00  0.00            
ATOM   1716  R1  CHO   255      -1.713 205.654  54.516  1.00  0.00            
ATOM   1717  R2  CHO   255      -1.613 205.804  51.716  1.00  0.00            
ATOM   1718  R3  CHO   255      -0.613 208.254  52.216  1.00  0.00            
ATOM   1719  R4  CHO   255       0.337 207.604  49.566  1.00  0.00            
ATOM   1720  R5  CHO   255       1.587 208.254  51.216  1.00  0.00            
ATOM   1721  C1  CHO   255       2.437 210.954  48.716  1.00  0.00           C
ATOM   1722  C2  CHO   255       5.637 210.054  46.416  1.00  0.00           C
ATOM   1723  ROH CHO   256     125.637 128.204  45.216  1.00  0.00            
ATOM   1724  R1  CHO   256     128.087 128.404  43.866  1.00  0.00            
ATOM   1725  R2  CHO   256     128.737 126.804  41.716  1.00  0.00            
ATOM   1726  R3  CHO   256     129.187 129.154  40.466  1.00  0.00            
ATOM   1727  R4  CHO   256     130.137 127.154  38.566  1.00  0.00            
ATOM   1728  R5  CHO   256     131.287 128.854  39.316  1.00  0.00            
ATOM   1729  C1  CHO   256     131.337 129.604  35.566  1.00  0.00           C
ATOM   1730  C2  CHO   256     133.487 127.554  32.066  1.00  0.00           C
ATOM   1731  ROH CHO   257       5.287  15.654  43.466  1.00  0.00            
ATOM   1732  R1  CHO   257       6.487  15.054  41.016  1.00  0.00            
ATOM   1733  R2  CHO   257       5.937  12.704  39.616  1.00  0.00            
ATOM   1734  R3  CHO   257       5.337  14.404  37.616  1.00  0.00            
ATOM   1735  R4  CHO   257       5.387  11.754  36.366  1.00  0.00            
ATOM   1736  R5  CHO   257       6.487  13.504  35.716  1.00  0.00            
ATOM   1737  C1  CHO   257       4.487  12.804  32.566  1.00  0.00           C
ATOM   1738  C2  CHO   257       3.587  13.354  28.516  1.00  0.00           C
ATOM   1739  ROH CHO   258      29.837  95.704  42.116  1.00  0.00            
ATOM   1740  R1  CHO   258      28.037  94.854  44.116  1.00  0.00            
ATOM   1741  R2  CHO   258      28.437  95.454  46.766  1.00  0.00            
ATOM   1742  R3  CHO   258      25.937  96.504  46.566  1.00  0.00            
ATOM   1743  R4  CHO   258      26.487  96.404  49.466  1.00  0.00            
ATOM   1744  R5  CHO   258      24.737  95.554  48.466  1.00  0.00            
ATOM   1745  C1  CHO   258      22.987  97.954  50.816  1.00  0.00           C
ATOM   1746  C2  CHO   258      19.787  97.004  53.366  1.00  0.00           C
ATOM   1747  ROH CHO   259     208.887 162.004  36.716  1.00  0.00            
ATOM   1748  R1  CHO   259     208.287 161.154  34.066  1.00  0.00            
ATOM   1749  R2  CHO   259     206.337 159.304  33.516  1.00  0.00            
ATOM   1750  R3  CHO   259     205.437 161.254  31.866  1.00  0.00            
ATOM   1751  R4  CHO   259     204.587 158.754  30.566  1.00  0.00            
ATOM   1752  R5  CHO   259     205.737 160.354  29.666  1.00  0.00            
ATOM   1753  C1  CHO   259     202.737 160.254  27.316  1.00  0.00           C
ATOM   1754  C2  CHO   259     202.237 160.204  23.716  1.00  0.00           C
ATOM   1755  ROH CHO   260     134.187  29.554  43.666  1.00  0.00            
ATOM   1756  R1  CHO   260     135.987  29.054  41.516  1.00  0.00            
ATOM   1757  R2  CHO   260     135.387  27.304  39.466  1.00  0.00            
ATOM   1758  R3  CHO   260     135.937  29.404  37.916  1.00  0.00            
ATOM   1759  R4  CHO   260     135.787  27.154  36.066  1.00  0.00            
ATOM   1760  R5  CHO   260     137.437  28.554  36.266  1.00  0.00            
ATOM   1761  C1  CHO   260     136.587  29.104  32.566  1.00  0.00           C
ATOM   1762  C2  CHO   260     137.887  29.104  29.366  1.00  0.00           C
ATOM   1763  ROH CHO   261     168.987 145.154  46.266  1.00  0.00            
ATOM   1764  R1  CHO   261     169.787 146.904  48.366  1.00  0.00            
ATOM   1765  R2  CHO   261     169.137 146.454  51.016  1.00  0.00            
ATOM   1766  R3  CHO   261     171.837 146.654  51.366  1.00  0.00            
ATOM   1767  R4  CHO   261     170.687 148.354  53.416  1.00  0.00            
ATOM   1768  R5  CHO   261     172.187 148.954  51.966  1.00  0.00            
ATOM   1769  C1  CHO   261     174.087 149.704  55.166  1.00  0.00           C
ATOM   1770  C2  CHO   261     172.537 147.954  59.266  1.00  0.00           C
ATOM   1771  ROH CHO   262     137.437 193.204  40.466  1.00  0.00            
ATOM   1772  R1  CHO   262     136.337 194.604  42.666  1.00  0.00            
ATOM   1773  R2  CHO   262     133.687 195.354  42.766  1.00  0.00            
ATOM   1774  R3  CHO   262     133.787 194.004  45.166  1.00  0.00            
ATOM   1775  R4  CHO   262     131.387 195.754  45.316  1.00  0.00            
ATOM   1776  R5  CHO   262     133.037 195.654  46.766  1.00  0.00            
ATOM   1777  C1  CHO   262     130.137 194.754  49.066  1.00  0.00           C
ATOM   1778  C2  CHO   262     127.237 196.304  50.966  1.00  0.00           C
ATOM   1779  ROH CHO   263     160.637 123.904  47.266  1.00  0.00            
ATOM   1780  R1  CHO   263     162.187 124.854  49.416  1.00  0.00            
ATOM   1781  R2  CHO   263     162.537 127.554  49.866  1.00  0.00            
ATOM   1782  R3  CHO   263     161.687 126.904  52.366  1.00  0.00            
ATOM   1783  R4  CHO   263     163.687 128.954  52.816  1.00  0.00            
ATOM   1784  R5  CHO   263     163.637 127.004  53.766  1.00  0.00            
ATOM   1785  C1  CHO   263     163.537 129.154  56.866  1.00  0.00           C
ATOM   1786  C2  CHO   263     164.037 131.854  59.366  1.00  0.00           C
ATOM   1787  ROH CHO   264     180.937 145.954  41.466  1.00  0.00            
ATOM   1788  R1  CHO   264     181.187 145.604  38.666  1.00  0.00            
ATOM   1789  R2  CHO   264     179.687 143.754  37.266  1.00  0.00            
ATOM   1790  R3  CHO   264     179.087 145.954  35.766  1.00  0.00            
ATOM   1791  R4  CHO   264     177.737 143.704  34.416  1.00  0.00            
ATOM   1792  R5  CHO   264     179.137 145.104  33.516  1.00  0.00            
ATOM   1793  C1  CHO   264     176.037 145.704  31.316  1.00  0.00           C
ATOM   1794  C2  CHO   264     175.187 146.954  27.866  1.00  0.00           C
ATOM   1795  ROH CHO   265      30.337  42.954  25.766  1.00  0.00            
ATOM   1796  R1  CHO   265      31.737  41.554  27.766  1.00  0.00            
ATOM   1797  R2  CHO   265      33.537  42.804  29.466  1.00  0.00            
ATOM   1798  R3  CHO   265      31.987  41.704  31.416  1.00  0.00            
ATOM   1799  R4  CHO   265      34.537  42.204  32.716  1.00  0.00            
ATOM   1800  R5  CHO   265      33.487  40.304  32.666  1.00  0.00            
ATOM   1801  C1  CHO   265      33.687  40.804  36.416  1.00  0.00           C
ATOM   1802  C2  CHO   265      35.637  41.054  39.616  1.00  0.00           C
ATOM   1803  ROH CHO   266      61.037  57.404  54.466  1.00  0.00            
ATOM   1804  R1  CHO   266      61.037  56.854  51.666  1.00  0.00            
ATOM   1805  R2  CHO   266      59.537  54.804  50.566  1.00  0.00            
ATOM   1806  R3  CHO   266      58.637  56.804  48.966  1.00  0.00            
ATOM   1807  R4  CHO   266      58.637  54.454  47.266  1.00  0.00            
ATOM   1808  R5  CHO   266      59.587  56.354  46.866  1.00  0.00            
ATOM   1809  C1  CHO   266      57.287  56.104  43.816  1.00  0.00           C
ATOM   1810  C2  CHO   266      56.287  58.354  41.716  1.00  0.00           C
ATOM   1811  ROH CHO   267     178.137 156.654  60.266  1.00  0.00            
ATOM   1812  R1  CHO   267     177.987 158.204  57.916  1.00  0.00            
ATOM   1813  R2  CHO   267     178.187 157.154  55.366  1.00  0.00            
ATOM   1814  R3  CHO   267     175.787 158.454  54.966  1.00  0.00            
ATOM   1815  R4  CHO   267     177.137 158.604  52.416  1.00  0.00            
ATOM   1816  R5  CHO   267     176.337 160.254  53.516  1.00  0.00            
ATOM   1817  C1  CHO   267     174.337 160.604  50.316  1.00  0.00           C
ATOM   1818  C2  CHO   267     174.437 161.054  46.916  1.00  0.00           C
ATOM   1819  ROH CHO   268     116.587 100.354  40.716  1.00  0.00            
ATOM   1820  R1  CHO   268     117.787  99.704  38.216  1.00  0.00            
ATOM   1821  R2  CHO   268     116.387  98.704  36.116  1.00  0.00            
ATOM   1822  R3  CHO   268     117.437 100.804  34.766  1.00  0.00            
ATOM   1823  R4  CHO   268     116.187  99.204  32.666  1.00  0.00            
ATOM   1824  R5  CHO   268     118.237  99.854  32.716  1.00  0.00            
ATOM   1825  C1  CHO   268     117.087 101.454  29.466  1.00  0.00           C
ATOM   1826  C2  CHO   268     114.637  99.954  27.466  1.00  0.00           C
ATOM   1827  ROH CHO   269      39.087  93.454  36.016  1.00  0.00            
ATOM   1828  R1  CHO   269      37.837  92.304  33.766  1.00  0.00            
ATOM   1829  R2  CHO   269      37.837  93.504  31.266  1.00  0.00            
ATOM   1830  R3  CHO   269      38.837  91.154  30.466  1.00  0.00            
ATOM   1831  R4  CHO   269      37.387  92.154  28.116  1.00  0.00            
ATOM   1832  R5  CHO   269      37.187  90.204  29.066  1.00  0.00            
ATOM   1833  C1  CHO   269      38.137  89.154  25.516  1.00  0.00           C
ATOM   1834  C2  CHO   269      38.537  89.904  20.916  1.00  0.00           C
ATOM   1835  ROH CHO   270     203.787 200.904  43.416  1.00  0.00            
ATOM   1836  R1  CHO   270     203.337 200.904  46.216  1.00  0.00            
ATOM   1837  R2  CHO   270     204.287 198.954  47.866  1.00  0.00            
ATOM   1838  R3  CHO   270     205.337 201.004  49.216  1.00  0.00            
ATOM   1839  R4  CHO   270     205.587 198.754  51.066  1.00  0.00            
ATOM   1840  R5  CHO   270     204.687 200.704  51.516  1.00  0.00            
ATOM   1841  C1  CHO   270     207.387 200.604  54.166  1.00  0.00           C
ATOM   1842  C2  CHO   270     208.487 199.604  58.066  1.00  0.00           C
ATOM   1843  ROH CHO   271      83.137 181.904  54.516  1.00  0.00            
ATOM   1844  R1  CHO   271      82.637 182.854  51.916  1.00  0.00            
ATOM   1845  R2  CHO   271      83.437 181.504  49.616  1.00  0.00            
ATOM   1846  R3  CHO   271      80.787 181.704  49.016  1.00  0.00            
ATOM   1847  R4  CHO   271      82.087 180.804  46.516  1.00  0.00            
ATOM   1848  R5  CHO   271      80.787 182.504  46.766  1.00  0.00            
ATOM   1849  C1  CHO   271      78.837 180.554  44.116  1.00  0.00           C
ATOM   1850  C2  CHO   271      78.537 179.554  40.466  1.00  0.00           C
ATOM   1851  ROH CHO   272     100.237 128.454  52.016  1.00  0.00            
ATOM   1852  R1  CHO   272     102.637 127.004  51.866  1.00  0.00            
ATOM   1853  R2  CHO   272     104.737 127.354  53.666  1.00  0.00            
ATOM   1854  R3  CHO   272     104.487 124.654  53.966  1.00  0.00            
ATOM   1855  R4  CHO   272     107.337 125.104  53.966  1.00  0.00            
ATOM   1856  R5  CHO   272     106.287 123.704  52.716  1.00  0.00            
ATOM   1857  C1  CHO   272     108.637 121.304  54.466  1.00  0.00           C
ATOM   1858  C2  CHO   272     112.287 118.604  54.366  1.00  0.00           C
ATOM   1859  ROH CHO   273       8.387 199.754  59.016  1.00  0.00            
ATOM   1860  R1  CHO   273       8.637 202.154  57.616  1.00  0.00            
ATOM   1861  R2  CHO   273       9.287 202.204  54.916  1.00  0.00            
ATOM   1862  R3  CHO   273       7.037 203.754  54.766  1.00  0.00            
ATOM   1863  R4  CHO   273       8.587 204.504  52.416  1.00  0.00            
ATOM   1864  R5  CHO   273       7.787 205.854  53.916  1.00  0.00            
ATOM   1865  C1  CHO   273       6.087 207.304  50.816  1.00  0.00           C
ATOM   1866  C2  CHO   273       9.237 207.004  47.966  1.00  0.00           C
ATOM   1867  ROH CHO   274     199.687 147.304  43.416  1.00  0.00            
ATOM   1868  R1  CHO   274     200.387 148.404  45.916  1.00  0.00            
ATOM   1869  R2  CHO   274     199.437 150.854  46.766  1.00  0.00            
ATOM   1870  R3  CHO   274     198.687 149.404  48.966  1.00  0.00            
ATOM   1871  R4  CHO   274     200.087 151.754  50.066  1.00  0.00            
ATOM   1872  R5  CHO   274     200.487 149.654  50.516  1.00  0.00            
ATOM   1873  C1  CHO   274     199.737 150.904  54.016  1.00  0.00           C
ATOM   1874  C2  CHO   274     198.687 147.754  56.116  1.00  0.00           C
ATOM   1875  ROH CHO   275      19.737 182.704  27.366  1.00  0.00            
ATOM   1876  R1  CHO   275      17.487 183.904  28.666  1.00  0.00            
ATOM   1877  R2  CHO   275      15.887 182.454  30.416  1.00  0.00            
ATOM   1878  R3  CHO   275      16.437 184.504  32.066  1.00  0.00            
ATOM   1879  R4  CHO   275      13.737 183.704  32.816  1.00  0.00            
ATOM   1880  R5  CHO   275      14.387 185.704  32.316  1.00  0.00            
ATOM   1881  C1  CHO   275      13.037 186.354  35.816  1.00  0.00           C
ATOM   1882  C2  CHO   275      12.187 189.704  37.116  1.00  0.00           C
ATOM   1883  ROH CHO   276      81.487  16.554  45.116  1.00  0.00            
ATOM   1884  R1  CHO   276      82.687  17.404  47.516  1.00  0.00            
ATOM   1885  R2  CHO   276      81.387  17.154  49.966  1.00  0.00            
ATOM   1886  R3  CHO   276      83.687  15.804  50.666  1.00  0.00            
ATOM   1887  R4  CHO   276      82.387  16.454  53.216  1.00  0.00            
ATOM   1888  R5  CHO   276      84.437  16.954  52.666  1.00  0.00            
ATOM   1889  C1  CHO   276      85.087  14.804  55.766  1.00  0.00           C
ATOM   1890  C2  CHO   276      83.687  13.654  59.316  1.00  0.00           C
ATOM   1891  ROH CHO   277      34.987 221.004  55.716  1.00  0.00            
ATOM   1892  R1  CHO   277      35.487 220.754  52.916  1.00  0.00            
ATOM   1893  R2  CHO   277      36.687 218.504  51.816  1.00  0.00            
ATOM   1894  R3  CHO   277      34.437 218.554  50.216  1.00  0.00            
ATOM   1895  R4  CHO   277      36.087 216.354  49.216  1.00  0.00            
ATOM   1896  R5  CHO   277      35.287 218.004  48.066  1.00  0.00            
ATOM   1897  C1  CHO   277      33.637 215.104  46.216  1.00  0.00           C
ATOM   1898  C2  CHO   277      32.637 212.354  44.016  1.00  0.00           C
ATOM   1899  ROH CHO   278     105.637  25.704  40.816  1.00  0.00            
ATOM   1900  R1  CHO   278     106.337  27.304  43.066  1.00  0.00            
ATOM   1901  R2  CHO   278     104.687  27.554  45.266  1.00  0.00            
ATOM   1902  R3  CHO   278     106.937  26.804  46.616  1.00  0.00            
ATOM   1903  R4  CHO   278     105.387  28.304  48.566  1.00  0.00            
ATOM   1904  R5  CHO   278     107.487  28.654  48.016  1.00  0.00            
ATOM   1905  C1  CHO   278     107.887  28.004  51.716  1.00  0.00           C
ATOM   1906  C2  CHO   278     111.337  27.004  54.666  1.00  0.00           C
ATOM   1907  ROH CHO   279      69.587  32.604  40.066  1.00  0.00            
ATOM   1908  R1  CHO   279      69.787  31.404  42.616  1.00  0.00            
ATOM   1909  R2  CHO   279      72.187  30.654  43.716  1.00  0.00            
ATOM   1910  R3  CHO   279      71.337  32.204  45.766  1.00  0.00            
ATOM   1911  R4  CHO   279      73.537  30.604  46.866  1.00  0.00            
ATOM   1912  R5  CHO   279      71.537  30.804  47.716  1.00  0.00            
ATOM   1913  C1  CHO   279      73.587  32.054  50.666  1.00  0.00           C
ATOM   1914  C2  CHO   279      74.737  30.604  54.166  1.00  0.00           C
ATOM   1915  ROH CHO   280     151.337  47.654  43.216  1.00  0.00            
ATOM   1916  R1  CHO   280     149.987  46.204  41.216  1.00  0.00            
ATOM   1917  R2  CHO   280     147.237  45.804  41.266  1.00  0.00            
ATOM   1918  R3  CHO   280     147.437  46.854  38.716  1.00  0.00            
ATOM   1919  R4  CHO   280     145.587  44.604  38.466  1.00  0.00            
ATOM   1920  R5  CHO   280     147.387  44.954  37.316  1.00  0.00            
ATOM   1921  C1  CHO   280     144.737  44.854  34.516  1.00  0.00           C
ATOM   1922  C2  CHO   280     144.037  44.804  30.516  1.00  0.00           C
ATOM   1923  ROH CHO   281     144.037 129.554  32.566  1.00  0.00            
ATOM   1924  R1  CHO   281     144.587 128.754  35.166  1.00  0.00            
ATOM   1925  R2  CHO   281     143.137 129.554  37.366  1.00  0.00            
ATOM   1926  R3  CHO   281     142.937 126.904  37.816  1.00  0.00            
ATOM   1927  R4  CHO   281     142.087 128.154  40.316  1.00  0.00            
ATOM   1928  R5  CHO   281     143.637 126.654  40.116  1.00  0.00            
ATOM   1929  C1  CHO   281     141.287 124.854  42.516  1.00  0.00           C
ATOM   1930  C2  CHO   281     142.887 122.454  44.616  1.00  0.00           C
ATOM   1931  ROH CHO   282     203.437  44.354  43.566  1.00  0.00            
ATOM   1932  R1  CHO   282     201.937  43.854  41.216  1.00  0.00            
ATOM   1933  R2  CHO   282     201.987  45.504  39.016  1.00  0.00            
ATOM   1934  R3  CHO   282     202.737  43.254  37.666  1.00  0.00            
ATOM   1935  R4  CHO   282     201.087  44.704  35.766  1.00  0.00            
ATOM   1936  R5  CHO   282     200.787  42.654  36.416  1.00  0.00            
ATOM   1937  C1  CHO   282     201.237  42.104  32.666  1.00  0.00           C
ATOM   1938  C2  CHO   282     200.287  41.704  28.916  1.00  0.00           C
ATOM   1939  ROH CHO   283     144.337 114.304  46.916  1.00  0.00            
ATOM   1940  R1  CHO   283     142.437 113.404  44.966  1.00  0.00            
ATOM   1941  R2  CHO   283     139.737 113.804  45.266  1.00  0.00            
ATOM   1942  R3  CHO   283     139.937 114.954  42.816  1.00  0.00            
ATOM   1943  R4  CHO   283     137.137 114.104  43.016  1.00  0.00            
ATOM   1944  R5  CHO   283     138.537 113.604  41.416  1.00  0.00            
ATOM   1945  C1  CHO   283     135.787 115.404  39.416  1.00  0.00           C
ATOM   1946  C2  CHO   283     132.487 116.454  36.416  1.00  0.00           C
ATOM   1947  ROH CHO   284     147.137 179.604  53.666  1.00  0.00            
ATOM   1948  R1  CHO   284     145.537 179.704  51.366  1.00  0.00            
ATOM   1949  R2  CHO   284     144.237 181.954  50.566  1.00  0.00            
ATOM   1950  R3  CHO   284     145.587 181.554  48.216  1.00  0.00            
ATOM   1951  R4  CHO   284     143.187 183.054  47.416  1.00  0.00            
ATOM   1952  R5  CHO   284     143.837 181.154  46.616  1.00  0.00            
ATOM   1953  C1  CHO   284     143.837 183.254  43.416  1.00  0.00           C
ATOM   1954  C2  CHO   284     143.187 181.504  40.616  1.00  0.00           C
ATOM   1955  ROH CHO   285     120.437  42.054  54.716  1.00  0.00            
ATOM   1956  R1  CHO   285     120.737  40.754  52.166  1.00  0.00            
ATOM   1957  R2  CHO   285     122.737  38.904  51.666  1.00  0.00            
ATOM   1958  R3  CHO   285     120.637  37.354  50.916  1.00  0.00            
ATOM   1959  R4  CHO   285     122.937  36.354  49.366  1.00  0.00            
ATOM   1960  R5  CHO   285     120.987  37.004  48.566  1.00  0.00            
ATOM   1961  C1  CHO   285     121.087  33.454  47.266  1.00  0.00           C
ATOM   1962  C2  CHO   285     118.137  31.854  44.966  1.00  0.00           C
ATOM   1963  ROH CHO   286     220.137 146.304  21.416  1.00  0.00            
ATOM   1964  R1  CHO   286     219.437 145.154  23.916  1.00  0.00            
ATOM   1965  R2  CHO   286     220.587 145.954  26.316  1.00  0.00            
ATOM   1966  R3  CHO   286     217.987 146.304  27.066  1.00  0.00            
ATOM   1967  R4  CHO   286     219.487 145.954  29.566  1.00  0.00            
ATOM   1968  R5  CHO   286     217.687 144.854  28.916  1.00  0.00            
ATOM   1969  C1  CHO   286     216.387 146.304  32.166  1.00  0.00           C
ATOM   1970  C2  CHO   286     218.887 146.454  34.866  1.00  0.00           C
ATOM   1971  ROH CHO   287     130.987 186.054  39.966  1.00  0.00            
ATOM   1972  R1  CHO   287     130.387 184.604  42.316  1.00  0.00            
ATOM   1973  R2  CHO   287     131.387 185.354  44.816  1.00  0.00            
ATOM   1974  R3  CHO   287     128.737 185.354  45.516  1.00  0.00            
ATOM   1975  R4  CHO   287     130.187 184.604  47.966  1.00  0.00            
ATOM   1976  R5  CHO   287     128.537 183.504  47.066  1.00  0.00            
ATOM   1977  C1  CHO   287     127.037 184.204  50.466  1.00  0.00           C
ATOM   1978  C2  CHO   287     125.737 182.754  52.766  1.00  0.00           C
ATOM   1979  ROH CHO   288     180.087  28.854  33.816  1.00  0.00            
ATOM   1980  R1  CHO   288     179.387  29.654  36.416  1.00  0.00            
ATOM   1981  R2  CHO   288     177.337  28.454  37.816  1.00  0.00            
ATOM   1982  R3  CHO   288     179.237  28.104  39.716  1.00  0.00            
ATOM   1983  R4  CHO   288     176.737  27.504  41.116  1.00  0.00            
ATOM   1984  R5  CHO   288     178.287  28.904  41.716  1.00  0.00            
ATOM   1985  C1  CHO   288     178.237  26.604  44.766  1.00  0.00           C
ATOM   1986  C2  CHO   288     179.937  27.404  48.716  1.00  0.00           C
ATOM   1987  ROH CHO   289      97.437 128.904  38.216  1.00  0.00            
ATOM   1988  R1  CHO   289      97.287 129.754  35.516  1.00  0.00            
ATOM   1989  R2  CHO   289      98.787 128.604  33.516  1.00  0.00            
ATOM   1990  R3  CHO   289      96.387 128.204  32.366  1.00  0.00            
ATOM   1991  R4  CHO   289      98.287 128.154  30.116  1.00  0.00            
ATOM   1992  R5  CHO   289      96.487 129.404  30.266  1.00  0.00            
ATOM   1993  C1  CHO   289      95.737 127.454  27.066  1.00  0.00           C
ATOM   1994  C2  CHO   289      92.887 127.054  24.516  1.00  0.00           C
ATOM   1995  ROH CHO   290     192.687 102.354  24.266  1.00  0.00            
ATOM   1996  R1  CHO   290     191.837 103.704  26.616  1.00  0.00            
ATOM   1997  R2  CHO   290     189.637 102.854  28.066  1.00  0.00            
ATOM   1998  R3  CHO   290     191.437 102.904  30.116  1.00  0.00            
ATOM   1999  R4  CHO   290     188.837 103.304  31.416  1.00  0.00            
ATOM   2000  R5  CHO   290     190.637 104.554  31.616  1.00  0.00            
ATOM   2001  C1  CHO   290     190.087 103.604  35.266  1.00  0.00           C
ATOM   2002  C2  CHO   290     188.987 103.504  39.666  1.00  0.00           C
ATOM   2003  ROH CHO   291      46.287  87.354  40.316  1.00  0.00            
ATOM   2004  R1  CHO   291      47.687  87.904  37.916  1.00  0.00            
ATOM   2005  R2  CHO   291      48.087  85.954  35.966  1.00  0.00            
ATOM   2006  R3  CHO   291      46.987  87.854  34.366  1.00  0.00            
ATOM   2007  R4  CHO   291      47.687  85.654  32.566  1.00  0.00            
ATOM   2008  R5  CHO   291      48.237  87.704  32.316  1.00  0.00            
ATOM   2009  C1  CHO   291      46.387  87.204  29.066  1.00  0.00           C
ATOM   2010  C2  CHO   291      47.187  88.654  25.516  1.00  0.00           C
ATOM   2011  ROH CHO   292     225.087  52.904  55.666  1.00  0.00            
ATOM   2012  R1  CHO   292     225.237  53.704  52.966  1.00  0.00            
ATOM   2013  R2  CHO   292     227.137  52.754  51.216  1.00  0.00            
ATOM   2014  R3  CHO   292     224.937  52.104  49.716  1.00  0.00            
ATOM   2015  R4  CHO   292     227.087  52.504  47.766  1.00  0.00            
ATOM   2016  R5  CHO   292     225.137  53.454  47.766  1.00  0.00            
ATOM   2017  C1  CHO   292     225.037  51.754  44.366  1.00  0.00           C
ATOM   2018  C2  CHO   292     223.937  49.604  41.116  1.00  0.00           C
ATOM   2019  ROH CHO   293     123.737  25.804  39.716  1.00  0.00            
ATOM   2020  R1  CHO   293     122.137  26.754  37.616  1.00  0.00            
ATOM   2021  R2  CHO   293     121.787  25.404  35.216  1.00  0.00            
ATOM   2022  R3  CHO   293     119.187  25.654  35.816  1.00  0.00            
ATOM   2023  R4  CHO   293     119.237  25.354  32.916  1.00  0.00            
ATOM   2024  R5  CHO   293     118.287  26.954  34.016  1.00  0.00            
ATOM   2025  C1  CHO   293     115.287  25.504  32.116  1.00  0.00           C
ATOM   2026  C2  CHO   293     114.737  25.354  28.816  1.00  0.00           C
ATOM   2027  ROH CHO   294     118.037 208.504  65.416  1.00  0.00            
ATOM   2028  R1  CHO   294     117.487 210.054  63.116  1.00  0.00            
ATOM   2029  R2  CHO   294     119.287 210.204  61.016  1.00  0.00            
ATOM   2030  R3  CHO   294     117.187 209.404  59.516  1.00  0.00            
ATOM   2031  R4  CHO   294     118.937 210.754  57.616  1.00  0.00            
ATOM   2032  R5  CHO   294     116.787 211.204  57.966  1.00  0.00            
ATOM   2033  C1  CHO   294     116.687 210.354  54.266  1.00  0.00           C
ATOM   2034  C2  CHO   294     117.387 208.454  50.216  1.00  0.00           C
ATOM   2035  ROH CHO   295      15.387 129.154  24.666  1.00  0.00            
ATOM   2036  R1  CHO   295      14.237 129.004  27.266  1.00  0.00            
ATOM   2037  R2  CHO   295      13.737 126.654  28.566  1.00  0.00            
ATOM   2038  R3  CHO   295      15.187 127.804  30.516  1.00  0.00            
ATOM   2039  R4  CHO   295      13.887 125.504  31.816  1.00  0.00            
ATOM   2040  R5  CHO   295      13.837 127.604  32.466  1.00  0.00            
ATOM   2041  C1  CHO   295      15.387 125.954  35.566  1.00  0.00           C
ATOM   2042  C2  CHO   295      16.237 124.654  38.016  1.00  0.00           C
ATOM   2043  ROH CHO   296     142.787 152.654  61.416  1.00  0.00            
ATOM   2044  R1  CHO   296     142.537 151.904  58.716  1.00  0.00            
ATOM   2045  R2  CHO   296     140.287 152.304  57.216  1.00  0.00            
ATOM   2046  R3  CHO   296     141.987 153.554  55.516  1.00  0.00            
ATOM   2047  R4  CHO   296     139.637 153.004  53.866  1.00  0.00            
ATOM   2048  R5  CHO   296     141.687 152.454  53.416  1.00  0.00            
ATOM   2049  C1  CHO   296     140.887 154.604  50.366  1.00  0.00           C
ATOM   2050  C2  CHO   296     140.937 156.004  46.216  1.00  0.00           C
ATOM   2051  ROH CHO   297     120.337 171.854  61.016  1.00  0.00            
ATOM   2052  R1  CHO   297     119.437 173.654  59.016  1.00  0.00            
ATOM   2053  R2  CHO   297     118.137 172.854  56.716  1.00  0.00            
ATOM   2054  R3  CHO   297     116.287 174.604  57.566  1.00  0.00            
ATOM   2055  R4  CHO   297     115.837 174.354  54.666  1.00  0.00            
ATOM   2056  R5  CHO   297     116.137 176.204  55.766  1.00  0.00            
ATOM   2057  C1  CHO   297     112.737 176.954  54.216  1.00  0.00           C
ATOM   2058  C2  CHO   297     110.437 177.054  50.416  1.00  0.00           C
ATOM   2059  ROH CHO   298      41.437  72.104  39.216  1.00  0.00            
ATOM   2060  R1  CHO   298      42.487  71.704  36.616  1.00  0.00            
ATOM   2061  R2  CHO   298      41.587  69.754  34.916  1.00  0.00            
ATOM   2062  R3  CHO   298      41.287  71.854  33.216  1.00  0.00            
ATOM   2063  R4  CHO   298      40.887  69.454  31.566  1.00  0.00            
ATOM   2064  R5  CHO   298      42.287  71.104  31.166  1.00  0.00            
ATOM   2065  C1  CHO   298      40.187  71.254  27.966  1.00  0.00           C
ATOM   2066  C2  CHO   298      41.487  72.254  23.516  1.00  0.00           C
ATOM   2067  ROH CHO   299      50.987  74.454  26.116  1.00  0.00            
ATOM   2068  R1  CHO   299      52.187  73.204  28.366  1.00  0.00            
ATOM   2069  R2  CHO   299      51.287  73.504  30.916  1.00  0.00            
ATOM   2070  R3  CHO   299      51.137  70.804  30.916  1.00  0.00            
ATOM   2071  R4  CHO   299      52.137  71.454  33.566  1.00  0.00            
ATOM   2072  R5  CHO   299      53.037  70.104  32.166  1.00  0.00            
ATOM   2073  C1  CHO   299      52.487  67.754  35.116  1.00  0.00           C
ATOM   2074  C2  CHO   299      54.837  66.704  36.916  1.00  0.00           C
ATOM   2075  ROH CHO   300     210.337 212.554  47.166  1.00  0.00            
ATOM   2076  R1  CHO   300     211.037 214.004  49.516  1.00  0.00            
ATOM   2077  R2  CHO   300     210.387 216.654  49.916  1.00  0.00            
ATOM   2078  R3  CHO   300     209.237 215.704  52.166  1.00  0.00            
ATOM   2079  R4  CHO   300     209.637 218.554  52.666  1.00  0.00            
ATOM   2080  R5  CHO   300     210.287 216.954  53.966  1.00  0.00            
ATOM   2081  C1  CHO   300     208.087 218.804  56.416  1.00  0.00           C
ATOM   2082  C2  CHO   300     211.087 218.804  58.866  1.00  0.00           C
ATOM   2083  ROH CHO   301      20.387  67.954  41.766  1.00  0.00            
ATOM   2084  R1  CHO   301      21.287  67.404  44.416  1.00  0.00            
ATOM   2085  R2  CHO   301      21.387  69.354  46.366  1.00  0.00            
ATOM   2086  R3  CHO   301      19.887  67.604  47.716  1.00  0.00            
ATOM   2087  R4  CHO   301      21.237  69.204  49.816  1.00  0.00            
ATOM   2088  R5  CHO   301      21.237  67.004  49.616  1.00  0.00            
ATOM   2089  C1  CHO   301      19.687  67.404  53.116  1.00  0.00           C
ATOM   2090  C2  CHO   301      20.337  68.904  57.816  1.00  0.00           C
ATOM   2091  ROH CHO   302     205.737 125.204  35.266  1.00  0.00            
ATOM   2092  R1  CHO   302     206.837 125.554  32.666  1.00  0.00            
ATOM   2093  R2  CHO   302     205.687 127.154  30.766  1.00  0.00            
ATOM   2094  R3  CHO   302     208.137 128.304  30.666  1.00  0.00            
ATOM   2095  R4  CHO   302     206.987 128.854  28.066  1.00  0.00            
ATOM   2096  R5  CHO   302     208.887 127.904  28.416  1.00  0.00            
ATOM   2097  C1  CHO   302     210.087 130.904  26.416  1.00  0.00           C
ATOM   2098  C2  CHO   302     210.137 131.804  22.866  1.00  0.00           C
ATOM   2099  ROH CHO   303      11.937 133.804  25.166  1.00  0.00            
ATOM   2100  R1  CHO   303      13.237 133.854  27.666  1.00  0.00            
ATOM   2101  R2  CHO   303      11.987 134.554  30.016  1.00  0.00            
ATOM   2102  R3  CHO   303      12.937 132.154  30.866  1.00  0.00            
ATOM   2103  R4  CHO   303      11.887 133.454  33.266  1.00  0.00            
ATOM   2104  R5  CHO   303      13.887 132.654  33.016  1.00  0.00            
ATOM   2105  C1  CHO   303      12.737 130.554  36.016  1.00  0.00           C
ATOM   2106  C2  CHO   303      13.487 129.504  39.966  1.00  0.00           C
ATOM   2107  ROH CHO   304      11.237 102.204  22.516  1.00  0.00            
ATOM   2108  R1  CHO   304      11.137 102.154  25.316  1.00  0.00            
ATOM   2109  R2  CHO   304       9.837 100.154  26.716  1.00  0.00            
ATOM   2110  R3  CHO   304      12.237  99.954  27.966  1.00  0.00            
ATOM   2111  R4  CHO   304      10.337  98.554  29.766  1.00  0.00            
ATOM   2112  R5  CHO   304      11.737 100.154  30.316  1.00  0.00            
ATOM   2113  C1  CHO   304      12.887  97.404  32.666  1.00  0.00           C
ATOM   2114  C2  CHO   304      14.187  98.804  36.116  1.00  0.00           C
ATOM   2115  ROH CHO   305      14.737  29.304  47.466  1.00  0.00            
ATOM   2116  R1  CHO   305      15.837  29.254  50.066  1.00  0.00            
ATOM   2117  R2  CHO   305      14.287  29.304  52.316  1.00  0.00            
ATOM   2118  R3  CHO   305      15.687  27.054  52.966  1.00  0.00            
ATOM   2119  R4  CHO   305      14.137  27.654  55.366  1.00  0.00            
ATOM   2120  R5  CHO   305      16.287  27.354  55.266  1.00  0.00            
ATOM   2121  C1  CHO   305      15.337  24.554  57.716  1.00  0.00           C
ATOM   2122  C2  CHO   305      15.287  24.854  61.466  1.00  0.00           C
ATOM   2123  ROH CHO   306     209.287 157.854  45.016  1.00  0.00            
ATOM   2124  R1  CHO   306     211.537 158.354  46.666  1.00  0.00            
ATOM   2125  R2  CHO   306     212.587 156.454  48.366  1.00  0.00            
ATOM   2126  R3  CHO   306     214.887 156.954  47.066  1.00  0.00            
ATOM   2127  R4  CHO   306     215.737 156.204  49.766  1.00  0.00            
ATOM   2128  R5  CHO   306     216.287 158.004  48.666  1.00  0.00            
ATOM   2129  C1  CHO   306     219.737 156.554  49.316  1.00  0.00           C
ATOM   2130  C2  CHO   306     220.887 158.354  52.816  1.00  0.00           C
ATOM   2131  ROH CHO   307     141.087 156.754  33.066  1.00  0.00            
ATOM   2132  R1  CHO   307     140.287 155.954  35.666  1.00  0.00            
ATOM   2133  R2  CHO   307     141.537 156.954  37.966  1.00  0.00            
ATOM   2134  R3  CHO   307     138.987 157.604  38.666  1.00  0.00            
ATOM   2135  R4  CHO   307     140.237 156.754  41.166  1.00  0.00            
ATOM   2136  R5  CHO   307     138.387 155.954  40.316  1.00  0.00            
ATOM   2137  C1  CHO   307     137.087 157.254  43.666  1.00  0.00           C
ATOM   2138  C2  CHO   307     135.487 158.754  47.016  1.00  0.00           C
ATOM   2139  ROH CHO   308     167.087 167.754  42.366  1.00  0.00            
ATOM   2140  R1  CHO   308     165.537 166.904  40.166  1.00  0.00            
ATOM   2141  R2  CHO   308     165.037 168.554  38.016  1.00  0.00            
ATOM   2142  R3  CHO   308     166.037 166.404  36.616  1.00  0.00            
ATOM   2143  R4  CHO   308     165.287 168.354  34.566  1.00  0.00            
ATOM   2144  R5  CHO   308     164.637 166.304  34.666  1.00  0.00            
ATOM   2145  C1  CHO   308     166.337 166.254  31.266  1.00  0.00           C
ATOM   2146  C2  CHO   308     166.637 163.554  28.816  1.00  0.00           C
ATOM   2147  ROH CHO   309     218.187 100.204  56.616  1.00  0.00            
ATOM   2148  R1  CHO   309     217.537 101.454  54.166  1.00  0.00            
ATOM   2149  R2  CHO   309     218.687 100.704  51.766  1.00  0.00            
ATOM   2150  R3  CHO   309     216.137 100.454  50.966  1.00  0.00            
ATOM   2151  R4  CHO   309     217.637 100.804  48.466  1.00  0.00            
ATOM   2152  R5  CHO   309     215.937 101.954  49.116  1.00  0.00            
ATOM   2153  C1  CHO   309     214.637 100.604  45.766  1.00  0.00           C
ATOM   2154  C2  CHO   309     213.487  99.904  42.516  1.00  0.00           C
ATOM   2155  ROH CHO   310     171.587  87.054  57.066  1.00  0.00            
ATOM   2156  R1  CHO   310     169.837  88.054  55.066  1.00  0.00            
ATOM   2157  R2  CHO   310     169.337  86.754  52.716  1.00  0.00            
ATOM   2158  R3  CHO   310     166.737  86.954  53.466  1.00  0.00            
ATOM   2159  R4  CHO   310     166.637  86.654  50.566  1.00  0.00            
ATOM   2160  R5  CHO   310     165.687  88.254  51.716  1.00  0.00            
ATOM   2161  C1  CHO   310     162.587  86.804  50.066  1.00  0.00           C
ATOM   2162  C2  CHO   310     160.987  84.454  48.466  1.00  0.00           C
ATOM   2163  ROH CHO   311      49.587 133.504  53.016  1.00  0.00            
ATOM   2164  R1  CHO   311      46.937 132.654  52.516  1.00  0.00            
ATOM   2165  R2  CHO   311      45.087 134.254  51.266  1.00  0.00            
ATOM   2166  R3  CHO   311      44.787 132.104  49.616  1.00  0.00            
ATOM   2167  R4  CHO   311      42.937 134.104  48.566  1.00  0.00            
ATOM   2168  R5  CHO   311      42.487 132.054  49.116  1.00  0.00            
ATOM   2169  C1  CHO   311      41.437 132.004  45.466  1.00  0.00           C
ATOM   2170  C2  CHO   311      37.087 132.304  45.016  1.00  0.00           C
ATOM   2171  ROH CHO   312      26.187 114.754  21.866  1.00  0.00            
ATOM   2172  R1  CHO   312      26.787 114.954  24.616  1.00  0.00            
ATOM   2173  R2  CHO   312      27.887 112.904  26.066  1.00  0.00            
ATOM   2174  R3  CHO   312      29.787 114.704  26.666  1.00  0.00            
ATOM   2175  R4  CHO   312      29.987 112.704  28.766  1.00  0.00            
ATOM   2176  R5  CHO   312      29.787 114.854  29.066  1.00  0.00            
ATOM   2177  C1  CHO   312      33.037 114.304  30.916  1.00  0.00           C
ATOM   2178  C2  CHO   312      32.437 115.754  34.366  1.00  0.00           C
ATOM   2179  ROH CHO   313     185.037 144.754  41.866  1.00  0.00            
ATOM   2180  R1  CHO   313     185.687 143.904  39.216  1.00  0.00            
ATOM   2181  R2  CHO   313     184.487 141.754  38.016  1.00  0.00            
ATOM   2182  R3  CHO   313     183.987 143.554  36.066  1.00  0.00            
ATOM   2183  R4  CHO   313     183.187 140.954  34.916  1.00  0.00            
ATOM   2184  R5  CHO   313     184.537 142.404  34.016  1.00  0.00            
ATOM   2185  C1  CHO   313     181.937 142.254  31.266  1.00  0.00           C
ATOM   2186  C2  CHO   313     183.987 144.054  28.516  1.00  0.00           C
ATOM   2187  ROH CHO   314       8.837  85.454  36.366  1.00  0.00            
ATOM   2188  R1  CHO   314      10.137  86.704  34.166  1.00  0.00            
ATOM   2189  R2  CHO   314      10.037  85.654  31.566  1.00  0.00            
ATOM   2190  R3  CHO   314       9.187  88.154  30.966  1.00  0.00            
ATOM   2191  R4  CHO   314       9.987  87.004  28.416  1.00  0.00            
ATOM   2192  R5  CHO   314      10.687  88.904  29.266  1.00  0.00            
ATOM   2193  C1  CHO   314       9.187  90.154  25.966  1.00  0.00           C
ATOM   2194  C2  CHO   314       7.937  90.454  22.866  1.00  0.00           C
ATOM   2195  ROH CHO   315     134.237  37.004  31.766  1.00  0.00            
ATOM   2196  R1  CHO   315     131.587  36.204  32.466  1.00  0.00            
ATOM   2197  R2  CHO   315     129.337  37.304  31.216  1.00  0.00            
ATOM   2198  R3  CHO   315     128.737  34.704  30.716  1.00  0.00            
ATOM   2199  R4  CHO   315     126.337  36.154  29.966  1.00  0.00            
ATOM   2200  R5  CHO   315     126.437  34.504  31.316  1.00  0.00            
ATOM   2201  C1  CHO   315     124.037  33.054  28.766  1.00  0.00           C
ATOM   2202  C2  CHO   315     121.537  34.504  26.816  1.00  0.00           C
ATOM   2203  ROH CHO   316      82.387 209.954  44.316  1.00  0.00            
ATOM   2204  R1  CHO   316      83.037 210.204  47.066  1.00  0.00            
ATOM   2205  R2  CHO   316      81.387 209.304  49.066  1.00  0.00            
ATOM   2206  R3  CHO   316      83.587 207.904  49.816  1.00  0.00            
ATOM   2207  R4  CHO   316      81.487 207.054  51.666  1.00  0.00            
ATOM   2208  R5  CHO   316      83.437 207.804  52.216  1.00  0.00            
ATOM   2209  C1  CHO   316      83.587 204.404  53.916  1.00  0.00           C
ATOM   2210  C2  CHO   316      85.137 204.004  57.516  1.00  0.00           C
ATOM   2211  ROH CHO   317       4.587 173.154  23.216  1.00  0.00            
ATOM   2212  R1  CHO   317       6.587 173.604  25.166  1.00  0.00            
ATOM   2213  R2  CHO   317       9.287 173.854  24.516  1.00  0.00            
ATOM   2214  R3  CHO   317       9.087 176.204  25.866  1.00  0.00            
ATOM   2215  R4  CHO   317      11.937 175.754  25.566  1.00  0.00            
ATOM   2216  R5  CHO   317      10.887 176.154  27.416  1.00  0.00            
ATOM   2217  C1  CHO   317      13.337 179.054  27.466  1.00  0.00           C
ATOM   2218  C2  CHO   317      14.537 180.754  25.516  1.00  0.00           C
ATOM   2219  ROH CHO   318      34.037 129.354  41.466  1.00  0.00            
ATOM   2220  R1  CHO   318      33.037 129.204  44.116  1.00  0.00            
ATOM   2221  R2  CHO   318      33.137 126.854  45.616  1.00  0.00            
ATOM   2222  R3  CHO   318      34.437 128.404  47.416  1.00  0.00            
ATOM   2223  R4  CHO   318      33.587 126.054  48.916  1.00  0.00            
ATOM   2224  R5  CHO   318      33.187 128.154  49.466  1.00  0.00            
ATOM   2225  C1  CHO   318      35.087 127.054  52.566  1.00  0.00           C
ATOM   2226  C2  CHO   318      37.487 127.854  55.366  1.00  0.00           C
ATOM   2227  ROH CHO   319      64.837 170.904  33.966  1.00  0.00            
ATOM   2228  R1  CHO   319      64.387 169.004  36.016  1.00  0.00            
ATOM   2229  R2  CHO   319      64.487 169.704  38.716  1.00  0.00            
ATOM   2230  R3  CHO   319      61.987 168.654  38.766  1.00  0.00            
ATOM   2231  R4  CHO   319      62.337 169.954  41.366  1.00  0.00            
ATOM   2232  R5  CHO   319      61.737 167.854  41.016  1.00  0.00            
ATOM   2233  C1  CHO   319      58.737 169.104  43.016  1.00  0.00           C
ATOM   2234  C2  CHO   319      57.987 171.104  46.016  1.00  0.00           C
ATOM   2235  ROH CHO   320     157.837 202.204  54.266  1.00  0.00            
ATOM   2236  R1  CHO   320     160.037 202.304  56.016  1.00  0.00            
ATOM   2237  R2  CHO   320     160.687 204.554  57.466  1.00  0.00            
ATOM   2238  R3  CHO   320     160.537 202.854  59.616  1.00  0.00            
ATOM   2239  R4  CHO   320     162.237 205.054  60.516  1.00  0.00            
ATOM   2240  R5  CHO   320     162.737 202.954  60.566  1.00  0.00            
ATOM   2241  C1  CHO   320     163.037 203.754  64.266  1.00  0.00           C
ATOM   2242  C2  CHO   320     162.487 205.504  68.016  1.00  0.00           C
ATOM   2243  ROH CHO   321     173.537  46.654  30.866  1.00  0.00            
ATOM   2244  R1  CHO   321     174.987  47.904  32.966  1.00  0.00            
ATOM   2245  R2  CHO   321     173.737  48.654  35.366  1.00  0.00            
ATOM   2246  R3  CHO   321     175.687  47.104  36.466  1.00  0.00            
ATOM   2247  R4  CHO   321     174.987  49.004  38.566  1.00  0.00            
ATOM   2248  R5  CHO   321     176.987  48.654  37.766  1.00  0.00            
ATOM   2249  C1  CHO   321     177.587  47.854  41.466  1.00  0.00           C
ATOM   2250  C2  CHO   321     181.237  45.154  42.366  1.00  0.00           C
ATOM   2251  ROH CHO   322      71.787  48.004  25.616  1.00  0.00            
ATOM   2252  R1  CHO   322      72.087  48.054  28.416  1.00  0.00            
ATOM   2253  R2  CHO   322      74.187  49.304  29.666  1.00  0.00            
ATOM   2254  R3  CHO   322      72.187  50.554  31.066  1.00  0.00            
ATOM   2255  R4  CHO   322      74.637  51.354  32.416  1.00  0.00            
ATOM   2256  R5  CHO   322      72.887  50.454  33.316  1.00  0.00            
ATOM   2257  C1  CHO   322      73.037  53.704  35.316  1.00  0.00           C
ATOM   2258  C2  CHO   322      73.737  52.354  38.666  1.00  0.00           C
ATOM   2259  ROH CHO   323     219.687  56.204  30.016  1.00  0.00            
ATOM   2260  R1  CHO   323     219.987  54.754  32.416  1.00  0.00            
ATOM   2261  R2  CHO   323     217.937  53.354  33.566  1.00  0.00            
ATOM   2262  R3  CHO   323     219.687  51.304  33.466  1.00  0.00            
ATOM   2263  R4  CHO   323     217.487  50.304  35.116  1.00  0.00            
ATOM   2264  R5  CHO   323     219.587  50.304  35.666  1.00  0.00            
ATOM   2265  C1  CHO   323     218.837  46.604  35.916  1.00  0.00           C
ATOM   2266  C2  CHO   323     220.637  44.354  38.066  1.00  0.00           C
ATOM   2267  ROH CHO   324     145.237 127.504  45.266  1.00  0.00            
ATOM   2268  R1  CHO   324     146.037 129.804  43.816  1.00  0.00            
ATOM   2269  R2  CHO   324     147.187 129.704  41.316  1.00  0.00            
ATOM   2270  R3  CHO   324     145.187 131.404  40.666  1.00  0.00            
ATOM   2271  R4  CHO   324     146.987 131.404  38.316  1.00  0.00            
ATOM   2272  R5  CHO   324     146.287 133.154  39.466  1.00  0.00            
ATOM   2273  C1  CHO   324     144.987 134.054  35.966  1.00  0.00           C
ATOM   2274  C2  CHO   324     145.337 134.804  31.716  1.00  0.00           C
ATOM   2275  ROH CHO   325     219.587  70.854  37.116  1.00  0.00            
ATOM   2276  R1  CHO   325     220.887  70.354  34.666  1.00  0.00            
ATOM   2277  R2  CHO   325     220.987  67.854  33.516  1.00  0.00            
ATOM   2278  R3  CHO   325     219.937  69.154  31.366  1.00  0.00            
ATOM   2279  R4  CHO   325     220.787  66.554  30.316  1.00  0.00            
ATOM   2280  R5  CHO   325     221.337  68.504  29.516  1.00  0.00            
ATOM   2281  C1  CHO   325     219.687  67.004  26.466  1.00  0.00           C
ATOM   2282  C2  CHO   325     217.987  64.404  23.466  1.00  0.00           C
ATOM   2283  ROH CHO   326      40.487  30.104  26.016  1.00  0.00            
ATOM   2284  R1  CHO   326      41.237  31.054  28.616  1.00  0.00            
ATOM   2285  R2  CHO   326      39.487  31.054  30.716  1.00  0.00            
ATOM   2286  R3  CHO   326      41.437  29.604  31.966  1.00  0.00            
ATOM   2287  R4  CHO   326      40.087  31.054  34.116  1.00  0.00            
ATOM   2288  R5  CHO   326      42.237  31.054  33.666  1.00  0.00            
ATOM   2289  C1  CHO   326      42.337  29.704  37.266  1.00  0.00           C
ATOM   2290  C2  CHO   326      40.187  29.254  40.516  1.00  0.00           C
ATOM   2291  ROH CHO   327     224.837 125.854  24.316  1.00  0.00            
ATOM   2292  R1  CHO   327     224.587 127.304  26.766  1.00  0.00            
ATOM   2293  R2  CHO   327     223.587 126.154  29.066  1.00  0.00            
ATOM   2294  R3  CHO   327     225.937 127.054  30.116  1.00  0.00            
ATOM   2295  R4  CHO   327     224.187 126.554  32.416  1.00  0.00            
ATOM   2296  R5  CHO   327     225.237 128.454  31.966  1.00  0.00            
ATOM   2297  C1  CHO   327     226.737 127.704  35.416  1.00  0.00           C
ATOM   2298  C2  CHO   327     229.287 129.504  38.316  1.00  0.00           C
ATOM   2299  ROH CHO   328      81.437 115.854  23.816  1.00  0.00            
ATOM   2300  R1  CHO   328      81.637 113.854  25.816  1.00  0.00            
ATOM   2301  R2  CHO   328      83.937 112.354  26.216  1.00  0.00            
ATOM   2302  R3  CHO   328      83.687 113.254  28.766  1.00  0.00            
ATOM   2303  R4  CHO   328      84.687 110.554  29.066  1.00  0.00            
ATOM   2304  R5  CHO   328      82.937 111.354  30.016  1.00  0.00            
ATOM   2305  C1  CHO   328      84.937 110.304  33.066  1.00  0.00           C
ATOM   2306  C2  CHO   328      87.837 110.804  36.166  1.00  0.00           C
ATOM   2307  ROH CHO   329      16.337  20.054  42.616  1.00  0.00            
ATOM   2308  R1  CHO   329      16.237  21.754  40.366  1.00  0.00            
ATOM   2309  R2  CHO   329      18.037  21.504  38.216  1.00  0.00            
ATOM   2310  R3  CHO   329      15.737  21.354  36.766  1.00  0.00            
ATOM   2311  R4  CHO   329      17.687  22.604  34.966  1.00  0.00            
ATOM   2312  R5  CHO   329      15.737  23.404  35.516  1.00  0.00            
ATOM   2313  C1  CHO   329      15.337  23.154  31.716  1.00  0.00           C
ATOM   2314  C2  CHO   329      15.437  23.204  28.116  1.00  0.00           C
ATOM   2315  ROH CHO   330       6.687 142.704  35.116  1.00  0.00            
ATOM   2316  R1  CHO   330       5.687 142.704  32.466  1.00  0.00            
ATOM   2317  R2  CHO   330       6.437 144.604  30.616  1.00  0.00            
ATOM   2318  R3  CHO   330       7.087 142.454  29.116  1.00  0.00            
ATOM   2319  R4  CHO   330       6.987 144.654  27.216  1.00  0.00            
ATOM   2320  R5  CHO   330       5.887 142.754  27.066  1.00  0.00            
ATOM   2321  C1  CHO   330       7.837 142.604  23.816  1.00  0.00           C
ATOM   2322  C2  CHO   330       7.687 142.554  21.066  1.00  0.00           C
ATOM   2323  ROH CHO   331     202.487  46.104  47.566  1.00  0.00            
ATOM   2324  R1  CHO   331     203.537  47.804  49.566  1.00  0.00            
ATOM   2325  R2  CHO   331     202.437  47.954  52.066  1.00  0.00            
ATOM   2326  R3  CHO   331     204.987  47.404  52.866  1.00  0.00            
ATOM   2327  R4  CHO   331     203.637  48.204  55.316  1.00  0.00            
ATOM   2328  R5  CHO   331     205.487  49.004  54.516  1.00  0.00            
ATOM   2329  C1  CHO   331     206.687  47.804  57.966  1.00  0.00           C
ATOM   2330  C2  CHO   331     207.887  50.854  60.666  1.00  0.00           C
ATOM   2331  ROH CHO   332     135.987 224.304  38.716  1.00  0.00            
ATOM   2332  R1  CHO   332     138.737 224.504  38.066  1.00  0.00            
ATOM   2333  R2  CHO   332     140.687 222.904  39.166  1.00  0.00            
ATOM   2334  R3  CHO   332     141.237 222.354  36.566  1.00  0.00            
ATOM   2335  R4  CHO   332     143.737 221.804  38.066  1.00  0.00            
ATOM   2336  R5  CHO   332     143.537 223.104  36.316  1.00  0.00            
ATOM   2337  C1  CHO   332     146.087 220.654  34.966  1.00  0.00           C
ATOM   2338  C2  CHO   332     149.837 220.004  34.066  1.00  0.00           C
ATOM   2339  ROH CHO   333       5.937 110.904  53.316  1.00  0.00            
ATOM   2340  R1  CHO   333       6.737 112.004  50.816  1.00  0.00            
ATOM   2341  R2  CHO   333       8.837 111.004  49.366  1.00  0.00            
ATOM   2342  R3  CHO   333       6.987 110.804  47.366  1.00  0.00            
ATOM   2343  R4  CHO   333       9.587 110.854  45.966  1.00  0.00            
ATOM   2344  R5  CHO   333       7.887 112.154  45.616  1.00  0.00            
ATOM   2345  C1  CHO   333       8.237 110.554  42.166  1.00  0.00           C
ATOM   2346  C2  CHO   333       9.487 111.004  38.016  1.00  0.00           C
ATOM   2347  ROH CHO   334     158.037  94.404  47.266  1.00  0.00            
ATOM   2348  R1  CHO   334     157.937  95.554  49.866  1.00  0.00            
ATOM   2349  R2  CHO   334     155.537  96.304  51.066  1.00  0.00            
ATOM   2350  R3  CHO   334     156.487  94.754  53.116  1.00  0.00            
ATOM   2351  R4  CHO   334     154.887  96.804  54.416  1.00  0.00            
ATOM   2352  R5  CHO   334     156.987  96.304  54.866  1.00  0.00            
ATOM   2353  C1  CHO   334     155.437  95.654  58.266  1.00  0.00           C
ATOM   2354  C2  CHO   334     155.587  97.454  61.716  1.00  0.00           C
ATOM   2355  ROH CHO   335     222.287 107.754  44.716  1.00  0.00            
ATOM   2356  R1  CHO   335     222.937 109.454  46.866  1.00  0.00            
ATOM   2357  R2  CHO   335     221.137 110.104  48.866  1.00  0.00            
ATOM   2358  R3  CHO   335     223.137 109.204  50.516  1.00  0.00            
ATOM   2359  R4  CHO   335     220.887 109.854  52.316  1.00  0.00            
ATOM   2360  R5  CHO   335     222.937 110.604  52.466  1.00  0.00            
ATOM   2361  C1  CHO   335     222.637 108.854  55.816  1.00  0.00           C
ATOM   2362  C2  CHO   335     224.887 108.554  58.616  1.00  0.00           C
ATOM   2363  ROH CHO   336     110.237 171.254  33.116  1.00  0.00            
ATOM   2364  R1  CHO   336     109.487 171.554  35.816  1.00  0.00            
ATOM   2365  R2  CHO   336     109.737 169.554  37.716  1.00  0.00            
ATOM   2366  R3  CHO   336     111.137 171.404  39.066  1.00  0.00            
ATOM   2367  R4  CHO   336     109.837 169.804  41.166  1.00  0.00            
ATOM   2368  R5  CHO   336     109.787 171.954  40.966  1.00  0.00            
ATOM   2369  C1  CHO   336     111.237 171.704  44.466  1.00  0.00           C
ATOM   2370  C2  CHO   336     109.587 170.954  46.316  1.00  0.00           C
ATOM   2371  ROH CHO   337      80.987  10.104  39.416  1.00  0.00            
ATOM   2372  R1  CHO   337      79.587   8.754  37.366  1.00  0.00            
ATOM   2373  R2  CHO   337      77.437   7.154  37.816  1.00  0.00            
ATOM   2374  R3  CHO   337      76.237   8.754  36.016  1.00  0.00            
ATOM   2375  R4  CHO   337      74.937   6.154  35.616  1.00  0.00            
ATOM   2376  R5  CHO   337      75.887   7.404  34.116  1.00  0.00            
ATOM   2377  C1  CHO   337      72.387   7.104  32.616  1.00  0.00           C
ATOM   2378  C2  CHO   337      71.687   4.654  28.916  1.00  0.00           C
ATOM   2379  ROH CHO   338     162.837   5.304  41.166  1.00  0.00            
ATOM   2380  R1  CHO   338     163.887   6.004  43.666  1.00  0.00            
ATOM   2381  R2  CHO   338     164.087   8.604  44.516  1.00  0.00            
ATOM   2382  R3  CHO   338     162.737   7.654  46.666  1.00  0.00            
ATOM   2383  R4  CHO   338     164.687   9.554  47.816  1.00  0.00            
ATOM   2384  R5  CHO   338     164.387   7.454  48.366  1.00  0.00            
ATOM   2385  C1  CHO   338     163.737   9.204  51.716  1.00  0.00           C
ATOM   2386  C2  CHO   338     167.287   9.654  52.716  1.00  0.00           C
ATOM   2387  ROH CHO   339     226.487  67.154  52.466  1.00  0.00            
ATOM   2388  R1  CHO   339     225.887  68.554  50.116  1.00  0.00            
ATOM   2389  R2  CHO   339     227.437  68.354  47.816  1.00  0.00            
ATOM   2390  R3  CHO   339     225.087  67.654  46.666  1.00  0.00            
ATOM   2391  R4  CHO   339     227.037  67.604  44.466  1.00  0.00            
ATOM   2392  R5  CHO   339     225.137  68.704  44.466  1.00  0.00            
ATOM   2393  C1  CHO   339     224.637  66.454  41.416  1.00  0.00           C
ATOM   2394  C2  CHO   339     223.487  65.454  38.266  1.00  0.00           C
ATOM   2395  ROH CHO   340      93.187  14.804  59.366  1.00  0.00            
ATOM   2396  R1  CHO   340      95.137  13.804  57.566  1.00  0.00            
ATOM   2397  R2  CHO   340      94.487  12.804  55.066  1.00  0.00            
ATOM   2398  R3  CHO   340      96.287  14.654  54.166  1.00  0.00            
ATOM   2399  R4  CHO   340      95.537  13.154  51.766  1.00  0.00            
ATOM   2400  R5  CHO   340      97.537  13.504  52.516  1.00  0.00            
ATOM   2401  C1  CHO   340      97.787  15.104  49.066  1.00  0.00           C
ATOM   2402  C2  CHO   340      97.137  16.254  45.616  1.00  0.00           C
ATOM   2403  ROH CHO   341      82.087  42.954  44.566  1.00  0.00            
ATOM   2404  R1  CHO   341      83.237  43.304  47.116  1.00  0.00            
ATOM   2405  R2  CHO   341      81.887  44.354  49.266  1.00  0.00            
ATOM   2406  R3  CHO   341      82.637  42.054  50.516  1.00  0.00            
ATOM   2407  R4  CHO   341      81.637  43.754  52.666  1.00  0.00            
ATOM   2408  R5  CHO   341      83.587  42.804  52.566  1.00  0.00            
ATOM   2409  C1  CHO   341      82.237  41.254  55.816  1.00  0.00           C
ATOM   2410  C2  CHO   341      83.387  39.354  59.116  1.00  0.00           C
ATOM   2411  ROH CHO   342     170.037 178.804  35.866  1.00  0.00            
ATOM   2412  R1  CHO   342     171.487 177.104  37.566  1.00  0.00            
ATOM   2413  R2  CHO   342     173.237 178.054  39.466  1.00  0.00            
ATOM   2414  R3  CHO   342     171.737 176.554  41.116  1.00  0.00            
ATOM   2415  R4  CHO   342     174.037 177.404  42.766  1.00  0.00            
ATOM   2416  R5  CHO   342     173.337 175.354  42.466  1.00  0.00            
ATOM   2417  C1  CHO   342     173.087 175.604  46.266  1.00  0.00           C
ATOM   2418  C2  CHO   342     174.937 175.004  49.666  1.00  0.00           C
ATOM   2419  ROH CHO   343      30.737 105.954  22.166  1.00  0.00            
ATOM   2420  R1  CHO   343      30.637 103.704  23.866  1.00  0.00            
ATOM   2421  R2  CHO   343      31.787 103.604  26.366  1.00  0.00            
ATOM   2422  R3  CHO   343      29.287 102.904  27.166  1.00  0.00            
ATOM   2423  R4  CHO   343      31.037 102.154  29.366  1.00  0.00            
ATOM   2424  R5  CHO   343      29.587 100.854  28.366  1.00  0.00            
ATOM   2425  C1  CHO   343      28.237 100.604  31.866  1.00  0.00           C
ATOM   2426  C2  CHO   343      27.287 102.054  35.566  1.00  0.00           C
ATOM   2427  ROH CHO   344      17.137  65.454  43.716  1.00  0.00            
ATOM   2428  R1  CHO   344      15.637  65.154  46.066  1.00  0.00            
ATOM   2429  R2  CHO   344      16.687  64.004  48.366  1.00  0.00            
ATOM   2430  R3  CHO   344      15.787  66.304  49.516  1.00  0.00            
ATOM   2431  R4  CHO   344      16.337  64.504  51.766  1.00  0.00            
ATOM   2432  R5  CHO   344      14.487  65.604  51.366  1.00  0.00            
ATOM   2433  C1  CHO   344      15.337  67.004  54.816  1.00  0.00           C
ATOM   2434  C2  CHO   344      16.037  65.354  58.716  1.00  0.00           C
ATOM   2435  ROH CHO   345     156.087  14.704  51.116  1.00  0.00            
ATOM   2436  R1  CHO   345     157.637  14.204  48.766  1.00  0.00            
ATOM   2437  R2  CHO   345     158.637  11.704  48.166  1.00  0.00            
ATOM   2438  R3  CHO   345     157.337  12.104  45.816  1.00  0.00            
ATOM   2439  R4  CHO   345     159.687  10.504  45.116  1.00  0.00            
ATOM   2440  R5  CHO   345     159.137  12.404  44.216  1.00  0.00            
ATOM   2441  C1  CHO   345     159.087  10.204  41.116  1.00  0.00           C
ATOM   2442  C2  CHO   345     159.087  12.054  37.516  1.00  0.00           C
ATOM   2443  ROH CHO   346     214.137  52.054  43.766  1.00  0.00            
ATOM   2444  R1  CHO   346     215.537  51.554  46.216  1.00  0.00            
ATOM   2445  R2  CHO   346     216.037  53.604  48.016  1.00  0.00            
ATOM   2446  R3  CHO   346     214.787  51.904  49.766  1.00  0.00            
ATOM   2447  R4  CHO   346     215.887  54.004  51.466  1.00  0.00            
ATOM   2448  R5  CHO   346     216.237  51.854  51.666  1.00  0.00            
ATOM   2449  C1  CHO   346     214.687  52.654  55.066  1.00  0.00           C
ATOM   2450  C2  CHO   346     215.987  55.704  57.816  1.00  0.00           C
ATOM   2451  ROH CHO   347     204.137  55.004  38.766  1.00  0.00            
ATOM   2452  R1  CHO   347     204.487  54.304  36.066  1.00  0.00            
ATOM   2453  R2  CHO   347     206.937  54.254  34.816  1.00  0.00            
ATOM   2454  R3  CHO   347     206.287  51.704  34.216  1.00  0.00            
ATOM   2455  R4  CHO   347     207.987  52.554  31.966  1.00  0.00            
ATOM   2456  R5  CHO   347     205.937  51.704  31.866  1.00  0.00            
ATOM   2457  C1  CHO   347     207.887  49.154  29.766  1.00  0.00           C
ATOM   2458  C2  CHO   347     205.837  49.004  26.116  1.00  0.00           C
ATOM   2459  ROH CHO   348      62.437  81.404  38.266  1.00  0.00            
ATOM   2460  R1  CHO   348      62.087  82.204  35.566  1.00  0.00            
ATOM   2461  R2  CHO   348      63.237  80.854  33.466  1.00  0.00            
ATOM   2462  R3  CHO   348      60.637  80.804  32.566  1.00  0.00            
ATOM   2463  R4  CHO   348      62.287  80.854  30.116  1.00  0.00            
ATOM   2464  R5  CHO   348      60.637  82.204  30.616  1.00  0.00            
ATOM   2465  C1  CHO   348      59.337  80.754  27.366  1.00  0.00           C
ATOM   2466  C2  CHO   348      58.437  81.454  23.466  1.00  0.00           C
ATOM   2467  ROH CHO   349     114.237 148.904  57.866  1.00  0.00            
ATOM   2468  R1  CHO   349     113.537 148.354  55.216  1.00  0.00            
ATOM   2469  R2  CHO   349     114.337 149.954  53.066  1.00  0.00            
ATOM   2470  R3  CHO   349     115.287 147.604  52.116  1.00  0.00            
ATOM   2471  R4  CHO   349     115.987 149.604  50.066  1.00  0.00            
ATOM   2472  R5  CHO   349     114.937 147.754  49.716  1.00  0.00            
ATOM   2473  C1  CHO   349     117.887 147.204  47.416  1.00  0.00           C
ATOM   2474  C2  CHO   349     121.737 147.504  45.966  1.00  0.00           C
ATOM   2475  ROH CHO   350     165.987  37.754  44.966  1.00  0.00            
ATOM   2476  R1  CHO   350     166.787  35.404  43.616  1.00  0.00            
ATOM   2477  R2  CHO   350     165.587  34.554  41.266  1.00  0.00            
ATOM   2478  R3  CHO   350     168.137  34.554  40.316  1.00  0.00            
ATOM   2479  R4  CHO   350     166.537  33.854  38.016  1.00  0.00            
ATOM   2480  R5  CHO   350     168.237  32.754  38.766  1.00  0.00            
ATOM   2481  C1  CHO   350     169.437  33.454  35.266  1.00  0.00           C
ATOM   2482  C2  CHO   350     169.837  31.904  31.966  1.00  0.00           C
ATOM   2483  ROH CHO   351      72.637  15.004  44.566  1.00  0.00            
ATOM   2484  R1  CHO   351      72.237  16.854  46.666  1.00  0.00            
ATOM   2485  R2  CHO   351      70.287  16.504  48.566  1.00  0.00            
ATOM   2486  R3  CHO   351      72.337  16.754  50.316  1.00  0.00            
ATOM   2487  R4  CHO   351      70.087  15.954  51.966  1.00  0.00            
ATOM   2488  R5  CHO   351      71.387  17.704  52.266  1.00  0.00            
ATOM   2489  C1  CHO   351      71.887  15.904  55.566  1.00  0.00           C
ATOM   2490  C2  CHO   351      70.237  18.054  59.016  1.00  0.00           C
ATOM   2491  ROH CHO   352     151.687 157.904  65.216  1.00  0.00            
ATOM   2492  R1  CHO   352     150.387 158.454  62.766  1.00  0.00            
ATOM   2493  R2  CHO   352     150.687 160.854  61.416  1.00  0.00            
ATOM   2494  R3  CHO   352     151.437 159.254  59.366  1.00  0.00            
ATOM   2495  R4  CHO   352     151.237 161.904  58.166  1.00  0.00            
ATOM   2496  R5  CHO   352     150.237 160.104  57.516  1.00  0.00            
ATOM   2497  C1  CHO   352     152.237 161.004  54.366  1.00  0.00           C
ATOM   2498  C2  CHO   352     151.937 161.604  50.916  1.00  0.00           C
ATOM   2499  ROH CHO   353     188.537 110.204  54.766  1.00  0.00            
ATOM   2500  R1  CHO   353     189.487 110.554  52.166  1.00  0.00            
ATOM   2501  R2  CHO   353     188.887 108.804  50.116  1.00  0.00            
ATOM   2502  R3  CHO   353     188.087 111.104  48.866  1.00  0.00            
ATOM   2503  R4  CHO   353     189.037 109.354  46.666  1.00  0.00            
ATOM   2504  R5  CHO   353     189.687 111.404  47.116  1.00  0.00            
ATOM   2505  C1  CHO   353     188.387 111.804  43.516  1.00  0.00           C
ATOM   2506  C2  CHO   353     186.587 112.204  39.366  1.00  0.00           C
ATOM   2507  ROH CHO   354     126.187 111.004  58.416  1.00  0.00            
ATOM   2508  R1  CHO   354     124.687 111.354  56.016  1.00  0.00            
ATOM   2509  R2  CHO   354     124.337 109.354  54.166  1.00  0.00            
ATOM   2510  R3  CHO   354     121.687 109.954  54.516  1.00  0.00            
ATOM   2511  R4  CHO   354     121.837 108.854  51.816  1.00  0.00            
ATOM   2512  R5  CHO   354     120.987 110.754  52.416  1.00  0.00            
ATOM   2513  C1  CHO   354     117.937 109.104  50.816  1.00  0.00           C
ATOM   2514  C2  CHO   354     114.537 107.854  49.316  1.00  0.00           C
ATOM   2515  ROH CHO   355     183.037  44.904  49.916  1.00  0.00            
ATOM   2516  R1  CHO   355     182.387  43.204  52.066  1.00  0.00            
ATOM   2517  R2  CHO   355     184.137  41.254  52.966  1.00  0.00            
ATOM   2518  R3  CHO   355     183.787  42.454  55.366  1.00  0.00            
ATOM   2519  R4  CHO   355     185.487  40.154  55.966  1.00  0.00            
ATOM   2520  R5  CHO   355     183.587  40.654  56.916  1.00  0.00            
ATOM   2521  C1  CHO   355     185.937  40.654  59.966  1.00  0.00           C
ATOM   2522  C2  CHO   355     187.737  38.604  63.116  1.00  0.00           C
ATOM   2523  ROH CHO   356     132.987  33.254  48.366  1.00  0.00            
ATOM   2524  R1  CHO   356     131.737  33.254  50.866  1.00  0.00            
ATOM   2525  R2  CHO   356     132.287  31.404  52.866  1.00  0.00            
ATOM   2526  R3  CHO   356     132.787  33.604  54.366  1.00  0.00            
ATOM   2527  R4  CHO   356     131.437  31.754  56.166  1.00  0.00            
ATOM   2528  R5  CHO   356     130.837  33.804  55.766  1.00  0.00            
ATOM   2529  C1  CHO   356     131.387  34.004  59.566  1.00  0.00           C
ATOM   2530  C2  CHO   356     131.037  36.154  62.616  1.00  0.00           C
ATOM   2531  ROH CHO   357      20.187   7.954  29.416  1.00  0.00            
ATOM   2532  R1  CHO   357      19.137   7.454  32.016  1.00  0.00            
ATOM   2533  R2  CHO   357      20.387   5.754  33.816  1.00  0.00            
ATOM   2534  R3  CHO   357      20.187   7.954  35.466  1.00  0.00            
ATOM   2535  R4  CHO   357      21.687   6.004  37.016  1.00  0.00            
ATOM   2536  R5  CHO   357      19.887   7.054  37.666  1.00  0.00            
ATOM   2537  C1  CHO   357      22.287   8.204  40.366  1.00  0.00           C
ATOM   2538  C2  CHO   357      25.487   8.954  41.816  1.00  0.00           C
ATOM   2539  ROH CHO   358     125.587  76.804  29.416  1.00  0.00            
ATOM   2540  R1  CHO   358     125.637  78.754  31.466  1.00  0.00            
ATOM   2541  R2  CHO   358     123.837  78.804  33.516  1.00  0.00            
ATOM   2542  R3  CHO   358     126.037  78.704  35.066  1.00  0.00            
ATOM   2543  R4  CHO   358     123.837  79.104  36.966  1.00  0.00            
ATOM   2544  R5  CHO   358     125.637  80.354  36.816  1.00  0.00            
ATOM   2545  C1  CHO   358     125.937  79.254  40.416  1.00  0.00           C
ATOM   2546  C2  CHO   358     126.487  77.904  44.116  1.00  0.00           C
ATOM   2547  ROH CHO   359      76.337 101.954  35.766  1.00  0.00            
ATOM   2548  R1  CHO   359      78.087 100.704  33.966  1.00  0.00            
ATOM   2549  R2  CHO   359      78.237 101.404  31.266  1.00  0.00            
ATOM   2550  R3  CHO   359      80.887 101.754  31.816  1.00  0.00            
ATOM   2551  R4  CHO   359      80.787 101.004  29.016  1.00  0.00            
ATOM   2552  R5  CHO   359      81.937 100.054  30.566  1.00  0.00            
ATOM   2553  C1  CHO   359      84.737 101.104  28.166  1.00  0.00           C
ATOM   2554  C2  CHO   359      86.537 102.404  24.466  1.00  0.00           C
ATOM   2555  ROH CHO   360     197.737   6.904  45.866  1.00  0.00            
ATOM   2556  R1  CHO   360     195.887   7.504  43.766  1.00  0.00            
ATOM   2557  R2  CHO   360     195.437  10.054  42.916  1.00  0.00            
ATOM   2558  R3  CHO   360     196.087   9.004  40.466  1.00  0.00            
ATOM   2559  R4  CHO   360     193.587  10.504  40.016  1.00  0.00            
ATOM   2560  R5  CHO   360     193.987   8.404  39.516  1.00  0.00            
ATOM   2561  C1  CHO   360     193.137   9.754  36.016  1.00  0.00           C
ATOM   2562  C2  CHO   360     190.387  10.004  32.766  1.00  0.00           C
ATOM   2563  ROH CHO   361     193.537  56.104  30.116  1.00  0.00            
ATOM   2564  R1  CHO   361     194.587  57.904  32.066  1.00  0.00            
ATOM   2565  R2  CHO   361     193.137  58.754  34.266  1.00  0.00            
ATOM   2566  R3  CHO   361     195.337  57.904  35.616  1.00  0.00            
ATOM   2567  R4  CHO   361     194.037  59.804  37.416  1.00  0.00            
ATOM   2568  R5  CHO   361     196.137  59.854  36.766  1.00  0.00            
ATOM   2569  C1  CHO   361     196.637  59.654  40.516  1.00  0.00           C
ATOM   2570  C2  CHO   361     199.237  61.354  41.866  1.00  0.00           C
ATOM   2571  ROH CHO   362      88.237 227.004  52.716  1.00  0.00            
ATOM   2572  R1  CHO   362      85.937 226.204  54.166  1.00  0.00            
ATOM   2573  R2  CHO   362      85.137 223.554  54.366  1.00  0.00            
ATOM   2574  R3  CHO   362      85.187 224.054  57.066  1.00  0.00            
ATOM   2575  R4  CHO   362      84.137 221.354  56.866  1.00  0.00            
ATOM   2576  R5  CHO   362      83.237 223.054  57.916  1.00  0.00            
ATOM   2577  C1  CHO   362      83.637 220.554  60.816  1.00  0.00           C
ATOM   2578  C2  CHO   362      82.087 217.404  61.416  1.00  0.00           C
ATOM   2579  ROH CHO   363     198.487   2.554  46.116  1.00  0.00            
ATOM   2580  R1  CHO   363     198.737   3.104  43.316  1.00  0.00            
ATOM   2581  R2  CHO   363     197.537   1.554  41.416  1.00  0.00            
ATOM   2582  R3  CHO   363     196.437   3.904  40.616  1.00  0.00            
ATOM   2583  R4  CHO   363     196.737   2.404  38.116  1.00  0.00            
ATOM   2584  R5  CHO   363     197.487   4.354  38.516  1.00  0.00            
ATOM   2585  C1  CHO   363     195.287   5.104  35.516  1.00  0.00           C
ATOM   2586  C2  CHO   363     193.487   4.854  33.066  1.00  0.00           C
ATOM   2587  ROH CHO   364      71.337 200.954  57.566  1.00  0.00            
ATOM   2588  R1  CHO   364      70.687 201.804  54.966  1.00  0.00            
ATOM   2589  R2  CHO   364      71.187 204.404  54.066  1.00  0.00            
ATOM   2590  R3  CHO   364      72.487 203.104  52.066  1.00  0.00            
ATOM   2591  R4  CHO   364      71.387 205.454  50.816  1.00  0.00            
ATOM   2592  R5  CHO   364      71.137 203.404  50.166  1.00  0.00            
ATOM   2593  C1  CHO   364      72.737 204.904  47.016  1.00  0.00           C
ATOM   2594  C2  CHO   364      75.737 205.604  42.916  1.00  0.00           C
ATOM   2595  ROH CHO   365     145.387 144.354  33.066  1.00  0.00            
ATOM   2596  R1  CHO   365     145.937 144.004  35.816  1.00  0.00            
ATOM   2597  R2  CHO   365     148.187 142.654  36.766  1.00  0.00            
ATOM   2598  R3  CHO   365     148.587 144.954  38.166  1.00  0.00            
ATOM   2599  R4  CHO   365     150.037 142.904  39.666  1.00  0.00            
ATOM   2600  R5  CHO   365     148.537 144.304  40.466  1.00  0.00            
ATOM   2601  C1  CHO   365     151.487 145.254  42.666  1.00  0.00           C
ATOM   2602  C2  CHO   365     149.937 143.904  44.866  1.00  0.00           C
ATOM   2603  ROH CHO   366      66.137  47.104  56.366  1.00  0.00            
ATOM   2604  R1  CHO   366      64.987  47.004  53.816  1.00  0.00            
ATOM   2605  R2  CHO   366      65.787  48.604  51.716  1.00  0.00            
ATOM   2606  R3  CHO   366      66.037  46.254  50.416  1.00  0.00            
ATOM   2607  R4  CHO   366      65.487  48.154  48.266  1.00  0.00            
ATOM   2608  R5  CHO   366      64.437  46.304  48.666  1.00  0.00            
ATOM   2609  C1  CHO   366      65.637  45.704  45.066  1.00  0.00           C
ATOM   2610  C2  CHO   366      64.987  45.904  41.416  1.00  0.00           C
ATOM   2611  ROH CHO   367     147.037 149.804  32.466  1.00  0.00            
ATOM   2612  R1  CHO   367     147.937 148.854  35.016  1.00  0.00            
ATOM   2613  R2  CHO   367     150.337 149.554  36.116  1.00  0.00            
ATOM   2614  R3  CHO   367     148.787 150.304  38.216  1.00  0.00            
ATOM   2615  R4  CHO   367     151.487 149.854  39.366  1.00  0.00            
ATOM   2616  R5  CHO   367     149.587 148.954  40.066  1.00  0.00            
ATOM   2617  C1  CHO   367     150.687 150.754  43.266  1.00  0.00           C
ATOM   2618  C2  CHO   367     151.587 152.504  45.766  1.00  0.00           C
ATOM   2619  ROH CHO   368      17.637 193.004  45.216  1.00  0.00            
ATOM   2620  R1  CHO   368      18.387 194.554  47.466  1.00  0.00            
ATOM   2621  R2  CHO   368      17.637 197.154  47.816  1.00  0.00            
ATOM   2622  R3  CHO   368      16.737 196.254  50.216  1.00  0.00            
ATOM   2623  R4  CHO   368      16.237 199.154  50.266  1.00  0.00            
ATOM   2624  R5  CHO   368      17.287 197.954  51.766  1.00  0.00            
ATOM   2625  C1  CHO   368      14.537 199.454  53.916  1.00  0.00           C
ATOM   2626  C2  CHO   368      13.237 199.854  57.416  1.00  0.00           C
ATOM   2627  ROH CHO   369     225.537 156.504  50.766  1.00  0.00            
ATOM   2628  R1  CHO   369     225.037 155.654  48.116  1.00  0.00            
ATOM   2629  R2  CHO   369     223.137 156.854  46.466  1.00  0.00            
ATOM   2630  R3  CHO   369     225.287 157.104  44.766  1.00  0.00            
ATOM   2631  R4  CHO   369     222.937 157.254  43.066  1.00  0.00            
ATOM   2632  R5  CHO   369     224.587 155.904  42.816  1.00  0.00            
ATOM   2633  C1  CHO   369     224.737 157.704  39.466  1.00  0.00           C
ATOM   2634  C2  CHO   369     225.037 156.054  37.116  1.00  0.00           C
ATOM   2635  ROH CHO   370     113.687 193.704  64.666  1.00  0.00            
ATOM   2636  R1  CHO   370     114.687 193.454  62.016  1.00  0.00            
ATOM   2637  R2  CHO   370     114.537 195.454  60.166  1.00  0.00            
ATOM   2638  R3  CHO   370     117.237 195.054  59.966  1.00  0.00            
ATOM   2639  R4  CHO   370     116.487 196.354  57.466  1.00  0.00            
ATOM   2640  R5  CHO   370     117.587 194.504  57.666  1.00  0.00            
ATOM   2641  C1  CHO   370     120.187 196.504  55.716  1.00  0.00           C
ATOM   2642  C2  CHO   370     123.037 194.404  53.466  1.00  0.00           C
ATOM   2643  ROH CHO   371     111.837 181.454  31.766  1.00  0.00            
ATOM   2644  R1  CHO   371     112.787 181.304  34.416  1.00  0.00            
ATOM   2645  R2  CHO   371     111.137 181.504  36.616  1.00  0.00            
ATOM   2646  R3  CHO   371     112.287 179.104  37.316  1.00  0.00            
ATOM   2647  R4  CHO   371     110.887 179.954  39.716  1.00  0.00            
ATOM   2648  R5  CHO   371     112.987 179.404  39.566  1.00  0.00            
ATOM   2649  C1  CHO   371     111.837 176.854  42.116  1.00  0.00           C
ATOM   2650  C2  CHO   371     110.987 176.054  45.766  1.00  0.00           C
ATOM   2651  ROH CHO   372     107.387  88.604  37.416  1.00  0.00            
ATOM   2652  R1  CHO   372     108.887  89.454  35.166  1.00  0.00            
ATOM   2653  R2  CHO   372     111.387  90.604  35.416  1.00  0.00            
ATOM   2654  R3  CHO   372     112.087  88.604  33.666  1.00  0.00            
ATOM   2655  R4  CHO   372     114.087  90.704  33.316  1.00  0.00            
ATOM   2656  R5  CHO   372     112.887  89.804  31.766  1.00  0.00            
ATOM   2657  C1  CHO   372     116.337  88.954  30.416  1.00  0.00           C
ATOM   2658  C2  CHO   372     117.187  86.154  27.466  1.00  0.00           C
ATOM   2659  ROH CHO   373     199.887 204.304  35.666  1.00  0.00            
ATOM   2660  R1  CHO   373     200.737 203.954  38.366  1.00  0.00            
ATOM   2661  R2  CHO   373     203.387 203.904  39.066  1.00  0.00            
ATOM   2662  R3  CHO   373     202.637 205.904  40.766  1.00  0.00            
ATOM   2663  R4  CHO   373     205.387 205.304  41.566  1.00  0.00            
ATOM   2664  R5  CHO   373     203.637 205.304  42.866  1.00  0.00            
ATOM   2665  C1  CHO   373     205.837 207.904  44.616  1.00  0.00           C
ATOM   2666  C2  CHO   373     207.337 208.504  47.216  1.00  0.00           C
ATOM   2667  ROH CHO   374      26.137 140.904  34.716  1.00  0.00            
ATOM   2668  R1  CHO   374      25.187 140.654  32.066  1.00  0.00            
ATOM   2669  R2  CHO   374      26.537 141.704  29.916  1.00  0.00            
ATOM   2670  R3  CHO   374      26.337 139.154  28.966  1.00  0.00            
ATOM   2671  R4  CHO   374      27.087 140.804  26.616  1.00  0.00            
ATOM   2672  R5  CHO   374      25.387 139.454  26.766  1.00  0.00            
ATOM   2673  C1  CHO   374      27.237 137.854  23.816  1.00  0.00           C
ATOM   2674  C2  CHO   374      26.587 138.104  20.116  1.00  0.00           C
ATOM   2675  ROH CHO   375     188.737 211.404  63.716  1.00  0.00            
ATOM   2676  R1  CHO   375     189.487 211.954  61.066  1.00  0.00            
ATOM   2677  R2  CHO   375     187.687 211.704  58.916  1.00  0.00            
ATOM   2678  R3  CHO   375     188.437 214.254  58.416  1.00  0.00            
ATOM   2679  R4  CHO   375     186.687 213.554  56.216  1.00  0.00            
ATOM   2680  R5  CHO   375     188.737 214.354  56.066  1.00  0.00            
ATOM   2681  C1  CHO   375     186.837 217.004  54.116  1.00  0.00           C
ATOM   2682  C2  CHO   375     186.037 222.004  53.066  1.00  0.00           C
ATOM   2683  ROH CHO   376     193.137 219.254  31.866  1.00  0.00            
ATOM   2684  R1  CHO   376     192.387 218.704  34.566  1.00  0.00            
ATOM   2685  R2  CHO   376     193.187 216.454  35.916  1.00  0.00            
ATOM   2686  R3  CHO   376     194.037 218.304  37.766  1.00  0.00            
ATOM   2687  R4  CHO   376     194.137 215.704  39.166  1.00  0.00            
ATOM   2688  R5  CHO   376     193.087 217.504  39.816  1.00  0.00            
ATOM   2689  C1  CHO   376     195.487 217.004  42.766  1.00  0.00           C
ATOM   2690  C2  CHO   376     196.737 213.854  44.216  1.00  0.00           C
ATOM   2691  ROH CHO   377     182.937  80.304  41.816  1.00  0.00            
ATOM   2692  R1  CHO   377     184.187  78.954  39.666  1.00  0.00            
ATOM   2693  R2  CHO   377     182.887  76.954  38.166  1.00  0.00            
ATOM   2694  R3  CHO   377     183.587  78.554  36.066  1.00  0.00            
ATOM   2695  R4  CHO   377     182.937  75.954  34.866  1.00  0.00            
ATOM   2696  R5  CHO   377     184.787  77.054  34.616  1.00  0.00            
ATOM   2697  C1  CHO   377     183.587  76.854  30.966  1.00  0.00           C
ATOM   2698  C2  CHO   377     183.987  74.804  27.366  1.00  0.00           C
ATOM   2699  ROH CHO   378      99.237 103.804  40.416  1.00  0.00            
ATOM   2700  R1  CHO   378     100.887 105.304  38.716  1.00  0.00            
ATOM   2701  R2  CHO   378     102.787 104.104  37.066  1.00  0.00            
ATOM   2702  R3  CHO   378     101.537 105.454  35.116  1.00  0.00            
ATOM   2703  R4  CHO   378     104.087 104.754  33.916  1.00  0.00            
ATOM   2704  R5  CHO   378     103.237 106.754  34.016  1.00  0.00            
ATOM   2705  C1  CHO   378     103.587 106.354  30.266  1.00  0.00           C
ATOM   2706  C2  CHO   378     104.237 106.704  26.716  1.00  0.00           C
ATOM   2707  ROH CHO   379     100.937 202.254  49.116  1.00  0.00            
ATOM   2708  R1  CHO   379      99.387 201.804  51.416  1.00  0.00            
ATOM   2709  R2  CHO   379     100.337 202.354  53.966  1.00  0.00            
ATOM   2710  R3  CHO   379      98.037 203.854  54.166  1.00  0.00            
ATOM   2711  R4  CHO   379      98.637 203.104  56.916  1.00  0.00            
ATOM   2712  R5  CHO   379      96.787 202.754  55.866  1.00  0.00            
ATOM   2713  C1  CHO   379      95.537 204.904  58.766  1.00  0.00           C
ATOM   2714  C2  CHO   379      94.337 207.054  61.666  1.00  0.00           C
ATOM   2715  ROH CHO   380     166.237 156.604  49.666  1.00  0.00            
ATOM   2716  R1  CHO   380     166.187 157.404  52.366  1.00  0.00            
ATOM   2717  R2  CHO   380     164.237 159.004  53.416  1.00  0.00            
ATOM   2718  R3  CHO   380     163.987 157.004  55.216  1.00  0.00            
ATOM   2719  R4  CHO   380     161.887 158.904  55.966  1.00  0.00            
ATOM   2720  R5  CHO   380     163.437 158.104  57.266  1.00  0.00            
ATOM   2721  C1  CHO   380     160.287 156.904  59.116  1.00  0.00           C
ATOM   2722  C2  CHO   380     160.187 154.454  62.216  1.00  0.00           C
ATOM   2723  ROH CHO   381      -0.863  61.404  41.566  1.00  0.00            
ATOM   2724  R1  CHO   381      -0.063  62.904  43.866  1.00  0.00            
ATOM   2725  R2  CHO   381      -1.663  63.304  46.066  1.00  0.00            
ATOM   2726  R3  CHO   381       0.487  62.254  47.416  1.00  0.00            
ATOM   2727  R4  CHO   381      -1.463  63.004  49.466  1.00  0.00            
ATOM   2728  R5  CHO   381       0.637  63.654  49.366  1.00  0.00            
ATOM   2729  C1  CHO   381       0.637  61.904  52.766  1.00  0.00           C
ATOM   2730  C2  CHO   381       2.437  62.004  55.666  1.00  0.00           C
ATOM   2731  ROH CHO   382      80.387  81.204  37.516  1.00  0.00            
ATOM   2732  R1  CHO   382      81.937  80.204  35.366  1.00  0.00            
ATOM   2733  R2  CHO   382      80.787  79.204  33.066  1.00  0.00            
ATOM   2734  R3  CHO   382      82.387  81.054  31.866  1.00  0.00            
ATOM   2735  R4  CHO   382      81.387  79.354  29.666  1.00  0.00            
ATOM   2736  R5  CHO   382      83.487  79.854  30.116  1.00  0.00            
ATOM   2737  C1  CHO   382      83.237  81.204  26.566  1.00  0.00           C
ATOM   2738  C2  CHO   382      84.987  78.504  24.416  1.00  0.00           C
ATOM   2739  ROH CHO   383      64.287  38.554  56.866  1.00  0.00            
ATOM   2740  R1  CHO   383      65.237  37.904  54.266  1.00  0.00            
ATOM   2741  R2  CHO   383      64.037  35.904  52.766  1.00  0.00            
ATOM   2742  R3  CHO   383      63.887  37.904  50.916  1.00  0.00            
ATOM   2743  R4  CHO   383      63.887  35.404  49.316  1.00  0.00            
ATOM   2744  R5  CHO   383      65.187  37.104  49.066  1.00  0.00            
ATOM   2745  C1  CHO   383      63.587  37.004  45.616  1.00  0.00           C
ATOM   2746  C2  CHO   383      61.237  36.704  42.466  1.00  0.00           C
ATOM   2747  ROH CHO   384      24.087  32.954  42.466  1.00  0.00            
ATOM   2748  R1  CHO   384      24.587  33.304  45.216  1.00  0.00            
ATOM   2749  R2  CHO   384      26.287  35.254  46.216  1.00  0.00            
ATOM   2750  R3  CHO   384      24.137  35.954  47.666  1.00  0.00            
ATOM   2751  R4  CHO   384      26.387  37.004  49.166  1.00  0.00            
ATOM   2752  R5  CHO   384      24.837  35.704  49.966  1.00  0.00            
ATOM   2753  C1  CHO   384      24.437  38.704  52.266  1.00  0.00           C
ATOM   2754  C2  CHO   384      24.637  42.504  55.116  1.00  0.00           C
ATOM   2755  ROH CHO   385     141.137 104.604  33.916  1.00  0.00            
ATOM   2756  R1  CHO   385     139.737 105.154  36.316  1.00  0.00            
ATOM   2757  R2  CHO   385     137.937 103.354  37.416  1.00  0.00            
ATOM   2758  R3  CHO   385     139.487 103.704  39.616  1.00  0.00            
ATOM   2759  R4  CHO   385     137.037 102.454  40.616  1.00  0.00            
ATOM   2760  R5  CHO   385     137.937 104.304  41.366  1.00  0.00            
ATOM   2761  C1  CHO   385     137.937 102.204  44.566  1.00  0.00           C
ATOM   2762  C2  CHO   385     136.937 104.404  48.216  1.00  0.00           C
ATOM   2763  ROH CHO   386      74.587  25.704  54.916  1.00  0.00            
ATOM   2764  R1  CHO   386      74.587  25.504  52.066  1.00  0.00            
ATOM   2765  R2  CHO   386      75.387  27.554  50.416  1.00  0.00            
ATOM   2766  R3  CHO   386      77.037  25.604  49.416  1.00  0.00            
ATOM   2767  R4  CHO   386      76.137  27.154  47.066  1.00  0.00            
ATOM   2768  R5  CHO   386      75.987  25.004  47.316  1.00  0.00            
ATOM   2769  C1  CHO   386      78.087  25.154  44.166  1.00  0.00           C
ATOM   2770  C2  CHO   386      76.887  22.854  41.566  1.00  0.00           C
ATOM   2771  ROH CHO   387     120.387 170.004  32.766  1.00  0.00            
ATOM   2772  R1  CHO   387     121.437 168.154  34.616  1.00  0.00            
ATOM   2773  R2  CHO   387     120.887 168.254  37.316  1.00  0.00            
ATOM   2774  R3  CHO   387     120.137 165.704  36.966  1.00  0.00            
ATOM   2775  R4  CHO   387     119.887 166.154  39.866  1.00  0.00            
ATOM   2776  R5  CHO   387     120.987 164.554  38.916  1.00  0.00            
ATOM   2777  C1  CHO   387     118.537 162.454  41.016  1.00  0.00           C
ATOM   2778  C2  CHO   387     118.787 158.354  43.166  1.00  0.00           C
ATOM   2779  ROH CHO   388     169.637 181.204  52.866  1.00  0.00            
ATOM   2780  R1  CHO   388     169.287 182.954  50.616  1.00  0.00            
ATOM   2781  R2  CHO   388     168.437 182.054  48.166  1.00  0.00            
ATOM   2782  R3  CHO   388     166.487 183.904  48.466  1.00  0.00            
ATOM   2783  R4  CHO   388     166.687 183.504  45.566  1.00  0.00            
ATOM   2784  R5  CHO   388     166.837 185.404  46.616  1.00  0.00            
ATOM   2785  C1  CHO   388     163.837 186.154  44.366  1.00  0.00           C
ATOM   2786  C2  CHO   388     163.437 187.804  39.916  1.00  0.00           C
ATOM   2787  ROH CHO   389      11.137  81.604  54.016  1.00  0.00            
ATOM   2788  R1  CHO   389      10.037  80.554  51.666  1.00  0.00            
ATOM   2789  R2  CHO   389      10.187  81.854  49.216  1.00  0.00            
ATOM   2790  R3  CHO   389      11.287  79.504  48.366  1.00  0.00            
ATOM   2791  R4  CHO   389      10.587  80.954  45.916  1.00  0.00            
ATOM   2792  R5  CHO   389       9.937  78.904  46.466  1.00  0.00            
ATOM   2793  C1  CHO   389      11.787  78.154  43.216  1.00  0.00           C
ATOM   2794  C2  CHO   389      13.937  79.104  39.566  1.00  0.00           C
ATOM   2795  ROH CHO   390      99.587 196.654  42.716  1.00  0.00            
ATOM   2796  R1  CHO   390      98.237 196.404  40.216  1.00  0.00            
ATOM   2797  R2  CHO   390      96.637 198.354  39.166  1.00  0.00            
ATOM   2798  R3  CHO   390      98.287 198.104  37.016  1.00  0.00            
ATOM   2799  R4  CHO   390      95.587 198.254  35.866  1.00  0.00            
ATOM   2800  R5  CHO   390      97.087 196.754  35.516  1.00  0.00            
ATOM   2801  C1  CHO   390      96.537 198.004  31.966  1.00  0.00           C
ATOM   2802  C2  CHO   390      96.387 197.554  28.266  1.00  0.00           C
ATOM   2803  ROH CHO   391     155.287  55.504  34.566  1.00  0.00            
ATOM   2804  R1  CHO   391     156.837  56.454  36.766  1.00  0.00            
ATOM   2805  R2  CHO   391     155.687  57.554  39.016  1.00  0.00            
ATOM   2806  R3  CHO   391     157.187  55.654  40.266  1.00  0.00            
ATOM   2807  R4  CHO   391     156.887  57.754  42.266  1.00  0.00            
ATOM   2808  R5  CHO   391     158.737  56.904  41.616  1.00  0.00            
ATOM   2809  C1  CHO   391     158.937  56.104  45.316  1.00  0.00           C
ATOM   2810  C2  CHO   391     161.087  57.054  48.416  1.00  0.00           C
ATOM   2811  ROH CHO   392      74.337 185.354  57.066  1.00  0.00            
ATOM   2812  R1  CHO   392      72.187 185.504  55.266  1.00  0.00            
ATOM   2813  R2  CHO   392      72.537 185.504  52.516  1.00  0.00            
ATOM   2814  R3  CHO   392      70.837 183.404  52.616  1.00  0.00            
ATOM   2815  R4  CHO   392      71.537 183.654  49.766  1.00  0.00            
ATOM   2816  R5  CHO   392      69.487 183.604  50.616  1.00  0.00            
ATOM   2817  C1  CHO   392      69.337 180.604  48.266  1.00  0.00           C
ATOM   2818  C2  CHO   392      67.337 178.604  44.616  1.00  0.00           C
ATOM   2819  ROH CHO   393      90.487  24.504  41.566  1.00  0.00            
ATOM   2820  R1  CHO   393      89.937  24.704  44.316  1.00  0.00            
ATOM   2821  R2  CHO   393      89.537  27.154  45.566  1.00  0.00            
ATOM   2822  R3  CHO   393      87.187  26.004  46.366  1.00  0.00            
ATOM   2823  R4  CHO   393      88.037  27.704  48.616  1.00  0.00            
ATOM   2824  R5  CHO   393      87.487  25.604  48.716  1.00  0.00            
ATOM   2825  C1  CHO   393      84.937  26.954  51.116  1.00  0.00           C
ATOM   2826  C2  CHO   393      84.487  27.204  55.366  1.00  0.00           C
ATOM   2827  ROH CHO   394      33.337  26.854  45.666  1.00  0.00            
ATOM   2828  R1  CHO   394      32.637  25.954  48.266  1.00  0.00            
ATOM   2829  R2  CHO   394      33.387  27.254  50.566  1.00  0.00            
ATOM   2830  R3  CHO   394      30.687  27.204  51.066  1.00  0.00            
ATOM   2831  R4  CHO   394      31.887  28.304  53.516  1.00  0.00            
ATOM   2832  R5  CHO   394      30.537  26.604  53.366  1.00  0.00            
ATOM   2833  C1  CHO   394      28.537  28.904  55.716  1.00  0.00           C
ATOM   2834  C2  CHO   394      28.237  30.754  58.116  1.00  0.00           C
ATOM   2835  ROH CHO   395      28.037 196.854  43.116  1.00  0.00            
ATOM   2836  R1  CHO   395      29.637 197.654  45.316  1.00  0.00            
ATOM   2837  R2  CHO   395      28.687 199.354  47.316  1.00  0.00            
ATOM   2838  R3  CHO   395      29.487 197.354  48.966  1.00  0.00            
ATOM   2839  R4  CHO   395      29.987 199.854  50.466  1.00  0.00            
ATOM   2840  R5  CHO   395      31.437 198.254  50.066  1.00  0.00            
ATOM   2841  C1  CHO   395      31.487 198.204  53.866  1.00  0.00           C
ATOM   2842  C2  CHO   395      30.137 198.354  57.816  1.00  0.00           C
ATOM   2843  ROH CHO   396     140.337 193.454  67.516  1.00  0.00            
ATOM   2844  R1  CHO   396     140.537 194.554  64.916  1.00  0.00            
ATOM   2845  R2  CHO   396     138.437 194.404  63.066  1.00  0.00            
ATOM   2846  R3  CHO   396     138.837 197.104  62.966  1.00  0.00            
ATOM   2847  R4  CHO   396     137.187 196.504  60.616  1.00  0.00            
ATOM   2848  R5  CHO   396     139.087 197.554  60.616  1.00  0.00            
ATOM   2849  C1  CHO   396     136.837 200.204  59.066  1.00  0.00           C
ATOM   2850  C2  CHO   396     133.787 198.304  57.566  1.00  0.00           C
ATOM   2851  ROH CHO   397     196.037  70.154  40.416  1.00  0.00            
ATOM   2852  R1  CHO   397     195.087  70.454  37.766  1.00  0.00            
ATOM   2853  R2  CHO   397     196.787  71.054  35.666  1.00  0.00            
ATOM   2854  R3  CHO   397     195.637  68.854  34.566  1.00  0.00            
ATOM   2855  R4  CHO   397     195.937  70.704  32.316  1.00  0.00            
ATOM   2856  R5  CHO   397     194.087  69.704  32.966  1.00  0.00            
ATOM   2857  C1  CHO   397     194.337  68.454  29.366  1.00  0.00           C
ATOM   2858  C2  CHO   397     193.037  69.554  26.616  1.00  0.00           C
ATOM   2859  ROH CHO   398     119.937  55.654  51.216  1.00  0.00            
ATOM   2860  R1  CHO   398     120.037  57.004  48.766  1.00  0.00            
ATOM   2861  R2  CHO   398     121.287  55.904  46.516  1.00  0.00            
ATOM   2862  R3  CHO   398     118.887  56.354  45.366  1.00  0.00            
ATOM   2863  R4  CHO   398     120.687  55.954  43.116  1.00  0.00            
ATOM   2864  R5  CHO   398     119.387  57.654  43.416  1.00  0.00            
ATOM   2865  C1  CHO   398     118.087  56.354  40.066  1.00  0.00           C
ATOM   2866  C2  CHO   398     117.737  54.704  37.716  1.00  0.00           C
ATOM   2867  ROH CHO   399     154.887  31.154  50.366  1.00  0.00            
ATOM   2868  R1  CHO   399     153.737  32.504  52.566  1.00  0.00            
ATOM   2869  R2  CHO   399     151.437  31.704  53.816  1.00  0.00            
ATOM   2870  R3  CHO   399     152.987  31.804  56.066  1.00  0.00            
ATOM   2871  R4  CHO   399     150.237  31.804  57.066  1.00  0.00            
ATOM   2872  R5  CHO   399     151.787  33.254  57.516  1.00  0.00            
ATOM   2873  C1  CHO   399     150.987  32.004  61.016  1.00  0.00           C
ATOM   2874  C2  CHO   399     152.287  30.954  65.016  1.00  0.00           C
ATOM   2875  ROH CHO   400     127.637  58.754  26.466  1.00  0.00            
ATOM   2876  R1  CHO   400     128.437  57.004  28.516  1.00  0.00            
ATOM   2877  R2  CHO   400     131.037  56.104  28.766  1.00  0.00            
ATOM   2878  R3  CHO   400     130.787  57.054  31.316  1.00  0.00            
ATOM   2879  R4  CHO   400     132.537  54.754  31.566  1.00  0.00            
ATOM   2880  R5  CHO   400     130.687  55.104  32.666  1.00  0.00            
ATOM   2881  C1  CHO   400     133.187  54.854  35.566  1.00  0.00           C
ATOM   2882  C2  CHO   400     133.537  55.004  39.216  1.00  0.00           C
ATOM   2883  ROH CHO   401      78.187  45.104  40.616  1.00  0.00            
ATOM   2884  R1  CHO   401      78.137  42.904  38.866  1.00  0.00            
ATOM   2885  R2  CHO   401      76.987  43.054  36.366  1.00  0.00            
ATOM   2886  R3  CHO   401      79.387  42.154  35.566  1.00  0.00            
ATOM   2887  R4  CHO   401      77.587  41.554  33.316  1.00  0.00            
ATOM   2888  R5  CHO   401      78.887  40.154  34.316  1.00  0.00            
ATOM   2889  C1  CHO   401      80.237  39.804  30.766  1.00  0.00           C
ATOM   2890  C2  CHO   401      81.187  39.454  27.116  1.00  0.00           C
ATOM   2891  ROH CHO   402      90.137   9.754  28.816  1.00  0.00            
ATOM   2892  R1  CHO   402      89.637  10.404  31.516  1.00  0.00            
ATOM   2893  R2  CHO   402      89.737  13.004  32.466  1.00  0.00            
ATOM   2894  R3  CHO   402      87.237  12.454  33.316  1.00  0.00            
ATOM   2895  R4  CHO   402      88.237  14.404  35.216  1.00  0.00            
ATOM   2896  R5  CHO   402      87.387  12.454  35.716  1.00  0.00            
ATOM   2897  C1  CHO   402      84.987  14.754  37.616  1.00  0.00           C
ATOM   2898  C2  CHO   402      81.837  14.854  40.116  1.00  0.00           C
ATOM   2899  ROH CHO   403      21.987  72.954  43.616  1.00  0.00            
ATOM   2900  R1  CHO   403      20.487  74.304  45.566  1.00  0.00            
ATOM   2901  R2  CHO   403      20.287  73.404  48.216  1.00  0.00            
ATOM   2902  R3  CHO   403      21.137  75.904  48.766  1.00  0.00            
ATOM   2903  R4  CHO   403      20.037  74.954  51.266  1.00  0.00            
ATOM   2904  R5  CHO   403      19.537  76.804  50.266  1.00  0.00            
ATOM   2905  C1  CHO   403      20.737  78.154  53.616  1.00  0.00           C
ATOM   2906  C2  CHO   403      21.587  79.554  57.016  1.00  0.00           C
ATOM   2907  ROH CHO   404      54.487 189.554  56.216  1.00  0.00            
ATOM   2908  R1  CHO   404      53.187 189.404  53.716  1.00  0.00            
ATOM   2909  R2  CHO   404      54.537 188.704  51.366  1.00  0.00            
ATOM   2910  R3  CHO   404      52.587 186.804  51.216  1.00  0.00            
ATOM   2911  R4  CHO   404      53.687 187.004  48.466  1.00  0.00            
ATOM   2912  R5  CHO   404      51.587 187.204  49.066  1.00  0.00            
ATOM   2913  C1  CHO   404      51.337 184.254  46.616  1.00  0.00           C
ATOM   2914  C2  CHO   404      52.887 184.204  43.616  1.00  0.00           C
ATOM   2915  ROH CHO   405     119.987  14.004  42.216  1.00  0.00            
ATOM   2916  R1  CHO   405     117.487  14.804  41.166  1.00  0.00            
ATOM   2917  R2  CHO   405     117.287  16.504  39.016  1.00  0.00            
ATOM   2918  R3  CHO   405     115.737  14.504  37.966  1.00  0.00            
ATOM   2919  R4  CHO   405     115.587  16.654  36.016  1.00  0.00            
ATOM   2920  R5  CHO   405     113.887  15.654  36.916  1.00  0.00            
ATOM   2921  C1  CHO   405     113.137  14.854  33.266  1.00  0.00           C
ATOM   2922  C2  CHO   405     112.087  13.254  29.166  1.00  0.00           C
ATOM   2923  ROH CHO   406     220.487   3.504  33.516  1.00  0.00            
ATOM   2924  R1  CHO   406     222.437   2.504  35.366  1.00  0.00            
ATOM   2925  R2  CHO   406     222.637   3.404  37.966  1.00  0.00            
ATOM   2926  R3  CHO   406     222.437   0.754  38.566  1.00  0.00            
ATOM   2927  R4  CHO   406     223.387   2.004  41.016  1.00  0.00            
ATOM   2928  R5  CHO   406     224.337   0.354  39.966  1.00  0.00            
ATOM   2929  C1  CHO   406     223.637  -1.296  43.366  1.00  0.00           C
ATOM   2930  C2  CHO   406     221.437  -1.546  45.916  1.00  0.00           C
ATOM   2931  ROH CHO   407     140.887  27.954  50.216  1.00  0.00            
ATOM   2932  R1  CHO   407     139.937  27.504  52.816  1.00  0.00            
ATOM   2933  R2  CHO   407     141.187  25.754  54.566  1.00  0.00            
ATOM   2934  R3  CHO   407     141.187  27.904  56.216  1.00  0.00            
ATOM   2935  R4  CHO   407     140.787  25.604  58.016  1.00  0.00            
ATOM   2936  R5  CHO   407     139.537  27.404  57.866  1.00  0.00            
ATOM   2937  C1  CHO   407     140.537  27.554  61.566  1.00  0.00           C
ATOM   2938  C2  CHO   407     139.787  26.004  65.466  1.00  0.00           C
ATOM   2939  ROH CHO   408      44.537   2.504  37.916  1.00  0.00            
ATOM   2940  R1  CHO   408      45.937   2.804  35.466  1.00  0.00            
ATOM   2941  R2  CHO   408      46.087   0.704  33.666  1.00  0.00            
ATOM   2942  R3  CHO   408      45.087   2.554  31.916  1.00  0.00            
ATOM   2943  R4  CHO   408      45.587   0.204  30.266  1.00  0.00            
ATOM   2944  R5  CHO   408      46.287   2.254  29.916  1.00  0.00            
ATOM   2945  C1  CHO   408      44.287   1.654  26.716  1.00  0.00           C
ATOM   2946  C2  CHO   408      45.537  -1.296  23.616  1.00  0.00           C
ATOM   2947  ROH CHO   409      91.037  64.704  53.516  1.00  0.00            
ATOM   2948  R1  CHO   409      90.287  63.154  51.266  1.00  0.00            
ATOM   2949  R2  CHO   409      91.487  63.404  48.766  1.00  0.00            
ATOM   2950  R3  CHO   409      91.837  60.704  49.066  1.00  0.00            
ATOM   2951  R4  CHO   409      92.737  61.304  46.316  1.00  0.00            
ATOM   2952  R5  CHO   409      91.287  59.804  46.966  1.00  0.00            
ATOM   2953  C1  CHO   409      93.787  57.554  45.166  1.00  0.00           C
ATOM   2954  C2  CHO   409      94.137  54.354  43.416  1.00  0.00           C
ATOM   2955  ROH CHO   410      95.337  82.604  39.516  1.00  0.00            
ATOM   2956  R1  CHO   410      93.887  81.504  37.366  1.00  0.00            
ATOM   2957  R2  CHO   410      91.737  82.804  36.216  1.00  0.00            
ATOM   2958  R3  CHO   410      93.187  82.454  33.916  1.00  0.00            
ATOM   2959  R4  CHO   410      91.087  84.404  33.216  1.00  0.00            
ATOM   2960  R5  CHO   410      91.537  82.554  32.166  1.00  0.00            
ATOM   2961  C1  CHO   410      92.037  85.004  29.316  1.00  0.00           C
ATOM   2962  C2  CHO   410      91.887  84.654  25.116  1.00  0.00           C
ATOM   2963  ROH CHO   411     207.487  71.804  38.116  1.00  0.00            
ATOM   2964  R1  CHO   411     207.837  72.204  35.366  1.00  0.00            
ATOM   2965  R2  CHO   411     207.837  70.154  33.516  1.00  0.00            
ATOM   2966  R3  CHO   411     205.937  71.604  32.316  1.00  0.00            
ATOM   2967  R4  CHO   411     207.387  70.354  30.116  1.00  0.00            
ATOM   2968  R5  CHO   411     207.037  72.504  30.366  1.00  0.00            
ATOM   2969  C1  CHO   411     205.337  71.854  26.966  1.00  0.00           C
ATOM   2970  C2  CHO   411     206.487  74.904  24.966  1.00  0.00           C
ATOM   2971  ROH CHO   412     151.537 216.254  52.966  1.00  0.00            
ATOM   2972  R1  CHO   412     149.387 217.954  52.366  1.00  0.00            
ATOM   2973  R2  CHO   412     148.637 218.604  49.816  1.00  0.00            
ATOM   2974  R3  CHO   412     146.187 217.704  50.566  1.00  0.00            
ATOM   2975  R4  CHO   412     145.687 219.304  48.166  1.00  0.00            
ATOM   2976  R5  CHO   412     144.737 219.554  50.116  1.00  0.00            
ATOM   2977  C1  CHO   412     141.637 218.854  47.966  1.00  0.00           C
ATOM   2978  C2  CHO   412     137.437 219.354  47.016  1.00  0.00           C
ATOM   2979  ROH CHO   413     187.537 183.604  64.316  1.00  0.00            
ATOM   2980  R1  CHO   413     186.187 183.954  61.866  1.00  0.00            
ATOM   2981  R2  CHO   413     183.637 185.104  61.716  1.00  0.00            
ATOM   2982  R3  CHO   413     184.887 186.804  59.966  1.00  0.00            
ATOM   2983  R4  CHO   413     182.037 186.954  59.266  1.00  0.00            
ATOM   2984  R5  CHO   413     183.687 186.504  57.916  1.00  0.00            
ATOM   2985  C1  CHO   413     182.287 189.604  56.216  1.00  0.00           C
ATOM   2986  C2  CHO   413     182.987 191.204  53.116  1.00  0.00           C
ATOM   2987  ROH CHO   414     142.537  37.954  62.816  1.00  0.00            
ATOM   2988  R1  CHO   414     142.137  37.304  60.066  1.00  0.00            
ATOM   2989  R2  CHO   414     141.887  39.304  58.116  1.00  0.00            
ATOM   2990  R3  CHO   414     143.887  37.904  56.966  1.00  0.00            
ATOM   2991  R4  CHO   414     142.537  39.254  54.766  1.00  0.00            
ATOM   2992  R5  CHO   414     142.987  37.154  54.866  1.00  0.00            
ATOM   2993  C1  CHO   414     144.837  37.954  51.666  1.00  0.00           C
ATOM   2994  C2  CHO   414     147.337  40.354  49.616  1.00  0.00           C
ATOM   2995  ROH CHO   415     159.787  21.704  44.366  1.00  0.00            
ATOM   2996  R1  CHO   415     160.287  23.354  42.116  1.00  0.00            
ATOM   2997  R2  CHO   415     160.587  22.304  39.566  1.00  0.00            
ATOM   2998  R3  CHO   415     158.637  24.104  38.966  1.00  0.00            
ATOM   2999  R4  CHO   415     160.037  23.654  36.416  1.00  0.00            
ATOM   3000  R5  CHO   415     159.637  25.604  37.366  1.00  0.00            
ATOM   3001  C1  CHO   415     157.887  26.154  34.066  1.00  0.00           C
ATOM   3002  C2  CHO   415     160.387  28.904  32.366  1.00  0.00           C
ATOM   3003  ROH CHO   416     185.187  11.654  66.366  1.00  0.00            
ATOM   3004  R1  CHO   416     183.987  13.954  65.216  1.00  0.00            
ATOM   3005  R2  CHO   416     181.437  14.804  65.866  1.00  0.00            
ATOM   3006  R3  CHO   416     182.687  17.154  66.366  1.00  0.00            
ATOM   3007  R4  CHO   416     179.887  17.854  66.166  1.00  0.00            
ATOM   3008  R5  CHO   416     181.537  18.754  65.066  1.00  0.00            
ATOM   3009  C1  CHO   416     180.137  21.854  66.816  1.00  0.00           C
ATOM   3010  C2  CHO   416     181.637  24.854  68.466  1.00  0.00           C
ATOM   3011  ROH CHO   417     125.087 141.754  41.166  1.00  0.00            
ATOM   3012  R1  CHO   417     122.887 142.804  42.566  1.00  0.00            
ATOM   3013  R2  CHO   417     121.487 145.054  41.716  1.00  0.00            
ATOM   3014  R3  CHO   417     119.337 143.354  41.916  1.00  0.00            
ATOM   3015  R4  CHO   417     118.237 145.954  40.966  1.00  0.00            
ATOM   3016  R5  CHO   417     117.587 144.804  42.666  1.00  0.00            
ATOM   3017  C1  CHO   417     114.337 144.904  40.666  1.00  0.00           C
ATOM   3018  C2  CHO   417     113.187 148.354  40.466  1.00  0.00           C
ATOM   3019  ROH CHO   418     196.087  69.204  47.216  1.00  0.00            
ATOM   3020  R1  CHO   418     195.787  67.504  49.416  1.00  0.00            
ATOM   3021  R2  CHO   418     197.737  67.104  51.316  1.00  0.00            
ATOM   3022  R3  CHO   418     195.787  67.854  53.066  1.00  0.00            
ATOM   3023  R4  CHO   418     197.837  66.504  54.716  1.00  0.00            
ATOM   3024  R5  CHO   418     195.687  66.054  54.616  1.00  0.00            
ATOM   3025  C1  CHO   418     196.037  66.854  58.316  1.00  0.00           C
ATOM   3026  C2  CHO   418     197.637  66.654  62.266  1.00  0.00           C
ATOM   3027  ROH CHO   419     148.187 111.404  27.666  1.00  0.00            
ATOM   3028  R1  CHO   419     147.837 110.504  30.366  1.00  0.00            
ATOM   3029  R2  CHO   419     149.987 110.054  32.066  1.00  0.00            
ATOM   3030  R3  CHO   419     148.587 111.754  33.666  1.00  0.00            
ATOM   3031  R4  CHO   419     149.637 109.654  35.466  1.00  0.00            
ATOM   3032  R5  CHO   419     147.537 110.304  35.266  1.00  0.00            
ATOM   3033  C1  CHO   419     148.137 111.004  38.966  1.00  0.00           C
ATOM   3034  C2  CHO   419     151.587 111.404  41.616  1.00  0.00           C
ATOM   3035  ROH CHO   420      64.887 210.504  46.616  1.00  0.00            
ATOM   3036  R1  CHO   420      64.187 211.604  49.116  1.00  0.00            
ATOM   3037  R2  CHO   420      61.887 210.854  50.516  1.00  0.00            
ATOM   3038  R3  CHO   420      63.637 210.354  52.516  1.00  0.00            
ATOM   3039  R4  CHO   420      61.237 211.204  53.866  1.00  0.00            
ATOM   3040  R5  CHO   420      63.237 212.054  54.116  1.00  0.00            
ATOM   3041  C1  CHO   420      62.487 210.954  57.716  1.00  0.00           C
ATOM   3042  C2  CHO   420      60.237 212.804  59.766  1.00  0.00           C
ATOM   3043  ROH CHO   421     175.287  27.204  51.566  1.00  0.00            
ATOM   3044  R1  CHO   421     174.187  28.654  53.716  1.00  0.00            
ATOM   3045  R2  CHO   421     172.037  27.704  55.216  1.00  0.00            
ATOM   3046  R3  CHO   421     173.737  28.154  57.316  1.00  0.00            
ATOM   3047  R4  CHO   421     171.087  28.754  58.366  1.00  0.00            
ATOM   3048  R5  CHO   421     172.837  30.054  58.416  1.00  0.00            
ATOM   3049  C1  CHO   421     172.087  29.804  62.166  1.00  0.00           C
ATOM   3050  C2  CHO   421     172.087  29.554  66.016  1.00  0.00           C
ATOM   3051  ROH CHO   422     115.487  75.804  26.616  1.00  0.00            
ATOM   3052  R1  CHO   422     115.937  75.404  29.366  1.00  0.00            
ATOM   3053  R2  CHO   422     114.637  73.454  30.816  1.00  0.00            
ATOM   3054  R3  CHO   422     117.137  72.754  31.516  1.00  0.00            
ATOM   3055  R4  CHO   422     115.487  71.704  33.666  1.00  0.00            
ATOM   3056  R5  CHO   422     117.237  73.004  33.916  1.00  0.00            
ATOM   3057  C1  CHO   422     118.337  70.004  35.966  1.00  0.00           C
ATOM   3058  C2  CHO   422     116.787  68.354  38.916  1.00  0.00           C
ATOM   3059  ROH CHO   423      -1.613   4.104  31.766  1.00  0.00            
ATOM   3060  R1  CHO   423       0.337   3.954  33.816  1.00  0.00            
ATOM   3061  R2  CHO   423       0.237   5.554  36.066  1.00  0.00            
ATOM   3062  R3  CHO   423       0.387   3.154  37.366  1.00  0.00            
ATOM   3063  R4  CHO   423       0.587   5.154  39.516  1.00  0.00            
ATOM   3064  R5  CHO   423       1.987   3.504  39.116  1.00  0.00            
ATOM   3065  C1  CHO   423       0.987   2.704  42.666  1.00  0.00           C
ATOM   3066  C2  CHO   423       2.037   2.604  45.416  1.00  0.00           C
ATOM   3067  ROH CHO   424     215.587 132.704  51.966  1.00  0.00            
ATOM   3068  R1  CHO   424     216.787 131.354  49.816  1.00  0.00            
ATOM   3069  R2  CHO   424     215.387 129.654  48.116  1.00  0.00            
ATOM   3070  R3  CHO   424     216.387 131.304  46.216  1.00  0.00            
ATOM   3071  R4  CHO   424     215.637 128.854  44.766  1.00  0.00            
ATOM   3072  R5  CHO   424     217.587 129.804  44.716  1.00  0.00            
ATOM   3073  C1  CHO   424     216.687 129.904  41.016  1.00  0.00           C
ATOM   3074  C2  CHO   424     213.837 129.954  37.416  1.00  0.00           C
ATOM   3075  ROH CHO   425     157.687 148.354  31.416  1.00  0.00            
ATOM   3076  R1  CHO   425     156.087 146.104  30.716  1.00  0.00            
ATOM   3077  R2  CHO   425     157.187 143.654  30.066  1.00  0.00            
ATOM   3078  R3  CHO   425     155.487 142.754  32.016  1.00  0.00            
ATOM   3079  R4  CHO   425     155.987 140.454  30.316  1.00  0.00            
ATOM   3080  R5  CHO   425     154.037 141.254  30.916  1.00  0.00            
ATOM   3081  C1  CHO   425     153.737 137.704  32.316  1.00  0.00           C
ATOM   3082  C2  CHO   425     151.037 136.154  29.866  1.00  0.00           C
ATOM   3083  ROH CHO   426     202.387 144.754  23.066  1.00  0.00            
ATOM   3084  R1  CHO   426     203.237 143.354  25.366  1.00  0.00            
ATOM   3085  R2  CHO   426     204.287 144.604  27.616  1.00  0.00            
ATOM   3086  R3  CHO   426     202.337 143.204  28.866  1.00  0.00            
ATOM   3087  R4  CHO   426     204.337 143.754  30.966  1.00  0.00            
ATOM   3088  R5  CHO   426     203.487 141.804  30.416  1.00  0.00            
ATOM   3089  C1  CHO   426     202.537 141.954  34.116  1.00  0.00           C
ATOM   3090  C2  CHO   426     204.387 139.804  36.416  1.00  0.00           C
ATOM   3091  ROH CHO   427     148.787  64.154  30.866  1.00  0.00            
ATOM   3092  R1  CHO   427     149.837  64.504  33.466  1.00  0.00            
ATOM   3093  R2  CHO   427     150.237  67.004  34.616  1.00  0.00            
ATOM   3094  R3  CHO   427     148.687  66.004  36.566  1.00  0.00            
ATOM   3095  R4  CHO   427     150.287  68.054  37.866  1.00  0.00            
ATOM   3096  R5  CHO   427     150.087  66.004  38.516  1.00  0.00            
ATOM   3097  C1  CHO   427     148.887  67.754  41.666  1.00  0.00           C
ATOM   3098  C2  CHO   427     149.837  65.904  45.816  1.00  0.00           C
ATOM   3099  ROH CHO   428     219.987  75.754  42.316  1.00  0.00            
ATOM   3100  R1  CHO   428     219.937  76.054  45.116  1.00  0.00            
ATOM   3101  R2  CHO   428     222.087  75.304  46.716  1.00  0.00            
ATOM   3102  R3  CHO   428     221.887  77.854  47.616  1.00  0.00            
ATOM   3103  R4  CHO   428     222.787  76.354  49.916  1.00  0.00            
ATOM   3104  R5  CHO   428     221.037  77.654  49.866  1.00  0.00            
ATOM   3105  C1  CHO   428     222.987  79.354  52.666  1.00  0.00           C
ATOM   3106  C2  CHO   428     221.537  81.254  56.116  1.00  0.00           C
ATOM   3107  ROH CHO   429     122.987 103.754  39.566  1.00  0.00            
ATOM   3108  R1  CHO   429     123.537 103.854  36.816  1.00  0.00            
ATOM   3109  R2  CHO   429     122.737 101.854  35.066  1.00  0.00            
ATOM   3110  R3  CHO   429     121.537 103.954  33.716  1.00  0.00            
ATOM   3111  R4  CHO   429     122.687 102.254  31.616  1.00  0.00            
ATOM   3112  R5  CHO   429     123.037 104.404  31.916  1.00  0.00            
ATOM   3113  C1  CHO   429     121.537 104.404  28.366  1.00  0.00           C
ATOM   3114  C2  CHO   429     124.487 102.654  26.516  1.00  0.00           C
ATOM   3115  ROH CHO   430     114.537 113.804  54.216  1.00  0.00            
ATOM   3116  R1  CHO   430     112.687 114.554  52.216  1.00  0.00            
ATOM   3117  R2  CHO   430     113.137 114.104  49.516  1.00  0.00            
ATOM   3118  R3  CHO   430     110.737 112.854  49.666  1.00  0.00            
ATOM   3119  R4  CHO   430     111.137 113.404  46.816  1.00  0.00            
ATOM   3120  R5  CHO   430     109.437 113.954  48.016  1.00  0.00            
ATOM   3121  C1  CHO   430     107.737 111.804  45.316  1.00  0.00           C
ATOM   3122  C2  CHO   430     105.737 113.154  41.966  1.00  0.00           C
ATOM   3123  ROH CHO   431      38.587  88.954  57.416  1.00  0.00            
ATOM   3124  R1  CHO   431      40.087  89.054  55.016  1.00  0.00            
ATOM   3125  R2  CHO   431      41.387  86.804  54.016  1.00  0.00            
ATOM   3126  R3  CHO   431      39.937  87.404  51.766  1.00  0.00            
ATOM   3127  R4  CHO   431      42.387  86.154  50.766  1.00  0.00            
ATOM   3128  R5  CHO   431      41.587  88.104  50.166  1.00  0.00            
ATOM   3129  C1  CHO   431      41.637  86.354  46.766  1.00  0.00           C
ATOM   3130  C2  CHO   431      43.387  85.154  43.966  1.00  0.00           C
ATOM   3131  ROH CHO   432     181.887  59.704  45.366  1.00  0.00            
ATOM   3132  R1  CHO   432     181.037  60.254  47.966  1.00  0.00            
ATOM   3133  R2  CHO   432     181.937  58.854  50.166  1.00  0.00            
ATOM   3134  R3  CHO   432     182.537  61.354  51.116  1.00  0.00            
ATOM   3135  R4  CHO   432     182.737  59.654  53.466  1.00  0.00            
ATOM   3136  R5  CHO   432     181.537  61.454  53.266  1.00  0.00            
ATOM   3137  C1  CHO   432     183.787  62.454  56.216  1.00  0.00           C
ATOM   3138  C2  CHO   432     185.537  64.204  60.016  1.00  0.00           C
ATOM   3139  ROH CHO   433      33.337 109.304  53.416  1.00  0.00            
ATOM   3140  R1  CHO   433      31.887 109.304  50.966  1.00  0.00            
ATOM   3141  R2  CHO   433      32.137 111.254  49.066  1.00  0.00            
ATOM   3142  R3  CHO   433      32.687 109.204  47.416  1.00  0.00            
ATOM   3143  R4  CHO   433      32.637 111.554  45.666  1.00  0.00            
ATOM   3144  R5  CHO   433      31.487 109.704  45.416  1.00  0.00            
ATOM   3145  C1  CHO   433      33.387 109.754  42.116  1.00  0.00           C
ATOM   3146  C2  CHO   433      32.387 111.654  38.566  1.00  0.00           C
ATOM   3147  ROH CHO   434     222.637 130.504  22.716  1.00  0.00            
ATOM   3148  R1  CHO   434     222.737 131.704  25.266  1.00  0.00            
ATOM   3149  R2  CHO   434     220.587 131.804  27.016  1.00  0.00            
ATOM   3150  R3  CHO   434     222.337 130.604  28.716  1.00  0.00            
ATOM   3151  R4  CHO   434     219.937 131.154  30.316  1.00  0.00            
ATOM   3152  R5  CHO   434     221.987 131.754  30.816  1.00  0.00            
ATOM   3153  C1  CHO   434     221.187 129.704  33.916  1.00  0.00           C
ATOM   3154  C2  CHO   434     221.137 129.804  38.566  1.00  0.00           C
ATOM   3155  ROH CHO   435     157.237 143.804  46.166  1.00  0.00            
ATOM   3156  R1  CHO   435     155.637 143.504  48.516  1.00  0.00            
ATOM   3157  R2  CHO   435     153.437 141.854  48.616  1.00  0.00            
ATOM   3158  R3  CHO   435     154.737 140.854  50.766  1.00  0.00            
ATOM   3159  R4  CHO   435     151.837 140.404  51.316  1.00  0.00            
ATOM   3160  R5  CHO   435     153.287 141.454  52.616  1.00  0.00            
ATOM   3161  C1  CHO   435     152.137 138.654  54.966  1.00  0.00           C
ATOM   3162  C2  CHO   435     151.837 137.104  57.816  1.00  0.00           C
ATOM   3163  ROH CHO   436     187.387  38.154  44.316  1.00  0.00            
ATOM   3164  R1  CHO   436     189.037  36.904  46.166  1.00  0.00            
ATOM   3165  R2  CHO   436     191.687  37.654  46.566  1.00  0.00            
ATOM   3166  R3  CHO   436     190.887  37.854  49.166  1.00  0.00            
ATOM   3167  R4  CHO   436     193.737  37.354  49.316  1.00  0.00            
ATOM   3168  R5  CHO   436     192.187  36.204  50.316  1.00  0.00            
ATOM   3169  C1  CHO   436     194.237  37.354  53.366  1.00  0.00           C
ATOM   3170  C2  CHO   436     195.287  37.704  57.516  1.00  0.00           C
ATOM   3171  ROH CHO   437      11.337 161.254  22.816  1.00  0.00            
ATOM   3172  R1  CHO   437      11.587 161.304  25.616  1.00  0.00            
ATOM   3173  R2  CHO   437       9.637 160.304  27.316  1.00  0.00            
ATOM   3174  R3  CHO   437      11.687 158.854  28.316  1.00  0.00            
ATOM   3175  R4  CHO   437       9.587 158.604  30.316  1.00  0.00            
ATOM   3176  R5  CHO   437      11.637 159.304  30.666  1.00  0.00            
ATOM   3177  C1  CHO   437      11.537 156.304  33.016  1.00  0.00           C
ATOM   3178  C2  CHO   437      13.887 156.304  36.066  1.00  0.00           C
ATOM   3179  ROH CHO   438     157.787  41.954  65.266  1.00  0.00            
ATOM   3180  R1  CHO   438     157.187  41.104  62.616  1.00  0.00            
ATOM   3181  R2  CHO   438     156.537  42.854  60.566  1.00  0.00            
ATOM   3182  R3  CHO   438     158.637  41.604  59.316  1.00  0.00            
ATOM   3183  R4  CHO   438     156.987  42.754  57.166  1.00  0.00            
ATOM   3184  R5  CHO   438     157.637  40.704  57.316  1.00  0.00            
ATOM   3185  C1  CHO   438     159.187  41.604  53.966  1.00  0.00           C
ATOM   3186  C2  CHO   438     160.087  44.104  52.366  1.00  0.00           C
ATOM   3187  ROH CHO   439      67.087 109.204  53.366  1.00  0.00            
ATOM   3188  R1  CHO   439      68.387 109.254  50.866  1.00  0.00            
ATOM   3189  R2  CHO   439      67.137 108.654  48.516  1.00  0.00            
ATOM   3190  R3  CHO   439      68.087 111.104  47.766  1.00  0.00            
ATOM   3191  R4  CHO   439      66.187 110.304  45.616  1.00  0.00            
ATOM   3192  R5  CHO   439      68.287 110.954  45.366  1.00  0.00            
ATOM   3193  C1  CHO   439      66.537 113.554  43.216  1.00  0.00           C
ATOM   3194  C2  CHO   439      66.687 114.254  39.716  1.00  0.00           C
ATOM   3195  ROH CHO   440     132.137  81.154  58.466  1.00  0.00            
ATOM   3196  R1  CHO   440     130.537  79.704  56.616  1.00  0.00            
ATOM   3197  R2  CHO   440     131.687  78.004  54.716  1.00  0.00            
ATOM   3198  R3  CHO   440     129.937  76.204  55.766  1.00  0.00            
ATOM   3199  R4  CHO   440     130.587  75.154  53.116  1.00  0.00            
ATOM   3200  R5  CHO   440     128.587  75.554  53.966  1.00  0.00            
ATOM   3201  C1  CHO   440     128.337  71.804  53.166  1.00  0.00           C
ATOM   3202  C2  CHO   440     126.037  68.654  54.016  1.00  0.00           C
ATOM   3203  ROH CHO   441     214.737  64.354  43.266  1.00  0.00            
ATOM   3204  R1  CHO   441     214.687  63.304  45.916  1.00  0.00            
ATOM   3205  R2  CHO   441     216.937  63.254  47.566  1.00  0.00            
ATOM   3206  R3  CHO   441     215.287  64.554  49.266  1.00  0.00            
ATOM   3207  R4  CHO   441     217.137  63.104  50.966  1.00  0.00            
ATOM   3208  R5  CHO   441     214.987  63.054  51.066  1.00  0.00            
ATOM   3209  C1  CHO   441     215.737  64.204  54.616  1.00  0.00           C
ATOM   3210  C2  CHO   441     217.837  65.954  57.016  1.00  0.00           C
ATOM   3211  ROH CHO   442     194.187   7.854  48.716  1.00  0.00            
ATOM   3212  R1  CHO   442     192.287   8.204  50.816  1.00  0.00            
ATOM   3213  R2  CHO   442     190.537   6.204  51.516  1.00  0.00            
ATOM   3214  R3  CHO   442     191.587   6.604  53.966  1.00  0.00            
ATOM   3215  R4  CHO   442     189.037   5.254  54.466  1.00  0.00            
ATOM   3216  R5  CHO   442     189.687   7.104  55.366  1.00  0.00            
ATOM   3217  C1  CHO   442     189.187   5.054  58.516  1.00  0.00           C
ATOM   3218  C2  CHO   442     191.437   4.604  62.616  1.00  0.00           C
ATOM   3219  ROH CHO   443     223.237  90.904  39.716  1.00  0.00            
ATOM   3220  R1  CHO   443     224.837  91.904  41.766  1.00  0.00            
ATOM   3221  R2  CHO   443     224.137  94.154  43.266  1.00  0.00            
ATOM   3222  R3  CHO   443     224.587  92.454  45.366  1.00  0.00            
ATOM   3223  R4  CHO   443     224.437  95.104  46.566  1.00  0.00            
ATOM   3224  R5  CHO   443     226.037  93.654  46.816  1.00  0.00            
ATOM   3225  C1  CHO   443     225.037  94.104  50.466  1.00  0.00           C
ATOM   3226  C2  CHO   443     225.237  96.754  53.566  1.00  0.00           C
ATOM   3227  ROH CHO   444      41.537   8.904  58.366  1.00  0.00            
ATOM   3228  R1  CHO   444      42.187   9.704  55.716  1.00  0.00            
ATOM   3229  R2  CHO   444      41.687   8.104  53.516  1.00  0.00            
ATOM   3230  R3  CHO   444      40.387  10.354  52.616  1.00  0.00            
ATOM   3231  R4  CHO   444      40.787   8.704  50.216  1.00  0.00            
ATOM   3232  R5  CHO   444      41.387  10.804  50.466  1.00  0.00            
ATOM   3233  C1  CHO   444      39.037  11.154  47.466  1.00  0.00           C
ATOM   3234  C2  CHO   444      36.337  13.204  43.916  1.00  0.00           C
ATOM   3235  ROH CHO   445     223.637 221.204  30.566  1.00  0.00            
ATOM   3236  R1  CHO   445     223.537 219.004  32.366  1.00  0.00            
ATOM   3237  R2  CHO   445     225.787 217.804  33.366  1.00  0.00            
ATOM   3238  R3  CHO   445     224.537 218.254  35.766  1.00  0.00            
ATOM   3239  R4  CHO   445     227.087 217.004  36.466  1.00  0.00            
ATOM   3240  R5  CHO   445     225.087 216.354  37.116  1.00  0.00            
ATOM   3241  C1  CHO   445     226.687 217.004  40.516  1.00  0.00           C
ATOM   3242  C2  CHO   445     225.787 218.804  43.716  1.00  0.00           C
ATOM   3243  ROH CHO   446     197.737  54.604  57.466  1.00  0.00            
ATOM   3244  R1  CHO   446     197.937  56.604  55.516  1.00  0.00            
ATOM   3245  R2  CHO   446     200.337  57.404  54.366  1.00  0.00            
ATOM   3246  R3  CHO   446     199.037  56.854  52.066  1.00  0.00            
ATOM   3247  R4  CHO   446     201.587  58.104  51.216  1.00  0.00            
ATOM   3248  R5  CHO   446     199.587  58.754  50.666  1.00  0.00            
ATOM   3249  C1  CHO   446     201.087  58.054  47.216  1.00  0.00           C
ATOM   3250  C2  CHO   446     200.437  61.404  46.916  1.00  0.00           C
ATOM   3251  ROH CHO   447      25.487 180.654  50.616  1.00  0.00            
ATOM   3252  R1  CHO   447      24.787 181.254  47.916  1.00  0.00            
ATOM   3253  R2  CHO   447      23.387 179.554  46.316  1.00  0.00            
ATOM   3254  R3  CHO   447      21.737 181.704  46.016  1.00  0.00            
ATOM   3255  R4  CHO   447      21.387 180.154  43.516  1.00  0.00            
ATOM   3256  R5  CHO   447      21.937 182.254  43.666  1.00  0.00            
ATOM   3257  C1  CHO   447      18.687 182.504  41.666  1.00  0.00           C
ATOM   3258  C2  CHO   447      19.037 184.404  38.666  1.00  0.00           C
ATOM   3259  ROH CHO   448     207.537 102.754  54.566  1.00  0.00            
ATOM   3260  R1  CHO   448     207.137 103.104  51.816  1.00  0.00            
ATOM   3261  R2  CHO   448     207.837 101.154  49.966  1.00  0.00            
ATOM   3262  R3  CHO   448     205.237 101.454  49.166  1.00  0.00            
ATOM   3263  R4  CHO   448     206.587 100.154  46.916  1.00  0.00            
ATOM   3264  R5  CHO   448     205.387 102.004  46.816  1.00  0.00            
ATOM   3265  C1  CHO   448     203.387  99.854  44.366  1.00  0.00           C
ATOM   3266  C2  CHO   448     200.837 100.704  41.516  1.00  0.00           C
ATOM   3267  ROH CHO   449      39.987  81.004  43.466  1.00  0.00            
ATOM   3268  R1  CHO   449      40.687  80.504  46.166  1.00  0.00            
ATOM   3269  R2  CHO   449      43.037  81.404  47.266  1.00  0.00            
ATOM   3270  R3  CHO   449      41.387  82.454  49.166  1.00  0.00            
ATOM   3271  R4  CHO   449      43.687  81.554  50.666  1.00  0.00            
ATOM   3272  R5  CHO   449      41.637  81.004  51.016  1.00  0.00            
ATOM   3273  C1  CHO   449      42.487  82.554  54.416  1.00  0.00           C
ATOM   3274  C2  CHO   449      43.487  83.504  58.866  1.00  0.00           C
ATOM   3275  ROH CHO   450      47.537  47.754  43.816  1.00  0.00            
ATOM   3276  R1  CHO   450      46.987  47.254  46.566  1.00  0.00            
ATOM   3277  R2  CHO   450      46.587  49.304  48.366  1.00  0.00            
ATOM   3278  R3  CHO   450      44.287  47.954  48.916  1.00  0.00            
ATOM   3279  R4  CHO   450      44.787  49.504  51.316  1.00  0.00            
ATOM   3280  R5  CHO   450      44.487  47.354  51.216  1.00  0.00            
ATOM   3281  C1  CHO   450      41.587  48.404  53.516  1.00  0.00           C
ATOM   3282  C2  CHO   450      43.187  49.154  57.566  1.00  0.00           C
ATOM   3283  ROH CHO   451     212.287  41.854  40.116  1.00  0.00            
ATOM   3284  R1  CHO   451     211.037  41.354  37.616  1.00  0.00            
ATOM   3285  R2  CHO   451     212.387  41.704  35.216  1.00  0.00            
ATOM   3286  R3  CHO   451     211.637  39.104  34.816  1.00  0.00            
ATOM   3287  R4  CHO   451     212.537  40.054  32.166  1.00  0.00            
ATOM   3288  R5  CHO   451     210.637  39.104  32.616  1.00  0.00            
ATOM   3289  C1  CHO   451     211.937  36.654  30.016  1.00  0.00           C
ATOM   3290  C2  CHO   451     213.987  35.804  27.316  1.00  0.00           C
ATOM   3291  ROH CHO   452     167.687 105.054  51.566  1.00  0.00            
ATOM   3292  R1  CHO   452     169.387 104.104  49.466  1.00  0.00            
ATOM   3293  R2  CHO   452     168.737 104.504  46.816  1.00  0.00            
ATOM   3294  R3  CHO   452     171.237 105.554  46.716  1.00  0.00            
ATOM   3295  R4  CHO   452     170.637 104.854  43.916  1.00  0.00            
ATOM   3296  R5  CHO   452     172.387 104.304  45.066  1.00  0.00            
ATOM   3297  C1  CHO   452     174.087 106.154  42.166  1.00  0.00           C
ATOM   3298  C2  CHO   452     178.087 108.154  41.116  1.00  0.00           C
ATOM   3299  ROH CHO   453      92.887   4.104  58.516  1.00  0.00            
ATOM   3300  R1  CHO   453      91.937   4.154  55.816  1.00  0.00            
ATOM   3301  R2  CHO   453      93.487   3.304  53.666  1.00  0.00            
ATOM   3302  R3  CHO   453      91.337   1.704  53.216  1.00  0.00            
ATOM   3303  R4  CHO   453      92.937   1.604  50.716  1.00  0.00            
ATOM   3304  R5  CHO   453      90.837   2.104  50.916  1.00  0.00            
ATOM   3305  C1  CHO   453      90.587  -0.896  48.566  1.00  0.00           C
ATOM   3306  C2  CHO   453      92.187  -3.746  47.066  1.00  0.00           C
ATOM   3307  ROH CHO   454     133.687  84.904  29.466  1.00  0.00            
ATOM   3308  R1  CHO   454     132.687  87.404  30.266  1.00  0.00            
ATOM   3309  R2  CHO   454     133.687  89.804  29.316  1.00  0.00            
ATOM   3310  R3  CHO   454     131.087  90.254  28.716  1.00  0.00            
ATOM   3311  R4  CHO   454     132.337  92.904  28.866  1.00  0.00            
ATOM   3312  R5  CHO   454     130.537  92.254  29.916  1.00  0.00            
ATOM   3313  C1  CHO   454     129.087  95.204  28.016  1.00  0.00           C
ATOM   3314  C2  CHO   454     126.537  98.404  28.466  1.00  0.00           C
ATOM   3315  ROH CHO   455     153.387 220.304  51.816  1.00  0.00            
ATOM   3316  R1  CHO   455     153.287 222.154  53.966  1.00  0.00            
ATOM   3317  R2  CHO   455     153.437 224.904  53.566  1.00  0.00            
ATOM   3318  R3  CHO   455     151.137 224.904  54.966  1.00  0.00            
ATOM   3319  R4  CHO   455     152.587 227.254  55.916  1.00  0.00            
ATOM   3320  R5  CHO   455     151.787 225.654  57.166  1.00  0.00            
ATOM   3321  C1  CHO   455     149.937 228.604  58.666  1.00  0.00           C
ATOM   3322  C2  CHO   455     150.737 226.754  61.816  1.00  0.00           C
ATOM   3323  ROH CHO   456     135.887  46.304  27.466  1.00  0.00            
ATOM   3324  R1  CHO   456     136.337  45.004  29.966  1.00  0.00            
ATOM   3325  R2  CHO   456     136.687  46.404  32.316  1.00  0.00            
ATOM   3326  R3  CHO   456     134.687  44.754  33.166  1.00  0.00            
ATOM   3327  R4  CHO   456     135.787  45.904  35.616  1.00  0.00            
ATOM   3328  R5  CHO   456     135.537  43.804  35.166  1.00  0.00            
ATOM   3329  C1  CHO   456     133.387  44.054  38.316  1.00  0.00           C
ATOM   3330  C2  CHO   456     132.087  40.154  39.566  1.00  0.00           C
ATOM   3331  ROH CHO   457       6.937  48.654  58.916  1.00  0.00            
ATOM   3332  R1  CHO   457       7.687  47.354  56.516  1.00  0.00            
ATOM   3333  R2  CHO   457       5.837  46.154  54.816  1.00  0.00            
ATOM   3334  R3  CHO   457       6.937  47.804  52.966  1.00  0.00            
ATOM   3335  R4  CHO   457       5.987  45.454  51.466  1.00  0.00            
ATOM   3336  R5  CHO   457       7.987  46.254  51.416  1.00  0.00            
ATOM   3337  C1  CHO   457       7.137  46.554  47.716  1.00  0.00           C
ATOM   3338  C2  CHO   457       5.187  43.804  45.566  1.00  0.00           C
ATOM   3339  ROH CHO   458      42.137  45.254  26.416  1.00  0.00            
ATOM   3340  R1  CHO   458      43.287  43.654  28.466  1.00  0.00            
ATOM   3341  R2  CHO   458      45.937  42.954  28.516  1.00  0.00            
ATOM   3342  R3  CHO   458      45.887  44.104  30.966  1.00  0.00            
ATOM   3343  R4  CHO   458      48.487  42.804  30.816  1.00  0.00            
ATOM   3344  R5  CHO   458      46.987  42.554  32.366  1.00  0.00            
ATOM   3345  C1  CHO   458      49.937  43.754  34.466  1.00  0.00           C
ATOM   3346  C2  CHO   458      49.687  44.454  38.916  1.00  0.00           C
ATOM   3347  ROH CHO   459     129.837  18.704  60.566  1.00  0.00            
ATOM   3348  R1  CHO   459     129.787  18.704  57.766  1.00  0.00            
ATOM   3349  R2  CHO   459     130.937  16.704  56.216  1.00  0.00            
ATOM   3350  R3  CHO   459     128.437  16.554  55.116  1.00  0.00            
ATOM   3351  R4  CHO   459     130.287  16.004  52.916  1.00  0.00            
ATOM   3352  R5  CHO   459     128.687  17.504  52.916  1.00  0.00            
ATOM   3353  C1  CHO   459     127.587  15.404  49.916  1.00  0.00           C
ATOM   3354  C2  CHO   459     126.037  14.704  46.316  1.00  0.00           C
ATOM   3355  ROH CHO   460      34.937 178.104  40.816  1.00  0.00            
ATOM   3356  R1  CHO   460      36.687 179.904  39.566  1.00  0.00            
ATOM   3357  R2  CHO   460      39.437 179.654  39.666  1.00  0.00            
ATOM   3358  R3  CHO   460      39.187 179.804  36.966  1.00  0.00            
ATOM   3359  R4  CHO   460      42.087 179.804  37.466  1.00  0.00            
ATOM   3360  R5  CHO   460      40.987 181.304  36.316  1.00  0.00            
ATOM   3361  C1  CHO   460      43.437 180.054  33.616  1.00  0.00           C
ATOM   3362  C2  CHO   460      47.287 180.354  32.366  1.00  0.00           C
ATOM   3363  ROH CHO   461      87.687 124.454  41.066  1.00  0.00            
ATOM   3364  R1  CHO   461      86.987 122.904  43.316  1.00  0.00            
ATOM   3365  R2  CHO   461      88.237 123.154  45.766  1.00  0.00            
ATOM   3366  R3  CHO   461      85.687 123.504  46.666  1.00  0.00            
ATOM   3367  R4  CHO   461      87.187 122.554  49.016  1.00  0.00            
ATOM   3368  R5  CHO   461      85.337 121.704  48.166  1.00  0.00            
ATOM   3369  C1  CHO   461      84.137 122.454  51.716  1.00  0.00           C
ATOM   3370  C2  CHO   461      82.537 123.704  54.966  1.00  0.00           C
ATOM   3371  ROH CHO   462      97.937 101.004  58.016  1.00  0.00            
ATOM   3372  R1  CHO   462      97.537 101.604  55.316  1.00  0.00            
ATOM   3373  R2  CHO   462      96.587 104.054  54.416  1.00  0.00            
ATOM   3374  R3  CHO   462      98.837 104.054  52.916  1.00  0.00            
ATOM   3375  R4  CHO   462      96.987 105.804  51.466  1.00  0.00            
ATOM   3376  R5  CHO   462      98.037 104.054  50.666  1.00  0.00            
ATOM   3377  C1  CHO   462      99.337 106.754  48.316  1.00  0.00           C
ATOM   3378  C2  CHO   462      96.587 107.604  45.116  1.00  0.00           C
ATOM   3379  ROH CHO   463      32.337  84.804  37.416  1.00  0.00            
ATOM   3380  R1  CHO   463      32.787  83.804  34.766  1.00  0.00            
ATOM   3381  R2  CHO   463      31.137  82.054  33.516  1.00  0.00            
ATOM   3382  R3  CHO   463      31.087  83.904  31.566  1.00  0.00            
ATOM   3383  R4  CHO   463      30.687  81.404  30.166  1.00  0.00            
ATOM   3384  R5  CHO   463      32.237  82.904  29.716  1.00  0.00            
ATOM   3385  C1  CHO   463      30.437  82.804  26.366  1.00  0.00           C
ATOM   3386  C2  CHO   463      30.087  84.804  21.816  1.00  0.00           C
ATOM   3387  ROH CHO   464     138.437 141.254  47.516  1.00  0.00            
ATOM   3388  R1  CHO   464     138.987 140.754  50.266  1.00  0.00            
ATOM   3389  R2  CHO   464     138.137 142.454  52.266  1.00  0.00            
ATOM   3390  R3  CHO   464     136.987 140.204  53.266  1.00  0.00            
ATOM   3391  R4  CHO   464     137.137 142.004  55.566  1.00  0.00            
ATOM   3392  R5  CHO   464     137.937 139.954  55.466  1.00  0.00            
ATOM   3393  C1  CHO   464     135.537 139.604  58.416  1.00  0.00           C
ATOM   3394  C2  CHO   464     136.337 137.404  62.416  1.00  0.00           C
ATOM   3395  ROH CHO   465     189.637  80.704  57.566  1.00  0.00            
ATOM   3396  R1  CHO   465     189.237  79.554  55.016  1.00  0.00            
ATOM   3397  R2  CHO   465     187.137  80.204  53.366  1.00  0.00            
ATOM   3398  R3  CHO   465     189.087  80.754  51.566  1.00  0.00            
ATOM   3399  R4  CHO   465     186.887  79.654  49.966  1.00  0.00            
ATOM   3400  R5  CHO   465     188.937  78.954  49.966  1.00  0.00            
ATOM   3401  C1  CHO   465     188.587  79.854  46.316  1.00  0.00           C
ATOM   3402  C2  CHO   465     187.537  81.304  43.516  1.00  0.00           C
ATOM   3403  ROH CHO   466     194.587 212.554  49.466  1.00  0.00            
ATOM   3404  R1  CHO   466     192.187 213.404  48.266  1.00  0.00            
ATOM   3405  R2  CHO   466     192.137 215.054  46.066  1.00  0.00            
ATOM   3406  R3  CHO   466     190.587 213.054  45.016  1.00  0.00            
ATOM   3407  R4  CHO   466     190.637 215.154  42.916  1.00  0.00            
ATOM   3408  R5  CHO   466     188.887 214.204  43.816  1.00  0.00            
ATOM   3409  C1  CHO   466     188.337 213.354  40.116  1.00  0.00           C
ATOM   3410  C2  CHO   466     185.687 213.104  37.666  1.00  0.00           C
ATOM   3411  ROH CHO   467      26.937 169.604  25.466  1.00  0.00            
ATOM   3412  R1  CHO   467      26.487 170.254  28.166  1.00  0.00            
ATOM   3413  R2  CHO   467      23.937 170.404  29.266  1.00  0.00            
ATOM   3414  R3  CHO   467      24.937 168.604  31.066  1.00  0.00            
ATOM   3415  R4  CHO   467      22.687 169.904  32.466  1.00  0.00            
ATOM   3416  R5  CHO   467      24.787 169.754  33.166  1.00  0.00            
ATOM   3417  C1  CHO   467      22.937 167.954  36.016  1.00  0.00           C
ATOM   3418  C2  CHO   467      18.337 168.454  35.316  1.00  0.00           C
ATOM   3419  ROH CHO   468      52.687  48.304  42.266  1.00  0.00            
ATOM   3420  R1  CHO   468      53.037  49.054  44.966  1.00  0.00            
ATOM   3421  R2  CHO   468      51.237  50.654  46.316  1.00  0.00            
ATOM   3422  R3  CHO   468      51.287  48.604  48.116  1.00  0.00            
ATOM   3423  R4  CHO   468      50.487  50.954  49.666  1.00  0.00            
ATOM   3424  R5  CHO   468      52.137  49.604  50.116  1.00  0.00            
ATOM   3425  C1  CHO   468      50.087  49.204  53.316  1.00  0.00           C
ATOM   3426  C2  CHO   468      47.087  47.754  55.166  1.00  0.00           C
ATOM   3427  ROH CHO   469     203.537 105.054  37.016  1.00  0.00            
ATOM   3428  R1  CHO   469     205.137 105.904  34.816  1.00  0.00            
ATOM   3429  R2  CHO   469     206.037 104.204  32.866  1.00  0.00            
ATOM   3430  R3  CHO   469     204.837 106.054  31.216  1.00  0.00            
ATOM   3431  R4  CHO   469     205.787 103.904  29.416  1.00  0.00            
ATOM   3432  R5  CHO   469     206.237 106.054  29.216  1.00  0.00            
ATOM   3433  C1  CHO   469     204.587 105.404  25.866  1.00  0.00           C
ATOM   3434  C2  CHO   469     206.387 105.654  22.566  1.00  0.00           C
ATOM   3435  ROH CHO   470      76.537   1.704  38.716  1.00  0.00            
ATOM   3436  R1  CHO   470      74.437   0.554  37.216  1.00  0.00            
ATOM   3437  R2  CHO   470      72.087   1.904  36.666  1.00  0.00            
ATOM   3438  R3  CHO   470      72.687   1.304  34.116  1.00  0.00            
ATOM   3439  R4  CHO   470      69.787   1.454  34.166  1.00  0.00            
ATOM   3440  R5  CHO   470      70.937  -0.196  33.416  1.00  0.00            
ATOM   3441  C1  CHO   470      68.987   0.604  30.266  1.00  0.00           C
ATOM   3442  C2  CHO   470      68.587   0.504  25.566  1.00  0.00           C
ATOM   3443  ROH CHO   471     192.537 140.204  56.066  1.00  0.00            
ATOM   3444  R1  CHO   471     191.287 139.754  53.566  1.00  0.00            
ATOM   3445  R2  CHO   471     188.537 139.654  53.266  1.00  0.00            
ATOM   3446  R3  CHO   471     188.987 141.554  51.366  1.00  0.00            
ATOM   3447  R4  CHO   471     186.487 140.254  50.516  1.00  0.00            
ATOM   3448  R5  CHO   471     188.287 140.554  49.316  1.00  0.00            
ATOM   3449  C1  CHO   471     185.737 142.454  47.166  1.00  0.00           C
ATOM   3450  C2  CHO   471     184.787 139.704  43.766  1.00  0.00           C
ATOM   3451  ROH CHO   472       7.587 121.704  33.966  1.00  0.00            
ATOM   3452  R1  CHO   472       7.637 123.054  31.466  1.00  0.00            
ATOM   3453  R2  CHO   472       9.937 123.354  29.966  1.00  0.00            
ATOM   3454  R3  CHO   472       8.437 122.254  28.016  1.00  0.00            
ATOM   3455  R4  CHO   472      10.087 124.204  26.666  1.00  0.00            
ATOM   3456  R5  CHO   472       7.937 124.054  26.566  1.00  0.00            
ATOM   3457  C1  CHO   472       8.737 123.654  22.866  1.00  0.00           C
ATOM   3458  C2  CHO   472       6.787 122.154  19.216  1.00  0.00           C
ATOM   3459  ROH CHO   473     135.787 139.154  32.666  1.00  0.00            
ATOM   3460  R1  CHO   473     136.637 139.004  35.366  1.00  0.00            
ATOM   3461  R2  CHO   473     134.887 139.354  37.466  1.00  0.00            
ATOM   3462  R3  CHO   473     135.837 136.954  38.266  1.00  0.00            
ATOM   3463  R4  CHO   473     134.987 138.254  40.766  1.00  0.00            
ATOM   3464  R5  CHO   473     136.937 137.354  40.316  1.00  0.00            
ATOM   3465  C1  CHO   473     135.887 135.304  43.366  1.00  0.00           C
ATOM   3466  C2  CHO   473     138.937 136.454  45.916  1.00  0.00           C
ATOM   3467  ROH CHO   474      61.987 226.954  58.416  1.00  0.00            
ATOM   3468  R1  CHO   474      62.987 226.504  55.816  1.00  0.00            
ATOM   3469  R2  CHO   474      61.787 224.754  54.066  1.00  0.00            
ATOM   3470  R3  CHO   474      61.837 226.904  52.416  1.00  0.00            
ATOM   3471  R4  CHO   474      61.537 224.604  50.616  1.00  0.00            
ATOM   3472  R5  CHO   474      63.087 226.154  50.466  1.00  0.00            
ATOM   3473  C1  CHO   474      61.437 226.604  47.066  1.00  0.00           C
ATOM   3474  C2  CHO   474      60.637 228.104  44.166  1.00  0.00           C
ATOM   3475  ROH CHO   475      77.987 132.854  44.616  1.00  0.00            
ATOM   3476  R1  CHO   475      80.237 133.054  46.316  1.00  0.00            
ATOM   3477  R2  CHO   475      82.537 131.554  45.966  1.00  0.00            
ATOM   3478  R3  CHO   475      83.737 133.954  45.916  1.00  0.00            
ATOM   3479  R4  CHO   475      85.637 132.204  47.316  1.00  0.00            
ATOM   3480  R5  CHO   475      84.837 134.104  48.016  1.00  0.00            
ATOM   3481  C1  CHO   475      88.587 134.854  48.066  1.00  0.00           C
ATOM   3482  C2  CHO   475      88.587 135.704  51.616  1.00  0.00           C
ATOM   3483  ROH CHO   476       2.087 106.154  37.366  1.00  0.00            
ATOM   3484  R1  CHO   476       1.387 106.004  34.616  1.00  0.00            
ATOM   3485  R2  CHO   476       2.037 107.954  32.816  1.00  0.00            
ATOM   3486  R3  CHO   476       3.187 105.904  31.416  1.00  0.00            
ATOM   3487  R4  CHO   476       3.037 108.104  29.466  1.00  0.00            
ATOM   3488  R5  CHO   476       2.237 106.054  29.216  1.00  0.00            
ATOM   3489  C1  CHO   476       4.637 106.204  26.266  1.00  0.00           C
ATOM   3490  C2  CHO   476       8.137 106.054  23.866  1.00  0.00           C
ATOM   3491  ROH CHO   477      33.487  42.654  55.416  1.00  0.00            
ATOM   3492  R1  CHO   477      33.037  41.904  52.716  1.00  0.00            
ATOM   3493  R2  CHO   477      32.887  43.804  50.716  1.00  0.00            
ATOM   3494  R3  CHO   477      34.837  42.254  49.566  1.00  0.00            
ATOM   3495  R4  CHO   477      33.437  43.454  47.316  1.00  0.00            
ATOM   3496  R5  CHO   477      33.837  41.304  47.666  1.00  0.00            
ATOM   3497  C1  CHO   477      35.537  41.804  44.266  1.00  0.00           C
ATOM   3498  C2  CHO   477      39.037  44.004  42.966  1.00  0.00           C
ATOM   3499  ROH CHO   478      16.837  51.304  40.616  1.00  0.00            
ATOM   3500  R1  CHO   478      17.337  49.754  38.266  1.00  0.00            
ATOM   3501  R2  CHO   478      15.337  48.304  37.016  1.00  0.00            
ATOM   3502  R3  CHO   478      16.087  49.754  34.816  1.00  0.00            
ATOM   3503  R4  CHO   478      14.537  47.504  33.766  1.00  0.00            
ATOM   3504  R5  CHO   478      16.537  48.054  33.166  1.00  0.00            
ATOM   3505  C1  CHO   478      14.787  48.404  29.816  1.00  0.00           C
ATOM   3506  C2  CHO   478      13.037  48.354  26.866  1.00  0.00           C
ATOM   3507  ROH CHO   479     152.887  22.004  51.166  1.00  0.00            
ATOM   3508  R1  CHO   479     150.837  22.004  53.116  1.00  0.00            
ATOM   3509  R2  CHO   479     150.037  19.654  54.366  1.00  0.00            
ATOM   3510  R3  CHO   479     150.537  21.104  56.616  1.00  0.00            
ATOM   3511  R4  CHO   479     148.637  19.054  57.466  1.00  0.00            
ATOM   3512  R5  CHO   479     148.437  21.204  57.766  1.00  0.00            
ATOM   3513  C1  CHO   479     148.337  20.004  61.366  1.00  0.00           C
ATOM   3514  C2  CHO   479     148.237  17.004  64.616  1.00  0.00           C
ATOM   3515  ROH CHO   480     221.337  45.304  58.166  1.00  0.00            
ATOM   3516  R1  CHO   480     222.837  44.454  55.966  1.00  0.00            
ATOM   3517  R2  CHO   480     222.437  42.004  54.716  1.00  0.00            
ATOM   3518  R3  CHO   480     222.137  43.504  52.516  1.00  0.00            
ATOM   3519  R4  CHO   480     221.737  40.754  51.566  1.00  0.00            
ATOM   3520  R5  CHO   480     223.137  42.204  50.716  1.00  0.00            
ATOM   3521  C1  CHO   480     220.987  41.504  47.666  1.00  0.00           C
ATOM   3522  C2  CHO   480     219.037  40.254  44.216  1.00  0.00           C
ATOM   3523  ROH CHO   481     181.587 201.354  51.916  1.00  0.00            
ATOM   3524  R1  CHO   481     183.287 201.004  49.666  1.00  0.00            
ATOM   3525  R2  CHO   481     183.187 198.754  48.016  1.00  0.00            
ATOM   3526  R3  CHO   481     182.887 200.604  46.066  1.00  0.00            
ATOM   3527  R4  CHO   481     183.187 198.054  44.666  1.00  0.00            
ATOM   3528  R5  CHO   481     184.387 199.904  44.366  1.00  0.00            
ATOM   3529  C1  CHO   481     182.937 199.404  40.816  1.00  0.00           C
ATOM   3530  C2  CHO   481     181.587 199.654  36.566  1.00  0.00           C
ATOM   3531  ROH CHO   482      24.837 213.354  41.416  1.00  0.00            
ATOM   3532  R1  CHO   482      25.237 213.254  44.216  1.00  0.00            
ATOM   3533  R2  CHO   482      27.487 212.054  45.366  1.00  0.00            
ATOM   3534  R3  CHO   482      27.787 214.454  46.516  1.00  0.00            
ATOM   3535  R4  CHO   482      29.487 212.654  48.116  1.00  0.00            
ATOM   3536  R5  CHO   482      27.937 213.954  48.866  1.00  0.00            
ATOM   3537  C1  CHO   482      30.937 215.254  50.816  1.00  0.00           C
ATOM   3538  C2  CHO   482      31.587 217.204  53.816  1.00  0.00           C
ATOM   3539  ROH CHO   483     187.137 208.454  39.416  1.00  0.00            
ATOM   3540  R1  CHO   483     188.337 209.354  41.816  1.00  0.00            
ATOM   3541  R2  CHO   483     186.887 210.004  44.066  1.00  0.00            
ATOM   3542  R3  CHO   483     188.487 208.204  45.266  1.00  0.00            
ATOM   3543  R4  CHO   483     186.987 209.454  47.466  1.00  0.00            
ATOM   3544  R5  CHO   483     189.187 209.304  47.316  1.00  0.00            
ATOM   3545  C1  CHO   483     188.587 207.454  50.616  1.00  0.00           C
ATOM   3546  C2  CHO   483     188.287 207.004  54.116  1.00  0.00           C
ATOM   3547  ROH CHO   484     215.687 146.004  21.366  1.00  0.00            
ATOM   3548  R1  CHO   484     213.937 147.254  23.266  1.00  0.00            
ATOM   3549  R2  CHO   484     213.787 146.504  25.916  1.00  0.00            
ATOM   3550  R3  CHO   484     214.287 149.154  26.366  1.00  0.00            
ATOM   3551  R4  CHO   484     214.337 147.904  29.016  1.00  0.00            
ATOM   3552  R5  CHO   484     213.137 149.604  28.366  1.00  0.00            
ATOM   3553  C1  CHO   484     215.087 151.204  31.266  1.00  0.00           C
ATOM   3554  C2  CHO   484     216.787 152.004  35.666  1.00  0.00           C
ATOM   3555  ROH CHO   485     195.937 127.004  34.966  1.00  0.00            
ATOM   3556  R1  CHO   485     195.837 129.454  33.516  1.00  0.00            
ATOM   3557  R2  CHO   485     197.487 129.904  31.366  1.00  0.00            
ATOM   3558  R3  CHO   485     195.187 130.404  30.066  1.00  0.00            
ATOM   3559  R4  CHO   485     197.137 130.004  27.916  1.00  0.00            
ATOM   3560  R5  CHO   485     195.787 131.754  28.166  1.00  0.00            
ATOM   3561  C1  CHO   485     194.687 130.554  24.716  1.00  0.00           C
ATOM   3562  C2  CHO   485     197.737 130.704  22.366  1.00  0.00           C
ATOM   3563  ROH CHO   486      21.687 116.854  23.716  1.00  0.00            
ATOM   3564  R1  CHO   486      23.087 117.354  26.166  1.00  0.00            
ATOM   3565  R2  CHO   486      22.137 116.554  28.616  1.00  0.00            
ATOM   3566  R3  CHO   486      24.537 115.354  28.816  1.00  0.00            
ATOM   3567  R4  CHO   486      23.587 115.554  31.566  1.00  0.00            
ATOM   3568  R5  CHO   486      25.537 116.254  30.816  1.00  0.00            
ATOM   3569  C1  CHO   486      26.737 113.804  33.516  1.00  0.00           C
ATOM   3570  C2  CHO   486      27.037 114.304  36.516  1.00  0.00           C
ATOM   3571  ROH CHO   487      38.637  99.554  52.966  1.00  0.00            
ATOM   3572  R1  CHO   487      36.887  99.704  50.766  1.00  0.00            
ATOM   3573  R2  CHO   487      37.237 101.454  48.666  1.00  0.00            
ATOM   3574  R3  CHO   487      37.087  99.204  47.166  1.00  0.00            
ATOM   3575  R4  CHO   487      36.837 101.354  45.216  1.00  0.00            
ATOM   3576  R5  CHO   487      35.437  99.704  45.466  1.00  0.00            
ATOM   3577  C1  CHO   487      36.437  99.204  41.816  1.00  0.00           C
ATOM   3578  C2  CHO   487      34.337  98.054  39.916  1.00  0.00           C
ATOM   3579  ROH CHO   488     177.087  58.154  34.066  1.00  0.00            
ATOM   3580  R1  CHO   488     179.837  57.704  34.316  1.00  0.00            
ATOM   3581  R2  CHO   488     180.937  56.004  36.216  1.00  0.00            
ATOM   3582  R3  CHO   488     182.137  54.854  34.066  1.00  0.00            
ATOM   3583  R4  CHO   488     182.887  53.154  36.316  1.00  0.00            
ATOM   3584  R5  CHO   488     184.237  54.104  34.916  1.00  0.00            
ATOM   3585  C1  CHO   488     185.137  50.404  34.366  1.00  0.00           C
ATOM   3586  C2  CHO   488     186.187  47.004  34.416  1.00  0.00           C
ATOM   3587  ROH CHO   489      20.787  53.754  53.116  1.00  0.00            
ATOM   3588  R1  CHO   489      18.887  54.454  51.166  1.00  0.00            
ATOM   3589  R2  CHO   489      18.987  53.404  48.566  1.00  0.00            
ATOM   3590  R3  CHO   489      16.437  52.654  49.116  1.00  0.00            
ATOM   3591  R4  CHO   489      16.837  51.904  46.316  1.00  0.00            
ATOM   3592  R5  CHO   489      15.237  53.154  47.116  1.00  0.00            
ATOM   3593  C1  CHO   489      13.187  50.304  45.566  1.00  0.00           C
ATOM   3594  C2  CHO   489       9.187  48.604  44.416  1.00  0.00           C
ATOM   3595  ROH CHO   490      73.487  34.504  41.766  1.00  0.00            
ATOM   3596  R1  CHO   490      75.237  34.954  43.916  1.00  0.00            
ATOM   3597  R2  CHO   490      74.837  36.954  45.766  1.00  0.00            
ATOM   3598  R3  CHO   490      74.987  34.954  47.566  1.00  0.00            
ATOM   3599  R4  CHO   490      74.937  37.404  49.166  1.00  0.00            
ATOM   3600  R5  CHO   490      76.387  35.804  49.266  1.00  0.00            
ATOM   3601  C1  CHO   490      75.137  35.754  52.866  1.00  0.00           C
ATOM   3602  C2  CHO   490      73.987  35.804  56.666  1.00  0.00           C
ATOM   3603  ROH CHO   491     209.437  14.804  48.866  1.00  0.00            
ATOM   3604  R1  CHO   491     210.837  15.654  51.116  1.00  0.00            
ATOM   3605  R2  CHO   491     209.637  16.954  53.266  1.00  0.00            
ATOM   3606  R3  CHO   491     210.787  14.954  54.716  1.00  0.00            
ATOM   3607  R4  CHO   491     210.537  17.204  56.566  1.00  0.00            
ATOM   3608  R5  CHO   491     212.337  16.104  56.116  1.00  0.00            
ATOM   3609  C1  CHO   491     212.137  15.454  59.866  1.00  0.00           C
ATOM   3610  C2  CHO   491     210.687  13.404  63.166  1.00  0.00           C
ATOM   3611  ROH CHO   492     189.337  17.754  53.966  1.00  0.00            
ATOM   3612  R1  CHO   492     186.637  17.004  53.566  1.00  0.00            
ATOM   3613  R2  CHO   492     185.637  14.554  54.366  1.00  0.00            
ATOM   3614  R3  CHO   492     183.787  16.104  55.616  1.00  0.00            
ATOM   3615  R4  CHO   492     182.387  13.554  55.066  1.00  0.00            
ATOM   3616  R5  CHO   492     181.737  15.554  54.516  1.00  0.00            
ATOM   3617  C1  CHO   492     178.787  14.454  56.666  1.00  0.00           C
ATOM   3618  C2  CHO   492     177.337  11.354  59.116  1.00  0.00           C
ATOM   3619  ROH CHO   493      83.187 211.104  40.066  1.00  0.00            
ATOM   3620  R1  CHO   493      84.787 212.004  37.866  1.00  0.00            
ATOM   3621  R2  CHO   493      85.537 210.304  35.816  1.00  0.00            
ATOM   3622  R3  CHO   493      84.387 212.254  34.266  1.00  0.00            
ATOM   3623  R4  CHO   493      85.787 210.554  32.366  1.00  0.00            
ATOM   3624  R5  CHO   493      85.987 212.704  32.566  1.00  0.00            
ATOM   3625  C1  CHO   493      84.837 212.454  28.916  1.00  0.00           C
ATOM   3626  C2  CHO   493      84.237 212.804  25.366  1.00  0.00           C
ATOM   3627  ROH CHO   494      53.287 156.104  26.966  1.00  0.00            
ATOM   3628  R1  CHO   494      54.487 154.804  29.216  1.00  0.00            
ATOM   3629  R2  CHO   494      55.687 156.254  31.266  1.00  0.00            
ATOM   3630  R3  CHO   494      53.987 154.804  32.816  1.00  0.00            
ATOM   3631  R4  CHO   494      56.087 155.604  34.616  1.00  0.00            
ATOM   3632  R5  CHO   494      55.387 153.604  34.316  1.00  0.00            
ATOM   3633  C1  CHO   494      54.737 153.904  38.066  1.00  0.00           C
ATOM   3634  C2  CHO   494      54.087 152.754  41.516  1.00  0.00           C
ATOM   3635  ROH CHO   495      68.487 171.704  37.016  1.00  0.00            
ATOM   3636  R1  CHO   495      71.237 171.654  36.266  1.00  0.00            
ATOM   3637  R2  CHO   495      73.137 170.254  37.716  1.00  0.00            
ATOM   3638  R3  CHO   495      73.637 169.104  35.316  1.00  0.00            
ATOM   3639  R4  CHO   495      76.237 169.254  36.666  1.00  0.00            
ATOM   3640  R5  CHO   495      75.787 170.004  34.666  1.00  0.00            
ATOM   3641  C1  CHO   495      78.587 167.554  33.816  1.00  0.00           C
ATOM   3642  C2  CHO   495      80.987 167.804  30.316  1.00  0.00           C
ATOM   3643  ROH CHO   496     159.587  45.754  59.766  1.00  0.00            
ATOM   3644  R1  CHO   496     162.137  46.904  59.266  1.00  0.00            
ATOM   3645  R2  CHO   496     163.837  46.004  57.316  1.00  0.00            
ATOM   3646  R3  CHO   496     163.787  48.604  56.516  1.00  0.00            
ATOM   3647  R4  CHO   496     166.487  47.654  55.816  1.00  0.00            
ATOM   3648  R5  CHO   496     166.037  49.404  57.016  1.00  0.00            
ATOM   3649  C1  CHO   496     167.987  51.054  54.166  1.00  0.00           C
ATOM   3650  C2  CHO   496     170.287  49.954  51.166  1.00  0.00           C
ATOM   3651  ROH CHO   497     161.137  14.504  65.866  1.00  0.00            
ATOM   3652  R1  CHO   497     163.237  15.304  64.166  1.00  0.00            
ATOM   3653  R2  CHO   497     163.387  14.554  61.516  1.00  0.00            
ATOM   3654  R3  CHO   497     163.587  17.254  61.116  1.00  0.00            
ATOM   3655  R4  CHO   497     165.237  16.054  58.966  1.00  0.00            
ATOM   3656  R5  CHO   497     165.887  17.554  60.416  1.00  0.00            
ATOM   3657  C1  CHO   497     166.487  19.454  57.166  1.00  0.00           C
ATOM   3658  C2  CHO   497     170.587  18.554  56.366  1.00  0.00           C
ATOM   3659  ROH CHO   498      54.237  93.904  57.416  1.00  0.00            
ATOM   3660  R1  CHO   498      53.487  94.254  54.716  1.00  0.00            
ATOM   3661  R2  CHO   498      55.087  93.454  52.616  1.00  0.00            
ATOM   3662  R3  CHO   498      52.937  92.054  51.816  1.00  0.00            
ATOM   3663  R4  CHO   498      54.837  91.704  49.616  1.00  0.00            
ATOM   3664  R5  CHO   498      52.787  92.404  49.466  1.00  0.00            
ATOM   3665  C1  CHO   498      52.637  89.354  47.216  1.00  0.00           C
ATOM   3666  C2  CHO   498      49.687  87.254  44.816  1.00  0.00           C
ATOM   3667  ROH CHO   499     153.687 110.004  29.466  1.00  0.00            
ATOM   3668  R1  CHO   499     155.087 110.604  31.866  1.00  0.00            
ATOM   3669  R2  CHO   499     153.787 111.504  34.166  1.00  0.00            
ATOM   3670  R3  CHO   499     155.037 109.354  35.316  1.00  0.00            
ATOM   3671  R4  CHO   499     153.587 110.654  37.466  1.00  0.00            
ATOM   3672  R5  CHO   499     155.737 110.154  37.466  1.00  0.00            
ATOM   3673  C1  CHO   499     154.637 108.154  40.516  1.00  0.00           C
ATOM   3674  C2  CHO   499     155.437 108.554  44.366  1.00  0.00           C
ATOM   3675  ROH CHO   500      31.237 154.954  36.016  1.00  0.00            
ATOM   3676  R1  CHO   500      31.387 156.654  38.266  1.00  0.00            
ATOM   3677  R2  CHO   500      29.487 156.704  40.266  1.00  0.00            
ATOM   3678  R3  CHO   500      31.587 156.254  41.866  1.00  0.00            
ATOM   3679  R4  CHO   500      29.487 157.204  43.666  1.00  0.00            
ATOM   3680  R5  CHO   500      31.487 158.004  43.466  1.00  0.00            
ATOM   3681  C1  CHO   500      31.487 157.054  47.166  1.00  0.00           C
ATOM   3682  C2  CHO   500      33.087 156.504  51.666  1.00  0.00           C
ATOM   3683  ROH CHO   501     185.637 164.004  28.016  1.00  0.00            
ATOM   3684  R1  CHO   501     188.037 163.404  29.366  1.00  0.00            
ATOM   3685  R2  CHO   501     188.637 164.504  31.866  1.00  0.00            
ATOM   3686  R3  CHO   501     188.987 161.904  32.566  1.00  0.00            
ATOM   3687  R4  CHO   501     190.587 163.404  34.466  1.00  0.00            
ATOM   3688  R5  CHO   501     191.287 161.804  33.216  1.00  0.00            
ATOM   3689  C1  CHO   501     192.087 160.354  36.666  1.00  0.00           C
ATOM   3690  C2  CHO   501     193.387 161.304  39.866  1.00  0.00           C
ATOM   3691  ROH CHO   502     172.437 142.304  32.166  1.00  0.00            
ATOM   3692  R1  CHO   502     172.437 140.054  33.916  1.00  0.00            
ATOM   3693  R2  CHO   502     174.487 139.604  35.766  1.00  0.00            
ATOM   3694  R3  CHO   502     172.437 139.504  37.516  1.00  0.00            
ATOM   3695  R4  CHO   502     174.487 137.754  38.666  1.00  0.00            
ATOM   3696  R5  CHO   502     172.387 137.254  38.266  1.00  0.00            
ATOM   3697  C1  CHO   502     172.537 136.604  42.016  1.00  0.00           C
ATOM   3698  C2  CHO   502     172.587 134.454  44.766  1.00  0.00           C
ATOM   3699  ROH CHO   503      69.387  10.104  29.366  1.00  0.00            
ATOM   3700  R1  CHO   503      68.887  10.554  32.166  1.00  0.00            
ATOM   3701  R2  CHO   503      67.287  12.604  33.066  1.00  0.00            
ATOM   3702  R3  CHO   503      65.987  10.604  34.316  1.00  0.00            
ATOM   3703  R4  CHO   503      65.337  12.954  35.916  1.00  0.00            
ATOM   3704  R5  CHO   503      66.137  11.104  36.666  1.00  0.00            
ATOM   3705  C1  CHO   503      62.937  11.304  38.716  1.00  0.00           C
ATOM   3706  C2  CHO   503      59.537  13.854  41.016  1.00  0.00           C
ATOM   3707  ROH CHO   504      32.037  23.454  26.666  1.00  0.00            
ATOM   3708  R1  CHO   504      31.237  23.954  29.316  1.00  0.00            
ATOM   3709  R2  CHO   504      31.587  22.154  31.366  1.00  0.00            
ATOM   3710  R3  CHO   504      32.837  24.254  32.566  1.00  0.00            
ATOM   3711  R4  CHO   504      32.387  22.304  34.716  1.00  0.00            
ATOM   3712  R5  CHO   504      31.787  24.404  34.716  1.00  0.00            
ATOM   3713  C1  CHO   504      33.987  24.404  37.816  1.00  0.00           C
ATOM   3714  C2  CHO   504      35.637  25.704  41.466  1.00  0.00           C
ATOM   3715  ROH CHO   505     181.487  12.704  36.166  1.00  0.00            
ATOM   3716  R1  CHO   505     182.187  14.054  38.516  1.00  0.00            
ATOM   3717  R2  CHO   505     181.637  13.054  41.066  1.00  0.00            
ATOM   3718  R3  CHO   505     184.287  13.504  41.416  1.00  0.00            
ATOM   3719  R4  CHO   505     183.237  13.054  44.116  1.00  0.00            
ATOM   3720  R5  CHO   505     184.437  14.754  43.466  1.00  0.00            
ATOM   3721  C1  CHO   505     186.687  13.454  46.266  1.00  0.00           C
ATOM   3722  C2  CHO   505     188.487  14.204  49.266  1.00  0.00           C
ATOM   3723  ROH CHO   506     134.287 149.904  62.266  1.00  0.00            
ATOM   3724  R1  CHO   506     133.737 151.004  59.716  1.00  0.00            
ATOM   3725  R2  CHO   506     135.637 151.254  57.766  1.00  0.00            
ATOM   3726  R3  CHO   506     133.837 149.804  56.266  1.00  0.00            
ATOM   3727  R4  CHO   506     135.287 151.454  54.316  1.00  0.00            
ATOM   3728  R5  CHO   506     133.137 151.354  54.566  1.00  0.00            
ATOM   3729  C1  CHO   506     133.437 150.204  50.916  1.00  0.00           C
ATOM   3730  C2  CHO   506     130.687 150.904  47.416  1.00  0.00           C
ATOM   3731  ROH CHO   507     219.537  33.254  28.716  1.00  0.00            
ATOM   3732  R1  CHO   507     220.887  33.754  31.166  1.00  0.00            
ATOM   3733  R2  CHO   507     220.687  36.154  32.466  1.00  0.00            
ATOM   3734  R3  CHO   507     219.887  34.604  34.566  1.00  0.00            
ATOM   3735  R4  CHO   507     220.337  37.254  35.766  1.00  0.00            
ATOM   3736  R5  CHO   507     221.187  35.354  36.416  1.00  0.00            
ATOM   3737  C1  CHO   507     219.387  36.404  39.616  1.00  0.00           C
ATOM   3738  C2  CHO   507     222.387  36.654  41.816  1.00  0.00           C
ATOM   3739  ROH CHO   508      56.487  71.104  43.066  1.00  0.00            
ATOM   3740  R1  CHO   508      55.237  69.904  45.266  1.00  0.00            
ATOM   3741  R2  CHO   508      55.337  67.154  45.766  1.00  0.00            
ATOM   3742  R3  CHO   508      56.287  67.954  48.166  1.00  0.00            
ATOM   3743  R4  CHO   508      56.137  65.004  48.316  1.00  0.00            
ATOM   3744  R5  CHO   508      55.237  66.454  49.716  1.00  0.00            
ATOM   3745  C1  CHO   508      57.487  64.504  52.116  1.00  0.00           C
ATOM   3746  C2  CHO   508      55.887  64.204  55.316  1.00  0.00           C
ATOM   3747  ROH CHO   509     121.187  30.004  59.766  1.00  0.00            
ATOM   3748  R1  CHO   509     120.387  30.354  57.116  1.00  0.00            
ATOM   3749  R2  CHO   509     121.837  31.804  55.266  1.00  0.00            
ATOM   3750  R3  CHO   509     121.737  29.554  53.816  1.00  0.00            
ATOM   3751  R4  CHO   509     121.937  31.704  51.816  1.00  0.00            
ATOM   3752  R5  CHO   509     120.437  30.154  51.916  1.00  0.00            
ATOM   3753  C1  CHO   509     121.887  29.504  48.416  1.00  0.00           C
ATOM   3754  C2  CHO   509     122.237  27.004  44.216  1.00  0.00           C
ATOM   3755  ROH CHO   510      18.487 129.454  36.566  1.00  0.00            
ATOM   3756  R1  CHO   510      17.837 130.204  33.916  1.00  0.00            
ATOM   3757  R2  CHO   510      19.687 131.454  32.266  1.00  0.00            
ATOM   3758  R3  CHO   510      19.137 129.404  30.566  1.00  0.00            
ATOM   3759  R4  CHO   510      20.187 131.504  28.866  1.00  0.00            
ATOM   3760  R5  CHO   510      18.287 130.454  28.616  1.00  0.00            
ATOM   3761  C1  CHO   510      19.937 129.604  25.266  1.00  0.00           C
ATOM   3762  C2  CHO   510      20.137 129.904  22.116  1.00  0.00           C
ATOM   3763  ROH CHO   511     219.787 160.654  39.416  1.00  0.00            
ATOM   3764  R1  CHO   511     219.687 163.304  38.366  1.00  0.00            
ATOM   3765  R2  CHO   511     218.837 163.854  35.766  1.00  0.00            
ATOM   3766  R3  CHO   511     217.087 165.504  37.066  1.00  0.00            
ATOM   3767  R4  CHO   511     217.937 167.004  34.666  1.00  0.00            
ATOM   3768  R5  CHO   511     218.037 167.704  36.716  1.00  0.00            
ATOM   3769  C1  CHO   511     215.787 170.404  35.216  1.00  0.00           C
ATOM   3770  C2  CHO   511     215.587 173.704  36.616  1.00  0.00           C
ATOM   3771  ROH CHO   512     130.687  96.554  40.716  1.00  0.00            
ATOM   3772  R1  CHO   512     133.337  95.804  40.216  1.00  0.00            
ATOM   3773  R2  CHO   512     134.387  93.304  40.816  1.00  0.00            
ATOM   3774  R3  CHO   512     135.137  93.354  38.166  1.00  0.00            
ATOM   3775  R4  CHO   512     137.037  91.604  39.466  1.00  0.00            
ATOM   3776  R5  CHO   512     137.487  93.354  38.266  1.00  0.00            
ATOM   3777  C1  CHO   512     139.337  90.654  36.266  1.00  0.00           C
ATOM   3778  C2  CHO   512     142.737  89.004  35.666  1.00  0.00           C
ATOM   3779  ROH CHO   513      77.037  50.704  59.466  1.00  0.00            
ATOM   3780  R1  CHO   513      75.487  49.954  57.216  1.00  0.00            
ATOM   3781  R2  CHO   513      74.737  51.754  55.266  1.00  0.00            
ATOM   3782  R3  CHO   513      75.937  50.004  53.616  1.00  0.00            
ATOM   3783  R4  CHO   513      74.087  51.504  51.866  1.00  0.00            
ATOM   3784  R5  CHO   513      74.237  49.354  52.066  1.00  0.00            
ATOM   3785  C1  CHO   513      74.887  49.704  48.316  1.00  0.00           C
ATOM   3786  C2  CHO   513      73.637  53.054  46.466  1.00  0.00           C
ATOM   3787  ROH CHO   514     195.037 122.404  25.966  1.00  0.00            
ATOM   3788  R1  CHO   514     192.787 121.004  27.016  1.00  0.00            
ATOM   3789  R2  CHO   514     192.137 121.104  29.716  1.00  0.00            
ATOM   3790  R3  CHO   514     189.737 121.954  28.766  1.00  0.00            
ATOM   3791  R4  CHO   514     189.187 121.104  31.516  1.00  0.00            
ATOM   3792  R5  CHO   514     188.137 120.404  29.766  1.00  0.00            
ATOM   3793  C1  CHO   514     185.187 121.854  31.666  1.00  0.00           C
ATOM   3794  C2  CHO   514     182.637 122.054  34.866  1.00  0.00           C
ATOM   3795  ROH CHO   515     154.337 210.304  59.266  1.00  0.00            
ATOM   3796  R1  CHO   515     154.937 213.054  59.566  1.00  0.00            
ATOM   3797  R2  CHO   515     153.187 214.804  60.716  1.00  0.00            
ATOM   3798  R3  CHO   515     155.287 215.354  62.316  1.00  0.00            
ATOM   3799  R4  CHO   515     153.537 217.704  62.566  1.00  0.00            
ATOM   3800  R5  CHO   515     155.637 217.704  62.066  1.00  0.00            
ATOM   3801  C1  CHO   515     155.737 219.904  65.166  1.00  0.00           C
ATOM   3802  C2  CHO   515     152.587 219.954  67.516  1.00  0.00           C
ATOM   3803  ROH CHO   516     195.287  95.204  24.866  1.00  0.00            
ATOM   3804  R1  CHO   516     196.837  94.254  27.016  1.00  0.00            
ATOM   3805  R2  CHO   516     198.637  95.804  28.366  1.00  0.00            
ATOM   3806  R3  CHO   516     197.237  95.004  30.566  1.00  0.00            
ATOM   3807  R4  CHO   516     199.587  96.354  31.666  1.00  0.00            
ATOM   3808  R5  CHO   516     198.887  94.304  32.116  1.00  0.00            
ATOM   3809  C1  CHO   516     198.787  95.854  35.616  1.00  0.00           C
ATOM   3810  C2  CHO   516     200.837  96.704  36.866  1.00  0.00           C
ATOM   3811  ROH CHO   517      47.737  57.004  41.116  1.00  0.00            
ATOM   3812  R1  CHO   517      46.287  58.604  42.916  1.00  0.00            
ATOM   3813  R2  CHO   517      44.237  57.604  44.466  1.00  0.00            
ATOM   3814  R3  CHO   517      45.687  58.604  46.516  1.00  0.00            
ATOM   3815  R4  CHO   517      43.237  57.554  47.766  1.00  0.00            
ATOM   3816  R5  CHO   517      44.037  59.604  47.966  1.00  0.00            
ATOM   3817  C1  CHO   517      44.037  58.504  51.616  1.00  0.00           C
ATOM   3818  C2  CHO   517      44.937  58.204  55.116  1.00  0.00           C
ATOM   3819  ROH CHO   518     179.287  98.554  58.416  1.00  0.00            
ATOM   3820  R1  CHO   518     177.587  97.154  56.616  1.00  0.00            
ATOM   3821  R2  CHO   518     174.887  96.854  57.016  1.00  0.00            
ATOM   3822  R3  CHO   518     174.737  97.854  54.516  1.00  0.00            
ATOM   3823  R4  CHO   518     172.437  96.054  54.716  1.00  0.00            
ATOM   3824  R5  CHO   518     173.987  96.054  53.166  1.00  0.00            
ATOM   3825  C1  CHO   518     170.887  96.554  51.016  1.00  0.00           C
ATOM   3826  C2  CHO   518     168.087  97.804  50.116  1.00  0.00           C
ATOM   3827  ROH CHO   519     152.187 123.954  30.116  1.00  0.00            
ATOM   3828  R1  CHO   519     153.537 125.204  32.266  1.00  0.00            
ATOM   3829  R2  CHO   519     152.887 124.704  34.916  1.00  0.00            
ATOM   3830  R3  CHO   519     155.537 124.154  35.116  1.00  0.00            
ATOM   3831  R4  CHO   519     154.637 124.354  37.866  1.00  0.00            
ATOM   3832  R5  CHO   519     156.287 125.454  37.016  1.00  0.00            
ATOM   3833  C1  CHO   519     158.137 123.604  39.816  1.00  0.00           C
ATOM   3834  C2  CHO   519     158.487 124.104  42.716  1.00  0.00           C
ATOM   3835  ROH CHO   520     146.587   5.254  50.616  1.00  0.00            
ATOM   3836  R1  CHO   520     147.537   4.854  53.266  1.00  0.00            
ATOM   3837  R2  CHO   520     147.237   6.754  55.266  1.00  0.00            
ATOM   3838  R3  CHO   520     146.037   4.754  56.616  1.00  0.00            
ATOM   3839  R4  CHO   520     146.787   6.704  58.666  1.00  0.00            
ATOM   3840  R5  CHO   520     147.287   4.554  58.666  1.00  0.00            
ATOM   3841  C1  CHO   520     145.387   4.754  61.966  1.00  0.00           C
ATOM   3842  C2  CHO   520     145.487   4.604  65.266  1.00  0.00           C
ATOM   3843  ROH CHO   521     167.837 176.554  53.266  1.00  0.00            
ATOM   3844  R1  CHO   521     167.037 174.504  55.066  1.00  0.00            
ATOM   3845  R2  CHO   521     165.887 175.054  57.516  1.00  0.00            
ATOM   3846  R3  CHO   521     163.937 173.404  56.616  1.00  0.00            
ATOM   3847  R4  CHO   521     163.837 173.154  59.566  1.00  0.00            
ATOM   3848  R5  CHO   521     164.037 171.504  58.066  1.00  0.00            
ATOM   3849  C1  CHO   521     160.837 170.454  59.866  1.00  0.00           C
ATOM   3850  C2  CHO   521     160.937 170.654  63.216  1.00  0.00           C
ATOM   3851  ROH CHO   522     205.437  35.204  59.816  1.00  0.00            
ATOM   3852  R1  CHO   522     204.887  35.604  57.066  1.00  0.00            
ATOM   3853  R2  CHO   522     203.787  37.954  56.066  1.00  0.00            
ATOM   3854  R3  CHO   522     205.937  37.904  54.466  1.00  0.00            
ATOM   3855  R4  CHO   522     203.687  37.404  52.666  1.00  0.00            
ATOM   3856  R5  CHO   522     205.487  36.204  52.866  1.00  0.00            
ATOM   3857  C1  CHO   522     205.687  37.054  49.166  1.00  0.00           C
ATOM   3858  C2  CHO   522     206.737  39.854  46.766  1.00  0.00           C
ATOM   3859  ROH CHO   523      44.087 212.954  26.616  1.00  0.00            
ATOM   3860  R1  CHO   523      44.437 212.254  29.316  1.00  0.00            
ATOM   3861  R2  CHO   523      43.637 213.904  31.416  1.00  0.00            
ATOM   3862  R3  CHO   523      42.337 211.704  32.266  1.00  0.00            
ATOM   3863  R4  CHO   523      42.587 213.404  34.616  1.00  0.00            
ATOM   3864  R5  CHO   523      43.187 211.304  34.466  1.00  0.00            
ATOM   3865  C1  CHO   523      40.737 210.954  37.316  1.00  0.00           C
ATOM   3866  C2  CHO   523      38.937 211.404  41.266  1.00  0.00           C
ATOM   3867  ROH CHO   524     193.737  79.054  45.316  1.00  0.00            
ATOM   3868  R1  CHO   524     192.937  79.454  48.016  1.00  0.00            
ATOM   3869  R2  CHO   524     193.987  78.004  50.116  1.00  0.00            
ATOM   3870  R3  CHO   524     194.537  80.454  51.116  1.00  0.00            
ATOM   3871  R4  CHO   524     194.237  78.704  53.466  1.00  0.00            
ATOM   3872  R5  CHO   524     193.137  80.604  53.116  1.00  0.00            
ATOM   3873  C1  CHO   524     194.837  81.454  56.416  1.00  0.00           C
ATOM   3874  C2  CHO   524     195.237  79.704  59.566  1.00  0.00           C
ATOM   3875  ROH CHO   525      30.887 211.704  58.666  1.00  0.00            
ATOM   3876  R1  CHO   525      33.137 210.204  57.716  1.00  0.00            
ATOM   3877  R2  CHO   525      32.837 207.954  56.166  1.00  0.00            
ATOM   3878  R3  CHO   525      34.487 209.304  54.466  1.00  0.00            
ATOM   3879  R4  CHO   525      34.987 206.504  53.866  1.00  0.00            
ATOM   3880  R5  CHO   525      36.487 208.004  54.366  1.00  0.00            
ATOM   3881  C1  CHO   525      37.787 206.904  50.966  1.00  0.00           C
ATOM   3882  C2  CHO   525      41.987 206.004  53.766  1.00  0.00           C
ATOM   3883  ROH CHO   526     154.287   9.604  68.916  1.00  0.00            
ATOM   3884  R1  CHO   526     155.837   8.454  66.816  1.00  0.00            
ATOM   3885  R2  CHO   526     154.787   6.604  65.066  1.00  0.00            
ATOM   3886  R3  CHO   526     155.737   8.354  63.216  1.00  0.00            
ATOM   3887  R4  CHO   526     155.337   5.804  61.716  1.00  0.00            
ATOM   3888  R5  CHO   526     157.187   7.004  61.816  1.00  0.00            
ATOM   3889  C1  CHO   526     156.587   7.004  58.066  1.00  0.00           C
ATOM   3890  C2  CHO   526     158.287   4.904  55.516  1.00  0.00           C
ATOM   3891  ROH CHO   527       9.037   9.654  31.066  1.00  0.00            
ATOM   3892  R1  CHO   527       9.037  10.704  33.666  1.00  0.00            
ATOM   3893  R2  CHO   527       8.887   9.104  35.916  1.00  0.00            
ATOM   3894  R3  CHO   527      11.137  10.454  36.666  1.00  0.00            
ATOM   3895  R4  CHO   527       9.987   9.504  39.166  1.00  0.00            
ATOM   3896  R5  CHO   527      10.537  11.554  38.716  1.00  0.00            
ATOM   3897  C1  CHO   527      12.737  10.954  41.766  1.00  0.00           C
ATOM   3898  C2  CHO   527      14.037   7.704  45.466  1.00  0.00           C
ATOM   3899  ROH CHO   528     167.737  45.104  48.316  1.00  0.00            
ATOM   3900  R1  CHO   528     168.337  44.054  45.766  1.00  0.00            
ATOM   3901  R2  CHO   528     166.437  42.804  44.166  1.00  0.00            
ATOM   3902  R3  CHO   528     167.237  44.654  42.316  1.00  0.00            
ATOM   3903  R4  CHO   528     165.037  43.254  41.016  1.00  0.00            
ATOM   3904  R5  CHO   528     167.037  43.554  40.216  1.00  0.00            
ATOM   3905  C1  CHO   528     164.987  45.204  37.516  1.00  0.00           C
ATOM   3906  C2  CHO   528     165.237  45.754  33.966  1.00  0.00           C
ATOM   3907  ROH CHO   529      41.487 219.554  39.766  1.00  0.00            
ATOM   3908  R1  CHO   529      42.537 219.854  37.166  1.00  0.00            
ATOM   3909  R2  CHO   529      45.187 219.404  36.566  1.00  0.00            
ATOM   3910  R3  CHO   529      44.137 217.754  34.666  1.00  0.00            
ATOM   3911  R4  CHO   529      46.187 219.254  33.216  1.00  0.00            
ATOM   3912  R5  CHO   529      44.087 219.054  32.666  1.00  0.00            
ATOM   3913  C1  CHO   529      45.737 217.604  29.566  1.00  0.00           C
ATOM   3914  C2  CHO   529      47.987 216.854  26.466  1.00  0.00           C
ATOM   3915  ROH CHO   530     162.737 205.054  52.966  1.00  0.00            
ATOM   3916  R1  CHO   530     163.387 205.254  50.216  1.00  0.00            
ATOM   3917  R2  CHO   530     161.637 206.354  48.366  1.00  0.00            
ATOM   3918  R3  CHO   530     163.787 207.904  47.766  1.00  0.00            
ATOM   3919  R4  CHO   530     162.837 206.954  45.166  1.00  0.00            
ATOM   3920  R5  CHO   530     164.887 206.804  45.966  1.00  0.00            
ATOM   3921  C1  CHO   530     165.537 208.754  42.766  1.00  0.00           C
ATOM   3922  C2  CHO   530     163.637 205.954  39.866  1.00  0.00           C
ATOM   3923  ROH CHO   531      36.587 183.904  53.166  1.00  0.00            
ATOM   3924  R1  CHO   531      38.987 182.704  52.416  1.00  0.00            
ATOM   3925  R2  CHO   531      41.437 183.554  53.316  1.00  0.00            
ATOM   3926  R3  CHO   531      41.737 180.954  54.066  1.00  0.00            
ATOM   3927  R4  CHO   531      44.437 182.054  54.266  1.00  0.00            
ATOM   3928  R5  CHO   531      43.837 180.304  53.166  1.00  0.00            
ATOM   3929  C1  CHO   531      46.437 178.754  55.516  1.00  0.00           C
ATOM   3930  C2  CHO   531      51.187 178.054  55.916  1.00  0.00           C
ATOM   3931  ROH CHO   532     184.187 157.154  45.266  1.00  0.00            
ATOM   3932  R1  CHO   532     183.087 159.054  43.466  1.00  0.00            
ATOM   3933  R2  CHO   532     184.637 160.754  41.966  1.00  0.00            
ATOM   3934  R3  CHO   532     183.237 159.704  39.916  1.00  0.00            
ATOM   3935  R4  CHO   532     182.987 162.604  39.616  1.00  0.00            
ATOM   3936  R5  CHO   532     181.337 161.154  39.666  1.00  0.00            
ATOM   3937  C1  CHO   532     180.687 162.704  36.266  1.00  0.00           C
ATOM   3938  C2  CHO   532     180.237 164.604  33.016  1.00  0.00           C
ATOM   3939  ROH CHO   533      77.687  71.104  43.516  1.00  0.00            
ATOM   3940  R1  CHO   533      77.937  69.104  45.466  1.00  0.00            
ATOM   3941  R2  CHO   533      80.387  68.104  46.266  1.00  0.00            
ATOM   3942  R3  CHO   533      79.487  68.804  48.766  1.00  0.00            
ATOM   3943  R4  CHO   533      81.637  66.904  49.266  1.00  0.00            
ATOM   3944  R5  CHO   533      79.637  66.754  50.016  1.00  0.00            
ATOM   3945  C1  CHO   533      81.587  66.854  53.316  1.00  0.00           C
ATOM   3946  C2  CHO   533      82.387  65.954  56.616  1.00  0.00           C
ATOM   3947  ROH CHO   534     146.487 195.154  52.716  1.00  0.00            
ATOM   3948  R1  CHO   534     145.937 195.654  50.016  1.00  0.00            
ATOM   3949  R2  CHO   534     146.137 193.654  48.066  1.00  0.00            
ATOM   3950  R3  CHO   534     143.587 194.404  47.516  1.00  0.00            
ATOM   3951  R4  CHO   534     144.337 192.654  45.266  1.00  0.00            
ATOM   3952  R5  CHO   534     143.537 194.704  45.166  1.00  0.00            
ATOM   3953  C1  CHO   534     140.887 192.854  43.166  1.00  0.00           C
ATOM   3954  C2  CHO   534     142.187 193.504  39.466  1.00  0.00           C
ATOM   3955  ROH CHO   535      46.387  57.304  27.366  1.00  0.00            
ATOM   3956  R1  CHO   535      45.887  56.954  30.166  1.00  0.00            
ATOM   3957  R2  CHO   535      44.637  54.704  31.166  1.00  0.00            
ATOM   3958  R3  CHO   535      46.837  54.604  32.716  1.00  0.00            
ATOM   3959  R4  CHO   535      44.687  53.654  34.466  1.00  0.00            
ATOM   3960  R5  CHO   535      46.087  55.304  34.916  1.00  0.00            
ATOM   3961  C1  CHO   535      46.787  53.004  37.866  1.00  0.00           C
ATOM   3962  C2  CHO   535      49.587  50.954  40.466  1.00  0.00           C
ATOM   3963  ROH CHO   536      97.787  94.004  41.466  1.00  0.00            
ATOM   3964  R1  CHO   536      98.087  94.604  44.216  1.00  0.00            
ATOM   3965  R2  CHO   536      96.537  93.454  46.166  1.00  0.00            
ATOM   3966  R3  CHO   536      98.937  92.804  47.266  1.00  0.00            
ATOM   3967  R4  CHO   536      97.137  93.054  49.566  1.00  0.00            
ATOM   3968  R5  CHO   536      99.037  94.104  49.316  1.00  0.00            
ATOM   3969  C1  CHO   536      99.737  92.204  52.566  1.00  0.00           C
ATOM   3970  C2  CHO   536      98.587  91.054  56.616  1.00  0.00           C
ATOM   3971  ROH CHO   537      22.087 155.654  52.116  1.00  0.00            
ATOM   3972  R1  CHO   537      23.387 157.554  50.466  1.00  0.00            
ATOM   3973  R2  CHO   537      24.637 156.904  48.116  1.00  0.00            
ATOM   3974  R3  CHO   537      22.987 158.804  47.066  1.00  0.00            
ATOM   3975  R4  CHO   537      25.187 158.604  45.116  1.00  0.00            
ATOM   3976  R5  CHO   537      24.437 160.404  46.066  1.00  0.00            
ATOM   3977  C1  CHO   537      23.937 161.354  42.416  1.00  0.00           C
ATOM   3978  C2  CHO   537      20.437 160.404  38.716  1.00  0.00           C
ATOM   3979  ROH CHO   538       1.937  30.854  40.616  1.00  0.00            
ATOM   3980  R1  CHO   538       1.687  29.104  38.366  1.00  0.00            
ATOM   3981  R2  CHO   538      -0.063  29.604  36.316  1.00  0.00            
ATOM   3982  R3  CHO   538       2.137  29.354  34.766  1.00  0.00            
ATOM   3983  R4  CHO   538      -0.063  28.504  33.016  1.00  0.00            
ATOM   3984  R5  CHO   538       1.787  27.404  33.466  1.00  0.00            
ATOM   3985  C1  CHO   538       2.087  27.654  29.666  1.00  0.00           C
ATOM   3986  C2  CHO   538       1.437  26.004  26.566  1.00  0.00           C
ATOM   3987  ROH CHO   539     172.387 217.354  41.366  1.00  0.00            
ATOM   3988  R1  CHO   539     171.937 218.054  44.066  1.00  0.00            
ATOM   3989  R2  CHO   539     171.087 216.254  45.966  1.00  0.00            
ATOM   3990  R3  CHO   539     173.287 217.104  47.316  1.00  0.00            
ATOM   3991  R4  CHO   539     171.487 216.054  49.366  1.00  0.00            
ATOM   3992  R5  CHO   539     172.387 218.004  49.366  1.00  0.00            
ATOM   3993  C1  CHO   539     173.787 216.704  52.666  1.00  0.00           C
ATOM   3994  C2  CHO   539     170.987 217.754  55.066  1.00  0.00           C
ATOM   3995  ROH CHO   540     201.237 115.304  44.216  1.00  0.00            
ATOM   3996  R1  CHO   540     200.737 116.154  46.866  1.00  0.00            
ATOM   3997  R2  CHO   540     198.437 115.454  48.216  1.00  0.00            
ATOM   3998  R3  CHO   540     200.187 114.504  50.066  1.00  0.00            
ATOM   3999  R4  CHO   540     197.987 115.654  51.616  1.00  0.00            
ATOM   4000  R5  CHO   540     200.137 116.104  51.816  1.00  0.00            
ATOM   4001  C1  CHO   540     199.387 114.904  55.366  1.00  0.00           C
ATOM   4002  C2  CHO   540     198.587 111.904  57.666  1.00  0.00           C
ATOM   4003  ROH CHO   541     161.387  27.304  51.916  1.00  0.00            
ATOM   4004  R1  CHO   541     159.787  27.854  54.216  1.00  0.00            
ATOM   4005  R2  CHO   541     159.437  26.054  56.266  1.00  0.00            
ATOM   4006  R3  CHO   541     160.337  28.104  57.766  1.00  0.00            
ATOM   4007  R4  CHO   541     159.187  26.204  59.666  1.00  0.00            
ATOM   4008  R5  CHO   541     158.687  28.304  59.516  1.00  0.00            
ATOM   4009  C1  CHO   541     159.837  28.204  63.116  1.00  0.00           C
ATOM   4010  C2  CHO   541     158.887  29.454  65.966  1.00  0.00           C
ATOM   4011  ROH CHO   542     207.187 120.604  54.916  1.00  0.00            
ATOM   4012  R1  CHO   542     207.037 120.204  52.116  1.00  0.00            
ATOM   4013  R2  CHO   542     207.737 122.204  50.316  1.00  0.00            
ATOM   4014  R3  CHO   542     209.387 120.304  49.316  1.00  0.00            
ATOM   4015  R4  CHO   542     209.037 122.204  47.116  1.00  0.00            
ATOM   4016  R5  CHO   542     208.737 120.054  47.016  1.00  0.00            
ATOM   4017  C1  CHO   542     211.387 120.404  44.316  1.00  0.00           C
ATOM   4018  C2  CHO   542     209.037 120.854  41.416  1.00  0.00           C
ATOM   4019  ROH CHO   543      34.087  14.804  40.116  1.00  0.00            
ATOM   4020  R1  CHO   543      32.737  13.604  37.916  1.00  0.00            
ATOM   4021  R2  CHO   543      34.087  12.504  35.766  1.00  0.00            
ATOM   4022  R3  CHO   543      32.637  10.304  36.366  1.00  0.00            
ATOM   4023  R4  CHO   543      32.437  10.504  33.466  1.00  0.00            
ATOM   4024  R5  CHO   543      30.787  10.354  34.866  1.00  0.00            
ATOM   4025  C1  CHO   543      30.137   7.254  32.716  1.00  0.00           C
ATOM   4026  C2  CHO   543      28.787   7.404  29.666  1.00  0.00           C
ATOM   4027  ROH CHO   544     209.087 138.554  37.566  1.00  0.00            
ATOM   4028  R1  CHO   544     209.437 139.054  40.316  1.00  0.00            
ATOM   4029  R2  CHO   544     210.637 141.354  41.266  1.00  0.00            
ATOM   4030  R3  CHO   544     208.337 141.604  42.666  1.00  0.00            
ATOM   4031  R4  CHO   544     210.437 142.104  44.616  1.00  0.00            
ATOM   4032  R5  CHO   544     208.837 140.654  44.816  1.00  0.00            
ATOM   4033  C1  CHO   544     208.187 142.754  47.916  1.00  0.00           C
ATOM   4034  C2  CHO   544     210.287 143.104  52.816  1.00  0.00           C
ATOM   4035  ROH CHO   545      74.587  90.254  56.566  1.00  0.00            
ATOM   4036  R1  CHO   545      73.587  89.204  54.116  1.00  0.00            
ATOM   4037  R2  CHO   545      71.737  90.604  52.566  1.00  0.00            
ATOM   4038  R3  CHO   545      73.637  90.254  50.616  1.00  0.00            
ATOM   4039  R4  CHO   545      71.087  90.404  49.166  1.00  0.00            
ATOM   4040  R5  CHO   545      72.537  88.804  49.016  1.00  0.00            
ATOM   4041  C1  CHO   545      72.387  89.954  45.366  1.00  0.00           C
ATOM   4042  C2  CHO   545      68.537  91.804  43.716  1.00  0.00           C
ATOM   4043  ROH CHO   546      73.387 141.804  25.116  1.00  0.00            
ATOM   4044  R1  CHO   546      75.437 141.504  27.016  1.00  0.00            
ATOM   4045  R2  CHO   546      75.037 141.954  29.716  1.00  0.00            
ATOM   4046  R3  CHO   546      76.037 139.454  29.966  1.00  0.00            
ATOM   4047  R4  CHO   546      75.787 140.404  32.716  1.00  0.00            
ATOM   4048  R5  CHO   546      77.587 139.604  31.816  1.00  0.00            
ATOM   4049  C1  CHO   546      77.187 137.154  34.666  1.00  0.00           C
ATOM   4050  C2  CHO   546      74.237 137.604  37.166  1.00  0.00           C
ATOM   4051  ROH CHO   547      15.337  40.804  39.566  1.00  0.00            
ATOM   4052  R1  CHO   547      15.887  39.904  42.216  1.00  0.00            
ATOM   4053  R2  CHO   547      17.987  40.904  43.716  1.00  0.00            
ATOM   4054  R3  CHO   547      15.987  41.354  45.566  1.00  0.00            
ATOM   4055  R4  CHO   547      18.487  41.704  47.066  1.00  0.00            
ATOM   4056  R5  CHO   547      16.837  40.404  47.566  1.00  0.00            
ATOM   4057  C1  CHO   547      16.937  42.554  50.666  1.00  0.00           C
ATOM   4058  C2  CHO   547      18.087  43.404  53.216  1.00  0.00           C
ATOM   4059  ROH CHO   548     221.437 112.854  36.816  1.00  0.00            
ATOM   4060  R1  CHO   548     221.337 114.554  34.566  1.00  0.00            
ATOM   4061  R2  CHO   548     223.587 115.504  33.266  1.00  0.00            
ATOM   4062  R3  CHO   548     222.337 114.404  31.066  1.00  0.00            
ATOM   4063  R4  CHO   548     223.487 116.954  30.166  1.00  0.00            
ATOM   4064  R5  CHO   548     221.387 116.304  29.966  1.00  0.00            
ATOM   4065  C1  CHO   548     222.287 116.854  26.266  1.00  0.00           C
ATOM   4066  C2  CHO   548     221.287 116.504  22.916  1.00  0.00           C
ATOM   4067  ROH CHO   549      57.787 147.754  56.416  1.00  0.00            
ATOM   4068  R1  CHO   549      59.387 150.004  55.816  1.00  0.00            
ATOM   4069  R2  CHO   549      58.537 151.954  54.066  1.00  0.00            
ATOM   4070  R3  CHO   549      59.087 153.604  56.166  1.00  0.00            
ATOM   4071  R4  CHO   549      58.087 155.404  54.016  1.00  0.00            
ATOM   4072  R5  CHO   549      59.937 155.604  55.116  1.00  0.00            
ATOM   4073  C1  CHO   549      58.287 158.904  55.966  1.00  0.00           C
ATOM   4074  C2  CHO   549      60.537 161.954  57.716  1.00  0.00           C
ATOM   4075  ROH CHO   550      79.087 112.904  55.866  1.00  0.00            
ATOM   4076  R1  CHO   550      79.987 113.904  53.416  1.00  0.00            
ATOM   4077  R2  CHO   550      80.087 112.404  51.116  1.00  0.00            
ATOM   4078  R3  CHO   550      78.537 114.354  50.066  1.00  0.00            
ATOM   4079  R4  CHO   550      79.637 112.954  47.716  1.00  0.00            
ATOM   4080  R5  CHO   550      79.737 115.104  48.116  1.00  0.00            
ATOM   4081  C1  CHO   550      77.937 115.154  44.816  1.00  0.00           C
ATOM   4082  C2  CHO   550      75.487 115.404  42.116  1.00  0.00           C
ATOM   4083  ROH CHO   551      17.337 138.304  50.066  1.00  0.00            
ATOM   4084  R1  CHO   551      17.287 137.004  47.516  1.00  0.00            
ATOM   4085  R2  CHO   551      15.887 138.004  45.366  1.00  0.00            
ATOM   4086  R3  CHO   551      18.287 137.854  44.116  1.00  0.00            
ATOM   4087  R4  CHO   551      16.387 138.554  42.016  1.00  0.00            
ATOM   4088  R5  CHO   551      17.787 136.854  42.016  1.00  0.00            
ATOM   4089  C1  CHO   551      18.937 138.704  38.866  1.00  0.00           C
ATOM   4090  C2  CHO   551      23.137 138.904  37.616  1.00  0.00           C
ATOM   4091  ROH CHO   552      36.237  23.204  61.416  1.00  0.00            
ATOM   4092  R1  CHO   552      37.037  21.104  59.666  1.00  0.00            
ATOM   4093  R2  CHO   552      35.587  20.404  57.416  1.00  0.00            
ATOM   4094  R3  CHO   552      37.987  20.804  56.166  1.00  0.00            
ATOM   4095  R4  CHO   552      36.437  19.154  54.316  1.00  0.00            
ATOM   4096  R5  CHO   552      38.437  18.704  55.116  1.00  0.00            
ATOM   4097  C1  CHO   552      39.137  18.754  51.366  1.00  0.00           C
ATOM   4098  C2  CHO   552      37.837  18.204  47.216  1.00  0.00           C
ATOM   4099  ROH CHO   553      65.337 200.754  44.266  1.00  0.00            
ATOM   4100  R1  CHO   553      65.537 200.254  47.066  1.00  0.00            
ATOM   4101  R2  CHO   553      67.487 201.404  48.616  1.00  0.00            
ATOM   4102  R3  CHO   553      65.337 202.254  50.116  1.00  0.00            
ATOM   4103  R4  CHO   553      67.537 202.104  52.016  1.00  0.00            
ATOM   4104  R5  CHO   553      65.637 201.154  52.216  1.00  0.00            
ATOM   4105  C1  CHO   553      65.587 203.304  55.366  1.00  0.00           C
ATOM   4106  C2  CHO   553      65.237 202.104  59.466  1.00  0.00           C
ATOM   4107  ROH CHO   554     167.837 213.304  53.216  1.00  0.00            
ATOM   4108  R1  CHO   554     168.937 212.154  55.566  1.00  0.00            
ATOM   4109  R2  CHO   554     168.937 213.454  57.966  1.00  0.00            
ATOM   4110  R3  CHO   554     167.737 211.204  58.816  1.00  0.00            
ATOM   4111  R4  CHO   554     169.337 212.104  61.116  1.00  0.00            
ATOM   4112  R5  CHO   554     169.387 210.104  60.216  1.00  0.00            
ATOM   4113  C1  CHO   554     168.387 209.154  63.766  1.00  0.00           C
ATOM   4114  C2  CHO   554     166.987 206.054  64.766  1.00  0.00           C
ATOM   4115  ROH CHO   555     219.437  23.204  29.516  1.00  0.00            
ATOM   4116  R1  CHO   555     218.187  23.854  31.966  1.00  0.00            
ATOM   4117  R2  CHO   555     219.337  23.204  34.416  1.00  0.00            
ATOM   4118  R3  CHO   555     218.937  25.854  34.916  1.00  0.00            
ATOM   4119  R4  CHO   555     218.937  24.604  37.566  1.00  0.00            
ATOM   4120  R5  CHO   555     217.387  25.904  36.716  1.00  0.00            
ATOM   4121  C1  CHO   555     218.387  27.904  39.816  1.00  0.00           C
ATOM   4122  C2  CHO   555     216.687  28.804  43.216  1.00  0.00           C
ATOM   4123  ROH CHO   556     183.587  89.854  58.166  1.00  0.00            
ATOM   4124  R1  CHO   556     183.737  89.254  55.366  1.00  0.00            
ATOM   4125  R2  CHO   556     182.237  87.304  54.166  1.00  0.00            
ATOM   4126  R3  CHO   556     181.437  89.304  52.566  1.00  0.00            
ATOM   4127  R4  CHO   556     181.137  86.904  50.916  1.00  0.00            
ATOM   4128  R5  CHO   556     182.237  88.704  50.416  1.00  0.00            
ATOM   4129  C1  CHO   556     179.737  88.554  47.516  1.00  0.00           C
ATOM   4130  C2  CHO   556     180.787  88.854  43.766  1.00  0.00           C
ATOM   4131  ROH CHO   557     143.937  71.054  59.916  1.00  0.00            
ATOM   4132  R1  CHO   557     144.487  72.604  57.566  1.00  0.00            
ATOM   4133  R2  CHO   557     142.487  74.054  56.266  1.00  0.00            
ATOM   4134  R3  CHO   557     144.237  76.104  56.616  1.00  0.00            
ATOM   4135  R4  CHO   557     142.437  77.004  54.466  1.00  0.00            
ATOM   4136  R5  CHO   557     144.637  76.904  54.366  1.00  0.00            
ATOM   4137  C1  CHO   557     144.037  80.654  53.716  1.00  0.00           C
ATOM   4138  C2  CHO   557     146.737  81.854  53.066  1.00  0.00           C
ATOM   4139  ROH CHO   558      27.737 189.304  25.916  1.00  0.00            
ATOM   4140  R1  CHO   558      26.687 191.054  27.866  1.00  0.00            
ATOM   4141  R2  CHO   558      26.787 190.504  30.566  1.00  0.00            
ATOM   4142  R3  CHO   558      27.937 192.954  30.666  1.00  0.00            
ATOM   4143  R4  CHO   558      26.637 192.604  33.316  1.00  0.00            
ATOM   4144  R5  CHO   558      26.387 194.304  31.916  1.00  0.00            
ATOM   4145  C1  CHO   558      27.687 196.154  35.016  1.00  0.00           C
ATOM   4146  C2  CHO   558      25.787 196.404  37.866  1.00  0.00           C
ATOM   4147  ROH CHO   559     189.687   1.704  50.116  1.00  0.00            
ATOM   4148  R1  CHO   559     187.737   1.404  48.066  1.00  0.00            
ATOM   4149  R2  CHO   559     186.687   3.604  46.716  1.00  0.00            
ATOM   4150  R3  CHO   559     187.487   2.204  44.566  1.00  0.00            
ATOM   4151  R4  CHO   559     186.137   4.554  43.466  1.00  0.00            
ATOM   4152  R5  CHO   559     185.687   2.454  42.966  1.00  0.00            
ATOM   4153  C1  CHO   559     186.537   3.804  39.516  1.00  0.00           C
ATOM   4154  C2  CHO   559     184.587   4.054  36.716  1.00  0.00           C
ATOM   4155  ROH CHO   560      80.187 177.104  27.466  1.00  0.00            
ATOM   4156  R1  CHO   560      81.837 177.804  29.616  1.00  0.00            
ATOM   4157  R2  CHO   560      81.737 176.604  32.066  1.00  0.00            
ATOM   4158  R3  CHO   560      84.387 176.204  31.666  1.00  0.00            
ATOM   4159  R4  CHO   560      83.887 175.304  34.416  1.00  0.00            
ATOM   4160  R5  CHO   560      85.387 176.754  33.766  1.00  0.00            
ATOM   4161  C1  CHO   560      87.687 174.204  35.416  1.00  0.00           C
ATOM   4162  C2  CHO   560      90.887 172.854  36.966  1.00  0.00           C
ATOM   4163  ROH CHO   561      44.487 124.604  36.816  1.00  0.00            
ATOM   4164  R1  CHO   561      46.487 124.054  34.816  1.00  0.00            
ATOM   4165  R2  CHO   561      45.887 122.754  32.466  1.00  0.00            
ATOM   4166  R3  CHO   561      47.037 124.954  31.366  1.00  0.00            
ATOM   4167  R4  CHO   561      46.637 123.104  29.116  1.00  0.00            
ATOM   4168  R5  CHO   561      48.487 124.104  29.666  1.00  0.00            
ATOM   4169  C1  CHO   561      48.187 125.404  26.116  1.00  0.00           C
ATOM   4170  C2  CHO   561      49.487 124.554  21.966  1.00  0.00           C
ATOM   4171  ROH CHO   562     208.237  45.104  46.766  1.00  0.00            
ATOM   4172  R1  CHO   562     207.637  45.304  49.566  1.00  0.00            
ATOM   4173  R2  CHO   562     208.037  43.204  51.316  1.00  0.00            
ATOM   4174  R3  CHO   562     209.487  45.054  52.666  1.00  0.00            
ATOM   4175  R4  CHO   562     208.787  43.054  54.666  1.00  0.00            
ATOM   4176  R5  CHO   562     208.437  45.204  54.816  1.00  0.00            
ATOM   4177  C1  CHO   562     210.587  44.704  57.916  1.00  0.00           C
ATOM   4178  C2  CHO   562     210.187  45.354  61.766  1.00  0.00           C
ATOM   4179  ROH CHO   563      71.887 114.554  37.416  1.00  0.00            
ATOM   4180  R1  CHO   563      72.737 113.304  35.066  1.00  0.00            
ATOM   4181  R2  CHO   563      71.337 111.304  33.766  1.00  0.00            
ATOM   4182  R3  CHO   563      71.487 112.954  31.616  1.00  0.00            
ATOM   4183  R4  CHO   563      71.737 110.254  30.516  1.00  0.00            
ATOM   4184  R5  CHO   563      73.137 111.904  30.216  1.00  0.00            
ATOM   4185  C1  CHO   563      72.137 111.204  26.616  1.00  0.00           C
ATOM   4186  C2  CHO   563      74.737 108.804  24.816  1.00  0.00           C
ATOM   4187  ROH CHO   564       6.237 225.054  42.366  1.00  0.00            
ATOM   4188  R1  CHO   564       6.987 224.804  39.616  1.00  0.00            
ATOM   4189  R2  CHO   564       6.037 222.754  38.016  1.00  0.00            
ATOM   4190  R3  CHO   564       5.287 224.804  36.416  1.00  0.00            
ATOM   4191  R4  CHO   564       6.287 222.754  34.566  1.00  0.00            
ATOM   4192  R5  CHO   564       6.937 224.804  34.666  1.00  0.00            
ATOM   4193  C1  CHO   564       5.787 224.704  31.066  1.00  0.00           C
ATOM   4194  C2  CHO   564       6.137 221.004  29.566  1.00  0.00           C
ATOM   4195  ROH CHO   565      69.987 194.554  38.666  1.00  0.00            
ATOM   4196  R1  CHO   565      72.237 193.804  40.266  1.00  0.00            
ATOM   4197  R2  CHO   565      73.687 195.654  41.766  1.00  0.00            
ATOM   4198  R3  CHO   565      73.137 194.004  43.816  1.00  0.00            
ATOM   4199  R4  CHO   565      74.637 196.154  45.016  1.00  0.00            
ATOM   4200  R5  CHO   565      75.087 194.054  45.166  1.00  0.00            
ATOM   4201  C1  CHO   565      74.637 194.904  48.866  1.00  0.00           C
ATOM   4202  C2  CHO   565      77.087 195.754  52.366  1.00  0.00           C
ATOM   4203  ROH CHO   566     216.937  33.704  42.416  1.00  0.00            
ATOM   4204  R1  CHO   566     215.737  33.204  39.916  1.00  0.00            
ATOM   4205  R2  CHO   566     217.187  32.654  37.666  1.00  0.00            
ATOM   4206  R3  CHO   566     215.637  30.454  37.566  1.00  0.00            
ATOM   4207  R4  CHO   566     216.787  30.654  34.866  1.00  0.00            
ATOM   4208  R5  CHO   566     214.637  30.504  35.366  1.00  0.00            
ATOM   4209  C1  CHO   566     215.037  27.454  33.116  1.00  0.00           C
ATOM   4210  C2  CHO   566     213.387  25.154  29.966  1.00  0.00           C
ATOM   4211  ROH CHO   567      10.337 210.104  43.816  1.00  0.00            
ATOM   4212  R1  CHO   567       8.937 211.354  41.716  1.00  0.00            
ATOM   4213  R2  CHO   567       6.337 212.254  41.966  1.00  0.00            
ATOM   4214  R3  CHO   567       7.337 214.604  41.116  1.00  0.00            
ATOM   4215  R4  CHO   567       4.737 214.454  39.866  1.00  0.00            
ATOM   4216  R5  CHO   567       6.637 214.804  38.816  1.00  0.00            
ATOM   4217  C1  CHO   567       4.787 217.954  37.816  1.00  0.00           C
ATOM   4218  C2  CHO   567       4.587 218.254  33.866  1.00  0.00           C
ATOM   4219  ROH CHO   568     133.887 170.904  50.666  1.00  0.00            
ATOM   4220  R1  CHO   568     134.587 171.054  47.916  1.00  0.00            
ATOM   4221  R2  CHO   568     136.037 169.054  46.666  1.00  0.00            
ATOM   4222  R3  CHO   568     133.937 169.104  44.916  1.00  0.00            
ATOM   4223  R4  CHO   568     136.087 167.754  43.466  1.00  0.00            
ATOM   4224  R5  CHO   568     134.937 169.454  42.816  1.00  0.00            
ATOM   4225  C1  CHO   568     134.187 167.054  39.966  1.00  0.00           C
ATOM   4226  C2  CHO   568     133.637 165.154  35.916  1.00  0.00           C
ATOM   4227  ROH CHO   569      61.337 146.754  41.416  1.00  0.00            
ATOM   4228  R1  CHO   569      62.537 147.354  43.866  1.00  0.00            
ATOM   4229  R2  CHO   569      61.037 147.854  46.166  1.00  0.00            
ATOM   4230  R3  CHO   569      62.587 145.904  47.216  1.00  0.00            
ATOM   4231  R4  CHO   569      61.087 146.954  49.516  1.00  0.00            
ATOM   4232  R5  CHO   569      63.237 146.754  49.366  1.00  0.00            
ATOM   4233  C1  CHO   569      62.537 144.554  52.416  1.00  0.00           C
ATOM   4234  C2  CHO   569      60.537 143.904  55.566  1.00  0.00           C
ATOM   4235  ROH CHO   570     132.637 113.154  51.016  1.00  0.00            
ATOM   4236  R1  CHO   570     132.787 114.954  53.216  1.00  0.00            
ATOM   4237  R2  CHO   570     132.137 117.604  52.966  1.00  0.00            
ATOM   4238  R3  CHO   570     130.487 117.054  55.066  1.00  0.00            
ATOM   4239  R4  CHO   570     131.387 119.804  55.566  1.00  0.00            
ATOM   4240  R5  CHO   570     131.487 118.104  56.966  1.00  0.00            
ATOM   4241  C1  CHO   570     129.387 120.504  59.066  1.00  0.00           C
ATOM   4242  C2  CHO   570     129.537 123.554  61.666  1.00  0.00           C
ATOM   4243  ROH CHO   571      70.887  60.904  53.966  1.00  0.00            
ATOM   4244  R1  CHO   571      69.887  61.604  51.416  1.00  0.00            
ATOM   4245  R2  CHO   571      71.287  61.104  49.066  1.00  0.00            
ATOM   4246  R3  CHO   571      69.037  59.854  48.316  1.00  0.00            
ATOM   4247  R4  CHO   571      70.437  60.404  45.816  1.00  0.00            
ATOM   4248  R5  CHO   571      68.387  60.954  46.266  1.00  0.00            
ATOM   4249  C1  CHO   571      67.737  58.804  43.216  1.00  0.00           C
ATOM   4250  C2  CHO   571      68.337  60.604  39.716  1.00  0.00           C
ATOM   4251  ROH CHO   572     186.087 228.154  66.466  1.00  0.00            
ATOM   4252  R1  CHO   572     186.487 225.454  65.816  1.00  0.00            
ATOM   4253  R2  CHO   572     187.187 224.604  63.266  1.00  0.00            
ATOM   4254  R3  CHO   572     189.187 223.354  64.616  1.00  0.00            
ATOM   4255  R4  CHO   572     188.687 221.654  62.266  1.00  0.00            
ATOM   4256  R5  CHO   572     188.737 221.004  64.316  1.00  0.00            
ATOM   4257  C1  CHO   572     191.487 218.804  62.916  1.00  0.00           C
ATOM   4258  C2  CHO   572     191.437 215.754  64.616  1.00  0.00           C
ATOM   4259  ROH CHO   573      61.787  66.254  36.616  1.00  0.00            
ATOM   4260  R1  CHO   573      61.887  67.054  33.866  1.00  0.00            
ATOM   4261  R2  CHO   573      61.787  65.304  31.766  1.00  0.00            
ATOM   4262  R3  CHO   573      59.687  66.804  30.966  1.00  0.00            
ATOM   4263  R4  CHO   573      60.937  65.904  28.466  1.00  0.00            
ATOM   4264  R5  CHO   573      60.487  67.954  29.066  1.00  0.00            
ATOM   4265  C1  CHO   573      58.487  67.704  25.816  1.00  0.00           C
ATOM   4266  C2  CHO   573      58.937  69.404  23.416  1.00  0.00           C
ATOM   4267  ROH CHO   574     178.937   9.554  49.616  1.00  0.00            
ATOM   4268  R1  CHO   574     179.387   8.854  46.916  1.00  0.00            
ATOM   4269  R2  CHO   574     177.337   7.904  45.316  1.00  0.00            
ATOM   4270  R3  CHO   574     178.187   9.954  43.666  1.00  0.00            
ATOM   4271  R4  CHO   574     177.537   7.754  41.866  1.00  0.00            
ATOM   4272  R5  CHO   574     179.387   8.854  41.966  1.00  0.00            
ATOM   4273  C1  CHO   574     178.387   9.554  38.316  1.00  0.00           C
ATOM   4274  C2  CHO   574     179.237   7.404  35.166  1.00  0.00           C
ATOM   4275  ROH CHO   575     176.337 189.104  65.316  1.00  0.00            
ATOM   4276  R1  CHO   575     175.787 188.754  62.566  1.00  0.00            
ATOM   4277  R2  CHO   575     176.587 190.554  60.666  1.00  0.00            
ATOM   4278  R3  CHO   575     177.687 188.354  59.516  1.00  0.00            
ATOM   4279  R4  CHO   575     177.287 190.204  57.266  1.00  0.00            
ATOM   4280  R5  CHO   575     176.587 188.104  57.416  1.00  0.00            
ATOM   4281  C1  CHO   575     178.737 187.904  54.266  1.00  0.00           C
ATOM   4282  C2  CHO   575     176.637 185.954  50.766  1.00  0.00           C
ATOM   4283  ROH CHO   576     129.787  92.454  48.716  1.00  0.00            
ATOM   4284  R1  CHO   576     131.437  93.004  50.916  1.00  0.00            
ATOM   4285  R2  CHO   576     132.037  95.604  51.666  1.00  0.00            
ATOM   4286  R3  CHO   576     131.137  94.804  54.116  1.00  0.00            
ATOM   4287  R4  CHO   576     133.437  96.504  54.716  1.00  0.00            
ATOM   4288  R5  CHO   576     133.087  94.454  55.416  1.00  0.00            
ATOM   4289  C1  CHO   576     133.337  96.254  58.766  1.00  0.00           C
ATOM   4290  C2  CHO   576     133.137  94.904  62.366  1.00  0.00           C
ATOM   4291  ROH CHO   577     151.887 172.054  51.666  1.00  0.00            
ATOM   4292  R1  CHO   577     154.187 170.854  52.766  1.00  0.00            
ATOM   4293  R2  CHO   577     155.287 171.754  55.166  1.00  0.00            
ATOM   4294  R3  CHO   577     155.037 169.154  55.866  1.00  0.00            
ATOM   4295  R4  CHO   577     157.137 170.204  57.616  1.00  0.00            
ATOM   4296  R5  CHO   577     157.287 168.454  56.366  1.00  0.00            
ATOM   4297  C1  CHO   577     157.987 166.854  59.766  1.00  0.00           C
ATOM   4298  C2  CHO   577     159.537 166.004  62.866  1.00  0.00           C
ATOM   4299  ROH CHO   578     203.237 178.054  41.766  1.00  0.00            
ATOM   4300  R1  CHO   578     201.437 178.354  39.566  1.00  0.00            
ATOM   4301  R2  CHO   578     199.887 180.604  39.216  1.00  0.00            
ATOM   4302  R3  CHO   578     201.087 180.654  36.766  1.00  0.00            
ATOM   4303  R4  CHO   578     198.637 182.254  36.466  1.00  0.00            
ATOM   4304  R5  CHO   578     199.237 180.554  35.216  1.00  0.00            
ATOM   4305  C1  CHO   578     199.037 183.254  32.516  1.00  0.00           C
ATOM   4306  C2  CHO   578     197.287 185.654  30.216  1.00  0.00           C
ATOM   4307  ROH CHO   579     211.787   7.304  45.466  1.00  0.00            
ATOM   4308  R1  CHO   579     212.537   7.704  42.766  1.00  0.00            
ATOM   4309  R2  CHO   579     212.937   5.554  41.016  1.00  0.00            
ATOM   4310  R3  CHO   579     211.087   6.904  39.466  1.00  0.00            
ATOM   4311  R4  CHO   579     212.437   5.054  37.616  1.00  0.00            
ATOM   4312  R5  CHO   579     212.237   7.204  37.366  1.00  0.00            
ATOM   4313  C1  CHO   579     210.437   5.954  34.216  1.00  0.00           C
ATOM   4314  C2  CHO   579     211.437   7.654  31.316  1.00  0.00           C
ATOM   4315  ROH CHO   580     116.387 220.554  48.316  1.00  0.00            
ATOM   4316  R1  CHO   580     118.187 218.954  46.866  1.00  0.00            
ATOM   4317  R2  CHO   580     117.287 217.054  45.016  1.00  0.00            
ATOM   4318  R3  CHO   580     118.987 218.404  43.366  1.00  0.00            
ATOM   4319  R4  CHO   580     117.587 216.454  41.666  1.00  0.00            
ATOM   4320  R5  CHO   580     119.737 216.704  41.816  1.00  0.00            
ATOM   4321  C1  CHO   580     119.287 217.354  38.066  1.00  0.00           C
ATOM   4322  C2  CHO   580     120.737 215.554  34.766  1.00  0.00           C
ATOM   4323  ROH CHO   581      68.337 219.254  59.066  1.00  0.00            
ATOM   4324  R1  CHO   581      70.287 218.904  57.066  1.00  0.00            
ATOM   4325  R2  CHO   581      69.637 218.254  54.466  1.00  0.00            
ATOM   4326  R3  CHO   581      71.087 220.454  53.916  1.00  0.00            
ATOM   4327  R4  CHO   581      70.437 219.354  51.266  1.00  0.00            
ATOM   4328  R5  CHO   581      72.437 219.854  52.016  1.00  0.00            
ATOM   4329  C1  CHO   581      72.237 222.054  48.866  1.00  0.00           C
ATOM   4330  C2  CHO   581      71.337 223.654  46.366  1.00  0.00           C
ATOM   4331  ROH CHO   582     166.987 148.904  58.716  1.00  0.00            
ATOM   4332  R1  CHO   582     167.087 148.404  55.916  1.00  0.00            
ATOM   4333  R2  CHO   582     165.537 146.504  54.666  1.00  0.00            
ATOM   4334  R3  CHO   582     164.787 148.604  53.116  1.00  0.00            
ATOM   4335  R4  CHO   582     163.187 146.354  52.166  1.00  0.00            
ATOM   4336  R5  CHO   582     164.437 147.654  50.966  1.00  0.00            
ATOM   4337  C1  CHO   582     161.087 148.204  49.216  1.00  0.00           C
ATOM   4338  C2  CHO   582     157.137 147.854  49.216  1.00  0.00           C
ATOM   4339  ROH CHO   583     153.637 179.654  35.916  1.00  0.00            
ATOM   4340  R1  CHO   583     154.887 180.054  38.416  1.00  0.00            
ATOM   4341  R2  CHO   583     154.837 182.454  39.766  1.00  0.00            
ATOM   4342  R3  CHO   583     153.887 180.904  41.816  1.00  0.00            
ATOM   4343  R4  CHO   583     154.787 183.354  43.116  1.00  0.00            
ATOM   4344  R5  CHO   583     155.387 181.354  43.616  1.00  0.00            
ATOM   4345  C1  CHO   583     153.837 182.454  46.916  1.00  0.00           C
ATOM   4346  C2  CHO   583     150.387 184.454  47.916  1.00  0.00           C
ATOM   4347  ROH CHO   584     144.337 114.354  29.816  1.00  0.00            
ATOM   4348  R1  CHO   584     145.987 114.654  32.066  1.00  0.00            
ATOM   4349  R2  CHO   584     145.887 116.904  33.666  1.00  0.00            
ATOM   4350  R3  CHO   584     145.537 115.104  35.666  1.00  0.00            
ATOM   4351  R4  CHO   584     147.237 117.154  36.866  1.00  0.00            
ATOM   4352  R5  CHO   584     147.637 115.004  36.766  1.00  0.00            
ATOM   4353  C1  CHO   584     147.687 115.554  40.566  1.00  0.00           C
ATOM   4354  C2  CHO   584     149.487 118.954  41.516  1.00  0.00           C
ATOM   4355  ROH CHO   585      20.687 221.854  44.716  1.00  0.00            
ATOM   4356  R1  CHO   585      21.587 220.804  47.166  1.00  0.00            
ATOM   4357  R2  CHO   585      23.837 221.804  48.466  1.00  0.00            
ATOM   4358  R3  CHO   585      22.137 222.104  50.566  1.00  0.00            
ATOM   4359  R4  CHO   585      24.787 222.804  51.616  1.00  0.00            
ATOM   4360  R5  CHO   585      23.387 221.304  52.466  1.00  0.00            
ATOM   4361  C1  CHO   585      23.687 223.654  55.466  1.00  0.00           C
ATOM   4362  C2  CHO   585      25.387 224.554  59.316  1.00  0.00           C
ATOM   4363  ROH CHO   586     147.687 116.254  59.266  1.00  0.00            
ATOM   4364  R1  CHO   586     146.537 114.404  57.466  1.00  0.00            
ATOM   4365  R2  CHO   586     145.587 115.104  54.966  1.00  0.00            
ATOM   4366  R3  CHO   586     147.237 113.154  54.116  1.00  0.00            
ATOM   4367  R4  CHO   586     145.437 113.604  51.866  1.00  0.00            
ATOM   4368  R5  CHO   586     145.837 111.704  52.816  1.00  0.00            
ATOM   4369  C1  CHO   586     146.937 110.904  49.216  1.00  0.00           C
ATOM   4370  C2  CHO   586     146.687 106.654  46.816  1.00  0.00           C
ATOM   4371  ROH CHO   587      52.937 163.154  44.266  1.00  0.00            
ATOM   4372  R1  CHO   587      54.987 164.454  42.816  1.00  0.00            
ATOM   4373  R2  CHO   587      55.187 164.254  40.066  1.00  0.00            
ATOM   4374  R3  CHO   587      55.137 166.954  40.216  1.00  0.00            
ATOM   4375  R4  CHO   587      56.037 166.354  37.466  1.00  0.00            
ATOM   4376  R5  CHO   587      57.087 167.654  38.916  1.00  0.00            
ATOM   4377  C1  CHO   587      56.537 170.154  36.116  1.00  0.00           C
ATOM   4378  C2  CHO   587      57.087 169.054  32.966  1.00  0.00           C
ATOM   4379  ROH CHO   588     212.787 186.954  24.066  1.00  0.00            
ATOM   4380  R1  CHO   588     210.687 186.754  25.966  1.00  0.00            
ATOM   4381  R2  CHO   588     211.087 186.054  28.566  1.00  0.00            
ATOM   4382  R3  CHO   588     209.837 188.354  29.116  1.00  0.00            
ATOM   4383  R4  CHO   588     209.237 186.704  31.416  1.00  0.00            
ATOM   4384  R5  CHO   588     207.787 187.704  30.166  1.00  0.00            
ATOM   4385  C1  CHO   588     206.987 189.254  33.566  1.00  0.00           C
ATOM   4386  C2  CHO   588     203.987 190.804  34.616  1.00  0.00           C
ATOM   4387  ROH CHO   589     127.737 103.254  44.666  1.00  0.00            
ATOM   4388  R1  CHO   589     126.787 104.204  42.166  1.00  0.00            
ATOM   4389  R2  CHO   589     127.937 106.354  40.866  1.00  0.00            
ATOM   4390  R3  CHO   589     128.137 104.554  38.816  1.00  0.00            
ATOM   4391  R4  CHO   589     129.237 107.054  37.716  1.00  0.00            
ATOM   4392  R5  CHO   589     127.637 105.854  36.866  1.00  0.00            
ATOM   4393  C1  CHO   589     130.137 105.804  34.016  1.00  0.00           C
ATOM   4394  C2  CHO   589     132.337 107.654  30.666  1.00  0.00           C
ATOM   4395  ROH CHO   590      28.687 208.204  24.666  1.00  0.00            
ATOM   4396  R1  CHO   590      29.337 207.804  27.416  1.00  0.00            
ATOM   4397  R2  CHO   590      27.837 208.804  29.466  1.00  0.00            
ATOM   4398  R3  CHO   590      27.737 206.254  30.316  1.00  0.00            
ATOM   4399  R4  CHO   590      27.587 207.804  32.766  1.00  0.00            
ATOM   4400  R5  CHO   590      29.037 206.204  32.316  1.00  0.00            
ATOM   4401  C1  CHO   590      27.387 204.754  35.466  1.00  0.00           C
ATOM   4402  C2  CHO   590      24.687 202.954  37.616  1.00  0.00           C
ATOM   4403  ROH CHO   591       7.187  90.154  42.216  1.00  0.00            
ATOM   4404  R1  CHO   591       8.437  91.454  44.366  1.00  0.00            
ATOM   4405  R2  CHO   591       7.237  91.804  46.816  1.00  0.00            
ATOM   4406  R3  CHO   591       9.487  90.604  47.716  1.00  0.00            
ATOM   4407  R4  CHO   591       8.387  91.954  50.066  1.00  0.00            
ATOM   4408  R5  CHO   591      10.387  92.204  49.316  1.00  0.00            
ATOM   4409  C1  CHO   591      11.187  90.954  52.816  1.00  0.00           C
ATOM   4410  C2  CHO   591      14.187  88.054  54.016  1.00  0.00           C
ATOM   4411  ROH CHO   592     114.287  94.904  56.866  1.00  0.00            
ATOM   4412  R1  CHO   592     112.737  96.004  54.766  1.00  0.00            
ATOM   4413  R2  CHO   592     111.837  98.654  54.816  1.00  0.00            
ATOM   4414  R3  CHO   592     113.087  98.804  52.416  1.00  0.00            
ATOM   4415  R4  CHO   592     111.037 100.854  52.266  1.00  0.00            
ATOM   4416  R5  CHO   592     111.337  99.204  50.866  1.00  0.00            
ATOM   4417  C1  CHO   592     111.737 102.254  48.566  1.00  0.00           C
ATOM   4418  C2  CHO   592     113.787 103.754  45.116  1.00  0.00           C
ATOM   4419  ROH CHO   593      39.037 145.704  27.266  1.00  0.00            
ATOM   4420  R1  CHO   593      38.137 146.604  29.816  1.00  0.00            
ATOM   4421  R2  CHO   593      37.037 144.904  31.666  1.00  0.00            
ATOM   4422  R3  CHO   593      38.937 145.854  33.316  1.00  0.00            
ATOM   4423  R4  CHO   593      36.637 145.404  35.066  1.00  0.00            
ATOM   4424  R5  CHO   593      37.787 147.254  34.866  1.00  0.00            
ATOM   4425  C1  CHO   593      38.287 146.604  38.566  1.00  0.00           C
ATOM   4426  C2  CHO   593      36.537 149.254  41.016  1.00  0.00           C
ATOM   4427  ROH CHO   594     206.237 169.904  37.766  1.00  0.00            
ATOM   4428  R1  CHO   594     205.337 171.304  35.466  1.00  0.00            
ATOM   4429  R2  CHO   594     206.587 171.054  33.016  1.00  0.00            
ATOM   4430  R3  CHO   594     204.037 170.404  32.166  1.00  0.00            
ATOM   4431  R4  CHO   594     205.637 170.504  29.716  1.00  0.00            
ATOM   4432  R5  CHO   594     203.787 171.604  30.116  1.00  0.00            
ATOM   4433  C1  CHO   594     202.737 169.604  27.016  1.00  0.00           C
ATOM   4434  C2  CHO   594     199.737 169.454  24.566  1.00  0.00           C
ATOM   4435  ROH CHO   595      22.187  77.754  42.666  1.00  0.00            
ATOM   4436  R1  CHO   595      22.087  79.904  44.466  1.00  0.00            
ATOM   4437  R2  CHO   595      20.387  80.004  46.666  1.00  0.00            
ATOM   4438  R3  CHO   595      22.687  80.404  48.016  1.00  0.00            
ATOM   4439  R4  CHO   595      20.587  81.304  49.816  1.00  0.00            
ATOM   4440  R5  CHO   595      22.337  82.454  49.216  1.00  0.00            
ATOM   4441  C1  CHO   595      22.837  82.454  52.966  1.00  0.00           C
ATOM   4442  C2  CHO   595      22.837  84.204  56.616  1.00  0.00           C
ATOM   4443  ROH CHO   596      86.587 105.004  54.416  1.00  0.00            
ATOM   4444  R1  CHO   596      86.287 104.454  51.666  1.00  0.00            
ATOM   4445  R2  CHO   596      87.087 106.154  49.666  1.00  0.00            
ATOM   4446  R3  CHO   596      88.487 104.004  48.766  1.00  0.00            
ATOM   4447  R4  CHO   596      87.887 105.504  46.366  1.00  0.00            
ATOM   4448  R5  CHO   596      87.437 103.404  46.716  1.00  0.00            
ATOM   4449  C1  CHO   596      89.587 103.104  43.616  1.00  0.00           C
ATOM   4450  C2  CHO   596      94.437 103.904  41.966  1.00  0.00           C
ATOM   4451  ROH CHO   597     171.787  57.004  50.816  1.00  0.00            
ATOM   4452  R1  CHO   597     172.387  59.754  50.466  1.00  0.00            
ATOM   4453  R2  CHO   597     170.387  61.704  50.416  1.00  0.00            
ATOM   4454  R3  CHO   597     171.887  62.804  52.366  1.00  0.00            
ATOM   4455  R4  CHO   597     169.787  64.804  51.866  1.00  0.00            
ATOM   4456  R5  CHO   597     171.937  65.154  51.816  1.00  0.00            
ATOM   4457  C1  CHO   597     170.837  67.654  54.516  1.00  0.00           C
ATOM   4458  C2  CHO   597     169.537  68.304  58.466  1.00  0.00           C
ATOM   4459  ROH CHO   598      10.787  59.054  38.366  1.00  0.00            
ATOM   4460  R1  CHO   598       9.287  58.804  35.966  1.00  0.00            
ATOM   4461  R2  CHO   598       7.487  60.754  35.116  1.00  0.00            
ATOM   4462  R3  CHO   598       8.987  60.604  32.866  1.00  0.00            
ATOM   4463  R4  CHO   598       6.237  60.804  31.916  1.00  0.00            
ATOM   4464  R5  CHO   598       7.687  59.304  31.366  1.00  0.00            
ATOM   4465  C1  CHO   598       6.887  60.704  27.916  1.00  0.00           C
ATOM   4466  C2  CHO   598       5.587  57.154  26.816  1.00  0.00           C
ATOM   4467  ROH CHO   599     151.237  54.554  49.366  1.00  0.00            
ATOM   4468  R1  CHO   599     148.687  55.004  50.466  1.00  0.00            
ATOM   4469  R2  CHO   599     146.537  53.354  49.916  1.00  0.00            
ATOM   4470  R3  CHO   599     146.387  53.104  52.616  1.00  0.00            
ATOM   4471  R4  CHO   599     143.587  53.254  51.716  1.00  0.00            
ATOM   4472  R5  CHO   599     144.537  54.504  53.216  1.00  0.00            
ATOM   4473  C1  CHO   599     141.787  52.904  55.316  1.00  0.00           C
ATOM   4474  C2  CHO   599     140.037  52.104  58.816  1.00  0.00           C
ATOM   4475  ROH CHO   600      58.887   8.354  39.366  1.00  0.00            
ATOM   4476  R1  CHO   600      57.487   6.754  37.516  1.00  0.00            
ATOM   4477  R2  CHO   600      55.337   7.654  36.116  1.00  0.00            
ATOM   4478  R3  CHO   600      56.787   6.804  33.966  1.00  0.00            
ATOM   4479  R4  CHO   600      54.237   7.704  32.816  1.00  0.00            
ATOM   4480  R5  CHO   600      55.187   5.754  32.516  1.00  0.00            
ATOM   4481  C1  CHO   600      54.987   6.954  28.916  1.00  0.00           C
ATOM   4482  C2  CHO   600      55.887   7.654  24.616  1.00  0.00           C
ATOM   4483  ROH CHO   601     189.137 126.554  42.816  1.00  0.00            
ATOM   4484  R1  CHO   601     187.737 125.904  45.216  1.00  0.00            
ATOM   4485  R2  CHO   601     188.587 126.854  47.666  1.00  0.00            
ATOM   4486  R3  CHO   601     186.037 127.754  47.816  1.00  0.00            
ATOM   4487  R4  CHO   601     187.087 128.104  50.566  1.00  0.00            
ATOM   4488  R5  CHO   601     185.287 127.054  49.966  1.00  0.00            
ATOM   4489  C1  CHO   601     183.837 129.654  52.366  1.00  0.00           C
ATOM   4490  C2  CHO   601     185.787 131.054  54.116  1.00  0.00           C
ATOM   4491  ROH CHO   602       2.387 197.454  27.916  1.00  0.00            
ATOM   4492  R1  CHO   602       2.737 199.404  29.916  1.00  0.00            
ATOM   4493  R2  CHO   602       5.137 200.704  30.316  1.00  0.00            
ATOM   4494  R3  CHO   602       3.637 202.954  30.066  1.00  0.00            
ATOM   4495  R4  CHO   602       6.337 203.954  30.566  1.00  0.00            
ATOM   4496  R5  CHO   602       4.537 204.454  31.666  1.00  0.00            
ATOM   4497  C1  CHO   602       5.587 207.904  30.416  1.00  0.00           C
ATOM   4498  C2  CHO   602       6.437 210.104  28.766  1.00  0.00           C
ATOM   4499  ROH CHO   603     124.687  40.854  55.516  1.00  0.00            
ATOM   4500  R1  CHO   603     127.537  41.154  55.566  1.00  0.00            
ATOM   4501  R2  CHO   603     128.787  43.454  54.766  1.00  0.00            
ATOM   4502  R3  CHO   603     129.887  43.404  57.216  1.00  0.00            
ATOM   4503  R4  CHO   603     131.637  45.154  55.716  1.00  0.00            
ATOM   4504  R5  CHO   603     132.237  43.404  56.866  1.00  0.00            
ATOM   4505  C1  CHO   603     134.337  46.054  58.616  1.00  0.00           C
ATOM   4506  C2  CHO   603     136.337  46.004  60.766  1.00  0.00           C
ATOM   4507  ROH CHO   604     152.637  20.004  64.166  1.00  0.00            
ATOM   4508  R1  CHO   604     153.937  18.654  62.066  1.00  0.00            
ATOM   4509  R2  CHO   604     152.587  17.554  59.916  1.00  0.00            
ATOM   4510  R3  CHO   604     154.287  19.104  58.466  1.00  0.00            
ATOM   4511  R4  CHO   604     153.287  17.154  56.566  1.00  0.00            
ATOM   4512  R5  CHO   604     155.387  17.604  56.966  1.00  0.00            
ATOM   4513  C1  CHO   604     155.287  18.354  53.266  1.00  0.00           C
ATOM   4514  C2  CHO   604     156.737  18.954  49.016  1.00  0.00           C
ATOM   4515  ROH CHO   605      24.487  15.104  61.366  1.00  0.00            
ATOM   4516  R1  CHO   605      25.937  17.354  60.516  1.00  0.00            
ATOM   4517  R2  CHO   605      25.087  19.004  58.466  1.00  0.00            
ATOM   4518  R3  CHO   605      25.337  20.954  60.316  1.00  0.00            
ATOM   4519  R4  CHO   605      25.287  22.354  57.766  1.00  0.00            
ATOM   4520  R5  CHO   605      26.787  22.554  59.316  1.00  0.00            
ATOM   4521  C1  CHO   605      25.637  26.154  59.116  1.00  0.00           C
ATOM   4522  C2  CHO   605      24.137  29.004  61.716  1.00  0.00           C
ATOM   4523  ROH CHO   606     115.687  19.654  59.366  1.00  0.00            
ATOM   4524  R1  CHO   606     116.137  21.004  56.916  1.00  0.00            
ATOM   4525  R2  CHO   606     114.887  20.304  54.566  1.00  0.00            
ATOM   4526  R3  CHO   606     114.187  22.954  54.566  1.00  0.00            
ATOM   4527  R4  CHO   606     113.737  22.004  51.816  1.00  0.00            
ATOM   4528  R5  CHO   606     114.937  23.754  52.416  1.00  0.00            
ATOM   4529  C1  CHO   606     112.387  25.504  50.166  1.00  0.00           C
ATOM   4530  C2  CHO   606     111.837  27.004  46.866  1.00  0.00           C
ATOM   4531  ROH CHO   607      80.537 157.404  33.466  1.00  0.00            
ATOM   4532  R1  CHO   607      77.737 157.104  33.666  1.00  0.00            
ATOM   4533  R2  CHO   607      75.987 159.254  33.366  1.00  0.00            
ATOM   4534  R3  CHO   607      74.887 157.654  31.466  1.00  0.00            
ATOM   4535  R4  CHO   607      72.887 159.804  31.916  1.00  0.00            
ATOM   4536  R5  CHO   607      72.537 157.654  31.966  1.00  0.00            
ATOM   4537  C1  CHO   607      70.037 158.604  29.266  1.00  0.00           C
ATOM   4538  C2  CHO   607      68.987 160.054  25.466  1.00  0.00           C
ATOM   4539  ROH CHO   608     140.987 215.754  51.366  1.00  0.00            
ATOM   4540  R1  CHO   608     139.787 215.204  53.866  1.00  0.00            
ATOM   4541  R2  CHO   608     140.337 212.954  55.366  1.00  0.00            
ATOM   4542  R3  CHO   608     140.887 214.704  57.316  1.00  0.00            
ATOM   4543  R4  CHO   608     140.037 212.304  58.716  1.00  0.00            
ATOM   4544  R5  CHO   608     139.237 214.304  58.966  1.00  0.00            
ATOM   4545  C1  CHO   608     140.437 213.654  62.566  1.00  0.00           C
ATOM   4546  C2  CHO   608     137.587 214.104  65.266  1.00  0.00           C
ATOM   4547  ROH CHO   609      87.137 135.104  38.966  1.00  0.00            
ATOM   4548  R1  CHO   609      87.187 134.354  36.216  1.00  0.00            
ATOM   4549  R2  CHO   609      86.237 135.954  34.216  1.00  0.00            
ATOM   4550  R3  CHO   609      88.687 135.604  33.166  1.00  0.00            
ATOM   4551  R4  CHO   609      86.937 135.904  30.816  1.00  0.00            
ATOM   4552  R5  CHO   609      88.337 134.254  31.216  1.00  0.00            
ATOM   4553  C1  CHO   609      89.687 135.504  27.866  1.00  0.00           C
ATOM   4554  C2  CHO   609      88.487 134.954  24.716  1.00  0.00           C
ATOM   4555  ROH CHO   610     128.737  66.304  28.516  1.00  0.00            
ATOM   4556  R1  CHO   610     129.587  65.804  31.166  1.00  0.00            
ATOM   4557  R2  CHO   610     129.887  67.854  33.016  1.00  0.00            
ATOM   4558  R3  CHO   610     128.237  66.304  34.516  1.00  0.00            
ATOM   4559  R4  CHO   610     128.637  68.754  36.066  1.00  0.00            
ATOM   4560  R5  CHO   610     128.887  66.704  36.766  1.00  0.00            
ATOM   4561  C1  CHO   610     126.287  67.854  39.266  1.00  0.00           C
ATOM   4562  C2  CHO   610     125.037  67.254  42.066  1.00  0.00           C
ATOM   4563  ROH CHO   611     127.787 160.004  57.066  1.00  0.00            
ATOM   4564  R1  CHO   611     128.787 161.504  54.816  1.00  0.00            
ATOM   4565  R2  CHO   611     131.087 160.754  53.466  1.00  0.00            
ATOM   4566  R3  CHO   611     129.437 160.804  51.316  1.00  0.00            
ATOM   4567  R4  CHO   611     132.137 160.854  50.216  1.00  0.00            
ATOM   4568  R5  CHO   611     130.537 162.254  49.766  1.00  0.00            
ATOM   4569  C1  CHO   611     131.237 160.954  46.266  1.00  0.00           C
ATOM   4570  C2  CHO   611     133.837 163.154  42.816  1.00  0.00           C
ATOM   4571  ROH CHO   612      16.587  44.004  35.816  1.00  0.00            
ATOM   4572  R1  CHO   612      16.237  41.204  35.316  1.00  0.00            
ATOM   4573  R2  CHO   612      13.787  40.154  34.566  1.00  0.00            
ATOM   4574  R3  CHO   612      15.287  39.154  32.466  1.00  0.00            
ATOM   4575  R4  CHO   612      12.787  37.554  32.466  1.00  0.00            
ATOM   4576  R5  CHO   612      14.837  36.804  32.516  1.00  0.00            
ATOM   4577  C1  CHO   612      13.587  35.154  29.316  1.00  0.00           C
ATOM   4578  C2  CHO   612      13.187  32.604  25.866  1.00  0.00           C
ATOM   4579  ROH CHO   613      91.237 175.804  41.716  1.00  0.00            
ATOM   4580  R1  CHO   613      89.837 177.954  42.916  1.00  0.00            
ATOM   4581  R2  CHO   613      87.687 177.554  44.666  1.00  0.00            
ATOM   4582  R3  CHO   613      89.187 179.154  46.316  1.00  0.00            
ATOM   4583  R4  CHO   613      86.587 178.854  47.666  1.00  0.00            
ATOM   4584  R5  CHO   613      87.637 180.704  47.166  1.00  0.00            
ATOM   4585  C1  CHO   613      87.337 181.104  50.966  1.00  0.00           C
ATOM   4586  C2  CHO   613      89.237 183.054  53.866  1.00  0.00           C
ATOM   4587  ROH CHO   614      81.637 129.004  25.916  1.00  0.00            
ATOM   4588  R1  CHO   614      80.787 127.754  28.316  1.00  0.00            
ATOM   4589  R2  CHO   614      81.937 128.354  30.766  1.00  0.00            
ATOM   4590  R3  CHO   614      79.387 128.804  31.516  1.00  0.00            
ATOM   4591  R4  CHO   614      80.587 127.504  33.866  1.00  0.00            
ATOM   4592  R5  CHO   614      78.737 126.904  32.816  1.00  0.00            
ATOM   4593  C1  CHO   614      77.337 127.504  36.316  1.00  0.00           C
ATOM   4594  C2  CHO   614      76.837 124.654  39.516  1.00  0.00           C
ATOM   4595  ROH CHO   615     107.737 204.954  45.416  1.00  0.00            
ATOM   4596  R1  CHO   615     108.987 206.454  43.366  1.00  0.00            
ATOM   4597  R2  CHO   615     111.587 207.304  43.566  1.00  0.00            
ATOM   4598  R3  CHO   615     111.837 206.004  41.166  1.00  0.00            
ATOM   4599  R4  CHO   615     113.337 208.504  40.816  1.00  0.00            
ATOM   4600  R5  CHO   615     111.737 207.754  39.516  1.00  0.00            
ATOM   4601  C1  CHO   615     114.587 208.004  37.016  1.00  0.00           C
ATOM   4602  C2  CHO   615     117.937 210.304  35.066  1.00  0.00           C
ATOM   4603  ROH CHO   616     192.587 183.404  45.466  1.00  0.00            
ATOM   4604  R1  CHO   616     192.187 186.004  44.366  1.00  0.00            
ATOM   4605  R2  CHO   616     194.187 187.354  42.966  1.00  0.00            
ATOM   4606  R3  CHO   616     192.237 187.554  41.116  1.00  0.00            
ATOM   4607  R4  CHO   616     194.437 189.254  40.116  1.00  0.00            
ATOM   4608  R5  CHO   616     192.337 189.854  40.416  1.00  0.00            
ATOM   4609  C1  CHO   616     192.737 190.604  36.666  1.00  0.00           C
ATOM   4610  C2  CHO   616     190.037 190.654  33.016  1.00  0.00           C
ATOM   4611  ROH CHO   617      96.937 161.304  33.616  1.00  0.00            
ATOM   4612  R1  CHO   617      94.137 161.304  33.966  1.00  0.00            
ATOM   4613  R2  CHO   617      92.937 161.854  36.416  1.00  0.00            
ATOM   4614  R3  CHO   617      91.537 163.654  34.916  1.00  0.00            
ATOM   4615  R4  CHO   617      89.837 163.154  37.266  1.00  0.00            
ATOM   4616  R5  CHO   617      89.237 163.004  35.166  1.00  0.00            
ATOM   4617  C1  CHO   617      86.737 165.604  36.366  1.00  0.00           C
ATOM   4618  C2  CHO   617      83.637 165.254  33.616  1.00  0.00           C
ATOM   4619  ROH CHO   618      99.637 104.304  24.516  1.00  0.00            
ATOM   4620  R1  CHO   618      99.287 102.904  26.966  1.00  0.00            
ATOM   4621  R2  CHO   618     100.937 103.354  29.116  1.00  0.00            
ATOM   4622  R3  CHO   618      98.587 103.854  30.416  1.00  0.00            
ATOM   4623  R4  CHO   618     100.287 102.654  32.466  1.00  0.00            
ATOM   4624  R5  CHO   618      98.287 102.004  31.916  1.00  0.00            
ATOM   4625  C1  CHO   618      97.687 102.754  35.566  1.00  0.00           C
ATOM   4626  C2  CHO   618      95.687 100.704  37.866  1.00  0.00           C
ATOM   4627  ROH CHO   619     162.787 106.554  33.866  1.00  0.00            
ATOM   4628  R1  CHO   619     162.537 103.904  33.066  1.00  0.00            
ATOM   4629  R2  CHO   619     162.037 103.154  30.416  1.00  0.00            
ATOM   4630  R3  CHO   619     164.237 101.604  30.766  1.00  0.00            
ATOM   4631  R4  CHO   619     162.987 100.604  28.316  1.00  0.00            
ATOM   4632  R5  CHO   619     163.537  99.404  30.066  1.00  0.00            
ATOM   4633  C1  CHO   619     165.587  97.654  27.416  1.00  0.00           C
ATOM   4634  C2  CHO   619     165.287  98.304  23.666  1.00  0.00           C
ATOM   4635  ROH CHO   620      73.487 218.804  32.066  1.00  0.00            
ATOM   4636  R1  CHO   620      72.587 219.454  34.666  1.00  0.00            
ATOM   4637  R2  CHO   620      69.937 219.154  35.416  1.00  0.00            
ATOM   4638  R3  CHO   620      71.087 217.704  37.466  1.00  0.00            
ATOM   4639  R4  CHO   620      68.187 217.704  38.016  1.00  0.00            
ATOM   4640  R5  CHO   620      69.787 218.304  39.366  1.00  0.00            
ATOM   4641  C1  CHO   620      68.237 215.504  41.466  1.00  0.00           C
ATOM   4642  C2  CHO   620      67.287 213.804  44.416  1.00  0.00           C
ATOM   4643  ROH CHO   621      14.737 121.304  41.466  1.00  0.00            
ATOM   4644  R1  CHO   621      14.437 122.954  43.716  1.00  0.00            
ATOM   4645  R2  CHO   621      14.637 125.704  43.566  1.00  0.00            
ATOM   4646  R3  CHO   621      12.187 125.604  44.766  1.00  0.00            
ATOM   4647  R4  CHO   621      13.237 128.254  45.416  1.00  0.00            
ATOM   4648  R5  CHO   621      12.537 126.754  46.816  1.00  0.00            
ATOM   4649  C1  CHO   621      10.137 129.654  47.666  1.00  0.00           C
ATOM   4650  C2  CHO   621      10.287 132.454  50.066  1.00  0.00           C
ATOM   4651  ROH CHO   622      62.737 101.154  24.866  1.00  0.00            
ATOM   4652  R1  CHO   622      61.887 101.804  27.516  1.00  0.00            
ATOM   4653  R2  CHO   622      63.387 101.104  29.716  1.00  0.00            
ATOM   4654  R3  CHO   622      63.187 103.754  30.266  1.00  0.00            
ATOM   4655  R4  CHO   622      62.787 102.454  32.866  1.00  0.00            
ATOM   4656  R5  CHO   622      61.487 103.904  31.966  1.00  0.00            
ATOM   4657  C1  CHO   622      62.287 105.704  35.216  1.00  0.00           C
ATOM   4658  C2  CHO   622      59.587 107.204  37.216  1.00  0.00           C
ATOM   4659  ROH CHO   623      42.937  31.204  44.466  1.00  0.00            
ATOM   4660  R1  CHO   623      42.687  32.504  46.966  1.00  0.00            
ATOM   4661  R2  CHO   623      40.437  34.004  47.616  1.00  0.00            
ATOM   4662  R3  CHO   623      40.437  32.404  49.816  1.00  0.00            
ATOM   4663  R4  CHO   623      39.987  35.104  50.866  1.00  0.00            
ATOM   4664  R5  CHO   623      41.487  33.654  51.516  1.00  0.00            
ATOM   4665  C1  CHO   623      39.687  34.204  54.816  1.00  0.00           C
ATOM   4666  C2  CHO   623      40.687  33.454  58.816  1.00  0.00           C
ATOM   4667  ROH CHO   624       0.837 141.254  35.116  1.00  0.00            
ATOM   4668  R1  CHO   624       0.087 141.804  32.416  1.00  0.00            
ATOM   4669  R2  CHO   624       1.887 141.804  30.316  1.00  0.00            
ATOM   4670  R3  CHO   624       0.137 140.054  29.266  1.00  0.00            
ATOM   4671  R4  CHO   624       1.587 141.154  26.966  1.00  0.00            
ATOM   4672  R5  CHO   624      -0.613 141.054  27.216  1.00  0.00            
ATOM   4673  C1  CHO   624      -0.263 139.104  24.016  1.00  0.00           C
ATOM   4674  C2  CHO   624      -0.563 139.654  20.516  1.00  0.00           C
ATOM   4675  ROH CHO   625      40.687 221.154  58.066  1.00  0.00            
ATOM   4676  R1  CHO   625      39.587 221.654  55.516  1.00  0.00            
ATOM   4677  R2  CHO   625      38.887 224.154  54.666  1.00  0.00            
ATOM   4678  R3  CHO   625      40.537 223.604  52.566  1.00  0.00            
ATOM   4679  R4  CHO   625      38.187 224.904  51.316  1.00  0.00            
ATOM   4680  R5  CHO   625      39.087 222.954  50.816  1.00  0.00            
ATOM   4681  C1  CHO   625      39.387 224.804  47.466  1.00  0.00           C
ATOM   4682  C2  CHO   625      39.687 221.354  44.566  1.00  0.00           C
ATOM   4683  ROH CHO   626     159.937 118.854  40.366  1.00  0.00            
ATOM   4684  R1  CHO   626     160.787 120.354  38.116  1.00  0.00            
ATOM   4685  R2  CHO   626     160.337 119.604  35.516  1.00  0.00            
ATOM   4686  R3  CHO   626     159.237 122.054  35.316  1.00  0.00            
ATOM   4687  R4  CHO   626     159.537 121.154  32.516  1.00  0.00            
ATOM   4688  R5  CHO   626     160.287 123.004  33.366  1.00  0.00            
ATOM   4689  C1  CHO   626     158.037 124.404  30.616  1.00  0.00           C
ATOM   4690  C2  CHO   626     158.837 125.154  27.216  1.00  0.00           C
ATOM   4691  ROH CHO   627      41.337  86.354  24.116  1.00  0.00            
ATOM   4692  R1  CHO   627      42.387  86.704  26.716  1.00  0.00            
ATOM   4693  R2  CHO   627      40.787  87.504  28.866  1.00  0.00            
ATOM   4694  R3  CHO   627      41.787  85.254  30.016  1.00  0.00            
ATOM   4695  R4  CHO   627      40.987  87.004  32.266  1.00  0.00            
ATOM   4696  R5  CHO   627      42.937  86.054  31.966  1.00  0.00            
ATOM   4697  C1  CHO   627      42.037  84.554  35.366  1.00  0.00           C
ATOM   4698  C2  CHO   627      41.937  86.054  39.266  1.00  0.00           C
ATOM   4699  ROH CHO   628     203.887  24.254  45.116  1.00  0.00            
ATOM   4700  R1  CHO   628     204.887  25.254  42.666  1.00  0.00            
ATOM   4701  R2  CHO   628     206.887  23.954  41.266  1.00  0.00            
ATOM   4702  R3  CHO   628     205.087  24.004  39.266  1.00  0.00            
ATOM   4703  R4  CHO   628     207.737  24.004  37.916  1.00  0.00            
ATOM   4704  R5  CHO   628     206.087  25.454  37.616  1.00  0.00            
ATOM   4705  C1  CHO   628     206.537  24.054  34.066  1.00  0.00           C
ATOM   4706  C2  CHO   628     205.037  23.904  30.566  1.00  0.00           C
ATOM   4707  NC3 DPP   629     190.587 178.154  65.916  1.00  0.00           N
ATOM   4708  PO4 DPP   629     192.287 174.754  66.566  1.00  0.00           P
ATOM   4709  GL1 DPP   629     189.887 176.154  61.416  1.00  0.00            
ATOM   4710  GL2 DPP   629     188.187 173.404  60.916  1.00  0.00            
ATOM   4711  C1A DPP   629     187.087 179.404  60.416  1.00  0.00           C
ATOM   4712  C2A DPP   629     185.587 181.654  56.616  1.00  0.00           C
ATOM   4713  C3A DPP   629     189.037 183.504  53.866  1.00  0.00           C
ATOM   4714  C4A DPP   629     190.587 184.804  50.316  1.00  0.00           C
ATOM   4715  C1B DPP   629     187.587 174.254  57.466  1.00  0.00           C
ATOM   4716  C2B DPP   629     185.587 176.054  54.316  1.00  0.00           C
ATOM   4717  C3B DPP   629     185.837 179.454  50.966  1.00  0.00           C
ATOM   4718  C4B DPP   629     188.337 179.804  47.116  1.00  0.00           C
ATOM   4719  NC3 DPP   630      52.487  77.254  58.566  1.00  0.00           N
ATOM   4720  PO4 DPP   630      52.387  80.154  62.616  1.00  0.00           P
ATOM   4721  GL1 DPP   630      48.487  81.554  59.616  1.00  0.00            
ATOM   4722  GL2 DPP   630      48.087  85.154  57.566  1.00  0.00            
ATOM   4723  C1A DPP   630      46.837  80.004  56.566  1.00  0.00           C
ATOM   4724  C2A DPP   630      44.737  77.054  53.716  1.00  0.00           C
ATOM   4725  C3A DPP   630      43.837  76.904  48.866  1.00  0.00           C
ATOM   4726  C4A DPP   630      44.637  77.754  44.466  1.00  0.00           C
ATOM   4727  C1B DPP   630      46.487  84.704  53.116  1.00  0.00           C
ATOM   4728  C2B DPP   630      46.737  84.904  48.416  1.00  0.00           C
ATOM   4729  C3B DPP   630      47.737  81.954  44.566  1.00  0.00           C
ATOM   4730  C4B DPP   630      48.487  79.004  41.166  1.00  0.00           C
ATOM   4731  NC3 DPP   631       1.737 160.054  58.516  1.00  0.00           N
ATOM   4732  PO4 DPP   631       2.337 158.254  54.166  1.00  0.00           P
ATOM   4733  GL1 DPP   631       3.887 158.254  50.616  1.00  0.00            
ATOM   4734  GL2 DPP   631       7.187 160.004  50.966  1.00  0.00            
ATOM   4735  C1A DPP   631       3.637 158.904  45.916  1.00  0.00           C
ATOM   4736  C2A DPP   631       3.287 161.004  41.516  1.00  0.00           C
ATOM   4737  C3A DPP   631      -0.013 162.154  38.616  1.00  0.00           C
ATOM   4738  C4A DPP   631      -2.513 165.354  37.016  1.00  0.00           C
ATOM   4739  C1B DPP   631       7.537 161.404  47.366  1.00  0.00           C
ATOM   4740  C2B DPP   631       7.987 161.404  43.316  1.00  0.00           C
ATOM   4741  C3B DPP   631       8.187 160.104  38.716  1.00  0.00           C
ATOM   4742  C4B DPP   631      10.587 161.104  34.716  1.00  0.00           C
ATOM   4743  NC3 DPP   632     110.637 193.804  71.516  1.00  0.00           N
ATOM   4744  PO4 DPP   632     109.637 192.954  68.216  1.00  0.00           P
ATOM   4745  GL1 DPP   632     108.437 193.354  64.116  1.00  0.00            
ATOM   4746  GL2 DPP   632     108.187 196.554  63.566  1.00  0.00            
ATOM   4747  C1A DPP   632     109.887 192.304  60.716  1.00  0.00           C
ATOM   4748  C2A DPP   632     111.237 193.554  57.116  1.00  0.00           C
ATOM   4749  C3A DPP   632     111.487 194.104  52.466  1.00  0.00           C
ATOM   4750  C4A DPP   632     113.287 194.454  49.366  1.00  0.00           C
ATOM   4751  C1B DPP   632     111.087 198.904  60.666  1.00  0.00           C
ATOM   4752  C2B DPP   632     112.287 198.154  55.816  1.00  0.00           C
ATOM   4753  C3B DPP   632     115.337 197.604  53.016  1.00  0.00           C
ATOM   4754  C4B DPP   632     119.487 196.404  50.666  1.00  0.00           C
ATOM   4755  NC3 DPP   633     106.937 138.154  63.666  1.00  0.00           N
ATOM   4756  PO4 DPP   633     110.687 139.204  61.266  1.00  0.00           P
ATOM   4757  GL1 DPP   633     114.487 139.854  58.766  1.00  0.00            
ATOM   4758  GL2 DPP   633     117.887 141.504  59.366  1.00  0.00            
ATOM   4759  C1A DPP   633     114.487 138.754  53.316  1.00  0.00           C
ATOM   4760  C2A DPP   633     114.837 135.054  51.366  1.00  0.00           C
ATOM   4761  C3A DPP   633     118.187 132.704  48.066  1.00  0.00           C
ATOM   4762  C4A DPP   633     120.587 133.004  44.816  1.00  0.00           C
ATOM   4763  C1B DPP   633     119.337 141.454  55.566  1.00  0.00           C
ATOM   4764  C2B DPP   633     119.387 143.354  51.566  1.00  0.00           C
ATOM   4765  C3B DPP   633     120.037 142.504  46.866  1.00  0.00           C
ATOM   4766  C4B DPP   633     119.937 138.554  44.166  1.00  0.00           C
ATOM   4767  NC3 DPP   634     229.687  58.754  59.516  1.00  0.00           N
ATOM   4768  PO4 DPP   634     226.787  55.554  59.766  1.00  0.00           P
ATOM   4769  GL1 DPP   634     225.887  57.904  56.066  1.00  0.00            
ATOM   4770  GL2 DPP   634     223.587  59.754  57.016  1.00  0.00            
ATOM   4771  C1A DPP   634     224.837  57.804  50.816  1.00  0.00           C
ATOM   4772  C2A DPP   634     224.137  57.954  46.316  1.00  0.00           C
ATOM   4773  C3A DPP   634     226.337  56.354  41.516  1.00  0.00           C
ATOM   4774  C4A DPP   634     228.137  52.904  39.166  1.00  0.00           C
ATOM   4775  C1B DPP   634     221.187  60.404  52.716  1.00  0.00           C
ATOM   4776  C2B DPP   634     220.687  60.504  48.816  1.00  0.00           C
ATOM   4777  C3B DPP   634     220.387  60.754  44.866  1.00  0.00           C
ATOM   4778  C4B DPP   634     221.087  60.904  40.466  1.00  0.00           C
ATOM   4779  NC3 DPP   635      55.587 193.904  59.516  1.00  0.00           N
ATOM   4780  PO4 DPP   635      59.437 192.504  59.116  1.00  0.00           P
ATOM   4781  GL1 DPP   635      59.487 195.454  56.866  1.00  0.00            
ATOM   4782  GL2 DPP   635      60.787 198.404  58.866  1.00  0.00            
ATOM   4783  C1A DPP   635      60.787 198.754  53.416  1.00  0.00           C
ATOM   4784  C2A DPP   635      60.537 200.704  48.966  1.00  0.00           C
ATOM   4785  C3A DPP   635      59.137 203.204  44.716  1.00  0.00           C
ATOM   4786  C4A DPP   635      58.187 204.954  40.866  1.00  0.00           C
ATOM   4787  C1B DPP   635      60.887 202.154  57.016  1.00  0.00           C
ATOM   4788  C2B DPP   635      61.787 205.754  54.116  1.00  0.00           C
ATOM   4789  C3B DPP   635      61.337 205.404  49.866  1.00  0.00           C
ATOM   4790  C4B DPP   635      60.337 208.904  45.966  1.00  0.00           C
ATOM   4791  NC3 DPP   636       8.687  76.304  60.116  1.00  0.00           N
ATOM   4792  PO4 DPP   636       5.137  79.754  60.066  1.00  0.00           P
ATOM   4793  GL1 DPP   636       4.887  77.954  56.416  1.00  0.00            
ATOM   4794  GL2 DPP   636       7.887  77.554  55.566  1.00  0.00            
ATOM   4795  C1A DPP   636       2.887  77.854  53.966  1.00  0.00           C
ATOM   4796  C2A DPP   636       0.987  78.804  50.466  1.00  0.00           C
ATOM   4797  C3A DPP   636       0.387  79.104  45.866  1.00  0.00           C
ATOM   4798  C4A DPP   636      -2.113  78.654  42.716  1.00  0.00           C
ATOM   4799  C1B DPP   636       7.137  76.604  50.966  1.00  0.00           C
ATOM   4800  C2B DPP   636       5.137  76.104  47.516  1.00  0.00           C
ATOM   4801  C3B DPP   636       5.137  74.354  44.116  1.00  0.00           C
ATOM   4802  C4B DPP   636       2.637  71.004  41.566  1.00  0.00           C
ATOM   4803  NC3 DPP   637     160.137  59.404  64.166  1.00  0.00           N
ATOM   4804  PO4 DPP   637     160.387  55.954  66.416  1.00  0.00           P
ATOM   4805  GL1 DPP   637     159.737  54.454  63.466  1.00  0.00            
ATOM   4806  GL2 DPP   637     159.037  56.254  60.016  1.00  0.00            
ATOM   4807  C1A DPP   637     162.737  52.304  59.766  1.00  0.00           C
ATOM   4808  C2A DPP   637     163.837  54.004  55.566  1.00  0.00           C
ATOM   4809  C3A DPP   637     163.487  53.054  51.416  1.00  0.00           C
ATOM   4810  C4A DPP   637     161.637  52.454  47.116  1.00  0.00           C
ATOM   4811  C1B DPP   637     158.637  54.104  56.216  1.00  0.00           C
ATOM   4812  C2B DPP   637     158.187  53.504  52.016  1.00  0.00           C
ATOM   4813  C3B DPP   637     156.787  51.854  48.066  1.00  0.00           C
ATOM   4814  C4B DPP   637     153.637  50.554  46.766  1.00  0.00           C
ATOM   4815  NC3 DPP   638     111.387  88.004  64.666  1.00  0.00           N
ATOM   4816  PO4 DPP   638     111.987  91.404  61.866  1.00  0.00           P
ATOM   4817  GL1 DPP   638     111.487  88.554  59.316  1.00  0.00            
ATOM   4818  GL2 DPP   638     112.887  89.254  56.366  1.00  0.00            
ATOM   4819  C1A DPP   638     108.487  86.404  56.666  1.00  0.00           C
ATOM   4820  C2A DPP   638     107.637  87.104  52.416  1.00  0.00           C
ATOM   4821  C3A DPP   638     107.437  86.104  47.016  1.00  0.00           C
ATOM   4822  C4A DPP   638     110.537  83.454  44.716  1.00  0.00           C
ATOM   4823  C1B DPP   638     112.487  91.854  52.566  1.00  0.00           C
ATOM   4824  C2B DPP   638     112.537  94.754  48.366  1.00  0.00           C
ATOM   4825  C3B DPP   638     110.437  94.404  43.966  1.00  0.00           C
ATOM   4826  C4B DPP   638     111.487  92.104  40.766  1.00  0.00           C
ATOM   4827  NC3 DPP   639      23.437 172.154  57.416  1.00  0.00           N
ATOM   4828  PO4 DPP   639      19.387 170.454  56.966  1.00  0.00           P
ATOM   4829  GL1 DPP   639      21.637 170.854  53.366  1.00  0.00            
ATOM   4830  GL2 DPP   639      22.237 174.604  51.516  1.00  0.00            
ATOM   4831  C1A DPP   639      19.587 170.904  49.016  1.00  0.00           C
ATOM   4832  C2A DPP   639      21.387 169.854  45.316  1.00  0.00           C
ATOM   4833  C3A DPP   639      19.337 169.454  41.366  1.00  0.00           C
ATOM   4834  C4A DPP   639      15.437 166.754  39.416  1.00  0.00           C
ATOM   4835  C1B DPP   639      24.487 170.954  49.466  1.00  0.00           C
ATOM   4836  C2B DPP   639      26.837 172.104  45.166  1.00  0.00           C
ATOM   4837  C3B DPP   639      30.537 170.554  42.966  1.00  0.00           C
ATOM   4838  C4B DPP   639      34.887 170.804  42.716  1.00  0.00           C
ATOM   4839  NC3 DPP   640       7.887  19.254  65.516  1.00  0.00           N
ATOM   4840  PO4 DPP   640      11.187  21.604  64.616  1.00  0.00           P
ATOM   4841  GL1 DPP   640      11.837  19.954  60.616  1.00  0.00            
ATOM   4842  GL2 DPP   640       8.387  19.754  60.116  1.00  0.00            
ATOM   4843  C1A DPP   640      12.087  17.904  57.516  1.00  0.00           C
ATOM   4844  C2A DPP   640      12.437  13.304  55.716  1.00  0.00           C
ATOM   4845  C3A DPP   640      16.587  10.404  53.866  1.00  0.00           C
ATOM   4846  C4A DPP   640      17.287  10.754  48.966  1.00  0.00           C
ATOM   4847  C1B DPP   640       7.537  19.454  55.116  1.00  0.00           C
ATOM   4848  C2B DPP   640       5.437  18.954  51.216  1.00  0.00           C
ATOM   4849  C3B DPP   640       3.337  18.654  47.516  1.00  0.00           C
ATOM   4850  C4B DPP   640       0.337  17.304  47.116  1.00  0.00           C
ATOM   4851  NC3 DPP   641     132.937  40.004  70.066  1.00  0.00           N
ATOM   4852  PO4 DPP   641     133.937  38.604  65.916  1.00  0.00           P
ATOM   4853  GL1 DPP   641     135.237  40.554  62.516  1.00  0.00            
ATOM   4854  GL2 DPP   641     131.687  41.004  61.516  1.00  0.00            
ATOM   4855  C1A DPP   641     137.037  41.054  59.566  1.00  0.00           C
ATOM   4856  C2A DPP   641     137.487  40.854  56.066  1.00  0.00           C
ATOM   4857  C3A DPP   641     139.987  43.254  53.566  1.00  0.00           C
ATOM   4858  C4A DPP   641     142.937  42.454  50.616  1.00  0.00           C
ATOM   4859  C1B DPP   641     131.937  38.704  58.266  1.00  0.00           C
ATOM   4860  C2B DPP   641     132.937  38.554  54.766  1.00  0.00           C
ATOM   4861  C3B DPP   641     134.987  37.154  50.866  1.00  0.00           C
ATOM   4862  C4B DPP   641     137.337  34.854  46.666  1.00  0.00           C
ATOM   4863  NC3 DPP   642     113.887  50.504  56.266  1.00  0.00           N
ATOM   4864  PO4 DPP   642     117.837  51.454  56.066  1.00  0.00           P
ATOM   4865  GL1 DPP   642     118.087  50.304  52.916  1.00  0.00            
ATOM   4866  GL2 DPP   642     115.987  49.154  50.966  1.00  0.00            
ATOM   4867  C1A DPP   642     118.537  52.054  47.966  1.00  0.00           C
ATOM   4868  C2A DPP   642     118.087  51.704  43.366  1.00  0.00           C
ATOM   4869  C3A DPP   642     119.987  50.954  39.666  1.00  0.00           C
ATOM   4870  C4A DPP   642     124.037  50.554  36.366  1.00  0.00           C
ATOM   4871  C1B DPP   642     116.737  47.754  46.516  1.00  0.00           C
ATOM   4872  C2B DPP   642     115.037  46.754  42.916  1.00  0.00           C
ATOM   4873  C3B DPP   642     117.837  46.554  39.466  1.00  0.00           C
ATOM   4874  C4B DPP   642     119.537  48.404  35.266  1.00  0.00           C
ATOM   4875  NC3 DPP   643      97.487  16.554  68.366  1.00  0.00           N
ATOM   4876  PO4 DPP   643      95.287  14.904  65.016  1.00  0.00           P
ATOM   4877  GL1 DPP   643      97.387  12.454  61.466  1.00  0.00            
ATOM   4878  GL2 DPP   643      98.487   8.154  61.916  1.00  0.00            
ATOM   4879  C1A DPP   643      99.937  11.954  57.766  1.00  0.00           C
ATOM   4880  C2A DPP   643     101.337  11.004  54.316  1.00  0.00           C
ATOM   4881  C3A DPP   643     103.237   9.504  50.616  1.00  0.00           C
ATOM   4882  C4A DPP   643     103.037   7.904  46.466  1.00  0.00           C
ATOM   4883  C1B DPP   643     101.287   6.704  58.316  1.00  0.00           C
ATOM   4884  C2B DPP   643     101.887   5.304  54.466  1.00  0.00           C
ATOM   4885  C3B DPP   643     102.437   4.204  49.816  1.00  0.00           C
ATOM   4886  C4B DPP   643     104.237   2.504  46.466  1.00  0.00           C
ATOM   4887  NC3 DPP   644     217.137 101.404  62.916  1.00  0.00           N
ATOM   4888  PO4 DPP   644     217.537 103.904  60.016  1.00  0.00           P
ATOM   4889  GL1 DPP   644     218.087 105.854  56.166  1.00  0.00            
ATOM   4890  GL2 DPP   644     216.637 109.254  55.766  1.00  0.00            
ATOM   4891  C1A DPP   644     217.137 106.004  51.266  1.00  0.00           C
ATOM   4892  C2A DPP   644     217.087 107.354  47.366  1.00  0.00           C
ATOM   4893  C3A DPP   644     217.887 108.804  43.016  1.00  0.00           C
ATOM   4894  C4A DPP   644     217.687 111.404  39.916  1.00  0.00           C
ATOM   4895  C1B DPP   644     216.237 111.354  50.716  1.00  0.00           C
ATOM   4896  C2B DPP   644     215.037 112.654  46.616  1.00  0.00           C
ATOM   4897  C3B DPP   644     214.337 113.404  42.616  1.00  0.00           C
ATOM   4898  C4B DPP   644     210.937 116.504  39.716  1.00  0.00           C
ATOM   4899  NC3 DPP   645      31.687  60.154  60.016  1.00  0.00           N
ATOM   4900  PO4 DPP   645      30.737  56.204  59.266  1.00  0.00           P
ATOM   4901  GL1 DPP   645      28.737  54.704  54.816  1.00  0.00            
ATOM   4902  GL2 DPP   645      26.087  55.504  53.916  1.00  0.00            
ATOM   4903  C1A DPP   645      30.487  51.654  51.666  1.00  0.00           C
ATOM   4904  C2A DPP   645      28.987  48.604  49.216  1.00  0.00           C
ATOM   4905  C3A DPP   645      30.037  47.304  44.766  1.00  0.00           C
ATOM   4906  C4A DPP   645      29.687  43.904  43.516  1.00  0.00           C
ATOM   4907  C1B DPP   645      23.987  58.054  51.716  1.00  0.00           C
ATOM   4908  C2B DPP   645      23.487  57.604  46.366  1.00  0.00           C
ATOM   4909  C3B DPP   645      25.037  56.554  42.766  1.00  0.00           C
ATOM   4910  C4B DPP   645      27.637  53.154  40.166  1.00  0.00           C
ATOM   4911  NC3 DPP   646     110.837  57.704  57.216  1.00  0.00           N
ATOM   4912  PO4 DPP   646     110.337  54.904  55.516  1.00  0.00           P
ATOM   4913  GL1 DPP   646     110.437  52.104  52.716  1.00  0.00            
ATOM   4914  GL2 DPP   646     107.737  50.654  50.766  1.00  0.00            
ATOM   4915  C1A DPP   646     112.337  51.754  49.216  1.00  0.00           C
ATOM   4916  C2A DPP   646     113.337  51.304  44.516  1.00  0.00           C
ATOM   4917  C3A DPP   646     115.287  50.854  39.616  1.00  0.00           C
ATOM   4918  C4A DPP   646     114.687  51.704  35.766  1.00  0.00           C
ATOM   4919  C1B DPP   646     106.387  51.354  46.716  1.00  0.00           C
ATOM   4920  C2B DPP   646     104.987  49.354  43.366  1.00  0.00           C
ATOM   4921  C3B DPP   646     100.987  46.804  42.966  1.00  0.00           C
ATOM   4922  C4B DPP   646      97.387  45.404  40.666  1.00  0.00           C
ATOM   4923  NC3 DPP   647       6.687 133.454  54.066  1.00  0.00           N
ATOM   4924  PO4 DPP   647       5.737 130.304  58.366  1.00  0.00           P
ATOM   4925  GL1 DPP   647       7.237 127.704  54.466  1.00  0.00            
ATOM   4926  GL2 DPP   647       8.337 125.354  56.016  1.00  0.00            
ATOM   4927  C1A DPP   647       7.287 125.054  50.366  1.00  0.00           C
ATOM   4928  C2A DPP   647       7.587 125.604  46.466  1.00  0.00           C
ATOM   4929  C3A DPP   647       8.037 126.954  42.916  1.00  0.00           C
ATOM   4930  C4A DPP   647       8.587 129.054  38.616  1.00  0.00           C
ATOM   4931  C1B DPP   647      12.137 123.804  53.766  1.00  0.00           C
ATOM   4932  C2B DPP   647      17.987 122.504  53.616  1.00  0.00           C
ATOM   4933  C3B DPP   647      22.187 122.704  52.016  1.00  0.00           C
ATOM   4934  C4B DPP   647      23.987 124.604  48.016  1.00  0.00           C
ATOM   4935  NC3 DPP   648     136.887 179.304  70.266  1.00  0.00           N
ATOM   4936  PO4 DPP   648     139.337 182.254  72.016  1.00  0.00           P
ATOM   4937  GL1 DPP   648     138.937 182.354  67.116  1.00  0.00            
ATOM   4938  GL2 DPP   648     135.387 182.654  66.816  1.00  0.00            
ATOM   4939  C1A DPP   648     138.987 184.554  62.816  1.00  0.00           C
ATOM   4940  C2A DPP   648     140.337 186.204  59.016  1.00  0.00           C
ATOM   4941  C3A DPP   648     142.537 188.504  55.516  1.00  0.00           C
ATOM   4942  C4A DPP   648     142.387 191.704  51.966  1.00  0.00           C
ATOM   4943  C1B DPP   648     136.087 180.054  63.016  1.00  0.00           C
ATOM   4944  C2B DPP   648     136.087 178.004  60.616  1.00  0.00           C
ATOM   4945  C3B DPP   648     136.387 177.954  56.616  1.00  0.00           C
ATOM   4946  C4B DPP   648     135.737 177.604  52.316  1.00  0.00           C
ATOM   4947  NC3 DPP   649      82.987  74.304  60.566  1.00  0.00           N
ATOM   4948  PO4 DPP   649      86.637  74.704  58.866  1.00  0.00           P
ATOM   4949  GL1 DPP   649      85.987  73.854  54.166  1.00  0.00            
ATOM   4950  GL2 DPP   649      88.387  75.004  53.366  1.00  0.00            
ATOM   4951  C1A DPP   649      85.487  74.904  49.116  1.00  0.00           C
ATOM   4952  C2A DPP   649      87.087  76.154  44.666  1.00  0.00           C
ATOM   4953  C3A DPP   649      85.387  78.754  40.916  1.00  0.00           C
ATOM   4954  C4A DPP   649      85.837  81.404  38.516  1.00  0.00           C
ATOM   4955  C1B DPP   649      90.437  75.054  48.716  1.00  0.00           C
ATOM   4956  C2B DPP   649      91.737  77.054  44.066  1.00  0.00           C
ATOM   4957  C3B DPP   649      93.687  77.054  40.816  1.00  0.00           C
ATOM   4958  C4B DPP   649      95.537  74.154  37.716  1.00  0.00           C
ATOM   4959  NC3 DPP   650     214.287 112.404  65.316  1.00  0.00           N
ATOM   4960  PO4 DPP   650     214.587 109.554  61.816  1.00  0.00           P
ATOM   4961  GL1 DPP   650     212.587 108.454  58.916  1.00  0.00            
ATOM   4962  GL2 DPP   650     209.287 107.254  58.716  1.00  0.00            
ATOM   4963  C1A DPP   650     212.537 108.704  53.966  1.00  0.00           C
ATOM   4964  C2A DPP   650     212.537 109.004  48.866  1.00  0.00           C
ATOM   4965  C3A DPP   650     212.537 108.554  45.116  1.00  0.00           C
ATOM   4966  C4A DPP   650     211.787 107.854  40.566  1.00  0.00           C
ATOM   4967  C1B DPP   650     206.687 107.754  53.766  1.00  0.00           C
ATOM   4968  C2B DPP   650     208.187 107.204  49.066  1.00  0.00           C
ATOM   4969  C3B DPP   650     206.937 106.604  45.166  1.00  0.00           C
ATOM   4970  C4B DPP   650     205.487 103.904  41.566  1.00  0.00           C
ATOM   4971  NC3 DPP   651      65.487  31.704  62.966  1.00  0.00           N
ATOM   4972  PO4 DPP   651      66.137  35.704  61.416  1.00  0.00           P
ATOM   4973  GL1 DPP   651      64.837  33.104  57.516  1.00  0.00            
ATOM   4974  GL2 DPP   651      66.237  30.604  57.916  1.00  0.00            
ATOM   4975  C1A DPP   651      64.837  30.454  52.716  1.00  0.00           C
ATOM   4976  C2A DPP   651      66.487  28.704  49.366  1.00  0.00           C
ATOM   4977  C3A DPP   651      66.337  28.004  45.516  1.00  0.00           C
ATOM   4978  C4A DPP   651      65.537  28.004  41.916  1.00  0.00           C
ATOM   4979  C1B DPP   651      69.137  32.454  54.716  1.00  0.00           C
ATOM   4980  C2B DPP   651      68.437  33.404  50.416  1.00  0.00           C
ATOM   4981  C3B DPP   651      66.237  32.804  46.116  1.00  0.00           C
ATOM   4982  C4B DPP   651      65.287  33.754  42.016  1.00  0.00           C
ATOM   4983  NC3 DPP   652      71.987 194.754  65.766  1.00  0.00           N
ATOM   4984  PO4 DPP   652      69.787 190.504  65.766  1.00  0.00           P
ATOM   4985  GL1 DPP   652      68.987 192.304  61.266  1.00  0.00            
ATOM   4986  GL2 DPP   652      66.787 190.504  59.966  1.00  0.00            
ATOM   4987  C1A DPP   652      69.087 192.904  56.516  1.00  0.00           C
ATOM   4988  C2A DPP   652      70.187 193.004  52.016  1.00  0.00           C
ATOM   4989  C3A DPP   652      69.487 192.254  46.866  1.00  0.00           C
ATOM   4990  C4A DPP   652      65.187 193.704  45.016  1.00  0.00           C
ATOM   4991  C1B DPP   652      68.037 188.204  56.816  1.00  0.00           C
ATOM   4992  C2B DPP   652      68.437 188.554  52.816  1.00  0.00           C
ATOM   4993  C3B DPP   652      68.087 187.654  48.816  1.00  0.00           C
ATOM   4994  C4B DPP   652      69.287 186.804  45.716  1.00  0.00           C
ATOM   4995  NC3 DPP   653     120.687 149.054  64.616  1.00  0.00           N
ATOM   4996  PO4 DPP   653     124.737 145.604  62.466  1.00  0.00           P
ATOM   4997  GL1 DPP   653     125.837 144.204  58.566  1.00  0.00            
ATOM   4998  GL2 DPP   653     123.337 143.354  58.366  1.00  0.00            
ATOM   4999  C1A DPP   653     129.087 142.654  57.366  1.00  0.00           C
ATOM   5000  C2A DPP   653     132.137 143.004  55.666  1.00  0.00           C
ATOM   5001  C3A DPP   653     133.937 145.904  53.166  1.00  0.00           C
ATOM   5002  C4A DPP   653     136.287 145.904  49.466  1.00  0.00           C
ATOM   5003  C1B DPP   653     125.687 142.354  53.666  1.00  0.00           C
ATOM   5004  C2B DPP   653     127.537 140.904  50.266  1.00  0.00           C
ATOM   5005  C3B DPP   653     130.487 137.904  48.466  1.00  0.00           C
ATOM   5006  C4B DPP   653     132.637 135.104  46.916  1.00  0.00           C
ATOM   5007  NC3 DPP   654       7.937  97.104  57.466  1.00  0.00           N
ATOM   5008  PO4 DPP   654       4.487  98.054  60.516  1.00  0.00           P
ATOM   5009  GL1 DPP   654       3.587  98.704  55.816  1.00  0.00            
ATOM   5010  GL2 DPP   654       1.337 101.554  53.916  1.00  0.00            
ATOM   5011  C1A DPP   654       2.937  97.354  51.316  1.00  0.00           C
ATOM   5012  C2A DPP   654       1.137  99.404  48.666  1.00  0.00           C
ATOM   5013  C3A DPP   654       1.287  99.354  44.566  1.00  0.00           C
ATOM   5014  C4A DPP   654       1.387  97.804  41.366  1.00  0.00           C
ATOM   5015  C1B DPP   654       5.237 101.954  51.966  1.00  0.00           C
ATOM   5016  C2B DPP   654       5.787 101.204  47.366  1.00  0.00           C
ATOM   5017  C3B DPP   654       6.437 100.504  43.066  1.00  0.00           C
ATOM   5018  C4B DPP   654       7.687 102.154  39.316  1.00  0.00           C
ATOM   5019  NC3 DPP   655     216.037 176.254  55.116  1.00  0.00           N
ATOM   5020  PO4 DPP   655     219.137 178.454  58.366  1.00  0.00           P
ATOM   5021  GL1 DPP   655     221.037 179.254  54.716  1.00  0.00            
ATOM   5022  GL2 DPP   655     221.137 176.154  54.216  1.00  0.00            
ATOM   5023  C1A DPP   655     219.987 181.204  50.766  1.00  0.00           C
ATOM   5024  C2A DPP   655     218.937 181.754  45.766  1.00  0.00           C
ATOM   5025  C3A DPP   655     217.687 181.854  41.066  1.00  0.00           C
ATOM   5026  C4A DPP   655     218.987 182.404  37.066  1.00  0.00           C
ATOM   5027  C1B DPP   655     222.187 176.554  50.766  1.00  0.00           C
ATOM   5028  C2B DPP   655     223.087 178.404  47.416  1.00  0.00           C
ATOM   5029  C3B DPP   655     223.237 180.454  43.066  1.00  0.00           C
ATOM   5030  C4B DPP   655     222.987 182.804  39.366  1.00  0.00           C
ATOM   5031  NC3 DPP   656      71.637 204.954  67.416  1.00  0.00           N
ATOM   5032  PO4 DPP   656      72.087 209.404  67.166  1.00  0.00           P
ATOM   5033  GL1 DPP   656      73.737 209.754  62.316  1.00  0.00            
ATOM   5034  GL2 DPP   656      72.737 212.554  60.966  1.00  0.00            
ATOM   5035  C1A DPP   656      76.437 210.854  58.766  1.00  0.00           C
ATOM   5036  C2A DPP   656      78.887 214.404  58.866  1.00  0.00           C
ATOM   5037  C3A DPP   656      81.137 216.754  55.366  1.00  0.00           C
ATOM   5038  C4A DPP   656      82.287 219.554  52.366  1.00  0.00           C
ATOM   5039  C1B DPP   656      72.587 214.504  57.266  1.00  0.00           C
ATOM   5040  C2B DPP   656      72.437 214.704  53.466  1.00  0.00           C
ATOM   5041  C3B DPP   656      73.687 214.954  49.816  1.00  0.00           C
ATOM   5042  C4B DPP   656      75.787 214.404  46.266  1.00  0.00           C
ATOM   5043  NC3 DPP   657     204.987  58.304  63.466  1.00  0.00           N
ATOM   5044  PO4 DPP   657     201.587  61.604  64.716  1.00  0.00           P
ATOM   5045  GL1 DPP   657     200.787  62.554  61.366  1.00  0.00            
ATOM   5046  GL2 DPP   657     201.737  65.154  59.966  1.00  0.00            
ATOM   5047  C1A DPP   657     198.587  62.504  58.116  1.00  0.00           C
ATOM   5048  C2A DPP   657     197.037  61.454  54.416  1.00  0.00           C
ATOM   5049  C3A DPP   657     195.937  62.604  49.466  1.00  0.00           C
ATOM   5050  C4A DPP   657     196.187  59.054  45.766  1.00  0.00           C
ATOM   5051  C1B DPP   657     202.487  67.604  55.766  1.00  0.00           C
ATOM   5052  C2B DPP   657     202.287  68.854  52.116  1.00  0.00           C
ATOM   5053  C3B DPP   657     200.287  71.154  48.366  1.00  0.00           C
ATOM   5054  C4B DPP   657     201.687  71.504  44.416  1.00  0.00           C
ATOM   5055  NC3 DPP   658     214.137  43.904  69.666  1.00  0.00           N
ATOM   5056  PO4 DPP   658     213.037  43.204  65.816  1.00  0.00           P
ATOM   5057  GL1 DPP   658     214.987  43.454  61.316  1.00  0.00            
ATOM   5058  GL2 DPP   658     213.387  40.904  59.416  1.00  0.00            
ATOM   5059  C1A DPP   658     215.387  45.704  57.666  1.00  0.00           C
ATOM   5060  C2A DPP   658     217.837  44.504  53.916  1.00  0.00           C
ATOM   5061  C3A DPP   658     217.137  47.204  49.816  1.00  0.00           C
[truncated: 4,165,524 more chars]
