# Supplementary material for: Data showing the lipid conformations and membrane binding behaviors of beta-amyloid fibrils in phase-separated cholesterol-enriched lipid domains with and without glycolipid and oxidized cholesterol from coarse-grained molecular dynamics simulations
Source: Data Brief. 2020 Apr 19;30:105496. doi: 10.1016/j.dib.2020.105496 (PMC7186522; doi:10.1016/j.dib.2020.105496)
Supplement: Supplementary file 1 [file mmc1.zip › Supplementary-Data/S08-12/C1-ABCDE-1.pdb]

TITLE     C1-ABCDE system t= 19998200.00000
REMARK    THIS IS A SIMULATION BOX
CRYST1  222.463  224.190  129.976  90.00  90.00  90.00 P 1           1
MODEL        1
ATOM      1  BB  LEU     1     109.467  99.100  74.002  1.00  0.00           B
ATOM      2  SC1 LEU     1     107.717  97.550  72.752  1.00  0.00           S
ATOM      3  BB  VAL     2     107.467 101.750  75.702  1.00  0.00           B
ATOM      4  SC1 VAL     2     106.017 102.350  76.952  1.00  0.00           S
ATOM      5  BB  PHE     3     107.617 103.800  72.502  1.00  0.00           B
ATOM      6  SC1 PHE     3     105.767 101.550  70.702  1.00  0.00           S
ATOM      7  SC2 PHE     3     107.117 102.850  69.202  1.00  0.00           S
ATOM      8  SC3 PHE     3     107.017 100.450  68.952  1.00  0.00           S
ATOM      9  BB  PHE     4     106.667 107.200  74.002  1.00  0.00           B
ATOM     10  SC1 PHE     4     105.817 108.200  77.052  1.00  0.00           S
ATOM     11  SC2 PHE     4     107.817 106.950  77.452  1.00  0.00           S
ATOM     12  SC3 PHE     4     106.317 107.450  79.252  1.00  0.00           S
ATOM     13  BB  ALA     5     106.217 109.400  71.102  1.00  0.00           B
ATOM     14  BB  GLU     6     103.367 111.750  70.252  1.00  0.00           B
ATOM     15  SC1 GLU     6     101.767 109.900  68.652  1.00  0.00           S
ATOM     16  BB  ASP     7     102.117 115.000  69.102  1.00  0.00           B
ATOM     17  SC1 ASP     7     100.367 114.900  67.252  1.00  0.00           S
ATOM     18  BB  VAL     8     101.117 117.100  72.052  1.00  0.00           B
ATOM     19  SC1 VAL     8     100.267 117.300  73.902  1.00  0.00           S
ATOM     20  BB  GLY     9      99.917 120.000  69.902  1.00  0.00           B
ATOM     21  BB  SER    10      97.917 123.050  71.052  1.00  0.00           B
ATOM     22  SC1 SER    10      97.717 124.200  72.552  1.00  0.00           S
ATOM     23  BB  ASN    11      95.967 124.200  67.952  1.00  0.00           B
ATOM     24  SC1 ASN    11      94.017 125.400  68.952  1.00  0.00           S
ATOM     25  BB  LYS    12      97.717 125.550  64.902  1.00  0.00           B
ATOM     26  SC1 LYS    12      96.467 127.400  64.052  1.00  0.00           S
ATOM     27  SC2 LYS    12      95.317 129.200  62.052  1.00  0.00           S
ATOM     28  BB  GLY    13      98.367 122.600  62.652  1.00  0.00           B
ATOM     29  BB  ALA    14      96.767 124.000  59.502  1.00  0.00           B
ATOM     30  BB  ILE    15      98.567 121.900  56.902  1.00  0.00           B
ATOM     31  SC1 ILE    15      97.617 121.450  55.002  1.00  0.00           S
ATOM     32  BB  ILE    16     100.567 119.000  58.352  1.00  0.00           B
ATOM     33  SC1 ILE    16     101.067 117.850  56.202  1.00  0.00           S
ATOM     34  BB  GLY    17     101.567 116.400  61.052  1.00  0.00           B
ATOM     35  BB  LEU    18     101.867 112.850  59.602  1.00  0.00           B
ATOM     36  SC1 LEU    18     103.017 112.050  57.352  1.00  0.00           S
ATOM     37  BB  MET    19     102.167 109.650  61.552  1.00  0.00           B
ATOM     38  SC1 MET    19     101.317 110.950  64.002  1.00  0.00           S
ATOM     39  BB  VAL    20     103.567 106.500  59.952  1.00  0.00           B
ATOM     40  SC1 VAL    20     102.867 105.300  58.552  1.00  0.00           S
ATOM     41  BB  GLY    21     105.217 104.000  62.402  1.00  0.00           B
ATOM     42  BB  GLY    22     104.167 101.250  64.752  1.00  0.00           B
ATOM     43  BB  VAL    23     105.717  98.100  63.502  1.00  0.00           B
ATOM     44  SC1 VAL    23     104.667  97.250  61.952  1.00  0.00           S
ATOM     45  BB  VAL    24     105.667  95.250  66.002  1.00  0.00           B
ATOM     46  SC1 VAL    24     103.817  95.350  66.702  1.00  0.00           S
ATOM     47  BB  ILE    25     107.367  92.350  64.152  1.00  0.00           B
ATOM     48  SC1 ILE    25     107.567  92.800  61.952  1.00  0.00           S
ATOM     49  BB  ALA    26     108.867  90.050  66.902  1.00  0.00           B
ATOM     50  BB  LEU    27     114.267  99.950  75.452  1.00  0.00           B
ATOM     51  SC1 LEU    27     114.367  99.200  77.952  1.00  0.00           S
ATOM     52  BB  VAL    28     112.017 102.900  76.002  1.00  0.00           B
ATOM     53  SC1 VAL    28     111.467 104.350  77.302  1.00  0.00           S
ATOM     54  BB  PHE    29     111.767 104.950  72.802  1.00  0.00           B
ATOM     55  SC1 PHE    29     111.767 103.700  69.652  1.00  0.00           S
ATOM     56  SC2 PHE    29     112.017 101.700  71.002  1.00  0.00           S
ATOM     57  SC3 PHE    29     111.567 101.550  68.602  1.00  0.00           S
ATOM     58  BB  PHE    30     110.867 108.450  73.552  1.00  0.00           B
ATOM     59  SC1 PHE    30     110.267 110.750  75.902  1.00  0.00           S
ATOM     60  SC2 PHE    30     111.567 108.950  76.702  1.00  0.00           S
ATOM     61  SC3 PHE    30     110.267 110.250  78.252  1.00  0.00           S
ATOM     62  BB  ALA    31     109.967 111.050  70.852  1.00  0.00           B
ATOM     63  BB  GLU    32     107.217 113.450  71.902  1.00  0.00           B
ATOM     64  SC1 GLU    32     105.967 112.800  74.952  1.00  0.00           S
ATOM     65  BB  ASP    33     107.017 116.950  70.602  1.00  0.00           B
ATOM     66  SC1 ASP    33     106.117 117.450  68.252  1.00  0.00           S
ATOM     67  BB  VAL    34     105.117 119.050  72.902  1.00  0.00           B
ATOM     68  SC1 VAL    34     105.567 119.050  74.852  1.00  0.00           S
ATOM     69  BB  GLY    35     104.517 122.000  70.502  1.00  0.00           B
ATOM     70  BB  SER    36     102.917 125.450  70.902  1.00  0.00           B
ATOM     71  SC1 SER    36     102.167 126.300  72.452  1.00  0.00           S
ATOM     72  BB  ASN    37     100.217 126.100  68.202  1.00  0.00           B
ATOM     73  SC1 ASN    37      98.867 128.150  68.752  1.00  0.00           S
ATOM     74  BB  LYS    38     101.817 124.700  65.002  1.00  0.00           B
ATOM     75  SC1 LYS    38     101.867 122.350  65.852  1.00  0.00           S
ATOM     76  SC2 LYS    38     102.167 119.350  65.702  1.00  0.00           S
ATOM     77  BB  GLY    39     100.217 125.000  61.602  1.00  0.00           B
ATOM     78  BB  ALA    40     102.217 126.150  58.652  1.00  0.00           B
ATOM     79  BB  ILE    41     103.667 123.650  56.152  1.00  0.00           B
ATOM     80  SC1 ILE    41     103.117 122.700  54.052  1.00  0.00           S
ATOM     81  BB  ILE    42     104.917 121.100  58.552  1.00  0.00           B
ATOM     82  SC1 ILE    42     104.367 122.150  60.602  1.00  0.00           S
ATOM     83  BB  GLY    43     105.367 117.350  58.102  1.00  0.00           B
ATOM     84  BB  LEU    44     105.767 114.450  60.402  1.00  0.00           B
ATOM     85  SC1 LEU    44     105.617 114.050  63.002  1.00  0.00           S
ATOM     86  BB  MET    45     107.067 111.050  59.502  1.00  0.00           B
ATOM     87  SC1 MET    45     107.467 109.050  57.252  1.00  0.00           S
ATOM     88  BB  VAL    46     107.717 108.700  62.452  1.00  0.00           B
ATOM     89  SC1 VAL    46     106.517 109.250  63.952  1.00  0.00           S
ATOM     90  BB  GLY    47     109.167 105.350  61.702  1.00  0.00           B
ATOM     91  BB  GLY    48     109.267 103.050  64.752  1.00  0.00           B
ATOM     92  BB  VAL    49     109.867  99.450  63.802  1.00  0.00           B
ATOM     93  SC1 VAL    49     109.967  99.200  61.852  1.00  0.00           S
ATOM     94  BB  VAL    50     110.917  96.500  66.002  1.00  0.00           B
ATOM     95  SC1 VAL    50     110.267  96.750  67.802  1.00  0.00           S
ATOM     96  BB  ILE    51     112.167  93.600  63.902  1.00  0.00           B
ATOM     97  SC1 ILE    51     111.867  94.600  61.702  1.00  0.00           S
ATOM     98  BB  ALA    52     112.767  90.800  66.402  1.00  0.00           B
ATOM     99  BB  LEU    53     117.317 101.900  73.152  1.00  0.00           B
ATOM    100  SC1 LEU    53     117.067 102.600  70.602  1.00  0.00           S
ATOM    101  BB  VAL    54     116.817 105.050  75.302  1.00  0.00           B
ATOM    102  SC1 VAL    54     116.067 106.100  76.852  1.00  0.00           S
ATOM    103  BB  PHE    55     116.317 107.350  72.302  1.00  0.00           B
ATOM    104  SC1 PHE    55     116.167 108.700  69.102  1.00  0.00           S
ATOM    105  SC2 PHE    55     114.067 107.700  69.802  1.00  0.00           S
ATOM    106  SC3 PHE    55     114.217 108.950  67.752  1.00  0.00           S
ATOM    107  BB  PHE    56     115.017 110.550  73.902  1.00  0.00           B
ATOM    108  SC1 PHE    56     116.067 110.800  76.902  1.00  0.00           S
ATOM    109  SC2 PHE    56     114.167 112.300  76.902  1.00  0.00           S
ATOM    110  SC3 PHE    56     114.767 111.050  78.952  1.00  0.00           S
ATOM    111  BB  ALA    57     114.217 113.600  71.902  1.00  0.00           B
ATOM    112  BB  GLU    58     111.267 115.800  73.152  1.00  0.00           B
ATOM    113  SC1 GLU    58     110.117 115.700  75.652  1.00  0.00           S
ATOM    114  BB  ASP    59     110.817 119.150  71.452  1.00  0.00           B
ATOM    115  SC1 ASP    59     111.267 120.500  69.352  1.00  0.00           S
ATOM    116  BB  VAL    60     109.817 121.750  73.952  1.00  0.00           B
ATOM    117  SC1 VAL    60     109.817 121.850  75.902  1.00  0.00           S
ATOM    118  BB  GLY    61     108.067 123.850  71.302  1.00  0.00           B
ATOM    119  BB  SER    62     107.017 127.650  71.152  1.00  0.00           B
ATOM    120  SC1 SER    62     106.817 128.450  72.952  1.00  0.00           S
ATOM    121  BB  ASN    63     105.017 127.800  68.002  1.00  0.00           B
ATOM    122  SC1 ASN    63     104.117 130.100  68.352  1.00  0.00           S
ATOM    123  BB  LYS    64     107.017 126.450  65.052  1.00  0.00           B
ATOM    124  SC1 LYS    64     106.717 124.050  65.302  1.00  0.00           S
ATOM    125  SC2 LYS    64     107.317 121.950  66.852  1.00  0.00           S
ATOM    126  BB  GLY    65     104.917 126.850  61.952  1.00  0.00           B
ATOM    127  BB  ALA    66     106.967 127.700  58.952  1.00  0.00           B
ATOM    128  BB  ILE    67     107.767 125.150  56.252  1.00  0.00           B
ATOM    129  SC1 ILE    67     108.167 125.550  54.352  1.00  0.00           S
ATOM    130  BB  ILE    68     108.817 122.450  58.752  1.00  0.00           B
ATOM    131  SC1 ILE    68     108.917 123.350  60.602  1.00  0.00           S
ATOM    132  BB  GLY    69     110.017 118.850  58.802  1.00  0.00           B
ATOM    133  BB  LEU    70     110.617 115.650  60.852  1.00  0.00           B
ATOM    134  SC1 LEU    70     110.317 115.900  63.502  1.00  0.00           S
ATOM    135  BB  MET    71     111.617 112.100  60.152  1.00  0.00           B
ATOM    136  SC1 MET    71     111.967 110.750  58.102  1.00  0.00           S
ATOM    137  BB  VAL    72     111.267 110.150  63.352  1.00  0.00           B
ATOM    138  SC1 VAL    72     110.767 111.250  64.952  1.00  0.00           S
ATOM    139  BB  GLY    73     113.267 107.050  62.452  1.00  0.00           B
ATOM    140  BB  GLY    74     113.717 104.850  65.402  1.00  0.00           B
ATOM    141  BB  VAL    75     113.967 101.500  63.752  1.00  0.00           B
ATOM    142  SC1 VAL    75     113.767 101.850  61.852  1.00  0.00           S
ATOM    143  BB  VAL    76     115.317  98.850  66.052  1.00  0.00           B
ATOM    144  SC1 VAL    76     116.017  98.950  67.952  1.00  0.00           S
ATOM    145  BB  ILE    77     116.617  95.800  64.202  1.00  0.00           B
ATOM    146  SC1 ILE    77     116.417  96.300  61.752  1.00  0.00           S
ATOM    147  BB  ALA    78     118.167  93.350  66.602  1.00  0.00           B
ATOM    148  BB  LEU    79     122.567 104.100  74.802  1.00  0.00           B
ATOM    149  SC1 LEU    79     122.717 102.900  77.252  1.00  0.00           S
ATOM    150  BB  VAL    80     120.817 107.400  75.452  1.00  0.00           B
ATOM    151  SC1 VAL    80     120.367 109.000  76.552  1.00  0.00           S
ATOM    152  BB  PHE    81     120.117 108.750  71.952  1.00  0.00           B
ATOM    153  SC1 PHE    81     121.367 106.000  70.402  1.00  0.00           S
ATOM    154  SC2 PHE    81     120.167 107.350  68.802  1.00  0.00           S
ATOM    155  SC3 PHE    81     122.117 106.050  68.102  1.00  0.00           S
ATOM    156  BB  PHE    82     119.567 112.300  72.952  1.00  0.00           B
ATOM    157  SC1 PHE    82     119.767 114.250  75.602  1.00  0.00           S
ATOM    158  SC2 PHE    82     122.017 113.550  74.902  1.00  0.00           S
ATOM    159  SC3 PHE    82     121.467 113.950  77.252  1.00  0.00           S
ATOM    160  BB  ALA    83     117.267 114.800  71.152  1.00  0.00           B
ATOM    161  BB  GLU    84     116.267 117.550  73.552  1.00  0.00           B
ATOM    162  SC1 GLU    84     116.217 116.950  76.102  1.00  0.00           S
ATOM    163  BB  ASP    85     115.567 120.500  71.402  1.00  0.00           B
ATOM    164  SC1 ASP    85     117.617 120.900  69.802  1.00  0.00           S
ATOM    165  BB  VAL    86     114.467 123.500  73.502  1.00  0.00           B
ATOM    166  SC1 VAL    86     114.367 122.550  75.202  1.00  0.00           S
ATOM    167  BB  GLY    87     112.367 125.900  71.452  1.00  0.00           B
ATOM    168  BB  SER    88     111.517 129.550  71.402  1.00  0.00           B
ATOM    169  SC1 SER    88     111.367 131.200  72.352  1.00  0.00           S
ATOM    170  BB  ASN    89     109.517 128.950  68.152  1.00  0.00           B
ATOM    171  SC1 ASN    89     109.017 131.350  67.552  1.00  0.00           S
ATOM    172  BB  LYS    90     111.167 127.150  65.352  1.00  0.00           B
ATOM    173  SC1 LYS    90     111.967 125.100  66.502  1.00  0.00           S
ATOM    174  SC2 LYS    90     114.267 123.350  67.302  1.00  0.00           S
ATOM    175  BB  GLY    91     109.417 128.800  62.402  1.00  0.00           B
ATOM    176  BB  ALA    92     111.367 129.300  59.152  1.00  0.00           B
ATOM    177  BB  ILE    93     112.917 126.400  57.302  1.00  0.00           B
ATOM    178  SC1 ILE    93     113.067 126.600  55.202  1.00  0.00           S
ATOM    179  BB  ILE    94     113.567 123.800  59.952  1.00  0.00           B
ATOM    180  SC1 ILE    94     113.567 125.050  61.852  1.00  0.00           S
ATOM    181  BB  GLY    95     114.417 120.150  59.352  1.00  0.00           B
ATOM    182  BB  LEU    96     114.467 117.500  62.052  1.00  0.00           B
ATOM    183  SC1 LEU    96     115.067 118.000  64.602  1.00  0.00           S
ATOM    184  BB  MET    97     116.017 114.250  61.052  1.00  0.00           B
ATOM    185  SC1 MET    97     116.867 112.250  59.502  1.00  0.00           S
ATOM    186  BB  VAL    98     115.667 112.350  64.202  1.00  0.00           B
ATOM    187  SC1 VAL    98     115.617 113.450  65.902  1.00  0.00           S
ATOM    188  BB  GLY    99     118.017 109.400  63.552  1.00  0.00           B
ATOM    189  BB  GLY   100     117.467 105.800  64.752  1.00  0.00           B
ATOM    190  BB  VAL   101     118.417 102.850  62.752  1.00  0.00           B
ATOM    191  SC1 VAL   101     118.517 103.300  60.802  1.00  0.00           S
ATOM    192  BB  VAL   102     120.067 100.700  65.252  1.00  0.00           B
ATOM    193  SC1 VAL   102     119.967 101.800  66.952  1.00  0.00           S
ATOM    194  BB  ILE   103     121.717  97.550  64.002  1.00  0.00           B
ATOM    195  SC1 ILE   103     121.017  97.950  61.502  1.00  0.00           S
ATOM    196  BB  ALA   104     122.067  95.500  67.102  1.00  0.00           B
ATOM    197  BB  LEU   105     125.817 105.150  71.852  1.00  0.00           B
ATOM    198  SC1 LEU   105     128.117 105.650  70.702  1.00  0.00           S
ATOM    199  BB  VAL   106     125.267 108.350  73.802  1.00  0.00           B
ATOM    200  SC1 VAL   106     125.217 109.700  75.302  1.00  0.00           S
ATOM    201  BB  PHE   107     124.367 110.650  70.902  1.00  0.00           B
ATOM    202  SC1 PHE   107     126.667 109.700  68.552  1.00  0.00           S
ATOM    203  SC2 PHE   107     124.417 109.850  67.752  1.00  0.00           S
ATOM    204  SC3 PHE   107     126.167 109.600  66.152  1.00  0.00           S
ATOM    205  BB  PHE   108     123.017 114.150  70.302  1.00  0.00           B
ATOM    206  SC1 PHE   108     125.717 114.700  68.702  1.00  0.00           S
ATOM    207  SC2 PHE   108     123.967 115.550  67.302  1.00  0.00           S
ATOM    208  SC3 PHE   108     125.817 114.350  66.302  1.00  0.00           S
ATOM    209  BB  ALA   109     121.117 117.200  71.402  1.00  0.00           B
ATOM    210  BB  GLU   110     120.417 119.250  74.502  1.00  0.00           B
ATOM    211  SC1 GLU   110     122.767 119.200  75.902  1.00  0.00           S
ATOM    212  BB  ASP   111     120.117 122.950  73.802  1.00  0.00           B
ATOM    213  SC1 ASP   111     121.517 123.350  71.702  1.00  0.00           S
ATOM    214  BB  VAL   112     117.717 125.550  75.202  1.00  0.00           B
ATOM    215  SC1 VAL   112     118.517 126.700  76.602  1.00  0.00           S
ATOM    216  BB  GLY   113     117.067 126.900  71.702  1.00  0.00           B
ATOM    217  BB  SER   114     116.667 130.600  71.052  1.00  0.00           B
ATOM    218  SC1 SER   114     118.267 131.750  71.052  1.00  0.00           S
ATOM    219  BB  ASN   115     114.567 131.300  68.102  1.00  0.00           B
ATOM    220  SC1 ASN   115     114.217 133.650  67.252  1.00  0.00           S
ATOM    221  BB  LYS   116     115.367 128.550  65.652  1.00  0.00           B
ATOM    222  SC1 LYS   116     117.367 127.100  66.152  1.00  0.00           S
ATOM    223  SC2 LYS   116     119.267 125.400  67.302  1.00  0.00           S
ATOM    224  BB  GLY   117     114.317 130.200  62.402  1.00  0.00           B
ATOM    225  BB  ALA   118     115.767 130.600  59.052  1.00  0.00           B
ATOM    226  BB  ILE   119     117.417 127.450  57.552  1.00  0.00           B
ATOM    227  SC1 ILE   119     118.067 128.150  55.402  1.00  0.00           S
ATOM    228  BB  ILE   120     118.317 124.800  60.052  1.00  0.00           B
ATOM    229  SC1 ILE   120     118.467 123.050  58.302  1.00  0.00           S
ATOM    230  BB  GLY   121     117.467 122.300  62.902  1.00  0.00           B
ATOM    231  BB  LEU   122     119.817 119.350  62.302  1.00  0.00           B
ATOM    232  SC1 LEU   122     119.317 118.100  60.002  1.00  0.00           S
ATOM    233  BB  MET   123     119.717 116.400  64.802  1.00  0.00           B
ATOM    234  SC1 MET   123     118.817 117.100  67.302  1.00  0.00           S
ATOM    235  BB  VAL   124     120.717 112.850  65.202  1.00  0.00           B
ATOM    236  SC1 VAL   124     120.067 112.300  67.002  1.00  0.00           S
ATOM    237  BB  GLY   125     122.967 111.000  62.752  1.00  0.00           B
ATOM    238  BB  GLY   126     121.467 107.600  63.552  1.00  0.00           B
ATOM    239  BB  VAL   127     122.967 104.450  62.102  1.00  0.00           B
ATOM    240  SC1 VAL   127     123.517 104.550  60.202  1.00  0.00           S
ATOM    241  BB  VAL   128     124.867 102.850  64.952  1.00  0.00           B
ATOM    242  SC1 VAL   128     126.067 104.100  65.902  1.00  0.00           S
ATOM    243  BB  ILE   129     125.917  99.550  63.602  1.00  0.00           B
ATOM    244  SC1 ILE   129     125.867  99.900  61.302  1.00  0.00           S
ATOM    245  BB  ALA   130     125.867  96.600  66.052  1.00  0.00           B
ATOM    246  ROH CHO   131      62.167 215.000  40.252  1.00  0.00            
ATOM    247  R1  CHO   131      62.067 217.650  39.302  1.00  0.00            
ATOM    248  R2  CHO   131      64.167 219.400  39.502  1.00  0.00            
ATOM    249  R3  CHO   131      63.817 219.650  36.802  1.00  0.00            
ATOM    250  R4  CHO   131      65.717 221.800  37.502  1.00  0.00            
ATOM    251  R5  CHO   131      63.867 222.050  36.402  1.00  0.00            
ATOM    252  C1  CHO   131      66.317 223.400  33.802  1.00  0.00           C
ATOM    253  C2  CHO   131      66.717 223.800  31.302  1.00  0.00           C
ATOM    254  ROH CHO   132     107.317  29.750  47.702  1.00  0.00            
ATOM    255  R1  CHO   132     107.817  26.950  47.452  1.00  0.00            
ATOM    256  R2  CHO   132     105.817  25.100  47.952  1.00  0.00            
ATOM    257  R3  CHO   132     106.467  24.250  45.452  1.00  0.00            
ATOM    258  R4  CHO   132     104.467  22.300  46.402  1.00  0.00            
ATOM    259  R5  CHO   132     106.467  21.850  45.652  1.00  0.00            
ATOM    260  C1  CHO   132     104.267  19.900  43.152  1.00  0.00           C
ATOM    261  C2  CHO   132     101.067  17.150  42.902  1.00  0.00           C
ATOM    262  ROH CHO   133      94.817 219.100  48.902  1.00  0.00            
ATOM    263  R1  CHO   133      96.667 217.300  47.702  1.00  0.00            
ATOM    264  R2  CHO   133      98.067 215.400  49.152  1.00  0.00            
ATOM    265  R3  CHO   133      96.967 213.700  47.402  1.00  0.00            
ATOM    266  R4  CHO   133      99.817 212.950  47.502  1.00  0.00            
ATOM    267  R5  CHO   133      98.717 213.400  45.702  1.00  0.00            
ATOM    268  C1  CHO   133      99.817 209.850  44.902  1.00  0.00           C
ATOM    269  C2  CHO   133     100.667 208.850  42.302  1.00  0.00           C
ATOM    270  ROH CHO   134      81.067 141.650  48.052  1.00  0.00            
ATOM    271  R1  CHO   134      78.717 142.300  46.602  1.00  0.00            
ATOM    272  R2  CHO   134      77.467 144.750  46.902  1.00  0.00            
ATOM    273  R3  CHO   134      77.717 144.850  44.202  1.00  0.00            
ATOM    274  R4  CHO   134      75.217 146.250  44.752  1.00  0.00            
ATOM    275  R5  CHO   134      75.517 144.600  43.352  1.00  0.00            
ATOM    276  C1  CHO   134      74.217 147.250  40.952  1.00  0.00           C
ATOM    277  C2  CHO   134      71.367 147.850  39.652  1.00  0.00           C
ATOM    278  ROH CHO   135     103.417 136.950  34.802  1.00  0.00            
ATOM    279  R1  CHO   135     106.167 137.450  35.152  1.00  0.00            
ATOM    280  R2  CHO   135     107.817 138.100  33.002  1.00  0.00            
ATOM    281  R3  CHO   135     108.417 140.250  34.552  1.00  0.00            
ATOM    282  R4  CHO   135     110.817 139.900  32.902  1.00  0.00            
ATOM    283  R5  CHO   135     110.767 140.000  35.052  1.00  0.00            
ATOM    284  C1  CHO   135     113.067 142.950  34.252  1.00  0.00           C
ATOM    285  C2  CHO   135     116.517 144.800  32.752  1.00  0.00           C
ATOM    286  ROH CHO   136     161.317 189.550  29.752  1.00  0.00            
ATOM    287  R1  CHO   136     159.367 190.600  31.502  1.00  0.00            
ATOM    288  R2  CHO   136     157.967 189.000  33.302  1.00  0.00            
ATOM    289  R3  CHO   136     158.917 190.800  35.102  1.00  0.00            
ATOM    290  R4  CHO   136     156.467 189.650  36.352  1.00  0.00            
ATOM    291  R5  CHO   136     156.917 191.800  36.052  1.00  0.00            
ATOM    292  C1  CHO   136     156.467 191.750  39.802  1.00  0.00           C
ATOM    293  C2  CHO   136     157.717 191.350  43.552  1.00  0.00           C
ATOM    294  ROH CHO   137     173.517 212.750  49.902  1.00  0.00            
ATOM    295  R1  CHO   137     174.367 210.550  48.302  1.00  0.00            
ATOM    296  R2  CHO   137     175.067 208.100  49.402  1.00  0.00            
ATOM    297  R3  CHO   137     173.217 207.150  47.702  1.00  0.00            
ATOM    298  R4  CHO   137     175.117 204.950  48.052  1.00  0.00            
ATOM    299  R5  CHO   137     174.467 205.800  46.152  1.00  0.00            
ATOM    300  C1  CHO   137     173.367 202.200  45.652  1.00  0.00           C
ATOM    301  C2  CHO   137     173.367 201.700  41.752  1.00  0.00           C
ATOM    302  ROH CHO   138      10.717 136.500  43.152  1.00  0.00            
ATOM    303  R1  CHO   138      13.517 136.150  43.202  1.00  0.00            
ATOM    304  R2  CHO   138      14.717 133.650  43.002  1.00  0.00            
ATOM    305  R3  CHO   138      16.067 134.800  40.952  1.00  0.00            
ATOM    306  R4  CHO   138      17.867 132.700  41.952  1.00  0.00            
ATOM    307  R5  CHO   138      18.367 134.850  41.702  1.00  0.00            
ATOM    308  C1  CHO   138      20.967 133.250  39.452  1.00  0.00           C
ATOM    309  C2  CHO   138      22.717 134.800  36.752  1.00  0.00           C
ATOM    310  ROH CHO   139     112.667  81.250  58.402  1.00  0.00            
ATOM    311  R1  CHO   139     114.217  81.050  56.052  1.00  0.00            
ATOM    312  R2  CHO   139     113.767  79.050  54.202  1.00  0.00            
ATOM    313  R3  CHO   139     113.617  81.200  52.502  1.00  0.00            
ATOM    314  R4  CHO   139     113.167  78.850  50.802  1.00  0.00            
ATOM    315  R5  CHO   139     114.617  80.450  50.452  1.00  0.00            
ATOM    316  C1  CHO   139     112.567  80.750  47.252  1.00  0.00           C
ATOM    317  C2  CHO   139     114.667  82.200  45.202  1.00  0.00           C
ATOM    318  ROH CHO   140     143.367  47.750  37.102  1.00  0.00            
ATOM    319  R1  CHO   140     143.667  49.900  38.902  1.00  0.00            
ATOM    320  R2  CHO   140     142.717  52.450  38.302  1.00  0.00            
ATOM    321  R3  CHO   140     141.467  52.200  40.702  1.00  0.00            
ATOM    322  R4  CHO   140     141.017  54.950  39.952  1.00  0.00            
ATOM    323  R5  CHO   140     141.867  54.300  41.802  1.00  0.00            
ATOM    324  C1  CHO   140     138.867  56.200  43.152  1.00  0.00           C
ATOM    325  C2  CHO   140     136.767  58.600  42.352  1.00  0.00           C
ATOM    326  ROH CHO   141     160.117 221.650  40.302  1.00  0.00            
ATOM    327  R1  CHO   141     161.817 220.450  38.352  1.00  0.00            
ATOM    328  R2  CHO   141     162.817 217.900  38.652  1.00  0.00            
ATOM    329  R3  CHO   141     161.667 217.550  36.202  1.00  0.00            
ATOM    330  R4  CHO   141     164.017 215.750  36.202  1.00  0.00            
ATOM    331  R5  CHO   141     163.517 217.250  34.702  1.00  0.00            
ATOM    332  C1  CHO   141     163.667 214.150  32.502  1.00  0.00           C
ATOM    333  C2  CHO   141     162.867 210.000  31.902  1.00  0.00           C
ATOM    334  ROH CHO   142     210.817  88.600  43.002  1.00  0.00            
ATOM    335  R1  CHO   142     208.217  89.100  41.952  1.00  0.00            
ATOM    336  R2  CHO   142     206.517  87.050  41.152  1.00  0.00            
ATOM    337  R3  CHO   142     204.767  88.300  42.852  1.00  0.00            
ATOM    338  R4  CHO   142     203.117  87.400  40.602  1.00  0.00            
ATOM    339  R5  CHO   142     203.217  89.450  41.402  1.00  0.00            
ATOM    340  C1  CHO   142     199.517  88.800  41.852  1.00  0.00           C
ATOM    341  C2  CHO   142     197.167  87.650  39.102  1.00  0.00           C
ATOM    342  ROH CHO   143     161.517   6.250  39.752  1.00  0.00            
ATOM    343  R1  CHO   143     159.617   4.650  38.402  1.00  0.00            
ATOM    344  R2  CHO   143     160.117   3.400  36.002  1.00  0.00            
ATOM    345  R3  CHO   143     159.317   1.200  37.352  1.00  0.00            
ATOM    346  R4  CHO   143     159.517   0.350  34.552  1.00  0.00            
ATOM    347  R5  CHO   143     157.767   0.150  35.852  1.00  0.00            
ATOM    348  C1  CHO   143     158.317  -3.550  34.952  1.00  0.00           C
ATOM    349  C2  CHO   143     158.117  -6.900  33.202  1.00  0.00           C
ATOM    350  ROH CHO   144     109.317  61.000  50.202  1.00  0.00            
ATOM    351  R1  CHO   144     107.917  63.200  51.302  1.00  0.00            
ATOM    352  R2  CHO   144     108.467  64.250  53.802  1.00  0.00            
ATOM    353  R3  CHO   144     108.717  66.600  52.402  1.00  0.00            
ATOM    354  R4  CHO   144     108.417  67.450  55.202  1.00  0.00            
ATOM    355  R5  CHO   144     107.217  68.100  53.502  1.00  0.00            
ATOM    356  C1  CHO   144     108.617  71.450  54.702  1.00  0.00           C
ATOM    357  C2  CHO   144     109.917  71.450  58.102  1.00  0.00           C
ATOM    358  ROH CHO   145      95.317 134.400  42.852  1.00  0.00            
ATOM    359  R1  CHO   145      92.767 133.150  42.952  1.00  0.00            
ATOM    360  R2  CHO   145      91.767 131.650  40.852  1.00  0.00            
ATOM    361  R3  CHO   145      91.467 129.750  42.802  1.00  0.00            
ATOM    362  R4  CHO   145      89.817 128.800  40.552  1.00  0.00            
ATOM    363  R5  CHO   145      89.167 129.050  42.602  1.00  0.00            
ATOM    364  C1  CHO   145      88.467 125.350  42.202  1.00  0.00           C
ATOM    365  C2  CHO   145      85.767 124.350  39.952  1.00  0.00           C
ATOM    366  ROH CHO   146      17.367   5.800  45.602  1.00  0.00            
ATOM    367  R1  CHO   146      19.117   8.000  45.552  1.00  0.00            
ATOM    368  R2  CHO   146      20.867   8.500  43.502  1.00  0.00            
ATOM    369  R3  CHO   146      19.617  10.900  43.352  1.00  0.00            
ATOM    370  R4  CHO   146      22.217  11.350  42.052  1.00  0.00            
ATOM    371  R5  CHO   146      21.417  12.500  43.702  1.00  0.00            
ATOM    372  C1  CHO   146      21.817  15.250  41.102  1.00  0.00           C
ATOM    373  C2  CHO   146      21.567  19.600  39.202  1.00  0.00           C
ATOM    374  ROH CHO   147      60.817  59.500  32.002  1.00  0.00            
ATOM    375  R1  CHO   147      63.467  58.500  31.902  1.00  0.00            
ATOM    376  R2  CHO   147      64.217  56.150  33.152  1.00  0.00            
ATOM    377  R3  CHO   147      65.167  55.550  30.702  1.00  0.00            
ATOM    378  R4  CHO   147      66.817  53.950  32.552  1.00  0.00            
ATOM    379  R5  CHO   147      67.567  55.300  31.002  1.00  0.00            
ATOM    380  C1  CHO   147      69.217  52.050  29.852  1.00  0.00           C
ATOM    381  C2  CHO   147      73.417  51.400  30.202  1.00  0.00           C
ATOM    382  ROH CHO   148     176.667 172.950  43.102  1.00  0.00            
ATOM    383  R1  CHO   148     175.717 170.400  43.802  1.00  0.00            
ATOM    384  R2  CHO   148     177.467 168.300  44.452  1.00  0.00            
ATOM    385  R3  CHO   148     175.917 168.200  46.702  1.00  0.00            
ATOM    386  R4  CHO   148     177.567 165.750  46.752  1.00  0.00            
ATOM    387  R5  CHO   148     175.367 165.850  46.952  1.00  0.00            
ATOM    388  C1  CHO   148     176.217 164.150  50.252  1.00  0.00           C
ATOM    389  C2  CHO   148     175.417 159.650  48.402  1.00  0.00           C
ATOM    390  ROH CHO   149      23.817 217.250  38.852  1.00  0.00            
ATOM    391  R1  CHO   149      21.367 218.550  38.152  1.00  0.00            
ATOM    392  R2  CHO   149      19.167 218.650  39.802  1.00  0.00            
ATOM    393  R3  CHO   149      19.367 221.350  39.452  1.00  0.00            
ATOM    394  R4  CHO   149      16.517 220.750  39.302  1.00  0.00            
ATOM    395  R5  CHO   149      17.717 221.850  37.802  1.00  0.00            
ATOM    396  C1  CHO   149      15.167 224.550  38.602  1.00  0.00           C
ATOM    397  C2  CHO   149      13.767 227.750  38.452  1.00  0.00           C
ATOM    398  ROH CHO   150      85.217 110.000  47.702  1.00  0.00            
ATOM    399  R1  CHO   150      86.167 109.550  45.052  1.00  0.00            
ATOM    400  R2  CHO   150      88.867 109.550  44.402  1.00  0.00            
ATOM    401  R3  CHO   150      88.267 107.100  43.402  1.00  0.00            
ATOM    402  R4  CHO   150      90.967 107.700  42.402  1.00  0.00            
ATOM    403  R5  CHO   150      89.267 107.100  41.202  1.00  0.00            
ATOM    404  C1  CHO   150      91.667 104.350  40.302  1.00  0.00           C
ATOM    405  C2  CHO   150      94.567 104.050  38.552  1.00  0.00           C
ATOM    406  ROH CHO   151     114.417 199.850  56.402  1.00  0.00            
ATOM    407  R1  CHO   151     113.717 200.550  53.702  1.00  0.00            
ATOM    408  R2  CHO   151     115.117 202.450  52.302  1.00  0.00            
ATOM    409  R3  CHO   151     115.317 200.450  50.452  1.00  0.00            
ATOM    410  R4  CHO   151     115.967 202.900  48.952  1.00  0.00            
ATOM    411  R5  CHO   151     114.467 201.400  48.452  1.00  0.00            
ATOM    412  C1  CHO   151     116.667 201.250  45.302  1.00  0.00           C
ATOM    413  C2  CHO   151     118.917 201.900  42.552  1.00  0.00           C
ATOM    414  ROH CHO   152     197.767  26.550  49.002  1.00  0.00            
ATOM    415  R1  CHO   152     198.117  26.550  46.202  1.00  0.00            
ATOM    416  R2  CHO   152     200.417  25.550  45.002  1.00  0.00            
ATOM    417  R3  CHO   152     198.617  24.000  43.652  1.00  0.00            
ATOM    418  R4  CHO   152     201.017  24.100  41.952  1.00  0.00            
ATOM    419  R5  CHO   152     199.017  24.600  41.352  1.00  0.00            
ATOM    420  C1  CHO   152     199.717  21.800  38.852  1.00  0.00           C
ATOM    421  C2  CHO   152     202.867  23.200  36.802  1.00  0.00           C
ATOM    422  ROH CHO   153     155.867 125.850  34.502  1.00  0.00            
ATOM    423  R1  CHO   153     156.717 128.550  34.502  1.00  0.00            
ATOM    424  R2  CHO   153     159.267 129.300  33.752  1.00  0.00            
ATOM    425  R3  CHO   153     157.967 130.950  32.052  1.00  0.00            
ATOM    426  R4  CHO   153     160.617 132.200  32.352  1.00  0.00            
ATOM    427  R5  CHO   153     158.667 133.150  32.702  1.00  0.00            
ATOM    428  C1  CHO   153     160.117 135.400  29.952  1.00  0.00           C
ATOM    429  C2  CHO   153     163.217 136.750  31.952  1.00  0.00           C
ATOM    430  ROH CHO   154      84.667  87.400  54.102  1.00  0.00            
ATOM    431  R1  CHO   154      85.917  86.600  51.652  1.00  0.00            
ATOM    432  R2  CHO   154      84.767  84.750  49.952  1.00  0.00            
ATOM    433  R3  CHO   154      85.017  86.700  48.102  1.00  0.00            
ATOM    434  R4  CHO   154      83.967  84.400  46.602  1.00  0.00            
ATOM    435  R5  CHO   154      85.717  85.600  46.152  1.00  0.00            
ATOM    436  C1  CHO   154      83.717  86.100  42.952  1.00  0.00           C
ATOM    437  C2  CHO   154      82.617  87.400  39.552  1.00  0.00           C
ATOM    438  ROH CHO   155     161.467  92.000  42.152  1.00  0.00            
ATOM    439  R1  CHO   155     164.267  92.150  42.252  1.00  0.00            
ATOM    440  R2  CHO   155     165.917  90.600  40.652  1.00  0.00            
ATOM    441  R3  CHO   155     166.967  93.000  39.952  1.00  0.00            
ATOM    442  R4  CHO   155     168.617  91.050  38.552  1.00  0.00            
ATOM    443  R5  CHO   155     169.317  92.650  39.902  1.00  0.00            
ATOM    444  C1  CHO   155     171.217  93.600  36.702  1.00  0.00           C
ATOM    445  C2  CHO   155     175.167  92.900  36.752  1.00  0.00           C
ATOM    446  ROH CHO   156      90.317  34.700  50.002  1.00  0.00            
ATOM    447  R1  CHO   156      92.617  34.950  48.352  1.00  0.00            
ATOM    448  R2  CHO   156      92.767  36.800  46.302  1.00  0.00            
ATOM    449  R3  CHO   156      95.017  37.550  47.552  1.00  0.00            
ATOM    450  R4  CHO   156      95.517  38.150  44.752  1.00  0.00            
ATOM    451  R5  CHO   156      96.767  36.950  46.052  1.00  0.00            
ATOM    452  C1  CHO   156      99.267  39.650  45.052  1.00  0.00           C
ATOM    453  C2  CHO   156     103.267  38.100  45.552  1.00  0.00           C
ATOM    454  ROH CHO   157     186.367 145.150  38.902  1.00  0.00            
ATOM    455  R1  CHO   157     187.317 147.750  39.502  1.00  0.00            
ATOM    456  R2  CHO   157     189.167 149.100  37.902  1.00  0.00            
ATOM    457  R3  CHO   157     187.267 151.050  38.002  1.00  0.00            
ATOM    458  R4  CHO   157     189.817 152.450  38.152  1.00  0.00            
ATOM    459  R5  CHO   157     188.117 152.650  39.502  1.00  0.00            
ATOM    460  C1  CHO   157     188.417 156.250  38.352  1.00  0.00           C
ATOM    461  C2  CHO   157     186.317 159.550  38.752  1.00  0.00           C
ATOM    462  ROH CHO   158      96.967 179.900  38.902  1.00  0.00            
ATOM    463  R1  CHO   158      94.767 178.150  38.552  1.00  0.00            
ATOM    464  R2  CHO   158      93.817 176.550  40.552  1.00  0.00            
ATOM    465  R3  CHO   158      91.417 177.750  39.952  1.00  0.00            
ATOM    466  R4  CHO   158      90.667 175.050  40.902  1.00  0.00            
ATOM    467  R5  CHO   158      90.117 176.000  39.002  1.00  0.00            
ATOM    468  C1  CHO   158      86.667 175.300  40.502  1.00  0.00           C
ATOM    469  C2  CHO   158      83.667 176.100  39.252  1.00  0.00           C
ATOM    470  ROH CHO   159      38.417  77.750  44.402  1.00  0.00            
ATOM    471  R1  CHO   159      38.317  78.800  47.002  1.00  0.00            
ATOM    472  R2  CHO   159      37.867  77.250  49.252  1.00  0.00            
ATOM    473  R3  CHO   159      40.167  78.350  50.102  1.00  0.00            
ATOM    474  R4  CHO   159      38.617  77.900  52.552  1.00  0.00            
ATOM    475  R5  CHO   159      39.517  79.800  51.902  1.00  0.00            
ATOM    476  C1  CHO   159      41.217  79.350  55.252  1.00  0.00           C
ATOM    477  C2  CHO   159      40.867  79.750  58.502  1.00  0.00           C
ATOM    478  ROH CHO   160     166.517 148.100  41.952  1.00  0.00            
ATOM    479  R1  CHO   160     169.167 149.000  41.352  1.00  0.00            
ATOM    480  R2  CHO   160     170.917 147.450  39.852  1.00  0.00            
ATOM    481  R3  CHO   160     171.067 149.700  38.352  1.00  0.00            
ATOM    482  R4  CHO   160     173.217 147.950  37.302  1.00  0.00            
ATOM    483  R5  CHO   160     173.417 150.050  38.002  1.00  0.00            
ATOM    484  C1  CHO   160     174.667 150.400  34.402  1.00  0.00           C
ATOM    485  C2  CHO   160     173.817 147.650  32.052  1.00  0.00           C
ATOM    486  ROH CHO   161      59.717 157.100  39.252  1.00  0.00            
ATOM    487  R1  CHO   161      62.467 156.850  38.752  1.00  0.00            
ATOM    488  R2  CHO   161      63.567 154.650  37.452  1.00  0.00            
ATOM    489  R3  CHO   161      64.617 156.550  35.802  1.00  0.00            
ATOM    490  R4  CHO   161      66.217 154.150  35.302  1.00  0.00            
ATOM    491  R5  CHO   161      66.967 156.100  35.802  1.00  0.00            
ATOM    492  C1  CHO   161      68.717 155.600  32.452  1.00  0.00           C
ATOM    493  C2  CHO   161      69.567 153.500  29.902  1.00  0.00           C
ATOM    494  ROH CHO   162      50.017 101.850  43.852  1.00  0.00            
ATOM    495  R1  CHO   162      50.467 104.600  43.952  1.00  0.00            
ATOM    496  R2  CHO   162      49.717 106.200  46.102  1.00  0.00            
ATOM    497  R3  CHO   162      52.367 106.950  46.002  1.00  0.00            
ATOM    498  R4  CHO   162      50.917 109.400  46.652  1.00  0.00            
ATOM    499  R5  CHO   162      52.317 109.100  45.002  1.00  0.00            
ATOM    500  C1  CHO   162      54.067 111.950  46.902  1.00  0.00           C
ATOM    501  C2  CHO   162      56.017 113.350  49.402  1.00  0.00           C
ATOM    502  ROH CHO   163      95.067 144.900  45.352  1.00  0.00            
ATOM    503  R1  CHO   163      95.467 142.350  44.252  1.00  0.00            
ATOM    504  R2  CHO   163      96.217 141.950  41.602  1.00  0.00            
ATOM    505  R3  CHO   163      98.217 140.500  42.702  1.00  0.00            
ATOM    506  R4  CHO   163      97.917 139.400  40.002  1.00  0.00            
ATOM    507  R5  CHO   163      97.867 138.300  41.852  1.00  0.00            
ATOM    508  C1  CHO   163     100.767 136.550  40.152  1.00  0.00           C
ATOM    509  C2  CHO   163      99.817 134.200  36.952  1.00  0.00           C
ATOM    510  ROH CHO   164      92.367 100.900  57.902  1.00  0.00            
ATOM    511  R1  CHO   164      91.717 100.950  55.202  1.00  0.00            
ATOM    512  R2  CHO   164      92.667 102.950  53.502  1.00  0.00            
ATOM    513  R3  CHO   164      93.567 100.800  52.052  1.00  0.00            
ATOM    514  R4  CHO   164      93.767 103.100  50.202  1.00  0.00            
ATOM    515  R5  CHO   164      92.717 101.200  49.802  1.00  0.00            
ATOM    516  C1  CHO   164      95.217 101.200  46.952  1.00  0.00           C
ATOM    517  C2  CHO   164      95.767 102.300  43.102  1.00  0.00           C
ATOM    518  ROH CHO   165      71.667 129.050  47.152  1.00  0.00            
ATOM    519  R1  CHO   165      70.867 129.850  44.552  1.00  0.00            
ATOM    520  R2  CHO   165      71.617 132.200  43.402  1.00  0.00            
ATOM    521  R3  CHO   165      72.467 130.600  41.402  1.00  0.00            
ATOM    522  R4  CHO   165      71.167 132.800  40.002  1.00  0.00            
ATOM    523  R5  CHO   165      70.717 130.700  39.752  1.00  0.00            
ATOM    524  C1  CHO   165      71.667 131.600  36.202  1.00  0.00           C
ATOM    525  C2  CHO   165      70.617 129.400  33.852  1.00  0.00           C
ATOM    526  ROH CHO   166     111.267 190.750  39.202  1.00  0.00            
ATOM    527  R1  CHO   166     112.167 190.300  36.552  1.00  0.00            
ATOM    528  R2  CHO   166     110.467 190.550  34.352  1.00  0.00            
ATOM    529  R3  CHO   166     112.417 192.200  33.502  1.00  0.00            
ATOM    530  R4  CHO   166     110.967 191.450  31.052  1.00  0.00            
ATOM    531  R5  CHO   166     113.117 191.300  31.402  1.00  0.00            
ATOM    532  C1  CHO   166     113.067 193.550  28.302  1.00  0.00           C
ATOM    533  C2  CHO   166     113.967 197.000  25.652  1.00  0.00           C
ATOM    534  ROH CHO   167      43.517  73.350  49.302  1.00  0.00            
ATOM    535  R1  CHO   167      41.367  73.800  47.502  1.00  0.00            
ATOM    536  R2  CHO   167      41.817  74.350  44.852  1.00  0.00            
ATOM    537  R3  CHO   167      40.167  72.250  44.452  1.00  0.00            
ATOM    538  R4  CHO   167      40.567  73.300  41.752  1.00  0.00            
ATOM    539  R5  CHO   167      38.667  72.950  42.702  1.00  0.00            
ATOM    540  C1  CHO   167      38.317  70.750  39.652  1.00  0.00           C
ATOM    541  C2  CHO   167      37.517  69.400  35.902  1.00  0.00           C
ATOM    542  ROH CHO   168      74.917  60.500  44.452  1.00  0.00            
ATOM    543  R1  CHO   168      72.567  58.850  44.502  1.00  0.00            
ATOM    544  R2  CHO   168      72.267  56.650  42.852  1.00  0.00            
ATOM    545  R3  CHO   168      71.767  55.400  45.202  1.00  0.00            
ATOM    546  R4  CHO   168      70.667  53.600  43.152  1.00  0.00            
ATOM    547  R5  CHO   168      69.617  54.400  44.902  1.00  0.00            
ATOM    548  C1  CHO   168      69.317  50.650  45.502  1.00  0.00           C
ATOM    549  C2  CHO   168      68.917  47.850  44.452  1.00  0.00           C
ATOM    550  ROH CHO   169     119.167  32.900  37.152  1.00  0.00            
ATOM    551  R1  CHO   169     120.667  33.900  39.302  1.00  0.00            
ATOM    552  R2  CHO   169     121.367  36.550  39.552  1.00  0.00            
ATOM    553  R3  CHO   169     120.217  36.300  42.002  1.00  0.00            
ATOM    554  R4  CHO   169     122.267  38.400  42.302  1.00  0.00            
ATOM    555  R5  CHO   169     122.067  36.550  43.502  1.00  0.00            
ATOM    556  C1  CHO   169     121.717  39.200  46.252  1.00  0.00           C
ATOM    557  C2  CHO   169     123.017  40.800  48.302  1.00  0.00           C
ATOM    558  ROH CHO   170      56.717 161.700  39.802  1.00  0.00            
ATOM    559  R1  CHO   170      58.717 163.700  39.802  1.00  0.00            
ATOM    560  R2  CHO   170      59.717 164.850  37.502  1.00  0.00            
ATOM    561  R3  CHO   170      59.067 167.150  38.752  1.00  0.00            
ATOM    562  R4  CHO   170      61.317 167.850  37.052  1.00  0.00            
ATOM    563  R5  CHO   170      61.167 168.250  39.202  1.00  0.00            
ATOM    564  C1  CHO   170      61.617 171.800  37.902  1.00  0.00           C
ATOM    565  C2  CHO   170      65.267 171.800  37.052  1.00  0.00           C
ATOM    566  ROH CHO   171      60.767  94.450  54.252  1.00  0.00            
ATOM    567  R1  CHO   171      63.467  95.000  53.602  1.00  0.00            
ATOM    568  R2  CHO   171      64.317  95.500  51.052  1.00  0.00            
ATOM    569  R3  CHO   171      65.367  97.750  52.152  1.00  0.00            
ATOM    570  R4  CHO   171      66.717  97.500  49.602  1.00  0.00            
ATOM    571  R5  CHO   171      67.667  97.700  51.552  1.00  0.00            
ATOM    572  C1  CHO   171      69.067 100.750  49.752  1.00  0.00           C
ATOM    573  C2  CHO   171      71.517 101.650  47.052  1.00  0.00           C
ATOM    574  ROH CHO   172      57.517  69.550  43.952  1.00  0.00            
ATOM    575  R1  CHO   172      56.217  69.250  46.452  1.00  0.00            
ATOM    576  R2  CHO   172      54.767  67.000  47.152  1.00  0.00            
ATOM    577  R3  CHO   172      56.417  67.050  49.302  1.00  0.00            
ATOM    578  R4  CHO   172      54.217  65.250  50.102  1.00  0.00            
ATOM    579  R5  CHO   172      54.917  67.000  51.202  1.00  0.00            
ATOM    580  C1  CHO   172      55.417  64.300  53.802  1.00  0.00           C
ATOM    581  C2  CHO   172      53.217  62.900  56.552  1.00  0.00           C
ATOM    582  ROH CHO   173     181.217 109.600  38.302  1.00  0.00            
ATOM    583  R1  CHO   173     182.767 110.150  36.002  1.00  0.00            
ATOM    584  R2  CHO   173     185.567 110.250  36.052  1.00  0.00            
ATOM    585  R3  CHO   173     185.367 108.400  34.052  1.00  0.00            
ATOM    586  R4  CHO   173     187.867 109.800  33.552  1.00  0.00            
ATOM    587  R5  CHO   173     186.217 109.500  32.152  1.00  0.00            
ATOM    588  C1  CHO   173     189.017 107.800  30.202  1.00  0.00           C
ATOM    589  C2  CHO   173     191.717 106.250  31.252  1.00  0.00           C
ATOM    590  ROH CHO   174     114.267 189.100  24.652  1.00  0.00            
ATOM    591  R1  CHO   174     113.517 189.100  27.352  1.00  0.00            
ATOM    592  R2  CHO   174     111.217 187.850  28.302  1.00  0.00            
ATOM    593  R3  CHO   174     113.017 186.650  30.002  1.00  0.00            
ATOM    594  R4  CHO   174     110.317 185.950  31.002  1.00  0.00            
ATOM    595  R5  CHO   174     111.967 186.850  32.152  1.00  0.00            
ATOM    596  C1  CHO   174     111.467 183.700  34.202  1.00  0.00           C
ATOM    597  C2  CHO   174     110.217 182.250  36.952  1.00  0.00           C
ATOM    598  ROH CHO   175      29.717  15.450  32.602  1.00  0.00            
ATOM    599  R1  CHO   175      29.717  17.950  34.002  1.00  0.00            
ATOM    600  R2  CHO   175      32.067  19.050  34.952  1.00  0.00            
ATOM    601  R3  CHO   175      31.217  21.200  33.502  1.00  0.00            
ATOM    602  R4  CHO   175      32.667  22.350  35.802  1.00  0.00            
ATOM    603  R5  CHO   175      30.617  22.850  35.152  1.00  0.00            
ATOM    604  C1  CHO   175      32.267  26.300  34.902  1.00  0.00           C
ATOM    605  C2  CHO   175      31.017  30.150  34.852  1.00  0.00           C
ATOM    606  ROH CHO   176      27.917 188.350  55.752  1.00  0.00            
ATOM    607  R1  CHO   176      27.467 189.750  53.402  1.00  0.00            
ATOM    608  R2  CHO   176      28.717 189.100  51.002  1.00  0.00            
ATOM    609  R3  CHO   176      26.167 188.950  50.052  1.00  0.00            
ATOM    610  R4  CHO   176      27.867 188.500  47.702  1.00  0.00            
ATOM    611  R5  CHO   176      26.267 190.000  47.902  1.00  0.00            
ATOM    612  C1  CHO   176      24.967 188.050  44.902  1.00  0.00           C
ATOM    613  C2  CHO   176      27.217 187.950  42.102  1.00  0.00           C
ATOM    614  ROH CHO   177      84.967 191.400  48.252  1.00  0.00            
ATOM    615  R1  CHO   177      84.067 189.950  46.002  1.00  0.00            
ATOM    616  R2  CHO   177      81.667 190.550  44.702  1.00  0.00            
ATOM    617  R3  CHO   177      83.267 190.750  42.502  1.00  0.00            
ATOM    618  R4  CHO   177      80.667 189.900  41.452  1.00  0.00            
ATOM    619  R5  CHO   177      82.567 188.950  41.102  1.00  0.00            
ATOM    620  C1  CHO   177      81.567 189.750  37.502  1.00  0.00           C
ATOM    621  C2  CHO   177      81.467 187.400  34.002  1.00  0.00           C
ATOM    622  ROH CHO   178     177.217  37.400  46.452  1.00  0.00            
ATOM    623  R1  CHO   178     175.567  39.550  47.302  1.00  0.00            
ATOM    624  R2  CHO   178     176.617  41.850  48.452  1.00  0.00            
ATOM    625  R3  CHO   178     175.167  43.100  46.502  1.00  0.00            
ATOM    626  R4  CHO   178     176.067  45.250  48.302  1.00  0.00            
ATOM    627  R5  CHO   178     174.017  44.850  47.652  1.00  0.00            
ATOM    628  C1  CHO   178     174.417  48.400  46.352  1.00  0.00           C
ATOM    629  C2  CHO   178     173.717  50.750  43.402  1.00  0.00           C
ATOM    630  ROH CHO   179     159.617  97.150  41.052  1.00  0.00            
ATOM    631  R1  CHO   179     162.217  98.200  41.402  1.00  0.00            
ATOM    632  R2  CHO   179     164.317  96.700  42.402  1.00  0.00            
ATOM    633  R3  CHO   179     165.517  97.500  40.102  1.00  0.00            
ATOM    634  R4  CHO   179     167.717  96.800  41.902  1.00  0.00            
ATOM    635  R5  CHO   179     167.467  98.650  40.852  1.00  0.00            
ATOM    636  C1  CHO   179     170.867  97.550  39.452  1.00  0.00           C
ATOM    637  C2  CHO   179     173.567  97.900  36.852  1.00  0.00           C
ATOM    638  ROH CHO   180     159.567 102.350  41.252  1.00  0.00            
ATOM    639  R1  CHO   180     157.617 101.250  39.552  1.00  0.00            
ATOM    640  R2  CHO   180     155.067 100.600  40.452  1.00  0.00            
ATOM    641  R3  CHO   180     154.267 102.200  38.402  1.00  0.00            
ATOM    642  R4  CHO   180     151.917 100.650  39.102  1.00  0.00            
ATOM    643  R5  CHO   180     152.817 100.800  37.102  1.00  0.00            
ATOM    644  C1  CHO   180     149.317 102.150  36.352  1.00  0.00           C
ATOM    645  C2  CHO   180     146.517 104.600  33.952  1.00  0.00           C
ATOM    646  ROH CHO   181     210.717 188.750  42.402  1.00  0.00            
ATOM    647  R1  CHO   181     207.867 188.750  42.002  1.00  0.00            
ATOM    648  R2  CHO   181     206.117 188.450  44.152  1.00  0.00            
ATOM    649  R3  CHO   181     205.067 190.750  43.152  1.00  0.00            
ATOM    650  R4  CHO   181     203.367 190.100  45.502  1.00  0.00            
ATOM    651  R5  CHO   181     202.717 190.500  43.452  1.00  0.00            
ATOM    652  C1  CHO   181     200.817 193.250  45.352  1.00  0.00           C
ATOM    653  C2  CHO   181     196.867 192.600  45.402  1.00  0.00           C
ATOM    654  ROH CHO   182     144.167  70.050  34.652  1.00  0.00            
ATOM    655  R1  CHO   182     146.267  71.050  36.202  1.00  0.00            
ATOM    656  R2  CHO   182     146.267  71.050  38.952  1.00  0.00            
ATOM    657  R3  CHO   182     148.617  69.800  38.652  1.00  0.00            
ATOM    658  R4  CHO   182     148.617  70.600  41.452  1.00  0.00            
ATOM    659  R5  CHO   182     150.167  71.000  40.002  1.00  0.00            
ATOM    660  C1  CHO   182     152.217  69.100  42.602  1.00  0.00           C
ATOM    661  C2  CHO   182     154.367  65.350  41.552  1.00  0.00           C
ATOM    662  ROH CHO   183     187.617 208.900  43.802  1.00  0.00            
ATOM    663  R1  CHO   183     188.317 211.250  45.152  1.00  0.00            
ATOM    664  R2  CHO   183     186.567 212.700  46.752  1.00  0.00            
ATOM    665  R3  CHO   183     188.517 212.350  48.602  1.00  0.00            
ATOM    666  R4  CHO   183     187.317 215.000  49.202  1.00  0.00            
ATOM    667  R5  CHO   183     189.417 214.550  48.902  1.00  0.00            
ATOM    668  C1  CHO   183     189.567 216.050  52.402  1.00  0.00           C
ATOM    669  C2  CHO   183     189.417 217.550  55.852  1.00  0.00           C
ATOM    670  ROH CHO   184      89.017 153.350  32.952  1.00  0.00            
ATOM    671  R1  CHO   184      89.817 154.950  35.152  1.00  0.00            
ATOM    672  R2  CHO   184      92.367 155.950  35.402  1.00  0.00            
ATOM    673  R3  CHO   184      91.067 158.350  35.602  1.00  0.00            
ATOM    674  R4  CHO   184      93.767 158.900  36.552  1.00  0.00            
ATOM    675  R5  CHO   184      91.917 159.300  37.602  1.00  0.00            
ATOM    676  C1  CHO   184      93.317 162.850  37.452  1.00  0.00           C
ATOM    677  C2  CHO   184      96.317 165.250  34.402  1.00  0.00           C
ATOM    678  ROH CHO   185     171.717  69.950  40.152  1.00  0.00            
ATOM    679  R1  CHO   185     169.717  70.000  42.152  1.00  0.00            
ATOM    680  R2  CHO   185     168.717  72.400  43.152  1.00  0.00            
ATOM    681  R3  CHO   185     166.317  71.250  42.502  1.00  0.00            
ATOM    682  R4  CHO   185     165.917  72.300  45.202  1.00  0.00            
ATOM    683  R5  CHO   185     165.517  70.250  44.502  1.00  0.00            
ATOM    684  C1  CHO   185     162.017  71.200  45.702  1.00  0.00           C
ATOM    685  C2  CHO   185     159.517  73.650  43.852  1.00  0.00           C
ATOM    686  ROH CHO   186      39.817  56.950  30.702  1.00  0.00            
ATOM    687  R1  CHO   186      39.017  55.350  32.952  1.00  0.00            
ATOM    688  R2  CHO   186      39.067  56.350  35.552  1.00  0.00            
ATOM    689  R3  CHO   186      36.467  55.500  35.552  1.00  0.00            
ATOM    690  R4  CHO   186      37.367  55.100  38.302  1.00  0.00            
ATOM    691  R5  CHO   186      36.467  53.650  37.002  1.00  0.00            
ATOM    692  C1  CHO   186      33.967  53.650  39.902  1.00  0.00           C
ATOM    693  C2  CHO   186      32.667  52.600  43.652  1.00  0.00           C
ATOM    694  ROH CHO   187       5.617  47.000  31.102  1.00  0.00            
ATOM    695  R1  CHO   187       6.167  46.600  33.852  1.00  0.00            
ATOM    696  R2  CHO   187       5.067  44.550  35.302  1.00  0.00            
ATOM    697  R3  CHO   187       7.667  44.000  35.902  1.00  0.00            
ATOM    698  R4  CHO   187       6.117  42.750  38.052  1.00  0.00            
ATOM    699  R5  CHO   187       7.767  44.150  38.302  1.00  0.00            
ATOM    700  C1  CHO   187       9.217  41.200  40.202  1.00  0.00           C
ATOM    701  C2  CHO   187       9.067  44.700  43.102  1.00  0.00           C
ATOM    702  ROH CHO   188     192.817 208.100  43.952  1.00  0.00            
ATOM    703  R1  CHO   188     192.217 208.100  41.202  1.00  0.00            
ATOM    704  R2  CHO   188     191.017 205.950  39.952  1.00  0.00            
ATOM    705  R3  CHO   188     189.217 207.800  39.152  1.00  0.00            
ATOM    706  R4  CHO   188     188.617 205.400  37.552  1.00  0.00            
ATOM    707  R5  CHO   188     189.017 207.400  36.752  1.00  0.00            
ATOM    708  C1  CHO   188     185.517 206.900  35.352  1.00  0.00           C
ATOM    709  C2  CHO   188     185.717 206.950  32.752  1.00  0.00           C
ATOM    710  ROH CHO   189     184.017 187.700  48.452  1.00  0.00            
ATOM    711  R1  CHO   189     182.167 187.800  50.602  1.00  0.00            
ATOM    712  R2  CHO   189     181.417 190.150  51.802  1.00  0.00            
ATOM    713  R3  CHO   189     178.917 189.250  51.202  1.00  0.00            
ATOM    714  R4  CHO   189     178.517 191.100  53.452  1.00  0.00            
ATOM    715  R5  CHO   189     177.817 189.050  53.302  1.00  0.00            
ATOM    716  C1  CHO   189     174.517 190.850  53.802  1.00  0.00           C
ATOM    717  C2  CHO   189     172.367 191.750  55.652  1.00  0.00           C
ATOM    718  ROH CHO   190      52.617  26.850  42.602  1.00  0.00            
ATOM    719  R1  CHO   190      54.367  26.450  40.402  1.00  0.00            
ATOM    720  R2  CHO   190      55.367  23.950  39.752  1.00  0.00            
ATOM    721  R3  CHO   190      54.267  24.500  37.352  1.00  0.00            
ATOM    722  R4  CHO   190      56.617  22.850  36.702  1.00  0.00            
ATOM    723  R5  CHO   190      56.117  24.800  35.852  1.00  0.00            
ATOM    724  C1  CHO   190      56.267  22.700  32.702  1.00  0.00           C
ATOM    725  C2  CHO   190      57.117  20.750  28.852  1.00  0.00           C
ATOM    726  ROH CHO   191      48.717  35.650  40.102  1.00  0.00            
ATOM    727  R1  CHO   191      48.367  38.200  41.302  1.00  0.00            
ATOM    728  R2  CHO   191      46.117  39.750  40.802  1.00  0.00            
ATOM    729  R3  CHO   191      45.967  39.750  43.502  1.00  0.00            
ATOM    730  R4  CHO   191      45.367  42.550  42.702  1.00  0.00            
ATOM    731  R5  CHO   191      46.867  41.900  44.152  1.00  0.00            
ATOM    732  C1  CHO   191      44.717  44.150  46.352  1.00  0.00           C
ATOM    733  C2  CHO   191      43.967  45.600  50.402  1.00  0.00           C
ATOM    734  ROH CHO   192     173.367 177.200  41.102  1.00  0.00            
ATOM    735  R1  CHO   192     173.767 176.450  38.452  1.00  0.00            
ATOM    736  R2  CHO   192     171.717 176.450  36.552  1.00  0.00            
ATOM    737  R3  CHO   192     173.517 178.000  35.152  1.00  0.00            
ATOM    738  R4  CHO   192     171.667 176.900  33.152  1.00  0.00            
ATOM    739  R5  CHO   192     173.867 176.750  33.152  1.00  0.00            
ATOM    740  C1  CHO   192     173.267 178.600  29.802  1.00  0.00           C
ATOM    741  C2  CHO   192     174.867 179.950  26.602  1.00  0.00           C
ATOM    742  ROH CHO   193     182.017  87.700  33.202  1.00  0.00            
ATOM    743  R1  CHO   193     182.117  90.550  33.452  1.00  0.00            
ATOM    744  R2  CHO   193     180.067  92.200  32.552  1.00  0.00            
ATOM    745  R3  CHO   193     180.167  93.150  35.102  1.00  0.00            
ATOM    746  R4  CHO   193     179.417  95.450  33.452  1.00  0.00            
ATOM    747  R5  CHO   193     181.067  95.350  34.902  1.00  0.00            
ATOM    748  C1  CHO   193     179.067  98.200  36.402  1.00  0.00           C
ATOM    749  C2  CHO   193     179.917 100.650  38.602  1.00  0.00           C
ATOM    750  ROH CHO   194     155.267 109.300  28.952  1.00  0.00            
ATOM    751  R1  CHO   194     154.217 110.700  31.152  1.00  0.00            
ATOM    752  R2  CHO   194     154.967 110.200  33.752  1.00  0.00            
ATOM    753  R3  CHO   194     155.517 112.850  33.802  1.00  0.00            
ATOM    754  R4  CHO   194     155.467 112.050  36.652  1.00  0.00            
ATOM    755  R5  CHO   194     154.317 113.650  35.702  1.00  0.00            
ATOM    756  C1  CHO   194     156.217 115.650  38.352  1.00  0.00           C
ATOM    757  C2  CHO   194     153.967 118.100  40.552  1.00  0.00           C
ATOM    758  ROH CHO   195      85.167  64.350  42.302  1.00  0.00            
ATOM    759  R1  CHO   195      83.417  66.300  41.202  1.00  0.00            
ATOM    760  R2  CHO   195      81.567  67.700  42.752  1.00  0.00            
ATOM    761  R3  CHO   195      82.767  69.850  41.652  1.00  0.00            
ATOM    762  R4  CHO   195      79.967  70.650  41.952  1.00  0.00            
ATOM    763  R5  CHO   195      81.167  70.700  40.152  1.00  0.00            
ATOM    764  C1  CHO   195      80.167  74.400  40.452  1.00  0.00           C
ATOM    765  C2  CHO   195      80.417  77.500  41.502  1.00  0.00           C
ATOM    766  ROH CHO   196      79.017  94.750  36.202  1.00  0.00            
ATOM    767  R1  CHO   196      81.117  96.450  37.052  1.00  0.00            
ATOM    768  R2  CHO   196      82.967  95.700  38.952  1.00  0.00            
ATOM    769  R3  CHO   196      84.717  96.400  37.002  1.00  0.00            
ATOM    770  R4  CHO   196      85.817  97.600  39.452  1.00  0.00            
ATOM    771  R5  CHO   196      85.417  98.650  37.552  1.00  0.00            
ATOM    772  C1  CHO   196      89.117  99.350  37.902  1.00  0.00           C
ATOM    773  C2  CHO   196      91.167 101.500  35.002  1.00  0.00           C
ATOM    774  ROH CHO   197     183.967 140.400  39.552  1.00  0.00            
ATOM    775  R1  CHO   197     184.617 140.200  36.802  1.00  0.00            
ATOM    776  R2  CHO   197     186.667 141.600  35.652  1.00  0.00            
ATOM    777  R3  CHO   197     187.467 139.150  34.802  1.00  0.00            
ATOM    778  R4  CHO   197     189.267 141.000  33.402  1.00  0.00            
ATOM    779  R5  CHO   197     188.017 139.450  32.502  1.00  0.00            
ATOM    780  C1  CHO   197     191.467 138.300  31.302  1.00  0.00           C
ATOM    781  C2  CHO   197     192.517 140.350  29.102  1.00  0.00           C
ATOM    782  ROH CHO   198     190.067 177.250  50.152  1.00  0.00            
ATOM    783  R1  CHO   198     187.967 176.400  48.452  1.00  0.00            
ATOM    784  R2  CHO   198     188.367 175.750  45.802  1.00  0.00            
ATOM    785  R3  CHO   198     187.167 173.400  46.502  1.00  0.00            
ATOM    786  R4  CHO   198     186.317 173.850  43.752  1.00  0.00            
ATOM    787  R5  CHO   198     185.017 173.450  45.452  1.00  0.00            
ATOM    788  C1  CHO   198     183.967 170.550  43.252  1.00  0.00           C
ATOM    789  C2  CHO   198     180.567 170.600  41.852  1.00  0.00           C
ATOM    790  ROH CHO   199     142.517 105.450  51.852  1.00  0.00            
ATOM    791  R1  CHO   199     141.967 103.450  49.902  1.00  0.00            
ATOM    792  R2  CHO   199     143.967 102.150  48.552  1.00  0.00            
ATOM    793  R3  CHO   199     142.717  99.900  49.502  1.00  0.00            
ATOM    794  R4  CHO   199     143.817  99.100  46.852  1.00  0.00            
ATOM    795  R5  CHO   199     141.717  98.950  47.552  1.00  0.00            
ATOM    796  C1  CHO   199     142.517  95.300  46.802  1.00  0.00           C
ATOM    797  C2  CHO   199     142.967  92.250  47.802  1.00  0.00           C
ATOM    798  ROH CHO   200     118.367 127.600  36.202  1.00  0.00            
ATOM    799  R1  CHO   200     115.917 126.750  37.352  1.00  0.00            
ATOM    800  R2  CHO   200     115.317 124.050  37.702  1.00  0.00            
ATOM    801  R3  CHO   200     114.917 124.850  40.302  1.00  0.00            
ATOM    802  R4  CHO   200     113.317 122.350  40.002  1.00  0.00            
ATOM    803  R5  CHO   200     112.617 124.300  40.752  1.00  0.00            
ATOM    804  C1  CHO   200     111.817 122.100  43.752  1.00  0.00           C
ATOM    805  C2  CHO   200     111.167 121.000  47.652  1.00  0.00           C
ATOM    806  ROH CHO   201     117.017  65.750  32.552  1.00  0.00            
ATOM    807  R1  CHO   201     119.317  66.600  33.952  1.00  0.00            
ATOM    808  R2  CHO   201     119.917  69.250  34.302  1.00  0.00            
ATOM    809  R3  CHO   201     120.017  68.550  36.952  1.00  0.00            
ATOM    810  R4  CHO   201     121.917  70.750  36.702  1.00  0.00            
ATOM    811  R5  CHO   201     122.317  68.800  37.552  1.00  0.00            
ATOM    812  C1  CHO   201     123.167  71.000  40.552  1.00  0.00           C
ATOM    813  C2  CHO   201     124.717  74.800  40.802  1.00  0.00           C
ATOM    814  ROH CHO   202      48.717  21.750  44.352  1.00  0.00            
ATOM    815  R1  CHO   202      46.617  21.500  42.452  1.00  0.00            
ATOM    816  R2  CHO   202      45.067  19.250  42.302  1.00  0.00            
ATOM    817  R3  CHO   202      43.017  21.050  42.552  1.00  0.00            
ATOM    818  R4  CHO   202      41.717  18.600  41.652  1.00  0.00            
ATOM    819  R5  CHO   202      41.567  20.600  40.752  1.00  0.00            
ATOM    820  C1  CHO   202      37.867  19.900  41.502  1.00  0.00           C
ATOM    821  C2  CHO   202      34.817  18.950  39.352  1.00  0.00           C
ATOM    822  ROH CHO   203     216.117  23.750  42.202  1.00  0.00            
ATOM    823  R1  CHO   203     217.667  26.150  42.302  1.00  0.00            
ATOM    824  R2  CHO   203     219.267  26.950  40.152  1.00  0.00            
ATOM    825  R3  CHO   203     217.817  29.200  40.352  1.00  0.00            
ATOM    826  R4  CHO   203     220.317  30.050  39.052  1.00  0.00            
ATOM    827  R5  CHO   203     219.417  30.900  40.852  1.00  0.00            
ATOM    828  C1  CHO   203     219.567  34.000  38.602  1.00  0.00           C
ATOM    829  C2  CHO   203     221.517  36.750  35.802  1.00  0.00           C
ATOM    830  ROH CHO   204     196.417  -3.450  37.702  1.00  0.00            
ATOM    831  R1  CHO   204     194.217  -2.300  39.052  1.00  0.00            
ATOM    832  R2  CHO   204     194.217   0.350  39.852  1.00  0.00            
ATOM    833  R3  CHO   204     191.917   0.450  38.452  1.00  0.00            
ATOM    834  R4  CHO   204     192.067   3.050  39.852  1.00  0.00            
ATOM    835  R5  CHO   204     190.367   1.600  39.902  1.00  0.00            
ATOM    836  C1  CHO   204     188.617   4.700  38.452  1.00  0.00           C
ATOM    837  C2  CHO   204     184.867   6.150  40.502  1.00  0.00           C
ATOM    838  ROH CHO   205     165.017  26.100  39.202  1.00  0.00            
ATOM    839  R1  CHO   205     167.617  25.150  39.802  1.00  0.00            
ATOM    840  R2  CHO   205     168.017  23.200  41.702  1.00  0.00            
ATOM    841  R3  CHO   205     169.367  22.000  39.652  1.00  0.00            
ATOM    842  R4  CHO   205     170.317  20.650  42.052  1.00  0.00            
ATOM    843  R5  CHO   205     171.567  21.550  40.502  1.00  0.00            
ATOM    844  C1  CHO   205     172.917  18.000  40.352  1.00  0.00           C
ATOM    845  C2  CHO   205     173.867  15.150  37.902  1.00  0.00           C
ATOM    846  ROH CHO   206     178.517 105.350  36.352  1.00  0.00            
ATOM    847  R1  CHO   206     175.717 104.800  36.552  1.00  0.00            
ATOM    848  R2  CHO   206     174.767 102.450  37.752  1.00  0.00            
ATOM    849  R3  CHO   206     173.317 104.200  39.252  1.00  0.00            
ATOM    850  R4  CHO   206     171.667 101.850  39.052  1.00  0.00            
ATOM    851  R5  CHO   206     171.067 103.900  38.552  1.00  0.00            
ATOM    852  C1  CHO   206     168.467 103.150  41.252  1.00  0.00           C
ATOM    853  C2  CHO   206     164.567 103.850  40.452  1.00  0.00           C
ATOM    854  ROH CHO   207      12.767  17.250  40.402  1.00  0.00            
ATOM    855  R1  CHO   207      14.667  18.750  38.952  1.00  0.00            
ATOM    856  R2  CHO   207      13.917  20.800  37.252  1.00  0.00            
ATOM    857  R3  CHO   207      15.667  22.250  38.752  1.00  0.00            
ATOM    858  R4  CHO   207      15.117  23.950  36.402  1.00  0.00            
ATOM    859  R5  CHO   207      17.067  23.350  37.152  1.00  0.00            
ATOM    860  C1  CHO   207      17.467  27.150  37.352  1.00  0.00           C
ATOM    861  C2  CHO   207      15.867  30.500  37.902  1.00  0.00           C
ATOM    862  ROH CHO   208      85.567 208.250  34.452  1.00  0.00            
ATOM    863  R1  CHO   208      84.117 208.400  36.902  1.00  0.00            
ATOM    864  R2  CHO   208      81.717 209.800  37.102  1.00  0.00            
ATOM    865  R3  CHO   208      80.817 207.400  38.102  1.00  0.00            
ATOM    866  R4  CHO   208      79.117 209.450  39.352  1.00  0.00            
ATOM    867  R5  CHO   208      80.267 207.900  40.402  1.00  0.00            
ATOM    868  C1  CHO   208      76.767 207.050  41.602  1.00  0.00           C
ATOM    869  C2  CHO   208      75.067 206.950  44.252  1.00  0.00           C
ATOM    870  ROH CHO   209      40.217   8.050  30.802  1.00  0.00            
ATOM    871  R1  CHO   209      37.967   8.850  32.302  1.00  0.00            
ATOM    872  R2  CHO   209      36.567  11.200  31.802  1.00  0.00            
ATOM    873  R3  CHO   209      34.417   9.500  31.652  1.00  0.00            
ATOM    874  R4  CHO   209      33.417  11.850  33.052  1.00  0.00            
ATOM    875  R5  CHO   209      33.317   9.800  33.752  1.00  0.00            
ATOM    876  C1  CHO   209      29.617  10.700  33.652  1.00  0.00           C
ATOM    877  C2  CHO   209      28.317  12.450  36.952  1.00  0.00           C
ATOM    878  ROH CHO   210      12.067 204.550  38.052  1.00  0.00            
ATOM    879  R1  CHO   210      14.717 205.550  38.302  1.00  0.00            
ATOM    880  R2  CHO   210      15.467 208.000  37.352  1.00  0.00            
ATOM    881  R3  CHO   210      16.317 208.400  39.902  1.00  0.00            
ATOM    882  R4  CHO   210      17.467 210.650  38.352  1.00  0.00            
ATOM    883  R5  CHO   210      18.567 209.300  39.652  1.00  0.00            
ATOM    884  C1  CHO   210      19.367 212.600  41.352  1.00  0.00           C
ATOM    885  C2  CHO   210      20.067 215.600  43.502  1.00  0.00           C
ATOM    886  ROH CHO   211      53.467  76.300  46.652  1.00  0.00            
ATOM    887  R1  CHO   211      53.467  73.600  45.752  1.00  0.00            
ATOM    888  R2  CHO   211      51.917  71.650  46.902  1.00  0.00            
ATOM    889  R3  CHO   211      51.067  71.300  44.352  1.00  0.00            
ATOM    890  R4  CHO   211      50.517  68.750  45.702  1.00  0.00            
ATOM    891  R5  CHO   211      51.617  69.000  43.852  1.00  0.00            
ATOM    892  C1  CHO   211      48.917  66.700  42.602  1.00  0.00           C
ATOM    893  C2  CHO   211      46.067  64.700  41.852  1.00  0.00           C
ATOM    894  ROH CHO   212     103.167  58.300  35.552  1.00  0.00            
ATOM    895  R1  CHO   212     105.167  59.250  37.352  1.00  0.00            
ATOM    896  R2  CHO   212     105.017  58.750  40.052  1.00  0.00            
ATOM    897  R3  CHO   212     107.517  57.750  39.652  1.00  0.00            
ATOM    898  R4  CHO   212     107.567  58.800  42.402  1.00  0.00            
ATOM    899  R5  CHO   212     108.967  59.250  40.802  1.00  0.00            
ATOM    900  C1  CHO   212     111.417  57.900  43.352  1.00  0.00           C
ATOM    901  C2  CHO   212     111.217  56.600  45.852  1.00  0.00           C
ATOM    902  ROH CHO   213     186.367  69.200  39.202  1.00  0.00            
ATOM    903  R1  CHO   213     183.767  70.400  39.452  1.00  0.00            
ATOM    904  R2  CHO   213     181.517  69.200  38.402  1.00  0.00            
ATOM    905  R3  CHO   213     180.617  69.500  40.952  1.00  0.00            
ATOM    906  R4  CHO   213     178.467  70.550  39.252  1.00  0.00            
ATOM    907  R5  CHO   213     179.417  71.600  40.902  1.00  0.00            
ATOM    908  C1  CHO   213     175.817  71.650  42.152  1.00  0.00           C
ATOM    909  C2  CHO   213     173.717  72.450  44.502  1.00  0.00           C
ATOM    910  ROH CHO   214      99.967  15.050  38.102  1.00  0.00            
ATOM    911  R1  CHO   214      97.767  13.450  39.002  1.00  0.00            
ATOM    912  R2  CHO   214      96.967  13.400  41.652  1.00  0.00            
ATOM    913  R3  CHO   214      94.567  14.050  40.552  1.00  0.00            
ATOM    914  R4  CHO   214      93.917  12.800  43.152  1.00  0.00            
ATOM    915  R5  CHO   214      93.117  12.250  41.152  1.00  0.00            
ATOM    916  C1  CHO   214      89.867  13.050  43.002  1.00  0.00           C
ATOM    917  C2  CHO   214      86.717  11.300  43.902  1.00  0.00           C
ATOM    918  ROH CHO   215      90.267 122.200  51.002  1.00  0.00            
ATOM    919  R1  CHO   215      89.617 120.050  49.302  1.00  0.00            
ATOM    920  R2  CHO   215      88.767 117.600  50.252  1.00  0.00            
ATOM    921  R3  CHO   215      86.717 118.050  48.502  1.00  0.00            
ATOM    922  R4  CHO   215      86.717 115.150  48.952  1.00  0.00            
ATOM    923  R5  CHO   215      86.767 116.200  47.002  1.00  0.00            
ATOM    924  C1  CHO   215      83.617 114.150  46.552  1.00  0.00           C
ATOM    925  C2  CHO   215      84.017 113.200  42.952  1.00  0.00           C
ATOM    926  ROH CHO   216     200.567 108.050  34.702  1.00  0.00            
ATOM    927  R1  CHO   216     200.867 105.350  35.502  1.00  0.00            
ATOM    928  R2  CHO   216     203.167 104.350  36.652  1.00  0.00            
ATOM    929  R3  CHO   216     201.467 103.600  38.652  1.00  0.00            
ATOM    930  R4  CHO   216     203.417 101.400  38.402  1.00  0.00            
ATOM    931  R5  CHO   216     201.267 101.250  38.302  1.00  0.00            
ATOM    932  C1  CHO   216     201.967  98.950  41.302  1.00  0.00           C
ATOM    933  C2  CHO   216     200.267  95.400  43.052  1.00  0.00           C
ATOM    934  ROH CHO   217     133.467   3.500  51.402  1.00  0.00            
ATOM    935  R1  CHO   217     134.717   3.400  48.902  1.00  0.00            
ATOM    936  R2  CHO   217     133.517   2.350  46.652  1.00  0.00            
ATOM    937  R3  CHO   217     134.117   4.750  45.552  1.00  0.00            
ATOM    938  R4  CHO   217     134.567   2.800  43.402  1.00  0.00            
ATOM    939  R5  CHO   217     136.017   4.300  44.102  1.00  0.00            
ATOM    940  C1  CHO   217     135.767   5.350  40.452  1.00  0.00           C
ATOM    941  C2  CHO   217     137.167   4.550  36.602  1.00  0.00           C
ATOM    942  ROH CHO   218      93.467 126.200  34.452  1.00  0.00            
ATOM    943  R1  CHO   218      95.567 127.100  36.052  1.00  0.00            
ATOM    944  R2  CHO   218      98.067 125.950  36.052  1.00  0.00            
ATOM    945  R3  CHO   218      98.867 128.500  35.552  1.00  0.00            
ATOM    946  R4  CHO   218     101.217 127.200  36.752  1.00  0.00            
ATOM    947  R5  CHO   218     100.317 129.050  37.402  1.00  0.00            
ATOM    948  C1  CHO   218     103.817 130.300  36.702  1.00  0.00           C
ATOM    949  C2  CHO   218     107.117 130.550  34.552  1.00  0.00           C
ATOM    950  ROH CHO   219     205.617 216.450  36.652  1.00  0.00            
ATOM    951  R1  CHO   219     207.817 217.300  38.202  1.00  0.00            
ATOM    952  R2  CHO   219     209.667 219.150  37.352  1.00  0.00            
ATOM    953  R3  CHO   219     209.017 220.400  39.652  1.00  0.00            
ATOM    954  R4  CHO   219     211.717 221.400  38.952  1.00  0.00            
ATOM    955  R5  CHO   219     211.167 220.500  40.852  1.00  0.00            
ATOM    956  C1  CHO   219     212.317 223.950  42.102  1.00  0.00           C
ATOM    957  C2  CHO   219     215.317 223.250  44.952  1.00  0.00           C
ATOM    958  ROH CHO   220      49.117 153.850  50.052  1.00  0.00            
ATOM    959  R1  CHO   220      47.617 154.500  47.752  1.00  0.00            
ATOM    960  R2  CHO   220      48.717 155.800  45.552  1.00  0.00            
ATOM    961  R3  CHO   220      47.667 153.650  44.202  1.00  0.00            
ATOM    962  R4  CHO   220      48.917 155.300  42.152  1.00  0.00            
ATOM    963  R5  CHO   220      46.867 154.600  42.152  1.00  0.00            
ATOM    964  C1  CHO   220      48.117 153.050  38.902  1.00  0.00           C
ATOM    965  C2  CHO   220      49.117 151.000  35.452  1.00  0.00           C
ATOM    966  ROH CHO   221      60.017  40.250  40.152  1.00  0.00            
ATOM    967  R1  CHO   221      62.317  40.450  41.802  1.00  0.00            
ATOM    968  R2  CHO   221      64.217  42.400  41.452  1.00  0.00            
ATOM    969  R3  CHO   221      63.717  42.850  44.052  1.00  0.00            
ATOM    970  R4  CHO   221      66.617  43.250  43.802  1.00  0.00            
ATOM    971  R5  CHO   221      65.617  41.950  45.202  1.00  0.00            
ATOM    972  C1  CHO   221      67.517  44.250  47.602  1.00  0.00           C
ATOM    973  C2  CHO   221      71.367  44.400  47.702  1.00  0.00           C
ATOM    974  ROH CHO   222     103.867 163.300  38.352  1.00  0.00            
ATOM    975  R1  CHO   222     106.217 161.750  38.002  1.00  0.00            
ATOM    976  R2  CHO   222     106.317 159.600  36.252  1.00  0.00            
ATOM    977  R3  CHO   222     108.417 160.950  35.202  1.00  0.00            
ATOM    978  R4  CHO   222     108.817 158.150  34.402  1.00  0.00            
ATOM    979  R5  CHO   222     110.267 159.400  35.452  1.00  0.00            
ATOM    980  C1  CHO   222     112.317 158.600  32.352  1.00  0.00           C
ATOM    981  C2  CHO   222     115.267 157.550  29.552  1.00  0.00           C
ATOM    982  ROH CHO   223       4.417 135.500  36.002  1.00  0.00            
ATOM    983  R1  CHO   223       5.867 133.400  34.802  1.00  0.00            
ATOM    984  R2  CHO   223       8.367 132.550  35.702  1.00  0.00            
ATOM    985  R3  CHO   223       7.167 130.150  35.802  1.00  0.00            
ATOM    986  R4  CHO   223       9.817 129.700  36.952  1.00  0.00            
ATOM    987  R5  CHO   223       8.917 128.600  35.352  1.00  0.00            
ATOM    988  C1  CHO   223       9.517 125.750  37.852  1.00  0.00           C
ATOM    989  C2  CHO   223      12.067 124.450  40.452  1.00  0.00           C
ATOM    990  ROH CHO   224      83.717 106.900  54.202  1.00  0.00            
ATOM    991  R1  CHO   224      83.517 104.450  52.802  1.00  0.00            
ATOM    992  R2  CHO   224      81.117 103.550  51.702  1.00  0.00            
ATOM    993  R3  CHO   224      82.617 103.350  49.452  1.00  0.00            
ATOM    994  R4  CHO   224      81.117 100.850  49.502  1.00  0.00            
ATOM    995  R5  CHO   224      83.267 101.050  49.352  1.00  0.00            
ATOM    996  C1  CHO   224      82.517  99.150  46.152  1.00  0.00           C
ATOM    997  C2  CHO   224      85.767  96.400  44.602  1.00  0.00           C
ATOM    998  ROH CHO   225     119.867 119.800  54.852  1.00  0.00            
ATOM    999  R1  CHO   225     117.967 117.800  54.352  1.00  0.00            
ATOM   1000  R2  CHO   225     116.567 116.500  56.402  1.00  0.00            
ATOM   1001  R3  CHO   225     114.417 117.350  55.002  1.00  0.00            
ATOM   1002  R4  CHO   225     113.467 115.050  56.552  1.00  0.00            
ATOM   1003  R5  CHO   225     113.267 115.300  54.402  1.00  0.00            
ATOM   1004  C1  CHO   225     109.617 114.950  55.352  1.00  0.00           C
ATOM   1005  C2  CHO   225     107.417 113.450  54.952  1.00  0.00           C
ATOM   1006  ROH CHO   226     150.567  27.900  45.752  1.00  0.00            
ATOM   1007  R1  CHO   226     151.417  26.450  43.452  1.00  0.00            
ATOM   1008  R2  CHO   226     153.967  26.600  42.402  1.00  0.00            
ATOM   1009  R3  CHO   226     153.917  23.900  42.702  1.00  0.00            
ATOM   1010  R4  CHO   226     156.317  24.450  41.152  1.00  0.00            
ATOM   1011  R5  CHO   226     154.717  23.050  40.602  1.00  0.00            
ATOM   1012  C1  CHO   226     157.667  20.650  40.702  1.00  0.00           C
ATOM   1013  C2  CHO   226     159.417  18.850  38.402  1.00  0.00           C
ATOM   1014  ROH CHO   227     116.967  42.950  48.152  1.00  0.00            
ATOM   1015  R1  CHO   227     114.817  43.100  46.302  1.00  0.00            
ATOM   1016  R2  CHO   227     112.317  41.950  46.852  1.00  0.00            
ATOM   1017  R3  CHO   227     111.417  44.450  46.302  1.00  0.00            
ATOM   1018  R4  CHO   227     109.017  42.900  46.802  1.00  0.00            
ATOM   1019  R5  CHO   227     109.417  44.100  45.052  1.00  0.00            
ATOM   1020  C1  CHO   227     106.217  45.800  46.252  1.00  0.00           C
ATOM   1021  C2  CHO   227     104.867  49.550  44.902  1.00  0.00           C
ATOM   1022  ROH CHO   228     192.117 141.050  44.352  1.00  0.00            
ATOM   1023  R1  CHO   228     193.967 139.750  42.602  1.00  0.00            
ATOM   1024  R2  CHO   228     195.117 141.050  40.452  1.00  0.00            
ATOM   1025  R3  CHO   228     197.417 140.250  41.652  1.00  0.00            
ATOM   1026  R4  CHO   228     198.067 140.500  38.752  1.00  0.00            
ATOM   1027  R5  CHO   228     198.367 138.750  40.002  1.00  0.00            
ATOM   1028  C1  CHO   228     201.967 139.400  38.852  1.00  0.00           C
ATOM   1029  C2  CHO   228     205.517 136.300  38.552  1.00  0.00           C
ATOM   1030  ROH CHO   229     199.217 104.150  43.102  1.00  0.00            
ATOM   1031  R1  CHO   229     201.917 105.050  43.352  1.00  0.00            
ATOM   1032  R2  CHO   229     204.067 103.450  42.752  1.00  0.00            
ATOM   1033  R3  CHO   229     204.717 105.550  41.152  1.00  0.00            
ATOM   1034  R4  CHO   229     207.317 104.550  42.152  1.00  0.00            
ATOM   1035  R5  CHO   229     206.567 106.600  42.302  1.00  0.00            
ATOM   1036  C1  CHO   229     209.817 107.150  40.352  1.00  0.00           C
ATOM   1037  C2  CHO   229     211.767 110.900  40.202  1.00  0.00           C
ATOM   1038  ROH CHO   230      67.867 205.800  38.952  1.00  0.00            
ATOM   1039  R1  CHO   230      65.767 204.400  40.202  1.00  0.00            
ATOM   1040  R2  CHO   230      65.267 204.600  42.902  1.00  0.00            
ATOM   1041  R3  CHO   230      62.817 205.350  42.102  1.00  0.00            
ATOM   1042  R4  CHO   230      62.317 203.600  44.402  1.00  0.00            
ATOM   1043  R5  CHO   230      61.467 203.350  42.402  1.00  0.00            
ATOM   1044  C1  CHO   230      58.267 203.650  44.502  1.00  0.00           C
ATOM   1045  C2  CHO   230      55.517 206.000  45.102  1.00  0.00           C
ATOM   1046  ROH CHO   231     147.367 150.800  50.052  1.00  0.00            
ATOM   1047  R1  CHO   231     148.567 151.100  47.502  1.00  0.00            
ATOM   1048  R2  CHO   231     147.167 150.650  45.152  1.00  0.00            
ATOM   1049  R3  CHO   231     148.017 153.150  44.552  1.00  0.00            
ATOM   1050  R4  CHO   231     146.867 152.150  42.052  1.00  0.00            
ATOM   1051  R5  CHO   231     148.867 153.000  42.302  1.00  0.00            
ATOM   1052  C1  CHO   231     147.467 155.400  39.702  1.00  0.00           C
ATOM   1053  C2  CHO   231     148.017 157.200  36.302  1.00  0.00           C
ATOM   1054  ROH CHO   232      86.467 158.100  33.502  1.00  0.00            
ATOM   1055  R1  CHO   232      83.917 158.100  32.302  1.00  0.00            
ATOM   1056  R2  CHO   232      81.767 156.750  33.452  1.00  0.00            
ATOM   1057  R3  CHO   232      80.567 159.200  33.202  1.00  0.00            
ATOM   1058  R4  CHO   232      78.367 157.300  33.802  1.00  0.00            
ATOM   1059  R5  CHO   232      78.467 158.700  32.152  1.00  0.00            
ATOM   1060  C1  CHO   232      75.267 159.900  33.802  1.00  0.00           C
ATOM   1061  C2  CHO   232      73.067 160.950  35.002  1.00  0.00           C
ATOM   1062  ROH CHO   233     188.417 175.300  36.452  1.00  0.00            
ATOM   1063  R1  CHO   233     186.917 177.600  35.902  1.00  0.00            
ATOM   1064  R2  CHO   233     187.717 180.150  36.702  1.00  0.00            
ATOM   1065  R3  CHO   233     187.417 180.700  34.052  1.00  0.00            
ATOM   1066  R4  CHO   233     187.067 183.300  35.452  1.00  0.00            
ATOM   1067  R5  CHO   233     185.667 182.350  34.002  1.00  0.00            
ATOM   1068  C1  CHO   233     186.367 185.650  32.252  1.00  0.00           C
ATOM   1069  C2  CHO   233     185.167 187.700  29.002  1.00  0.00           C
ATOM   1070  ROH CHO   234     168.567 205.850  47.352  1.00  0.00            
ATOM   1071  R1  CHO   234     165.967 206.800  47.952  1.00  0.00            
ATOM   1072  R2  CHO   234     163.817 206.450  46.202  1.00  0.00            
ATOM   1073  R3  CHO   234     162.667 205.350  48.352  1.00  0.00            
ATOM   1074  R4  CHO   234     160.517 205.550  46.352  1.00  0.00            
ATOM   1075  R5  CHO   234     160.467 206.350  48.402  1.00  0.00            
ATOM   1076  C1  CHO   234     157.467 204.000  48.502  1.00  0.00           C
ATOM   1077  C2  CHO   234     156.217 202.200  44.102  1.00  0.00           C
ATOM   1078  ROH CHO   235      85.817 129.800  46.402  1.00  0.00            
ATOM   1079  R1  CHO   235      85.667 132.200  44.952  1.00  0.00            
ATOM   1080  R2  CHO   235      87.917 133.500  43.952  1.00  0.00            
ATOM   1081  R3  CHO   235      86.567 133.350  41.602  1.00  0.00            
ATOM   1082  R4  CHO   235      88.417 135.600  41.252  1.00  0.00            
ATOM   1083  R5  CHO   235      86.267 135.650  40.902  1.00  0.00            
ATOM   1084  C1  CHO   235      87.467 136.650  37.452  1.00  0.00           C
ATOM   1085  C2  CHO   235      90.267 137.550  35.552  1.00  0.00           C
ATOM   1086  ROH CHO   236      98.117  30.500  32.252  1.00  0.00            
ATOM   1087  R1  CHO   236      99.317  29.250  34.502  1.00  0.00            
ATOM   1088  R2  CHO   236      97.867  28.000  36.452  1.00  0.00            
ATOM   1089  R3  CHO   236      99.467  25.900  35.902  1.00  0.00            
ATOM   1090  R4  CHO   236      97.817  24.950  38.102  1.00  0.00            
ATOM   1091  R5  CHO   236      99.967  24.950  38.002  1.00  0.00            
ATOM   1092  C1  CHO   236      99.317  21.200  38.502  1.00  0.00           C
ATOM   1093  C2  CHO   236      96.817  20.100  40.602  1.00  0.00           C
ATOM   1094  ROH CHO   237     213.867 112.350  44.602  1.00  0.00            
ATOM   1095  R1  CHO   237     215.617 113.850  42.952  1.00  0.00            
ATOM   1096  R2  CHO   237     216.667 116.300  43.702  1.00  0.00            
ATOM   1097  R3  CHO   237     219.017 115.050  43.102  1.00  0.00            
ATOM   1098  R4  CHO   237     219.267 117.750  41.952  1.00  0.00            
ATOM   1099  R5  CHO   237     219.567 115.850  40.902  1.00  0.00            
ATOM   1100  C1  CHO   237     222.967 117.450  40.352  1.00  0.00           C
ATOM   1101  C2  CHO   237     225.717 118.150  38.152  1.00  0.00           C
ATOM   1102  ROH CHO   238     118.267  34.150  47.702  1.00  0.00            
ATOM   1103  R1  CHO   238     120.617  33.500  46.252  1.00  0.00            
ATOM   1104  R2  CHO   238     121.367  30.900  45.652  1.00  0.00            
ATOM   1105  R3  CHO   238     121.417  31.800  43.102  1.00  0.00            
ATOM   1106  R4  CHO   238     122.117  29.000  42.902  1.00  0.00            
ATOM   1107  R5  CHO   238     123.267  30.700  42.102  1.00  0.00            
ATOM   1108  C1  CHO   238     122.617  28.750  38.902  1.00  0.00           C
ATOM   1109  C2  CHO   238     123.617  24.850  39.602  1.00  0.00           C
ATOM   1110  ROH CHO   239     112.117 175.150  40.652  1.00  0.00            
ATOM   1111  R1  CHO   239     114.867 174.850  40.102  1.00  0.00            
ATOM   1112  R2  CHO   239     115.867 172.600  38.852  1.00  0.00            
ATOM   1113  R3  CHO   239     116.917 174.400  37.102  1.00  0.00            
ATOM   1114  R4  CHO   239     118.617 172.000  36.852  1.00  0.00            
ATOM   1115  R5  CHO   239     119.267 174.050  37.252  1.00  0.00            
ATOM   1116  C1  CHO   239     121.167 173.400  34.002  1.00  0.00           C
ATOM   1117  C2  CHO   239     124.867 173.450  35.652  1.00  0.00           C
ATOM   1118  ROH CHO   240     132.067   7.950  51.852  1.00  0.00            
ATOM   1119  R1  CHO   240     131.717   7.850  49.052  1.00  0.00            
ATOM   1120  R2  CHO   240     131.267  10.100  47.502  1.00  0.00            
ATOM   1121  R3  CHO   240     133.417   9.200  46.102  1.00  0.00            
ATOM   1122  R4  CHO   240     131.817  10.650  44.152  1.00  0.00            
ATOM   1123  R5  CHO   240     132.567   8.600  44.002  1.00  0.00            
ATOM   1124  C1  CHO   240     134.167  10.150  40.902  1.00  0.00           C
ATOM   1125  C2  CHO   240     136.217   9.100  36.702  1.00  0.00           C
ATOM   1126  ROH CHO   241       4.167 171.700  32.052  1.00  0.00            
ATOM   1127  R1  CHO   241       4.767 170.150  34.302  1.00  0.00            
ATOM   1128  R2  CHO   241       3.817 170.700  36.852  1.00  0.00            
ATOM   1129  R3  CHO   241       2.917 168.150  36.702  1.00  0.00            
ATOM   1130  R4  CHO   241       3.417 168.650  39.552  1.00  0.00            
ATOM   1131  R5  CHO   241       4.167 167.000  38.352  1.00  0.00            
ATOM   1132  C1  CHO   241       2.317 165.050  41.052  1.00  0.00           C
ATOM   1133  C2  CHO   241       3.967 164.650  44.652  1.00  0.00           C
ATOM   1134  ROH CHO   242     201.917 140.700  43.702  1.00  0.00            
ATOM   1135  R1  CHO   242     201.217 142.500  41.652  1.00  0.00            
ATOM   1136  R2  CHO   242     202.517 144.950  41.302  1.00  0.00            
ATOM   1137  R3  CHO   242     202.917 144.000  38.802  1.00  0.00            
ATOM   1138  R4  CHO   242     202.567 146.900  38.502  1.00  0.00            
ATOM   1139  R5  CHO   242     201.467 145.350  37.452  1.00  0.00            
ATOM   1140  C1  CHO   242     203.017 147.200  34.452  1.00  0.00           C
ATOM   1141  C2  CHO   242     202.467 149.600  32.702  1.00  0.00           C
ATOM   1142  ROH CHO   243      94.317  57.600  35.452  1.00  0.00            
ATOM   1143  R1  CHO   243      95.667  56.700  37.802  1.00  0.00            
ATOM   1144  R2  CHO   243      94.417  56.500  40.252  1.00  0.00            
ATOM   1145  R3  CHO   243      95.317  53.950  40.102  1.00  0.00            
ATOM   1146  R4  CHO   243      94.717  54.350  42.952  1.00  0.00            
ATOM   1147  R5  CHO   243      96.617  53.650  42.102  1.00  0.00            
ATOM   1148  C1  CHO   243      95.717  50.700  44.402  1.00  0.00           C
ATOM   1149  C2  CHO   243      96.767  53.000  47.302  1.00  0.00           C
ATOM   1150  ROH CHO   244     147.467 198.500  51.902  1.00  0.00            
ATOM   1151  R1  CHO   244     145.217 197.750  50.352  1.00  0.00            
ATOM   1152  R2  CHO   244     144.417 199.150  48.152  1.00  0.00            
ATOM   1153  R3  CHO   244     144.617 196.750  46.902  1.00  0.00            
ATOM   1154  R4  CHO   244     143.867 198.650  44.752  1.00  0.00            
ATOM   1155  R5  CHO   244     142.867 196.750  45.302  1.00  0.00            
ATOM   1156  C1  CHO   244     143.767 196.050  41.652  1.00  0.00           C
ATOM   1157  C2  CHO   244     144.717 197.150  38.002  1.00  0.00           C
ATOM   1158  ROH CHO   245     168.067 120.700  48.802  1.00  0.00            
ATOM   1159  R1  CHO   245     167.617 119.850  46.152  1.00  0.00            
ATOM   1160  R2  CHO   245     165.267 120.400  44.752  1.00  0.00            
ATOM   1161  R3  CHO   245     166.967 121.400  42.902  1.00  0.00            
ATOM   1162  R4  CHO   245     165.317 119.500  41.452  1.00  0.00            
ATOM   1163  R5  CHO   245     167.467 119.550  41.502  1.00  0.00            
ATOM   1164  C1  CHO   245     166.967 119.900  37.752  1.00  0.00           C
ATOM   1165  C2  CHO   245     169.567 116.800  36.852  1.00  0.00           C
ATOM   1166  ROH CHO   246      39.967  35.700  39.652  1.00  0.00            
ATOM   1167  R1  CHO   246      37.617  34.300  40.352  1.00  0.00            
ATOM   1168  R2  CHO   246      36.917  33.800  43.002  1.00  0.00            
ATOM   1169  R3  CHO   246      34.617  35.000  42.302  1.00  0.00            
ATOM   1170  R4  CHO   246      33.867  33.150  44.452  1.00  0.00            
ATOM   1171  R5  CHO   246      32.967  33.250  42.452  1.00  0.00            
ATOM   1172  C1  CHO   246      29.867  33.900  44.602  1.00  0.00           C
ATOM   1173  C2  CHO   246      27.917  33.350  47.502  1.00  0.00           C
ATOM   1174  ROH CHO   247      42.767 210.150  37.302  1.00  0.00            
ATOM   1175  R1  CHO   247      43.717 207.650  38.102  1.00  0.00            
ATOM   1176  R2  CHO   247      42.967 206.500  40.502  1.00  0.00            
ATOM   1177  R3  CHO   247      42.317 204.400  38.902  1.00  0.00            
ATOM   1178  R4  CHO   247      42.667 203.200  41.602  1.00  0.00            
ATOM   1179  R5  CHO   247      43.617 202.550  39.702  1.00  0.00            
ATOM   1180  C1  CHO   247      41.867 199.350  40.702  1.00  0.00           C
ATOM   1181  C2  CHO   247      38.917 195.600  42.802  1.00  0.00           C
ATOM   1182  ROH CHO   248     148.117  11.350  47.152  1.00  0.00            
ATOM   1183  R1  CHO   248     148.467  10.500  44.452  1.00  0.00            
ATOM   1184  R2  CHO   248     150.667  11.150  42.952  1.00  0.00            
ATOM   1185  R3  CHO   248     150.817   8.450  42.602  1.00  0.00            
ATOM   1186  R4  CHO   248     152.817   9.550  40.752  1.00  0.00            
ATOM   1187  R5  CHO   248     151.167   8.150  40.252  1.00  0.00            
ATOM   1188  C1  CHO   248     154.167   6.050  39.152  1.00  0.00           C
ATOM   1189  C2  CHO   248     154.167   3.400  37.702  1.00  0.00           C
ATOM   1190  ROH CHO   249       4.867 207.400  38.252  1.00  0.00            
ATOM   1191  R1  CHO   249       3.817 205.450  40.052  1.00  0.00            
ATOM   1192  R2  CHO   249       4.817 205.050  42.602  1.00  0.00            
ATOM   1193  R3  CHO   249       2.217 205.400  43.302  1.00  0.00            
ATOM   1194  R4  CHO   249       3.267 203.500  45.252  1.00  0.00            
ATOM   1195  R5  CHO   249       1.517 203.250  44.002  1.00  0.00            
ATOM   1196  C1  CHO   249      -0.083 202.900  47.452  1.00  0.00           C
ATOM   1197  C2  CHO   249      -2.833 203.250  48.302  1.00  0.00           C
ATOM   1198  ROH CHO   250      26.767  76.950  42.802  1.00  0.00            
ATOM   1199  R1  CHO   250      26.767  77.850  45.502  1.00  0.00            
ATOM   1200  R2  CHO   250      24.667  79.250  46.602  1.00  0.00            
ATOM   1201  R3  CHO   250      24.817  77.250  48.502  1.00  0.00            
ATOM   1202  R4  CHO   250      23.467  79.500  49.852  1.00  0.00            
ATOM   1203  R5  CHO   250      25.217  78.450  50.552  1.00  0.00            
ATOM   1204  C1  CHO   250      22.867  77.800  53.452  1.00  0.00           C
ATOM   1205  C2  CHO   250      21.267  78.250  56.802  1.00  0.00           C
ATOM   1206  ROH CHO   251     104.867 223.650  49.402  1.00  0.00            
ATOM   1207  R1  CHO   251     105.167 222.800  46.702  1.00  0.00            
ATOM   1208  R2  CHO   251     107.417 221.450  45.852  1.00  0.00            
ATOM   1209  R3  CHO   251     105.567 219.650  44.952  1.00  0.00            
ATOM   1210  R4  CHO   251     108.167 218.650  44.002  1.00  0.00            
ATOM   1211  R5  CHO   251     106.367 219.000  42.802  1.00  0.00            
ATOM   1212  C1  CHO   251     106.867 215.300  42.052  1.00  0.00           C
ATOM   1213  C2  CHO   251     107.867 212.950  38.302  1.00  0.00           C
ATOM   1214  ROH CHO   252      62.267  -0.250  40.202  1.00  0.00            
ATOM   1215  R1  CHO   252      61.317   2.450  40.252  1.00  0.00            
ATOM   1216  R2  CHO   252      58.817   3.200  39.302  1.00  0.00            
ATOM   1217  R3  CHO   252      58.567   4.250  41.802  1.00  0.00            
ATOM   1218  R4  CHO   252      56.217   5.150  40.352  1.00  0.00            
ATOM   1219  R5  CHO   252      57.617   6.400  41.402  1.00  0.00            
ATOM   1220  C1  CHO   252      54.417   7.300  43.252  1.00  0.00           C
ATOM   1221  C2  CHO   252      51.317   7.150  44.802  1.00  0.00           C
ATOM   1222  ROH CHO   253      48.067 218.950  37.902  1.00  0.00            
ATOM   1223  R1  CHO   253      46.667 217.050  39.502  1.00  0.00            
ATOM   1224  R2  CHO   253      44.017 217.400  40.202  1.00  0.00            
ATOM   1225  R3  CHO   253      43.717 214.950  39.102  1.00  0.00            
ATOM   1226  R4  CHO   253      41.967 214.900  41.452  1.00  0.00            
ATOM   1227  R5  CHO   253      43.517 213.450  40.952  1.00  0.00            
ATOM   1228  C1  CHO   253      40.467 211.150  41.102  1.00  0.00           C
ATOM   1229  C2  CHO   253      38.767 207.950  38.752  1.00  0.00           C
ATOM   1230  ROH CHO   254       7.417 136.800  39.552  1.00  0.00            
ATOM   1231  R1  CHO   254       7.817 134.000  39.502  1.00  0.00            
ATOM   1232  R2  CHO   254      10.317 132.850  39.852  1.00  0.00            
ATOM   1233  R3  CHO   254       9.067 131.500  41.852  1.00  0.00            
ATOM   1234  R4  CHO   254      11.717 130.250  41.652  1.00  0.00            
ATOM   1235  R5  CHO   254       9.817 129.250  41.552  1.00  0.00            
ATOM   1236  C1  CHO   254      11.317 127.450  44.602  1.00  0.00           C
ATOM   1237  C2  CHO   254      10.967 123.300  45.202  1.00  0.00           C
ATOM   1238  ROH CHO   255     169.517 154.050  51.152  1.00  0.00            
ATOM   1239  R1  CHO   255     170.617 156.550  50.302  1.00  0.00            
ATOM   1240  R2  CHO   255     169.867 157.800  48.002  1.00  0.00            
ATOM   1241  R3  CHO   255     169.417 159.900  49.652  1.00  0.00            
ATOM   1242  R4  CHO   255     170.067 161.150  47.052  1.00  0.00            
ATOM   1243  R5  CHO   255     171.017 161.550  49.002  1.00  0.00            
ATOM   1244  C1  CHO   255     169.717 165.050  48.102  1.00  0.00           C
ATOM   1245  C2  CHO   255     170.417 167.750  48.552  1.00  0.00           C
ATOM   1246  ROH CHO   256     187.317  48.800  42.152  1.00  0.00            
ATOM   1247  R1  CHO   256     189.467  48.150  40.502  1.00  0.00            
ATOM   1248  R2  CHO   256     192.117  48.500  41.302  1.00  0.00            
ATOM   1249  R3  CHO   256     192.317  45.850  40.652  1.00  0.00            
ATOM   1250  R4  CHO   256     195.117  46.800  40.952  1.00  0.00            
ATOM   1251  R5  CHO   256     194.267  45.750  39.202  1.00  0.00            
ATOM   1252  C1  CHO   256     197.017  43.350  40.152  1.00  0.00           C
ATOM   1253  C2  CHO   256     198.717  41.500  37.702  1.00  0.00           C
ATOM   1254  ROH CHO   257     174.167 142.700  33.452  1.00  0.00            
ATOM   1255  R1  CHO   257     176.617 141.950  34.652  1.00  0.00            
ATOM   1256  R2  CHO   257     176.817 141.150  37.302  1.00  0.00            
ATOM   1257  R3  CHO   257     177.967 138.950  36.202  1.00  0.00            
ATOM   1258  R4  CHO   257     178.917 139.000  39.002  1.00  0.00            
ATOM   1259  R5  CHO   257     180.167 138.850  37.202  1.00  0.00            
ATOM   1260  C1  CHO   257     181.217 135.650  38.952  1.00  0.00           C
ATOM   1261  C2  CHO   257     185.117 135.800  41.402  1.00  0.00           C
ATOM   1262  ROH CHO   258     142.667  71.200  43.252  1.00  0.00            
ATOM   1263  R1  CHO   258     141.017  72.700  41.502  1.00  0.00            
ATOM   1264  R2  CHO   258     139.517  71.500  39.502  1.00  0.00            
ATOM   1265  R3  CHO   258     137.467  72.850  40.652  1.00  0.00            
ATOM   1266  R4  CHO   258     136.567  72.400  37.902  1.00  0.00            
ATOM   1267  R5  CHO   258     136.667  74.300  38.952  1.00  0.00            
ATOM   1268  C1  CHO   258     132.967  74.200  38.152  1.00  0.00           C
ATOM   1269  C2  CHO   258     130.667  73.850  33.902  1.00  0.00           C
ATOM   1270  ROH CHO   259     133.917 101.700  45.002  1.00  0.00            
ATOM   1271  R1  CHO   259     135.117 104.300  45.102  1.00  0.00            
ATOM   1272  R2  CHO   259     136.017 105.600  42.902  1.00  0.00            
ATOM   1273  R3  CHO   259     134.367 107.550  43.752  1.00  0.00            
ATOM   1274  R4  CHO   259     136.467 109.000  42.252  1.00  0.00            
ATOM   1275  R5  CHO   259     135.817 109.400  44.302  1.00  0.00            
ATOM   1276  C1  CHO   259     135.167 112.800  42.702  1.00  0.00           C
ATOM   1277  C2  CHO   259     133.717 114.400  39.852  1.00  0.00           C
ATOM   1278  ROH CHO   260     111.467   2.150  43.952  1.00  0.00            
ATOM   1279  R1  CHO   260     112.917   3.800  45.702  1.00  0.00            
ATOM   1280  R2  CHO   260     115.417   3.100  46.702  1.00  0.00            
ATOM   1281  R3  CHO   260     116.167   5.550  45.702  1.00  0.00            
ATOM   1282  R4  CHO   260     118.117   5.000  47.802  1.00  0.00            
ATOM   1283  R5  CHO   260     116.867   6.800  47.602  1.00  0.00            
ATOM   1284  C1  CHO   260     120.367   8.350  47.502  1.00  0.00           C
ATOM   1285  C2  CHO   260     124.217   9.400  46.502  1.00  0.00           C
ATOM   1286  ROH CHO   261      11.917 153.700  53.302  1.00  0.00            
ATOM   1287  R1  CHO   261      12.917 152.700  50.852  1.00  0.00            
ATOM   1288  R2  CHO   261      11.817 150.550  49.552  1.00  0.00            
ATOM   1289  R3  CHO   261      11.617 152.250  47.502  1.00  0.00            
ATOM   1290  R4  CHO   261      10.517 149.750  46.452  1.00  0.00            
ATOM   1291  R5  CHO   261      12.117 150.900  45.552  1.00  0.00            
ATOM   1292  C1  CHO   261       9.617 150.900  42.702  1.00  0.00           C
ATOM   1293  C2  CHO   261       8.717 148.750  39.602  1.00  0.00           C
ATOM   1294  ROH CHO   262      69.017 183.300  38.102  1.00  0.00            
ATOM   1295  R1  CHO   262      69.117 180.500  38.602  1.00  0.00            
ATOM   1296  R2  CHO   262      67.767 178.650  37.052  1.00  0.00            
ATOM   1297  R3  CHO   262      70.217 177.550  36.752  1.00  0.00            
ATOM   1298  R4  CHO   262      68.317 175.350  36.452  1.00  0.00            
ATOM   1299  R5  CHO   262      70.017 175.400  37.802  1.00  0.00            
ATOM   1300  C1  CHO   262      70.967 172.300  35.802  1.00  0.00           C
ATOM   1301  C2  CHO   262      69.667 170.000  32.652  1.00  0.00           C
ATOM   1302  ROH CHO   263     111.217  67.350  43.502  1.00  0.00            
ATOM   1303  R1  CHO   263     112.767  68.600  45.502  1.00  0.00            
ATOM   1304  R2  CHO   263     114.967  70.150  44.952  1.00  0.00            
ATOM   1305  R3  CHO   263     113.667  72.000  46.452  1.00  0.00            
ATOM   1306  R4  CHO   263     116.467  72.700  46.702  1.00  0.00            
ATOM   1307  R5  CHO   263     115.067  72.350  48.352  1.00  0.00            
ATOM   1308  C1  CHO   263     116.117  75.950  49.152  1.00  0.00           C
ATOM   1309  C2  CHO   263     117.567  75.900  52.952  1.00  0.00           C
ATOM   1310  ROH CHO   264     215.117 212.400  47.252  1.00  0.00            
ATOM   1311  R1  CHO   264     216.467 211.900  44.852  1.00  0.00            
ATOM   1312  R2  CHO   264     215.217 211.800  42.402  1.00  0.00            
ATOM   1313  R3  CHO   264     217.117 213.700  41.752  1.00  0.00            
ATOM   1314  R4  CHO   264     216.517 212.300  39.202  1.00  0.00            
ATOM   1315  R5  CHO   264     218.467 212.600  40.102  1.00  0.00            
ATOM   1316  C1  CHO   264     219.017 214.350  36.752  1.00  0.00           C
ATOM   1317  C2  CHO   264     219.417 216.700  33.552  1.00  0.00           C
ATOM   1318  ROH CHO   265     202.667 184.250  46.052  1.00  0.00            
ATOM   1319  R1  CHO   265     201.917 181.650  45.152  1.00  0.00            
ATOM   1320  R2  CHO   265     201.467 181.050  42.502  1.00  0.00            
ATOM   1321  R3  CHO   265     203.367 179.150  42.952  1.00  0.00            
ATOM   1322  R4  CHO   265     201.767 178.150  40.702  1.00  0.00            
ATOM   1323  R5  CHO   265     202.167 177.100  42.552  1.00  0.00            
ATOM   1324  C1  CHO   265     203.667 174.600  40.102  1.00  0.00           C
ATOM   1325  C2  CHO   265     203.567 172.750  36.652  1.00  0.00           C
ATOM   1326  ROH CHO   266     180.017 100.950  47.902  1.00  0.00            
ATOM   1327  R1  CHO   266     180.417 103.050  46.052  1.00  0.00            
ATOM   1328  R2  CHO   266     179.317 102.950  43.502  1.00  0.00            
ATOM   1329  R3  CHO   266     178.317 105.400  44.202  1.00  0.00            
ATOM   1330  R4  CHO   266     177.667 105.100  41.352  1.00  0.00            
ATOM   1331  R5  CHO   266     178.667 106.750  42.252  1.00  0.00            
ATOM   1332  C1  CHO   266     175.717 108.600  40.752  1.00  0.00           C
ATOM   1333  C2  CHO   266     173.117 108.700  37.152  1.00  0.00           C
ATOM   1334  ROH CHO   267      33.367 201.800  36.402  1.00  0.00            
ATOM   1335  R1  CHO   267      32.567 199.400  37.652  1.00  0.00            
ATOM   1336  R2  CHO   267      29.917 198.750  38.152  1.00  0.00            
ATOM   1337  R3  CHO   267      30.517 196.500  36.802  1.00  0.00            
ATOM   1338  R4  CHO   267      28.217 195.750  38.452  1.00  0.00            
ATOM   1339  R5  CHO   267      30.167 194.700  38.352  1.00  0.00            
ATOM   1340  C1  CHO   267      27.817 191.850  37.352  1.00  0.00           C
ATOM   1341  C2  CHO   267      24.867 188.600  36.602  1.00  0.00           C
ATOM   1342  ROH CHO   268      62.367   6.350  45.202  1.00  0.00            
ATOM   1343  R1  CHO   268      60.967   8.650  46.202  1.00  0.00            
ATOM   1344  R2  CHO   268      59.717  10.450  44.502  1.00  0.00            
ATOM   1345  R3  CHO   268      57.567   9.850  46.102  1.00  0.00            
ATOM   1346  R4  CHO   268      56.617  12.000  44.302  1.00  0.00            
ATOM   1347  R5  CHO   268      56.517  12.000  46.452  1.00  0.00            
ATOM   1348  C1  CHO   268      52.817  12.400  45.652  1.00  0.00           C
ATOM   1349  C2  CHO   268      48.967  11.950  47.052  1.00  0.00           C
ATOM   1350  ROH CHO   269     133.767  97.050  42.252  1.00  0.00            
ATOM   1351  R1  CHO   269     134.717  99.400  41.002  1.00  0.00            
ATOM   1352  R2  CHO   269     133.617 100.300  38.602  1.00  0.00            
ATOM   1353  R3  CHO   269     133.267 102.600  40.052  1.00  0.00            
ATOM   1354  R4  CHO   269     133.117 103.400  37.252  1.00  0.00            
ATOM   1355  R5  CHO   269     134.417 104.250  38.752  1.00  0.00            
ATOM   1356  C1  CHO   269     132.517 107.400  37.752  1.00  0.00           C
ATOM   1357  C2  CHO   269     135.467 109.300  36.952  1.00  0.00           C
ATOM   1358  ROH CHO   270     112.967  62.400  40.952  1.00  0.00            
ATOM   1359  R1  CHO   270     114.867  62.650  43.052  1.00  0.00            
ATOM   1360  R2  CHO   270     116.717  64.700  43.202  1.00  0.00            
ATOM   1361  R3  CHO   270     115.617  65.100  45.652  1.00  0.00            
ATOM   1362  R4  CHO   270     117.967  66.850  45.552  1.00  0.00            
ATOM   1363  R5  CHO   270     117.517  65.400  47.102  1.00  0.00            
ATOM   1364  C1  CHO   270     117.617  68.550  49.252  1.00  0.00           C
ATOM   1365  C2  CHO   270     118.267  71.300  53.302  1.00  0.00           C
ATOM   1366  ROH CHO   271      35.517 120.500  50.952  1.00  0.00            
ATOM   1367  R1  CHO   271      35.567 118.250  49.202  1.00  0.00            
ATOM   1368  R2  CHO   271      33.617 116.300  49.202  1.00  0.00            
ATOM   1369  R3  CHO   271      33.467 116.950  46.552  1.00  0.00            
ATOM   1370  R4  CHO   271      31.967 114.400  46.802  1.00  0.00            
ATOM   1371  R5  CHO   271      33.617 114.800  45.452  1.00  0.00            
ATOM   1372  C1  CHO   271      30.867 113.900  42.952  1.00  0.00           C
ATOM   1373  C2  CHO   271      28.417 111.550  43.402  1.00  0.00           C
ATOM   1374  ROH CHO   272     113.167 216.900  43.052  1.00  0.00            
ATOM   1375  R1  CHO   272     115.767 216.100  43.802  1.00  0.00            
ATOM   1376  R2  CHO   272     117.667 215.300  41.952  1.00  0.00            
ATOM   1377  R3  CHO   272     119.167 217.200  43.152  1.00  0.00            
ATOM   1378  R4  CHO   272     121.117 215.200  42.202  1.00  0.00            
ATOM   1379  R5  CHO   272     120.917 216.000  44.252  1.00  0.00            
ATOM   1380  C1  CHO   272     124.567 216.950  43.452  1.00  0.00           C
ATOM   1381  C2  CHO   272     127.067 218.900  46.702  1.00  0.00           C
ATOM   1382  ROH CHO   273     170.817 171.700  41.452  1.00  0.00            
ATOM   1383  R1  CHO   273     171.067 173.100  43.902  1.00  0.00            
ATOM   1384  R2  CHO   273     170.867 171.900  46.402  1.00  0.00            
ATOM   1385  R3  CHO   273     173.267 173.000  46.802  1.00  0.00            
ATOM   1386  R4  CHO   273     172.367 172.150  49.452  1.00  0.00            
ATOM   1387  R5  CHO   273     173.067 174.150  48.902  1.00  0.00            
ATOM   1388  C1  CHO   273     175.567 173.350  51.652  1.00  0.00           C
ATOM   1389  C2  CHO   273     176.367 174.000  55.752  1.00  0.00           C
ATOM   1390  ROH CHO   274     169.867   7.800  35.602  1.00  0.00            
ATOM   1391  R1  CHO   274     171.917   6.600  37.152  1.00  0.00            
ATOM   1392  R2  CHO   274     173.167   4.250  36.402  1.00  0.00            
ATOM   1393  R3  CHO   274     175.417   5.750  36.652  1.00  0.00            
ATOM   1394  R4  CHO   274     176.317   2.950  37.002  1.00  0.00            
ATOM   1395  R5  CHO   274     176.667   4.650  38.402  1.00  0.00            
ATOM   1396  C1  CHO   274     180.267   3.600  37.602  1.00  0.00           C
ATOM   1397  C2  CHO   274     182.667   1.500  38.402  1.00  0.00           C
ATOM   1398  ROH CHO   275      20.567 141.150  40.452  1.00  0.00            
ATOM   1399  R1  CHO   275      21.917 143.600  40.652  1.00  0.00            
ATOM   1400  R2  CHO   275      21.017 145.900  39.452  1.00  0.00            
ATOM   1401  R3  CHO   275      21.167 146.950  41.952  1.00  0.00            
ATOM   1402  R4  CHO   275      21.317 149.300  40.202  1.00  0.00            
ATOM   1403  R5  CHO   275      22.717 148.750  41.752  1.00  0.00            
ATOM   1404  C1  CHO   275      21.667 152.200  43.002  1.00  0.00           C
ATOM   1405  C2  CHO   275      23.067 156.150  43.602  1.00  0.00           C
ATOM   1406  ROH CHO   276     119.567 133.800  50.352  1.00  0.00            
ATOM   1407  R1  CHO   276     119.917 133.300  47.602  1.00  0.00            
ATOM   1408  R2  CHO   276     122.317 133.800  46.252  1.00  0.00            
ATOM   1409  R3  CHO   276     122.117 131.150  45.552  1.00  0.00            
ATOM   1410  R4  CHO   276     124.117 132.250  43.702  1.00  0.00            
ATOM   1411  R5  CHO   276     122.267 131.200  43.152  1.00  0.00            
ATOM   1412  C1  CHO   276     124.917 128.950  41.552  1.00  0.00           C
ATOM   1413  C2  CHO   276     123.617 127.250  39.652  1.00  0.00           C
ATOM   1414  ROH CHO   277      80.667  28.950  48.252  1.00  0.00            
ATOM   1415  R1  CHO   277      79.817  28.700  45.552  1.00  0.00            
ATOM   1416  R2  CHO   277      81.467  27.850  43.552  1.00  0.00            
ATOM   1417  R3  CHO   277      79.517  26.000  43.102  1.00  0.00            
ATOM   1418  R4  CHO   277      81.217  25.800  40.752  1.00  0.00            
ATOM   1419  R5  CHO   277      79.067  26.150  40.752  1.00  0.00            
ATOM   1420  C1  CHO   277      79.217  22.950  38.702  1.00  0.00           C
ATOM   1421  C2  CHO   277      80.917  24.050  34.652  1.00  0.00           C
ATOM   1422  ROH CHO   278     180.667 157.750  42.402  1.00  0.00            
ATOM   1423  R1  CHO   278     180.317 158.250  45.152  1.00  0.00            
ATOM   1424  R2  CHO   278     182.317 159.250  46.752  1.00  0.00            
ATOM   1425  R3  CHO   278     180.417 161.100  47.402  1.00  0.00            
ATOM   1426  R4  CHO   278     182.367 161.300  49.552  1.00  0.00            
ATOM   1427  R5  CHO   278     180.217 161.000  49.802  1.00  0.00            
ATOM   1428  C1  CHO   278     180.667 164.200  51.802  1.00  0.00           C
ATOM   1429  C2  CHO   278     183.667 163.100  53.652  1.00  0.00           C
ATOM   1430  ROH CHO   279     104.267 142.050  36.152  1.00  0.00            
ATOM   1431  R1  CHO   279     106.167 143.150  37.902  1.00  0.00            
ATOM   1432  R2  CHO   279     108.517 141.900  38.602  1.00  0.00            
ATOM   1433  R3  CHO   279     109.617 144.250  37.752  1.00  0.00            
ATOM   1434  R4  CHO   279     111.717 143.000  39.402  1.00  0.00            
ATOM   1435  R5  CHO   279     110.917 145.000  39.602  1.00  0.00            
ATOM   1436  C1  CHO   279     114.617 145.800  39.102  1.00  0.00           C
ATOM   1437  C2  CHO   279     117.517 143.750  37.952  1.00  0.00           C
ATOM   1438  ROH CHO   280      96.267  32.850  41.052  1.00  0.00            
ATOM   1439  R1  CHO   280      95.217  32.400  43.652  1.00  0.00            
ATOM   1440  R2  CHO   280      95.617  30.050  45.052  1.00  0.00            
ATOM   1441  R3  CHO   280      96.517  31.750  46.952  1.00  0.00            
ATOM   1442  R4  CHO   280      96.417  29.100  48.252  1.00  0.00            
ATOM   1443  R5  CHO   280      95.517  30.900  49.002  1.00  0.00            
ATOM   1444  C1  CHO   280      97.767  30.100  51.952  1.00  0.00           C
ATOM   1445  C2  CHO   280      98.567  26.650  53.452  1.00  0.00           C
ATOM   1446  ROH CHO   281     191.717 114.100  35.102  1.00  0.00            
ATOM   1447  R1  CHO   281     188.967 113.900  35.752  1.00  0.00            
ATOM   1448  R2  CHO   281     187.417 116.100  36.352  1.00  0.00            
ATOM   1449  R3  CHO   281     185.817 115.100  34.352  1.00  0.00            
ATOM   1450  R4  CHO   281     183.967 116.450  36.202  1.00  0.00            
ATOM   1451  R5  CHO   281     183.817 114.400  35.502  1.00  0.00            
ATOM   1452  C1  CHO   281     180.467 115.750  34.252  1.00  0.00           C
ATOM   1453  C2  CHO   281     178.317 118.700  33.702  1.00  0.00           C
ATOM   1454  ROH CHO   282     200.367 141.600  34.252  1.00  0.00            
ATOM   1455  R1  CHO   282     202.167 142.500  32.252  1.00  0.00            
ATOM   1456  R2  CHO   282     203.967 140.850  31.002  1.00  0.00            
ATOM   1457  R3  CHO   282     202.817 141.800  28.752  1.00  0.00            
ATOM   1458  R4  CHO   282     205.517 141.100  27.952  1.00  0.00            
ATOM   1459  R5  CHO   282     204.517 143.000  27.652  1.00  0.00            
ATOM   1460  C1  CHO   282     205.317 142.150  24.002  1.00  0.00           C
ATOM   1461  C2  CHO   282     208.167 140.900  23.352  1.00  0.00           C
ATOM   1462  ROH CHO   283      57.567 199.150  42.352  1.00  0.00            
ATOM   1463  R1  CHO   283      56.017 199.350  39.952  1.00  0.00            
ATOM   1464  R2  CHO   283      54.917 197.100  38.752  1.00  0.00            
ATOM   1465  R3  CHO   283      52.617 198.550  38.952  1.00  0.00            
ATOM   1466  R4  CHO   283      51.917 196.300  37.252  1.00  0.00            
ATOM   1467  R5  CHO   283      51.617 198.400  36.802  1.00  0.00            
ATOM   1468  C1  CHO   283      48.017 197.150  36.552  1.00  0.00           C
ATOM   1469  C2  CHO   283      45.017 196.950  38.502  1.00  0.00           C
ATOM   1470  ROH CHO   284     129.617 180.650  45.102  1.00  0.00            
ATOM   1471  R1  CHO   284     131.667 182.250  43.902  1.00  0.00            
ATOM   1472  R2  CHO   284     132.467 184.650  44.952  1.00  0.00            
ATOM   1473  R3  CHO   284     134.917 183.500  44.902  1.00  0.00            
ATOM   1474  R4  CHO   284     135.467 186.350  45.202  1.00  0.00            
ATOM   1475  R5  CHO   284     136.267 185.050  43.702  1.00  0.00            
ATOM   1476  C1  CHO   284     139.517 186.200  45.302  1.00  0.00           C
ATOM   1477  C2  CHO   284     142.717 185.700  42.902  1.00  0.00           C
ATOM   1478  ROH CHO   285      44.867 210.000  44.452  1.00  0.00            
ATOM   1479  R1  CHO   285      47.267 211.050  43.352  1.00  0.00            
ATOM   1480  R2  CHO   285      48.217 210.250  40.852  1.00  0.00            
ATOM   1481  R3  CHO   285      48.217 212.950  40.402  1.00  0.00            
ATOM   1482  R4  CHO   285      50.617 211.950  39.002  1.00  0.00            
ATOM   1483  R5  CHO   285      50.517 213.550  40.452  1.00  0.00            
ATOM   1484  C1  CHO   285      51.967 215.450  37.502  1.00  0.00           C
ATOM   1485  C2  CHO   285      50.417 216.800  33.602  1.00  0.00           C
ATOM   1486  ROH CHO   286     137.117 162.650  33.502  1.00  0.00            
ATOM   1487  R1  CHO   286     139.617 163.700  32.702  1.00  0.00            
ATOM   1488  R2  CHO   286     141.717 162.100  31.952  1.00  0.00            
ATOM   1489  R3  CHO   286     141.667 163.650  29.702  1.00  0.00            
ATOM   1490  R4  CHO   286     144.517 163.400  30.402  1.00  0.00            
ATOM   1491  R5  CHO   286     143.417 165.250  30.102  1.00  0.00            
ATOM   1492  C1  CHO   286     146.117 165.600  27.402  1.00  0.00           C
ATOM   1493  C2  CHO   286     149.567 166.350  29.802  1.00  0.00           C
ATOM   1494  ROH CHO   287     111.117  33.550  42.852  1.00  0.00            
ATOM   1495  R1  CHO   287     111.267  32.100  45.252  1.00  0.00            
ATOM   1496  R2  CHO   287     113.367  32.350  47.002  1.00  0.00            
ATOM   1497  R3  CHO   287     111.417  32.950  48.802  1.00  0.00            
ATOM   1498  R4  CHO   287     113.717  32.100  50.452  1.00  0.00            
ATOM   1499  R5  CHO   287     111.667  31.300  50.502  1.00  0.00            
ATOM   1500  C1  CHO   287     112.067  32.450  54.102  1.00  0.00           C
ATOM   1501  C2  CHO   287     109.517  29.650  56.702  1.00  0.00           C
ATOM   1502  ROH CHO   288     123.717 151.300  35.252  1.00  0.00            
ATOM   1503  R1  CHO   288     123.967 148.550  35.702  1.00  0.00            
ATOM   1504  R2  CHO   288     122.967 147.300  38.002  1.00  0.00            
ATOM   1505  R3  CHO   288     121.617 145.750  36.252  1.00  0.00            
ATOM   1506  R4  CHO   288     122.867 143.850  38.102  1.00  0.00            
ATOM   1507  R5  CHO   288     123.067 143.850  35.952  1.00  0.00            
ATOM   1508  C1  CHO   288     121.567 140.400  36.502  1.00  0.00           C
ATOM   1509  C2  CHO   288     122.567 136.500  36.302  1.00  0.00           C
ATOM   1510  ROH CHO   289      72.167  78.350  54.552  1.00  0.00            
ATOM   1511  R1  CHO   289      71.917  76.650  52.302  1.00  0.00            
ATOM   1512  R2  CHO   289      70.417  77.350  50.052  1.00  0.00            
ATOM   1513  R3  CHO   289      72.767  76.800  48.752  1.00  0.00            
ATOM   1514  R4  CHO   289      70.817  77.450  46.652  1.00  0.00            
ATOM   1515  R5  CHO   289      72.067  75.650  46.752  1.00  0.00            
ATOM   1516  C1  CHO   289      73.267  77.050  43.402  1.00  0.00           C
ATOM   1517  C2  CHO   289      73.767  75.600  39.902  1.00  0.00           C
ATOM   1518  ROH CHO   290     102.367  89.650  51.752  1.00  0.00            
ATOM   1519  R1  CHO   290     102.767  92.050  53.152  1.00  0.00            
ATOM   1520  R2  CHO   290     103.517  92.100  55.802  1.00  0.00            
ATOM   1521  R3  CHO   290     105.517  93.700  54.902  1.00  0.00            
ATOM   1522  R4  CHO   290     105.717  93.950  57.752  1.00  0.00            
ATOM   1523  R5  CHO   290     105.517  95.600  56.402  1.00  0.00            
ATOM   1524  C1  CHO   290     108.817  96.500  58.002  1.00  0.00           C
ATOM   1525  C2  CHO   290     112.917  98.400  58.552  1.00  0.00           C
ATOM   1526  ROH CHO   291     170.767  58.150  52.052  1.00  0.00            
ATOM   1527  R1  CHO   291     173.467  57.900  51.302  1.00  0.00            
ATOM   1528  R2  CHO   291     175.467  57.200  53.102  1.00  0.00            
ATOM   1529  R3  CHO   291     175.967  55.200  51.302  1.00  0.00            
ATOM   1530  R4  CHO   291     178.617  56.100  52.202  1.00  0.00            
ATOM   1531  R5  CHO   291     177.967  55.950  50.102  1.00  0.00            
ATOM   1532  C1  CHO   291     180.967  53.650  49.952  1.00  0.00           C
ATOM   1533  C2  CHO   291     182.067  51.150  48.252  1.00  0.00           C
ATOM   1534  ROH CHO   292     127.017 150.400  43.702  1.00  0.00            
ATOM   1535  R1  CHO   292     127.467 150.700  40.952  1.00  0.00            
ATOM   1536  R2  CHO   292     126.367 152.750  39.452  1.00  0.00            
ATOM   1537  R3  CHO   292     128.967 153.200  38.752  1.00  0.00            
ATOM   1538  R4  CHO   292     127.417 154.800  36.852  1.00  0.00            
ATOM   1539  R5  CHO   292     128.917 153.300  36.352  1.00  0.00            
ATOM   1540  C1  CHO   292     130.417 156.400  34.652  1.00  0.00           C
ATOM   1541  C2  CHO   292     133.567 158.750  34.202  1.00  0.00           C
ATOM   1542  ROH CHO   293       8.717 182.900  45.252  1.00  0.00            
ATOM   1543  R1  CHO   293       6.717 184.100  43.602  1.00  0.00            
ATOM   1544  R2  CHO   293       4.467 182.800  42.802  1.00  0.00            
ATOM   1545  R3  CHO   293       3.217 184.950  43.902  1.00  0.00            
ATOM   1546  R4  CHO   293       1.417 184.050  41.702  1.00  0.00            
ATOM   1547  R5  CHO   293       2.217 186.050  42.002  1.00  0.00            
ATOM   1548  C1  CHO   293      -1.483 186.850  42.102  1.00  0.00           C
ATOM   1549  C2  CHO   293      -2.883 189.850  42.702  1.00  0.00           C
ATOM   1550  ROH CHO   294     126.367  72.750  53.352  1.00  0.00            
ATOM   1551  R1  CHO   294     126.217  72.800  50.502  1.00  0.00            
ATOM   1552  R2  CHO   294     127.967  71.450  48.902  1.00  0.00            
ATOM   1553  R3  CHO   294     125.717  70.400  47.852  1.00  0.00            
ATOM   1554  R4  CHO   294     127.817  69.600  46.002  1.00  0.00            
ATOM   1555  R5  CHO   294     125.967  70.650  45.502  1.00  0.00            
ATOM   1556  C1  CHO   294     125.617  67.500  43.302  1.00  0.00           C
ATOM   1557  C2  CHO   294     125.867  64.850  40.652  1.00  0.00           C
ATOM   1558  ROH CHO   295     195.467 106.200  45.852  1.00  0.00            
ATOM   1559  R1  CHO   295     197.667 106.600  47.552  1.00  0.00            
ATOM   1560  R2  CHO   295     199.967 105.000  47.502  1.00  0.00            
ATOM   1561  R3  CHO   295     201.217 107.400  47.152  1.00  0.00            
ATOM   1562  R4  CHO   295     203.367 105.450  47.352  1.00  0.00            
ATOM   1563  R5  CHO   295     203.167 107.250  48.552  1.00  0.00            
ATOM   1564  C1  CHO   295     206.567 107.950  47.002  1.00  0.00           C
ATOM   1565  C2  CHO   295     208.817 109.800  45.552  1.00  0.00           C
ATOM   1566  ROH CHO   296     210.367  20.300  28.752  1.00  0.00            
ATOM   1567  R1  CHO   296     208.867  21.000  31.102  1.00  0.00            
ATOM   1568  R2  CHO   296     207.567  19.100  32.652  1.00  0.00            
ATOM   1569  R3  CHO   296     209.067  20.200  34.652  1.00  0.00            
ATOM   1570  R4  CHO   296     206.967  18.700  36.002  1.00  0.00            
ATOM   1571  R5  CHO   296     207.467  20.800  36.352  1.00  0.00            
ATOM   1572  C1  CHO   296     207.967  19.450  39.852  1.00  0.00           C
ATOM   1573  C2  CHO   296     204.667  20.350  40.952  1.00  0.00           C
ATOM   1574  ROH CHO   297      52.867  35.150  37.752  1.00  0.00            
ATOM   1575  R1  CHO   297      55.517  34.300  38.052  1.00  0.00            
ATOM   1576  R2  CHO   297      57.667  35.850  37.252  1.00  0.00            
ATOM   1577  R3  CHO   297      58.467  35.450  39.802  1.00  0.00            
ATOM   1578  R4  CHO   297      60.967  36.000  38.352  1.00  0.00            
ATOM   1579  R5  CHO   297      60.567  34.300  39.652  1.00  0.00            
ATOM   1580  C1  CHO   297      63.617  35.750  41.352  1.00  0.00           C
ATOM   1581  C2  CHO   297      67.167  38.250  42.352  1.00  0.00           C
ATOM   1582  ROH CHO   298      15.367  67.250  44.102  1.00  0.00            
ATOM   1583  R1  CHO   298      13.217  66.650  42.302  1.00  0.00            
ATOM   1584  R2  CHO   298      11.267  68.500  41.702  1.00  0.00            
ATOM   1585  R3  CHO   298      12.017  67.950  39.152  1.00  0.00            
ATOM   1586  R4  CHO   298       9.217  68.750  38.902  1.00  0.00            
ATOM   1587  R5  CHO   298      10.117  66.900  38.152  1.00  0.00            
ATOM   1588  C1  CHO   298       8.717  68.400  34.902  1.00  0.00           C
ATOM   1589  C2  CHO   298       8.017  69.000  31.102  1.00  0.00           C
ATOM   1590  ROH CHO   299     116.817 216.500  50.052  1.00  0.00            
ATOM   1591  R1  CHO   299     118.767 217.250  48.152  1.00  0.00            
ATOM   1592  R2  CHO   299     118.567 219.550  46.652  1.00  0.00            
ATOM   1593  R3  CHO   299     121.067 220.000  47.602  1.00  0.00            
ATOM   1594  R4  CHO   299     120.817 221.900  45.402  1.00  0.00            
ATOM   1595  R5  CHO   299     122.417 220.400  45.702  1.00  0.00            
ATOM   1596  C1  CHO   299     124.467 223.650  45.602  1.00  0.00           C
ATOM   1597  C2  CHO   299     126.817 221.450  42.752  1.00  0.00           C
ATOM   1598  ROH CHO   300     119.567 118.950  37.802  1.00  0.00            
ATOM   1599  R1  CHO   300     118.667 116.300  38.202  1.00  0.00            
ATOM   1600  R2  CHO   300     119.017 114.950  40.552  1.00  0.00            
ATOM   1601  R3  CHO   300     116.317 114.600  40.402  1.00  0.00            
ATOM   1602  R4  CHO   300     117.217 112.600  42.402  1.00  0.00            
ATOM   1603  R5  CHO   300     116.017 112.250  40.602  1.00  0.00            
ATOM   1604  C1  CHO   300     113.617 110.950  43.302  1.00  0.00           C
ATOM   1605  C2  CHO   300     113.817 109.650  46.502  1.00  0.00           C
ATOM   1606  ROH CHO   301     215.317  29.550  44.852  1.00  0.00            
ATOM   1607  R1  CHO   301     214.117  31.700  43.402  1.00  0.00            
ATOM   1608  R2  CHO   301     214.417  31.950  40.652  1.00  0.00            
ATOM   1609  R3  CHO   301     211.717  32.000  40.702  1.00  0.00            
ATOM   1610  R4  CHO   301     212.467  33.150  38.102  1.00  0.00            
ATOM   1611  R5  CHO   301     211.117  34.050  39.602  1.00  0.00            
ATOM   1612  C1  CHO   301     208.717  33.900  36.652  1.00  0.00           C
ATOM   1613  C2  CHO   301     205.967  34.850  36.552  1.00  0.00           C
ATOM   1614  ROH CHO   302     223.517 220.750  50.702  1.00  0.00            
ATOM   1615  R1  CHO   302     223.017 221.500  48.002  1.00  0.00            
ATOM   1616  R2  CHO   302     221.617 219.950  46.202  1.00  0.00            
ATOM   1617  R3  CHO   302     220.117 222.200  45.952  1.00  0.00            
ATOM   1618  R4  CHO   302     220.567 221.250  43.202  1.00  0.00            
ATOM   1619  R5  CHO   302     220.967 223.250  43.952  1.00  0.00            
ATOM   1620  C1  CHO   302     218.567 224.100  41.152  1.00  0.00           C
ATOM   1621  C2  CHO   302     217.167 222.550  38.602  1.00  0.00           C
ATOM   1622  ROH CHO   303     187.767  19.600  40.852  1.00  0.00            
ATOM   1623  R1  CHO   303     190.467  20.400  41.252  1.00  0.00            
ATOM   1624  R2  CHO   303     191.817  20.050  43.602  1.00  0.00            
ATOM   1625  R3  CHO   303     193.617  18.750  42.052  1.00  0.00            
ATOM   1626  R4  CHO   303     195.267  20.250  44.002  1.00  0.00            
ATOM   1627  R5  CHO   303     195.417  20.350  41.802  1.00  0.00            
ATOM   1628  C1  CHO   303     198.967  19.200  42.752  1.00  0.00           C
ATOM   1629  C2  CHO   303     201.617  17.500  45.352  1.00  0.00           C
ATOM   1630  ROH CHO   304      47.667   0.200  49.102  1.00  0.00            
ATOM   1631  R1  CHO   304      48.517   0.400  46.402  1.00  0.00            
ATOM   1632  R2  CHO   304      47.167   1.950  44.552  1.00  0.00            
ATOM   1633  R3  CHO   304      49.617   3.050  44.202  1.00  0.00            
ATOM   1634  R4  CHO   304      48.167   3.700  41.752  1.00  0.00            
ATOM   1635  R5  CHO   304      50.067   2.700  41.852  1.00  0.00            
ATOM   1636  C1  CHO   304      51.017   5.750  39.752  1.00  0.00           C
ATOM   1637  C2  CHO   304      50.967   4.900  36.352  1.00  0.00           C
ATOM   1638  ROH CHO   305      59.567  90.000  44.552  1.00  0.00            
ATOM   1639  R1  CHO   305      60.667  87.800  43.202  1.00  0.00            
ATOM   1640  R2  CHO   305      63.067  86.600  43.952  1.00  0.00            
ATOM   1641  R3  CHO   305      61.567  84.350  44.002  1.00  0.00            
ATOM   1642  R4  CHO   305      64.267  83.450  44.552  1.00  0.00            
ATOM   1643  R5  CHO   305      62.967  82.700  43.002  1.00  0.00            
ATOM   1644  C1  CHO   305      63.567  79.450  44.952  1.00  0.00           C
ATOM   1645  C2  CHO   305      65.767  77.150  45.302  1.00  0.00           C
ATOM   1646  ROH CHO   306     126.267 108.600  44.652  1.00  0.00            
ATOM   1647  R1  CHO   306     126.317 107.500  47.252  1.00  0.00            
ATOM   1648  R2  CHO   306     124.117 107.350  48.852  1.00  0.00            
ATOM   1649  R3  CHO   306     124.767 104.700  49.002  1.00  0.00            
ATOM   1650  R4  CHO   306     123.517 105.300  51.552  1.00  0.00            
ATOM   1651  R5  CHO   306     125.467 104.400  51.252  1.00  0.00            
ATOM   1652  C1  CHO   306     123.767 101.600  53.252  1.00  0.00           C
ATOM   1653  C2  CHO   306     122.967 101.500  56.402  1.00  0.00           C
ATOM   1654  ROH CHO   307     156.617  14.300  37.852  1.00  0.00            
ATOM   1655  R1  CHO   307     159.417  13.950  37.852  1.00  0.00            
ATOM   1656  R2  CHO   307     160.967  14.300  40.102  1.00  0.00            
ATOM   1657  R3  CHO   307     161.817  11.800  39.552  1.00  0.00            
ATOM   1658  R4  CHO   307     163.667  12.750  41.602  1.00  0.00            
ATOM   1659  R5  CHO   307     164.167  11.900  39.652  1.00  0.00            
ATOM   1660  C1  CHO   307     166.017   9.500  41.952  1.00  0.00           C
ATOM   1661  C2  CHO   307     167.417   7.600  45.602  1.00  0.00           C
ATOM   1662  ROH CHO   308     111.917 150.450  37.752  1.00  0.00            
ATOM   1663  R1  CHO   308     111.067 149.400  35.252  1.00  0.00            
ATOM   1664  R2  CHO   308     110.817 146.700  34.752  1.00  0.00            
ATOM   1665  R3  CHO   308     108.317 147.400  34.052  1.00  0.00            
ATOM   1666  R4  CHO   308     108.517 144.550  33.352  1.00  0.00            
ATOM   1667  R5  CHO   308     107.917 146.150  32.002  1.00  0.00            
ATOM   1668  C1  CHO   308     104.817 143.900  31.852  1.00  0.00           C
ATOM   1669  C2  CHO   308     101.967 141.000  31.652  1.00  0.00           C
ATOM   1670  ROH CHO   309      43.667 195.050  43.002  1.00  0.00            
ATOM   1671  R1  CHO   309      43.817 192.250  42.952  1.00  0.00            
ATOM   1672  R2  CHO   309      41.667 190.600  43.552  1.00  0.00            
ATOM   1673  R3  CHO   309      42.217 189.550  41.102  1.00  0.00            
ATOM   1674  R4  CHO   309      41.367 187.250  42.752  1.00  0.00            
ATOM   1675  R5  CHO   309      43.217 187.400  41.602  1.00  0.00            
ATOM   1676  C1  CHO   309      41.667 184.300  40.002  1.00  0.00           C
ATOM   1677  C2  CHO   309      40.267 181.200  36.952  1.00  0.00           C
ATOM   1678  ROH CHO   310     159.917 143.850  31.402  1.00  0.00            
ATOM   1679  R1  CHO   310     157.917 144.250  33.402  1.00  0.00            
ATOM   1680  R2  CHO   310     155.467 142.950  33.302  1.00  0.00            
ATOM   1681  R3  CHO   310     156.167 142.150  35.802  1.00  0.00            
ATOM   1682  R4  CHO   310     153.267 141.650  35.652  1.00  0.00            
ATOM   1683  R5  CHO   310     154.317 142.800  37.202  1.00  0.00            
ATOM   1684  C1  CHO   310     152.667 140.150  39.352  1.00  0.00           C
ATOM   1685  C2  CHO   310     149.217 141.750  38.352  1.00  0.00           C
ATOM   1686  ROH CHO   311      34.917   6.850  48.952  1.00  0.00            
ATOM   1687  R1  CHO   311      35.417   6.500  46.202  1.00  0.00            
ATOM   1688  R2  CHO   311      36.517   8.500  44.602  1.00  0.00            
ATOM   1689  R3  CHO   311      38.367   6.600  44.002  1.00  0.00            
ATOM   1690  R4  CHO   311      38.117   8.200  41.552  1.00  0.00            
ATOM   1691  R5  CHO   311      37.917   6.050  41.752  1.00  0.00            
ATOM   1692  C1  CHO   311      40.817   6.200  39.252  1.00  0.00           C
ATOM   1693  C2  CHO   311      41.017   5.550  35.202  1.00  0.00           C
ATOM   1694  ROH CHO   312      16.717   3.050  29.552  1.00  0.00            
ATOM   1695  R1  CHO   312      18.667   5.100  29.602  1.00  0.00            
ATOM   1696  R2  CHO   312      19.017   6.750  31.802  1.00  0.00            
ATOM   1697  R3  CHO   312      21.617   5.900  31.652  1.00  0.00            
ATOM   1698  R4  CHO   312      21.617   7.950  33.702  1.00  0.00            
ATOM   1699  R5  CHO   312      22.917   7.850  31.952  1.00  0.00            
ATOM   1700  C1  CHO   312      25.567   7.850  34.702  1.00  0.00           C
ATOM   1701  C2  CHO   312      28.117   6.600  37.802  1.00  0.00           C
ATOM   1702  ROH CHO   313     198.417 224.550  47.152  1.00  0.00            
ATOM   1703  R1  CHO   313     200.317 222.750  46.052  1.00  0.00            
ATOM   1704  R2  CHO   313     202.867 222.450  47.052  1.00  0.00            
ATOM   1705  R3  CHO   313     202.217 219.850  47.202  1.00  0.00            
ATOM   1706  R4  CHO   313     205.067 219.900  47.752  1.00  0.00            
ATOM   1707  R5  CHO   313     204.067 218.700  46.252  1.00  0.00            
ATOM   1708  C1  CHO   313     205.717 215.900  48.302  1.00  0.00           C
ATOM   1709  C2  CHO   313     209.767 213.650  47.652  1.00  0.00           C
ATOM   1710  ROH CHO   314       5.817  24.650  38.602  1.00  0.00            
ATOM   1711  R1  CHO   314       8.267  26.050  38.902  1.00  0.00            
ATOM   1712  R2  CHO   314       9.517  26.350  41.302  1.00  0.00            
ATOM   1713  R3  CHO   314      11.617  25.250  40.002  1.00  0.00            
ATOM   1714  R4  CHO   314      12.767  26.350  42.502  1.00  0.00            
ATOM   1715  R5  CHO   314      13.417  26.750  40.452  1.00  0.00            
ATOM   1716  C1  CHO   314      16.667  25.300  41.902  1.00  0.00           C
ATOM   1717  C2  CHO   314      19.517  24.650  41.652  1.00  0.00           C
ATOM   1718  ROH CHO   315       6.517  57.950  43.052  1.00  0.00            
ATOM   1719  R1  CHO   315       3.967  57.100  43.852  1.00  0.00            
ATOM   1720  R2  CHO   315       2.917  57.650  46.352  1.00  0.00            
ATOM   1721  R3  CHO   315       0.867  58.650  44.952  1.00  0.00            
ATOM   1722  R4  CHO   315      -0.233  58.250  47.652  1.00  0.00            
ATOM   1723  R5  CHO   315      -1.083  57.500  45.752  1.00  0.00            
ATOM   1724  C1  CHO   315      -4.033  59.550  47.052  1.00  0.00           C
ATOM   1725  C2  CHO   315      -7.283  59.250  45.652  1.00  0.00           C
ATOM   1726  ROH CHO   316      66.917 127.600  37.252  1.00  0.00            
ATOM   1727  R1  CHO   316      68.017 125.550  38.852  1.00  0.00            
ATOM   1728  R2  CHO   316      69.917 126.000  40.852  1.00  0.00            
ATOM   1729  R3  CHO   316      68.117 124.700  42.402  1.00  0.00            
ATOM   1730  R4  CHO   316      70.317 125.400  44.202  1.00  0.00            
ATOM   1731  R5  CHO   316      69.467 123.400  43.902  1.00  0.00            
ATOM   1732  C1  CHO   316      68.867 123.750  47.652  1.00  0.00           C
ATOM   1733  C2  CHO   316      68.067 122.700  51.852  1.00  0.00           C
ATOM   1734  ROH CHO   317     200.317   7.050  37.102  1.00  0.00            
ATOM   1735  R1  CHO   317     202.317   5.050  36.852  1.00  0.00            
ATOM   1736  R2  CHO   317     202.817   3.800  34.452  1.00  0.00            
ATOM   1737  R3  CHO   317     205.367   4.600  34.902  1.00  0.00            
ATOM   1738  R4  CHO   317     205.517   3.000  32.452  1.00  0.00            
ATOM   1739  R5  CHO   317     206.717   2.750  34.252  1.00  0.00            
ATOM   1740  C1  CHO   317     209.467   3.300  31.702  1.00  0.00           C
ATOM   1741  C2  CHO   317     211.817   4.000  28.602  1.00  0.00           C
ATOM   1742  ROH CHO   318     149.567 191.350  55.052  1.00  0.00            
ATOM   1743  R1  CHO   318     150.417 190.400  52.552  1.00  0.00            
ATOM   1744  R2  CHO   318     149.467 188.100  51.402  1.00  0.00            
ATOM   1745  R3  CHO   318     148.867 189.750  49.352  1.00  0.00            
ATOM   1746  R4  CHO   318     149.717 187.200  48.102  1.00  0.00            
ATOM   1747  R5  CHO   318     150.517 189.200  47.652  1.00  0.00            
ATOM   1748  C1  CHO   318     149.317 188.250  44.202  1.00  0.00           C
ATOM   1749  C2  CHO   318     149.317 185.250  41.902  1.00  0.00           C
ATOM   1750  ROH CHO   319      99.117 142.000  22.052  1.00  0.00            
ATOM   1751  R1  CHO   319      98.117 142.050  24.702  1.00  0.00            
ATOM   1752  R2  CHO   319      96.767 139.900  25.802  1.00  0.00            
ATOM   1753  R3  CHO   319      98.617 140.150  27.752  1.00  0.00            
ATOM   1754  R4  CHO   319      96.667 138.250  28.852  1.00  0.00            
ATOM   1755  R5  CHO   319      97.367 140.050  29.802  1.00  0.00            
ATOM   1756  C1  CHO   319      98.367 137.500  32.452  1.00  0.00           C
ATOM   1757  C2  CHO   319      96.617 137.450  35.352  1.00  0.00           C
ATOM   1758  ROH CHO   320      67.867  20.500  33.352  1.00  0.00            
ATOM   1759  R1  CHO   320      65.667  20.750  35.052  1.00  0.00            
ATOM   1760  R2  CHO   320      64.367  18.550  36.152  1.00  0.00            
ATOM   1761  R3  CHO   320      64.867  19.850  38.502  1.00  0.00            
ATOM   1762  R4  CHO   320      62.317  18.450  38.952  1.00  0.00            
ATOM   1763  R5  CHO   320      62.667  20.550  39.252  1.00  0.00            
ATOM   1764  C1  CHO   320      61.617  19.600  42.752  1.00  0.00           C
ATOM   1765  C2  CHO   320      57.867  20.000  42.702  1.00  0.00           C
ATOM   1766  ROH CHO   321      96.817 201.650  41.052  1.00  0.00            
ATOM   1767  R1  CHO   321      98.967 202.550  42.702  1.00  0.00            
ATOM   1768  R2  CHO   321      98.567 204.500  44.652  1.00  0.00            
ATOM   1769  R3  CHO   321      99.717 202.600  46.252  1.00  0.00            
ATOM   1770  R4  CHO   321      99.767 205.050  47.802  1.00  0.00            
ATOM   1771  R5  CHO   321     101.467 203.800  47.352  1.00  0.00            
ATOM   1772  C1  CHO   321     101.567 203.650  51.202  1.00  0.00           C
ATOM   1773  C2  CHO   321     101.217 206.800  52.502  1.00  0.00           C
ATOM   1774  ROH CHO   322     179.217  29.750  29.202  1.00  0.00            
ATOM   1775  R1  CHO   322     177.267  31.250  30.552  1.00  0.00            
ATOM   1776  R2  CHO   322     174.567  30.900  30.152  1.00  0.00            
ATOM   1777  R3  CHO   322     174.517  30.550  32.852  1.00  0.00            
ATOM   1778  R4  CHO   322     172.017  31.900  32.252  1.00  0.00            
ATOM   1779  R5  CHO   322     173.517  32.550  33.702  1.00  0.00            
ATOM   1780  C1  CHO   322     170.467  32.150  36.002  1.00  0.00           C
ATOM   1781  C2  CHO   322     168.917  34.500  35.602  1.00  0.00           C
ATOM   1782  ROH CHO   323      35.617 110.500  47.752  1.00  0.00            
ATOM   1783  R1  CHO   323      33.667 109.150  46.202  1.00  0.00            
ATOM   1784  R2  CHO   323      32.767 110.100  43.802  1.00  0.00            
ATOM   1785  R3  CHO   323      33.517 107.650  42.902  1.00  0.00            
ATOM   1786  R4  CHO   323      31.067 108.250  41.402  1.00  0.00            
ATOM   1787  R5  CHO   323      31.417 106.500  42.602  1.00  0.00            
ATOM   1788  C1  CHO   323      30.767 104.900  39.202  1.00  0.00           C
ATOM   1789  C2  CHO   323      31.117 106.350  36.602  1.00  0.00           C
ATOM   1790  ROH CHO   324     138.417 138.550  33.652  1.00  0.00            
ATOM   1791  R1  CHO   324     137.667 136.600  35.502  1.00  0.00            
ATOM   1792  R2  CHO   324     138.467 136.650  38.152  1.00  0.00            
ATOM   1793  R3  CHO   324     135.817 136.550  38.652  1.00  0.00            
ATOM   1794  R4  CHO   324     137.067 135.850  41.202  1.00  0.00            
ATOM   1795  R5  CHO   324     135.567 134.700  40.152  1.00  0.00            
ATOM   1796  C1  CHO   324     133.767 135.300  43.452  1.00  0.00           C
ATOM   1797  C2  CHO   324     134.567 134.350  47.352  1.00  0.00           C
ATOM   1798  ROH CHO   325     210.017 159.750  38.502  1.00  0.00            
ATOM   1799  R1  CHO   325     208.567 160.150  40.952  1.00  0.00            
ATOM   1800  R2  CHO   325     208.767 162.500  42.402  1.00  0.00            
ATOM   1801  R3  CHO   325     206.067 162.450  42.202  1.00  0.00            
ATOM   1802  R4  CHO   325     206.617 163.850  44.702  1.00  0.00            
ATOM   1803  R5  CHO   325     205.317 162.150  44.402  1.00  0.00            
ATOM   1804  C1  CHO   325     202.767 164.650  45.852  1.00  0.00           C
ATOM   1805  C2  CHO   325     201.217 167.200  45.802  1.00  0.00           C
ATOM   1806  ROH CHO   326       5.967 169.600  27.702  1.00  0.00            
ATOM   1807  R1  CHO   326       6.017 167.200  29.202  1.00  0.00            
ATOM   1808  R2  CHO   326       6.917 167.100  31.802  1.00  0.00            
ATOM   1809  R3  CHO   326       4.517 165.950  32.252  1.00  0.00            
ATOM   1810  R4  CHO   326       6.217 164.900  34.352  1.00  0.00            
ATOM   1811  R5  CHO   326       5.017 163.750  32.952  1.00  0.00            
ATOM   1812  C1  CHO   326       3.567 162.500  36.252  1.00  0.00           C
ATOM   1813  C2  CHO   326       1.067 160.800  38.252  1.00  0.00           C
ATOM   1814  ROH CHO   327      55.767  41.700  43.952  1.00  0.00            
ATOM   1815  R1  CHO   327      56.967  39.450  45.152  1.00  0.00            
ATOM   1816  R2  CHO   327      56.867  36.950  44.052  1.00  0.00            
ATOM   1817  R3  CHO   327      59.567  37.050  44.202  1.00  0.00            
ATOM   1818  R4  CHO   327      58.917  34.250  44.752  1.00  0.00            
ATOM   1819  R5  CHO   327      60.117  35.550  46.002  1.00  0.00            
ATOM   1820  C1  CHO   327      62.617  32.800  45.402  1.00  0.00           C
ATOM   1821  C2  CHO   327      66.417  30.950  46.902  1.00  0.00           C
ATOM   1822  ROH CHO   328     211.017  61.450  51.302  1.00  0.00            
ATOM   1823  R1  CHO   328     212.067  61.700  48.752  1.00  0.00            
ATOM   1824  R2  CHO   328     212.067  64.100  47.352  1.00  0.00            
ATOM   1825  R3  CHO   328     214.767  63.650  47.152  1.00  0.00            
ATOM   1826  R4  CHO   328     214.317  66.200  45.802  1.00  0.00            
ATOM   1827  R5  CHO   328     215.317  64.450  45.002  1.00  0.00            
ATOM   1828  C1  CHO   328     218.167  67.000  44.702  1.00  0.00           C
ATOM   1829  C2  CHO   328     218.467  70.050  43.152  1.00  0.00           C
ATOM   1830  ROH CHO   329     151.717 183.500  45.852  1.00  0.00            
ATOM   1831  R1  CHO   329     152.417 180.900  46.702  1.00  0.00            
ATOM   1832  R2  CHO   329     150.617 178.800  46.652  1.00  0.00            
ATOM   1833  R3  CHO   329     152.617 177.550  45.252  1.00  0.00            
ATOM   1834  R4  CHO   329     151.317 175.400  46.702  1.00  0.00            
ATOM   1835  R5  CHO   329     153.417 175.850  46.702  1.00  0.00            
ATOM   1836  C1  CHO   329     153.567 172.300  45.352  1.00  0.00           C
ATOM   1837  C2  CHO   329     155.117 169.400  43.352  1.00  0.00           C
ATOM   1838  ROH CHO   330     136.167 178.700  39.652  1.00  0.00            
ATOM   1839  R1  CHO   330     138.667 177.650  40.552  1.00  0.00            
ATOM   1840  R2  CHO   330     139.017 174.950  41.052  1.00  0.00            
ATOM   1841  R3  CHO   330     141.117 175.300  39.302  1.00  0.00            
ATOM   1842  R4  CHO   330     142.067 173.300  41.252  1.00  0.00            
ATOM   1843  R5  CHO   330     143.067 175.150  40.702  1.00  0.00            
ATOM   1844  C1  CHO   330     145.767 172.600  39.752  1.00  0.00           C
ATOM   1845  C2  CHO   330     146.417 171.350  43.552  1.00  0.00           C
ATOM   1846  ROH CHO   331     188.117 124.650  31.402  1.00  0.00            
ATOM   1847  R1  CHO   331     189.817 124.500  33.652  1.00  0.00            
ATOM   1848  R2  CHO   331     192.417 123.550  33.502  1.00  0.00            
ATOM   1849  R3  CHO   331     193.017 125.950  34.602  1.00  0.00            
ATOM   1850  R4  CHO   331     194.367 123.950  36.302  1.00  0.00            
ATOM   1851  R5  CHO   331     192.967 125.550  36.952  1.00  0.00            
ATOM   1852  C1  CHO   331     196.067 126.450  39.052  1.00  0.00           C
ATOM   1853  C2  CHO   331     194.967 125.050  41.952  1.00  0.00           C
ATOM   1854  ROH CHO   332     197.217 183.950  42.952  1.00  0.00            
ATOM   1855  R1  CHO   332     197.267 181.750  44.802  1.00  0.00            
ATOM   1856  R2  CHO   332     198.067 182.050  47.402  1.00  0.00            
ATOM   1857  R3  CHO   332     195.667 181.000  47.952  1.00  0.00            
ATOM   1858  R4  CHO   332     197.267 180.450  50.352  1.00  0.00            
ATOM   1859  R5  CHO   332     196.167 179.000  49.152  1.00  0.00            
ATOM   1860  C1  CHO   332     194.517 178.500  52.602  1.00  0.00           C
ATOM   1861  C2  CHO   332     195.817 176.550  56.602  1.00  0.00           C
ATOM   1862  ROH CHO   333       7.367  84.350  40.352  1.00  0.00            
ATOM   1863  R1  CHO   333      10.067  83.650  40.802  1.00  0.00            
ATOM   1864  R2  CHO   333      11.767  85.150  42.402  1.00  0.00            
ATOM   1865  R3  CHO   333      12.167  82.800  43.652  1.00  0.00            
ATOM   1866  R4  CHO   333      14.617  84.250  44.052  1.00  0.00            
ATOM   1867  R5  CHO   333      14.467  82.250  43.252  1.00  0.00            
ATOM   1868  C1  CHO   333      16.717  81.500  46.202  1.00  0.00           C
ATOM   1869  C2  CHO   333      19.717  80.900  46.502  1.00  0.00           C
ATOM   1870  ROH CHO   334     115.667 206.900  38.902  1.00  0.00            
ATOM   1871  R1  CHO   334     116.317 206.100  36.252  1.00  0.00            
ATOM   1872  R2  CHO   334     114.617 204.500  34.752  1.00  0.00            
ATOM   1873  R3  CHO   334     114.817 206.500  32.952  1.00  0.00            
ATOM   1874  R4  CHO   334     113.767 204.250  31.402  1.00  0.00            
ATOM   1875  R5  CHO   334     115.517 205.450  30.902  1.00  0.00            
ATOM   1876  C1  CHO   334     113.417 206.000  27.752  1.00  0.00           C
ATOM   1877  C2  CHO   334     112.817 208.100  24.952  1.00  0.00           C
ATOM   1878  ROH CHO   335      30.467 128.050  49.902  1.00  0.00            
ATOM   1879  R1  CHO   335      30.667 127.150  47.252  1.00  0.00            
ATOM   1880  R2  CHO   335      29.317 124.900  46.302  1.00  0.00            
ATOM   1881  R3  CHO   335      28.367 126.650  44.452  1.00  0.00            
ATOM   1882  R4  CHO   335      27.367 124.050  43.602  1.00  0.00            
ATOM   1883  R5  CHO   335      28.517 125.450  42.352  1.00  0.00            
ATOM   1884  C1  CHO   335      25.367 125.150  40.252  1.00  0.00           C
ATOM   1885  C2  CHO   335      24.717 122.900  38.102  1.00  0.00           C
ATOM   1886  ROH CHO   336     126.067  18.200  44.352  1.00  0.00            
ATOM   1887  R1  CHO   336     128.267  18.150  46.102  1.00  0.00            
ATOM   1888  R2  CHO   336     128.317  19.600  48.452  1.00  0.00            
ATOM   1889  R3  CHO   336     128.967  17.150  49.502  1.00  0.00            
ATOM   1890  R4  CHO   336     129.417  19.050  51.702  1.00  0.00            
ATOM   1891  R5  CHO   336     130.817  17.600  50.952  1.00  0.00            
ATOM   1892  C1  CHO   336     130.617  16.450  54.552  1.00  0.00           C
ATOM   1893  C2  CHO   336     133.867  15.200  54.502  1.00  0.00           C
ATOM   1894  ROH CHO   337      68.917 141.150  33.352  1.00  0.00            
ATOM   1895  R1  CHO   337      66.417 140.200  34.302  1.00  0.00            
ATOM   1896  R2  CHO   337      65.267 137.850  33.402  1.00  0.00            
ATOM   1897  R3  CHO   337      65.217 137.200  36.052  1.00  0.00            
ATOM   1898  R4  CHO   337      62.867 135.900  34.952  1.00  0.00            
ATOM   1899  R5  CHO   337      62.917 137.250  36.652  1.00  0.00            
ATOM   1900  C1  CHO   337      61.417 134.200  38.302  1.00  0.00           C
ATOM   1901  C2  CHO   337      57.517 134.800  40.852  1.00  0.00           C
ATOM   1902  ROH CHO   338     144.917  21.200  37.952  1.00  0.00            
ATOM   1903  R1  CHO   338     143.767  18.900  39.052  1.00  0.00            
ATOM   1904  R2  CHO   338     141.767  17.450  37.752  1.00  0.00            
ATOM   1905  R3  CHO   338     143.517  15.350  38.152  1.00  0.00            
ATOM   1906  R4  CHO   338     140.917  14.100  37.552  1.00  0.00            
ATOM   1907  R5  CHO   338     142.167  13.750  39.302  1.00  0.00            
ATOM   1908  C1  CHO   338     142.017  10.200  37.852  1.00  0.00           C
ATOM   1909  C2  CHO   338     141.667   7.350  40.652  1.00  0.00           C
ATOM   1910  ROH CHO   339     125.567  26.350  44.002  1.00  0.00            
ATOM   1911  R1  CHO   339     125.617  24.250  45.902  1.00  0.00            
ATOM   1912  R2  CHO   339     127.417  24.100  48.002  1.00  0.00            
ATOM   1913  R3  CHO   339     125.167  23.900  49.502  1.00  0.00            
ATOM   1914  R4  CHO   339     127.317  23.050  51.302  1.00  0.00            
ATOM   1915  R5  CHO   339     125.517  21.900  50.802  1.00  0.00            
ATOM   1916  C1  CHO   339     125.167  22.200  54.602  1.00  0.00           C
ATOM   1917  C2  CHO   339     125.667  22.350  58.352  1.00  0.00           C
ATOM   1918  ROH CHO   340      28.317   2.350  35.102  1.00  0.00            
ATOM   1919  R1  CHO   340      28.417   1.400  37.752  1.00  0.00            
ATOM   1920  R2  CHO   340      29.667   2.800  39.802  1.00  0.00            
ATOM   1921  R3  CHO   340      27.217   2.500  41.002  1.00  0.00            
ATOM   1922  R4  CHO   340      29.167   2.550  43.202  1.00  0.00            
ATOM   1923  R5  CHO   340      27.667   1.050  42.852  1.00  0.00            
ATOM   1924  C1  CHO   340      26.617   2.150  46.352  1.00  0.00           C
ATOM   1925  C2  CHO   340      23.967   0.350  48.252  1.00  0.00           C
ATOM   1926  ROH CHO   341     111.017  38.650  41.402  1.00  0.00            
ATOM   1927  R1  CHO   341     112.017  41.000  42.552  1.00  0.00            
ATOM   1928  R2  CHO   341     114.517  42.100  41.902  1.00  0.00            
ATOM   1929  R3  CHO   341     113.017  44.300  41.402  1.00  0.00            
ATOM   1930  R4  CHO   341     115.767  45.300  41.852  1.00  0.00            
ATOM   1931  R5  CHO   341     113.917  45.950  42.902  1.00  0.00            
ATOM   1932  C1  CHO   341     115.117  49.300  41.452  1.00  0.00           C
ATOM   1933  C2  CHO   341     117.567  51.850  41.602  1.00  0.00           C
ATOM   1934  ROH CHO   342      88.517 205.900  37.652  1.00  0.00            
ATOM   1935  R1  CHO   342      89.717 204.550  39.852  1.00  0.00            
ATOM   1936  R2  CHO   342      89.517 205.450  42.452  1.00  0.00            
ATOM   1937  R3  CHO   342      88.567 202.900  42.902  1.00  0.00            
ATOM   1938  R4  CHO   342      89.167 203.950  45.552  1.00  0.00            
ATOM   1939  R5  CHO   342      89.917 202.100  44.702  1.00  0.00            
ATOM   1940  C1  CHO   342      88.067 200.750  47.802  1.00  0.00           C
ATOM   1941  C2  CHO   342      89.967 202.100  50.452  1.00  0.00           C
ATOM   1942  ROH CHO   343     205.367 128.850  38.252  1.00  0.00            
ATOM   1943  R1  CHO   343     205.017 130.750  36.202  1.00  0.00            
ATOM   1944  R2  CHO   343     206.417 130.700  33.852  1.00  0.00            
ATOM   1945  R3  CHO   343     203.917 130.750  32.752  1.00  0.00            
ATOM   1946  R4  CHO   343     205.717 131.250  30.502  1.00  0.00            
ATOM   1947  R5  CHO   343     204.017 132.450  31.102  1.00  0.00            
ATOM   1948  C1  CHO   343     203.017 131.600  27.552  1.00  0.00           C
ATOM   1949  C2  CHO   343     203.917 132.350  24.202  1.00  0.00           C
ATOM   1950  ROH CHO   344     161.017 210.350  44.252  1.00  0.00            
ATOM   1951  R1  CHO   344     163.667 211.350  44.002  1.00  0.00            
ATOM   1952  R2  CHO   344     165.517 211.100  46.002  1.00  0.00            
ATOM   1953  R3  CHO   344     166.967 209.900  44.052  1.00  0.00            
ATOM   1954  R4  CHO   344     168.967 211.000  45.902  1.00  0.00            
ATOM   1955  R5  CHO   344     168.867 211.350  43.752  1.00  0.00            
ATOM   1956  C1  CHO   344     172.367 209.850  44.002  1.00  0.00           C
ATOM   1957  C2  CHO   344     175.867 211.450  43.352  1.00  0.00           C
ATOM   1958  ROH CHO   345     114.617  17.950  45.902  1.00  0.00            
ATOM   1959  R1  CHO   345     114.167  15.700  44.202  1.00  0.00            
ATOM   1960  R2  CHO   345     112.267  15.750  42.202  1.00  0.00            
ATOM   1961  R3  CHO   345     114.317  15.050  40.602  1.00  0.00            
ATOM   1962  R4  CHO   345     112.167  13.250  39.802  1.00  0.00            
ATOM   1963  R5  CHO   345     114.167  12.650  40.402  1.00  0.00            
ATOM   1964  C1  CHO   345     114.117  11.150  36.902  1.00  0.00           C
ATOM   1965  C2  CHO   345     111.467   8.800  36.152  1.00  0.00           C
ATOM   1966  ROH CHO   346     171.417 143.050  38.202  1.00  0.00            
ATOM   1967  R1  CHO   346     173.367 143.650  40.152  1.00  0.00            
ATOM   1968  R2  CHO   346     175.817 144.800  39.502  1.00  0.00            
ATOM   1969  R3  CHO   346     175.117 146.600  41.402  1.00  0.00            
ATOM   1970  R4  CHO   346     177.867 147.300  40.652  1.00  0.00            
ATOM   1971  R5  CHO   346     177.067 146.900  42.702  1.00  0.00            
ATOM   1972  C1  CHO   346     178.367 150.500  43.152  1.00  0.00           C
ATOM   1973  C2  CHO   346     177.867 153.700  45.202  1.00  0.00           C
ATOM   1974  ROH CHO   347     181.417 124.650  52.752  1.00  0.00            
ATOM   1975  R1  CHO   347     180.667 126.450  50.702  1.00  0.00            
ATOM   1976  R2  CHO   347     182.067 126.650  48.352  1.00  0.00            
ATOM   1977  R3  CHO   347     179.617 126.200  47.252  1.00  0.00            
ATOM   1978  R4  CHO   347     181.267 127.200  45.002  1.00  0.00            
ATOM   1979  R5  CHO   347     179.317 127.950  45.652  1.00  0.00            
ATOM   1980  C1  CHO   347     178.517 127.050  42.052  1.00  0.00           C
ATOM   1981  C2  CHO   347     174.967 126.800  38.452  1.00  0.00           C
ATOM   1982  ROH CHO   348     116.217  62.450  57.902  1.00  0.00            
ATOM   1983  R1  CHO   348     117.417  60.900  55.902  1.00  0.00            
ATOM   1984  R2  CHO   348     120.017  61.300  55.052  1.00  0.00            
ATOM   1985  R3  CHO   348     120.267  58.650  55.652  1.00  0.00            
ATOM   1986  R4  CHO   348     122.517  59.250  53.902  1.00  0.00            
ATOM   1987  R5  CHO   348     121.017  57.700  53.602  1.00  0.00            
ATOM   1988  C1  CHO   348     124.217  55.550  53.702  1.00  0.00           C
ATOM   1989  C2  CHO   348     124.567  55.150  50.152  1.00  0.00           C
ATOM   1990  ROH CHO   349     166.017 157.900  44.752  1.00  0.00            
ATOM   1991  R1  CHO   349     166.517 160.450  43.552  1.00  0.00            
ATOM   1992  R2  CHO   349     164.767 162.550  43.852  1.00  0.00            
ATOM   1993  R3  CHO   349     167.017 163.850  44.702  1.00  0.00            
ATOM   1994  R4  CHO   349     165.067 166.000  44.102  1.00  0.00            
ATOM   1995  R5  CHO   349     167.117 165.800  43.352  1.00  0.00            
ATOM   1996  C1  CHO   349     167.367 169.200  45.102  1.00  0.00           C
ATOM   1997  C2  CHO   349     164.467 171.150  44.302  1.00  0.00           C
ATOM   1998  ROH CHO   350     117.867 206.650  46.602  1.00  0.00            
ATOM   1999  R1  CHO   350     120.067 207.500  45.002  1.00  0.00            
ATOM   2000  R2  CHO   350     120.067 207.350  42.252  1.00  0.00            
ATOM   2001  R3  CHO   350     120.667 210.000  42.452  1.00  0.00            
ATOM   2002  R4  CHO   350     121.667 209.200  39.802  1.00  0.00            
ATOM   2003  R5  CHO   350     122.817 210.200  41.402  1.00  0.00            
ATOM   2004  C1  CHO   350     123.217 212.750  38.552  1.00  0.00           C
ATOM   2005  C2  CHO   350     125.867 213.850  35.652  1.00  0.00           C
ATOM   2006  ROH CHO   351     136.317 143.100  32.602  1.00  0.00            
ATOM   2007  R1  CHO   351     135.817 145.850  33.202  1.00  0.00            
ATOM   2008  R2  CHO   351     136.817 147.100  35.402  1.00  0.00            
ATOM   2009  R3  CHO   351     137.767 148.850  33.602  1.00  0.00            
ATOM   2010  R4  CHO   351     137.767 150.350  36.102  1.00  0.00            
ATOM   2011  R5  CHO   351     136.817 150.950  34.252  1.00  0.00            
ATOM   2012  C1  CHO   351     139.167 153.900  34.802  1.00  0.00           C
ATOM   2013  C2  CHO   351     143.617 154.650  35.602  1.00  0.00           C
ATOM   2014  ROH CHO   352     216.117  97.750  45.852  1.00  0.00            
ATOM   2015  R1  CHO   352     214.417  98.200  43.652  1.00  0.00            
ATOM   2016  R2  CHO   352     215.367  99.000  41.152  1.00  0.00            
ATOM   2017  R3  CHO   352     214.017  96.800  40.302  1.00  0.00            
ATOM   2018  R4  CHO   352     214.367  98.450  37.902  1.00  0.00            
ATOM   2019  R5  CHO   352     212.467  97.650  38.652  1.00  0.00            
ATOM   2020  C1  CHO   352     212.517  96.050  35.202  1.00  0.00           C
ATOM   2021  C2  CHO   352     212.267  96.250  31.152  1.00  0.00           C
ATOM   2022  ROH CHO   353      81.417 121.500  40.102  1.00  0.00            
ATOM   2023  R1  CHO   353      83.467 119.600  39.652  1.00  0.00            
ATOM   2024  R2  CHO   353      83.017 117.050  38.752  1.00  0.00            
ATOM   2025  R3  CHO   353      84.767 117.750  36.852  1.00  0.00            
ATOM   2026  R4  CHO   353      84.667 114.800  36.752  1.00  0.00            
ATOM   2027  R5  CHO   353      86.467 116.000  36.952  1.00  0.00            
ATOM   2028  C1  CHO   353      87.317 114.150  33.752  1.00  0.00           C
ATOM   2029  C2  CHO   353      87.767 111.400  32.052  1.00  0.00           C
ATOM   2030  ROH CHO   354      69.467  63.000  43.252  1.00  0.00            
ATOM   2031  R1  CHO   354      66.767  63.650  42.902  1.00  0.00            
ATOM   2032  R2  CHO   354      65.517  63.400  40.452  1.00  0.00            
ATOM   2033  R3  CHO   354      63.717  61.900  41.852  1.00  0.00            
ATOM   2034  R4  CHO   354      62.167  63.000  39.652  1.00  0.00            
ATOM   2035  R5  CHO   354      61.667  63.150  41.802  1.00  0.00            
ATOM   2036  C1  CHO   354      58.567  61.350  40.552  1.00  0.00           C
ATOM   2037  C2  CHO   354      56.167  61.250  39.702  1.00  0.00           C
ATOM   2038  ROH CHO   355     222.767   2.250  41.202  1.00  0.00            
ATOM   2039  R1  CHO   355     221.117   3.750  42.902  1.00  0.00            
ATOM   2040  R2  CHO   355     218.367   3.850  42.552  1.00  0.00            
ATOM   2041  R3  CHO   355     218.317   3.000  45.102  1.00  0.00            
ATOM   2042  R4  CHO   355     215.517   3.750  44.502  1.00  0.00            
ATOM   2043  R5  CHO   355     216.717   4.450  46.152  1.00  0.00            
ATOM   2044  C1  CHO   355     213.817   2.850  48.052  1.00  0.00           C
ATOM   2045  C2  CHO   355     211.167   3.750  49.902  1.00  0.00           C
ATOM   2046  ROH CHO   356     176.567 218.900  39.002  1.00  0.00            
ATOM   2047  R1  CHO   356     177.167 218.900  41.752  1.00  0.00            
ATOM   2048  R2  CHO   356     175.567 217.750  43.652  1.00  0.00            
ATOM   2049  R3  CHO   356     177.867 216.450  44.302  1.00  0.00            
ATOM   2050  R4  CHO   356     175.967 215.700  46.452  1.00  0.00            
ATOM   2051  R5  CHO   356     177.967 216.550  46.702  1.00  0.00            
ATOM   2052  C1  CHO   356     178.367 213.300  48.652  1.00  0.00           C
ATOM   2053  C2  CHO   356     177.967 212.200  52.502  1.00  0.00           C
ATOM   2054  ROH CHO   357     116.917  22.250  45.702  1.00  0.00            
ATOM   2055  R1  CHO   357     114.967  24.350  45.802  1.00  0.00            
ATOM   2056  R2  CHO   357     114.967  26.400  44.002  1.00  0.00            
ATOM   2057  R3  CHO   357     112.417  25.650  43.602  1.00  0.00            
ATOM   2058  R4  CHO   357     112.367  28.550  43.202  1.00  0.00            
ATOM   2059  R5  CHO   357     111.117  27.400  44.552  1.00  0.00            
ATOM   2060  C1  CHO   357     108.467  29.100  42.402  1.00  0.00           C
ATOM   2061  C2  CHO   357     106.217  32.050  39.452  1.00  0.00           C
ATOM   2062  ROH CHO   358      76.817 170.500  35.452  1.00  0.00            
ATOM   2063  R1  CHO   358      77.717 167.900  34.652  1.00  0.00            
ATOM   2064  R2  CHO   358      79.267 166.300  36.302  1.00  0.00            
ATOM   2065  R3  CHO   358      77.267 164.500  35.902  1.00  0.00            
ATOM   2066  R4  CHO   358      79.167 163.100  37.602  1.00  0.00            
ATOM   2067  R5  CHO   358      78.367 162.400  35.702  1.00  0.00            
ATOM   2068  C1  CHO   358      77.267 159.550  37.952  1.00  0.00           C
ATOM   2069  C2  CHO   358      76.317 156.150  38.252  1.00  0.00           C
ATOM   2070  ROH CHO   359     192.417 165.600  33.002  1.00  0.00            
ATOM   2071  R1  CHO   359     192.167 167.450  35.102  1.00  0.00            
ATOM   2072  R2  CHO   359     190.867 166.850  37.502  1.00  0.00            
ATOM   2073  R3  CHO   359     193.217 167.650  38.602  1.00  0.00            
ATOM   2074  R4  CHO   359     191.367 167.600  40.852  1.00  0.00            
ATOM   2075  R5  CHO   359     192.617 169.300  40.252  1.00  0.00            
ATOM   2076  C1  CHO   359     193.867 168.750  43.802  1.00  0.00           C
ATOM   2077  C2  CHO   359     196.417 169.900  45.652  1.00  0.00           C
ATOM   2078  ROH CHO   360       3.117  41.700  41.402  1.00  0.00            
ATOM   2079  R1  CHO   360       4.217  39.400  40.152  1.00  0.00            
ATOM   2080  R2  CHO   360       3.317  36.850  40.702  1.00  0.00            
ATOM   2081  R3  CHO   360       3.017  36.750  38.002  1.00  0.00            
ATOM   2082  R4  CHO   360       2.217  34.050  38.952  1.00  0.00            
ATOM   2083  R5  CHO   360       3.717  34.500  37.452  1.00  0.00            
ATOM   2084  C1  CHO   360       1.317  32.350  35.402  1.00  0.00           C
ATOM   2085  C2  CHO   360       1.967  28.950  34.702  1.00  0.00           C
ATOM   2086  ROH CHO   361     126.417  67.200  55.402  1.00  0.00            
ATOM   2087  R1  CHO   361     128.167  67.450  53.202  1.00  0.00            
ATOM   2088  R2  CHO   361     129.167  65.250  51.902  1.00  0.00            
ATOM   2089  R3  CHO   361     128.117  66.450  49.702  1.00  0.00            
ATOM   2090  R4  CHO   361     129.667  64.200  48.602  1.00  0.00            
ATOM   2091  R5  CHO   361     129.817  66.300  48.052  1.00  0.00            
ATOM   2092  C1  CHO   361     128.967  64.750  44.652  1.00  0.00           C
ATOM   2093  C2  CHO   361     127.317  60.900  43.252  1.00  0.00           C
ATOM   2094  ROH CHO   362      84.067 202.450  39.752  1.00  0.00            
ATOM   2095  R1  CHO   362      83.717 205.150  40.452  1.00  0.00            
ATOM   2096  R2  CHO   362      84.917 206.300  42.702  1.00  0.00            
ATOM   2097  R3  CHO   362      85.867 208.050  40.902  1.00  0.00            
ATOM   2098  R4  CHO   362      85.167 209.700  43.252  1.00  0.00            
ATOM   2099  R5  CHO   362      84.517 210.000  41.202  1.00  0.00            
ATOM   2100  C1  CHO   362      86.217 213.350  41.852  1.00  0.00           C
ATOM   2101  C2  CHO   362      84.367 215.550  44.152  1.00  0.00           C
ATOM   2102  ROH CHO   363      25.767  82.600  43.202  1.00  0.00            
ATOM   2103  R1  CHO   363      28.567  82.600  42.652  1.00  0.00            
ATOM   2104  R2  CHO   363      30.367  81.150  44.202  1.00  0.00            
ATOM   2105  R3  CHO   363      31.067  80.150  41.752  1.00  0.00            
ATOM   2106  R4  CHO   363      32.467  78.450  43.702  1.00  0.00            
ATOM   2107  R5  CHO   363      33.367  79.500  42.052  1.00  0.00            
ATOM   2108  C1  CHO   363      34.367  75.900  41.152  1.00  0.00           C
ATOM   2109  C2  CHO   363      35.967  76.050  38.602  1.00  0.00           C
ATOM   2110  ROH CHO   364      55.717 218.750  40.302  1.00  0.00            
ATOM   2111  R1  CHO   364      57.917 218.200  42.002  1.00  0.00            
ATOM   2112  R2  CHO   364      57.667 218.000  44.752  1.00  0.00            
ATOM   2113  R3  CHO   364      58.867 215.600  44.352  1.00  0.00            
ATOM   2114  R4  CHO   364      59.467 216.250  47.152  1.00  0.00            
ATOM   2115  R5  CHO   364      60.917 215.700  45.602  1.00  0.00            
ATOM   2116  C1  CHO   364      61.617 212.950  48.152  1.00  0.00           C
ATOM   2117  C2  CHO   364      61.617 211.250  50.452  1.00  0.00           C
ATOM   2118  ROH CHO   365      62.767 150.350  34.102  1.00  0.00            
ATOM   2119  R1  CHO   365      63.517 149.600  36.752  1.00  0.00            
ATOM   2120  R2  CHO   365      66.067 149.950  37.702  1.00  0.00            
ATOM   2121  R3  CHO   365      64.817 151.250  39.702  1.00  0.00            
ATOM   2122  R4  CHO   365      67.117 150.050  41.052  1.00  0.00            
ATOM   2123  R5  CHO   365      65.017 149.850  41.602  1.00  0.00            
ATOM   2124  C1  CHO   365      66.467 151.350  44.802  1.00  0.00           C
ATOM   2125  C2  CHO   365      67.167 152.850  47.002  1.00  0.00           C
ATOM   2126  ROH CHO   366     136.117 202.350  36.602  1.00  0.00            
ATOM   2127  R1  CHO   366     135.467 202.250  39.352  1.00  0.00            
ATOM   2128  R2  CHO   366     133.267 200.950  40.352  1.00  0.00            
ATOM   2129  R3  CHO   366     135.067 199.650  41.902  1.00  0.00            
ATOM   2130  R4  CHO   366     132.517 199.050  43.152  1.00  0.00            
ATOM   2131  R5  CHO   366     134.267 199.900  44.102  1.00  0.00            
ATOM   2132  C1  CHO   366     133.817 196.750  46.202  1.00  0.00           C
ATOM   2133  C2  CHO   366     135.117 198.600  49.202  1.00  0.00           C
ATOM   2134  ROH CHO   367     158.817  61.800  54.652  1.00  0.00            
ATOM   2135  R1  CHO   367     161.217  62.250  53.202  1.00  0.00            
ATOM   2136  R2  CHO   367     161.617  61.250  50.652  1.00  0.00            
ATOM   2137  R3  CHO   367     162.117  63.850  50.102  1.00  0.00            
ATOM   2138  R4  CHO   367     162.467  62.450  47.552  1.00  0.00            
ATOM   2139  R5  CHO   367     163.917  63.750  48.502  1.00  0.00            
ATOM   2140  C1  CHO   367     163.467  65.600  45.152  1.00  0.00           C
ATOM   2141  C2  CHO   367     162.017  67.250  42.102  1.00  0.00           C
ATOM   2142  ROH CHO   368     151.367 224.100  50.752  1.00  0.00            
ATOM   2143  R1  CHO   368     152.467 223.950  48.102  1.00  0.00            
ATOM   2144  R2  CHO   368     152.267 221.700  46.552  1.00  0.00            
ATOM   2145  R3  CHO   368     151.167 223.450  44.752  1.00  0.00            
ATOM   2146  R4  CHO   368     151.817 221.050  43.152  1.00  0.00            
ATOM   2147  R5  CHO   368     152.467 223.100  42.752  1.00  0.00            
ATOM   2148  C1  CHO   368     150.567 222.300  39.552  1.00  0.00           C
ATOM   2149  C2  CHO   368     149.517 223.650  36.152  1.00  0.00           C
ATOM   2150  ROH CHO   369     139.617 163.150  38.402  1.00  0.00            
ATOM   2151  R1  CHO   369     136.917 163.000  39.352  1.00  0.00            
ATOM   2152  R2  CHO   369     134.767 163.150  37.652  1.00  0.00            
ATOM   2153  R3  CHO   369     134.067 160.800  38.852  1.00  0.00            
ATOM   2154  R4  CHO   369     131.667 161.600  37.302  1.00  0.00            
ATOM   2155  R5  CHO   369     131.767 161.050  39.402  1.00  0.00            
ATOM   2156  C1  CHO   369     129.267 158.450  38.152  1.00  0.00           C
ATOM   2157  C2  CHO   369     125.817 159.650  35.902  1.00  0.00           C
ATOM   2158  ROH CHO   370     116.217  11.900  46.652  1.00  0.00            
ATOM   2159  R1  CHO   370     116.967  11.200  44.002  1.00  0.00            
ATOM   2160  R2  CHO   370     118.717   9.150  43.402  1.00  0.00            
ATOM   2161  R3  CHO   370     116.667   8.350  41.802  1.00  0.00            
ATOM   2162  R4  CHO   370     119.017   8.200  40.102  1.00  0.00            
ATOM   2163  R5  CHO   370     117.167   9.250  39.652  1.00  0.00            
ATOM   2164  C1  CHO   370     117.317   6.850  36.702  1.00  0.00           C
ATOM   2165  C2  CHO   370     118.117   8.250  33.502  1.00  0.00           C
ATOM   2166  ROH CHO   371      67.117 159.700  40.302  1.00  0.00            
ATOM   2167  R1  CHO   371      66.417 160.200  37.602  1.00  0.00            
ATOM   2168  R2  CHO   371      67.717 162.100  36.052  1.00  0.00            
ATOM   2169  R3  CHO   371      68.067 160.000  34.352  1.00  0.00            
ATOM   2170  R4  CHO   371      66.567 162.000  32.802  1.00  0.00            
ATOM   2171  R5  CHO   371      66.017 159.900  33.102  1.00  0.00            
ATOM   2172  C1  CHO   371      66.267 159.950  29.302  1.00  0.00           C
ATOM   2173  C2  CHO   371      67.817 161.700  25.352  1.00  0.00           C
ATOM   2174  ROH CHO   372       6.367 143.750  39.852  1.00  0.00            
ATOM   2175  R1  CHO   372       5.767 142.900  37.252  1.00  0.00            
ATOM   2176  R2  CHO   372       4.517 140.500  36.702  1.00  0.00            
ATOM   2177  R3  CHO   372       2.817 142.050  35.302  1.00  0.00            
ATOM   2178  R4  CHO   372       2.717 139.450  33.952  1.00  0.00            
ATOM   2179  R5  CHO   372       3.117 141.400  33.002  1.00  0.00            
ATOM   2180  C1  CHO   372       0.017 140.350  31.002  1.00  0.00           C
ATOM   2181  C2  CHO   372      -0.383 139.350  27.352  1.00  0.00           C
ATOM   2182  ROH CHO   373     166.267  17.850  38.252  1.00  0.00            
ATOM   2183  R1  CHO   373     164.117  16.300  37.252  1.00  0.00            
ATOM   2184  R2  CHO   373     163.567  16.050  34.552  1.00  0.00            
ATOM   2185  R3  CHO   373     163.717  13.400  35.152  1.00  0.00            
ATOM   2186  R4  CHO   373     162.117  13.500  32.702  1.00  0.00            
ATOM   2187  R5  CHO   373     161.567  12.500  34.502  1.00  0.00            
ATOM   2188  C1  CHO   373     161.467   9.550  32.102  1.00  0.00           C
ATOM   2189  C2  CHO   373     161.917   7.200  29.602  1.00  0.00           C
ATOM   2190  ROH CHO   374     167.167 175.550  45.552  1.00  0.00            
ATOM   2191  R1  CHO   374     169.167 177.450  44.852  1.00  0.00            
ATOM   2192  R2  CHO   374     169.817 179.600  46.402  1.00  0.00            
ATOM   2193  R3  CHO   374     172.317 178.600  46.202  1.00  0.00            
ATOM   2194  R4  CHO   374     172.717 181.450  46.902  1.00  0.00            
ATOM   2195  R5  CHO   374     173.617 180.400  45.202  1.00  0.00            
ATOM   2196  C1  CHO   374     176.767 181.550  47.052  1.00  0.00           C
ATOM   2197  C2  CHO   374     180.167 181.600  45.702  1.00  0.00           C
ATOM   2198  ROH CHO   375     116.967 178.550  42.752  1.00  0.00            
ATOM   2199  R1  CHO   375     114.417 179.400  43.552  1.00  0.00            
ATOM   2200  R2  CHO   375     113.317 181.850  42.752  1.00  0.00            
ATOM   2201  R3  CHO   375     111.267 180.250  41.902  1.00  0.00            
ATOM   2202  R4  CHO   375     110.017 182.800  42.702  1.00  0.00            
ATOM   2203  R5  CHO   375     109.467 180.750  43.402  1.00  0.00            
ATOM   2204  C1  CHO   375     106.117 181.850  41.952  1.00  0.00           C
ATOM   2205  C2  CHO   375     102.117 182.050  40.702  1.00  0.00           C
ATOM   2206  ROH CHO   376     195.267  80.200  39.202  1.00  0.00            
ATOM   2207  R1  CHO   376     195.217  82.850  40.152  1.00  0.00            
ATOM   2208  R2  CHO   376     193.617  83.600  42.252  1.00  0.00            
ATOM   2209  R3  CHO   376     195.967  84.550  43.302  1.00  0.00            
ATOM   2210  R4  CHO   376     193.867  86.050  44.702  1.00  0.00            
ATOM   2211  R5  CHO   376     195.567  86.850  43.652  1.00  0.00            
ATOM   2212  C1  CHO   376     196.217  88.300  47.102  1.00  0.00           C
ATOM   2213  C2  CHO   376     197.417  92.000  47.602  1.00  0.00           C
ATOM   2214  ROH CHO   377     180.217  99.700  28.952  1.00  0.00            
ATOM   2215  R1  CHO   377     181.117  99.050  31.552  1.00  0.00            
ATOM   2216  R2  CHO   377     183.767  98.550  32.152  1.00  0.00            
ATOM   2217  R3  CHO   377     183.417 100.450  34.052  1.00  0.00            
ATOM   2218  R4  CHO   377     185.517  98.750  35.102  1.00  0.00            
ATOM   2219  R5  CHO   377     183.667  99.300  36.102  1.00  0.00            
ATOM   2220  C1  CHO   377     186.217 100.650  38.602  1.00  0.00           C
ATOM   2221  C2  CHO   377     189.117 101.350  39.902  1.00  0.00           C
ATOM   2222  ROH CHO   378       5.217 114.200  31.702  1.00  0.00            
ATOM   2223  R1  CHO   378       5.167 111.400  32.102  1.00  0.00            
ATOM   2224  R2  CHO   378       3.617 109.700  30.602  1.00  0.00            
ATOM   2225  R3  CHO   378       5.967 108.450  30.152  1.00  0.00            
ATOM   2226  R4  CHO   378       3.967 106.350  29.952  1.00  0.00            
ATOM   2227  R5  CHO   378       5.717 106.300  31.202  1.00  0.00            
ATOM   2228  C1  CHO   378       6.367 103.200  29.102  1.00  0.00           C
ATOM   2229  C2  CHO   378       3.517 100.950  27.452  1.00  0.00           C
ATOM   2230  ROH CHO   379      43.617 177.450  39.502  1.00  0.00            
ATOM   2231  R1  CHO   379      40.867 177.100  38.902  1.00  0.00            
ATOM   2232  R2  CHO   379      39.667 174.600  38.802  1.00  0.00            
ATOM   2233  R3  CHO   379      37.967 175.700  40.602  1.00  0.00            
ATOM   2234  R4  CHO   379      36.317 173.850  39.052  1.00  0.00            
ATOM   2235  R5  CHO   379      35.917 175.950  39.402  1.00  0.00            
ATOM   2236  C1  CHO   379      32.767 174.450  40.852  1.00  0.00           C
ATOM   2237  C2  CHO   379      29.017 173.550  41.102  1.00  0.00           C
ATOM   2238  ROH CHO   380       0.767 213.800  33.302  1.00  0.00            
ATOM   2239  R1  CHO   380       2.867 212.000  32.802  1.00  0.00            
ATOM   2240  R2  CHO   380       3.517 211.100  30.252  1.00  0.00            
ATOM   2241  R3  CHO   380       6.017 212.050  30.902  1.00  0.00            
ATOM   2242  R4  CHO   380       6.467 209.450  29.652  1.00  0.00            
ATOM   2243  R5  CHO   380       7.217 210.050  31.602  1.00  0.00            
ATOM   2244  C1  CHO   380      10.517 209.300  29.902  1.00  0.00           C
ATOM   2245  C2  CHO   380      11.917 208.150  32.652  1.00  0.00           C
ATOM   2246  ROH CHO   381      74.617 210.500  37.852  1.00  0.00            
ATOM   2247  R1  CHO   381      73.767 210.350  40.552  1.00  0.00            
ATOM   2248  R2  CHO   381      71.717 211.850  41.602  1.00  0.00            
ATOM   2249  R3  CHO   381      70.767 209.450  42.352  1.00  0.00            
ATOM   2250  R4  CHO   381      69.217 211.400  43.902  1.00  0.00            
ATOM   2251  R5  CHO   381      70.317 209.700  44.702  1.00  0.00            
ATOM   2252  C1  CHO   381      66.817 208.850  46.002  1.00  0.00           C
ATOM   2253  C2  CHO   381      66.467 210.450  48.902  1.00  0.00           C
ATOM   2254  ROH CHO   382      86.867   6.800  41.552  1.00  0.00            
ATOM   2255  R1  CHO   382      87.517   4.650  43.302  1.00  0.00            
ATOM   2256  R2  CHO   382      87.217   2.000  42.552  1.00  0.00            
ATOM   2257  R3  CHO   382      89.817   1.800  43.252  1.00  0.00            
ATOM   2258  R4  CHO   382      88.667  -0.700  44.152  1.00  0.00            
ATOM   2259  R5  CHO   382      89.817   0.700  45.352  1.00  0.00            
ATOM   2260  C1  CHO   382      92.017  -2.450  45.702  1.00  0.00           C
ATOM   2261  C2  CHO   382      93.317  -6.250  44.402  1.00  0.00           C
ATOM   2262  ROH CHO   383      27.767 222.200  32.452  1.00  0.00            
ATOM   2263  R1  CHO   383      29.767 221.200  34.202  1.00  0.00            
ATOM   2264  R2  CHO   383      29.267 220.650  36.852  1.00  0.00            
ATOM   2265  R3  CHO   383      30.217 218.200  36.202  1.00  0.00            
ATOM   2266  R4  CHO   383      30.567 218.350  39.102  1.00  0.00            
ATOM   2267  R5  CHO   383      32.117 217.900  37.652  1.00  0.00            
ATOM   2268  C1  CHO   383      32.267 214.750  39.802  1.00  0.00           C
ATOM   2269  C2  CHO   383      33.467 212.700  41.302  1.00  0.00           C
ATOM   2270  ROH CHO   384      80.567  51.450  45.252  1.00  0.00            
ATOM   2271  R1  CHO   384      79.967  50.150  42.802  1.00  0.00            
ATOM   2272  R2  CHO   384      80.617  51.250  40.352  1.00  0.00            
ATOM   2273  R3  CHO   384      81.817  48.850  39.952  1.00  0.00            
ATOM   2274  R4  CHO   384      81.667  50.050  37.302  1.00  0.00            
ATOM   2275  R5  CHO   384      80.967  48.050  37.852  1.00  0.00            
ATOM   2276  C1  CHO   384      83.467  47.050  35.152  1.00  0.00           C
ATOM   2277  C2  CHO   384      80.867  47.100  32.352  1.00  0.00           C
ATOM   2278  ROH CHO   385     183.117 153.400  53.452  1.00  0.00            
ATOM   2279  R1  CHO   385     181.717 151.300  52.202  1.00  0.00            
ATOM   2280  R2  CHO   385     178.967 151.050  52.352  1.00  0.00            
ATOM   2281  R3  CHO   385     179.117 150.950  49.602  1.00  0.00            
ATOM   2282  R4  CHO   385     176.567 149.700  50.252  1.00  0.00            
ATOM   2283  R5  CHO   385     178.167 148.850  49.002  1.00  0.00            
ATOM   2284  C1  CHO   385     175.367 148.850  46.452  1.00  0.00           C
ATOM   2285  C2  CHO   385     173.217 151.200  43.252  1.00  0.00           C
ATOM   2286  ROH CHO   386     120.367 202.150  51.002  1.00  0.00            
ATOM   2287  R1  CHO   386     120.167 200.450  48.752  1.00  0.00            
ATOM   2288  R2  CHO   386     120.417 197.700  48.902  1.00  0.00            
ATOM   2289  R3  CHO   386     118.017 197.700  47.652  1.00  0.00            
ATOM   2290  R4  CHO   386     118.867 194.900  47.602  1.00  0.00            
ATOM   2291  R5  CHO   386     118.217 196.100  45.902  1.00  0.00            
ATOM   2292  C1  CHO   386     115.667 193.300  45.652  1.00  0.00           C
ATOM   2293  C2  CHO   386     114.817 193.050  42.202  1.00  0.00           C
ATOM   2294  ROH CHO   387     162.417  75.900  32.652  1.00  0.00            
ATOM   2295  R1  CHO   387     163.517  75.150  35.202  1.00  0.00            
ATOM   2296  R2  CHO   387     165.517  73.250  35.452  1.00  0.00            
ATOM   2297  R3  CHO   387     166.767  75.250  36.802  1.00  0.00            
ATOM   2298  R4  CHO   387     168.367  72.900  37.352  1.00  0.00            
ATOM   2299  R5  CHO   387     167.517  74.250  38.802  1.00  0.00            
ATOM   2300  C1  CHO   387     171.217  74.550  39.702  1.00  0.00           C
ATOM   2301  C2  CHO   387     173.767  76.650  42.852  1.00  0.00           C
ATOM   2302  ROH CHO   388      94.067 156.400  30.202  1.00  0.00            
ATOM   2303  R1  CHO   388      96.717 155.500  29.852  1.00  0.00            
ATOM   2304  R2  CHO   388      98.767 157.200  29.052  1.00  0.00            
ATOM   2305  R3  CHO   388      99.967 156.300  31.302  1.00  0.00            
ATOM   2306  R4  CHO   388     102.067 157.800  29.902  1.00  0.00            
ATOM   2307  R5  CHO   388     102.167 155.700  30.602  1.00  0.00            
ATOM   2308  C1  CHO   388     105.117 157.200  32.502  1.00  0.00           C
ATOM   2309  C2  CHO   388     108.117 157.400  29.902  1.00  0.00           C
ATOM   2310  ROH CHO   389     217.817 207.450  39.302  1.00  0.00            
ATOM   2311  R1  CHO   389     218.067 204.750  40.102  1.00  0.00            
ATOM   2312  R2  CHO   389     220.567 203.550  40.502  1.00  0.00            
ATOM   2313  R3  CHO   389     219.517 202.950  42.902  1.00  0.00            
ATOM   2314  R4  CHO   389     220.817 200.450  42.002  1.00  0.00            
ATOM   2315  R5  CHO   389     218.717 200.700  42.702  1.00  0.00            
ATOM   2316  C1  CHO   389     219.967 198.100  45.202  1.00  0.00           C
ATOM   2317  C2  CHO   389     219.917 194.050  45.952  1.00  0.00           C
ATOM   2318  ROH CHO   390     134.317  74.900  43.652  1.00  0.00            
ATOM   2319  R1  CHO   390     136.317  75.300  45.552  1.00  0.00            
ATOM   2320  R2  CHO   390     139.017  75.050  45.002  1.00  0.00            
ATOM   2321  R3  CHO   390     139.167  77.600  46.002  1.00  0.00            
ATOM   2322  R4  CHO   390     141.917  76.900  45.302  1.00  0.00            
ATOM   2323  R5  CHO   390     141.217  77.600  47.202  1.00  0.00            
ATOM   2324  C1  CHO   390     143.717  80.350  46.402  1.00  0.00           C
ATOM   2325  C2  CHO   390     144.317  82.150  51.102  1.00  0.00           C
ATOM   2326  ROH CHO   391     173.667 112.650  22.902  1.00  0.00            
ATOM   2327  R1  CHO   391     173.067 111.100  25.202  1.00  0.00            
ATOM   2328  R2  CHO   391     174.117 111.650  27.702  1.00  0.00            
ATOM   2329  R3  CHO   391     171.517 111.600  28.452  1.00  0.00            
ATOM   2330  R4  CHO   391     172.967 110.750  30.802  1.00  0.00            
ATOM   2331  R5  CHO   391     171.317 109.700  29.852  1.00  0.00            
ATOM   2332  C1  CHO   391     169.867 110.200  33.352  1.00  0.00           C
ATOM   2333  C2  CHO   391     168.917 111.400  37.252  1.00  0.00           C
ATOM   2334  ROH CHO   392     219.567   6.700  38.552  1.00  0.00            
ATOM   2335  R1  CHO   392     218.067   5.800  36.302  1.00  0.00            
ATOM   2336  R2  CHO   392     216.317   7.400  34.952  1.00  0.00            
ATOM   2337  R3  CHO   392     217.817   6.600  32.802  1.00  0.00            
ATOM   2338  R4  CHO   392     215.167   7.250  31.652  1.00  0.00            
ATOM   2339  R5  CHO   392     216.267   5.350  31.452  1.00  0.00            
ATOM   2340  C1  CHO   392     215.867   6.400  27.752  1.00  0.00           C
ATOM   2341  C2  CHO   392     215.767   3.150  25.652  1.00  0.00           C
ATOM   2342  ROH CHO   393     177.317 120.550  42.802  1.00  0.00            
ATOM   2343  R1  CHO   393     179.317 122.500  42.902  1.00  0.00            
ATOM   2344  R2  CHO   393     181.067 122.750  45.052  1.00  0.00            
ATOM   2345  R3  CHO   393     182.967 122.550  43.102  1.00  0.00            
ATOM   2346  R4  CHO   393     184.317 123.950  45.302  1.00  0.00            
ATOM   2347  R5  CHO   393     184.167 124.650  43.202  1.00  0.00            
ATOM   2348  C1  CHO   393     187.967 124.450  43.602  1.00  0.00           C
ATOM   2349  C2  CHO   393     190.617 126.750  43.102  1.00  0.00           C
ATOM   2350  ROH CHO   394      18.117 164.700  52.952  1.00  0.00            
ATOM   2351  R1  CHO   394      18.817 165.350  50.302  1.00  0.00            
ATOM   2352  R2  CHO   394      18.867 163.550  48.252  1.00  0.00            
ATOM   2353  R3  CHO   394      17.217 165.300  47.002  1.00  0.00            
ATOM   2354  R4  CHO   394      18.417 163.750  44.802  1.00  0.00            
ATOM   2355  R5  CHO   394      18.417 165.950  45.002  1.00  0.00            
ATOM   2356  C1  CHO   394      16.567 165.600  41.702  1.00  0.00           C
ATOM   2357  C2  CHO   394      16.217 163.050  38.652  1.00  0.00           C
ATOM   2358  ROH CHO   395     207.617  16.000  46.902  1.00  0.00            
ATOM   2359  R1  CHO   395     207.467  16.150  44.052  1.00  0.00            
ATOM   2360  R2  CHO   395     208.767  14.350  42.402  1.00  0.00            
ATOM   2361  R3  CHO   395     206.267  14.000  41.402  1.00  0.00            
ATOM   2362  R4  CHO   395     207.967  14.450  39.052  1.00  0.00            
ATOM   2363  R5  CHO   395     206.117  15.550  39.552  1.00  0.00            
ATOM   2364  C1  CHO   395     205.167  14.200  36.102  1.00  0.00           C
ATOM   2365  C2  CHO   395     207.117  12.700  31.802  1.00  0.00           C
ATOM   2366  ROH CHO   396      70.367 144.200  42.352  1.00  0.00            
ATOM   2367  R1  CHO   396      67.817 144.200  43.652  1.00  0.00            
ATOM   2368  R2  CHO   396      67.467 145.350  46.152  1.00  0.00            
ATOM   2369  R3  CHO   396      65.517 146.750  44.852  1.00  0.00            
ATOM   2370  R4  CHO   396      65.317 147.650  47.602  1.00  0.00            
ATOM   2371  R5  CHO   396      63.717 146.850  46.402  1.00  0.00            
ATOM   2372  C1  CHO   396      62.267 150.300  47.252  1.00  0.00           C
ATOM   2373  C2  CHO   396      62.067 154.050  47.052  1.00  0.00           C
ATOM   2374  ROH CHO   397      66.817 182.950  42.852  1.00  0.00            
ATOM   2375  R1  CHO   397      65.367 180.500  43.052  1.00  0.00            
ATOM   2376  R2  CHO   397      64.767 179.350  45.452  1.00  0.00            
ATOM   2377  R3  CHO   397      62.217 179.400  44.502  1.00  0.00            
ATOM   2378  R4  CHO   397      62.367 176.950  46.102  1.00  0.00            
ATOM   2379  R5  CHO   397      61.717 177.100  44.002  1.00  0.00            
ATOM   2380  C1  CHO   397      58.567 175.600  45.502  1.00  0.00           C
ATOM   2381  C2  CHO   397      55.817 175.450  43.502  1.00  0.00           C
ATOM   2382  ROH CHO   398     165.567 137.600  37.002  1.00  0.00            
ATOM   2383  R1  CHO   398     168.117 138.650  37.552  1.00  0.00            
ATOM   2384  R2  CHO   398     169.067 139.050  40.152  1.00  0.00            
ATOM   2385  R3  CHO   398     171.167 137.550  39.252  1.00  0.00            
ATOM   2386  R4  CHO   398     171.967 138.450  41.902  1.00  0.00            
ATOM   2387  R5  CHO   398     173.067 138.700  40.102  1.00  0.00            
ATOM   2388  C1  CHO   398     175.617 136.700  42.152  1.00  0.00           C
ATOM   2389  C2  CHO   398     178.917 135.100  43.802  1.00  0.00           C
ATOM   2390  ROH CHO   399      99.417 131.750  42.052  1.00  0.00            
ATOM   2391  R1  CHO   399     101.867 131.150  40.702  1.00  0.00            
ATOM   2392  R2  CHO   399     104.167 130.600  42.102  1.00  0.00            
ATOM   2393  R3  CHO   399     104.167 128.350  40.602  1.00  0.00            
ATOM   2394  R4  CHO   399     106.617 128.150  42.152  1.00  0.00            
ATOM   2395  R5  CHO   399     106.467 128.000  40.002  1.00  0.00            
ATOM   2396  C1  CHO   399     108.017 124.650  40.752  1.00  0.00           C
ATOM   2397  C2  CHO   399     108.467 121.150  39.652  1.00  0.00           C
ATOM   2398  ROH CHO   400     221.067 137.150  35.202  1.00  0.00            
ATOM   2399  R1  CHO   400     221.317 139.700  36.452  1.00  0.00            
ATOM   2400  R2  CHO   400     220.617 142.050  35.152  1.00  0.00            
ATOM   2401  R3  CHO   400     219.067 142.400  37.352  1.00  0.00            
ATOM   2402  R4  CHO   400     218.767 144.900  35.852  1.00  0.00            
ATOM   2403  R5  CHO   400     219.367 144.700  37.902  1.00  0.00            
ATOM   2404  C1  CHO   400     216.267 146.900  38.302  1.00  0.00           C
ATOM   2405  C2  CHO   400     217.067 149.950  36.552  1.00  0.00           C
ATOM   2406  ROH CHO   401     125.217  50.650  28.852  1.00  0.00            
ATOM   2407  R1  CHO   401     125.117  50.950  31.652  1.00  0.00            
ATOM   2408  R2  CHO   401     127.117  52.250  33.102  1.00  0.00            
ATOM   2409  R3  CHO   401     125.067  53.750  34.002  1.00  0.00            
ATOM   2410  R4  CHO   401     127.067  53.850  36.152  1.00  0.00            
ATOM   2411  R5  CHO   401     124.967  53.300  36.352  1.00  0.00            
ATOM   2412  C1  CHO   401     125.117  56.200  38.802  1.00  0.00           C
ATOM   2413  C2  CHO   401     124.417  58.850  40.452  1.00  0.00           C
ATOM   2414  ROH CHO   402     173.267 136.100  46.152  1.00  0.00            
ATOM   2415  R1  CHO   402     174.967 135.400  48.352  1.00  0.00            
ATOM   2416  R2  CHO   402     175.567 132.800  49.052  1.00  0.00            
ATOM   2417  R3  CHO   402     178.117 133.700  48.852  1.00  0.00            
ATOM   2418  R4  CHO   402     178.367 130.900  49.752  1.00  0.00            
ATOM   2419  R5  CHO   402     179.217 132.650  50.702  1.00  0.00            
ATOM   2420  C1  CHO   402     182.367 130.650  50.002  1.00  0.00           C
ATOM   2421  C2  CHO   402     185.517 129.000  52.402  1.00  0.00           C
ATOM   2422  ROH CHO   403      52.167 183.200  44.602  1.00  0.00            
ATOM   2423  R1  CHO   403      50.117 185.150  44.402  1.00  0.00            
ATOM   2424  R2  CHO   403      47.567 184.750  45.302  1.00  0.00            
ATOM   2425  R3  CHO   403      48.017 187.050  46.702  1.00  0.00            
ATOM   2426  R4  CHO   403      45.217 187.250  45.852  1.00  0.00            
ATOM   2427  R5  CHO   403      46.817 188.700  45.502  1.00  0.00            
ATOM   2428  C1  CHO   403      44.317 190.900  47.402  1.00  0.00           C
ATOM   2429  C2  CHO   403      44.017 194.600  49.202  1.00  0.00           C
ATOM   2430  ROH CHO   404     129.117 170.100  47.302  1.00  0.00            
ATOM   2431  R1  CHO   404     128.217 171.250  44.852  1.00  0.00            
ATOM   2432  R2  CHO   404     129.767 172.950  43.352  1.00  0.00            
ATOM   2433  R3  CHO   404     129.217 171.200  41.352  1.00  0.00            
ATOM   2434  R4  CHO   404     130.467 173.450  40.002  1.00  0.00            
ATOM   2435  R5  CHO   404     128.567 172.550  39.502  1.00  0.00            
ATOM   2436  C1  CHO   404     130.417 172.100  36.202  1.00  0.00           C
ATOM   2437  C2  CHO   404     133.067 170.500  33.752  1.00  0.00           C
ATOM   2438  ROH CHO   405       2.267  82.700  40.452  1.00  0.00            
ATOM   2439  R1  CHO   405       3.667  80.400  41.302  1.00  0.00            
ATOM   2440  R2  CHO   405       2.417  78.100  42.152  1.00  0.00            
ATOM   2441  R3  CHO   405       3.967  76.950  40.252  1.00  0.00            
ATOM   2442  R4  CHO   405       3.017  74.700  41.902  1.00  0.00            
ATOM   2443  R5  CHO   405       5.067  75.150  41.452  1.00  0.00            
ATOM   2444  C1  CHO   405       4.867  71.650  40.052  1.00  0.00           C
ATOM   2445  C2  CHO   405       6.617  70.400  42.502  1.00  0.00           C
ATOM   2446  ROH CHO   406      24.517 171.400  43.852  1.00  0.00            
ATOM   2447  R1  CHO   406      25.667 170.300  41.552  1.00  0.00            
ATOM   2448  R2  CHO   406      27.867 168.600  41.652  1.00  0.00            
ATOM   2449  R3  CHO   406      26.267 166.950  40.252  1.00  0.00            
ATOM   2450  R4  CHO   406      28.967 165.900  39.852  1.00  0.00            
ATOM   2451  R5  CHO   406      27.567 166.400  38.302  1.00  0.00            
ATOM   2452  C1  CHO   406      28.067 162.750  37.452  1.00  0.00           C
ATOM   2453  C2  CHO   406      30.917 164.550  35.102  1.00  0.00           C
ATOM   2454  ROH CHO   407      97.917  89.700  48.602  1.00  0.00            
ATOM   2455  R1  CHO   407      97.117  91.000  51.002  1.00  0.00            
ATOM   2456  R2  CHO   407      96.117  89.650  53.152  1.00  0.00            
ATOM   2457  R3  CHO   407      98.067  90.900  54.502  1.00  0.00            
ATOM   2458  R4  CHO   407      96.017  90.350  56.502  1.00  0.00            
ATOM   2459  R5  CHO   407      96.917  92.300  56.052  1.00  0.00            
ATOM   2460  C1  CHO   407      97.867  91.950  59.802  1.00  0.00           C
ATOM   2461  C2  CHO   407      95.267  92.200  63.252  1.00  0.00           C
ATOM   2462  ROH CHO   408     143.767  47.300  43.202  1.00  0.00            
ATOM   2463  R1  CHO   408     141.067  47.900  42.702  1.00  0.00            
ATOM   2464  R2  CHO   408     139.467  46.400  41.002  1.00  0.00            
ATOM   2465  R3  CHO   408     137.867  46.200  43.202  1.00  0.00            
ATOM   2466  R4  CHO   408     136.167  45.400  40.952  1.00  0.00            
ATOM   2467  R5  CHO   408     135.717  46.950  42.402  1.00  0.00            
ATOM   2468  C1  CHO   408     132.717  44.650  42.952  1.00  0.00           C
ATOM   2469  C2  CHO   408     129.067  44.500  42.752  1.00  0.00           C
ATOM   2470  ROH CHO   409     126.067  28.050  34.752  1.00  0.00            
ATOM   2471  R1  CHO   409     127.367  26.000  36.202  1.00  0.00            
ATOM   2472  R2  CHO   409     129.717  26.400  37.602  1.00  0.00            
ATOM   2473  R3  CHO   409     128.267  25.350  39.652  1.00  0.00            
ATOM   2474  R4  CHO   409     130.867  26.000  40.852  1.00  0.00            
ATOM   2475  R5  CHO   409     129.867  24.050  40.902  1.00  0.00            
ATOM   2476  C1  CHO   409     130.217  24.750  44.652  1.00  0.00           C
ATOM   2477  C2  CHO   409     133.217  26.950  46.552  1.00  0.00           C
ATOM   2478  ROH CHO   410     149.967 121.450  41.302  1.00  0.00            
ATOM   2479  R1  CHO   410     148.217 122.700  39.502  1.00  0.00            
ATOM   2480  R2  CHO   410     145.867 121.500  38.652  1.00  0.00            
ATOM   2481  R3  CHO   410     144.717 123.800  39.552  1.00  0.00            
ATOM   2482  R4  CHO   410     142.517 122.300  38.352  1.00  0.00            
ATOM   2483  R5  CHO   410     143.067 124.350  37.902  1.00  0.00            
ATOM   2484  C1  CHO   410     139.467 124.850  39.052  1.00  0.00           C
ATOM   2485  C2  CHO   410     136.917 125.400  37.202  1.00  0.00           C
ATOM   2486  ROH CHO   411       7.017 113.950  36.202  1.00  0.00            
ATOM   2487  R1  CHO   411       4.267 113.800  36.852  1.00  0.00            
ATOM   2488  R2  CHO   411       2.767 111.500  36.452  1.00  0.00            
ATOM   2489  R3  CHO   411       2.217 111.800  39.102  1.00  0.00            
ATOM   2490  R4  CHO   411      -0.333 110.950  37.852  1.00  0.00            
ATOM   2491  R5  CHO   411       0.017 112.750  39.102  1.00  0.00            
ATOM   2492  C1  CHO   411      -2.683 110.950  41.152  1.00  0.00           C
ATOM   2493  C2  CHO   411      -5.783 110.750  39.302  1.00  0.00           C
ATOM   2494  ROH CHO   412      40.817 139.600  36.052  1.00  0.00            
ATOM   2495  R1  CHO   412      43.117 139.500  37.702  1.00  0.00            
ATOM   2496  R2  CHO   412      45.267 141.250  37.402  1.00  0.00            
ATOM   2497  R3  CHO   412      44.817 141.800  40.002  1.00  0.00            
ATOM   2498  R4  CHO   412      47.717 141.800  39.752  1.00  0.00            
ATOM   2499  R5  CHO   412      46.567 140.650  41.152  1.00  0.00            
ATOM   2500  C1  CHO   412      48.717 142.650  43.552  1.00  0.00           C
ATOM   2501  C2  CHO   412      50.417 145.150  44.402  1.00  0.00           C
ATOM   2502  ROH CHO   413      12.617 217.700  46.702  1.00  0.00            
ATOM   2503  R1  CHO   413      13.617 216.350  44.452  1.00  0.00            
ATOM   2504  R2  CHO   413      12.667 216.750  41.902  1.00  0.00            
ATOM   2505  R3  CHO   413      15.267 217.250  41.352  1.00  0.00            
ATOM   2506  R4  CHO   413      14.167 216.050  38.902  1.00  0.00            
ATOM   2507  R5  CHO   413      15.967 215.400  40.002  1.00  0.00            
ATOM   2508  C1  CHO   413      17.517 216.100  36.602  1.00  0.00           C
ATOM   2509  C2  CHO   413      20.117 214.100  35.202  1.00  0.00           C
ATOM   2510  ROH CHO   414     116.817 139.250  34.702  1.00  0.00            
ATOM   2511  R1  CHO   414     116.567 136.450  34.902  1.00  0.00            
ATOM   2512  R2  CHO   414     117.617 135.050  37.002  1.00  0.00            
ATOM   2513  R3  CHO   414     115.117 134.100  37.202  1.00  0.00            
ATOM   2514  R4  CHO   414     116.717 132.200  38.752  1.00  0.00            
ATOM   2515  R5  CHO   414     115.367 131.700  37.152  1.00  0.00            
ATOM   2516  C1  CHO   414     113.817 129.650  39.952  1.00  0.00           C
ATOM   2517  C2  CHO   414     111.517 128.900  41.552  1.00  0.00           C
ATOM   2518  ROH CHO   415     173.317   6.850  27.802  1.00  0.00            
ATOM   2519  R1  CHO   415     174.267   8.600  29.852  1.00  0.00            
ATOM   2520  R2  CHO   415     172.567   9.750  31.702  1.00  0.00            
ATOM   2521  R3  CHO   415     174.217   8.600  33.502  1.00  0.00            
ATOM   2522  R4  CHO   415     173.517  11.150  34.752  1.00  0.00            
ATOM   2523  R5  CHO   415     175.517  10.400  34.402  1.00  0.00            
ATOM   2524  C1  CHO   415     175.667  10.850  38.152  1.00  0.00           C
ATOM   2525  C2  CHO   415     175.467   8.700  41.102  1.00  0.00           C
ATOM   2526  ROH CHO   416       1.917   7.900  41.852  1.00  0.00            
ATOM   2527  R1  CHO   416       1.217   9.950  40.002  1.00  0.00            
ATOM   2528  R2  CHO   416      -0.983  11.550  40.302  1.00  0.00            
ATOM   2529  R3  CHO   416       0.817  13.550  40.052  1.00  0.00            
ATOM   2530  R4  CHO   416      -1.583  14.600  38.752  1.00  0.00            
ATOM   2531  R5  CHO   416       0.417  14.450  37.902  1.00  0.00            
ATOM   2532  C1  CHO   416      -0.233  18.200  37.602  1.00  0.00           C
ATOM   2533  C2  CHO   416      -2.933  21.450  38.552  1.00  0.00           C
ATOM   2534  ROH CHO   417     221.267  30.200  21.552  1.00  0.00            
ATOM   2535  R1  CHO   417     218.717  29.800  22.752  1.00  0.00            
ATOM   2536  R2  CHO   417     218.417  28.600  25.252  1.00  0.00            
ATOM   2537  R3  CHO   417     217.017  30.900  25.752  1.00  0.00            
ATOM   2538  R4  CHO   417     216.667  29.200  28.152  1.00  0.00            
ATOM   2539  R5  CHO   417     215.067  30.100  26.952  1.00  0.00            
ATOM   2540  C1  CHO   417     214.317  31.650  30.352  1.00  0.00           C
ATOM   2541  C2  CHO   417     210.517  31.750  31.152  1.00  0.00           C
ATOM   2542  ROH CHO   418     115.967 111.100  54.402  1.00  0.00            
ATOM   2543  R1  CHO   418     117.217 108.850  53.252  1.00  0.00            
ATOM   2544  R2  CHO   418     116.467 107.850  50.752  1.00  0.00            
ATOM   2545  R3  CHO   418     119.117 108.150  50.202  1.00  0.00            
ATOM   2546  R4  CHO   418     117.967 107.100  47.752  1.00  0.00            
ATOM   2547  R5  CHO   418     119.667 106.250  48.852  1.00  0.00            
ATOM   2548  C1  CHO   418     121.317 106.900  45.452  1.00  0.00           C
ATOM   2549  C2  CHO   418     124.617 104.600  43.052  1.00  0.00           C
ATOM   2550  ROH CHO   419      63.017   8.300  29.952  1.00  0.00            
ATOM   2551  R1  CHO   419      63.917  10.400  31.602  1.00  0.00            
ATOM   2552  R2  CHO   419      62.167  12.100  32.902  1.00  0.00            
ATOM   2553  R3  CHO   419      63.517  11.350  35.102  1.00  0.00            
ATOM   2554  R4  CHO   419      62.267  13.900  35.852  1.00  0.00            
ATOM   2555  R5  CHO   419      64.367  13.400  36.002  1.00  0.00            
ATOM   2556  C1  CHO   419      63.667  14.200  39.652  1.00  0.00           C
ATOM   2557  C2  CHO   419      61.817  14.750  43.852  1.00  0.00           C
ATOM   2558  ROH CHO   420     127.167  13.250  44.752  1.00  0.00            
ATOM   2559  R1  CHO   420     128.017  13.500  47.402  1.00  0.00            
ATOM   2560  R2  CHO   420     126.317  13.500  49.552  1.00  0.00            
ATOM   2561  R3  CHO   420     127.917  11.450  50.452  1.00  0.00            
ATOM   2562  R4  CHO   420     127.567  13.200  52.752  1.00  0.00            
ATOM   2563  R5  CHO   420     129.467  12.500  51.902  1.00  0.00            
ATOM   2564  C1  CHO   420     129.817  11.100  55.402  1.00  0.00           C
ATOM   2565  C2  CHO   420     133.017   8.700  57.052  1.00  0.00           C
ATOM   2566  ROH CHO   421     159.917  31.550  37.302  1.00  0.00            
ATOM   2567  R1  CHO   421     160.267  29.000  36.152  1.00  0.00            
ATOM   2568  R2  CHO   421     160.117  26.700  37.602  1.00  0.00            
ATOM   2569  R3  CHO   421     158.267  26.000  35.752  1.00  0.00            
ATOM   2570  R4  CHO   421     158.617  23.600  37.352  1.00  0.00            
ATOM   2571  R5  CHO   421     158.767  23.750  35.202  1.00  0.00            
ATOM   2572  C1  CHO   421     156.017  21.150  35.452  1.00  0.00           C
ATOM   2573  C2  CHO   421     155.067  19.350  36.602  1.00  0.00           C
ATOM   2574  ROH CHO   422     168.767  16.550  25.402  1.00  0.00            
ATOM   2575  R1  CHO   422     169.717  17.850  27.752  1.00  0.00            
ATOM   2576  R2  CHO   422     172.117  19.150  27.852  1.00  0.00            
ATOM   2577  R3  CHO   422     170.617  21.250  28.752  1.00  0.00            
ATOM   2578  R4  CHO   422     172.917  21.200  30.552  1.00  0.00            
ATOM   2579  R5  CHO   422     170.817  21.150  31.102  1.00  0.00            
ATOM   2580  C1  CHO   422     171.917  24.300  32.952  1.00  0.00           C
ATOM   2581  C2  CHO   422     171.067  24.400  35.852  1.00  0.00           C
ATOM   2582  ROH CHO   423     206.267 207.100  45.552  1.00  0.00            
ATOM   2583  R1  CHO   423     204.067 207.150  43.752  1.00  0.00            
ATOM   2584  R2  CHO   423     203.917 208.950  41.652  1.00  0.00            
ATOM   2585  R3  CHO   423     203.567 206.700  40.202  1.00  0.00            
ATOM   2586  R4  CHO   423     201.917 208.700  38.852  1.00  0.00            
ATOM   2587  R5  CHO   423     201.267 206.750  39.552  1.00  0.00            
ATOM   2588  C1  CHO   423     200.417 206.450  35.802  1.00  0.00           C
ATOM   2589  C2  CHO   423     199.767 204.600  32.402  1.00  0.00           C
ATOM   2590  ROH CHO   424      13.967 190.200  47.852  1.00  0.00            
ATOM   2591  R1  CHO   424      15.267 190.800  45.402  1.00  0.00            
ATOM   2592  R2  CHO   424      17.067 189.100  44.252  1.00  0.00            
ATOM   2593  R3  CHO   424      15.467 189.350  42.102  1.00  0.00            
ATOM   2594  R4  CHO   424      17.117 187.050  41.452  1.00  0.00            
ATOM   2595  R5  CHO   424      16.817 188.800  40.202  1.00  0.00            
ATOM   2596  C1  CHO   424      15.617 186.100  37.802  1.00  0.00           C
ATOM   2597  C2  CHO   424      14.417 184.700  34.952  1.00  0.00           C
ATOM   2598  ROH CHO   425      85.717  75.050  58.552  1.00  0.00            
ATOM   2599  R1  CHO   425      84.767  72.700  57.352  1.00  0.00            
ATOM   2600  R2  CHO   425      82.067  72.050  57.302  1.00  0.00            
ATOM   2601  R3  CHO   425      82.517  71.850  54.652  1.00  0.00            
ATOM   2602  R4  CHO   425      79.967  70.500  55.052  1.00  0.00            
ATOM   2603  R5  CHO   425      81.717  69.650  54.102  1.00  0.00            
ATOM   2604  C1  CHO   425      79.117  69.350  51.302  1.00  0.00           C
ATOM   2605  C2  CHO   425      75.017  68.600  51.102  1.00  0.00           C
ATOM   2606  ROH CHO   426      32.067  63.700  42.202  1.00  0.00            
ATOM   2607  R1  CHO   426      29.317  63.100  42.252  1.00  0.00            
ATOM   2608  R2  CHO   426      27.417  64.750  43.402  1.00  0.00            
ATOM   2609  R3  CHO   426      26.217  64.600  40.952  1.00  0.00            
ATOM   2610  R4  CHO   426      24.017  64.850  42.852  1.00  0.00            
ATOM   2611  R5  CHO   426      24.267  63.300  41.352  1.00  0.00            
ATOM   2612  C1  CHO   426      20.917  64.750  40.202  1.00  0.00           C
ATOM   2613  C2  CHO   426      17.267  63.100  41.752  1.00  0.00           C
ATOM   2614  ROH CHO   427     226.517  86.800  43.152  1.00  0.00            
ATOM   2615  R1  CHO   427     223.667  87.050  43.102  1.00  0.00            
ATOM   2616  R2  CHO   427     222.067  86.100  45.152  1.00  0.00            
ATOM   2617  R3  CHO   427     221.117  88.650  45.102  1.00  0.00            
ATOM   2618  R4  CHO   427     218.917  87.050  46.202  1.00  0.00            
ATOM   2619  R5  CHO   427     218.817  88.400  44.502  1.00  0.00            
ATOM   2620  C1  CHO   427     216.217  89.950  46.852  1.00  0.00           C
ATOM   2621  C2  CHO   427     212.867  89.700  48.352  1.00  0.00           C
ATOM   2622  ROH CHO   428     214.017  10.750  44.302  1.00  0.00            
ATOM   2623  R1  CHO   428     213.617   7.950  44.552  1.00  0.00            
ATOM   2624  R2  CHO   428     211.367   6.850  45.702  1.00  0.00            
ATOM   2625  R3  CHO   428     211.167   5.500  43.352  1.00  0.00            
ATOM   2626  R4  CHO   428     209.367   4.050  45.152  1.00  0.00            
ATOM   2627  R5  CHO   428     211.017   3.200  43.952  1.00  0.00            
ATOM   2628  C1  CHO   428     208.017   1.200  42.602  1.00  0.00           C
ATOM   2629  C2  CHO   428     207.567  -2.200  44.152  1.00  0.00           C
ATOM   2630  ROH CHO   429     116.467 100.000  47.252  1.00  0.00            
ATOM   2631  R1  CHO   429     116.617  97.150  47.402  1.00  0.00            
ATOM   2632  R2  CHO   429     119.067  95.850  47.602  1.00  0.00            
ATOM   2633  R3  CHO   429     117.867  94.750  49.802  1.00  0.00            
ATOM   2634  R4  CHO   429     119.717  92.650  48.802  1.00  0.00            
ATOM   2635  R5  CHO   429     117.617  92.400  49.202  1.00  0.00            
ATOM   2636  C1  CHO   429     119.017  89.750  51.552  1.00  0.00           C
ATOM   2637  C2  CHO   429     120.767  88.250  55.052  1.00  0.00           C
ATOM   2638  ROH CHO   430     153.717 147.200  32.952  1.00  0.00            
ATOM   2639  R1  CHO   430     155.717 147.750  34.852  1.00  0.00            
ATOM   2640  R2  CHO   430     158.167 148.850  34.252  1.00  0.00            
ATOM   2641  R3  CHO   430     157.417 150.700  36.152  1.00  0.00            
ATOM   2642  R4  CHO   430     160.217 151.350  35.452  1.00  0.00            
ATOM   2643  R5  CHO   430     159.417 150.950  37.452  1.00  0.00            
ATOM   2644  C1  CHO   430     160.767 154.500  37.952  1.00  0.00           C
ATOM   2645  C2  CHO   430     162.467 156.850  36.452  1.00  0.00           C
ATOM   2646  ROH CHO   431     211.067  57.100  38.652  1.00  0.00            
ATOM   2647  R1  CHO   431     208.267  57.600  38.952  1.00  0.00            
ATOM   2648  R2  CHO   431     206.467  57.050  36.952  1.00  0.00            
ATOM   2649  R3  CHO   431     205.217  55.600  38.852  1.00  0.00            
ATOM   2650  R4  CHO   431     203.267  55.750  36.702  1.00  0.00            
ATOM   2651  R5  CHO   431     202.917  56.300  38.752  1.00  0.00            
ATOM   2652  C1  CHO   431     200.217  53.600  38.402  1.00  0.00           C
ATOM   2653  C2  CHO   431     197.367  52.450  39.902  1.00  0.00           C
ATOM   2654  ROH CHO   432     128.867  53.250  40.602  1.00  0.00            
ATOM   2655  R1  CHO   432     129.817  55.500  39.202  1.00  0.00            
ATOM   2656  R2  CHO   432     129.717  58.050  40.152  1.00  0.00            
ATOM   2657  R3  CHO   432     132.367  58.050  39.652  1.00  0.00            
ATOM   2658  R4  CHO   432     131.667  60.900  39.802  1.00  0.00            
ATOM   2659  R5  CHO   432     132.717  59.900  38.202  1.00  0.00            
ATOM   2660  C1  CHO   432     135.317  62.500  39.152  1.00  0.00           C
ATOM   2661  C2  CHO   432     135.567  66.000  38.552  1.00  0.00           C
ATOM   2662  ROH CHO   433     115.117 125.650  45.502  1.00  0.00            
ATOM   2663  R1  CHO   433     115.217 128.400  46.202  1.00  0.00            
ATOM   2664  R2  CHO   433     117.217 130.100  45.352  1.00  0.00            
ATOM   2665  R3  CHO   433     115.117 131.550  44.452  1.00  0.00            
ATOM   2666  R4  CHO   433     117.467 132.800  43.252  1.00  0.00            
ATOM   2667  R5  CHO   433     115.917 133.800  44.452  1.00  0.00            
ATOM   2668  C1  CHO   433     115.667 135.800  41.202  1.00  0.00           C
ATOM   2669  C2  CHO   433     113.917 139.100  38.702  1.00  0.00           C
ATOM   2670  ROH CHO   434      74.967 126.650  33.202  1.00  0.00            
ATOM   2671  R1  CHO   434      77.767 127.150  33.252  1.00  0.00            
ATOM   2672  R2  CHO   434      79.267 126.850  35.602  1.00  0.00            
ATOM   2673  R3  CHO   434      80.767 125.200  34.052  1.00  0.00            
ATOM   2674  R4  CHO   434      82.017 125.050  36.652  1.00  0.00            
ATOM   2675  R5  CHO   434      82.967 125.550  34.802  1.00  0.00            
ATOM   2676  C1  CHO   434      85.017 122.450  35.852  1.00  0.00           C
ATOM   2677  C2  CHO   434      89.067 120.500  36.452  1.00  0.00           C
ATOM   2678  ROH CHO   435      75.817  96.400  40.902  1.00  0.00            
ATOM   2679  R1  CHO   435      73.867  96.300  42.952  1.00  0.00            
ATOM   2680  R2  CHO   435      72.067  98.350  43.402  1.00  0.00            
ATOM   2681  R3  CHO   435      70.217  96.350  43.152  1.00  0.00            
ATOM   2682  R4  CHO   435      68.767  98.500  44.502  1.00  0.00            
ATOM   2683  R5  CHO   435      68.967  96.450  45.152  1.00  0.00            
ATOM   2684  C1  CHO   435      65.167  96.750  44.852  1.00  0.00           C
ATOM   2685  C2  CHO   435      62.967  95.900  46.652  1.00  0.00           C
ATOM   2686  ROH CHO   436     110.167 217.400  38.852  1.00  0.00            
ATOM   2687  R1  CHO   436     110.717 218.400  36.302  1.00  0.00            
ATOM   2688  R2  CHO   436     112.467 220.500  35.902  1.00  0.00            
ATOM   2689  R3  CHO   436     113.667 218.750  34.152  1.00  0.00            
ATOM   2690  R4  CHO   436     114.067 221.400  32.952  1.00  0.00            
ATOM   2691  R5  CHO   436     113.217 219.650  32.002  1.00  0.00            
ATOM   2692  C1  CHO   436     116.117 220.250  29.652  1.00  0.00           C
ATOM   2693  C2  CHO   436     117.917 222.600  27.852  1.00  0.00           C
ATOM   2694  ROH CHO   437      85.667  21.200  48.352  1.00  0.00            
ATOM   2695  R1  CHO   437      84.017  20.950  46.102  1.00  0.00            
ATOM   2696  R2  CHO   437      81.617  19.600  46.152  1.00  0.00            
ATOM   2697  R3  CHO   437      80.667  21.950  45.152  1.00  0.00            
ATOM   2698  R4  CHO   437      78.417  20.100  44.902  1.00  0.00            
ATOM   2699  R5  CHO   437      79.267  21.300  43.302  1.00  0.00            
ATOM   2700  C1  CHO   437      75.667  22.550  43.202  1.00  0.00           C
ATOM   2701  C2  CHO   437      73.917  24.050  39.752  1.00  0.00           C
ATOM   2702  ROH CHO   438     160.617  47.000  30.902  1.00  0.00            
ATOM   2703  R1  CHO   438     161.817  45.900  33.202  1.00  0.00            
ATOM   2704  R2  CHO   438     163.067  47.400  35.152  1.00  0.00            
ATOM   2705  R3  CHO   438     161.367  46.100  36.802  1.00  0.00            
ATOM   2706  R4  CHO   438     163.567  46.900  38.552  1.00  0.00            
ATOM   2707  R5  CHO   438     162.817  44.900  38.302  1.00  0.00            
ATOM   2708  C1  CHO   438     162.267  45.400  42.052  1.00  0.00           C
ATOM   2709  C2  CHO   438     160.117  48.000  45.652  1.00  0.00           C
ATOM   2710  ROH CHO   439     160.567 226.150  49.952  1.00  0.00            
ATOM   2711  R1  CHO   439     159.267 223.800  49.052  1.00  0.00            
ATOM   2712  R2  CHO   439     157.367 223.800  47.052  1.00  0.00            
ATOM   2713  R3  CHO   439     159.017 221.950  45.952  1.00  0.00            
ATOM   2714  R4  CHO   439     156.367 221.200  45.052  1.00  0.00            
ATOM   2715  R5  CHO   439     157.817 219.900  46.052  1.00  0.00            
ATOM   2716  C1  CHO   439     157.317 217.950  42.802  1.00  0.00           C
ATOM   2717  C2  CHO   439     156.767 217.000  39.002  1.00  0.00           C
ATOM   2718  ROH CHO   440     196.217 172.850  41.402  1.00  0.00            
ATOM   2719  R1  CHO   440     199.017 172.750  41.102  1.00  0.00            
ATOM   2720  R2  CHO   440     200.767 172.800  43.252  1.00  0.00            
ATOM   2721  R3  CHO   440     201.667 170.500  42.152  1.00  0.00            
ATOM   2722  R4  CHO   440     203.817 171.400  43.952  1.00  0.00            
ATOM   2723  R5  CHO   440     204.017 170.900  41.852  1.00  0.00            
ATOM   2724  C1  CHO   440     206.517 168.450  43.302  1.00  0.00           C
ATOM   2725  C2  CHO   440     209.117 167.100  40.952  1.00  0.00           C
ATOM   2726  ROH CHO   441     121.917  86.700  35.252  1.00  0.00            
ATOM   2727  R1  CHO   441     124.117  85.100  36.152  1.00  0.00            
ATOM   2728  R2  CHO   441     125.667  85.800  38.302  1.00  0.00            
ATOM   2729  R3  CHO   441     125.017  83.300  39.152  1.00  0.00            
ATOM   2730  R4  CHO   441     127.367  84.050  40.752  1.00  0.00            
ATOM   2731  R5  CHO   441     127.067  82.200  39.552  1.00  0.00            
ATOM   2732  C1  CHO   441     127.667  80.650  43.002  1.00  0.00           C
ATOM   2733  C2  CHO   441     130.767  79.400  42.152  1.00  0.00           C
ATOM   2734  ROH CHO   442     107.867 177.900  39.452  1.00  0.00            
ATOM   2735  R1  CHO   442     105.217 177.700  38.552  1.00  0.00            
ATOM   2736  R2  CHO   442     104.167 175.350  37.552  1.00  0.00            
ATOM   2737  R3  CHO   442     102.267 175.800  39.452  1.00  0.00            
ATOM   2738  R4  CHO   442     100.917 174.150  37.402  1.00  0.00            
ATOM   2739  R5  CHO   442     100.217 176.050  38.202  1.00  0.00            
ATOM   2740  C1  CHO   442      97.217 173.900  39.102  1.00  0.00           C
ATOM   2741  C2  CHO   442      94.117 173.050  36.402  1.00  0.00           C
ATOM   2742  ROH CHO   443     101.867  98.800  48.152  1.00  0.00            
ATOM   2743  R1  CHO   443     102.767  97.200  46.002  1.00  0.00            
ATOM   2744  R2  CHO   443     101.017  95.950  44.302  1.00  0.00            
ATOM   2745  R3  CHO   443     102.467  97.250  42.402  1.00  0.00            
ATOM   2746  R4  CHO   443     100.617  95.550  40.852  1.00  0.00            
ATOM   2747  R5  CHO   443     102.767  95.600  40.652  1.00  0.00            
ATOM   2748  C1  CHO   443     101.717  96.550  37.102  1.00  0.00           C
ATOM   2749  C2  CHO   443     101.267  97.750  33.852  1.00  0.00           C
ATOM   2750  ROH CHO   444     219.317 184.100  45.552  1.00  0.00            
ATOM   2751  R1  CHO   444     218.617 182.650  43.252  1.00  0.00            
ATOM   2752  R2  CHO   444     220.367 180.850  42.052  1.00  0.00            
ATOM   2753  R3  CHO   444     218.217 179.150  42.302  1.00  0.00            
ATOM   2754  R4  CHO   444     219.967 177.900  40.352  1.00  0.00            
ATOM   2755  R5  CHO   444     217.817 178.350  40.102  1.00  0.00            
ATOM   2756  C1  CHO   444     217.717 174.550  39.602  1.00  0.00           C
ATOM   2757  C2  CHO   444     217.367 172.450  36.952  1.00  0.00           C
ATOM   2758  ROH CHO   445     129.967  72.950  42.602  1.00  0.00            
ATOM   2759  R1  CHO   445     128.717  74.100  44.902  1.00  0.00            
ATOM   2760  R2  CHO   445     127.417  76.500  44.802  1.00  0.00            
ATOM   2761  R3  CHO   445     125.317  75.050  45.802  1.00  0.00            
ATOM   2762  R4  CHO   445     124.467  77.850  46.052  1.00  0.00            
ATOM   2763  R5  CHO   445     124.517  76.400  47.652  1.00  0.00            
ATOM   2764  C1  CHO   445     120.817  77.300  47.702  1.00  0.00           C
ATOM   2765  C2  CHO   445     118.617  79.450  46.702  1.00  0.00           C
ATOM   2766  ROH CHO   446     149.417  80.650  37.302  1.00  0.00            
ATOM   2767  R1  CHO   446     151.617  80.950  39.052  1.00  0.00            
ATOM   2768  R2  CHO   446     151.267  81.100  41.802  1.00  0.00            
ATOM   2769  R3  CHO   446     153.017  79.000  41.802  1.00  0.00            
ATOM   2770  R4  CHO   446     152.917  79.950  44.602  1.00  0.00            
ATOM   2771  R5  CHO   446     154.717  79.700  43.402  1.00  0.00            
ATOM   2772  C1  CHO   446     155.467  77.300  46.302  1.00  0.00           C
ATOM   2773  C2  CHO   446     157.467  76.750  49.952  1.00  0.00           C
ATOM   2774  ROH CHO   447      32.667 125.100  39.402  1.00  0.00            
ATOM   2775  R1  CHO   447      33.867 122.500  39.352  1.00  0.00            
ATOM   2776  R2  CHO   447      34.517 121.200  37.052  1.00  0.00            
ATOM   2777  R3  CHO   447      36.967 121.050  38.202  1.00  0.00            
ATOM   2778  R4  CHO   447      37.267 119.550  35.652  1.00  0.00            
ATOM   2779  R5  CHO   447      37.717 118.850  37.652  1.00  0.00            
ATOM   2780  C1  CHO   447      41.117 118.450  35.952  1.00  0.00           C
ATOM   2781  C2  CHO   447      45.317 117.150  37.402  1.00  0.00           C
ATOM   2782  ROH CHO   448     152.017  92.300  30.902  1.00  0.00            
ATOM   2783  R1  CHO   448     151.417  91.550  33.552  1.00  0.00            
ATOM   2784  R2  CHO   448     152.217  89.150  34.652  1.00  0.00            
ATOM   2785  R3  CHO   448     153.267  90.750  36.552  1.00  0.00            
ATOM   2786  R4  CHO   448     152.067  88.500  38.052  1.00  0.00            
ATOM   2787  R5  CHO   448     151.667  90.600  38.352  1.00  0.00            
ATOM   2788  C1  CHO   448     153.017  89.650  41.802  1.00  0.00           C
ATOM   2789  C2  CHO   448     156.067  89.600  44.552  1.00  0.00           C
ATOM   2790  ROH CHO   449     162.467 154.900  26.552  1.00  0.00            
ATOM   2791  R1  CHO   449     164.767 153.250  26.502  1.00  0.00            
ATOM   2792  R2  CHO   449     166.617 153.150  28.552  1.00  0.00            
ATOM   2793  R3  CHO   449     166.117 150.500  28.452  1.00  0.00            
ATOM   2794  R4  CHO   449     168.967 150.700  29.002  1.00  0.00            
ATOM   2795  R5  CHO   449     168.017 149.550  27.352  1.00  0.00            
ATOM   2796  C1  CHO   449     169.867 146.750  29.152  1.00  0.00           C
ATOM   2797  C2  CHO   449     172.967 143.700  28.402  1.00  0.00           C
ATOM   2798  ROH CHO   450      84.517  72.000  34.752  1.00  0.00            
ATOM   2799  R1  CHO   450      84.167  72.450  37.552  1.00  0.00            
ATOM   2800  R2  CHO   450      86.117  71.750  39.402  1.00  0.00            
ATOM   2801  R3  CHO   450      85.867  74.350  40.152  1.00  0.00            
ATOM   2802  R4  CHO   450      86.117  72.850  42.652  1.00  0.00            
ATOM   2803  R5  CHO   450      84.517  74.250  42.152  1.00  0.00            
ATOM   2804  C1  CHO   450      85.917  75.950  45.302  1.00  0.00           C
ATOM   2805  C2  CHO   450      89.617  76.100  47.202  1.00  0.00           C
ATOM   2806  ROH CHO   451      72.167 187.600  29.052  1.00  0.00            
ATOM   2807  R1  CHO   451      71.567 190.050  30.352  1.00  0.00            
ATOM   2808  R2  CHO   451      73.167 191.050  32.352  1.00  0.00            
ATOM   2809  R3  CHO   451      73.217 193.250  30.802  1.00  0.00            
ATOM   2810  R4  CHO   451      73.717 194.300  33.452  1.00  0.00            
ATOM   2811  R5  CHO   451      72.167 194.950  32.102  1.00  0.00            
ATOM   2812  C1  CHO   451      74.067 198.250  32.602  1.00  0.00           C
ATOM   2813  C2  CHO   451      74.617 201.150  36.002  1.00  0.00           C
ATOM   2814  ROH CHO   452       9.917 153.800  38.402  1.00  0.00            
ATOM   2815  R1  CHO   452      12.367 152.350  38.102  1.00  0.00            
ATOM   2816  R2  CHO   452      13.317 150.650  40.052  1.00  0.00            
ATOM   2817  R3  CHO   452      13.367 148.850  38.002  1.00  0.00            
ATOM   2818  R4  CHO   452      15.267 147.800  39.952  1.00  0.00            
ATOM   2819  R5  CHO   452      15.667 148.200  37.852  1.00  0.00            
ATOM   2820  C1  CHO   452      16.467 144.450  37.952  1.00  0.00           C
ATOM   2821  C2  CHO   452      19.067 142.650  36.052  1.00  0.00           C
ATOM   2822  ROH CHO   453      27.567 182.550  42.902  1.00  0.00            
ATOM   2823  R1  CHO   453      25.317 182.650  41.152  1.00  0.00            
ATOM   2824  R2  CHO   453      25.367 184.050  38.802  1.00  0.00            
ATOM   2825  R3  CHO   453      24.617 181.650  37.752  1.00  0.00            
ATOM   2826  R4  CHO   453      24.817 183.450  35.452  1.00  0.00            
ATOM   2827  R5  CHO   453      23.067 182.250  36.002  1.00  0.00            
ATOM   2828  C1  CHO   453      23.717 180.900  32.502  1.00  0.00           C
ATOM   2829  C2  CHO   453      23.867 179.500  29.302  1.00  0.00           C
ATOM   2830  ROH CHO   454     194.967 170.850  29.902  1.00  0.00            
ATOM   2831  R1  CHO   454     196.467 169.750  32.052  1.00  0.00            
ATOM   2832  R2  CHO   454     197.367 171.300  34.202  1.00  0.00            
ATOM   2833  R3  CHO   454     196.067 169.400  35.652  1.00  0.00            
ATOM   2834  R4  CHO   454     198.267 170.250  37.352  1.00  0.00            
ATOM   2835  R5  CHO   454     197.817 168.200  36.802  1.00  0.00            
ATOM   2836  C1  CHO   454     197.617 167.900  40.602  1.00  0.00           C
ATOM   2837  C2  CHO   454     197.317 165.150  41.402  1.00  0.00           C
ATOM   2838  ROH CHO   455     159.717 214.750  46.002  1.00  0.00            
ATOM   2839  R1  CHO   455     161.267 213.650  48.102  1.00  0.00            
ATOM   2840  R2  CHO   455     160.117 212.050  50.052  1.00  0.00            
ATOM   2841  R3  CHO   455     162.067 210.300  49.302  1.00  0.00            
ATOM   2842  R4  CHO   455     161.517 209.600  52.102  1.00  0.00            
ATOM   2843  R5  CHO   455     163.467 210.100  51.252  1.00  0.00            
ATOM   2844  C1  CHO   455     164.167 206.600  52.552  1.00  0.00           C
ATOM   2845  C2  CHO   455     163.867 206.750  55.902  1.00  0.00           C
ATOM   2846  ROH CHO   456     213.867  63.050  36.202  1.00  0.00            
ATOM   2847  R1  CHO   456     213.167  61.450  38.402  1.00  0.00            
ATOM   2848  R2  CHO   456     213.117  62.400  41.002  1.00  0.00            
ATOM   2849  R3  CHO   456     210.567  61.450  41.002  1.00  0.00            
ATOM   2850  R4  CHO   456     211.317  61.500  43.802  1.00  0.00            
ATOM   2851  R5  CHO   456     210.517  59.800  42.702  1.00  0.00            
ATOM   2852  C1  CHO   456     207.867  60.100  45.402  1.00  0.00           C
ATOM   2853  C2  CHO   456     205.517  57.800  48.452  1.00  0.00           C
ATOM   2854  ROH CHO   457      76.667 147.100  32.702  1.00  0.00            
ATOM   2855  R1  CHO   457      78.917 147.000  34.452  1.00  0.00            
ATOM   2856  R2  CHO   457      81.367 145.900  33.702  1.00  0.00            
ATOM   2857  R3  CHO   457      82.317 148.350  34.502  1.00  0.00            
ATOM   2858  R4  CHO   457      84.667 146.600  34.452  1.00  0.00            
ATOM   2859  R5  CHO   457      83.967 147.800  36.102  1.00  0.00            
ATOM   2860  C1  CHO   457      87.467 149.250  35.602  1.00  0.00           C
ATOM   2861  C2  CHO   457      90.817 149.900  35.602  1.00  0.00           C
ATOM   2862  ROH CHO   458      97.417  88.400  31.252  1.00  0.00            
ATOM   2863  R1  CHO   458      98.467  87.400  33.702  1.00  0.00            
ATOM   2864  R2  CHO   458      96.917  87.000  35.902  1.00  0.00            
ATOM   2865  R3  CHO   458      97.967  84.500  35.752  1.00  0.00            
ATOM   2866  R4  CHO   458      96.667  84.600  38.402  1.00  0.00            
ATOM   2867  R5  CHO   458      98.767  84.050  38.002  1.00  0.00            
ATOM   2868  C1  CHO   458      97.567  80.900  39.752  1.00  0.00           C
ATOM   2869  C2  CHO   458      94.517  82.900  42.152  1.00  0.00           C
ATOM   2870  ROH CHO   459     173.967  82.900  38.202  1.00  0.00            
ATOM   2871  R1  CHO   459     171.667  83.250  36.552  1.00  0.00            
ATOM   2872  R2  CHO   459     171.817  84.300  34.002  1.00  0.00            
ATOM   2873  R3  CHO   459     170.517  82.050  33.352  1.00  0.00            
ATOM   2874  R4  CHO   459     170.717  83.500  30.852  1.00  0.00            
ATOM   2875  R5  CHO   459     168.867  82.750  31.752  1.00  0.00            
ATOM   2876  C1  CHO   459     168.817  80.900  28.402  1.00  0.00           C
ATOM   2877  C2  CHO   459     170.267  77.950  27.402  1.00  0.00           C
ATOM   2878  ROH CHO   460     188.667   5.000  44.402  1.00  0.00            
ATOM   2879  R1  CHO   460     186.217   5.000  45.852  1.00  0.00            
ATOM   2880  R2  CHO   460     184.767   7.350  46.302  1.00  0.00            
ATOM   2881  R3  CHO   460     182.767   5.900  45.202  1.00  0.00            
ATOM   2882  R4  CHO   460     181.417   8.000  46.752  1.00  0.00            
ATOM   2883  R5  CHO   460     181.067   5.850  46.902  1.00  0.00            
ATOM   2884  C1  CHO   460     177.567   7.050  45.952  1.00  0.00           C
ATOM   2885  C2  CHO   460     174.767   9.200  48.302  1.00  0.00           C
ATOM   2886  ROH CHO   461     110.067 105.500  43.852  1.00  0.00            
ATOM   2887  R1  CHO   461     110.117 103.600  41.752  1.00  0.00            
ATOM   2888  R2  CHO   461     108.617 103.900  39.452  1.00  0.00            
ATOM   2889  R3  CHO   461     111.067 103.550  38.252  1.00  0.00            
ATOM   2890  R4  CHO   461     109.117 103.450  36.052  1.00  0.00            
ATOM   2891  R5  CHO   461     110.617 101.950  36.502  1.00  0.00            
ATOM   2892  C1  CHO   461     111.617 102.850  32.952  1.00  0.00           C
ATOM   2893  C2  CHO   461     111.667 105.350  30.152  1.00  0.00           C
ATOM   2894  ROH CHO   462      38.267 100.750  37.402  1.00  0.00            
ATOM   2895  R1  CHO   462      38.817  98.450  38.952  1.00  0.00            
ATOM   2896  R2  CHO   462      40.867  98.350  40.802  1.00  0.00            
ATOM   2897  R3  CHO   462      38.867  97.600  42.502  1.00  0.00            
ATOM   2898  R4  CHO   462      41.367  96.900  43.852  1.00  0.00            
ATOM   2899  R5  CHO   462      39.667  95.600  43.452  1.00  0.00            
ATOM   2900  C1  CHO   462      39.767  95.350  47.252  1.00  0.00           C
ATOM   2901  C2  CHO   462      41.367  92.150  49.102  1.00  0.00           C
ATOM   2902  ROH CHO   463     130.467  47.800  47.152  1.00  0.00            
ATOM   2903  R1  CHO   463     132.567  49.050  45.752  1.00  0.00            
ATOM   2904  R2  CHO   463     133.817  51.350  46.702  1.00  0.00            
ATOM   2905  R3  CHO   463     136.067  49.850  46.402  1.00  0.00            
ATOM   2906  R4  CHO   463     136.967  52.600  46.102  1.00  0.00            
ATOM   2907  R5  CHO   463     137.267  51.000  44.702  1.00  0.00            
ATOM   2908  C1  CHO   463     140.917  51.950  45.402  1.00  0.00           C
ATOM   2909  C2  CHO   463     143.467  51.200  48.502  1.00  0.00           C
ATOM   2910  ROH CHO   464     154.067  19.650  45.152  1.00  0.00            
ATOM   2911  R1  CHO   464     152.767  21.850  46.402  1.00  0.00            
ATOM   2912  R2  CHO   464     150.267  22.750  45.602  1.00  0.00            
ATOM   2913  R3  CHO   464     149.717  22.400  48.252  1.00  0.00            
ATOM   2914  R4  CHO   464     147.467  23.950  47.202  1.00  0.00            
ATOM   2915  R5  CHO   464     148.717  24.450  48.902  1.00  0.00            
ATOM   2916  C1  CHO   464     145.267  24.350  50.602  1.00  0.00           C
ATOM   2917  C2  CHO   464     142.317  26.100  50.852  1.00  0.00           C
ATOM   2918  ROH CHO   465     151.917 164.200  41.552  1.00  0.00            
ATOM   2919  R1  CHO   465     154.217 162.700  40.852  1.00  0.00            
ATOM   2920  R2  CHO   465     155.317 160.850  42.602  1.00  0.00            
ATOM   2921  R3  CHO   465     155.017 159.150  40.502  1.00  0.00            
ATOM   2922  R4  CHO   465     156.517 157.600  42.452  1.00  0.00            
ATOM   2923  R5  CHO   465     157.067 157.950  40.402  1.00  0.00            
ATOM   2924  C1  CHO   465     156.867 154.100  40.402  1.00  0.00           C
ATOM   2925  C2  CHO   465     156.617 150.800  42.802  1.00  0.00           C
ATOM   2926  ROH CHO   466      14.417 112.550  51.102  1.00  0.00            
ATOM   2927  R1  CHO   466      13.867 115.350  51.352  1.00  0.00            
ATOM   2928  R2  CHO   466      13.617 117.000  49.152  1.00  0.00            
ATOM   2929  R3  CHO   466      11.217 117.600  50.252  1.00  0.00            
ATOM   2930  R4  CHO   466      11.917 119.950  48.602  1.00  0.00            
ATOM   2931  R5  CHO   466      11.417 119.950  50.752  1.00  0.00            
ATOM   2932  C1  CHO   466       8.667 122.250  49.402  1.00  0.00           C
ATOM   2933  C2  CHO   466       8.617 125.900  49.002  1.00  0.00           C
ATOM   2934  ROH CHO   467     136.867  30.700  35.752  1.00  0.00            
ATOM   2935  R1  CHO   467     138.517  29.050  37.402  1.00  0.00            
ATOM   2936  R2  CHO   467     139.867  26.900  36.402  1.00  0.00            
ATOM   2937  R3  CHO   467     142.017  28.150  37.552  1.00  0.00            
ATOM   2938  R4  CHO   467     143.067  25.600  36.602  1.00  0.00            
ATOM   2939  R5  CHO   467     143.217  26.400  38.602  1.00  0.00            
ATOM   2940  C1  CHO   467     146.917  26.000  37.752  1.00  0.00           C
ATOM   2941  C2  CHO   467     149.667  24.000  39.552  1.00  0.00           C
ATOM   2942  ROH CHO   468      52.117 152.100  46.102  1.00  0.00            
ATOM   2943  R1  CHO   468      52.967 152.050  43.402  1.00  0.00            
ATOM   2944  R2  CHO   468      54.967 150.400  42.502  1.00  0.00            
ATOM   2945  R3  CHO   468      53.117 149.650  40.652  1.00  0.00            
ATOM   2946  R4  CHO   468      55.617 149.000  39.402  1.00  0.00            
ATOM   2947  R5  CHO   468      54.067 150.200  38.552  1.00  0.00            
ATOM   2948  C1  CHO   468      54.267 147.500  35.902  1.00  0.00           C
ATOM   2949  C2  CHO   468      53.417 146.250  32.302  1.00  0.00           C
ATOM   2950  ROH CHO   469     198.967 193.950  50.452  1.00  0.00            
ATOM   2951  R1  CHO   469     201.667 194.850  50.252  1.00  0.00            
ATOM   2952  R2  CHO   469     203.767 193.150  49.752  1.00  0.00            
ATOM   2953  R3  CHO   469     204.267 194.900  47.752  1.00  0.00            
ATOM   2954  R4  CHO   469     206.317 192.850  47.452  1.00  0.00            
ATOM   2955  R5  CHO   469     206.667 195.000  47.602  1.00  0.00            
ATOM   2956  C1  CHO   469     208.317 194.350  44.202  1.00  0.00           C
ATOM   2957  C2  CHO   469     211.067 193.450  42.602  1.00  0.00           C
ATOM   2958  ROH CHO   470      90.267 151.450  44.102  1.00  0.00            
ATOM   2959  R1  CHO   470      91.167 149.150  42.702  1.00  0.00            
ATOM   2960  R2  CHO   470      92.217 149.250  40.152  1.00  0.00            
ATOM   2961  R3  CHO   470      94.317 147.950  41.352  1.00  0.00            
ATOM   2962  R4  CHO   470      94.517 147.250  38.502  1.00  0.00            
ATOM   2963  R5  CHO   470      94.417 145.900  40.202  1.00  0.00            
ATOM   2964  C1  CHO   470      97.767 144.900  38.652  1.00  0.00           C
ATOM   2965  C2  CHO   470     101.567 145.750  38.052  1.00  0.00           C
ATOM   2966  ROH CHO   471     122.567  50.300  48.152  1.00  0.00            
ATOM   2967  R1  CHO   471     121.317  52.100  46.402  1.00  0.00            
ATOM   2968  R2  CHO   471     118.567  52.400  46.252  1.00  0.00            
ATOM   2969  R3  CHO   471     119.167  55.000  46.702  1.00  0.00            
ATOM   2970  R4  CHO   471     116.567  55.050  45.352  1.00  0.00            
ATOM   2971  R5  CHO   471     118.367  56.150  44.752  1.00  0.00            
ATOM   2972  C1  CHO   471     115.967  59.100  45.202  1.00  0.00           C
ATOM   2973  C2  CHO   471     114.117  60.050  47.402  1.00  0.00           C
ATOM   2974  ROH CHO   472     117.567 189.400  30.302  1.00  0.00            
ATOM   2975  R1  CHO   472     117.417 190.600  32.852  1.00  0.00            
ATOM   2976  R2  CHO   472     115.867 189.600  34.902  1.00  0.00            
ATOM   2977  R3  CHO   472     118.217 189.650  36.252  1.00  0.00            
ATOM   2978  R4  CHO   472     116.167 189.100  38.302  1.00  0.00            
ATOM   2979  R5  CHO   472     117.617 190.700  38.352  1.00  0.00            
ATOM   2980  C1  CHO   472     118.517 188.900  41.602  1.00  0.00           C
ATOM   2981  C2  CHO   472     119.617 189.550  45.352  1.00  0.00           C
ATOM   2982  ROH CHO   473     121.017 123.900  38.352  1.00  0.00            
ATOM   2983  R1  CHO   473     120.567 122.850  40.952  1.00  0.00            
ATOM   2984  R2  CHO   473     118.067 122.900  42.152  1.00  0.00            
ATOM   2985  R3  CHO   473     118.517 120.250  42.452  1.00  0.00            
ATOM   2986  R4  CHO   473     115.967 120.750  43.852  1.00  0.00            
ATOM   2987  R5  CHO   473     117.767 119.750  44.652  1.00  0.00            
ATOM   2988  C1  CHO   473     115.167 117.000  45.102  1.00  0.00           C
ATOM   2989  C2  CHO   473     111.767 115.500  46.002  1.00  0.00           C
ATOM   2990  ROH CHO   474       5.767 192.750  43.202  1.00  0.00            
ATOM   2991  R1  CHO   474       7.167 193.550  40.902  1.00  0.00            
ATOM   2992  R2  CHO   474       5.917 194.850  38.802  1.00  0.00            
ATOM   2993  R3  CHO   474       7.917 196.700  39.202  1.00  0.00            
ATOM   2994  R4  CHO   474       7.417 196.750  36.302  1.00  0.00            
ATOM   2995  R5  CHO   474       9.317 196.450  37.302  1.00  0.00            
ATOM   2996  C1  CHO   474      10.117 199.600  35.252  1.00  0.00           C
ATOM   2997  C2  CHO   474      10.517 201.750  33.652  1.00  0.00           C
ATOM   2998  ROH CHO   475     156.967 183.550  44.602  1.00  0.00            
ATOM   2999  R1  CHO   475     159.417 184.200  43.452  1.00  0.00            
ATOM   3000  R2  CHO   475     161.467 182.350  43.102  1.00  0.00            
ATOM   3001  R3  CHO   475     161.367 183.150  40.502  1.00  0.00            
ATOM   3002  R4  CHO   475     164.217 182.800  41.052  1.00  0.00            
ATOM   3003  R5  CHO   475     163.267 184.600  40.252  1.00  0.00            
ATOM   3004  C1  CHO   475     165.717 183.850  37.452  1.00  0.00           C
ATOM   3005  C2  CHO   475     168.767 183.900  35.902  1.00  0.00           C
ATOM   3006  ROH CHO   476      62.367 125.150  50.202  1.00  0.00            
ATOM   3007  R1  CHO   476      63.767 123.250  48.602  1.00  0.00            
ATOM   3008  R2  CHO   476      62.617 122.000  46.402  1.00  0.00            
ATOM   3009  R3  CHO   476      64.817 122.950  45.152  1.00  0.00            
ATOM   3010  R4  CHO   476      64.217 120.400  43.802  1.00  0.00            
ATOM   3011  R5  CHO   476      66.117 120.950  44.652  1.00  0.00            
ATOM   3012  C1  CHO   476      67.217 120.400  41.052  1.00  0.00           C
ATOM   3013  C2  CHO   476      69.867 121.100  38.902  1.00  0.00           C
ATOM   3014  ROH CHO   477      95.867  61.950  46.852  1.00  0.00            
ATOM   3015  R1  CHO   477      93.967  61.700  48.952  1.00  0.00            
ATOM   3016  R2  CHO   477      91.617  63.150  49.002  1.00  0.00            
ATOM   3017  R3  CHO   477      90.517  60.650  49.252  1.00  0.00            
ATOM   3018  R4  CHO   477      88.617  62.450  50.602  1.00  0.00            
ATOM   3019  R5  CHO   477      89.517  60.650  51.452  1.00  0.00            
ATOM   3020  C1  CHO   477      85.817  59.750  51.752  1.00  0.00           C
ATOM   3021  C2  CHO   477      83.917  58.150  54.852  1.00  0.00           C
ATOM   3022  ROH CHO   478      81.167 218.300  36.052  1.00  0.00            
ATOM   3023  R1  CHO   478      79.417 220.300  37.102  1.00  0.00            
ATOM   3024  R2  CHO   478      76.967 220.850  35.952  1.00  0.00            
ATOM   3025  R3  CHO   478      76.067 220.400  38.452  1.00  0.00            
ATOM   3026  R4  CHO   478      74.267 222.450  37.352  1.00  0.00            
ATOM   3027  R5  CHO   478      75.367 222.550  39.202  1.00  0.00            
ATOM   3028  C1  CHO   478      71.767 222.950  40.502  1.00  0.00           C
ATOM   3029  C2  CHO   478      69.167 225.050  37.652  1.00  0.00           C
ATOM   3030  ROH CHO   479     167.517  64.350  42.302  1.00  0.00            
ATOM   3031  R1  CHO   479     166.067  65.900  40.452  1.00  0.00            
ATOM   3032  R2  CHO   479     167.317  67.500  38.552  1.00  0.00            
ATOM   3033  R3  CHO   479     165.767  66.050  36.852  1.00  0.00            
ATOM   3034  R4  CHO   479     166.367  68.550  35.402  1.00  0.00            
ATOM   3035  R5  CHO   479     164.367  67.750  35.802  1.00  0.00            
ATOM   3036  C1  CHO   479     164.317  67.850  31.952  1.00  0.00           C
ATOM   3037  C2  CHO   479     163.917  70.950  31.002  1.00  0.00           C
ATOM   3038  ROH CHO   480     114.017 104.500  46.952  1.00  0.00            
ATOM   3039  R1  CHO   480     111.817 105.300  48.502  1.00  0.00            
ATOM   3040  R2  CHO   480     109.417 103.950  48.552  1.00  0.00            
ATOM   3041  R3  CHO   480     109.867 103.950  51.252  1.00  0.00            
ATOM   3042  R4  CHO   480     106.967 103.750  51.002  1.00  0.00            
ATOM   3043  R5  CHO   480     108.017 105.200  52.152  1.00  0.00            
ATOM   3044  C1  CHO   480     105.917 103.600  54.852  1.00  0.00           C
ATOM   3045  C2  CHO   480     106.317 100.850  58.102  1.00  0.00           C
ATOM   3046  ROH CHO   481     150.817   3.200  41.202  1.00  0.00            
ATOM   3047  R1  CHO   481     151.417   3.800  43.902  1.00  0.00            
ATOM   3048  R2  CHO   481     149.817   5.400  45.502  1.00  0.00            
ATOM   3049  R3  CHO   481     149.917   3.250  47.152  1.00  0.00            
ATOM   3050  R4  CHO   481     148.367   5.250  48.652  1.00  0.00            
ATOM   3051  R5  CHO   481     150.117   4.200  49.352  1.00  0.00            
ATOM   3052  C1  CHO   481     147.617   3.200  52.052  1.00  0.00           C
ATOM   3053  C2  CHO   481     145.967   4.100  54.952  1.00  0.00           C
ATOM   3054  ROH CHO   482     116.067 153.200  37.702  1.00  0.00            
ATOM   3055  R1  CHO   482     117.717 154.950  36.152  1.00  0.00            
ATOM   3056  R2  CHO   482     116.667 156.950  34.552  1.00  0.00            
ATOM   3057  R3  CHO   482     118.367 158.500  36.002  1.00  0.00            
ATOM   3058  R4  CHO   482     118.217 159.800  33.352  1.00  0.00            
ATOM   3059  R5  CHO   482     120.017 159.200  34.402  1.00  0.00            
ATOM   3060  C1  CHO   482     120.667 162.950  34.002  1.00  0.00           C
ATOM   3061  C2  CHO   482     123.417 164.550  34.952  1.00  0.00           C
ATOM   3062  ROH CHO   483     150.717 176.150  52.202  1.00  0.00            
ATOM   3063  R1  CHO   483     152.467 177.750  50.652  1.00  0.00            
ATOM   3064  R2  CHO   483     154.617 179.050  51.752  1.00  0.00            
ATOM   3065  R3  CHO   483     155.967 177.750  49.802  1.00  0.00            
ATOM   3066  R4  CHO   483     157.167 180.400  49.852  1.00  0.00            
ATOM   3067  R5  CHO   483     156.367 179.450  48.102  1.00  0.00            
ATOM   3068  C1  CHO   483     159.917 180.000  46.902  1.00  0.00           C
ATOM   3069  C2  CHO   483     163.717 179.300  46.852  1.00  0.00           C
ATOM   3070  ROH CHO   484      53.467 110.550  39.202  1.00  0.00            
ATOM   3071  R1  CHO   484      53.367 108.500  41.152  1.00  0.00            
ATOM   3072  R2  CHO   484      53.267 105.850  40.502  1.00  0.00            
ATOM   3073  R3  CHO   484      55.467 105.700  42.102  1.00  0.00            
ATOM   3074  R4  CHO   484      54.767 102.900  41.552  1.00  0.00            
ATOM   3075  R5  CHO   484      55.067 103.800  43.502  1.00  0.00            
ATOM   3076  C1  CHO   484      57.717 101.050  43.652  1.00  0.00           C
ATOM   3077  C2  CHO   484      60.317  98.650  41.652  1.00  0.00           C
ATOM   3078  ROH CHO   485       8.167 215.850  39.802  1.00  0.00            
ATOM   3079  R1  CHO   485       6.217 217.850  39.952  1.00  0.00            
ATOM   3080  R2  CHO   485       6.717 220.500  39.302  1.00  0.00            
ATOM   3081  R3  CHO   485       4.617 220.150  37.602  1.00  0.00            
ATOM   3082  R4  CHO   485       4.617 223.050  38.202  1.00  0.00            
ATOM   3083  R5  CHO   485       2.917 221.650  38.452  1.00  0.00            
ATOM   3084  C1  CHO   485       1.417 224.200  36.002  1.00  0.00           C
ATOM   3085  C2  CHO   485      -2.133 226.050  36.952  1.00  0.00           C
ATOM   3086  ROH CHO   486      18.517 130.100  55.402  1.00  0.00            
ATOM   3087  R1  CHO   486      17.367 129.150  53.052  1.00  0.00            
ATOM   3088  R2  CHO   486      15.467 130.600  51.602  1.00  0.00            
ATOM   3089  R3  CHO   486      17.217 130.150  49.552  1.00  0.00            
ATOM   3090  R4  CHO   486      14.567 129.700  48.402  1.00  0.00            
ATOM   3091  R5  CHO   486      16.267 128.350  48.302  1.00  0.00            
ATOM   3092  C1  CHO   486      15.667 128.800  44.602  1.00  0.00           C
ATOM   3093  C2  CHO   486      15.817 127.700  40.902  1.00  0.00           C
ATOM   3094  ROH CHO   487     168.917 176.200  50.302  1.00  0.00            
ATOM   3095  R1  CHO   487     170.917 178.150  50.852  1.00  0.00            
ATOM   3096  R2  CHO   487     172.817 177.800  52.852  1.00  0.00            
ATOM   3097  R3  CHO   487     174.567 178.200  50.802  1.00  0.00            
ATOM   3098  R4  CHO   487     175.717 179.650  53.052  1.00  0.00            
ATOM   3099  R5  CHO   487     175.317 180.500  51.102  1.00  0.00            
ATOM   3100  C1  CHO   487     179.067 181.150  51.302  1.00  0.00           C
ATOM   3101  C2  CHO   487     179.017 184.150  51.752  1.00  0.00           C
ATOM   3102  ROH CHO   488     207.317 198.550  34.952  1.00  0.00            
ATOM   3103  R1  CHO   488     208.967 198.750  37.252  1.00  0.00            
ATOM   3104  R2  CHO   488     208.267 200.350  39.402  1.00  0.00            
ATOM   3105  R3  CHO   488     208.567 198.050  40.802  1.00  0.00            
ATOM   3106  R4  CHO   488     209.667 200.100  42.552  1.00  0.00            
ATOM   3107  R5  CHO   488     210.717 198.250  41.902  1.00  0.00            
ATOM   3108  C1  CHO   488     210.817 197.800  45.702  1.00  0.00           C
ATOM   3109  C2  CHO   488     212.517 195.150  47.452  1.00  0.00           C
ATOM   3110  ROH CHO   489     176.217  25.950  34.902  1.00  0.00            
ATOM   3111  R1  CHO   489     178.517  24.650  33.852  1.00  0.00            
ATOM   3112  R2  CHO   489     178.417  22.650  31.952  1.00  0.00            
ATOM   3113  R3  CHO   489     180.117  24.300  30.602  1.00  0.00            
ATOM   3114  R4  CHO   489     180.067  21.800  29.052  1.00  0.00            
ATOM   3115  R5  CHO   489     181.817  22.850  29.802  1.00  0.00            
ATOM   3116  C1  CHO   489     182.617  22.850  26.102  1.00  0.00           C
ATOM   3117  C2  CHO   489     184.067  22.200  22.102  1.00  0.00           C
ATOM   3118  ROH CHO   490     170.517 195.550  52.252  1.00  0.00            
ATOM   3119  R1  CHO   490     171.767 193.350  51.002  1.00  0.00            
ATOM   3120  R2  CHO   490     172.717 193.400  48.402  1.00  0.00            
ATOM   3121  R3  CHO   490     175.017 192.600  49.552  1.00  0.00            
ATOM   3122  R4  CHO   490     175.167 191.600  46.802  1.00  0.00            
ATOM   3123  R5  CHO   490     175.417 190.450  48.602  1.00  0.00            
ATOM   3124  C1  CHO   490     178.817 189.800  46.952  1.00  0.00           C
ATOM   3125  C2  CHO   490     178.117 186.200  46.402  1.00  0.00           C
ATOM   3126  ROH CHO   491      73.717 184.900  39.802  1.00  0.00            
ATOM   3127  R1  CHO   491      71.617 185.950  41.402  1.00  0.00            
ATOM   3128  R2  CHO   491      70.767 188.550  41.202  1.00  0.00            
ATOM   3129  R3  CHO   491      68.317 187.400  40.802  1.00  0.00            
ATOM   3130  R4  CHO   491      67.717 190.000  41.952  1.00  0.00            
ATOM   3131  R5  CHO   491      67.017 188.050  42.652  1.00  0.00            
ATOM   3132  C1  CHO   491      63.667 189.800  42.002  1.00  0.00           C
ATOM   3133  C2  CHO   491      61.167 190.350  44.802  1.00  0.00           C
ATOM   3134  ROH CHO   492     141.767  91.350  41.102  1.00  0.00            
ATOM   3135  R1  CHO   492     143.867  91.550  39.202  1.00  0.00            
ATOM   3136  R2  CHO   492     145.767  89.550  38.852  1.00  0.00            
ATOM   3137  R3  CHO   492     144.967  89.700  36.252  1.00  0.00            
ATOM   3138  R4  CHO   492     147.717  88.750  36.152  1.00  0.00            
ATOM   3139  R5  CHO   492     146.917  90.450  35.102  1.00  0.00            
ATOM   3140  C1  CHO   492     148.167  88.400  32.152  1.00  0.00           C
ATOM   3141  C2  CHO   492     151.167  87.750  29.102  1.00  0.00           C
ATOM   3142  ROH CHO   493      19.867 165.350  30.402  1.00  0.00            
ATOM   3143  R1  CHO   493      20.617 167.500  32.052  1.00  0.00            
ATOM   3144  R2  CHO   493      20.167 170.150  31.352  1.00  0.00            
ATOM   3145  R3  CHO   493      18.917 170.200  33.802  1.00  0.00            
ATOM   3146  R4  CHO   493      18.817 173.000  32.852  1.00  0.00            
ATOM   3147  R5  CHO   493      19.617 172.300  34.752  1.00  0.00            
ATOM   3148  C1  CHO   493      16.917 174.700  36.002  1.00  0.00           C
ATOM   3149  C2  CHO   493      16.367 177.300  38.552  1.00  0.00           C
ATOM   3150  ROH CHO   494     200.517 192.900  39.502  1.00  0.00            
ATOM   3151  R1  CHO   494     201.617 190.400  38.752  1.00  0.00            
ATOM   3152  R2  CHO   494     203.517 190.200  36.752  1.00  0.00            
ATOM   3153  R3  CHO   494     204.917 188.900  38.702  1.00  0.00            
ATOM   3154  R4  CHO   494     205.867 187.700  36.202  1.00  0.00            
ATOM   3155  R5  CHO   494     205.067 186.650  37.952  1.00  0.00            
ATOM   3156  C1  CHO   494     208.567 185.050  37.702  1.00  0.00           C
ATOM   3157  C2  CHO   494     211.717 185.350  39.002  1.00  0.00           C
ATOM   3158  ROH CHO   495      65.867 137.900  40.702  1.00  0.00            
ATOM   3159  R1  CHO   495      63.567 137.350  42.302  1.00  0.00            
ATOM   3160  R2  CHO   495      62.667 134.750  42.752  1.00  0.00            
ATOM   3161  R3  CHO   495      62.867 135.500  45.352  1.00  0.00            
ATOM   3162  R4  CHO   495      62.567 132.600  45.452  1.00  0.00            
ATOM   3163  R5  CHO   495      61.367 134.050  46.502  1.00  0.00            
ATOM   3164  C1  CHO   495      62.717 132.000  49.452  1.00  0.00           C
ATOM   3165  C2  CHO   495      60.767 129.750  51.952  1.00  0.00           C
ATOM   3166  ROH CHO   496       3.067  -4.950  43.202  1.00  0.00            
ATOM   3167  R1  CHO   496       2.967  -2.100  43.002  1.00  0.00            
ATOM   3168  R2  CHO   496       4.367  -0.450  44.702  1.00  0.00            
ATOM   3169  R3  CHO   496       5.317   0.600  42.402  1.00  0.00            
ATOM   3170  R4  CHO   496       5.817   2.650  44.402  1.00  0.00            
ATOM   3171  R5  CHO   496       4.817   2.900  42.502  1.00  0.00            
ATOM   3172  C1  CHO   496       7.617   5.450  42.052  1.00  0.00           C
ATOM   3173  C2  CHO   496       8.917   9.250  43.402  1.00  0.00           C
ATOM   3174  ROH CHO   497     102.767  -1.050  36.202  1.00  0.00            
ATOM   3175  R1  CHO   497     102.067   1.350  37.552  1.00  0.00            
ATOM   3176  R2  CHO   497     103.967   3.050  38.602  1.00  0.00            
ATOM   3177  R3  CHO   497     102.667   4.900  37.152  1.00  0.00            
ATOM   3178  R4  CHO   497     103.867   6.450  39.352  1.00  0.00            
ATOM   3179  R5  CHO   497     101.767   6.450  38.752  1.00  0.00            
ATOM   3180  C1  CHO   497     102.567  10.150  38.352  1.00  0.00           C
ATOM   3181  C2  CHO   497     102.317  12.050  41.202  1.00  0.00           C
ATOM   3182  ROH CHO   498      18.817  74.050  54.052  1.00  0.00            
ATOM   3183  R1  CHO   498      18.817  72.050  52.052  1.00  0.00            
ATOM   3184  R2  CHO   498      17.317  72.300  49.752  1.00  0.00            
ATOM   3185  R3  CHO   498      19.717  71.850  48.552  1.00  0.00            
ATOM   3186  R4  CHO   498      17.717  71.250  46.502  1.00  0.00            
ATOM   3187  R5  CHO   498      19.317  69.950  47.152  1.00  0.00            
ATOM   3188  C1  CHO   498      20.167  70.150  43.452  1.00  0.00           C
ATOM   3189  C2  CHO   498      18.317  68.900  39.552  1.00  0.00           C
ATOM   3190  ROH CHO   499     192.717 105.350  41.052  1.00  0.00            
ATOM   3191  R1  CHO   499     194.517 103.300  41.802  1.00  0.00            
ATOM   3192  R2  CHO   499     194.067 100.650  41.202  1.00  0.00            
ATOM   3193  R3  CHO   499     196.567 100.800  40.102  1.00  0.00            
ATOM   3194  R4  CHO   499     195.717  98.050  39.552  1.00  0.00            
ATOM   3195  R5  CHO   499     197.567  98.700  40.552  1.00  0.00            
ATOM   3196  C1  CHO   499     199.017  96.750  37.652  1.00  0.00           C
ATOM   3197  C2  CHO   499     202.967  95.300  38.302  1.00  0.00           C
ATOM   3198  ROH CHO   500     136.517  34.850  31.052  1.00  0.00            
ATOM   3199  R1  CHO   500     135.117  36.150  33.152  1.00  0.00            
ATOM   3200  R2  CHO   500     134.617  35.000  35.602  1.00  0.00            
ATOM   3201  R3  CHO   500     135.817  37.200  36.552  1.00  0.00            
ATOM   3202  R4  CHO   500     134.117  36.300  38.752  1.00  0.00            
ATOM   3203  R5  CHO   500     134.167  38.300  37.852  1.00  0.00            
ATOM   3204  C1  CHO   500     134.967  39.150  41.502  1.00  0.00           C
ATOM   3205  C2  CHO   500     136.267  41.350  43.452  1.00  0.00           C
ATOM   3206  ROH CHO   501     172.867 193.400  40.052  1.00  0.00            
ATOM   3207  R1  CHO   501     172.817 194.350  42.702  1.00  0.00            
ATOM   3208  R2  CHO   501     171.467 196.600  43.502  1.00  0.00            
ATOM   3209  R3  CHO   501     170.317 194.950  45.302  1.00  0.00            
ATOM   3210  R4  CHO   501     168.817 197.450  45.552  1.00  0.00            
ATOM   3211  R5  CHO   501     169.767 196.350  47.152  1.00  0.00            
ATOM   3212  C1  CHO   501     166.167 196.350  48.402  1.00  0.00           C
ATOM   3213  C2  CHO   501     165.517 197.350  52.202  1.00  0.00           C
ATOM   3214  ROH CHO   502     131.117 138.800  46.352  1.00  0.00            
ATOM   3215  R1  CHO   502     130.217 138.400  43.702  1.00  0.00            
ATOM   3216  R2  CHO   502     130.717 140.250  41.702  1.00  0.00            
ATOM   3217  R3  CHO   502     131.717 138.050  40.402  1.00  0.00            
ATOM   3218  R4  CHO   502     131.617 140.150  38.352  1.00  0.00            
ATOM   3219  R5  CHO   502     130.767 138.150  38.252  1.00  0.00            
ATOM   3220  C1  CHO   502     133.117 138.050  35.252  1.00  0.00           C
ATOM   3221  C2  CHO   502     133.467 138.050  31.852  1.00  0.00           C
ATOM   3222  ROH CHO   503      85.767 138.250  28.502  1.00  0.00            
ATOM   3223  R1  CHO   503      86.667 136.150  30.202  1.00  0.00            
ATOM   3224  R2  CHO   503      86.117 136.050  32.902  1.00  0.00            
ATOM   3225  R3  CHO   503      85.117 133.600  32.302  1.00  0.00            
ATOM   3226  R4  CHO   503      86.267 133.300  34.952  1.00  0.00            
ATOM   3227  R5  CHO   503      86.717 132.100  33.202  1.00  0.00            
ATOM   3228  C1  CHO   503      85.467 129.400  35.552  1.00  0.00           C
ATOM   3229  C2  CHO   503      88.567 126.450  35.852  1.00  0.00           C
ATOM   3230  ROH CHO   504     196.667  79.450  44.702  1.00  0.00            
ATOM   3231  R1  CHO   504     199.067  79.150  46.202  1.00  0.00            
ATOM   3232  R2  CHO   504     200.317  76.700  46.452  1.00  0.00            
ATOM   3233  R3  CHO   504     202.467  78.100  45.452  1.00  0.00            
ATOM   3234  R4  CHO   504     203.617  75.750  46.802  1.00  0.00            
ATOM   3235  R5  CHO   504     204.117  77.850  47.152  1.00  0.00            
ATOM   3236  C1  CHO   504     207.567  76.500  46.102  1.00  0.00           C
ATOM   3237  C2  CHO   504     209.967  74.400  46.652  1.00  0.00           C
ATOM   3238  ROH CHO   505      71.367 223.450  46.152  1.00  0.00            
ATOM   3239  R1  CHO   505      72.367 221.000  45.152  1.00  0.00            
ATOM   3240  R2  CHO   505      74.817 220.800  43.902  1.00  0.00            
ATOM   3241  R3  CHO   505      75.267 218.900  45.752  1.00  0.00            
ATOM   3242  R4  CHO   505      77.367 218.550  43.752  1.00  0.00            
ATOM   3243  R5  CHO   505      76.017 217.000  44.502  1.00  0.00            
ATOM   3244  C1  CHO   505      79.317 215.400  45.452  1.00  0.00           C
ATOM   3245  C2  CHO   505      82.817 213.800  48.102  1.00  0.00           C
ATOM   3246  ROH CHO   506     107.167 209.350  54.852  1.00  0.00            
ATOM   3247  R1  CHO   506     108.817 209.350  52.552  1.00  0.00            
ATOM   3248  R2  CHO   506     107.967 208.400  50.102  1.00  0.00            
ATOM   3249  R3  CHO   506     108.767 210.850  49.252  1.00  0.00            
ATOM   3250  R4  CHO   506     108.617 209.200  46.802  1.00  0.00            
ATOM   3251  R5  CHO   506     110.317 210.350  47.502  1.00  0.00            
ATOM   3252  C1  CHO   506     109.717 211.950  44.102  1.00  0.00           C
ATOM   3253  C2  CHO   506     112.417 212.400  41.202  1.00  0.00           C
ATOM   3254  ROH CHO   507     195.467  81.800  33.702  1.00  0.00            
ATOM   3255  R1  CHO   507     197.367  79.700  33.752  1.00  0.00            
ATOM   3256  R2  CHO   507     200.067  80.150  34.102  1.00  0.00            
ATOM   3257  R3  CHO   507     199.767  78.350  36.102  1.00  0.00            
ATOM   3258  R4  CHO   507     202.617  79.050  36.152  1.00  0.00            
ATOM   3259  R5  CHO   507     201.817  77.050  36.052  1.00  0.00            
ATOM   3260  C1  CHO   507     203.817  76.750  39.252  1.00  0.00           C
ATOM   3261  C2  CHO   507     204.567  74.150  42.102  1.00  0.00           C
ATOM   3262  ROH CHO   508      -0.033  65.450  40.152  1.00  0.00            
ATOM   3263  R1  CHO   508       0.017  67.050  42.502  1.00  0.00            
ATOM   3264  R2  CHO   508       2.367  67.900  43.652  1.00  0.00            
ATOM   3265  R3  CHO   508       1.217  70.350  43.402  1.00  0.00            
ATOM   3266  R4  CHO   508       3.067  70.650  45.652  1.00  0.00            
ATOM   3267  R5  CHO   508       0.967  71.100  45.652  1.00  0.00            
ATOM   3268  C1  CHO   508       2.367  74.500  46.602  1.00  0.00           C
ATOM   3269  C2  CHO   508       5.567  76.550  46.702  1.00  0.00           C
ATOM   3270  ROH CHO   509     202.367 158.300  43.252  1.00  0.00            
ATOM   3271  R1  CHO   509     202.267 159.400  40.652  1.00  0.00            
ATOM   3272  R2  CHO   509     204.567 159.950  39.202  1.00  0.00            
ATOM   3273  R3  CHO   509     203.317 158.400  37.302  1.00  0.00            
ATOM   3274  R4  CHO   509     205.717 159.450  35.952  1.00  0.00            
ATOM   3275  R5  CHO   509     203.667 159.550  35.252  1.00  0.00            
ATOM   3276  C1  CHO   509     205.217 157.700  32.352  1.00  0.00           C
ATOM   3277  C2  CHO   509     204.367 157.500  28.002  1.00  0.00           C
ATOM   3278  ROH CHO   510     129.417  41.150  54.602  1.00  0.00            
ATOM   3279  R1  CHO   510     132.117  40.650  53.852  1.00  0.00            
ATOM   3280  R2  CHO   510     132.867  39.900  51.302  1.00  0.00            
ATOM   3281  R3  CHO   510     134.517  42.050  51.502  1.00  0.00            
ATOM   3282  R4  CHO   510     135.967  40.100  49.852  1.00  0.00            
ATOM   3283  R5  CHO   510     136.717  41.100  51.652  1.00  0.00            
ATOM   3284  C1  CHO   510     139.317  42.250  49.152  1.00  0.00           C
ATOM   3285  C2  CHO   510     141.217  39.550  47.302  1.00  0.00           C
ATOM   3286  ROH CHO   511     139.067 118.650  45.652  1.00  0.00            
ATOM   3287  R1  CHO   511     140.917 120.700  45.102  1.00  0.00            
ATOM   3288  R2  CHO   511     140.417 122.700  43.252  1.00  0.00            
ATOM   3289  R3  CHO   511     140.967 124.350  45.302  1.00  0.00            
ATOM   3290  R4  CHO   511     141.667 125.900  42.952  1.00  0.00            
ATOM   3291  R5  CHO   511     142.967 125.500  44.652  1.00  0.00            
ATOM   3292  C1  CHO   511     142.917 129.300  44.752  1.00  0.00           C
ATOM   3293  C2  CHO   511     143.017 132.800  46.952  1.00  0.00           C
ATOM   3294  ROH CHO   512      23.767  43.050  43.352  1.00  0.00            
ATOM   3295  R1  CHO   512      20.967  43.550  43.552  1.00  0.00            
ATOM   3296  R2  CHO   512      19.967  46.050  44.102  1.00  0.00            
ATOM   3297  R3  CHO   512      18.567  45.700  41.852  1.00  0.00            
ATOM   3298  R4  CHO   512      16.867  47.450  43.452  1.00  0.00            
ATOM   3299  R5  CHO   512      16.267  45.600  42.552  1.00  0.00            
ATOM   3300  C1  CHO   512      13.767  47.900  40.902  1.00  0.00           C
ATOM   3301  C2  CHO   512      11.517  47.350  38.652  1.00  0.00           C
ATOM   3302  ROH CHO   513      87.117 176.400  32.502  1.00  0.00            
ATOM   3303  R1  CHO   513      87.917 175.150  34.902  1.00  0.00            
ATOM   3304  R2  CHO   513      86.767 172.800  35.852  1.00  0.00            
ATOM   3305  R3  CHO   513      89.367 172.000  35.902  1.00  0.00            
ATOM   3306  R4  CHO   513      87.867 170.000  37.502  1.00  0.00            
ATOM   3307  R5  CHO   513      89.617 171.150  38.152  1.00  0.00            
ATOM   3308  C1  CHO   513      90.967 167.600  38.602  1.00  0.00           C
ATOM   3309  C2  CHO   513      91.517 166.350  42.452  1.00  0.00           C
ATOM   3310  ROH CHO   514      91.417 182.050  37.902  1.00  0.00            
ATOM   3311  R1  CHO   514      93.117 184.300  37.902  1.00  0.00            
ATOM   3312  R2  CHO   514      93.417 185.900  35.652  1.00  0.00            
ATOM   3313  R3  CHO   514      92.717 187.900  37.402  1.00  0.00            
ATOM   3314  R4  CHO   514      94.417 189.200  35.402  1.00  0.00            
ATOM   3315  R5  CHO   514      94.717 189.250  37.602  1.00  0.00            
ATOM   3316  C1  CHO   514      94.367 193.000  36.902  1.00  0.00           C
ATOM   3317  C2  CHO   514      95.617 196.700  40.552  1.00  0.00           C
ATOM   3318  ROH CHO   515      31.017  91.400  47.002  1.00  0.00            
ATOM   3319  R1  CHO   515      32.517  93.350  48.302  1.00  0.00            
ATOM   3320  R2  CHO   515      33.567  93.000  50.852  1.00  0.00            
ATOM   3321  R3  CHO   515      35.917  93.650  49.652  1.00  0.00            
ATOM   3322  R4  CHO   515      36.217  94.600  52.402  1.00  0.00            
ATOM   3323  R5  CHO   515      36.467  95.800  50.552  1.00  0.00            
ATOM   3324  C1  CHO   515      39.967  96.200  52.152  1.00  0.00           C
ATOM   3325  C2  CHO   515      38.967  97.950  55.452  1.00  0.00           C
ATOM   3326  ROH CHO   516      37.117 187.600  55.402  1.00  0.00            
ATOM   3327  R1  CHO   516      35.967 186.250  53.202  1.00  0.00            
ATOM   3328  R2  CHO   516      35.567 187.500  50.752  1.00  0.00            
ATOM   3329  R3  CHO   516      37.017 185.400  49.802  1.00  0.00            
ATOM   3330  R4  CHO   516      35.967 186.800  47.402  1.00  0.00            
ATOM   3331  R5  CHO   516      35.767 184.650  47.902  1.00  0.00            
ATOM   3332  C1  CHO   516      37.617 184.450  44.552  1.00  0.00           C
ATOM   3333  C2  CHO   516      37.017 183.550  40.702  1.00  0.00           C
ATOM   3334  ROH CHO   517     196.467 151.100  52.052  1.00  0.00            
ATOM   3335  R1  CHO   517     195.417 152.700  49.952  1.00  0.00            
ATOM   3336  R2  CHO   517     193.917 151.600  47.902  1.00  0.00            
ATOM   3337  R3  CHO   517     192.117 153.450  48.652  1.00  0.00            
ATOM   3338  R4  CHO   517     191.567 153.000  45.802  1.00  0.00            
ATOM   3339  R5  CHO   517     191.917 154.900  46.752  1.00  0.00            
ATOM   3340  C1  CHO   517     188.417 155.550  45.302  1.00  0.00           C
ATOM   3341  C2  CHO   517     185.917 156.600  42.852  1.00  0.00           C
ATOM   3342  ROH CHO   518      54.667 161.050  44.402  1.00  0.00            
ATOM   3343  R1  CHO   518      55.417 158.550  43.252  1.00  0.00            
ATOM   3344  R2  CHO   518      53.517 156.750  42.352  1.00  0.00            
ATOM   3345  R3  CHO   518      54.967 156.900  40.052  1.00  0.00            
ATOM   3346  R4  CHO   518      53.117 154.650  39.602  1.00  0.00            
ATOM   3347  R5  CHO   518      55.317 154.600  39.402  1.00  0.00            
ATOM   3348  C1  CHO   518      54.267 153.600  35.902  1.00  0.00           C
ATOM   3349  C2  CHO   518      52.967 151.000  32.552  1.00  0.00           C
ATOM   3350  ROH CHO   519     199.867 155.200  38.452  1.00  0.00            
ATOM   3351  R1  CHO   519     197.967 155.100  40.602  1.00  0.00            
ATOM   3352  R2  CHO   519     198.667 154.550  43.202  1.00  0.00            
ATOM   3353  R3  CHO   519     197.417 156.900  43.702  1.00  0.00            
ATOM   3354  R4  CHO   519     197.467 155.450  46.302  1.00  0.00            
ATOM   3355  R5  CHO   519     195.717 156.300  45.252  1.00  0.00            
ATOM   3356  C1  CHO   519     195.567 158.250  48.552  1.00  0.00           C
ATOM   3357  C2  CHO   519     196.167 157.250  51.652  1.00  0.00           C
ATOM   3358  ROH CHO   520      56.367  86.650  53.752  1.00  0.00            
ATOM   3359  R1  CHO   520      55.217  86.800  51.152  1.00  0.00            
ATOM   3360  R2  CHO   520      53.317  84.950  50.302  1.00  0.00            
ATOM   3361  R3  CHO   520      51.867  87.200  49.802  1.00  0.00            
ATOM   3362  R4  CHO   520      50.767  85.150  47.952  1.00  0.00            
ATOM   3363  R5  CHO   520      51.467  87.150  47.402  1.00  0.00            
ATOM   3364  C1  CHO   520      47.917  87.350  46.152  1.00  0.00           C
ATOM   3365  C2  CHO   520      46.017  86.850  42.052  1.00  0.00           C
ATOM   3366  ROH CHO   521      44.767  22.300  37.152  1.00  0.00            
ATOM   3367  R1  CHO   521      45.617  19.800  38.052  1.00  0.00            
ATOM   3368  R2  CHO   521      46.867  17.950  36.352  1.00  0.00            
ATOM   3369  R3  CHO   521      48.817  18.000  38.252  1.00  0.00            
ATOM   3370  R4  CHO   521      49.467  15.700  36.602  1.00  0.00            
ATOM   3371  R5  CHO   521      49.217  15.700  38.752  1.00  0.00            
ATOM   3372  C1  CHO   521      52.817  14.450  38.552  1.00  0.00           C
ATOM   3373  C2  CHO   521      53.767  11.150  40.252  1.00  0.00           C
ATOM   3374  ROH CHO   522     122.017 111.450  47.452  1.00  0.00            
ATOM   3375  R1  CHO   522     123.467 111.900  49.852  1.00  0.00            
ATOM   3376  R2  CHO   522     123.567 110.050  51.902  1.00  0.00            
ATOM   3377  R3  CHO   522     126.217 110.250  51.552  1.00  0.00            
ATOM   3378  R4  CHO   522     125.767 111.150  54.302  1.00  0.00            
ATOM   3379  R5  CHO   522     126.817 112.250  52.752  1.00  0.00            
ATOM   3380  C1  CHO   522     129.567 112.000  55.402  1.00  0.00           C
ATOM   3381  C2  CHO   522     131.867 112.300  57.052  1.00  0.00           C
ATOM   3382  ROH CHO   523     205.467   2.650  47.902  1.00  0.00            
ATOM   3383  R1  CHO   523     202.767   3.200  47.152  1.00  0.00            
ATOM   3384  R2  CHO   523     201.217   5.050  48.452  1.00  0.00            
ATOM   3385  R3  CHO   523     200.917   6.100  45.952  1.00  0.00            
ATOM   3386  R4  CHO   523     198.317   6.550  47.252  1.00  0.00            
ATOM   3387  R5  CHO   523     198.667   5.550  45.302  1.00  0.00            
ATOM   3388  C1  CHO   523     196.367   8.350  44.202  1.00  0.00           C
ATOM   3389  C2  CHO   523     193.117   7.500  42.752  1.00  0.00           C
ATOM   3390  ROH CHO   524     212.467 171.800  41.952  1.00  0.00            
ATOM   3391  R1  CHO   524     213.267 171.900  39.252  1.00  0.00            
ATOM   3392  R2  CHO   524     212.467 170.000  37.352  1.00  0.00            
ATOM   3393  R3  CHO   524     211.617 172.200  36.002  1.00  0.00            
ATOM   3394  R4  CHO   524     212.467 170.300  33.952  1.00  0.00            
ATOM   3395  R5  CHO   524     213.117 172.400  34.152  1.00  0.00            
ATOM   3396  C1  CHO   524     211.667 172.550  30.652  1.00  0.00           C
ATOM   3397  C2  CHO   524     212.017 174.650  27.602  1.00  0.00           C
ATOM   3398  ROH CHO   525     227.917  98.350  37.502  1.00  0.00            
ATOM   3399  R1  CHO   525     225.617  99.500  38.752  1.00  0.00            
ATOM   3400  R2  CHO   525     224.267 101.650  37.652  1.00  0.00            
ATOM   3401  R3  CHO   525     222.117 100.050  37.902  1.00  0.00            
ATOM   3402  R4  CHO   525     221.017 102.650  37.302  1.00  0.00            
ATOM   3403  R5  CHO   525     220.467 101.400  39.002  1.00  0.00            
ATOM   3404  C1  CHO   525     217.067 101.700  37.352  1.00  0.00           C
ATOM   3405  C2  CHO   525     213.767 104.150  36.902  1.00  0.00           C
ATOM   3406  ROH CHO   526      54.817  16.850  53.952  1.00  0.00            
ATOM   3407  R1  CHO   526      55.217  17.700  51.252  1.00  0.00            
ATOM   3408  R2  CHO   526      56.217  16.050  49.302  1.00  0.00            
ATOM   3409  R3  CHO   526      53.967  16.750  48.002  1.00  0.00            
ATOM   3410  R4  CHO   526      55.967  16.300  45.852  1.00  0.00            
ATOM   3411  R5  CHO   526      54.767  18.100  46.152  1.00  0.00            
ATOM   3412  C1  CHO   526      53.667  17.100  42.602  1.00  0.00           C
ATOM   3413  C2  CHO   526      52.317  19.450  41.152  1.00  0.00           C
ATOM   3414  ROH CHO   527     162.567 121.750  30.202  1.00  0.00            
ATOM   3415  R1  CHO   527     160.267 120.500  31.302  1.00  0.00            
ATOM   3416  R2  CHO   527     159.867 120.250  34.002  1.00  0.00            
ATOM   3417  R3  CHO   527     157.517 121.500  33.452  1.00  0.00            
ATOM   3418  R4  CHO   527     157.167 120.450  36.152  1.00  0.00            
ATOM   3419  R5  CHO   527     155.817 120.100  34.452  1.00  0.00            
ATOM   3420  C1  CHO   527     153.367 121.750  36.902  1.00  0.00           C
ATOM   3421  C2  CHO   527     150.767 118.400  36.152  1.00  0.00           C
ATOM   3422  ROH CHO   528     117.017  86.600  31.352  1.00  0.00            
ATOM   3423  R1  CHO   528     116.917  85.200  33.802  1.00  0.00            
ATOM   3424  R2  CHO   528     116.967  86.450  36.252  1.00  0.00            
ATOM   3425  R3  CHO   528     114.667  85.050  36.702  1.00  0.00            
ATOM   3426  R4  CHO   528     115.417  86.100  39.352  1.00  0.00            
ATOM   3427  R5  CHO   528     115.017  84.050  38.852  1.00  0.00            
ATOM   3428  C1  CHO   528     112.367  84.600  41.502  1.00  0.00           C
ATOM   3429  C2  CHO   528     109.317  83.250  43.952  1.00  0.00           C
ATOM   3430  ROH CHO   529     112.067  14.150  48.302  1.00  0.00            
ATOM   3431  R1  CHO   529     111.317  11.850  46.852  1.00  0.00            
ATOM   3432  R2  CHO   529     111.117  11.800  44.102  1.00  0.00            
ATOM   3433  R3  CHO   529     112.817   9.700  44.352  1.00  0.00            
ATOM   3434  R4  CHO   529     111.317   9.100  41.952  1.00  0.00            
ATOM   3435  R5  CHO   529     111.567   7.800  43.652  1.00  0.00            
ATOM   3436  C1  CHO   529     113.017   5.600  40.902  1.00  0.00           C
ATOM   3437  C2  CHO   529     116.617   3.100  40.302  1.00  0.00           C
ATOM   3438  ROH CHO   530       5.567 215.150  44.052  1.00  0.00            
ATOM   3439  R1  CHO   530       3.117 214.850  45.452  1.00  0.00            
ATOM   3440  R2  CHO   530       2.967 214.600  48.202  1.00  0.00            
ATOM   3441  R3  CHO   530       1.217 216.700  47.952  1.00  0.00            
ATOM   3442  R4  CHO   530       0.417 215.350  50.452  1.00  0.00            
ATOM   3443  R5  CHO   530      -0.883 215.800  48.752  1.00  0.00            
ATOM   3444  C1  CHO   530      -2.683 217.700  51.502  1.00  0.00           C
ATOM   3445  C2  CHO   530      -4.733 220.500  50.702  1.00  0.00           C
ATOM   3446  ROH CHO   531      27.017 104.700  42.902  1.00  0.00            
ATOM   3447  R1  CHO   531      27.517 107.000  44.502  1.00  0.00            
ATOM   3448  R2  CHO   531      27.367 106.900  47.252  1.00  0.00            
ATOM   3449  R3  CHO   531      29.917 107.950  47.102  1.00  0.00            
ATOM   3450  R4  CHO   531      28.917 108.750  49.752  1.00  0.00            
ATOM   3451  R5  CHO   531      29.767 110.050  48.202  1.00  0.00            
ATOM   3452  C1  CHO   531      32.217 110.750  51.052  1.00  0.00           C
ATOM   3453  C2  CHO   531      31.667 109.800  54.052  1.00  0.00           C
ATOM   3454  ROH CHO   532     176.617 185.900  34.352  1.00  0.00            
ATOM   3455  R1  CHO   532     176.717 186.650  37.052  1.00  0.00            
ATOM   3456  R2  CHO   532     178.717 188.250  38.102  1.00  0.00            
ATOM   3457  R3  CHO   532     176.617 189.750  38.952  1.00  0.00            
ATOM   3458  R4  CHO   532     178.817 190.350  40.852  1.00  0.00            
ATOM   3459  R5  CHO   532     176.767 189.700  41.352  1.00  0.00            
ATOM   3460  C1  CHO   532     176.867 193.000  43.252  1.00  0.00           C
ATOM   3461  C2  CHO   532     179.167 195.700  45.202  1.00  0.00           C
ATOM   3462  ROH CHO   533     196.067 154.950  35.052  1.00  0.00            
ATOM   3463  R1  CHO   533     193.817 155.750  36.552  1.00  0.00            
ATOM   3464  R2  CHO   533     193.217 154.600  39.052  1.00  0.00            
ATOM   3465  R3  CHO   533     193.267 157.200  39.852  1.00  0.00            
ATOM   3466  R4  CHO   533     192.267 155.700  42.152  1.00  0.00            
ATOM   3467  R5  CHO   533     191.317 157.400  41.202  1.00  0.00            
ATOM   3468  C1  CHO   533     191.717 158.800  44.752  1.00  0.00           C
ATOM   3469  C2  CHO   533     187.467 160.650  44.602  1.00  0.00           C
ATOM   3470  ROH CHO   534     115.317 122.150  54.302  1.00  0.00            
ATOM   3471  R1  CHO   534     112.517 121.900  54.652  1.00  0.00            
ATOM   3472  R2  CHO   534     110.767 121.900  52.502  1.00  0.00            
ATOM   3473  R3  CHO   534     109.967 119.550  53.552  1.00  0.00            
ATOM   3474  R4  CHO   534     107.567 120.550  52.152  1.00  0.00            
ATOM   3475  R5  CHO   534     107.667 119.950  54.252  1.00  0.00            
ATOM   3476  C1  CHO   534     104.967 117.550  52.902  1.00  0.00           C
ATOM   3477  C2  CHO   534     102.117 114.050  53.152  1.00  0.00           C
ATOM   3478  ROH CHO   535     179.967  39.400  31.852  1.00  0.00            
ATOM   3479  R1  CHO   535     178.567  39.750  34.302  1.00  0.00            
ATOM   3480  R2  CHO   535     179.017  41.900  35.952  1.00  0.00            
ATOM   3481  R3  CHO   535     176.317  42.200  35.752  1.00  0.00            
ATOM   3482  R4  CHO   535     177.067  43.650  38.202  1.00  0.00            
ATOM   3483  R5  CHO   535     175.567  42.100  38.002  1.00  0.00            
ATOM   3484  C1  CHO   535     173.367  45.000  39.302  1.00  0.00           C
ATOM   3485  C2  CHO   535     171.717  45.700  43.002  1.00  0.00           C
ATOM   3486  ROH CHO   536     197.417   7.300  28.152  1.00  0.00            
ATOM   3487  R1  CHO   536     197.967   9.450  29.902  1.00  0.00            
ATOM   3488  R2  CHO   536     196.417  10.000  32.152  1.00  0.00            
ATOM   3489  R3  CHO   536     198.817   9.900  33.402  1.00  0.00            
ATOM   3490  R4  CHO   536     197.267  11.850  34.902  1.00  0.00            
ATOM   3491  R5  CHO   536     199.217  12.150  34.052  1.00  0.00            
ATOM   3492  C1  CHO   536     200.017  12.850  37.752  1.00  0.00           C
ATOM   3493  C2  CHO   536     201.767  15.550  41.052  1.00  0.00           C
ATOM   3494  ROH CHO   537      77.417  42.900  47.052  1.00  0.00            
ATOM   3495  R1  CHO   537      75.817  41.600  48.952  1.00  0.00            
ATOM   3496  R2  CHO   537      74.517  39.250  48.402  1.00  0.00            
ATOM   3497  R3  CHO   537      75.817  38.350  50.602  1.00  0.00            
ATOM   3498  R4  CHO   537      74.417  36.000  49.602  1.00  0.00            
ATOM   3499  R5  CHO   537      74.317  36.800  51.652  1.00  0.00            
ATOM   3500  C1  CHO   537      75.617  33.250  52.352  1.00  0.00           C
ATOM   3501  C2  CHO   537      79.017  31.250  52.402  1.00  0.00           C
ATOM   3502  ROH CHO   538     194.517  72.300  40.202  1.00  0.00            
ATOM   3503  R1  CHO   538     195.567  69.800  39.502  1.00  0.00            
ATOM   3504  R2  CHO   538     198.017  69.500  38.252  1.00  0.00            
ATOM   3505  R3  CHO   538     198.567  67.850  40.352  1.00  0.00            
ATOM   3506  R4  CHO   538     200.667  67.250  38.352  1.00  0.00            
ATOM   3507  R5  CHO   538     199.317  65.800  39.302  1.00  0.00            
ATOM   3508  C1  CHO   538     202.667  64.400  40.402  1.00  0.00           C
ATOM   3509  C2  CHO   538     204.767  60.650  41.352  1.00  0.00           C
ATOM   3510  ROH CHO   539     185.367  65.700  35.802  1.00  0.00            
ATOM   3511  R1  CHO   539     186.167  63.250  37.002  1.00  0.00            
ATOM   3512  R2  CHO   539     184.367  61.200  37.552  1.00  0.00            
ATOM   3513  R3  CHO   539     186.117  59.750  36.102  1.00  0.00            
ATOM   3514  R4  CHO   539     185.717  58.200  38.602  1.00  0.00            
ATOM   3515  R5  CHO   539     187.617  58.800  37.752  1.00  0.00            
ATOM   3516  C1  CHO   539     188.167  55.050  37.802  1.00  0.00           C
ATOM   3517  C2  CHO   539     189.517  52.900  40.402  1.00  0.00           C
ATOM   3518  ROH CHO   540     129.617 204.300  32.602  1.00  0.00            
ATOM   3519  R1  CHO   540     128.017 206.100  34.052  1.00  0.00            
ATOM   3520  R2  CHO   540     126.417 208.000  32.852  1.00  0.00            
ATOM   3521  R3  CHO   540     124.467 206.900  34.352  1.00  0.00            
ATOM   3522  R4  CHO   540     123.467 209.550  33.752  1.00  0.00            
ATOM   3523  R5  CHO   540     123.667 208.700  35.702  1.00  0.00            
ATOM   3524  C1  CHO   540     119.917 209.400  35.652  1.00  0.00           C
ATOM   3525  C2  CHO   540     116.417 210.850  34.202  1.00  0.00           C
ATOM   3526  ROH CHO   541      78.667 111.900  42.602  1.00  0.00            
ATOM   3527  R1  CHO   541      76.817 109.850  43.152  1.00  0.00            
ATOM   3528  R2  CHO   541      76.217 107.900  41.302  1.00  0.00            
ATOM   3529  R3  CHO   541      76.917 106.200  43.352  1.00  0.00            
ATOM   3530  R4  CHO   541      75.417 104.500  41.452  1.00  0.00            
ATOM   3531  R5  CHO   541      75.017 104.750  43.602  1.00  0.00            
ATOM   3532  C1  CHO   541      75.617 101.000  43.502  1.00  0.00           C
ATOM   3533  C2  CHO   541      77.567  98.250  45.402  1.00  0.00           C
ATOM   3534  ROH CHO   542     187.167 142.200  43.302  1.00  0.00            
ATOM   3535  R1  CHO   542     188.017 144.850  43.752  1.00  0.00            
ATOM   3536  R2  CHO   542     187.017 146.400  45.802  1.00  0.00            
ATOM   3537  R3  CHO   542     189.617 146.700  46.502  1.00  0.00            
ATOM   3538  R4  CHO   542     188.167 148.050  48.602  1.00  0.00            
ATOM   3539  R5  CHO   542     189.767 148.900  47.402  1.00  0.00            
ATOM   3540  C1  CHO   542     191.317 149.300  50.852  1.00  0.00           C
ATOM   3541  C2  CHO   542     191.717 149.950  54.402  1.00  0.00           C
ATOM   3542  ROH CHO   543      53.567  98.500  45.052  1.00  0.00            
ATOM   3543  R1  CHO   543      53.167  95.900  46.002  1.00  0.00            
ATOM   3544  R2  CHO   543      53.267  93.700  44.352  1.00  0.00            
ATOM   3545  R3  CHO   543      55.117  92.800  46.152  1.00  0.00            
ATOM   3546  R4  CHO   543      53.917  90.350  45.052  1.00  0.00            
ATOM   3547  R5  CHO   543      54.117  90.900  47.202  1.00  0.00            
ATOM   3548  C1  CHO   543      56.017  87.600  47.202  1.00  0.00           C
ATOM   3549  C2  CHO   543      56.967  85.350  44.602  1.00  0.00           C
ATOM   3550  ROH CHO   544      34.117 208.850  38.552  1.00  0.00            
ATOM   3551  R1  CHO   544      33.767 210.900  36.602  1.00  0.00            
ATOM   3552  R2  CHO   544      32.217 210.600  34.402  1.00  0.00            
ATOM   3553  R3  CHO   544      31.017 212.850  35.302  1.00  0.00            
ATOM   3554  R4  CHO   544      30.867 213.050  32.352  1.00  0.00            
ATOM   3555  R5  CHO   544      31.717 214.550  33.702  1.00  0.00            
ATOM   3556  C1  CHO   544      29.017 216.650  32.052  1.00  0.00           C
ATOM   3557  C2  CHO   544      26.817 216.650  28.952  1.00  0.00           C
ATOM   3558  ROH CHO   545     135.767 178.500  45.052  1.00  0.00            
ATOM   3559  R1  CHO   545     138.467 178.150  45.852  1.00  0.00            
ATOM   3560  R2  CHO   545     139.917 175.850  45.252  1.00  0.00            
ATOM   3561  R3  CHO   545     141.667 177.650  44.202  1.00  0.00            
ATOM   3562  R4  CHO   545     143.317 175.400  45.052  1.00  0.00            
ATOM   3563  R5  CHO   545     143.617 177.450  45.602  1.00  0.00            
ATOM   3564  C1  CHO   545     146.967 176.800  43.952  1.00  0.00           C
ATOM   3565  C2  CHO   545     148.517 179.450  42.102  1.00  0.00           C
ATOM   3566  ROH CHO   546      82.317   2.300  44.552  1.00  0.00            
ATOM   3567  R1  CHO   546      81.167   4.900  44.802  1.00  0.00            
ATOM   3568  R2  CHO   546      81.717   6.550  46.902  1.00  0.00            
ATOM   3569  R3  CHO   546      82.367   8.300  44.952  1.00  0.00            
ATOM   3570  R4  CHO   546      81.467  10.000  47.152  1.00  0.00            
ATOM   3571  R5  CHO   546      80.717  10.050  45.102  1.00  0.00            
ATOM   3572  C1  CHO   546      81.917  13.650  45.502  1.00  0.00           C
ATOM   3573  C2  CHO   546      78.617  14.950  43.652  1.00  0.00           C
ATOM   3574  ROH CHO   547     128.867 187.600  40.652  1.00  0.00            
ATOM   3575  R1  CHO   547     127.567 185.900  38.752  1.00  0.00            
ATOM   3576  R2  CHO   547     126.267 186.900  36.552  1.00  0.00            
ATOM   3577  R3  CHO   547     127.867 185.200  35.202  1.00  0.00            
ATOM   3578  R4  CHO   547     126.167 186.400  33.152  1.00  0.00            
ATOM   3579  R5  CHO   547     126.467 184.250  33.502  1.00  0.00            
ATOM   3580  C1  CHO   547     127.617 184.450  29.902  1.00  0.00           C
ATOM   3581  C2  CHO   547     127.767 181.300  28.152  1.00  0.00           C
ATOM   3582  ROH CHO   548      88.017  97.300  53.652  1.00  0.00            
ATOM   3583  R1  CHO   548      85.717  97.700  52.102  1.00  0.00            
ATOM   3584  R2  CHO   548      85.217  96.300  49.752  1.00  0.00            
ATOM   3585  R3  CHO   548      82.867  95.700  50.952  1.00  0.00            
ATOM   3586  R4  CHO   548      82.317  95.250  48.102  1.00  0.00            
ATOM   3587  R5  CHO   548      81.167  96.500  49.452  1.00  0.00            
ATOM   3588  C1  CHO   548      78.467  94.100  48.352  1.00  0.00           C
ATOM   3589  C2  CHO   548      76.717  93.350  45.352  1.00  0.00           C
ATOM   3590  ROH CHO   549     190.317  71.450  37.502  1.00  0.00            
ATOM   3591  R1  CHO   549     189.167  73.500  39.052  1.00  0.00            
ATOM   3592  R2  CHO   549     189.167  76.150  38.202  1.00  0.00            
ATOM   3593  R3  CHO   549     186.467  75.950  38.602  1.00  0.00            
ATOM   3594  R4  CHO   549     186.967  78.850  38.402  1.00  0.00            
ATOM   3595  R5  CHO   549     185.917  77.800  40.052  1.00  0.00            
ATOM   3596  C1  CHO   549     183.167  80.200  38.902  1.00  0.00           C
ATOM   3597  C2  CHO   549     180.517  82.900  40.452  1.00  0.00           C
ATOM   3598  ROH CHO   550      77.317  65.350  44.702  1.00  0.00            
ATOM   3599  R1  CHO   550      78.567  63.400  43.152  1.00  0.00            
ATOM   3600  R2  CHO   550      81.167  62.550  43.652  1.00  0.00            
ATOM   3601  R3  CHO   550      80.017  60.100  43.702  1.00  0.00            
ATOM   3602  R4  CHO   550      82.917  59.550  43.502  1.00  0.00            
ATOM   3603  R5  CHO   550      81.367  58.750  42.202  1.00  0.00            
ATOM   3604  C1  CHO   550      82.817  55.500  43.452  1.00  0.00           C
ATOM   3605  C2  CHO   550      84.117  54.200  39.652  1.00  0.00           C
ATOM   3606  ROH CHO   551     163.367 176.650  43.002  1.00  0.00            
ATOM   3607  R1  CHO   551     161.417 175.050  44.252  1.00  0.00            
ATOM   3608  R2  CHO   551     161.617 174.250  46.902  1.00  0.00            
ATOM   3609  R3  CHO   551     159.167 175.400  47.102  1.00  0.00            
ATOM   3610  R4  CHO   551     159.017 173.050  48.852  1.00  0.00            
ATOM   3611  R5  CHO   551     157.667 173.550  47.252  1.00  0.00            
ATOM   3612  C1  CHO   551     155.217 173.450  50.152  1.00  0.00           C
ATOM   3613  C2  CHO   551     153.367 171.200  50.652  1.00  0.00           C
ATOM   3614  ROH CHO   552     203.217  63.550  45.502  1.00  0.00            
ATOM   3615  R1  CHO   552     205.217  65.250  44.452  1.00  0.00            
ATOM   3616  R2  CHO   552     207.917  64.800  44.802  1.00  0.00            
ATOM   3617  R3  CHO   552     207.967  65.000  42.102  1.00  0.00            
ATOM   3618  R4  CHO   552     210.667  65.850  42.952  1.00  0.00            
ATOM   3619  R5  CHO   552     209.267  66.950  41.652  1.00  0.00            
ATOM   3620  C1  CHO   552     212.317  66.650  39.302  1.00  0.00           C
ATOM   3621  C2  CHO   552     215.067  67.550  40.502  1.00  0.00           C
ATOM   3622  ROH CHO   553     222.817 129.200  47.302  1.00  0.00            
ATOM   3623  R1  CHO   553     220.517 130.150  48.702  1.00  0.00            
ATOM   3624  R2  CHO   553     218.217 131.050  47.402  1.00  0.00            
ATOM   3625  R3  CHO   553     217.017 129.200  48.952  1.00  0.00            
ATOM   3626  R4  CHO   553     215.017 131.350  48.702  1.00  0.00            
ATOM   3627  R5  CHO   553     215.767 130.450  50.552  1.00  0.00            
ATOM   3628  C1  CHO   553     212.017 129.750  50.852  1.00  0.00           C
ATOM   3629  C2  CHO   553     210.267 129.950  53.802  1.00  0.00           C
ATOM   3630  ROH CHO   554      27.917 187.700  32.852  1.00  0.00            
ATOM   3631  R1  CHO   554      30.417 188.950  33.502  1.00  0.00            
ATOM   3632  R2  CHO   554      31.867 190.400  31.702  1.00  0.00            
ATOM   3633  R3  CHO   554      31.717 192.300  33.652  1.00  0.00            
ATOM   3634  R4  CHO   554      34.267 192.850  32.202  1.00  0.00            
ATOM   3635  R5  CHO   554      34.017 192.550  34.352  1.00  0.00            
ATOM   3636  C1  CHO   554      35.517 196.050  34.352  1.00  0.00           C
ATOM   3637  C2  CHO   554      38.417 196.550  36.002  1.00  0.00           C
ATOM   3638  ROH CHO   555      45.717  26.200  41.602  1.00  0.00            
ATOM   3639  R1  CHO   555      47.517  28.100  42.652  1.00  0.00            
ATOM   3640  R2  CHO   555      47.067  30.800  42.502  1.00  0.00            
ATOM   3641  R3  CHO   555      47.467  30.700  45.202  1.00  0.00            
ATOM   3642  R4  CHO   555      47.617  33.550  44.552  1.00  0.00            
ATOM   3643  R5  CHO   555      49.117  32.350  45.602  1.00  0.00            
ATOM   3644  C1  CHO   555      48.317  35.050  48.252  1.00  0.00           C
ATOM   3645  C2  CHO   555      47.267  38.400  48.102  1.00  0.00           C
ATOM   3646  ROH CHO   556     140.717 112.800  47.602  1.00  0.00            
ATOM   3647  R1  CHO   556     139.367 113.000  45.152  1.00  0.00            
ATOM   3648  R2  CHO   556     140.367 114.500  43.002  1.00  0.00            
ATOM   3649  R3  CHO   556     140.117 112.150  41.652  1.00  0.00            
ATOM   3650  R4  CHO   556     140.817 114.100  39.602  1.00  0.00            
ATOM   3651  R5  CHO   556     139.117 112.750  39.602  1.00  0.00            
ATOM   3652  C1  CHO   556     140.867 111.650  36.402  1.00  0.00           C
ATOM   3653  C2  CHO   556     140.317 109.250  34.002  1.00  0.00           C
ATOM   3654  ROH CHO   557      75.217 186.850  35.302  1.00  0.00            
ATOM   3655  R1  CHO   557      76.067 184.150  35.302  1.00  0.00            
ATOM   3656  R2  CHO   557      78.617 183.400  36.152  1.00  0.00            
ATOM   3657  R3  CHO   557      77.167 181.750  37.802  1.00  0.00            
ATOM   3658  R4  CHO   557      79.517 180.200  37.002  1.00  0.00            
ATOM   3659  R5  CHO   557      77.417 179.600  36.802  1.00  0.00            
ATOM   3660  C1  CHO   557      78.767 176.750  39.002  1.00  0.00           C
ATOM   3661  C2  CHO   557      79.417 173.800  38.152  1.00  0.00           C
ATOM   3662  ROH CHO   558      82.967 137.750  36.302  1.00  0.00            
ATOM   3663  R1  CHO   558      82.167 137.950  39.052  1.00  0.00            
ATOM   3664  R2  CHO   558      80.867 140.200  40.002  1.00  0.00            
ATOM   3665  R3  CHO   558      79.067 138.350  40.902  1.00  0.00            
ATOM   3666  R4  CHO   558      78.267 140.800  42.202  1.00  0.00            
ATOM   3667  R5  CHO   558      78.667 138.900  43.152  1.00  0.00            
ATOM   3668  C1  CHO   558      75.067 139.450  44.302  1.00  0.00           C
ATOM   3669  C2  CHO   558      73.417 141.200  46.752  1.00  0.00           C
ATOM   3670  ROH CHO   559      82.867   9.450  39.102  1.00  0.00            
ATOM   3671  R1  CHO   559      80.367   9.850  40.402  1.00  0.00            
ATOM   3672  R2  CHO   559      78.617  11.850  39.702  1.00  0.00            
ATOM   3673  R3  CHO   559      76.867   9.800  39.502  1.00  0.00            
ATOM   3674  R4  CHO   559      75.617  11.650  41.402  1.00  0.00            
ATOM   3675  R5  CHO   559      75.967   9.550  41.752  1.00  0.00            
ATOM   3676  C1  CHO   559      72.217   9.600  42.202  1.00  0.00           C
ATOM   3677  C2  CHO   559      72.117   9.900  46.302  1.00  0.00           C
ATOM   3678  ROH CHO   560      59.717 103.850  40.302  1.00  0.00            
ATOM   3679  R1  CHO   560      60.167 105.700  42.402  1.00  0.00            
ATOM   3680  R2  CHO   560      59.817 105.050  45.052  1.00  0.00            
ATOM   3681  R3  CHO   560      62.367 105.900  45.252  1.00  0.00            
ATOM   3682  R4  CHO   560      61.267 106.100  48.002  1.00  0.00            
ATOM   3683  R5  CHO   560      62.267 107.700  46.852  1.00  0.00            
ATOM   3684  C1  CHO   560      64.567 107.550  49.902  1.00  0.00           C
ATOM   3685  C2  CHO   560      66.967 109.100  51.452  1.00  0.00           C
ATOM   3686  ROH CHO   561     110.967 104.000  56.202  1.00  0.00            
ATOM   3687  R1  CHO   561     111.667 106.650  55.502  1.00  0.00            
ATOM   3688  R2  CHO   561     112.467 107.350  52.952  1.00  0.00            
ATOM   3689  R3  CHO   561     110.467 109.200  53.202  1.00  0.00            
ATOM   3690  R4  CHO   561     112.167 110.250  51.102  1.00  0.00            
ATOM   3691  R5  CHO   561     111.517 111.300  52.902  1.00  0.00            
ATOM   3692  C1  CHO   561     110.117 113.650  50.252  1.00  0.00           C
ATOM   3693  C2  CHO   561     109.217 116.250  50.352  1.00  0.00           C
ATOM   3694  ROH CHO   562      96.317 195.300  32.252  1.00  0.00            
ATOM   3695  R1  CHO   562      98.467 197.100  31.902  1.00  0.00            
ATOM   3696  R2  CHO   562      99.867 198.150  34.002  1.00  0.00            
ATOM   3697  R3  CHO   562     102.017 197.150  32.702  1.00  0.00            
ATOM   3698  R4  CHO   562     102.817 199.900  33.452  1.00  0.00            
ATOM   3699  R5  CHO   562     102.867 199.000  31.452  1.00  0.00            
ATOM   3700  C1  CHO   562     106.567 199.950  31.852  1.00  0.00           C
ATOM   3701  C2  CHO   562     109.517 200.250  33.902  1.00  0.00           C
ATOM   3702  ROH CHO   563     167.017  33.450  44.452  1.00  0.00            
ATOM   3703  R1  CHO   563     165.467  35.450  43.202  1.00  0.00            
ATOM   3704  R2  CHO   563     164.917  35.450  40.502  1.00  0.00            
ATOM   3705  R3  CHO   563     162.317  35.550  41.352  1.00  0.00            
ATOM   3706  R4  CHO   563     162.167  35.850  38.452  1.00  0.00            
ATOM   3707  R5  CHO   563     161.267  37.200  39.952  1.00  0.00            
ATOM   3708  C1  CHO   563     158.117  36.150  38.052  1.00  0.00           C
ATOM   3709  C2  CHO   563     155.417  38.350  36.052  1.00  0.00           C
ATOM   3710  ROH CHO   564     153.767 128.000  29.702  1.00  0.00            
ATOM   3711  R1  CHO   564     152.817 130.650  30.052  1.00  0.00            
ATOM   3712  R2  CHO   564     150.317 131.450  29.252  1.00  0.00            
ATOM   3713  R3  CHO   564     150.067 132.300  31.802  1.00  0.00            
ATOM   3714  R4  CHO   564     148.217 133.950  30.352  1.00  0.00            
ATOM   3715  R5  CHO   564     149.767 134.650  31.652  1.00  0.00            
ATOM   3716  C1  CHO   564     146.767 136.200  33.402  1.00  0.00           C
ATOM   3717  C2  CHO   564     147.767 139.450  34.452  1.00  0.00           C
ATOM   3718  ROH CHO   565     148.317 168.200  38.852  1.00  0.00            
ATOM   3719  R1  CHO   565     147.617 165.550  39.502  1.00  0.00            
ATOM   3720  R2  CHO   565     146.767 164.750  42.002  1.00  0.00            
ATOM   3721  R3  CHO   565     144.617 163.800  40.702  1.00  0.00            
ATOM   3722  R4  CHO   565     144.217 162.950  43.452  1.00  0.00            
ATOM   3723  R5  CHO   565     144.167 161.700  41.702  1.00  0.00            
ATOM   3724  C1  CHO   565     140.667 161.000  43.052  1.00  0.00           C
ATOM   3725  C2  CHO   565     139.967 156.950  44.052  1.00  0.00           C
ATOM   3726  ROH CHO   566      77.717 122.550  43.302  1.00  0.00            
ATOM   3727  R1  CHO   566      76.967 123.550  45.852  1.00  0.00            
ATOM   3728  R2  CHO   566      74.367 123.900  46.652  1.00  0.00            
ATOM   3729  R3  CHO   566      75.117 122.350  48.752  1.00  0.00            
ATOM   3730  R4  CHO   566      73.067 124.150  49.802  1.00  0.00            
ATOM   3731  R5  CHO   566      75.067 123.850  50.602  1.00  0.00            
ATOM   3732  C1  CHO   566      72.967 122.850  53.652  1.00  0.00           C
ATOM   3733  C2  CHO   566      70.767 122.300  55.502  1.00  0.00           C
ATOM   3734  ROH CHO   567      10.067  29.850  30.802  1.00  0.00            
ATOM   3735  R1  CHO   567      12.367  31.400  31.502  1.00  0.00            
ATOM   3736  R2  CHO   567      12.267  34.150  31.752  1.00  0.00            
ATOM   3737  R3  CHO   567      13.317  33.600  34.202  1.00  0.00            
ATOM   3738  R4  CHO   567      13.667  36.500  33.852  1.00  0.00            
ATOM   3739  R5  CHO   567      15.217  35.050  34.352  1.00  0.00            
ATOM   3740  C1  CHO   567      15.467  37.400  37.352  1.00  0.00           C
ATOM   3741  C2  CHO   567      18.017  40.200  40.602  1.00  0.00           C
ATOM   3742  ROH CHO   568      66.217  17.800  45.252  1.00  0.00            
ATOM   3743  R1  CHO   568      66.517  17.700  42.402  1.00  0.00            
ATOM   3744  R2  CHO   568      68.467  19.150  41.102  1.00  0.00            
ATOM   3745  R3  CHO   568      69.117  16.700  40.052  1.00  0.00            
ATOM   3746  R4  CHO   568      69.517  18.550  37.852  1.00  0.00            
ATOM   3747  R5  CHO   568      68.317  16.750  37.802  1.00  0.00            
ATOM   3748  C1  CHO   568      70.767  15.950  35.002  1.00  0.00           C
ATOM   3749  C2  CHO   568      72.517  13.550  30.902  1.00  0.00           C
ATOM   3750  ROH CHO   569     200.417 215.600  43.902  1.00  0.00            
ATOM   3751  R1  CHO   569     198.217 217.200  44.602  1.00  0.00            
ATOM   3752  R2  CHO   569     198.117 219.900  44.002  1.00  0.00            
ATOM   3753  R3  CHO   569     195.767 219.250  42.802  1.00  0.00            
ATOM   3754  R4  CHO   569     195.367 221.950  43.852  1.00  0.00            
ATOM   3755  R5  CHO   569     194.117 220.200  44.252  1.00  0.00            
ATOM   3756  C1  CHO   569     191.517 222.500  42.652  1.00  0.00           C
ATOM   3757  C2  CHO   569     189.217 223.850  45.502  1.00  0.00           C
ATOM   3758  ROH CHO   570      68.067  -4.150  43.302  1.00  0.00            
ATOM   3759  R1  CHO   570      66.617  -1.800  42.702  1.00  0.00            
ATOM   3760  R2  CHO   570      66.317   0.300  44.502  1.00  0.00            
ATOM   3761  R3  CHO   570      67.367   1.800  42.452  1.00  0.00            
ATOM   3762  R4  CHO   570      66.917   3.700  44.652  1.00  0.00            
ATOM   3763  R5  CHO   570      66.167   3.850  42.602  1.00  0.00            
ATOM   3764  C1  CHO   570      68.217   7.100  42.802  1.00  0.00           C
ATOM   3765  C2  CHO   570      67.217  11.300  42.852  1.00  0.00           C
ATOM   3766  ROH CHO   571     104.817  53.250  34.902  1.00  0.00            
ATOM   3767  R1  CHO   571     105.917  54.250  37.302  1.00  0.00            
ATOM   3768  R2  CHO   571     104.467  54.300  39.652  1.00  0.00            
ATOM   3769  R3  CHO   571     106.617  52.950  40.602  1.00  0.00            
ATOM   3770  R4  CHO   571     105.467  54.250  43.002  1.00  0.00            
ATOM   3771  R5  CHO   571     107.517  54.400  42.302  1.00  0.00            
ATOM   3772  C1  CHO   571     108.067  52.900  45.802  1.00  0.00           C
ATOM   3773  C2  CHO   571     111.267  51.950  47.852  1.00  0.00           C
ATOM   3774  ROH CHO   572      43.117 154.300  45.752  1.00  0.00            
ATOM   3775  R1  CHO   572      43.517 151.950  47.302  1.00  0.00            
ATOM   3776  R2  CHO   572      41.417 150.750  48.652  1.00  0.00            
ATOM   3777  R3  CHO   572      42.217 148.550  47.252  1.00  0.00            
ATOM   3778  R4  CHO   572      40.467 147.500  49.352  1.00  0.00            
ATOM   3779  R5  CHO   572      42.517 146.850  48.952  1.00  0.00            
ATOM   3780  C1  CHO   572      40.617 143.550  48.452  1.00  0.00           C
ATOM   3781  C2  CHO   572      39.467 140.850  49.752  1.00  0.00           C
ATOM   3782  ROH CHO   573     145.867  24.900  42.752  1.00  0.00            
ATOM   3783  R1  CHO   573     146.467  27.550  42.052  1.00  0.00            
ATOM   3784  R2  CHO   573     144.517  29.500  41.802  1.00  0.00            
ATOM   3785  R3  CHO   573     146.117  30.850  43.552  1.00  0.00            
ATOM   3786  R4  CHO   573     144.567  32.950  42.252  1.00  0.00            
ATOM   3787  R5  CHO   573     146.717  32.850  42.402  1.00  0.00            
ATOM   3788  C1  CHO   573     146.067  36.200  44.152  1.00  0.00           C
ATOM   3789  C2  CHO   573     146.417  40.050  44.402  1.00  0.00           C
ATOM   3790  ROH CHO   574      90.567 136.750  46.602  1.00  0.00            
ATOM   3791  R1  CHO   574      88.617 138.100  45.102  1.00  0.00            
ATOM   3792  R2  CHO   574      85.917 137.550  45.352  1.00  0.00            
ATOM   3793  R3  CHO   574      85.717 140.200  45.802  1.00  0.00            
ATOM   3794  R4  CHO   574      83.567 139.650  43.902  1.00  0.00            
ATOM   3795  R5  CHO   574      85.117 141.150  43.652  1.00  0.00            
ATOM   3796  C1  CHO   574      82.017 143.350  43.502  1.00  0.00           C
ATOM   3797  C2  CHO   574      81.867 147.400  45.152  1.00  0.00           C
ATOM   3798  ROH CHO   575     171.067 107.950  42.152  1.00  0.00            
ATOM   3799  R1  CHO   575     171.067 110.700  41.502  1.00  0.00            
ATOM   3800  R2  CHO   575     172.917 112.500  42.602  1.00  0.00            
ATOM   3801  R3  CHO   575     173.417 113.050  40.002  1.00  0.00            
ATOM   3802  R4  CHO   575     174.317 115.400  41.452  1.00  0.00            
ATOM   3803  R5  CHO   575     172.917 115.400  39.752  1.00  0.00            
ATOM   3804  C1  CHO   575     175.617 117.650  38.302  1.00  0.00           C
ATOM   3805  C2  CHO   575     175.517 121.950  36.652  1.00  0.00           C
ATOM   3806  ROH CHO   576     170.317 186.100  39.952  1.00  0.00            
ATOM   3807  R1  CHO   576     172.267 187.350  38.302  1.00  0.00            
ATOM   3808  R2  CHO   576     172.117 187.400  35.552  1.00  0.00            
ATOM   3809  R3  CHO   576     172.317 190.050  35.902  1.00  0.00            
ATOM   3810  R4  CHO   576     173.517 189.500  33.252  1.00  0.00            
ATOM   3811  R5  CHO   576     174.467 190.600  34.902  1.00  0.00            
ATOM   3812  C1  CHO   576     174.567 193.300  32.202  1.00  0.00           C
ATOM   3813  C2  CHO   576     178.367 195.350  31.402  1.00  0.00           C
ATOM   3814  ROH CHO   577      73.717 178.200  21.852  1.00  0.00            
ATOM   3815  R1  CHO   577      73.817 178.700  24.652  1.00  0.00            
ATOM   3816  R2  CHO   577      74.417 181.150  25.702  1.00  0.00            
ATOM   3817  R3  CHO   577      72.067 180.800  27.052  1.00  0.00            
ATOM   3818  R4  CHO   577      73.517 182.800  28.602  1.00  0.00            
ATOM   3819  R5  CHO   577      72.667 180.950  29.352  1.00  0.00            
ATOM   3820  C1  CHO   577      70.767 183.450  31.552  1.00  0.00           C
ATOM   3821  C2  CHO   577      72.017 181.350  34.502  1.00  0.00           C
ATOM   3822  ROH CHO   578     142.167 217.200  43.802  1.00  0.00            
ATOM   3823  R1  CHO   578     142.517 214.400  43.852  1.00  0.00            
ATOM   3824  R2  CHO   578     141.467 212.700  41.902  1.00  0.00            
ATOM   3825  R3  CHO   578     144.017 211.900  41.702  1.00  0.00            
ATOM   3826  R4  CHO   578     142.467 209.450  41.402  1.00  0.00            
ATOM   3827  R5  CHO   578     144.067 209.750  42.802  1.00  0.00            
ATOM   3828  C1  CHO   578     145.417 206.750  40.902  1.00  0.00           C
ATOM   3829  C2  CHO   578     147.417 204.250  42.752  1.00  0.00           C
ATOM   3830  ROH CHO   579     182.867  74.000  42.652  1.00  0.00            
ATOM   3831  R1  CHO   579     183.567  76.300  44.102  1.00  0.00            
ATOM   3832  R2  CHO   579     182.367  78.750  43.702  1.00  0.00            
ATOM   3833  R3  CHO   579     181.867  78.600  46.352  1.00  0.00            
ATOM   3834  R4  CHO   579     180.967  81.300  45.552  1.00  0.00            
ATOM   3835  R5  CHO   579     182.367  80.800  47.202  1.00  0.00            
ATOM   3836  C1  CHO   579     179.667  82.650  49.152  1.00  0.00           C
ATOM   3837  C2  CHO   579     180.967  83.050  52.402  1.00  0.00           C
ATOM   3838  ROH CHO   580     199.767 206.900  52.502  1.00  0.00            
ATOM   3839  R1  CHO   580     199.817 208.300  50.052  1.00  0.00            
ATOM   3840  R2  CHO   580     200.967 210.800  49.802  1.00  0.00            
ATOM   3841  R3  CHO   580     202.417 209.600  47.802  1.00  0.00            
ATOM   3842  R4  CHO   580     203.017 212.450  47.552  1.00  0.00            
ATOM   3843  R5  CHO   580     202.267 211.150  46.002  1.00  0.00            
ATOM   3844  C1  CHO   580     205.567 212.300  44.402  1.00  0.00           C
ATOM   3845  C2  CHO   580     207.617 215.950  43.252  1.00  0.00           C
ATOM   3846  ROH CHO   581      57.417   4.500  26.952  1.00  0.00            
ATOM   3847  R1  CHO   581      59.117   5.500  29.002  1.00  0.00            
ATOM   3848  R2  CHO   581      58.267   7.350  30.902  1.00  0.00            
ATOM   3849  R3  CHO   581      59.117   5.450  32.652  1.00  0.00            
ATOM   3850  R4  CHO   581      59.517   8.000  34.002  1.00  0.00            
ATOM   3851  R5  CHO   581      61.017   6.450  33.702  1.00  0.00            
ATOM   3852  C1  CHO   581      61.067   6.650  37.502  1.00  0.00           C
ATOM   3853  C2  CHO   581      62.817   7.150  40.352  1.00  0.00           C
ATOM   3854  ROH CHO   582     123.817  82.650  47.102  1.00  0.00            
ATOM   3855  R1  CHO   582     125.117  84.100  45.052  1.00  0.00            
ATOM   3856  R2  CHO   582     123.767  85.450  43.052  1.00  0.00            
ATOM   3857  R3  CHO   582     125.167  87.550  43.902  1.00  0.00            
ATOM   3858  R4  CHO   582     123.867  88.500  41.452  1.00  0.00            
ATOM   3859  R5  CHO   582     125.967  88.600  41.902  1.00  0.00            
ATOM   3860  C1  CHO   582     125.267  92.300  41.352  1.00  0.00           C
ATOM   3861  C2  CHO   582     125.267  95.050  38.502  1.00  0.00           C
ATOM   3862  ROH CHO   583      70.017  36.300  33.252  1.00  0.00            
ATOM   3863  R1  CHO   583      71.767  35.650  35.352  1.00  0.00            
ATOM   3864  R2  CHO   583      70.917  34.600  37.752  1.00  0.00            
ATOM   3865  R3  CHO   583      72.717  32.650  37.202  1.00  0.00            
ATOM   3866  R4  CHO   583      72.067  32.250  40.002  1.00  0.00            
ATOM   3867  R5  CHO   583      74.067  32.500  39.152  1.00  0.00            
ATOM   3868  C1  CHO   583      74.467  29.050  40.802  1.00  0.00           C
ATOM   3869  C2  CHO   583      75.517  28.050  44.252  1.00  0.00           C
ATOM   3870  ROH CHO   584     106.367  76.950  49.952  1.00  0.00            
ATOM   3871  R1  CHO   584     104.517  76.300  47.952  1.00  0.00            
ATOM   3872  R2  CHO   584     101.817  75.900  48.452  1.00  0.00            
ATOM   3873  R3  CHO   584     101.467  77.750  46.552  1.00  0.00            
ATOM   3874  R4  CHO   584      98.867  76.500  46.802  1.00  0.00            
ATOM   3875  R5  CHO   584      99.967  76.750  44.952  1.00  0.00            
ATOM   3876  C1  CHO   584      96.817  78.600  44.052  1.00  0.00           C
ATOM   3877  C2  CHO   584      93.117  79.100  44.852  1.00  0.00           C
ATOM   3878  ROH CHO   585      57.967 183.750  36.902  1.00  0.00            
ATOM   3879  R1  CHO   585      58.917 185.850  38.552  1.00  0.00            
ATOM   3880  R2  CHO   585      60.467 187.900  37.602  1.00  0.00            
ATOM   3881  R3  CHO   585      58.517 189.450  38.752  1.00  0.00            
ATOM   3882  R4  CHO   585      60.317 191.350  37.452  1.00  0.00            
ATOM   3883  R5  CHO   585      59.667 191.350  39.552  1.00  0.00            
ATOM   3884  C1  CHO   585      58.417 194.800  38.452  1.00  0.00           C
ATOM   3885  C2  CHO   585      61.167 196.150  40.002  1.00  0.00           C
ATOM   3886  ROH CHO   586      31.367 100.950  36.352  1.00  0.00            
ATOM   3887  R1  CHO   586      31.917  98.800  38.102  1.00  0.00            
ATOM   3888  R2  CHO   586      34.467  97.750  38.452  1.00  0.00            
ATOM   3889  R3  CHO   586      33.917  98.250  41.102  1.00  0.00            
ATOM   3890  R4  CHO   586      35.067  95.550  41.052  1.00  0.00            
ATOM   3891  R5  CHO   586      33.167  96.150  41.952  1.00  0.00            
ATOM   3892  C1  CHO   586      34.917  94.700  45.002  1.00  0.00           C
ATOM   3893  C2  CHO   586      36.567  91.750  44.952  1.00  0.00           C
ATOM   3894  ROH CHO   587      60.417  48.400  36.302  1.00  0.00            
ATOM   3895  R1  CHO   587      58.767  49.800  38.152  1.00  0.00            
ATOM   3896  R2  CHO   587      59.667  50.400  40.702  1.00  0.00            
ATOM   3897  R3  CHO   587      58.967  52.900  40.002  1.00  0.00            
ATOM   3898  R4  CHO   587      59.217  53.000  42.952  1.00  0.00            
ATOM   3899  R5  CHO   587      57.517  53.650  41.752  1.00  0.00            
ATOM   3900  C1  CHO   587      58.367  56.900  43.552  1.00  0.00           C
ATOM   3901  C2  CHO   587      60.467  59.300  45.252  1.00  0.00           C
ATOM   3902  ROH CHO   588      47.617 200.950  50.902  1.00  0.00            
ATOM   3903  R1  CHO   588      48.467 199.850  48.452  1.00  0.00            
ATOM   3904  R2  CHO   588      46.717 199.100  46.452  1.00  0.00            
ATOM   3905  R3  CHO   588      48.267 200.750  44.902  1.00  0.00            
ATOM   3906  R4  CHO   588      46.667 199.250  43.002  1.00  0.00            
ATOM   3907  R5  CHO   588      48.817 199.450  43.002  1.00  0.00            
ATOM   3908  C1  CHO   588      48.067 200.900  39.552  1.00  0.00           C
ATOM   3909  C2  CHO   588      47.917 201.750  35.952  1.00  0.00           C
ATOM   3910  ROH CHO   589      25.717 151.800  46.102  1.00  0.00            
ATOM   3911  R1  CHO   589      26.667 149.250  45.452  1.00  0.00            
ATOM   3912  R2  CHO   589      26.017 146.950  46.902  1.00  0.00            
ATOM   3913  R3  CHO   589      25.167 146.050  44.502  1.00  0.00            
ATOM   3914  R4  CHO   589      25.817 143.650  46.002  1.00  0.00            
ATOM   3915  R5  CHO   589      26.617 144.150  44.052  1.00  0.00            
ATOM   3916  C1  CHO   589      24.967 140.800  43.252  1.00  0.00           C
ATOM   3917  C2  CHO   589      25.017 137.550  40.652  1.00  0.00           C
ATOM   3918  ROH CHO   590      45.967  51.550  43.702  1.00  0.00            
ATOM   3919  R1  CHO   590      46.217  53.150  41.402  1.00  0.00            
ATOM   3920  R2  CHO   590      48.417  53.100  39.752  1.00  0.00            
ATOM   3921  R3  CHO   590      46.567  52.600  37.802  1.00  0.00            
ATOM   3922  R4  CHO   590      49.167  52.550  36.402  1.00  0.00            
ATOM   3923  R5  CHO   590      47.417  53.750  35.902  1.00  0.00            
ATOM   3924  C1  CHO   590      47.867  51.800  32.652  1.00  0.00           C
ATOM   3925  C2  CHO   590      48.767  53.200  30.152  1.00  0.00           C
ATOM   3926  ROH CHO   591     192.717 222.800  27.202  1.00  0.00            
ATOM   3927  R1  CHO   591     192.117 223.000  29.952  1.00  0.00            
ATOM   3928  R2  CHO   591     189.867 221.900  31.102  1.00  0.00            
ATOM   3929  R3  CHO   591     191.617 220.750  32.752  1.00  0.00            
ATOM   3930  R4  CHO   591     189.217 221.050  34.352  1.00  0.00            
ATOM   3931  R5  CHO   591     191.217 221.750  34.902  1.00  0.00            
ATOM   3932  C1  CHO   591     190.517 219.500  37.852  1.00  0.00           C
ATOM   3933  C2  CHO   591     191.667 217.450  41.502  1.00  0.00           C
ATOM   3934  ROH CHO   592     219.717 153.650  32.252  1.00  0.00            
ATOM   3935  R1  CHO   592     220.117 150.850  32.552  1.00  0.00            
ATOM   3936  R2  CHO   592     222.617 149.700  32.752  1.00  0.00            
ATOM   3937  R3  CHO   592     221.567 148.650  35.052  1.00  0.00            
ATOM   3938  R4  CHO   592     224.517 148.400  35.352  1.00  0.00            
ATOM   3939  R5  CHO   592     223.017 146.800  35.502  1.00  0.00            
ATOM   3940  C1  CHO   592     224.617 146.600  39.002  1.00  0.00           C
ATOM   3941  C2  CHO   592     224.167 143.500  39.952  1.00  0.00           C
ATOM   3942  ROH CHO   593     141.067 220.850  39.952  1.00  0.00            
ATOM   3943  R1  CHO   593     139.217 218.950  38.952  1.00  0.00            
ATOM   3944  R2  CHO   593     139.367 216.250  39.602  1.00  0.00            
ATOM   3945  R3  CHO   593     136.767 216.650  40.402  1.00  0.00            
ATOM   3946  R4  CHO   593     137.167 213.750  40.352  1.00  0.00            
ATOM   3947  R5  CHO   593     135.567 214.850  39.352  1.00  0.00            
ATOM   3948  C1  CHO   593     133.467 212.600  41.552  1.00  0.00           C
ATOM   3949  C2  CHO   593     132.567 210.250  44.602  1.00  0.00           C
ATOM   3950  ROH CHO   594      40.017 137.500  40.302  1.00  0.00            
ATOM   3951  R1  CHO   594      38.517 137.300  42.702  1.00  0.00            
ATOM   3952  R2  CHO   594      38.517 135.000  44.252  1.00  0.00            
ATOM   3953  R3  CHO   594      39.317 136.700  46.202  1.00  0.00            
ATOM   3954  R4  CHO   594      37.867 134.600  47.652  1.00  0.00            
ATOM   3955  R5  CHO   594      37.517 136.750  47.802  1.00  0.00            
ATOM   3956  C1  CHO   594      38.267 136.000  51.452  1.00  0.00           C
ATOM   3957  C2  CHO   594      38.367 138.050  54.602  1.00  0.00           C
ATOM   3958  ROH CHO   595     206.917 180.100  45.752  1.00  0.00            
ATOM   3959  R1  CHO   595     209.667 180.800  45.352  1.00  0.00            
ATOM   3960  R2  CHO   595     211.417 179.350  43.802  1.00  0.00            
ATOM   3961  R3  CHO   595     211.817 181.700  42.552  1.00  0.00            
ATOM   3962  R4  CHO   595     213.917 179.950  41.502  1.00  0.00            
ATOM   3963  R5  CHO   595     214.167 181.950  42.402  1.00  0.00            
ATOM   3964  C1  CHO   595     215.767 182.600  39.002  1.00  0.00           C
ATOM   3965  C2  CHO   595     219.567 183.300  37.952  1.00  0.00           C
ATOM   3966  ROH CHO   596     206.617  32.650  50.202  1.00  0.00            
ATOM   3967  R1  CHO   596     204.717  34.150  48.702  1.00  0.00            
ATOM   3968  R2  CHO   596     205.167  34.900  46.102  1.00  0.00            
ATOM   3969  R3  CHO   596     202.767  33.650  45.652  1.00  0.00            
ATOM   3970  R4  CHO   596     202.917  35.700  43.602  1.00  0.00            
ATOM   3971  R5  CHO   596     201.267  35.400  45.002  1.00  0.00            
ATOM   3972  C1  CHO   596     199.367  35.050  41.752  1.00  0.00           C
ATOM   3973  C2  CHO   596     196.067  38.600  40.402  1.00  0.00           C
ATOM   3974  ROH CHO   597     202.317 119.700  49.752  1.00  0.00            
ATOM   3975  R1  CHO   597     200.617 121.050  47.952  1.00  0.00            
ATOM   3976  R2  CHO   597     199.567 123.600  48.452  1.00  0.00            
ATOM   3977  R3  CHO   597     200.717 124.200  46.052  1.00  0.00            
ATOM   3978  R4  CHO   597     198.567 126.150  46.402  1.00  0.00            
ATOM   3979  R5  CHO   597     198.867 124.850  44.702  1.00  0.00            
ATOM   3980  C1  CHO   597     199.017 128.200  42.952  1.00  0.00           C
ATOM   3981  C2  CHO   597     199.917 129.800  41.202  1.00  0.00           C
ATOM   3982  ROH CHO   598     206.617  89.450  37.202  1.00  0.00            
ATOM   3983  R1  CHO   598     208.867  87.950  36.402  1.00  0.00            
ATOM   3984  R2  CHO   598     210.367  86.400  38.152  1.00  0.00            
ATOM   3985  R3  CHO   598     209.817  84.450  36.352  1.00  0.00            
ATOM   3986  R4  CHO   598     212.417  83.650  37.602  1.00  0.00            
ATOM   3987  R5  CHO   598     211.967  83.850  35.452  1.00  0.00            
ATOM   3988  C1  CHO   598     213.067  80.200  35.552  1.00  0.00           C
ATOM   3989  C2  CHO   598     215.517  77.600  34.252  1.00  0.00           C
ATOM   3990  ROH CHO   599      34.867  41.550  48.002  1.00  0.00            
ATOM   3991  R1  CHO   599      34.267  43.150  45.702  1.00  0.00            
ATOM   3992  R2  CHO   599      36.217  44.350  44.202  1.00  0.00            
ATOM   3993  R3  CHO   599      35.067  43.050  42.152  1.00  0.00            
ATOM   3994  R4  CHO   599      36.767  45.050  40.852  1.00  0.00            
ATOM   3995  R5  CHO   599      34.617  44.750  40.502  1.00  0.00            
ATOM   3996  C1  CHO   599      35.967  44.200  37.002  1.00  0.00           C
ATOM   3997  C2  CHO   599      38.467  44.500  34.252  1.00  0.00           C
ATOM   3998  ROH CHO   600     221.917  79.350  38.202  1.00  0.00            
ATOM   3999  R1  CHO   600     219.117  78.950  38.352  1.00  0.00            
ATOM   4000  R2  CHO   600     217.767  78.450  40.702  1.00  0.00            
ATOM   4001  R3  CHO   600     216.267  80.600  40.002  1.00  0.00            
ATOM   4002  R4  CHO   600     214.967  79.500  42.402  1.00  0.00            
ATOM   4003  R5  CHO   600     214.017  79.900  40.452  1.00  0.00            
ATOM   4004  C1  CHO   600     211.917  82.150  42.702  1.00  0.00           C
ATOM   4005  C2  CHO   600     209.617  83.400  42.202  1.00  0.00           C
ATOM   4006  ROH CHO   601      60.517 114.650  37.402  1.00  0.00            
ATOM   4007  R1  CHO   601      60.767 113.200  39.852  1.00  0.00            
ATOM   4008  R2  CHO   601      62.117 110.800  40.002  1.00  0.00            
ATOM   4009  R3  CHO   601      63.467 112.050  41.952  1.00  0.00            
ATOM   4010  R4  CHO   601      64.167 109.250  42.302  1.00  0.00            
ATOM   4011  R5  CHO   601      63.367 110.550  43.852  1.00  0.00            
ATOM   4012  C1  CHO   601      66.667 109.500  45.502  1.00  0.00           C
ATOM   4013  C2  CHO   601      69.517 111.800  48.202  1.00  0.00           C
ATOM   4014  ROH CHO   602      22.067 161.900  53.902  1.00  0.00            
ATOM   4015  R1  CHO   602      24.167 160.700  52.402  1.00  0.00            
ATOM   4016  R2  CHO   602      24.367 161.000  49.652  1.00  0.00            
ATOM   4017  R3  CHO   602      26.867 161.850  50.252  1.00  0.00            
ATOM   4018  R4  CHO   602      26.967 161.350  47.402  1.00  0.00            
ATOM   4019  R5  CHO   602      28.317 160.550  48.902  1.00  0.00            
ATOM   4020  C1  CHO   602      30.817 162.350  46.602  1.00  0.00           C
ATOM   4021  C2  CHO   602      35.217 161.500  45.802  1.00  0.00           C
ATOM   4022  ROH CHO   603     226.617 212.350  37.952  1.00  0.00            
ATOM   4023  R1  CHO   603     225.317 214.200  39.652  1.00  0.00            
ATOM   4024  R2  CHO   603     222.717 215.050  39.152  1.00  0.00            
ATOM   4025  R3  CHO   603     222.317 214.250  41.702  1.00  0.00            
ATOM   4026  R4  CHO   603     220.367 216.400  41.302  1.00  0.00            
ATOM   4027  R5  CHO   603     221.817 216.250  42.902  1.00  0.00            
ATOM   4028  C1  CHO   603     218.617 216.350  44.952  1.00  0.00           C
ATOM   4029  C2  CHO   603     215.267 217.950  47.102  1.00  0.00           C
ATOM   4030  ROH CHO   604      38.117 204.050  41.402  1.00  0.00            
ATOM   4031  R1  CHO   604      35.467 204.250  40.352  1.00  0.00            
ATOM   4032  R2  CHO   604      33.467 202.550  41.152  1.00  0.00            
ATOM   4033  R3  CHO   604      32.167 204.900  41.752  1.00  0.00            
ATOM   4034  R4  CHO   604      30.017 202.900  41.452  1.00  0.00            
ATOM   4035  R5  CHO   604      30.167 204.800  40.402  1.00  0.00            
ATOM   4036  C1  CHO   604      26.817 205.300  42.152  1.00  0.00           C
ATOM   4037  C2  CHO   604      23.017 205.550  40.852  1.00  0.00           C
ATOM   4038  ROH CHO   605      60.617  16.600  31.002  1.00  0.00            
ATOM   4039  R1  CHO   605      61.517  18.750  32.602  1.00  0.00            
ATOM   4040  R2  CHO   605      60.667  21.350  32.152  1.00  0.00            
ATOM   4041  R3  CHO   605      60.017  21.200  34.802  1.00  0.00            
ATOM   4042  R4  CHO   605      60.467  24.050  34.302  1.00  0.00            
ATOM   4043  R5  CHO   605      61.367  22.850  35.852  1.00  0.00            
ATOM   4044  C1  CHO   605      59.667  25.500  38.002  1.00  0.00           C
ATOM   4045  C2  CHO   605      60.667  24.600  41.302  1.00  0.00           C
ATOM   4046  ROH CHO   606     159.617  67.200  37.052  1.00  0.00            
ATOM   4047  R1  CHO   606     158.317  65.050  38.302  1.00  0.00            
ATOM   4048  R2  CHO   606     156.417  63.500  37.002  1.00  0.00            
ATOM   4049  R3  CHO   606     158.067  61.450  37.752  1.00  0.00            
ATOM   4050  R4  CHO   606     155.767  60.150  36.502  1.00  0.00            
ATOM   4051  R5  CHO   606     156.567  59.750  38.502  1.00  0.00            
ATOM   4052  C1  CHO   606     156.917  56.250  36.902  1.00  0.00           C
ATOM   4053  C2  CHO   606     157.267  53.400  38.602  1.00  0.00           C
ATOM   4054  ROH CHO   607     193.517  67.650  55.052  1.00  0.00            
ATOM   4055  R1  CHO   607     194.117  67.000  52.352  1.00  0.00            
ATOM   4056  R2  CHO   607     194.867  64.450  51.552  1.00  0.00            
ATOM   4057  R3  CHO   607     192.767  64.750  49.852  1.00  0.00            
ATOM   4058  R4  CHO   607     195.017  63.850  48.152  1.00  0.00            
ATOM   4059  R5  CHO   607     193.767  65.600  47.852  1.00  0.00            
ATOM   4060  C1  CHO   607     193.117  63.750  44.552  1.00  0.00           C
ATOM   4061  C2  CHO   607     194.017  65.050  41.602  1.00  0.00           C
ATOM   4062  ROH CHO   608      89.017  94.900  34.952  1.00  0.00            
ATOM   4063  R1  CHO   608      89.117  94.050  37.652  1.00  0.00            
ATOM   4064  R2  CHO   608      91.517  93.750  39.052  1.00  0.00            
ATOM   4065  R3  CHO   608      90.317  95.450  40.802  1.00  0.00            
ATOM   4066  R4  CHO   608      91.517  93.300  42.452  1.00  0.00            
ATOM   4067  R5  CHO   608      89.467  94.000  42.502  1.00  0.00            
ATOM   4068  C1  CHO   608      90.417  94.650  46.152  1.00  0.00           C
ATOM   4069  C2  CHO   608      90.167  97.200  48.702  1.00  0.00           C
ATOM   4070  ROH CHO   609     178.917 221.000  53.602  1.00  0.00            
ATOM   4071  R1  CHO   609     179.367 220.100  50.952  1.00  0.00            
ATOM   4072  R2  CHO   609     177.717 220.850  48.852  1.00  0.00            
ATOM   4073  R3  CHO   609     180.067 221.650  47.752  1.00  0.00            
ATOM   4074  R4  CHO   609     178.217 221.500  45.502  1.00  0.00            
ATOM   4075  R5  CHO   609     180.167 220.500  45.652  1.00  0.00            
ATOM   4076  C1  CHO   609     180.717 222.550  42.452  1.00  0.00           C
ATOM   4077  C2  CHO   609     178.067 223.600  40.502  1.00  0.00           C
ATOM   4078  ROH CHO   610      76.367  70.050  46.402  1.00  0.00            
ATOM   4079  R1  CHO   610      73.867  71.300  46.052  1.00  0.00            
ATOM   4080  R2  CHO   610      73.017  72.350  43.602  1.00  0.00            
ATOM   4081  R3  CHO   610      70.867  70.800  44.052  1.00  0.00            
ATOM   4082  R4  CHO   610      69.767  73.350  43.152  1.00  0.00            
ATOM   4083  R5  CHO   610      69.217  72.300  44.952  1.00  0.00            
ATOM   4084  C1  CHO   610      65.817  72.450  43.302  1.00  0.00           C
ATOM   4085  C2  CHO   610      62.017  72.350  41.402  1.00  0.00           C
ATOM   4086  ROH CHO   611     206.367  41.350  51.202  1.00  0.00            
ATOM   4087  R1  CHO   611     206.817  43.350  49.252  1.00  0.00            
ATOM   4088  R2  CHO   611     209.017  45.000  49.302  1.00  0.00            
ATOM   4089  R3  CHO   611     209.367  44.100  46.752  1.00  0.00            
ATOM   4090  R4  CHO   611     210.967  46.600  46.902  1.00  0.00            
ATOM   4091  R5  CHO   611     209.417  46.100  45.452  1.00  0.00            
ATOM   4092  C1  CHO   611     212.417  46.650  43.102  1.00  0.00           C
ATOM   4093  C2  CHO   611     212.517  46.750  38.352  1.00  0.00           C
ATOM   4094  ROH CHO   612      88.617  34.150  44.552  1.00  0.00            
ATOM   4095  R1  CHO   612      88.367  32.050  46.452  1.00  0.00            
ATOM   4096  R2  CHO   612      86.317  31.950  48.302  1.00  0.00            
ATOM   4097  R3  CHO   612      85.967  29.450  47.252  1.00  0.00            
ATOM   4098  R4  CHO   612      84.917  29.300  50.002  1.00  0.00            
ATOM   4099  R5  CHO   612      86.417  28.000  49.102  1.00  0.00            
ATOM   4100  C1  CHO   612      83.767  25.400  50.002  1.00  0.00           C
ATOM   4101  C2  CHO   612      83.517  23.600  53.102  1.00  0.00           C
ATOM   4102  ROH CHO   613     162.567 146.250  36.052  1.00  0.00            
ATOM   4103  R1  CHO   613     163.717 148.150  37.802  1.00  0.00            
ATOM   4104  R2  CHO   613     166.217 149.300  37.302  1.00  0.00            
ATOM   4105  R3  CHO   613     164.817 151.600  37.552  1.00  0.00            
ATOM   4106  R4  CHO   613     167.317 152.100  38.952  1.00  0.00            
ATOM   4107  R5  CHO   613     165.317 152.400  39.752  1.00  0.00            
ATOM   4108  C1  CHO   613     166.667 155.950  40.152  1.00  0.00           C
ATOM   4109  C2  CHO   613     168.517 158.600  38.952  1.00  0.00           C
ATOM   4110  ROH CHO   614       7.667 118.050  33.852  1.00  0.00            
ATOM   4111  R1  CHO   614       9.017 118.900  36.202  1.00  0.00            
ATOM   4112  R2  CHO   614       7.717 120.100  38.302  1.00  0.00            
ATOM   4113  R3  CHO   614       8.967 118.150  39.752  1.00  0.00            
ATOM   4114  R4  CHO   614       7.417 119.700  41.702  1.00  0.00            
ATOM   4115  R5  CHO   614       9.517 119.200  41.802  1.00  0.00            
ATOM   4116  C1  CHO   614       8.367 117.600  45.052  1.00  0.00           C
ATOM   4117  C2  CHO   614       6.617 116.750  48.452  1.00  0.00           C
ATOM   4118  ROH CHO   615     107.367 117.900  43.802  1.00  0.00            
ATOM   4119  R1  CHO   615     106.017 116.950  41.502  1.00  0.00            
ATOM   4120  R2  CHO   615     105.717 114.250  40.952  1.00  0.00            
ATOM   4121  R3  CHO   615     103.067 114.900  40.802  1.00  0.00            
ATOM   4122  R4  CHO   615     103.217 112.100  39.902  1.00  0.00            
ATOM   4123  R5  CHO   615     102.317 113.800  38.802  1.00  0.00            
ATOM   4124  C1  CHO   615      99.317 111.500  39.102  1.00  0.00           C
ATOM   4125  C2  CHO   615      96.917 110.000  36.002  1.00  0.00           C
ATOM   4126  ROH CHO   616      21.867 216.550  48.052  1.00  0.00            
ATOM   4127  R1  CHO   616      23.967 217.100  46.252  1.00  0.00            
ATOM   4128  R2  CHO   616      25.917 215.300  45.652  1.00  0.00            
ATOM   4129  R3  CHO   616      25.167 215.800  43.102  1.00  0.00            
ATOM   4130  R4  CHO   616      27.667 214.250  42.852  1.00  0.00            
ATOM   4131  R5  CHO   616      27.217 216.200  41.952  1.00  0.00            
ATOM   4132  C1  CHO   616      27.967 214.200  38.802  1.00  0.00           C
ATOM   4133  C2  CHO   616      26.067 214.400  35.402  1.00  0.00           C
ATOM   4134  ROH CHO   617     150.717  14.000  23.702  1.00  0.00            
ATOM   4135  R1  CHO   617     149.717  13.750  26.352  1.00  0.00            
ATOM   4136  R2  CHO   617     151.117  12.450  28.352  1.00  0.00            
ATOM   4137  R3  CHO   617     150.767  14.800  29.702  1.00  0.00            
ATOM   4138  R4  CHO   617     151.667  12.900  31.752  1.00  0.00            
ATOM   4139  R5  CHO   617     149.917  14.150  31.852  1.00  0.00            
ATOM   4140  C1  CHO   617     151.717  15.350  34.952  1.00  0.00           C
ATOM   4141  C2  CHO   617     151.467  14.250  39.452  1.00  0.00           C
ATOM   4142  ROH CHO   618     126.667 122.500  32.252  1.00  0.00            
ATOM   4143  R1  CHO   618     126.417 121.600  34.952  1.00  0.00            
ATOM   4144  R2  CHO   618     127.867 122.700  37.002  1.00  0.00            
ATOM   4145  R3  CHO   618     125.417 123.000  38.152  1.00  0.00            
ATOM   4146  R4  CHO   618     127.317 123.300  40.352  1.00  0.00            
ATOM   4147  R5  CHO   618     125.617 121.950  40.302  1.00  0.00            
ATOM   4148  C1  CHO   618     124.717 124.000  43.402  1.00  0.00           C
ATOM   4149  C2  CHO   618     123.067 121.900  45.302  1.00  0.00           C
ATOM   4150  ROH CHO   619      22.117 198.150  43.002  1.00  0.00            
ATOM   4151  R1  CHO   619      20.417 200.150  41.952  1.00  0.00            
ATOM   4152  R2  CHO   619      17.667 200.050  42.252  1.00  0.00            
ATOM   4153  R3  CHO   619      18.017 202.500  43.302  1.00  0.00            
ATOM   4154  R4  CHO   619      15.317 202.600  42.102  1.00  0.00            
ATOM   4155  R5  CHO   619      16.967 204.000  41.752  1.00  0.00            
ATOM   4156  C1  CHO   619      14.317 206.400  43.002  1.00  0.00           C
ATOM   4157  C2  CHO   619      10.517 207.800  43.202  1.00  0.00           C
ATOM   4158  ROH CHO   620      59.367  44.700  41.752  1.00  0.00            
ATOM   4159  R1  CHO   620      57.917  46.200  43.652  1.00  0.00            
ATOM   4160  R2  CHO   620      58.967  48.350  45.052  1.00  0.00            
ATOM   4161  R3  CHO   620      56.867  49.650  44.052  1.00  0.00            
ATOM   4162  R4  CHO   620      57.617  51.200  46.452  1.00  0.00            
ATOM   4163  R5  CHO   620      55.617  50.400  46.002  1.00  0.00            
ATOM   4164  C1  CHO   620      54.817  54.100  46.302  1.00  0.00           C
ATOM   4165  C2  CHO   620      54.817  55.950  49.402  1.00  0.00           C
ATOM   4166  ROH CHO   621     161.367 150.300  41.902  1.00  0.00            
ATOM   4167  R1  CHO   621     162.117 150.300  44.652  1.00  0.00            
ATOM   4168  R2  CHO   621     164.567 151.250  45.502  1.00  0.00            
ATOM   4169  R3  CHO   621     163.017 152.750  47.152  1.00  0.00            
ATOM   4170  R4  CHO   621     165.767 153.100  48.152  1.00  0.00            
ATOM   4171  R5  CHO   621     164.017 152.500  49.302  1.00  0.00            
ATOM   4172  C1  CHO   621     165.017 155.650  51.252  1.00  0.00           C
ATOM   4173  C2  CHO   621     166.967 157.650  53.402  1.00  0.00           C
ATOM   4174  ROH CHO   622     125.517 205.450  39.252  1.00  0.00            
ATOM   4175  R1  CHO   622     124.067 205.450  41.702  1.00  0.00            
ATOM   4176  R2  CHO   622     123.767 203.150  43.252  1.00  0.00            
ATOM   4177  R3  CHO   622     124.717 204.750  45.202  1.00  0.00            
ATOM   4178  R4  CHO   622     123.717 202.450  46.602  1.00  0.00            
ATOM   4179  R5  CHO   622     123.217 204.500  47.002  1.00  0.00            
ATOM   4180  C1  CHO   622     124.617 203.550  50.402  1.00  0.00           C
ATOM   4181  C2  CHO   622     124.517 204.350  54.002  1.00  0.00           C
ATOM   4182  ROH CHO   623     224.317 197.850  33.302  1.00  0.00            
ATOM   4183  R1  CHO   623     222.267 199.550  32.352  1.00  0.00            
ATOM   4184  R2  CHO   623     222.417 202.300  32.402  1.00  0.00            
ATOM   4185  R3  CHO   623     221.967 202.100  29.752  1.00  0.00            
ATOM   4186  R4  CHO   623     220.067 204.150  30.652  1.00  0.00            
ATOM   4187  R5  CHO   623     219.567 202.350  29.552  1.00  0.00            
ATOM   4188  C1  CHO   623     218.317 205.050  27.152  1.00  0.00           C
ATOM   4189  C2  CHO   623     215.467 205.600  25.602  1.00  0.00           C
ATOM   4190  ROH CHO   624     209.667 120.700  31.752  1.00  0.00            
ATOM   4191  R1  CHO   624     211.467 122.400  33.202  1.00  0.00            
ATOM   4192  R2  CHO   624     214.017 123.000  32.402  1.00  0.00            
ATOM   4193  R3  CHO   624     213.167 125.550  32.652  1.00  0.00            
ATOM   4194  R4  CHO   624     215.967 125.550  33.602  1.00  0.00            
ATOM   4195  R5  CHO   624     214.217 126.300  34.702  1.00  0.00            
ATOM   4196  C1  CHO   624     216.267 129.500  34.602  1.00  0.00           C
ATOM   4197  C2  CHO   624     215.067 132.100  34.552  1.00  0.00           C
ATOM   4198  ROH CHO   625      17.217 120.250  32.202  1.00  0.00            
ATOM   4199  R1  CHO   625      19.717 119.000  32.602  1.00  0.00            
ATOM   4200  R2  CHO   625      21.467 119.700  34.602  1.00  0.00            
ATOM   4201  R3  CHO   625      21.367 117.050  35.202  1.00  0.00            
ATOM   4202  R4  CHO   625      24.067 117.850  35.952  1.00  0.00            
ATOM   4203  R5  CHO   625      23.517 116.200  34.652  1.00  0.00            
ATOM   4204  C1  CHO   625      25.467 114.300  37.352  1.00  0.00           C
ATOM   4205  C2  CHO   625      29.017 113.700  38.552  1.00  0.00           C
ATOM   4206  ROH CHO   626     158.417   9.050  36.652  1.00  0.00            
ATOM   4207  R1  CHO   626     156.917   7.500  34.852  1.00  0.00            
ATOM   4208  R2  CHO   626     157.817   6.800  32.352  1.00  0.00            
ATOM   4209  R3  CHO   626     157.267   4.300  33.152  1.00  0.00            
ATOM   4210  R4  CHO   626     157.967   4.000  30.352  1.00  0.00            
ATOM   4211  R5  CHO   626     156.167   3.250  31.302  1.00  0.00            
ATOM   4212  C1  CHO   626     157.517  -0.050  29.952  1.00  0.00           C
ATOM   4213  C2  CHO   626     156.217  -3.750  30.052  1.00  0.00           C
ATOM   4214  ROH CHO   627      92.667  18.300  42.702  1.00  0.00            
ATOM   4215  R1  CHO   627      91.767  17.300  45.202  1.00  0.00            
ATOM   4216  R2  CHO   627      92.467  18.450  47.602  1.00  0.00            
ATOM   4217  R3  CHO   627      89.767  18.500  47.952  1.00  0.00            
ATOM   4218  R4  CHO   627      90.867  19.400  50.552  1.00  0.00            
ATOM   4219  R5  CHO   627      89.467  17.750  50.252  1.00  0.00            
ATOM   4220  C1  CHO   627      87.417  19.950  52.552  1.00  0.00           C
ATOM   4221  C2  CHO   627      89.267  18.950  55.902  1.00  0.00           C
ATOM   4222  ROH CHO   628     104.017  72.050  45.602  1.00  0.00            
ATOM   4223  R1  CHO   628     103.817  73.900  43.452  1.00  0.00            
ATOM   4224  R2  CHO   628     105.617  75.950  43.052  1.00  0.00            
ATOM   4225  R3  CHO   628     105.817  74.800  40.602  1.00  0.00            
ATOM   4226  R4  CHO   628     107.617  77.150  40.502  1.00  0.00            
ATOM   4227  R5  CHO   628     106.017  76.700  39.102  1.00  0.00            
ATOM   4228  C1  CHO   628     109.017  76.800  36.702  1.00  0.00           C
ATOM   4229  C2  CHO   628     110.317  76.600  33.402  1.00  0.00           C
ATOM   4230  ROH CHO   629      17.267  30.700  42.552  1.00  0.00            
ATOM   4231  R1  CHO   629      20.067  30.800  42.052  1.00  0.00            
ATOM   4232  R2  CHO   629      21.317  29.050  40.302  1.00  0.00            
ATOM   4233  R3  CHO   629      22.217  31.300  39.152  1.00  0.00            
ATOM   4234  R4  CHO   629      23.867  29.200  38.002  1.00  0.00            
ATOM   4235  R5  CHO   629      24.567  31.000  38.952  1.00  0.00            
ATOM   4236  C1  CHO   629      26.167  31.450  35.552  1.00  0.00           C
ATOM   4237  C2  CHO   629      27.517  31.050  31.702  1.00  0.00           C
ATOM   4238  ROH CHO   630      48.517 163.250  35.202  1.00  0.00            
ATOM   4239  R1  CHO   630      47.117 163.550  37.602  1.00  0.00            
ATOM   4240  R2  CHO   630      45.017 161.850  38.302  1.00  0.00            
ATOM   4241  R3  CHO   630      46.517 161.500  40.552  1.00  0.00            
ATOM   4242  R4  CHO   630      43.917 160.350  41.202  1.00  0.00            
ATOM   4243  R5  CHO   630      44.967 161.850  42.352  1.00  0.00            
ATOM   4244  C1  CHO   630      44.617 159.100  45.002  1.00  0.00           C
ATOM   4245  C2  CHO   630      44.867 158.100  48.252  1.00  0.00           C
ATOM   4246  ROH CHO   631     159.917  67.450  47.452  1.00  0.00            
ATOM   4247  R1  CHO   631     161.617  68.150  49.552  1.00  0.00            
ATOM   4248  R2  CHO   631     164.367  68.550  49.202  1.00  0.00            
ATOM   4249  R3  CHO   631     163.817  70.950  50.402  1.00  0.00            
ATOM   4250  R4  CHO   631     166.717  70.900  50.052  1.00  0.00            
ATOM   4251  R5  CHO   631     165.617  71.250  51.902  1.00  0.00            
ATOM   4252  C1  CHO   631     167.617  74.500  51.702  1.00  0.00           C
ATOM   4253  C2  CHO   631     168.467  74.450  54.902  1.00  0.00           C
ATOM   4254  ROH CHO   632      45.667 120.100  41.552  1.00  0.00            
ATOM   4255  R1  CHO   632      47.067 122.200  42.802  1.00  0.00            
ATOM   4256  R2  CHO   632      46.667 124.850  42.102  1.00  0.00            
ATOM   4257  R3  CHO   632      46.167 125.200  44.752  1.00  0.00            
ATOM   4258  R4  CHO   632      46.867 127.850  43.802  1.00  0.00            
ATOM   4259  R5  CHO   632      47.817 126.800  45.452  1.00  0.00            
ATOM   4260  C1  CHO   632      46.517 129.900  47.252  1.00  0.00           C
ATOM   4261  C2  CHO   632      46.817 134.300  48.902  1.00  0.00           C
ATOM   4262  ROH CHO   633      28.217  19.650  53.302  1.00  0.00            
ATOM   4263  R1  CHO   633      29.517  17.350  52.402  1.00  0.00            
ATOM   4264  R2  CHO   633      31.567  16.100  53.802  1.00  0.00            
ATOM   4265  R3  CHO   633      29.967  13.900  53.552  1.00  0.00            
ATOM   4266  R4  CHO   633      32.717  12.850  53.352  1.00  0.00            
ATOM   4267  R5  CHO   633      31.117  12.550  51.902  1.00  0.00            
ATOM   4268  C1  CHO   633      31.867   8.950  52.802  1.00  0.00           C
ATOM   4269  C2  CHO   633      33.817   6.950  54.352  1.00  0.00           C
ATOM   4270  ROH CHO   634     196.317 205.650  41.252  1.00  0.00            
ATOM   4271  R1  CHO   634     197.467 204.750  43.702  1.00  0.00            
ATOM   4272  R2  CHO   634     200.017 203.800  43.852  1.00  0.00            
ATOM   4273  R3  CHO   634     200.267 205.700  45.802  1.00  0.00            
ATOM   4274  R4  CHO   634     202.517 203.850  46.252  1.00  0.00            
ATOM   4275  R5  CHO   634     201.017 204.500  47.702  1.00  0.00            
ATOM   4276  C1  CHO   634     204.167 205.650  49.502  1.00  0.00           C
ATOM   4277  C2  CHO   634     208.217 205.200  50.752  1.00  0.00           C
ATOM   4278  ROH CHO   635     134.967 210.650  34.402  1.00  0.00            
ATOM   4279  R1  CHO   635     135.617 211.000  37.102  1.00  0.00            
ATOM   4280  R2  CHO   635     135.117 209.100  39.052  1.00  0.00            
ATOM   4281  R3  CHO   635     137.767 209.350  39.552  1.00  0.00            
ATOM   4282  R4  CHO   635     136.667 207.900  41.852  1.00  0.00            
ATOM   4283  R5  CHO   635     137.867 209.750  41.952  1.00  0.00            
ATOM   4284  C1  CHO   635     140.067 207.450  44.002  1.00  0.00           C
ATOM   4285  C2  CHO   635     143.017 204.600  45.152  1.00  0.00           C
ATOM   4286  ROH CHO   636      65.267 189.300  36.652  1.00  0.00            
ATOM   4287  R1  CHO   636      65.317 186.650  37.602  1.00  0.00            
ATOM   4288  R2  CHO   636      63.767 185.800  39.702  1.00  0.00            
ATOM   4289  R3  CHO   636      62.967 183.900  37.952  1.00  0.00            
ATOM   4290  R4  CHO   636      62.267 182.800  40.602  1.00  0.00            
ATOM   4291  R5  CHO   636      63.467 181.850  39.052  1.00  0.00            
ATOM   4292  C1  CHO   636      60.617 179.300  39.452  1.00  0.00           C
ATOM   4293  C2  CHO   636      58.967 175.550  40.052  1.00  0.00           C
ATOM   4294  ROH CHO   637     183.017 187.300  43.852  1.00  0.00            
ATOM   4295  R1  CHO   637     185.667 188.050  43.152  1.00  0.00            
ATOM   4296  R2  CHO   637     186.917 190.250  44.252  1.00  0.00            
ATOM   4297  R3  CHO   637     188.817 188.400  44.952  1.00  0.00            
ATOM   4298  R4  CHO   637     190.317 190.600  43.702  1.00  0.00            
ATOM   4299  R5  CHO   637     190.367 188.500  43.102  1.00  0.00            
ATOM   4300  C1  CHO   637     194.067 189.100  43.952  1.00  0.00           C
ATOM   4301  C2  CHO   637     197.117 189.050  41.402  1.00  0.00           C
ATOM   4302  ROH CHO   638       9.367 137.650  48.152  1.00  0.00            
ATOM   4303  R1  CHO   638       7.317 135.800  47.502  1.00  0.00            
ATOM   4304  R2  CHO   638       5.617 136.150  45.352  1.00  0.00            
ATOM   4305  R3  CHO   638       6.517 133.650  44.702  1.00  0.00            
ATOM   4306  R4  CHO   638       4.367 134.200  42.802  1.00  0.00            
ATOM   4307  R5  CHO   638       4.517 132.450  44.052  1.00  0.00            
ATOM   4308  C1  CHO   638       4.467 130.800  40.652  1.00  0.00           C
ATOM   4309  C2  CHO   638       2.617 131.700  38.302  1.00  0.00           C
ATOM   4310  ROH CHO   639      33.417 151.000  38.502  1.00  0.00            
ATOM   4311  R1  CHO   639      32.467 153.700  38.352  1.00  0.00            
ATOM   4312  R2  CHO   639      30.067 154.350  37.152  1.00  0.00            
ATOM   4313  R3  CHO   639      29.567 155.550  39.552  1.00  0.00            
ATOM   4314  R4  CHO   639      27.517 156.600  37.752  1.00  0.00            
ATOM   4315  R5  CHO   639      28.867 157.750  39.002  1.00  0.00            
ATOM   4316  C1  CHO   639      25.567 159.050  40.352  1.00  0.00           C
ATOM   4317  C2  CHO   639      26.467 163.100  42.752  1.00  0.00           C
ATOM   4318  ROH CHO   640      64.417 100.450  31.052  1.00  0.00            
ATOM   4319  R1  CHO   640      65.617 102.500  32.602  1.00  0.00            
ATOM   4320  R2  CHO   640      66.567 102.100  35.152  1.00  0.00            
ATOM   4321  R3  CHO   640      68.867 103.100  34.152  1.00  0.00            
ATOM   4322  R4  CHO   640      68.967 103.750  37.002  1.00  0.00            
ATOM   4323  R5  CHO   640      69.217 105.150  35.352  1.00  0.00            
ATOM   4324  C1  CHO   640      72.567 105.650  37.152  1.00  0.00           C
ATOM   4325  C2  CHO   640      71.167 107.500  39.652  1.00  0.00           C
ATOM   4326  ROH CHO   641     148.117  92.200  42.552  1.00  0.00            
ATOM   4327  R1  CHO   641     145.817  93.700  43.202  1.00  0.00            
ATOM   4328  R2  CHO   641     145.717  96.450  42.852  1.00  0.00            
ATOM   4329  R3  CHO   641     143.467  95.850  41.452  1.00  0.00            
ATOM   4330  R4  CHO   641     143.317  98.750  41.852  1.00  0.00            
ATOM   4331  R5  CHO   641     141.767  97.300  42.352  1.00  0.00            
ATOM   4332  C1  CHO   641     139.817  99.500  39.902  1.00  0.00           C
ATOM   4333  C2  CHO   641     139.167 102.050  39.652  1.00  0.00           C
ATOM   4334  ROH CHO   642      15.167 173.100  43.102  1.00  0.00            
ATOM   4335  R1  CHO   642      17.017 171.100  43.802  1.00  0.00            
ATOM   4336  R2  CHO   642      19.517 171.700  44.902  1.00  0.00            
ATOM   4337  R3  CHO   642      18.667 170.050  46.902  1.00  0.00            
ATOM   4338  R4  CHO   642      21.217 171.200  47.852  1.00  0.00            
ATOM   4339  R5  CHO   642      20.717 169.100  47.702  1.00  0.00            
ATOM   4340  C1  CHO   642      21.417 169.350  51.452  1.00  0.00           C
ATOM   4341  C2  CHO   642      21.667 168.600  54.502  1.00  0.00           C
ATOM   4342  ROH CHO   643     179.767  62.100  41.152  1.00  0.00            
ATOM   4343  R1  CHO   643     177.417  60.900  42.202  1.00  0.00            
ATOM   4344  R2  CHO   643     175.267  62.350  43.152  1.00  0.00            
ATOM   4345  R3  CHO   643     173.867  60.850  41.402  1.00  0.00            
ATOM   4346  R4  CHO   643     171.917  61.700  43.402  1.00  0.00            
ATOM   4347  R5  CHO   643     172.317  59.650  42.802  1.00  0.00            
ATOM   4348  C1  CHO   643     168.617  59.850  41.902  1.00  0.00           C
ATOM   4349  C2  CHO   643     166.467  58.900  39.052  1.00  0.00           C
ATOM   4350  ROH CHO   644       7.167  87.450  35.852  1.00  0.00            
ATOM   4351  R1  CHO   644       4.317  87.650  35.952  1.00  0.00            
ATOM   4352  R2  CHO   644       2.817  86.450  37.902  1.00  0.00            
ATOM   4353  R3  CHO   644       1.867  89.000  38.252  1.00  0.00            
ATOM   4354  R4  CHO   644      -0.283  87.250  39.202  1.00  0.00            
ATOM   4355  R5  CHO   644      -0.483  88.800  37.702  1.00  0.00            
ATOM   4356  C1  CHO   644      -3.033  90.050  40.302  1.00  0.00           C
ATOM   4357  C2  CHO   644      -4.933  93.150  41.552  1.00  0.00           C
ATOM   4358  ROH CHO   645     118.667 220.650  35.002  1.00  0.00            
ATOM   4359  R1  CHO   645     120.767 222.600  35.052  1.00  0.00            
ATOM   4360  R2  CHO   645     122.217 223.150  37.302  1.00  0.00            
ATOM   4361  R3  CHO   645     124.317 222.600  35.702  1.00  0.00            
ATOM   4362  R4  CHO   645     125.567 223.450  38.202  1.00  0.00            
ATOM   4363  R5  CHO   645     125.967 224.300  36.252  1.00  0.00            
ATOM   4364  C1  CHO   645     129.467 223.100  37.252  1.00  0.00           C
ATOM   4365  C2  CHO   645     133.317 225.050  37.802  1.00  0.00           C
ATOM   4366  ROH CHO   646       2.167  95.800  45.552  1.00  0.00            
ATOM   4367  R1  CHO   646       3.217  97.500  43.552  1.00  0.00            
ATOM   4368  R2  CHO   646       2.217 100.000  43.002  1.00  0.00            
ATOM   4369  R3  CHO   646       4.767 100.800  43.352  1.00  0.00            
ATOM   4370  R4  CHO   646       3.467 103.200  42.402  1.00  0.00            
ATOM   4371  R5  CHO   646       5.217 102.300  41.552  1.00  0.00            
ATOM   4372  C1  CHO   646       6.567 105.750  42.402  1.00  0.00           C
ATOM   4373  C2  CHO   646       6.167 108.950  40.952  1.00  0.00           C
ATOM   4374  ROH CHO   647     110.967 195.950  56.752  1.00  0.00            
ATOM   4375  R1  CHO   647     112.717 195.700  54.552  1.00  0.00            
ATOM   4376  R2  CHO   647     112.017 194.350  52.252  1.00  0.00            
ATOM   4377  R3  CHO   647     112.767 196.700  51.102  1.00  0.00            
ATOM   4378  R4  CHO   647     112.367 194.850  48.852  1.00  0.00            
ATOM   4379  R5  CHO   647     114.167 196.050  49.252  1.00  0.00            
ATOM   4380  C1  CHO   647     113.267 197.350  45.752  1.00  0.00           C
ATOM   4381  C2  CHO   647     113.567 198.500  42.102  1.00  0.00           C
ATOM   4382  ROH CHO   648     204.717 111.150  52.152  1.00  0.00            
ATOM   4383  R1  CHO   648     207.067 110.950  50.552  1.00  0.00            
ATOM   4384  R2  CHO   648     208.467 113.150  49.652  1.00  0.00            
ATOM   4385  R3  CHO   648     210.617 111.850  50.802  1.00  0.00            
ATOM   4386  R4  CHO   648     211.817 113.600  48.802  1.00  0.00            
ATOM   4387  R5  CHO   648     212.117 111.450  49.002  1.00  0.00            
ATOM   4388  C1  CHO   648     215.717 112.600  49.352  1.00  0.00           C
ATOM   4389  C2  CHO   648     219.517 112.650  48.452  1.00  0.00           C
ATOM   4390  ROH CHO   649     189.217  73.400  32.802  1.00  0.00            
ATOM   4391  R1  CHO   649     188.567  76.000  33.752  1.00  0.00            
ATOM   4392  R2  CHO   649     187.267  77.850  32.202  1.00  0.00            
ATOM   4393  R3  CHO   649     185.567  77.900  34.302  1.00  0.00            
ATOM   4394  R4  CHO   649     184.667  80.100  32.552  1.00  0.00            
ATOM   4395  R5  CHO   649     185.167  80.250  34.652  1.00  0.00            
ATOM   4396  C1  CHO   649     181.517  81.500  34.702  1.00  0.00           C
ATOM   4397  C2  CHO   649     178.767  84.250  35.752  1.00  0.00           C
ATOM   4398  ROH CHO   650     124.817 181.850  42.902  1.00  0.00            
ATOM   4399  R1  CHO   650     122.167 182.400  42.102  1.00  0.00            
ATOM   4400  R2  CHO   650     120.017 182.100  43.802  1.00  0.00            
ATOM   4401  R3  CHO   650     119.517 184.700  43.052  1.00  0.00            
ATOM   4402  R4  CHO   650     117.117 183.850  44.502  1.00  0.00            
ATOM   4403  R5  CHO   650     117.167 184.700  42.502  1.00  0.00            
ATOM   4404  C1  CHO   650     114.967 187.300  44.252  1.00  0.00           C
ATOM   4405  C2  CHO   650     110.917 187.450  46.002  1.00  0.00           C
ATOM   4406  ROH CHO   651     185.967 201.700  47.302  1.00  0.00            
ATOM   4407  R1  CHO   651     187.767 199.550  47.152  1.00  0.00            
ATOM   4408  R2  CHO   651     189.667 199.300  45.152  1.00  0.00            
ATOM   4409  R3  CHO   651     191.367 199.100  47.252  1.00  0.00            
ATOM   4410  R4  CHO   651     192.867 198.050  45.002  1.00  0.00            
ATOM   4411  R5  CHO   651     192.517 197.050  46.902  1.00  0.00            
ATOM   4412  C1  CHO   651     196.367 197.100  46.852  1.00  0.00           C
ATOM   4413  C2  CHO   651     199.767 198.100  46.652  1.00  0.00           C
ATOM   4414  ROH CHO   652     179.517 130.250  26.052  1.00  0.00            
ATOM   4415  R1  CHO   652     178.717 129.200  28.552  1.00  0.00            
ATOM   4416  R2  CHO   652     180.467 128.900  30.652  1.00  0.00            
ATOM   4417  R3  CHO   652     178.617 130.400  32.002  1.00  0.00            
ATOM   4418  R4  CHO   652     179.917 128.750  34.052  1.00  0.00            
ATOM   4419  R5  CHO   652     177.767 128.900  33.702  1.00  0.00            
ATOM   4420  C1  CHO   652     177.867 130.050  37.302  1.00  0.00           C
ATOM   4421  C2  CHO   652     178.717 131.500  39.652  1.00  0.00           C
ATOM   4422  ROH CHO   653     110.917  71.700  34.552  1.00  0.00            
ATOM   4423  R1  CHO   653     111.917  71.800  37.152  1.00  0.00            
ATOM   4424  R2  CHO   653     111.217  73.750  39.002  1.00  0.00            
ATOM   4425  R3  CHO   653     110.567  71.650  40.552  1.00  0.00            
ATOM   4426  R4  CHO   653     110.167  73.950  42.252  1.00  0.00            
ATOM   4427  R5  CHO   653     111.417  72.200  42.702  1.00  0.00            
ATOM   4428  C1  CHO   653     108.967  72.050  45.652  1.00  0.00           C
ATOM   4429  C2  CHO   653     107.517  72.700  48.852  1.00  0.00           C
ATOM   4430  ROH CHO   654      93.017 120.300  40.352  1.00  0.00            
ATOM   4431  R1  CHO   654      95.167 118.500  40.652  1.00  0.00            
ATOM   4432  R2  CHO   654      96.817 118.500  42.852  1.00  0.00            
ATOM   4433  R3  CHO   654      96.167 115.850  42.952  1.00  0.00            
ATOM   4434  R4  CHO   654      99.067 115.850  43.152  1.00  0.00            
ATOM   4435  R5  CHO   654      97.867 114.750  41.752  1.00  0.00            
ATOM   4436  C1  CHO   654      99.717 111.850  43.402  1.00  0.00           C
ATOM   4437  C2  CHO   654     103.217 110.000  44.302  1.00  0.00           C
ATOM   4438  ROH CHO   655     171.017 109.350  21.002  1.00  0.00            
ATOM   4439  R1  CHO   655     170.317 108.250  23.502  1.00  0.00            
ATOM   4440  R2  CHO   655     170.917 105.650  24.202  1.00  0.00            
ATOM   4441  R3  CHO   655     172.067 106.850  26.352  1.00  0.00            
ATOM   4442  R4  CHO   655     171.567 104.100  27.202  1.00  0.00            
ATOM   4443  R5  CHO   655     170.917 105.900  28.252  1.00  0.00            
ATOM   4444  C1  CHO   655     173.017 104.300  31.002  1.00  0.00           C
ATOM   4445  C2  CHO   655     171.617 101.800  33.702  1.00  0.00           C
ATOM   4446  ROH CHO   656      82.717 157.550  45.202  1.00  0.00            
ATOM   4447  R1  CHO   656      80.367 159.100  44.902  1.00  0.00            
ATOM   4448  R2  CHO   656      80.367 161.500  43.602  1.00  0.00            
ATOM   4449  R3  CHO   656      78.417 160.350  42.102  1.00  0.00            
ATOM   4450  R4  CHO   656      78.017 163.250  41.702  1.00  0.00            
ATOM   4451  R5  CHO   656      76.517 161.800  42.402  1.00  0.00            
ATOM   4452  C1  CHO   656      74.767 163.150  39.252  1.00  0.00           C
ATOM   4453  C2  CHO   656      70.717 163.200  39.702  1.00  0.00           C
ATOM   4454  ROH CHO   657     192.167  31.850  38.002  1.00  0.00            
ATOM   4455  R1  CHO   657     190.217  32.050  36.002  1.00  0.00            
ATOM   4456  R2  CHO   657     187.517  31.550  36.502  1.00  0.00            
ATOM   4457  R3  CHO   657     187.167  34.000  35.402  1.00  0.00            
ATOM   4458  R4  CHO   657     184.517  32.850  35.502  1.00  0.00            
ATOM   4459  R5  CHO   657     185.517  33.700  33.752  1.00  0.00            
ATOM   4460  C1  CHO   657     182.417  35.900  33.902  1.00  0.00           C
ATOM   4461  C2  CHO   657     178.517  35.150  34.802  1.00  0.00           C
ATOM   4462  ROH CHO   658      27.617 157.150  52.302  1.00  0.00            
ATOM   4463  R1  CHO   658      27.717 154.350  51.952  1.00  0.00            
ATOM   4464  R2  CHO   658      26.417 152.600  53.652  1.00  0.00            
ATOM   4465  R3  CHO   658      25.317 151.700  51.352  1.00  0.00            
ATOM   4466  R4  CHO   658      24.967 149.500  53.252  1.00  0.00            
ATOM   4467  R5  CHO   658      25.867 149.350  51.302  1.00  0.00            
ATOM   4468  C1  CHO   658      23.067 146.800  50.852  1.00  0.00           C
ATOM   4469  C2  CHO   658      19.667 145.300  50.852  1.00  0.00           C
ATOM   4470  ROH CHO   659     214.767 164.150  40.202  1.00  0.00            
ATOM   4471  R1  CHO   659     214.717 166.850  41.102  1.00  0.00            
ATOM   4472  R2  CHO   659     216.217 167.700  43.252  1.00  0.00            
ATOM   4473  R3  CHO   659     217.117 169.550  41.452  1.00  0.00            
ATOM   4474  R4  CHO   659     218.367 170.350  43.952  1.00  0.00            
ATOM   4475  R5  CHO   659     217.167 171.600  42.702  1.00  0.00            
ATOM   4476  C1  CHO   659     220.417 173.600  42.702  1.00  0.00           C
ATOM   4477  C2  CHO   659     222.817 176.100  44.152  1.00  0.00           C
ATOM   4478  ROH CHO   660     220.967 157.350  40.452  1.00  0.00            
ATOM   4479  R1  CHO   660     218.517 158.650  39.902  1.00  0.00            
ATOM   4480  R2  CHO   660     218.317 160.650  38.002  1.00  0.00            
ATOM   4481  R3  CHO   660     216.317 159.100  37.052  1.00  0.00            
ATOM   4482  R4  CHO   660     216.317 161.450  35.302  1.00  0.00            
ATOM   4483  R5  CHO   660     214.617 160.600  36.402  1.00  0.00            
ATOM   4484  C1  CHO   660     213.267 160.400  32.802  1.00  0.00           C
ATOM   4485  C2  CHO   660     209.867 161.250  33.752  1.00  0.00           C
ATOM   4486  ROH CHO   661      14.817 167.900  50.402  1.00  0.00            
ATOM   4487  R1  CHO   661      13.117 167.800  48.102  1.00  0.00            
ATOM   4488  R2  CHO   661      13.867 168.950  45.702  1.00  0.00            
ATOM   4489  R3  CHO   661      13.317 166.450  44.752  1.00  0.00            
ATOM   4490  R4  CHO   661      13.017 168.250  42.452  1.00  0.00            
ATOM   4491  R5  CHO   661      11.567 166.800  43.152  1.00  0.00            
ATOM   4492  C1  CHO   661      12.067 165.500  39.602  1.00  0.00           C
ATOM   4493  C2  CHO   661      11.417 163.050  36.152  1.00  0.00           C
ATOM   4494  ROH CHO   662      47.367 104.200  40.152  1.00  0.00            
ATOM   4495  R1  CHO   662      49.167 105.050  38.102  1.00  0.00            
ATOM   4496  R2  CHO   662      48.267 105.800  35.602  1.00  0.00            
ATOM   4497  R3  CHO   662      49.617 108.100  36.102  1.00  0.00            
ATOM   4498  R4  CHO   662      50.267 107.450  33.352  1.00  0.00            
ATOM   4499  R5  CHO   662      51.717 107.800  34.952  1.00  0.00            
ATOM   4500  C1  CHO   662      52.717 110.550  32.502  1.00  0.00           C
ATOM   4501  C2  CHO   662      54.517 111.300  28.952  1.00  0.00           C
ATOM   4502  ROH CHO   663     205.167 154.800  41.052  1.00  0.00            
ATOM   4503  R1  CHO   663     206.917 155.800  39.052  1.00  0.00            
ATOM   4504  R2  CHO   663     208.767 154.200  37.802  1.00  0.00            
ATOM   4505  R3  CHO   663     207.567 155.150  35.552  1.00  0.00            
ATOM   4506  R4  CHO   663     210.267 154.400  34.652  1.00  0.00            
ATOM   4507  R5  CHO   663     209.267 156.350  34.402  1.00  0.00            
ATOM   4508  C1  CHO   663     209.967 155.400  30.752  1.00  0.00           C
ATOM   4509  C2  CHO   663     213.067 157.100  28.902  1.00  0.00           C
ATOM   4510  ROH CHO   664     153.017 150.150  50.252  1.00  0.00            
ATOM   4511  R1  CHO   664     153.517 152.650  49.002  1.00  0.00            
ATOM   4512  R2  CHO   664     154.067 152.900  46.302  1.00  0.00            
ATOM   4513  R3  CHO   664     152.017 154.650  46.352  1.00  0.00            
ATOM   4514  R4  CHO   664     153.217 155.000  43.702  1.00  0.00            
ATOM   4515  R5  CHO   664     152.817 156.550  45.152  1.00  0.00            
ATOM   4516  C1  CHO   664     150.717 157.850  42.202  1.00  0.00           C
ATOM   4517  C2  CHO   664     148.917 160.250  41.002  1.00  0.00           C
ATOM   4518  ROH CHO   665     219.917 138.450  41.752  1.00  0.00            
ATOM   4519  R1  CHO   665     218.417 137.300  39.652  1.00  0.00            
ATOM   4520  R2  CHO   665     215.667 137.650  39.402  1.00  0.00            
ATOM   4521  R3  CHO   665     216.367 138.450  36.852  1.00  0.00            
ATOM   4522  R4  CHO   665     213.717 137.250  36.552  1.00  0.00            
ATOM   4523  R5  CHO   665     215.517 136.750  35.452  1.00  0.00            
ATOM   4524  C1  CHO   665     213.217 137.750  32.552  1.00  0.00           C
ATOM   4525  C2  CHO   665     212.017 135.650  30.052  1.00  0.00           C
ATOM   4526  ROH CHO   666     197.567 177.650  42.352  1.00  0.00            
ATOM   4527  R1  CHO   666     196.617 179.600  40.502  1.00  0.00            
ATOM   4528  R2  CHO   666     198.317 180.800  38.652  1.00  0.00            
ATOM   4529  R3  CHO   666     196.467 179.850  36.902  1.00  0.00            
ATOM   4530  R4  CHO   666     198.317 181.500  35.252  1.00  0.00            
ATOM   4531  R5  CHO   666     196.117 181.700  35.352  1.00  0.00            
ATOM   4532  C1  CHO   666     196.567 181.050  31.652  1.00  0.00           C
ATOM   4533  C2  CHO   666     197.817 182.500  27.452  1.00  0.00           C
ATOM   4534  ROH CHO   667      37.767  62.350  42.902  1.00  0.00            
ATOM   4535  R1  CHO   667      36.317  61.650  45.202  1.00  0.00            
ATOM   4536  R2  CHO   667      36.867  59.350  46.702  1.00  0.00            
ATOM   4537  R3  CHO   667      37.017  61.150  48.752  1.00  0.00            
ATOM   4538  R4  CHO   667      35.467  58.900  49.802  1.00  0.00            
ATOM   4539  R5  CHO   667      34.867  61.000  49.802  1.00  0.00            
ATOM   4540  C1  CHO   667      34.817  60.300  53.552  1.00  0.00           C
ATOM   4541  C2  CHO   667      33.417  61.800  55.652  1.00  0.00           C
ATOM   4542  ROH CHO   668     119.017 155.450  42.202  1.00  0.00            
ATOM   4543  R1  CHO   668     119.417 157.700  40.502  1.00  0.00            
ATOM   4544  R2  CHO   668     118.517 160.250  41.152  1.00  0.00            
ATOM   4545  R3  CHO   668     121.117 160.900  40.802  1.00  0.00            
ATOM   4546  R4  CHO   668     119.617 163.400  40.352  1.00  0.00            
ATOM   4547  R5  CHO   668     121.067 162.500  38.952  1.00  0.00            
ATOM   4548  C1  CHO   668     122.717 165.900  39.502  1.00  0.00           C
ATOM   4549  C2  CHO   668     126.217 167.950  39.602  1.00  0.00           C
ATOM   4550  ROH CHO   669      74.367  91.750  49.602  1.00  0.00            
ATOM   4551  R1  CHO   669      74.967  89.200  48.552  1.00  0.00            
ATOM   4552  R2  CHO   669      73.117  87.150  48.502  1.00  0.00            
ATOM   4553  R3  CHO   669      73.717  87.100  45.852  1.00  0.00            
ATOM   4554  R4  CHO   669      72.767  84.400  46.452  1.00  0.00            
ATOM   4555  R5  CHO   669      74.667  84.900  45.502  1.00  0.00            
ATOM   4556  C1  CHO   669      73.167  82.700  42.802  1.00  0.00           C
ATOM   4557  C2  CHO   669      76.067  80.000  40.952  1.00  0.00           C
ATOM   4558  ROH CHO   670      69.267  87.900  43.502  1.00  0.00            
ATOM   4559  R1  CHO   670      67.767  85.700  42.452  1.00  0.00            
ATOM   4560  R2  CHO   670      66.117  85.900  40.252  1.00  0.00            
ATOM   4561  R3  CHO   670      67.617  83.800  39.352  1.00  0.00            
ATOM   4562  R4  CHO   670      65.067  83.550  37.952  1.00  0.00            
ATOM   4563  R5  CHO   670      66.067  82.000  39.152  1.00  0.00            
ATOM   4564  C1  CHO   670      65.867  80.200  35.802  1.00  0.00           C
ATOM   4565  C2  CHO   670      66.017  77.550  34.152  1.00  0.00           C
ATOM   4566  ROH CHO   671      -2.533 131.650  37.202  1.00  0.00            
ATOM   4567  R1  CHO   671      -1.883 133.350  39.352  1.00  0.00            
ATOM   4568  R2  CHO   671      -2.833 132.950  41.952  1.00  0.00            
ATOM   4569  R3  CHO   671      -0.183 133.000  42.602  1.00  0.00            
ATOM   4570  R4  CHO   671      -1.583 133.700  45.052  1.00  0.00            
ATOM   4571  R5  CHO   671       0.017 134.850  44.102  1.00  0.00            
ATOM   4572  C1  CHO   671       1.617 134.200  47.502  1.00  0.00           C
ATOM   4573  C2  CHO   671       3.517 134.200  50.902  1.00  0.00           C
ATOM   4574  ROH CHO   672     183.217 153.800  39.952  1.00  0.00            
ATOM   4575  R1  CHO   672     184.117 154.400  37.302  1.00  0.00            
ATOM   4576  R2  CHO   672     184.467 152.450  35.352  1.00  0.00            
ATOM   4577  R3  CHO   672     182.817 154.050  33.952  1.00  0.00            
ATOM   4578  R4  CHO   672     184.067 152.300  31.952  1.00  0.00            
ATOM   4579  R5  CHO   672     184.017 154.450  31.902  1.00  0.00            
ATOM   4580  C1  CHO   672     182.267 153.700  28.602  1.00  0.00           C
ATOM   4581  C2  CHO   672     181.167 152.800  25.452  1.00  0.00           C
ATOM   4582  ROH CHO   673     159.167  49.300  40.602  1.00  0.00            
ATOM   4583  R1  CHO   673     156.417  49.350  41.352  1.00  0.00            
ATOM   4584  R2  CHO   673     155.367  51.350  42.902  1.00  0.00            
ATOM   4585  R3  CHO   673     153.567  51.600  40.852  1.00  0.00            
ATOM   4586  R4  CHO   673     152.017  52.200  43.252  1.00  0.00            
ATOM   4587  R5  CHO   673     151.517  50.700  41.752  1.00  0.00            
ATOM   4588  C1  CHO   673     148.417  52.900  41.502  1.00  0.00           C
ATOM   4589  C2  CHO   673     145.917  51.900  42.552  1.00  0.00           C
ATOM   4590  ROH CHO   674     107.717 153.250  35.952  1.00  0.00            
ATOM   4591  R1  CHO   674     108.017 154.250  38.602  1.00  0.00            
ATOM   4592  R2  CHO   674     108.167 156.950  39.152  1.00  0.00            
ATOM   4593  R3  CHO   674     106.067 156.400  40.802  1.00  0.00            
ATOM   4594  R4  CHO   674     106.717 159.250  41.302  1.00  0.00            
ATOM   4595  R5  CHO   674     106.567 157.650  42.802  1.00  0.00            
ATOM   4596  C1  CHO   674     103.867 160.050  44.102  1.00  0.00           C
ATOM   4597  C2  CHO   674     101.817 163.850  45.302  1.00  0.00           C
ATOM   4598  ROH CHO   675      95.567  77.000  57.952  1.00  0.00            
ATOM   4599  R1  CHO   675      96.817  78.950  56.402  1.00  0.00            
ATOM   4600  R2  CHO   675      98.567  78.300  54.352  1.00  0.00            
ATOM   4601  R3  CHO   675      96.867  79.850  52.852  1.00  0.00            
ATOM   4602  R4  CHO   675      98.867  78.900  50.952  1.00  0.00            
ATOM   4603  R5  CHO   675      98.317  81.000  51.302  1.00  0.00            
ATOM   4604  C1  CHO   675      97.467  80.700  47.602  1.00  0.00           C
ATOM   4605  C2  CHO   675     100.217  82.150  44.752  1.00  0.00           C
ATOM   4606  ROH CHO   676      68.267  75.800  38.852  1.00  0.00            
ATOM   4607  R1  CHO   676      65.567  75.750  39.652  1.00  0.00            
ATOM   4608  R2  CHO   676      64.317  77.900  40.852  1.00  0.00            
ATOM   4609  R3  CHO   676      62.517  77.550  38.852  1.00  0.00            
ATOM   4610  R4  CHO   676      61.067  79.000  40.902  1.00  0.00            
ATOM   4611  R5  CHO   676      60.417  77.150  39.952  1.00  0.00            
ATOM   4612  C1  CHO   676      57.467  79.350  39.052  1.00  0.00           C
ATOM   4613  C2  CHO   676      55.517  80.450  41.102  1.00  0.00           C
ATOM   4614  ROH CHO   677     205.617  54.250  53.152  1.00  0.00            
ATOM   4615  R1  CHO   677     205.967  52.350  51.052  1.00  0.00            
ATOM   4616  R2  CHO   677     205.117  52.800  48.452  1.00  0.00            
ATOM   4617  R3  CHO   677     207.667  52.150  47.852  1.00  0.00            
ATOM   4618  R4  CHO   677     206.167  51.700  45.402  1.00  0.00            
ATOM   4619  R5  CHO   677     207.467  50.250  46.402  1.00  0.00            
ATOM   4620  C1  CHO   677     209.217  50.400  43.052  1.00  0.00           C
ATOM   4621  C2  CHO   677     210.167  52.300  39.102  1.00  0.00           C
ATOM   4622  ROH CHO   678     138.117  45.450  34.002  1.00  0.00            
ATOM   4623  R1  CHO   678     138.567  46.950  36.402  1.00  0.00            
ATOM   4624  R2  CHO   678     138.467  49.700  36.452  1.00  0.00            
ATOM   4625  R3  CHO   678     136.667  49.250  38.502  1.00  0.00            
ATOM   4626  R4  CHO   678     137.167  52.150  38.552  1.00  0.00            
ATOM   4627  R5  CHO   678     137.367  50.750  40.202  1.00  0.00            
ATOM   4628  C1  CHO   678     134.767  53.150  41.652  1.00  0.00           C
ATOM   4629  C2  CHO   678     132.567  55.050  44.052  1.00  0.00           C
ATOM   4630  ROH CHO   679      70.167  23.600  42.952  1.00  0.00            
ATOM   4631  R1  CHO   679      69.967  21.550  44.902  1.00  0.00            
ATOM   4632  R2  CHO   679      72.117  20.700  46.402  1.00  0.00            
ATOM   4633  R3  CHO   679      70.517  21.300  48.502  1.00  0.00            
ATOM   4634  R4  CHO   679      71.467  18.550  49.002  1.00  0.00            
ATOM   4635  R5  CHO   679      69.367  19.250  48.952  1.00  0.00            
ATOM   4636  C1  CHO   679      69.567  17.900  52.552  1.00  0.00           C
ATOM   4637  C2  CHO   679      69.017  14.950  55.452  1.00  0.00           C
ATOM   4638  ROH CHO   680     144.717   6.350  36.902  1.00  0.00            
ATOM   4639  R1  CHO   680     143.467   7.150  34.452  1.00  0.00            
ATOM   4640  R2  CHO   680     141.117   6.050  33.552  1.00  0.00            
ATOM   4641  R3  CHO   680     140.367   8.650  33.452  1.00  0.00            
ATOM   4642  R4  CHO   680     138.317   7.200  31.852  1.00  0.00            
ATOM   4643  R5  CHO   680     139.517   8.900  31.202  1.00  0.00            
ATOM   4644  C1  CHO   680     136.017  10.350  30.752  1.00  0.00           C
ATOM   4645  C2  CHO   680     131.667   9.250  28.702  1.00  0.00           C
ATOM   4646  ROH CHO   681     152.617 113.800  43.702  1.00  0.00            
ATOM   4647  R1  CHO   681     150.917 112.750  45.702  1.00  0.00            
ATOM   4648  R2  CHO   681     148.267 113.300  45.852  1.00  0.00            
ATOM   4649  R3  CHO   681     147.967 110.600  45.802  1.00  0.00            
ATOM   4650  R4  CHO   681     145.467 111.600  46.952  1.00  0.00            
ATOM   4651  R5  CHO   681     146.817 110.100  47.802  1.00  0.00            
ATOM   4652  C1  CHO   681     143.567 108.050  47.552  1.00  0.00           C
ATOM   4653  C2  CHO   681     139.417 106.950  46.302  1.00  0.00           C
ATOM   4654  ROH CHO   682     220.167 130.400  30.602  1.00  0.00            
ATOM   4655  R1  CHO   682     219.567 128.100  32.152  1.00  0.00            
ATOM   4656  R2  CHO   682     221.517 126.350  33.002  1.00  0.00            
ATOM   4657  R3  CHO   682     220.367 126.800  35.452  1.00  0.00            
ATOM   4658  R4  CHO   682     221.867 124.300  35.802  1.00  0.00            
ATOM   4659  R5  CHO   682     219.767 124.650  36.252  1.00  0.00            
ATOM   4660  C1  CHO   682     221.017 123.600  39.702  1.00  0.00           C
ATOM   4661  C2  CHO   682     224.567 122.950  41.052  1.00  0.00           C
ATOM   4662  ROH CHO   683     116.567  19.650  41.402  1.00  0.00            
ATOM   4663  R1  CHO   683     116.017  22.250  40.402  1.00  0.00            
ATOM   4664  R2  CHO   683     114.617  22.700  38.102  1.00  0.00            
ATOM   4665  R3  CHO   683     113.067  24.250  39.752  1.00  0.00            
ATOM   4666  R4  CHO   683     112.617  25.300  37.052  1.00  0.00            
ATOM   4667  R5  CHO   683     113.267  26.450  38.802  1.00  0.00            
ATOM   4668  C1  CHO   683     110.017  28.300  38.002  1.00  0.00           C
ATOM   4669  C2  CHO   683     109.667  30.800  35.552  1.00  0.00           C
ATOM   4670  ROH CHO   684     137.767  93.500  33.052  1.00  0.00            
ATOM   4671  R1  CHO   684     139.217  91.150  33.652  1.00  0.00            
ATOM   4672  R2  CHO   684     139.967  90.550  36.252  1.00  0.00            
ATOM   4673  R3  CHO   684     138.617  88.200  35.752  1.00  0.00            
ATOM   4674  R4  CHO   684     140.467  87.600  37.952  1.00  0.00            
ATOM   4675  R5  CHO   684     140.317  86.500  36.052  1.00  0.00            
ATOM   4676  C1  CHO   684     139.517  83.650  38.452  1.00  0.00           C
ATOM   4677  C2  CHO   684     140.617  82.250  41.252  1.00  0.00           C
ATOM   4678  ROH CHO   685      66.667 182.600  34.002  1.00  0.00            
ATOM   4679  R1  CHO   685      64.267 181.150  33.452  1.00  0.00            
ATOM   4680  R2  CHO   685      63.517 178.950  34.902  1.00  0.00            
ATOM   4681  R3  CHO   685      61.217 180.350  35.202  1.00  0.00            
ATOM   4682  R4  CHO   685      60.367 177.550  35.102  1.00  0.00            
ATOM   4683  R5  CHO   685      59.617 179.150  33.852  1.00  0.00            
ATOM   4684  C1  CHO   685      56.367 178.050  35.502  1.00  0.00           C
ATOM   4685  C2  CHO   685      53.817 178.450  33.702  1.00  0.00           C
ATOM   4686  ROH CHO   686      40.267  64.850  36.452  1.00  0.00            
ATOM   4687  R1  CHO   686      40.117  63.000  38.552  1.00  0.00            
ATOM   4688  R2  CHO   686      40.067  60.300  38.152  1.00  0.00            
ATOM   4689  R3  CHO   686      42.167  60.300  39.852  1.00  0.00            
ATOM   4690  R4  CHO   686      40.767  57.850  40.502  1.00  0.00            
ATOM   4691  R5  CHO   686      41.317  59.400  41.902  1.00  0.00            
ATOM   4692  C1  CHO   686      43.167  56.400  43.452  1.00  0.00           C
ATOM   4693  C2  CHO   686      46.117  56.250  46.902  1.00  0.00           C
ATOM   4694  ROH CHO   687      92.617  67.900  44.452  1.00  0.00            
ATOM   4695  R1  CHO   687      93.867  66.300  46.452  1.00  0.00            
ATOM   4696  R2  CHO   687      96.167  67.100  47.752  1.00  0.00            
ATOM   4697  R3  CHO   687      94.667  66.600  49.952  1.00  0.00            
ATOM   4698  R4  CHO   687      97.417  66.600  50.902  1.00  0.00            
ATOM   4699  R5  CHO   687      95.917  65.000  51.202  1.00  0.00            
ATOM   4700  C1  CHO   687      96.767  65.850  54.852  1.00  0.00           C
ATOM   4701  C2  CHO   687      98.967  69.200  55.202  1.00  0.00           C
ATOM   4702  ROH CHO   688     174.367  85.800  42.402  1.00  0.00            
ATOM   4703  R1  CHO   688     176.417  86.150  40.452  1.00  0.00            
ATOM   4704  R2  CHO   688     177.017  88.600  39.302  1.00  0.00            
ATOM   4705  R3  CHO   688     179.517  88.050  40.252  1.00  0.00            
ATOM   4706  R4  CHO   688     179.917  89.700  37.852  1.00  0.00            
ATOM   4707  R5  CHO   688     180.817  87.750  38.252  1.00  0.00            
ATOM   4708  C1  CHO   688     183.967  89.850  37.852  1.00  0.00           C
ATOM   4709  C2  CHO   688     184.267  93.700  38.702  1.00  0.00           C
ATOM   4710  ROH CHO   689      79.917 155.200  41.502  1.00  0.00            
ATOM   4711  R1  CHO   689      81.967 156.850  40.452  1.00  0.00            
ATOM   4712  R2  CHO   689      81.817 158.100  38.002  1.00  0.00            
ATOM   4713  R3  CHO   689      82.317 160.350  39.402  1.00  0.00            
ATOM   4714  R4  CHO   689      82.917 161.100  36.652  1.00  0.00            
ATOM   4715  R5  CHO   689      84.217 161.300  38.352  1.00  0.00            
ATOM   4716  C1  CHO   689      83.967 164.950  37.202  1.00  0.00           C
ATOM   4717  C2  CHO   689      84.567 167.150  35.602  1.00  0.00           C
ATOM   4718  ROH CHO   690      98.417  99.850  51.402  1.00  0.00            
ATOM   4719  R1  CHO   690      99.167 102.100  49.852  1.00  0.00            
ATOM   4720  R2  CHO   690     100.517 104.250  50.852  1.00  0.00            
ATOM   4721  R3  CHO   690     102.267 103.700  48.852  1.00  0.00            
ATOM   4722  R4  CHO   690     103.017 106.400  49.802  1.00  0.00            
ATOM   4723  R5  CHO   690     102.567 105.800  47.752  1.00  0.00            
ATOM   4724  C1  CHO   690     106.117 107.100  47.302  1.00  0.00           C
ATOM   4725  C2  CHO   690     109.167 109.300  47.652  1.00  0.00           C
ATOM   4726  ROH CHO   691     149.817 109.700  36.552  1.00  0.00            
ATOM   4727  R1  CHO   691     152.467 109.300  37.502  1.00  0.00            
ATOM   4728  R2  CHO   691     153.267 106.900  38.652  1.00  0.00            
ATOM   4729  R3  CHO   691     155.217 107.000  36.752  1.00  0.00            
ATOM   4730  R4  CHO   691     156.517 105.750  39.102  1.00  0.00            
ATOM   4731  R5  CHO   691     157.217 107.500  38.002  1.00  0.00            
ATOM   4732  C1  CHO   691     160.217 105.200  37.552  1.00  0.00           C
ATOM   4733  C2  CHO   691     162.567 107.700  38.602  1.00  0.00           C
ATOM   4734  ROH CHO   692     203.767 126.950  43.552  1.00  0.00            
ATOM   4735  R1  CHO   692     206.517 127.500  43.202  1.00  0.00            
ATOM   4736  R2  CHO   692     208.467 125.550  43.302  1.00  0.00            
ATOM   4737  R3  CHO   692     209.167 126.550  40.852  1.00  0.00            
ATOM   4738  R4  CHO   692     211.767 125.850  42.102  1.00  0.00            
ATOM   4739  R5  CHO   692     211.217 127.800  41.302  1.00  0.00            
ATOM   4740  C1  CHO   692     214.267 127.000  39.152  1.00  0.00           C
ATOM   4741  C2  CHO   692     217.767 128.200  39.202  1.00  0.00           C
ATOM   4742  ROH CHO   693     179.367 168.700  36.902  1.00  0.00            
ATOM   4743  R1  CHO   693     178.417 166.250  37.952  1.00  0.00            
ATOM   4744  R2  CHO   693     178.917 165.400  40.552  1.00  0.00            
ATOM   4745  R3  CHO   693     176.167 165.200  40.652  1.00  0.00            
ATOM   4746  R4  CHO   693     177.117 163.800  43.052  1.00  0.00            
ATOM   4747  R5  CHO   693     175.817 163.000  41.502  1.00  0.00            
ATOM   4748  C1  CHO   693     173.567 162.650  44.552  1.00  0.00           C
ATOM   4749  C2  CHO   693     170.867 158.400  43.202  1.00  0.00           C
ATOM   4750  ROH CHO   694      63.817 163.600  39.802  1.00  0.00            
ATOM   4751  R1  CHO   694      62.667 161.250  40.852  1.00  0.00            
ATOM   4752  R2  CHO   694      62.967 160.500  43.452  1.00  0.00            
ATOM   4753  R3  CHO   694      60.267 160.500  43.502  1.00  0.00            
ATOM   4754  R4  CHO   694      61.017 159.400  46.102  1.00  0.00            
ATOM   4755  R5  CHO   694      59.717 158.450  44.652  1.00  0.00            
ATOM   4756  C1  CHO   694      57.367 158.750  47.652  1.00  0.00           C
ATOM   4757  C2  CHO   694      56.217 158.050  51.902  1.00  0.00           C
ATOM   4758  ROH CHO   695     190.367 135.550  35.552  1.00  0.00            
ATOM   4759  R1  CHO   695     187.867 134.950  36.802  1.00  0.00            
ATOM   4760  R2  CHO   695     185.867 133.500  35.502  1.00  0.00            
ATOM   4761  R3  CHO   695     186.017 131.950  37.702  1.00  0.00            
ATOM   4762  R4  CHO   695     183.617 131.000  36.302  1.00  0.00            
ATOM   4763  R5  CHO   695     183.767 131.650  38.352  1.00  0.00            
ATOM   4764  C1  CHO   695     182.467 128.050  38.802  1.00  0.00           C
ATOM   4765  C2  CHO   695     181.167 125.150  38.102  1.00  0.00           C
ATOM   4766  ROH CHO   696     219.217  59.550  33.552  1.00  0.00            
ATOM   4767  R1  CHO   696     220.767  59.000  35.852  1.00  0.00            
ATOM   4768  R2  CHO   696     219.767  59.150  38.402  1.00  0.00            
ATOM   4769  R3  CHO   696     220.717  56.600  38.602  1.00  0.00            
ATOM   4770  R4  CHO   696     220.767  57.600  41.352  1.00  0.00            
ATOM   4771  R5  CHO   696     222.467  56.750  40.252  1.00  0.00            
ATOM   4772  C1  CHO   696     222.317  54.350  43.202  1.00  0.00           C
ATOM   4773  C2  CHO   696     223.667  52.850  46.402  1.00  0.00           C
ATOM   4774  ROH CHO   697     180.117 225.650  33.352  1.00  0.00            
ATOM   4775  R1  CHO   697     179.867 223.200  34.752  1.00  0.00            
ATOM   4776  R2  CHO   697     177.617 221.650  34.652  1.00  0.00            
ATOM   4777  R3  CHO   697     179.317 219.700  33.902  1.00  0.00            
ATOM   4778  R4  CHO   697     176.717 218.400  33.952  1.00  0.00            
ATOM   4779  R5  CHO   697     178.517 217.750  34.952  1.00  0.00            
ATOM   4780  C1  CHO   697     177.867 214.650  32.802  1.00  0.00           C
ATOM   4781  C2  CHO   697     176.867 211.300  29.852  1.00  0.00           C
ATOM   4782  ROH CHO   698     136.067 160.350  44.402  1.00  0.00            
ATOM   4783  R1  CHO   698     134.217 162.350  43.702  1.00  0.00            
ATOM   4784  R2  CHO   698     133.367 164.300  45.452  1.00  0.00            
ATOM   4785  R3  CHO   698     134.167 165.950  43.452  1.00  0.00            
ATOM   4786  R4  CHO   698     133.117 167.750  45.552  1.00  0.00            
ATOM   4787  R5  CHO   698     132.517 167.700  43.452  1.00  0.00            
ATOM   4788  C1  CHO   698     133.717 171.300  43.702  1.00  0.00           C
ATOM   4789  C2  CHO   698     134.967 173.450  43.302  1.00  0.00           C
ATOM   4790  ROH CHO   699     138.617 170.100  44.852  1.00  0.00            
ATOM   4791  R1  CHO   699     141.367 169.900  45.452  1.00  0.00            
ATOM   4792  R2  CHO   699     142.367 168.350  47.552  1.00  0.00            
ATOM   4793  R3  CHO   699     143.867 167.250  45.602  1.00  0.00            
ATOM   4794  R4  CHO   699     145.117 166.400  48.102  1.00  0.00            
ATOM   4795  R5  CHO   699     146.117 167.400  46.452  1.00  0.00            
ATOM   4796  C1  CHO   699     148.167 164.200  46.652  1.00  0.00           C
ATOM   4797  C2  CHO   699     151.667 162.050  46.302  1.00  0.00           C
ATOM   4798  ROH CHO   700     136.417 208.950  47.752  1.00  0.00            
ATOM   4799  R1  CHO   700     138.817 210.100  48.652  1.00  0.00            
ATOM   4800  R2  CHO   700     141.317 209.000  48.052  1.00  0.00            
ATOM   4801  R3  CHO   700     141.817 211.500  47.102  1.00  0.00            
ATOM   4802  R4  CHO   700     144.417 210.200  47.202  1.00  0.00            
ATOM   4803  R5  CHO   700     143.917 212.100  48.102  1.00  0.00            
ATOM   4804  C1  CHO   700     146.767 213.250  45.852  1.00  0.00           C
ATOM   4805  C2  CHO   700     148.917 216.800  46.002  1.00  0.00           C
ATOM   4806  ROH CHO   701      94.467 186.850  42.102  1.00  0.00            
ATOM   4807  R1  CHO   701      97.017 188.050  42.152  1.00  0.00            
ATOM   4808  R2  CHO   701      98.717 187.800  44.302  1.00  0.00            
ATOM   4809  R3  CHO   701     100.467 186.900  42.402  1.00  0.00            
ATOM   4810  R4  CHO   701     102.067 187.200  44.852  1.00  0.00            
ATOM   4811  R5  CHO   701     102.467 188.050  42.852  1.00  0.00            
ATOM   4812  C1  CHO   701     105.667 186.050  43.352  1.00  0.00           C
ATOM   4813  C2  CHO   701     108.167 187.450  41.652  1.00  0.00           C
ATOM   4814  ROH CHO   702     157.967 187.950  47.102  1.00  0.00            
ATOM   4815  R1  CHO   702     159.667 190.050  47.852  1.00  0.00            
ATOM   4816  R2  CHO   702     160.467 190.400  50.502  1.00  0.00            
ATOM   4817  R3  CHO   702     162.967 190.300  49.402  1.00  0.00            
ATOM   4818  R4  CHO   702     163.317 191.500  52.102  1.00  0.00            
ATOM   4819  R5  CHO   702     164.017 192.300  50.202  1.00  0.00            
ATOM   4820  C1  CHO   702     167.367 192.000  52.052  1.00  0.00           C
ATOM   4821  C2  CHO   702     167.617 193.400  55.502  1.00  0.00           C
ATOM   4822  ROH CHO   703     212.667 118.150  46.802  1.00  0.00            
ATOM   4823  R1  CHO   703     212.117 118.550  44.052  1.00  0.00            
ATOM   4824  R2  CHO   703     210.067 120.200  43.152  1.00  0.00            
ATOM   4825  R3  CHO   703     212.117 121.400  41.752  1.00  0.00            
ATOM   4826  R4  CHO   703     209.617 122.250  40.402  1.00  0.00            
ATOM   4827  R5  CHO   703     211.367 121.300  39.502  1.00  0.00            
ATOM   4828  C1  CHO   703     211.267 124.550  37.452  1.00  0.00           C
ATOM   4829  C2  CHO   703     209.367 126.900  35.902  1.00  0.00           C
ATOM   4830  ROH CHO   704     108.567 166.050  38.302  1.00  0.00            
ATOM   4831  R1  CHO   704     107.617 167.650  40.502  1.00  0.00            
ATOM   4832  R2  CHO   704     104.917 167.700  41.202  1.00  0.00            
ATOM   4833  R3  CHO   704     105.917 167.000  43.652  1.00  0.00            
ATOM   4834  R4  CHO   704     103.417 168.350  44.252  1.00  0.00            
ATOM   4835  R5  CHO   704     105.367 168.850  45.052  1.00  0.00            
ATOM   4836  C1  CHO   704     103.417 168.150  48.302  1.00  0.00           C
ATOM   4837  C2  CHO   704     100.617 170.400  48.202  1.00  0.00           C
ATOM   4838  ROH CHO   705      95.867  12.150  48.352  1.00  0.00            
ATOM   4839  R1  CHO   705      96.167  10.050  46.452  1.00  0.00            
ATOM   4840  R2  CHO   705      97.267   7.600  47.102  1.00  0.00            
ATOM   4841  R3  CHO   705      94.967   6.650  46.052  1.00  0.00            
ATOM   4842  R4  CHO   705      96.817   4.400  45.902  1.00  0.00            
ATOM   4843  R5  CHO   705      95.667   5.200  44.252  1.00  0.00            
ATOM   4844  C1  CHO   705      94.367   1.600  44.252  1.00  0.00           C
ATOM   4845  C2  CHO   705      97.167  -1.700  43.102  1.00  0.00           C
ATOM   4846  ROH CHO   706     201.067 109.400  39.802  1.00  0.00            
ATOM   4847  R1  CHO   706     200.967 109.750  42.602  1.00  0.00            
ATOM   4848  R2  CHO   706     203.217 109.900  44.202  1.00  0.00            
ATOM   4849  R3  CHO   706     202.067 112.250  45.052  1.00  0.00            
ATOM   4850  R4  CHO   706     204.467 112.000  46.652  1.00  0.00            
ATOM   4851  R5  CHO   706     202.467 112.250  47.402  1.00  0.00            
ATOM   4852  C1  CHO   706     204.117 115.350  48.902  1.00  0.00           C
ATOM   4853  C2  CHO   706     204.717 116.700  53.002  1.00  0.00           C
ATOM   4854  NC3 DPP   707     216.417 115.050  64.452  1.00  0.00           N
ATOM   4855  PO4 DPP   707     219.317 116.100  61.702  1.00  0.00           P
ATOM   4856  GL1 DPP   707     216.867 114.550  58.302  1.00  0.00            
ATOM   4857  GL2 DPP   707     214.417 113.850  60.002  1.00  0.00            
ATOM   4858  C1A DPP   707     216.667 117.050  54.252  1.00  0.00           C
ATOM   4859  C2A DPP   707     213.417 117.000  51.302  1.00  0.00           C
ATOM   4860  C3A DPP   707     210.017 116.100  53.102  1.00  0.00           C
ATOM   4861  C4A DPP   707     208.067 113.000  56.002  1.00  0.00           C
ATOM   4862  C1B DPP   707     211.567 117.050  58.152  1.00  0.00           C
ATOM   4863  C2B DPP   707     211.467 119.900  55.602  1.00  0.00           C
ATOM   4864  C3B DPP   707     212.217 121.850  51.002  1.00  0.00           C
ATOM   4865  C4B DPP   707     210.867 123.600  47.052  1.00  0.00           C
ATOM   4866  NC3 DPP   708      77.117   4.600  71.152  1.00  0.00           N
ATOM   4867  PO4 DPP   708      79.117   7.200  68.102  1.00  0.00           P
ATOM   4868  GL1 DPP   708      79.517   8.050  63.802  1.00  0.00            
ATOM   4869  GL2 DPP   708      77.917   6.650  60.402  1.00  0.00            
ATOM   4870  C1A DPP   708      82.117  10.000  60.502  1.00  0.00           C
ATOM   4871  C2A DPP   708      82.317  10.850  55.802  1.00  0.00           C
ATOM   4872  C3A DPP   708      81.117  14.200  51.852  1.00  0.00           C
ATOM   4873  C4A DPP   708      79.017  16.400  49.252  1.00  0.00           C
ATOM   4874  C1B DPP   708      80.917   4.750  56.702  1.00  0.00           C
ATOM   4875  C2B DPP   708      81.767   2.200  52.552  1.00  0.00           C
ATOM   4876  C3B DPP   708      82.417  -0.750  49.052  1.00  0.00           C
ATOM   4877  C4B DPP   708      78.917  -2.150  47.702  1.00  0.00           C
ATOM   4878  NC3 DPP   709      82.167  38.550  66.502  1.00  0.00           N
ATOM   4879  PO4 DPP   709      83.417  41.900  61.902  1.00  0.00           P
ATOM   4880  GL1 DPP   709      84.067  40.900  58.552  1.00  0.00            
ATOM   4881  GL2 DPP   709      86.917  40.700  56.852  1.00  0.00            
ATOM   4882  C1A DPP   709      82.817  40.300  54.602  1.00  0.00           C
ATOM   4883  C2A DPP   709      80.317  40.750  50.752  1.00  0.00           C
ATOM   4884  C3A DPP   709      81.667  42.200  45.952  1.00  0.00           C
ATOM   4885  C4A DPP   709      79.017  44.850  42.352  1.00  0.00           C
ATOM   4886  C1B DPP   709      86.367  41.850  52.002  1.00  0.00           C
ATOM   4887  C2B DPP   709      88.567  39.800  48.152  1.00  0.00           C
ATOM   4888  C3B DPP   709      86.817  39.050  43.702  1.00  0.00           C
ATOM   4889  C4B DPP   709      83.817  39.450  40.252  1.00  0.00           C
ATOM   4890  NC3 DPP   710      70.667 207.650  59.002  1.00  0.00           N
ATOM   4891  PO4 DPP   710      70.817 211.250  61.502  1.00  0.00           P
ATOM   4892  GL1 DPP   710      70.517 212.650  57.702  1.00  0.00            
ATOM   4893  GL2 DPP   710      67.767 214.200  57.102  1.00  0.00            
ATOM   4894  C1A DPP   710      70.917 213.050  53.402  1.00  0.00           C
ATOM   4895  C2A DPP   710      70.167 213.700  48.802  1.00  0.00           C
ATOM   4896  C3A DPP   710      71.217 215.950  45.602  1.00  0.00           C
ATOM   4897  C4A DPP   710      72.167 217.400  41.352  1.00  0.00           C
ATOM   4898  C1B DPP   710      65.417 213.650  52.452  1.00  0.00           C
ATOM   4899  C2B DPP   710      65.267 216.350  48.202  1.00  0.00           C
ATOM   4900  C3B DPP   710      65.417 214.550  44.602  1.00  0.00           C
ATOM   4901  C4B DPP   710      67.417 215.650  41.052  1.00  0.00           C
ATOM   4902  NC3 DPP   711     132.767  17.100  62.652  1.00  0.00           N
ATOM   4903  PO4 DPP   711     129.017  16.400  62.702  1.00  0.00           P
ATOM   4904  GL1 DPP   711     128.317  18.050  59.802  1.00  0.00            
ATOM   4905  GL2 DPP   711     130.717  20.100  58.602  1.00  0.00            
ATOM   4906  C1A DPP   711     125.967  16.950  56.102  1.00  0.00           C
ATOM   4907  C2A DPP   711     124.967  17.350  52.452  1.00  0.00           C
ATOM   4908  C3A DPP   711     123.917  18.100  48.652  1.00  0.00           C
ATOM   4909  C4A DPP   711     121.767  20.650  46.352  1.00  0.00           C
ATOM   4910  C1B DPP   711     130.667  22.750  54.902  1.00  0.00           C
ATOM   4911  C2B DPP   711     132.367  22.900  49.802  1.00  0.00           C
ATOM   4912  C3B DPP   711     132.817  20.600  46.452  1.00  0.00           C
ATOM   4913  C4B DPP   711     131.767  19.550  42.652  1.00  0.00           C
ATOM   4914  NC3 DPP   712     198.767 211.450  62.702  1.00  0.00           N
ATOM   4915  PO4 DPP   712     195.217 210.600  63.702  1.00  0.00           P
ATOM   4916  GL1 DPP   712     191.117 210.000  60.602  1.00  0.00            
ATOM   4917  GL2 DPP   712     187.367 208.450  61.452  1.00  0.00            
ATOM   4918  C1A DPP   712     190.367 207.350  56.452  1.00  0.00           C
ATOM   4919  C2A DPP   712     190.117 209.300  52.802  1.00  0.00           C
ATOM   4920  C3A DPP   712     192.017 208.700  49.002  1.00  0.00           C
ATOM   4921  C4A DPP   712     195.517 206.950  47.602  1.00  0.00           C
ATOM   4922  C1B DPP   712     187.317 211.350  57.102  1.00  0.00           C
ATOM   4923  C2B DPP   712     185.067 212.100  52.752  1.00  0.00           C
ATOM   4924  C3B DPP   712     181.967 210.350  49.802  1.00  0.00           C
ATOM   4925  C4B DPP   712     178.717 208.500  46.002  1.00  0.00           C
ATOM   4926  NC3 DPP   713      41.167   8.200  63.752  1.00  0.00           N
ATOM   4927  PO4 DPP   713      38.367   5.400  61.102  1.00  0.00           P
ATOM   4928  GL1 DPP   713      40.617   7.100  58.102  1.00  0.00            
ATOM   4929  GL2 DPP   713      41.267  11.200  58.752  1.00  0.00            
ATOM   4930  C1A DPP   713      40.217   6.400  53.652  1.00  0.00           C
ATOM   4931  C2A DPP   713      40.817   5.850  48.102  1.00  0.00           C
ATOM   4932  C3A DPP   713      43.067   4.250  44.102  1.00  0.00           C
ATOM   4933  C4A DPP   713      43.667   2.450  39.952  1.00  0.00           C
ATOM   4934  C1B DPP   713      38.867  10.600  54.852  1.00  0.00           C
ATOM   4935  C2B DPP   713      36.367  10.100  51.952  1.00  0.00           C
ATOM   4936  C3B DPP   713      35.117  11.550  48.852  1.00  0.00           C
ATOM   4937  C4B DPP   713      31.367  11.300  46.902  1.00  0.00           C
ATOM   4938  NC3 DPP   714      46.667 115.450  64.352  1.00  0.00           N
ATOM   4939  PO4 DPP   714      44.917 110.900  63.102  1.00  0.00           P
ATOM   4940  GL1 DPP   714      46.367 112.100  59.352  1.00  0.00            
ATOM   4941  GL2 DPP   714      44.017 112.200  57.552  1.00  0.00            
ATOM   4942  C1A DPP   714      45.817 115.950  56.002  1.00  0.00           C
ATOM   4943  C2A DPP   714      43.517 120.000  53.102  1.00  0.00           C
ATOM   4944  C3A DPP   714      40.867 120.200  49.802  1.00  0.00           C
ATOM   4945  C4A DPP   714      38.117 119.950  45.452  1.00  0.00           C
ATOM   4946  C1B DPP   714      42.067 111.850  54.552  1.00  0.00           C
ATOM   4947  C2B DPP   714      41.717 110.450  51.002  1.00  0.00           C
ATOM   4948  C3B DPP   714      41.667 110.100  46.452  1.00  0.00           C
ATOM   4949  C4B DPP   714      42.367 110.250  42.002  1.00  0.00           C
ATOM   4950  NC3 DPP   715      95.167  17.450  63.552  1.00  0.00           N
ATOM   4951  PO4 DPP   715      92.767  21.000  62.752  1.00  0.00           P
ATOM   4952  GL1 DPP   715      92.867  19.250  59.152  1.00  0.00            
ATOM   4953  GL2 DPP   715      91.567  15.500  59.352  1.00  0.00            
ATOM   4954  C1A DPP   715      95.767  19.400  57.002  1.00  0.00           C
ATOM   4955  C2A DPP   715      99.967  17.750  54.452  1.00  0.00           C
ATOM   4956  C3A DPP   715     102.317  16.750  51.402  1.00  0.00           C
ATOM   4957  C4A DPP   715     103.417  17.100  47.452  1.00  0.00           C
ATOM   4958  C1B DPP   715      91.967  14.950  54.902  1.00  0.00           C
ATOM   4959  C2B DPP   715      95.067  16.600  52.402  1.00  0.00           C
ATOM   4960  C3B DPP   715      97.367  16.550  48.802  1.00  0.00           C
ATOM   4961  C4B DPP   715      96.467  16.100  45.402  1.00  0.00           C
ATOM   4962  NC3 DPP   716     108.817  29.800  66.052  1.00  0.00           N
ATOM   4963  PO4 DPP   716     108.317  34.150  64.852  1.00  0.00           P
ATOM   4964  GL1 DPP   716     109.267  36.350  60.602  1.00  0.00            
ATOM   4965  GL2 DPP   716     106.367  37.000  58.902  1.00  0.00            
ATOM   4966  C1A DPP   716     111.017  38.300  56.852  1.00  0.00           C
ATOM   4967  C2A DPP   716     114.317  36.800  53.152  1.00  0.00           C
ATOM   4968  C3A DPP   716     114.467  37.450  47.952  1.00  0.00           C
ATOM   4969  C4A DPP   716     116.617  38.900  44.652  1.00  0.00           C
ATOM   4970  C1B DPP   716     105.967  33.050  56.402  1.00  0.00           C
ATOM   4971  C2B DPP   716     107.367  31.600  52.552  1.00  0.00           C
ATOM   4972  C3B DPP   716     108.167  27.500  52.102  1.00  0.00           C
ATOM   4973  C4B DPP   716     110.017  23.450  53.302  1.00  0.00           C
ATOM   4974  NC3 DPP   717      56.217  24.600  69.052  1.00  0.00           N
ATOM   4975  PO4 DPP   717      60.467  23.300  66.752  1.00  0.00           P
ATOM   4976  GL1 DPP   717      60.967  22.950  61.852  1.00  0.00            
ATOM   4977  GL2 DPP   717      65.417  23.900  60.452  1.00  0.00            
ATOM   4978  C1A DPP   717      61.267  20.450  58.352  1.00  0.00           C
ATOM   4979  C2A DPP   717      60.517  17.050  56.452  1.00  0.00           C
ATOM   4980  C3A DPP   717      59.867  15.200  52.702  1.00  0.00           C
ATOM   4981  C4A DPP   717      61.517  12.750  49.202  1.00  0.00           C
ATOM   4982  C1B DPP   717      63.367  25.000  56.552  1.00  0.00           C
ATOM   4983  C2B DPP   717      61.317  23.050  53.202  1.00  0.00           C
ATOM   4984  C3B DPP   717      59.767  19.800  51.052  1.00  0.00           C
ATOM   4985  C4B DPP   717      60.267  18.150  47.302  1.00  0.00           C
ATOM   4986  NC3 DPP   718      11.217  28.550  57.102  1.00  0.00           N
ATOM   4987  PO4 DPP   718       7.717  27.500  54.102  1.00  0.00           P
ATOM   4988  GL1 DPP   718       9.117  31.350  53.452  1.00  0.00            
ATOM   4989  GL2 DPP   718       8.667  31.700  50.402  1.00  0.00            
ATOM   4990  C1A DPP   718      12.517  34.100  49.252  1.00  0.00           C
ATOM   4991  C2A DPP   718      16.117  35.300  46.652  1.00  0.00           C
ATOM   4992  C3A DPP   718      20.517  35.150  44.602  1.00  0.00           C
ATOM   4993  C4A DPP   718      23.967  34.450  42.302  1.00  0.00           C
ATOM   4994  C1B DPP   718       8.217  33.550  46.752  1.00  0.00           C
ATOM   4995  C2B DPP   718       8.067  35.950  42.152  1.00  0.00           C
ATOM   4996  C3B DPP   718       8.217  36.850  38.052  1.00  0.00           C
ATOM   4997  C4B DPP   718       7.067  38.600  35.102  1.00  0.00           C
ATOM   4998  NC3 DPP   719      18.667  65.950  64.402  1.00  0.00           N
ATOM   4999  PO4 DPP   719      16.667  63.250  61.502  1.00  0.00           P
ATOM   5000  GL1 DPP   719      15.767  64.800  56.102  1.00  0.00            
ATOM   5001  GL2 DPP   719      14.467  62.150  54.452  1.00  0.00            
ATOM   5002  C1A DPP   719      19.417  67.400  54.452  1.00  0.00           C
ATOM   5003  C2A DPP   719      22.967  68.350  51.602  1.00  0.00           C
ATOM   5004  C3A DPP   719      24.267  68.950  46.752  1.00  0.00           C
ATOM   5005  C4A DPP   719      25.817  69.900  42.652  1.00  0.00           C
ATOM   5006  C1B DPP   719      11.617  65.000  52.952  1.00  0.00           C
ATOM   5007  C2B DPP   719       8.917  63.900  49.752  1.00  0.00           C
ATOM   5008  C3B DPP   719       6.017  61.950  46.452  1.00  0.00           C
ATOM   5009  C4B DPP   719       2.717  62.350  42.702  1.00  0.00           C
ATOM   5010  NC3 DPP   720     108.467 137.550  58.252  1.00  0.00           N
ATOM   5011  PO4 DPP   720     111.867 139.750  56.902  1.00  0.00           P
ATOM   5012  GL1 DPP   720     113.117 142.900  53.802  1.00  0.00            
ATOM   5013  GL2 DPP   720     110.817 144.600  51.702  1.00  0.00            
ATOM   5014  C1A DPP   720     115.067 145.000  50.002  1.00  0.00           C
ATOM   5015  C2A DPP   720     116.017 146.500  46.152  1.00  0.00           C
ATOM   5016  C3A DPP   720     120.017 146.450  42.402  1.00  0.00           C
ATOM   5017  C4A DPP   720     124.167 146.850  42.802  1.00  0.00           C
ATOM   5018  C1B DPP   720     109.667 143.400  47.802  1.00  0.00           C
ATOM   5019  C2B DPP   720     112.217 143.850  44.602  1.00  0.00           C
ATOM   5020  C3B DPP   720     115.917 142.400  42.852  1.00  0.00           C
ATOM   5021  C4B DPP   720     118.867 139.750  40.402  1.00  0.00           C
ATOM   5022  NC3 DPP   721     197.117 164.350  56.852  1.00  0.00           N
ATOM   5023  PO4 DPP   721     195.767 161.100  59.002  1.00  0.00           P
ATOM   5024  GL1 DPP   721     192.367 162.500  57.102  1.00  0.00            
ATOM   5025  GL2 DPP   721     192.717 160.050  54.002  1.00  0.00            
ATOM   5026  C1A DPP   721     189.717 164.150  53.752  1.00  0.00           C
ATOM   5027  C2A DPP   721     187.217 162.850  49.602  1.00  0.00           C
ATOM   5028  C3A DPP   721     184.217 164.200  46.302  1.00  0.00           C
ATOM   5029  C4A DPP   721     181.817 165.850  44.452  1.00  0.00           C
ATOM   5030  C1B DPP   721     192.217 162.150  48.802  1.00  0.00           C
ATOM   5031  C2B DPP   721     189.967 164.800  45.702  1.00  0.00           C
ATOM   5032  C3B DPP   721     187.117 165.550  42.752  1.00  0.00           C
ATOM   5033  C4B DPP   721     184.117 166.700  39.202  1.00  0.00           C
ATOM   5034  NC3 DPP   722      15.917 108.450  59.802  1.00  0.00           N
ATOM   5035  PO4 DPP   722      20.067 110.100  59.802  1.00  0.00           P
ATOM   5036  GL1 DPP   722      21.217 110.050  55.252  1.00  0.00            
ATOM   5037  GL2 DPP   722      17.817 109.500  54.602  1.00  0.00            
ATOM   5038  C1A DPP   722      19.567 112.800  51.352  1.00  0.00           C
ATOM   5039  C2A DPP   722      19.217 112.150  47.802  1.00  0.00           C
ATOM   5040  C3A DPP   722      15.317 114.100  45.752  1.00  0.00           C
ATOM   5041  C4A DPP   722      13.117 117.900  44.452  1.00  0.00           C
ATOM   5042  C1B DPP   722      18.117 108.050  50.652  1.00  0.00           C
ATOM   5043  C2B DPP   722      21.167 107.300  46.852  1.00  0.00           C
ATOM   5044  C3B DPP   722      21.467 105.000  43.202  1.00  0.00           C
ATOM   5045  C4B DPP   722      22.567 103.600  39.352  1.00  0.00           C
ATOM   5046  NC3 DPP   723       8.267   6.600  62.302  1.00  0.00           N
ATOM   5047  PO4 DPP   723      12.617   7.600  61.202  1.00  0.00           P
ATOM   5048  GL1 DPP   723      14.917   7.000  57.702  1.00  0.00            
ATOM   5049  GL2 DPP   723      13.317   8.950  54.452  1.00  0.00            
ATOM   5050  C1A DPP   723      14.317   3.750  53.802  1.00  0.00           C
ATOM   5051  C2A DPP   723      14.767   3.750  49.352  1.00  0.00           C
ATOM   5052  C3A DPP   723      14.317   1.050  45.952  1.00  0.00           C
ATOM   5053  C4A DPP   723      13.617  -2.200  42.652  1.00  0.00           C
ATOM   5054  C1B DPP   723      12.667  10.350  50.702  1.00  0.00           C
ATOM   5055  C2B DPP   723      13.517   8.450  46.402  1.00  0.00           C
ATOM   5056  C3B DPP   723      14.467  10.200  41.952  1.00  0.00           C
ATOM   5057  C4B DPP   723      11.917   8.000  38.502  1.00  0.00           C
ATOM   5058  NC3 DPP   724     128.617 201.400  63.952  1.00  0.00           N
ATOM   5059  PO4 DPP   724     131.417 198.250  60.602  1.00  0.00           P
ATOM   5060  GL1 DPP   724     130.317 196.500  57.502  1.00  0.00            
ATOM   5061  GL2 DPP   724     132.617 197.150  55.452  1.00  0.00
[truncated: 4,173,503 more chars]
