# Supplementary material for: Data showing the lipid conformations and membrane binding behaviors of beta-amyloid fibrils in phase-separated cholesterol-enriched lipid domains with and without glycolipid and oxidized cholesterol from coarse-grained molecular dynamics simulations
Source: Data Brief. 2020 Apr 19;30:105496. doi: 10.1016/j.dib.2020.105496 (PMC7186522; doi:10.1016/j.dib.2020.105496)
Supplement: Supplementary file 1 [file mmc1.zip › Supplementary-Data/S08-12/C1-ABCDE-3.pdb]

TITLE     C1-ABCDE system t= 19998600.00000
REMARK    THIS IS A SIMULATION BOX
CRYST1  222.313  224.039  130.181  90.00  90.00  90.00 P 1           1
MODEL        1
ATOM      1  BB  LEU     1     106.989  99.688  71.370  1.00  0.00           B
ATOM      2  SC1 LEU     1     105.689 100.688  69.270  1.00  0.00           S
ATOM      3  BB  VAL     2     105.039 101.988  73.620  1.00  0.00           B
ATOM      4  SC1 VAL     2     104.089 102.238  75.370  1.00  0.00           S
ATOM      5  BB  PHE     3     105.789 105.388  72.020  1.00  0.00           B
ATOM      6  SC1 PHE     3     104.539 106.088  68.770  1.00  0.00           S
ATOM      7  SC2 PHE     3     106.339 107.588  69.270  1.00  0.00           S
ATOM      8  SC3 PHE     3     104.689 108.188  67.670  1.00  0.00           S
ATOM      9  BB  PHE     4     105.039 108.438  74.170  1.00  0.00           B
ATOM     10  SC1 PHE     4     105.439 106.938  77.020  1.00  0.00           S
ATOM     11  SC2 PHE     4     103.189 106.788  76.120  1.00  0.00           S
ATOM     12  SC3 PHE     4     103.639 106.138  78.420  1.00  0.00           S
ATOM     13  BB  ALA     5     104.339 111.338  71.820  1.00  0.00           B
ATOM     14  BB  GLU     6     102.239 114.438  72.620  1.00  0.00           B
ATOM     15  SC1 GLU     6      99.689 113.888  73.720  1.00  0.00           S
ATOM     16  BB  ASP     7     101.739 117.888  71.320  1.00  0.00           B
ATOM     17  SC1 ASP     7     100.239 118.388  69.320  1.00  0.00           S
ATOM     18  BB  VAL     8     102.089 120.588  73.970  1.00  0.00           B
ATOM     19  SC1 VAL     8     100.989 120.788  75.620  1.00  0.00           S
ATOM     20  BB  GLY     9     102.539 123.738  71.970  1.00  0.00           B
ATOM     21  BB  SER    10     101.239 127.338  72.220  1.00  0.00           B
ATOM     22  SC1 SER    10     100.389 128.138  73.770  1.00  0.00           S
ATOM     23  BB  ASN    11      99.089 126.188  69.270  1.00  0.00           B
ATOM     24  SC1 ASN    11      98.089 123.938  69.770  1.00  0.00           S
ATOM     25  BB  LYS    12     100.989 127.838  66.520  1.00  0.00           B
ATOM     26  SC1 LYS    12      99.739 129.888  65.520  1.00  0.00           S
ATOM     27  SC2 LYS    12      99.289 131.688  63.520  1.00  0.00           S
ATOM     28  BB  GLY    13     100.539 125.588  63.570  1.00  0.00           B
ATOM     29  BB  ALA    14     101.339 128.188  60.870  1.00  0.00           B
ATOM     30  BB  ILE    15     100.639 126.238  57.720  1.00  0.00           B
ATOM     31  SC1 ILE    15     101.039 126.388  55.520  1.00  0.00           S
ATOM     32  BB  ILE    16     101.539 122.638  58.820  1.00  0.00           B
ATOM     33  SC1 ILE    16     101.889 121.738  56.920  1.00  0.00           S
ATOM     34  BB  GLY    17     101.789 120.488  62.020  1.00  0.00           B
ATOM     35  BB  LEU    18      99.889 117.538  60.770  1.00  0.00           B
ATOM     36  SC1 LEU    18      99.989 117.338  58.120  1.00  0.00           S
ATOM     37  BB  MET    19      99.739 114.238  62.620  1.00  0.00           B
ATOM     38  SC1 MET    19      99.389 115.038  65.470  1.00  0.00           S
ATOM     39  BB  VAL    20      99.089 110.588  62.120  1.00  0.00           B
ATOM     40  SC1 VAL    20      99.889 110.238  60.270  1.00  0.00           S
ATOM     41  BB  GLY    21     100.139 107.838  64.320  1.00  0.00           B
ATOM     42  BB  GLY    22      98.539 104.388  64.320  1.00  0.00           B
ATOM     43  BB  VAL    23      98.989 101.138  62.570  1.00  0.00           B
ATOM     44  SC1 VAL    23      97.689 100.788  61.070  1.00  0.00           S
ATOM     45  BB  VAL    24      98.539  98.288  64.970  1.00  0.00           B
ATOM     46  SC1 VAL    24      97.789  98.138  66.820  1.00  0.00           S
ATOM     47  BB  ILE    25      99.089  95.088  63.070  1.00  0.00           B
ATOM     48  SC1 ILE    25      99.039  95.538  60.620  1.00  0.00           S
ATOM     49  BB  ALA    26      99.939  91.688  64.620  1.00  0.00           B
ATOM     50  BB  LEU    27     111.289  99.838  73.670  1.00  0.00           B
ATOM     51  SC1 LEU    27     111.239  98.188  75.770  1.00  0.00           S
ATOM     52  BB  VAL    28     109.889 103.138  74.820  1.00  0.00           B
ATOM     53  SC1 VAL    28     108.939 103.988  76.320  1.00  0.00           S
ATOM     54  BB  PHE    29     109.939 105.688  71.970  1.00  0.00           B
ATOM     55  SC1 PHE    29     110.689 102.588  69.970  1.00  0.00           S
ATOM     56  SC2 PHE    29     109.339 104.288  68.920  1.00  0.00           S
ATOM     57  SC3 PHE    29     110.089 102.388  67.670  1.00  0.00           S
ATOM     58  BB  PHE    30     109.289 109.238  73.070  1.00  0.00           B
ATOM     59  SC1 PHE    30     109.939 108.688  76.070  1.00  0.00           S
ATOM     60  SC2 PHE    30     109.239 110.988  75.920  1.00  0.00           S
ATOM     61  SC3 PHE    30     108.889 109.788  77.970  1.00  0.00           S
ATOM     62  BB  ALA    31     108.239 112.188  70.920  1.00  0.00           B
ATOM     63  BB  GLU    32     107.189 115.338  72.670  1.00  0.00           B
ATOM     64  SC1 GLU    32     106.389 114.738  75.270  1.00  0.00           S
ATOM     65  BB  ASP    33     107.689 118.738  71.170  1.00  0.00           B
ATOM     66  SC1 ASP    33     105.739 119.488  69.670  1.00  0.00           S
ATOM     67  BB  VAL    34     107.039 120.738  74.320  1.00  0.00           B
ATOM     68  SC1 VAL    34     106.489 121.338  76.120  1.00  0.00           S
ATOM     69  BB  GLY    35     106.739 123.938  72.370  1.00  0.00           B
ATOM     70  BB  SER    36     105.489 127.488  72.520  1.00  0.00           B
ATOM     71  SC1 SER    36     105.739 128.838  73.920  1.00  0.00           S
ATOM     72  BB  ASN    37     103.789 129.188  69.520  1.00  0.00           B
ATOM     73  SC1 ASN    37     103.639 131.638  69.970  1.00  0.00           S
ATOM     74  BB  LYS    38     105.439 127.038  66.870  1.00  0.00           B
ATOM     75  SC1 LYS    38     104.589 124.538  67.520  1.00  0.00           S
ATOM     76  SC2 LYS    38     102.289 122.488  67.220  1.00  0.00           S
ATOM     77  BB  GLY    39     103.739 128.138  63.770  1.00  0.00           B
ATOM     78  BB  ALA    40     105.489 129.438  60.570  1.00  0.00           B
ATOM     79  BB  ILE    41     105.639 126.638  58.120  1.00  0.00           B
ATOM     80  SC1 ILE    41     105.689 127.588  56.020  1.00  0.00           S
ATOM     81  BB  ILE    42     106.139 123.388  60.070  1.00  0.00           B
ATOM     82  SC1 ILE    42     105.539 124.138  62.420  1.00  0.00           S
ATOM     83  BB  GLY    43     105.539 119.688  59.920  1.00  0.00           B
ATOM     84  BB  LEU    44     104.689 116.288  61.220  1.00  0.00           B
ATOM     85  SC1 LEU    44     103.839 116.638  63.720  1.00  0.00           S
ATOM     86  BB  MET    45     103.789 112.938  59.820  1.00  0.00           B
ATOM     87  SC1 MET    45     102.839 112.988  57.420  1.00  0.00           S
ATOM     88  BB  VAL    46     104.039 110.888  62.970  1.00  0.00           B
ATOM     89  SC1 VAL    46     103.489 111.938  64.570  1.00  0.00           S
ATOM     90  BB  GLY    47     104.189 107.188  62.420  1.00  0.00           B
ATOM     91  BB  GLY    48     103.789 103.888  64.270  1.00  0.00           B
ATOM     92  BB  VAL    49     103.339 101.088  61.770  1.00  0.00           B
ATOM     93  SC1 VAL    49     102.989 100.238  59.970  1.00  0.00           S
ATOM     94  BB  VAL    50     103.239  97.838  63.770  1.00  0.00           B
ATOM     95  SC1 VAL    50     103.439  98.338  65.720  1.00  0.00           S
ATOM     96  BB  ILE    51     103.939  94.688  61.870  1.00  0.00           B
ATOM     97  SC1 ILE    51     103.539  95.538  59.670  1.00  0.00           S
ATOM     98  BB  ALA    52     103.789  91.788  64.320  1.00  0.00           B
ATOM     99  BB  LEU    53     115.089 101.738  71.170  1.00  0.00           B
ATOM    100  SC1 LEU    53     116.139 101.038  68.870  1.00  0.00           S
ATOM    101  BB  VAL    54     114.439 104.138  74.020  1.00  0.00           B
ATOM    102  SC1 VAL    54     114.089 104.738  75.920  1.00  0.00           S
ATOM    103  BB  PHE    55     114.139 106.788  71.270  1.00  0.00           B
ATOM    104  SC1 PHE    55     113.589 106.888  67.820  1.00  0.00           S
ATOM    105  SC2 PHE    55     112.489 108.738  68.920  1.00  0.00           S
ATOM    106  SC3 PHE    55     111.339 107.488  67.220  1.00  0.00           S
ATOM    107  BB  PHE    56     114.139 109.738  73.620  1.00  0.00           B
ATOM    108  SC1 PHE    56     114.139 109.588  76.970  1.00  0.00           S
ATOM    109  SC2 PHE    56     113.589 111.788  76.220  1.00  0.00           S
ATOM    110  SC3 PHE    56     113.039 111.088  78.470  1.00  0.00           S
ATOM    111  BB  ALA    57     113.289 112.788  71.570  1.00  0.00           B
ATOM    112  BB  GLU    58     111.839 115.988  73.020  1.00  0.00           B
ATOM    113  SC1 GLU    58     111.239 116.088  75.670  1.00  0.00           S
ATOM    114  BB  ASP    59     112.239 119.638  71.970  1.00  0.00           B
ATOM    115  SC1 ASP    59     113.539 120.588  69.970  1.00  0.00           S
ATOM    116  BB  VAL    60     111.439 122.238  74.570  1.00  0.00           B
ATOM    117  SC1 VAL    60     111.689 122.088  76.570  1.00  0.00           S
ATOM    118  BB  GLY    61     111.439 124.988  71.970  1.00  0.00           B
ATOM    119  BB  SER    62     110.739 128.588  72.420  1.00  0.00           B
ATOM    120  SC1 SER    62     110.789 130.088  73.670  1.00  0.00           S
ATOM    121  BB  ASN    63     108.689 129.338  69.370  1.00  0.00           B
ATOM    122  SC1 ASN    63     108.439 131.638  68.420  1.00  0.00           S
ATOM    123  BB  LYS    64     110.389 127.638  66.520  1.00  0.00           B
ATOM    124  SC1 LYS    64     110.139 125.238  67.020  1.00  0.00           S
ATOM    125  SC2 LYS    64     109.189 122.588  68.320  1.00  0.00           S
ATOM    126  BB  GLY    65     108.139 128.638  63.670  1.00  0.00           B
ATOM    127  BB  ALA    66     110.389 129.038  60.620  1.00  0.00           B
ATOM    128  BB  ILE    67     110.639 126.088  58.170  1.00  0.00           B
ATOM    129  SC1 ILE    67     110.589 126.638  56.070  1.00  0.00           S
ATOM    130  BB  ILE    68     110.789 123.188  60.420  1.00  0.00           B
ATOM    131  SC1 ILE    68     110.539 123.888  62.420  1.00  0.00           S
ATOM    132  BB  GLY    69     109.689 119.538  60.020  1.00  0.00           B
ATOM    133  BB  LEU    70     108.739 116.388  61.770  1.00  0.00           B
ATOM    134  SC1 LEU    70     108.639 115.688  64.320  1.00  0.00           S
ATOM    135  BB  MET    71     108.839 112.888  60.320  1.00  0.00           B
ATOM    136  SC1 MET    71     109.739 110.988  58.220  1.00  0.00           S
ATOM    137  BB  VAL    72     108.739 110.538  63.220  1.00  0.00           B
ATOM    138  SC1 VAL    72     108.189 110.838  65.120  1.00  0.00           S
ATOM    139  BB  GLY    73     108.539 107.288  61.420  1.00  0.00           B
ATOM    140  BB  GLY    74     107.839 104.738  64.070  1.00  0.00           B
ATOM    141  BB  VAL    75     107.589 101.838  61.620  1.00  0.00           B
ATOM    142  SC1 VAL    75     107.689 101.988  59.620  1.00  0.00           S
ATOM    143  BB  VAL    76     107.939  98.538  63.570  1.00  0.00           B
ATOM    144  SC1 VAL    76     108.189  98.588  65.570  1.00  0.00           S
ATOM    145  BB  ILE    77     108.589  95.238  61.820  1.00  0.00           B
ATOM    146  SC1 ILE    77     109.289  96.288  59.770  1.00  0.00           S
ATOM    147  BB  ALA    78     109.139  92.788  64.670  1.00  0.00           B
ATOM    148  BB  LEU    79     119.939 102.088  74.020  1.00  0.00           B
ATOM    149  SC1 LEU    79     120.389 100.838  76.320  1.00  0.00           S
ATOM    150  BB  VAL    80     118.939 105.588  75.270  1.00  0.00           B
ATOM    151  SC1 VAL    80     118.239 106.788  76.720  1.00  0.00           S
ATOM    152  BB  PHE    81     118.389 107.338  71.920  1.00  0.00           B
ATOM    153  SC1 PHE    81     118.439 106.538  68.620  1.00  0.00           S
ATOM    154  SC2 PHE    81     118.939 104.638  70.020  1.00  0.00           S
ATOM    155  SC3 PHE    81     119.539 104.688  67.670  1.00  0.00           S
ATOM    156  BB  PHE    82     118.489 111.038  72.920  1.00  0.00           B
ATOM    157  SC1 PHE    82     118.689 111.588  76.320  1.00  0.00           S
ATOM    158  SC2 PHE    82     120.739 110.988  75.220  1.00  0.00           S
ATOM    159  SC3 PHE    82     120.489 110.588  77.570  1.00  0.00           S
ATOM    160  BB  ALA    83     116.489 114.188  72.220  1.00  0.00           B
ATOM    161  BB  GLU    84     116.839 116.038  75.520  1.00  0.00           B
ATOM    162  SC1 GLU    84     117.139 115.488  78.220  1.00  0.00           S
ATOM    163  BB  ASP    85     116.489 119.288  73.720  1.00  0.00           B
ATOM    164  SC1 ASP    85     118.189 119.688  71.870  1.00  0.00           S
ATOM    165  BB  VAL    86     116.589 122.838  75.020  1.00  0.00           B
ATOM    166  SC1 VAL    86     116.539 123.838  76.720  1.00  0.00           S
ATOM    167  BB  GLY    87     116.539 124.988  71.870  1.00  0.00           B
ATOM    168  BB  SER    88     115.989 128.638  72.420  1.00  0.00           B
ATOM    169  SC1 SER    88     116.839 129.088  74.120  1.00  0.00           S
ATOM    170  BB  ASN    89     114.189 128.688  69.120  1.00  0.00           B
ATOM    171  SC1 ASN    89     113.539 131.088  68.720  1.00  0.00           S
ATOM    172  BB  LYS    90     114.839 126.188  66.370  1.00  0.00           B
ATOM    173  SC1 LYS    90     115.339 124.038  66.970  1.00  0.00           S
ATOM    174  SC2 LYS    90     117.989 122.788  67.720  1.00  0.00           S
ATOM    175  BB  GLY    91     113.439 128.188  63.470  1.00  0.00           B
ATOM    176  BB  ALA    92     115.189 128.138  60.120  1.00  0.00           B
ATOM    177  BB  ILE    93     115.139 125.488  57.420  1.00  0.00           B
ATOM    178  SC1 ILE    93     115.839 125.888  55.570  1.00  0.00           S
ATOM    179  BB  ILE    94     115.439 122.438  59.670  1.00  0.00           B
ATOM    180  SC1 ILE    94     115.839 123.338  61.520  1.00  0.00           S
ATOM    181  BB  GLY    95     114.789 118.738  59.520  1.00  0.00           B
ATOM    182  BB  LEU    96     113.339 116.738  62.320  1.00  0.00           B
ATOM    183  SC1 LEU    96     112.939 118.888  63.770  1.00  0.00           S
ATOM    184  BB  MET    97     114.139 113.188  61.220  1.00  0.00           B
ATOM    185  SC1 MET    97     115.489 111.638  60.020  1.00  0.00           S
ATOM    186  BB  VAL    98     112.889 111.138  64.120  1.00  0.00           B
ATOM    187  SC1 VAL    98     112.789 112.588  65.520  1.00  0.00           S
ATOM    188  BB  GLY    99     114.289 107.888  62.770  1.00  0.00           B
ATOM    189  BB  GLY   100     112.289 104.688  63.320  1.00  0.00           B
ATOM    190  BB  VAL   101     112.539 101.638  61.070  1.00  0.00           B
ATOM    191  SC1 VAL   101     112.489 101.188  59.120  1.00  0.00           S
ATOM    192  BB  VAL   102     112.739  98.838  63.520  1.00  0.00           B
ATOM    193  SC1 VAL   102     113.189  99.338  65.370  1.00  0.00           S
ATOM    194  BB  ILE   103     113.739  95.388  62.070  1.00  0.00           B
ATOM    195  SC1 ILE   103     114.189  96.388  60.020  1.00  0.00           S
ATOM    196  BB  ALA   104     112.939  93.588  65.220  1.00  0.00           B
ATOM    197  BB  LEU   105     124.289 102.888  71.770  1.00  0.00           B
ATOM    198  SC1 LEU   105     123.789 102.638  69.170  1.00  0.00           S
ATOM    199  BB  VAL   106     123.939 106.238  73.670  1.00  0.00           B
ATOM    200  SC1 VAL   106     123.189 107.288  75.220  1.00  0.00           S
ATOM    201  BB  PHE   107     122.589 108.288  70.770  1.00  0.00           B
ATOM    202  SC1 PHE   107     122.839 107.588  67.620  1.00  0.00           S
ATOM    203  SC2 PHE   107     124.989 108.038  68.620  1.00  0.00           S
ATOM    204  SC3 PHE   107     124.839 106.788  66.570  1.00  0.00           S
ATOM    205  BB  PHE   108     122.439 112.038  70.620  1.00  0.00           B
ATOM    206  SC1 PHE   108     123.489 112.088  67.320  1.00  0.00           S
ATOM    207  SC2 PHE   108     121.289 112.988  67.420  1.00  0.00           S
ATOM    208  SC3 PHE   108     121.989 111.688  65.520  1.00  0.00           S
ATOM    209  BB  ALA   109     120.239 115.038  71.370  1.00  0.00           B
ATOM    210  BB  GLU   110     121.039 116.538  74.770  1.00  0.00           B
ATOM    211  SC1 GLU   110     123.989 115.688  74.670  1.00  0.00           S
ATOM    212  BB  ASP   111     120.839 120.038  76.170  1.00  0.00           B
ATOM    213  SC1 ASP   111     121.789 119.238  78.420  1.00  0.00           S
ATOM    214  BB  VAL   112     121.139 123.588  74.820  1.00  0.00           B
ATOM    215  SC1 VAL   112     121.389 125.288  75.870  1.00  0.00           S
ATOM    216  BB  GLY   113     121.439 123.988  71.020  1.00  0.00           B
ATOM    217  BB  SER   114     121.339 127.838  70.720  1.00  0.00           B
ATOM    218  SC1 SER   114     121.939 128.488  72.470  1.00  0.00           S
ATOM    219  BB  ASN   115     118.289 129.338  69.070  1.00  0.00           B
ATOM    220  SC1 ASN   115     118.889 131.738  69.020  1.00  0.00           S
ATOM    221  BB  LYS   116     119.989 127.488  66.270  1.00  0.00           B
ATOM    222  SC1 LYS   116     121.839 125.938  66.220  1.00  0.00           S
ATOM    223  SC2 LYS   116     123.089 124.088  64.570  1.00  0.00           S
ATOM    224  BB  GLY   117     118.189 127.838  62.970  1.00  0.00           B
ATOM    225  BB  ALA   118     121.189 127.688  60.670  1.00  0.00           B
ATOM    226  BB  ILE   119     119.689 124.738  58.820  1.00  0.00           B
ATOM    227  SC1 ILE   119     120.489 124.938  56.770  1.00  0.00           S
ATOM    228  BB  ILE   120     120.189 121.438  60.570  1.00  0.00           B
ATOM    229  SC1 ILE   120     121.189 119.538  60.020  1.00  0.00           S
ATOM    230  BB  GLY   121     118.439 120.288  63.670  1.00  0.00           B
ATOM    231  BB  LEU   122     117.239 116.888  64.970  1.00  0.00           B
ATOM    232  SC1 LEU   122     116.439 115.688  67.170  1.00  0.00           S
ATOM    233  BB  MET   123     118.189 113.688  63.220  1.00  0.00           B
ATOM    234  SC1 MET   123     118.989 115.488  60.570  1.00  0.00           S
ATOM    235  BB  VAL   124     117.489 110.738  65.470  1.00  0.00           B
ATOM    236  SC1 VAL   124     117.139 110.888  67.420  1.00  0.00           S
ATOM    237  BB  GLY   125     118.639 107.788  63.320  1.00  0.00           B
ATOM    238  BB  GLY   126     116.039 105.238  64.070  1.00  0.00           B
ATOM    239  BB  VAL   127     116.639 101.838  62.570  1.00  0.00           B
ATOM    240  SC1 VAL   127     117.639 102.238  60.870  1.00  0.00           S
ATOM    241  BB  VAL   128     118.189  99.288  64.820  1.00  0.00           B
ATOM    242  SC1 VAL   128     119.689  99.838  66.020  1.00  0.00           S
ATOM    243  BB  ILE   129     117.689  96.188  62.770  1.00  0.00           B
ATOM    244  SC1 ILE   129     118.639  96.388  60.970  1.00  0.00           S
ATOM    245  BB  ALA   130     117.339  93.638  65.620  1.00  0.00           B
ATOM    246  ROH CHO   131      51.639 101.788  38.620  1.00  0.00            
ATOM    247  R1  CHO   131      51.189 104.588  38.320  1.00  0.00            
ATOM    248  R2  CHO   131      48.689 105.688  38.670  1.00  0.00            
ATOM    249  R3  CHO   131      49.989 107.238  40.470  1.00  0.00            
ATOM    250  R4  CHO   131      47.889 108.988  39.370  1.00  0.00            
ATOM    251  R5  CHO   131      50.039 109.438  39.470  1.00  0.00            
ATOM    252  C1  CHO   131      48.689 112.388  41.470  1.00  0.00           C
ATOM    253  C2  CHO   131      48.539 116.188  41.620  1.00  0.00           C
ATOM    254  ROH CHO   132      63.339  49.238  41.420  1.00  0.00            
ATOM    255  R1  CHO   132      66.039  49.788  42.070  1.00  0.00            
ATOM    256  R2  CHO   132      67.289  48.788  44.370  1.00  0.00            
ATOM    257  R3  CHO   132      69.139  47.888  42.520  1.00  0.00            
ATOM    258  R4  CHO   132      70.689  48.638  44.920  1.00  0.00            
ATOM    259  R5  CHO   132      70.989  49.338  42.870  1.00  0.00            
ATOM    260  C1  CHO   132      74.389  47.688  43.570  1.00  0.00           C
ATOM    261  C2  CHO   132      75.639  49.338  46.870  1.00  0.00           C
ATOM    262  ROH CHO   133     217.789   4.688  30.270  1.00  0.00            
ATOM    263  R1  CHO   133     215.839   3.538  32.020  1.00  0.00            
ATOM    264  R2  CHO   133     214.639   1.138  31.520  1.00  0.00            
ATOM    265  R3  CHO   133     215.539   0.538  34.020  1.00  0.00            
ATOM    266  R4  CHO   133     212.889  -0.662  33.870  1.00  0.00            
ATOM    267  R5  CHO   133     213.589   0.688  35.420  1.00  0.00            
ATOM    268  C1  CHO   133     212.689  -2.312  37.570  1.00  0.00           C
ATOM    269  C2  CHO   133     211.789  -4.362  41.020  1.00  0.00           C
ATOM    270  ROH CHO   134     223.389  59.288  31.620  1.00  0.00            
ATOM    271  R1  CHO   134     221.439  58.338  33.420  1.00  0.00            
ATOM    272  R2  CHO   134     221.739  58.638  36.170  1.00  0.00            
ATOM    273  R3  CHO   134     219.289  59.788  35.970  1.00  0.00            
ATOM    274  R4  CHO   134     219.189  58.288  38.470  1.00  0.00            
ATOM    275  R5  CHO   134     217.739  58.188  36.820  1.00  0.00            
ATOM    276  C1  CHO   134     215.389  59.188  39.620  1.00  0.00           C
ATOM    277  C2  CHO   134     214.039  60.838  42.470  1.00  0.00           C
ATOM    278  ROH CHO   135     118.239 120.238  56.420  1.00  0.00            
ATOM    279  R1  CHO   135     115.989 120.988  54.870  1.00  0.00            
ATOM    280  R2  CHO   135     113.689 119.438  54.770  1.00  0.00            
ATOM    281  R3  CHO   135     112.489 121.738  55.520  1.00  0.00            
ATOM    282  R4  CHO   135     110.289 119.938  54.870  1.00  0.00            
ATOM    283  R5  CHO   135     110.589 121.938  54.070  1.00  0.00            
ATOM    284  C1  CHO   135     107.189 122.388  55.670  1.00  0.00           C
ATOM    285  C2  CHO   135     105.189 121.388  53.420  1.00  0.00           C
ATOM    286  ROH CHO   136     143.139 190.038  29.870  1.00  0.00            
ATOM    287  R1  CHO   136     144.689 188.238  31.320  1.00  0.00            
ATOM    288  R2  CHO   136     143.589 186.338  33.020  1.00  0.00            
ATOM    289  R3  CHO   136     145.039 184.588  31.520  1.00  0.00            
ATOM    290  R4  CHO   136     144.439 183.138  34.020  1.00  0.00            
ATOM    291  R5  CHO   136     146.389 183.438  33.120  1.00  0.00            
ATOM    292  C1  CHO   136     146.289 179.638  33.220  1.00  0.00           C
ATOM    293  C2  CHO   136     145.189 175.488  33.070  1.00  0.00           C
ATOM    294  ROH CHO   137       2.239 218.788  47.920  1.00  0.00            
ATOM    295  R1  CHO   137       4.839 219.138  46.870  1.00  0.00            
ATOM    296  R2  CHO   137       5.339 220.688  44.620  1.00  0.00            
ATOM    297  R3  CHO   137       7.139 221.888  46.270  1.00  0.00            
ATOM    298  R4  CHO   137       7.889 222.738  43.520  1.00  0.00            
ATOM    299  R5  CHO   137       9.189 221.788  45.020  1.00  0.00            
ATOM    300  C1  CHO   137      11.089 225.038  44.470  1.00  0.00           C
ATOM    301  C2  CHO   137      11.789 224.988  40.570  1.00  0.00           C
ATOM    302  ROH CHO   138      71.439 185.388  35.370  1.00  0.00            
ATOM    303  R1  CHO   138      72.239 183.438  33.470  1.00  0.00            
ATOM    304  R2  CHO   138      72.189 183.888  30.720  1.00  0.00            
ATOM    305  R3  CHO   138      74.789 183.238  30.870  1.00  0.00            
ATOM    306  R4  CHO   138      73.839 182.088  28.320  1.00  0.00            
ATOM    307  R5  CHO   138      74.889 180.988  29.920  1.00  0.00            
ATOM    308  C1  CHO   138      77.289 180.338  27.020  1.00  0.00           C
ATOM    309  C2  CHO   138      77.089 181.338  24.020  1.00  0.00           C
ATOM    310  ROH CHO   139     193.989 156.138  41.370  1.00  0.00            
ATOM    311  R1  CHO   139     195.339 157.038  39.070  1.00  0.00            
ATOM    312  R2  CHO   139     194.439 156.438  36.520  1.00  0.00            
ATOM    313  R3  CHO   139     194.489 159.138  36.170  1.00  0.00            
ATOM    314  R4  CHO   139     195.039 158.088  33.520  1.00  0.00            
ATOM    315  R5  CHO   139     196.239 159.538  34.620  1.00  0.00            
ATOM    316  C1  CHO   139     195.439 161.588  31.520  1.00  0.00           C
ATOM    317  C2  CHO   139     193.639 162.288  27.120  1.00  0.00           C
ATOM    318  ROH CHO   140     178.239 154.588  43.370  1.00  0.00            
ATOM    319  R1  CHO   140     175.739 155.588  42.370  1.00  0.00            
ATOM    320  R2  CHO   140     173.539 155.938  43.970  1.00  0.00            
ATOM    321  R3  CHO   140     173.639 158.438  42.920  1.00  0.00            
ATOM    322  R4  CHO   140     170.939 158.188  44.120  1.00  0.00            
ATOM    323  R5  CHO   140     171.389 158.788  42.070  1.00  0.00            
ATOM    324  C1  CHO   140     169.489 161.888  43.270  1.00  0.00           C
ATOM    325  C2  CHO   140     167.539 164.388  43.770  1.00  0.00           C
ATOM    326  ROH CHO   141      81.239 154.888  35.170  1.00  0.00            
ATOM    327  R1  CHO   141      78.939 156.388  34.420  1.00  0.00            
ATOM    328  R2  CHO   141      76.389 155.738  35.170  1.00  0.00            
ATOM    329  R3  CHO   141      76.339 158.288  36.120  1.00  0.00            
ATOM    330  R4  CHO   141      73.589 157.338  36.370  1.00  0.00            
ATOM    331  R5  CHO   141      74.289 159.138  35.320  1.00  0.00            
ATOM    332  C1  CHO   141      71.939 160.738  37.920  1.00  0.00           C
ATOM    333  C2  CHO   141      68.889 162.288  37.770  1.00  0.00           C
ATOM    334  ROH CHO   142     200.089 121.488  43.120  1.00  0.00            
ATOM    335  R1  CHO   142     201.439 123.938  43.420  1.00  0.00            
ATOM    336  R2  CHO   142     203.139 124.438  45.570  1.00  0.00            
ATOM    337  R3  CHO   142     204.889 125.088  43.570  1.00  0.00            
ATOM    338  R4  CHO   142     205.339 127.138  45.670  1.00  0.00            
ATOM    339  R5  CHO   142     204.889 127.488  43.520  1.00  0.00            
ATOM    340  C1  CHO   142     208.239 129.238  43.870  1.00  0.00           C
ATOM    341  C2  CHO   142     209.939 131.838  41.620  1.00  0.00           C
ATOM    342  ROH CHO   143      68.089 136.938  37.170  1.00  0.00            
ATOM    343  R1  CHO   143      67.439 134.238  36.720  1.00  0.00            
ATOM    344  R2  CHO   143      67.739 132.288  38.670  1.00  0.00            
ATOM    345  R3  CHO   143      65.139 131.788  38.070  1.00  0.00            
ATOM    346  R4  CHO   143      66.089 129.338  39.370  1.00  0.00            
ATOM    347  R5  CHO   143      65.089 129.488  37.470  1.00  0.00            
ATOM    348  C1  CHO   143      62.639 127.188  39.270  1.00  0.00           C
ATOM    349  C2  CHO   143      62.939 124.488  37.320  1.00  0.00           C
ATOM    350  ROH CHO   144      90.089  64.488  31.320  1.00  0.00            
ATOM    351  R1  CHO   144      87.639  63.888  32.520  1.00  0.00            
ATOM    352  R2  CHO   144      85.539  62.638  31.170  1.00  0.00            
ATOM    353  R3  CHO   144      85.689  60.888  33.270  1.00  0.00            
ATOM    354  R4  CHO   144      82.839  61.088  32.620  1.00  0.00            
ATOM    355  R5  CHO   144      83.739  61.388  34.570  1.00  0.00            
ATOM    356  C1  CHO   144      81.339  58.538  35.420  1.00  0.00           C
ATOM    357  C2  CHO   144      77.789  58.138  37.870  1.00  0.00           C
ATOM    358  ROH CHO   145     155.689 161.538  41.170  1.00  0.00            
ATOM    359  R1  CHO   145     155.639 158.988  39.970  1.00  0.00            
ATOM    360  R2  CHO   145     153.889 156.988  40.770  1.00  0.00            
ATOM    361  R3  CHO   145     153.239 156.988  38.120  1.00  0.00            
ATOM    362  R4  CHO   145     151.989 154.538  39.170  1.00  0.00            
ATOM    363  R5  CHO   145     153.339 154.688  37.470  1.00  0.00            
ATOM    364  C1  CHO   145     150.239 153.138  35.820  1.00  0.00           C
ATOM    365  C2  CHO   145     146.489 152.638  33.970  1.00  0.00           C
ATOM    366  ROH CHO   146      64.639 174.938  39.420  1.00  0.00            
ATOM    367  R1  CHO   146      64.089 177.688  39.120  1.00  0.00            
ATOM    368  R2  CHO   146      63.889 178.938  36.670  1.00  0.00            
ATOM    369  R3  CHO   146      61.439 179.738  37.620  1.00  0.00            
ATOM    370  R4  CHO   146      62.389 181.988  36.020  1.00  0.00            
ATOM    371  R5  CHO   146      61.739 182.038  38.120  1.00  0.00            
ATOM    372  C1  CHO   146      59.289 184.488  36.570  1.00  0.00           C
ATOM    373  C2  CHO   146      57.239 187.088  34.470  1.00  0.00           C
ATOM    374  ROH CHO   147      86.989 114.738  34.870  1.00  0.00            
ATOM    375  R1  CHO   147      85.189 115.738  36.820  1.00  0.00            
ATOM    376  R2  CHO   147      86.039 117.038  39.070  1.00  0.00            
ATOM    377  R3  CHO   147      84.339 118.988  38.220  1.00  0.00            
ATOM    378  R4  CHO   147      84.339 119.238  41.170  1.00  0.00            
ATOM    379  R5  CHO   147      82.589 118.988  39.870  1.00  0.00            
ATOM    380  C1  CHO   147      81.739 122.288  41.570  1.00  0.00           C
ATOM    381  C2  CHO   147      80.089 123.488  43.770  1.00  0.00           C
ATOM    382  ROH CHO   148     129.839 193.688  46.420  1.00  0.00            
ATOM    383  R1  CHO   148     131.289 193.938  44.020  1.00  0.00            
ATOM    384  R2  CHO   148     133.639 192.538  43.520  1.00  0.00            
ATOM    385  R3  CHO   148     132.339 191.738  41.320  1.00  0.00            
ATOM    386  R4  CHO   148     134.989 192.438  40.370  1.00  0.00            
ATOM    387  R5  CHO   148     133.139 193.188  39.570  1.00  0.00            
ATOM    388  C1  CHO   148     134.589 191.638  36.420  1.00  0.00           C
ATOM    389  C2  CHO   148     138.189 193.138  34.270  1.00  0.00           C
ATOM    390  ROH CHO   149     170.589 196.488  33.370  1.00  0.00            
ATOM    391  R1  CHO   149     168.189 196.588  31.920  1.00  0.00            
ATOM    392  R2  CHO   149     165.689 196.338  33.170  1.00  0.00            
ATOM    393  R3  CHO   149     165.189 198.688  31.870  1.00  0.00            
ATOM    394  R4  CHO   149     162.589 197.838  32.920  1.00  0.00            
ATOM    395  R5  CHO   149     163.089 198.338  30.820  1.00  0.00            
ATOM    396  C1  CHO   149     160.339 200.938  31.520  1.00  0.00           C
ATOM    397  C2  CHO   149     159.139 202.888  33.420  1.00  0.00           C
ATOM    398  ROH CHO   150      45.039  61.338  49.920  1.00  0.00            
ATOM    399  R1  CHO   150      46.039  63.188  48.070  1.00  0.00            
ATOM    400  R2  CHO   150      47.439  65.438  48.820  1.00  0.00            
ATOM    401  R3  CHO   150      49.339  64.488  47.120  1.00  0.00            
ATOM    402  R4  CHO   150      47.939  66.538  45.570  1.00  0.00            
ATOM    403  R5  CHO   150      48.239  64.488  44.970  1.00  0.00            
ATOM    404  C1  CHO   150      49.939  66.238  42.070  1.00  0.00           C
ATOM    405  C2  CHO   150      51.089  63.488  39.470  1.00  0.00           C
ATOM    406  ROH CHO   151     141.289 215.388  42.820  1.00  0.00            
ATOM    407  R1  CHO   151     142.989 214.838  40.670  1.00  0.00            
ATOM    408  R2  CHO   151     144.689 212.638  40.570  1.00  0.00            
ATOM    409  R3  CHO   151     143.439 212.188  38.220  1.00  0.00            
ATOM    410  R4  CHO   151     145.639 210.238  38.320  1.00  0.00            
ATOM    411  R5  CHO   151     145.239 211.688  36.720  1.00  0.00            
ATOM    412  C1  CHO   151     145.039 208.388  34.720  1.00  0.00           C
ATOM    413  C2  CHO   151     145.689 205.038  33.870  1.00  0.00           C
ATOM    414  ROH CHO   152     150.989 195.638  28.670  1.00  0.00            
ATOM    415  R1  CHO   152     148.189 195.838  29.070  1.00  0.00            
ATOM    416  R2  CHO   152     146.939 198.288  29.470  1.00  0.00            
ATOM    417  R3  CHO   152     145.389 197.488  27.370  1.00  0.00            
ATOM    418  R4  CHO   152     143.639 199.238  28.970  1.00  0.00            
ATOM    419  R5  CHO   152     143.239 197.188  28.320  1.00  0.00            
ATOM    420  C1  CHO   152     140.289 198.988  26.720  1.00  0.00           C
ATOM    421  C2  CHO   152     137.089 201.488  28.470  1.00  0.00           C
ATOM    422  ROH CHO   153      89.589 189.188  31.970  1.00  0.00            
ATOM    423  R1  CHO   153      89.689 186.338  32.170  1.00  0.00            
ATOM    424  R2  CHO   153      91.839 184.888  31.270  1.00  0.00            
ATOM    425  R3  CHO   153      91.789 183.888  33.820  1.00  0.00            
ATOM    426  R4  CHO   153      93.939 182.438  32.470  1.00  0.00            
ATOM    427  R5  CHO   153      92.289 181.538  33.520  1.00  0.00            
ATOM    428  C1  CHO   153      95.189 180.088  35.520  1.00  0.00           C
ATOM    429  C2  CHO   153      97.039 176.788  37.970  1.00  0.00           C
ATOM    430  ROH CHO   154      59.939  64.238  37.170  1.00  0.00            
ATOM    431  R1  CHO   154      58.139  66.388  37.570  1.00  0.00            
ATOM    432  R2  CHO   154      58.789  68.538  39.120  1.00  0.00            
ATOM    433  R3  CHO   154      58.139  69.938  36.920  1.00  0.00            
ATOM    434  R4  CHO   154      57.689  71.838  39.070  1.00  0.00            
ATOM    435  R5  CHO   154      56.289  71.288  37.520  1.00  0.00            
ATOM    436  C1  CHO   154      56.439  75.088  36.970  1.00  0.00           C
ATOM    437  C2  CHO   154      54.089  77.138  34.920  1.00  0.00           C
ATOM    438  ROH CHO   155      96.839  94.588  45.870  1.00  0.00            
ATOM    439  R1  CHO   155      94.939  96.688  45.820  1.00  0.00            
ATOM    440  R2  CHO   155      94.839  98.638  47.820  1.00  0.00            
ATOM    441  R3  CHO   155      95.039 100.338  45.720  1.00  0.00            
ATOM    442  R4  CHO   155      93.639 101.888  47.770  1.00  0.00            
ATOM    443  R5  CHO   155      92.989 101.538  45.720  1.00  0.00            
ATOM    444  C1  CHO   155      93.139 105.338  45.770  1.00  0.00           C
ATOM    445  C2  CHO   155      92.289 108.188  44.070  1.00  0.00           C
ATOM    446  ROH CHO   156     201.139  61.638  36.270  1.00  0.00            
ATOM    447  R1  CHO   156     201.739  61.988  39.020  1.00  0.00            
ATOM    448  R2  CHO   156     204.239  61.638  40.070  1.00  0.00            
ATOM    449  R3  CHO   156     203.839  64.138  41.020  1.00  0.00            
ATOM    450  R4  CHO   156     205.989  63.088  42.720  1.00  0.00            
ATOM    451  R5  CHO   156     204.089  63.938  43.420  1.00  0.00            
ATOM    452  C1  CHO   156     206.539  66.288  45.170  1.00  0.00           C
ATOM    453  C2  CHO   156     205.939  65.288  49.070  1.00  0.00           C
ATOM    454  ROH CHO   157      60.439  16.488  46.820  1.00  0.00            
ATOM    455  R1  CHO   157      57.789  17.188  47.370  1.00  0.00            
ATOM    456  R2  CHO   157      55.739  16.788  45.570  1.00  0.00            
ATOM    457  R3  CHO   157      54.589  15.488  47.670  1.00  0.00            
ATOM    458  R4  CHO   157      52.339  16.288  45.970  1.00  0.00            
ATOM    459  R5  CHO   157      52.589  16.738  48.070  1.00  0.00            
ATOM    460  C1  CHO   157      49.289  14.788  48.170  1.00  0.00           C
ATOM    461  C2  CHO   157      45.939  12.488  47.070  1.00  0.00           C
ATOM    462  ROH CHO   158      68.589 193.638  47.470  1.00  0.00            
ATOM    463  R1  CHO   158      66.439 195.188  46.420  1.00  0.00            
ATOM    464  R2  CHO   158      66.789 197.038  44.420  1.00  0.00            
ATOM    465  R3  CHO   158      64.839 195.588  43.220  1.00  0.00            
ATOM    466  R4  CHO   158      64.439 198.338  42.270  1.00  0.00            
ATOM    467  R5  CHO   158      62.939 197.038  43.220  1.00  0.00            
ATOM    468  C1  CHO   158      61.189 197.738  39.870  1.00  0.00           C
ATOM    469  C2  CHO   158      59.189 199.538  36.870  1.00  0.00           C
ATOM    470  ROH CHO   159     105.789  59.838  36.870  1.00  0.00            
ATOM    471  R1  CHO   159     107.789  58.438  38.270  1.00  0.00            
ATOM    472  R2  CHO   159     110.289  57.838  37.170  1.00  0.00            
ATOM    473  R3  CHO   159     111.189  59.138  39.370  1.00  0.00            
ATOM    474  R4  CHO   159     113.589  58.238  37.970  1.00  0.00            
ATOM    475  R5  CHO   159     113.089  57.888  40.070  1.00  0.00            
ATOM    476  C1  CHO   159     116.439  59.688  40.470  1.00  0.00           C
ATOM    477  C2  CHO   159     118.889  57.438  43.070  1.00  0.00           C
ATOM    478  ROH CHO   160     141.239 101.288  43.720  1.00  0.00            
ATOM    479  R1  CHO   160     142.889 103.488  43.070  1.00  0.00            
ATOM    480  R2  CHO   160     143.939 105.188  44.970  1.00  0.00            
ATOM    481  R3  CHO   160     146.289 104.588  43.770  1.00  0.00            
ATOM    482  R4  CHO   160     146.789 107.138  45.070  1.00  0.00            
ATOM    483  R5  CHO   160     147.139 106.688  42.970  1.00  0.00            
ATOM    484  C1  CHO   160     150.689 107.688  44.020  1.00  0.00           C
ATOM    485  C2  CHO   160     153.489 110.738  43.520  1.00  0.00           C
ATOM    486  ROH CHO   161     143.839 117.488  41.220  1.00  0.00            
ATOM    487  R1  CHO   161     141.139 116.738  40.920  1.00  0.00            
ATOM    488  R2  CHO   161     139.139 118.538  40.170  1.00  0.00            
ATOM    489  R3  CHO   161     138.639 116.688  38.270  1.00  0.00            
ATOM    490  R4  CHO   161     136.339 118.488  38.170  1.00  0.00            
ATOM    491  R5  CHO   161     136.289 116.288  38.370  1.00  0.00            
ATOM    492  C1  CHO   161     134.289 116.688  35.170  1.00  0.00           C
ATOM    493  C2  CHO   161     130.489 117.138  34.270  1.00  0.00           C
ATOM    494  ROH CHO   162     148.189  29.738  38.220  1.00  0.00            
ATOM    495  R1  CHO   162     148.639  30.838  35.670  1.00  0.00            
ATOM    496  R2  CHO   162     150.139  33.138  35.320  1.00  0.00            
ATOM    497  R3  CHO   162     151.539  31.588  33.570  1.00  0.00            
ATOM    498  R4  CHO   162     152.639  34.238  33.220  1.00  0.00            
ATOM    499  R5  CHO   162     151.839  32.938  31.670  1.00  0.00            
ATOM    500  C1  CHO   162     155.439  33.438  30.370  1.00  0.00           C
ATOM    501  C2  CHO   162     158.589  32.988  28.420  1.00  0.00           C
ATOM    502  ROH CHO   163      23.289  69.038  26.720  1.00  0.00            
ATOM    503  R1  CHO   163      22.689  69.388  29.470  1.00  0.00            
ATOM    504  R2  CHO   163      24.439  70.688  31.220  1.00  0.00            
ATOM    505  R3  CHO   163      22.239  72.238  31.770  1.00  0.00            
ATOM    506  R4  CHO   163      23.839  72.338  34.220  1.00  0.00            
ATOM    507  R5  CHO   163      21.739  71.738  34.070  1.00  0.00            
ATOM    508  C1  CHO   163      21.439  74.688  36.470  1.00  0.00           C
ATOM    509  C2  CHO   163      19.039  76.838  37.570  1.00  0.00           C
ATOM    510  ROH CHO   164     165.689 153.738  37.220  1.00  0.00            
ATOM    511  R1  CHO   164     163.139 154.038  38.420  1.00  0.00            
ATOM    512  R2  CHO   164     162.789 153.888  41.170  1.00  0.00            
ATOM    513  R3  CHO   164     161.689 156.338  40.870  1.00  0.00            
ATOM    514  R4  CHO   164     160.889 155.488  43.570  1.00  0.00            
ATOM    515  R5  CHO   164     159.539 156.188  41.970  1.00  0.00            
ATOM    516  C1  CHO   164     158.739 158.738  44.670  1.00  0.00           C
ATOM    517  C2  CHO   164     156.789 157.888  48.720  1.00  0.00           C
ATOM    518  ROH CHO   165      51.589  53.138  36.770  1.00  0.00            
ATOM    519  R1  CHO   165      49.689  53.338  38.820  1.00  0.00            
ATOM    520  R2  CHO   165      50.389  53.888  41.420  1.00  0.00            
ATOM    521  R3  CHO   165      48.639  55.938  41.170  1.00  0.00            
ATOM    522  R4  CHO   165      47.939  54.688  43.720  1.00  0.00            
ATOM    523  R5  CHO   165      46.589  55.088  42.070  1.00  0.00            
ATOM    524  C1  CHO   165      44.839  57.088  44.820  1.00  0.00           C
ATOM    525  C2  CHO   165      45.489  56.938  48.270  1.00  0.00           C
ATOM    526  ROH CHO   166     141.589  85.238  31.370  1.00  0.00            
ATOM    527  R1  CHO   166     141.689  86.688  33.770  1.00  0.00            
ATOM    528  R2  CHO   166     143.039  85.838  36.020  1.00  0.00            
ATOM    529  R3  CHO   166     144.239  88.238  35.820  1.00  0.00            
ATOM    530  R4  CHO   166     144.789  87.388  38.570  1.00  0.00            
ATOM    531  R5  CHO   166     143.839  89.238  37.970  1.00  0.00            
ATOM    532  C1  CHO   166     146.889  90.588  39.920  1.00  0.00           C
ATOM    533  C2  CHO   166     150.039  90.838  41.970  1.00  0.00           C
ATOM    534  ROH CHO   167     153.489 168.738  53.920  1.00  0.00            
ATOM    535  R1  CHO   167     153.739 169.238  51.170  1.00  0.00            
ATOM    536  R2  CHO   167     155.189 167.538  49.520  1.00  0.00            
ATOM    537  R3  CHO   167     152.839 167.488  48.070  1.00  0.00            
ATOM    538  R4  CHO   167     154.789 166.088  46.370  1.00  0.00            
ATOM    539  R5  CHO   167     153.539 167.788  45.820  1.00  0.00            
ATOM    540  C1  CHO   167     152.389 165.188  43.270  1.00  0.00           C
ATOM    541  C2  CHO   167     152.639 167.438  40.270  1.00  0.00           C
ATOM    542  ROH CHO   168      24.389  48.438  46.570  1.00  0.00            
ATOM    543  R1  CHO   168      24.739  48.388  43.770  1.00  0.00            
ATOM    544  R2  CHO   168      23.339  50.038  42.020  1.00  0.00            
ATOM    545  R3  CHO   168      25.789  50.788  41.170  1.00  0.00            
ATOM    546  R4  CHO   168      24.089  51.238  38.870  1.00  0.00            
ATOM    547  R5  CHO   168      25.939  50.088  38.920  1.00  0.00            
ATOM    548  C1  CHO   168      26.839  52.638  36.270  1.00  0.00           C
ATOM    549  C2  CHO   168      26.389  53.138  31.820  1.00  0.00           C
ATOM    550  ROH CHO   169      20.889 145.038  22.670  1.00  0.00            
ATOM    551  R1  CHO   169      19.289 145.488  24.920  1.00  0.00            
ATOM    552  R2  CHO   169      19.539 143.988  27.220  1.00  0.00            
ATOM    553  R3  CHO   169      19.839 146.438  28.420  1.00  0.00            
ATOM    554  R4  CHO   169      19.289 144.588  30.670  1.00  0.00            
ATOM    555  R5  CHO   169      18.239 146.438  30.220  1.00  0.00            
ATOM    556  C1  CHO   169      19.439 147.188  33.720  1.00  0.00           C
ATOM    557  C2  CHO   169      18.839 144.288  35.870  1.00  0.00           C
ATOM    558  ROH CHO   170      73.539  62.188  30.520  1.00  0.00            
ATOM    559  R1  CHO   170      75.889  63.238  31.720  1.00  0.00            
ATOM    560  R2  CHO   170      76.039  63.838  34.420  1.00  0.00            
ATOM    561  R3  CHO   170      78.189  62.238  34.320  1.00  0.00            
ATOM    562  R4  CHO   170      78.089  63.238  37.070  1.00  0.00            
ATOM    563  R5  CHO   170      79.789  63.288  35.720  1.00  0.00            
ATOM    564  C1  CHO   170      81.339  61.338  38.620  1.00  0.00           C
ATOM    565  C2  CHO   170      82.839  62.438  39.720  1.00  0.00           C
ATOM    566  ROH CHO   171      43.689  87.688  36.170  1.00  0.00            
ATOM    567  R1  CHO   171      42.489  89.688  37.820  1.00  0.00            
ATOM    568  R2  CHO   171      42.289  92.338  37.020  1.00  0.00            
ATOM    569  R3  CHO   171      39.639  91.938  37.570  1.00  0.00            
ATOM    570  R4  CHO   171      39.839  94.738  36.620  1.00  0.00            
ATOM    571  R5  CHO   171      38.939  94.038  38.470  1.00  0.00            
ATOM    572  C1  CHO   171      35.939  95.788  36.870  1.00  0.00           C
ATOM    573  C2  CHO   171      33.339  98.438  37.420  1.00  0.00           C
ATOM    574  ROH CHO   172      16.439 224.488  36.570  1.00  0.00            
ATOM    575  R1  CHO   172      16.239 221.688  36.720  1.00  0.00            
ATOM    576  R2  CHO   172      17.739 220.038  35.070  1.00  0.00            
ATOM    577  R3  CHO   172      18.489 218.888  37.420  1.00  0.00            
ATOM    578  R4  CHO   172      17.989 216.638  35.620  1.00  0.00            
ATOM    579  R5  CHO   172      17.139 216.938  37.620  1.00  0.00            
ATOM    580  C1  CHO   172      18.889 213.588  38.170  1.00  0.00           C
ATOM    581  C2  CHO   172      20.089 208.838  38.670  1.00  0.00           C
ATOM    582  ROH CHO   173     126.739 198.788  27.870  1.00  0.00            
ATOM    583  R1  CHO   173     125.989 199.188  30.570  1.00  0.00            
ATOM    584  R2  CHO   173     127.839 199.188  32.620  1.00  0.00            
ATOM    585  R3  CHO   173     126.739 201.638  33.170  1.00  0.00            
ATOM    586  R4  CHO   173     128.589 201.138  35.420  1.00  0.00            
ATOM    587  R5  CHO   173     126.439 201.638  35.520  1.00  0.00            
ATOM    588  C1  CHO   173     127.989 204.538  37.520  1.00  0.00           C
ATOM    589  C2  CHO   173     131.189 207.338  38.620  1.00  0.00           C
ATOM    590  ROH CHO   174      63.739  42.588  39.120  1.00  0.00            
ATOM    591  R1  CHO   174      66.539  42.788  38.770  1.00  0.00            
ATOM    592  R2  CHO   174      67.989  44.838  39.870  1.00  0.00            
ATOM    593  R3  CHO   174      69.489  42.738  40.870  1.00  0.00            
ATOM    594  R4  CHO   174      71.339  45.038  40.720  1.00  0.00            
ATOM    595  R5  CHO   174      71.639  43.038  39.820  1.00  0.00            
ATOM    596  C1  CHO   174      74.689  43.238  42.120  1.00  0.00           C
ATOM    597  C2  CHO   174      76.639  45.338  39.620  1.00  0.00           C
ATOM    598  ROH CHO   175     174.189  31.838  34.670  1.00  0.00            
ATOM    599  R1  CHO   175     172.739  33.988  35.720  1.00  0.00            
ATOM    600  R2  CHO   175     173.939  36.338  36.520  1.00  0.00            
ATOM    601  R3  CHO   175     172.189  37.488  34.820  1.00  0.00            
ATOM    602  R4  CHO   175     173.139  39.688  36.470  1.00  0.00            
ATOM    603  R5  CHO   175     171.089  39.138  36.120  1.00  0.00            
ATOM    604  C1  CHO   175     171.039  42.738  34.870  1.00  0.00           C
ATOM    605  C2  CHO   175     170.439  46.588  34.470  1.00  0.00           C
ATOM    606  ROH CHO   176     217.339 165.838  34.120  1.00  0.00            
ATOM    607  R1  CHO   176     215.589 164.088  32.720  1.00  0.00            
ATOM    608  R2  CHO   176     214.189 164.888  30.420  1.00  0.00            
ATOM    609  R3  CHO   176     215.389 162.688  29.370  1.00  0.00            
ATOM    610  R4  CHO   176     213.189 163.388  27.470  1.00  0.00            
ATOM    611  R5  CHO   176     213.539 161.438  28.470  1.00  0.00            
ATOM    612  C1  CHO   176     213.689 160.388  24.770  1.00  0.00           C
ATOM    613  C2  CHO   176     214.789 159.038  22.520  1.00  0.00           C
ATOM    614  ROH CHO   177     176.889 165.138  37.020  1.00  0.00            
ATOM    615  R1  CHO   177     177.389 166.138  39.620  1.00  0.00            
ATOM    616  R2  CHO   177     178.739 168.488  40.120  1.00  0.00            
ATOM    617  R3  CHO   177     176.489 169.138  41.520  1.00  0.00            
ATOM    618  R4  CHO   177     178.639 170.638  42.820  1.00  0.00            
ATOM    619  R5  CHO   177     177.239 169.238  43.820  1.00  0.00            
ATOM    620  C1  CHO   177     176.539 172.438  45.770  1.00  0.00           C
ATOM    621  C2  CHO   177     177.089 175.088  46.970  1.00  0.00           C
ATOM    622  ROH CHO   178      71.989 222.438  29.420  1.00  0.00            
ATOM    623  R1  CHO   178      70.639 222.638  31.920  1.00  0.00            
ATOM    624  R2  CHO   178      68.139 223.738  32.170  1.00  0.00            
ATOM    625  R3  CHO   178      67.539 221.388  33.370  1.00  0.00            
ATOM    626  R4  CHO   178      65.539 223.288  34.370  1.00  0.00            
ATOM    627  R5  CHO   178      66.839 222.038  35.570  1.00  0.00            
ATOM    628  C1  CHO   178      63.489 220.738  36.820  1.00  0.00           C
ATOM    629  C2  CHO   178      59.789 221.088  36.620  1.00  0.00           C
ATOM    630  ROH CHO   179     101.339  61.488  34.970  1.00  0.00            
ATOM    631  R1  CHO   179     101.089  60.888  32.220  1.00  0.00            
ATOM    632  R2  CHO   179      98.889  59.488  31.220  1.00  0.00            
ATOM    633  R3  CHO   179      98.689  61.638  29.570  1.00  0.00            
ATOM    634  R4  CHO   179      97.789  59.388  27.920  1.00  0.00            
ATOM    635  R5  CHO   179      99.339  60.838  27.370  1.00  0.00            
ATOM    636  C1  CHO   179      96.939  61.338  24.470  1.00  0.00           C
ATOM    637  C2  CHO   179      95.689  62.788  20.720  1.00  0.00           C
ATOM    638  ROH CHO   180      69.939 115.688  34.320  1.00  0.00            
ATOM    639  R1  CHO   180      68.239 117.588  35.620  1.00  0.00            
ATOM    640  R2  CHO   180      68.589 118.338  38.270  1.00  0.00            
ATOM    641  R3  CHO   180      68.689 120.838  37.220  1.00  0.00            
ATOM    642  R4  CHO   180      67.889 121.238  40.020  1.00  0.00            
ATOM    643  R5  CHO   180      66.839 121.988  38.220  1.00  0.00            
ATOM    644  C1  CHO   180      67.539 125.288  40.020  1.00  0.00           C
ATOM    645  C2  CHO   180      67.639 125.588  43.370  1.00  0.00           C
ATOM    646  ROH CHO   181     120.239 167.088  42.070  1.00  0.00            
ATOM    647  R1  CHO   181     122.339 165.638  40.920  1.00  0.00            
ATOM    648  R2  CHO   181     124.989 166.388  41.220  1.00  0.00            
ATOM    649  R3  CHO   181     125.289 163.838  42.170  1.00  0.00            
ATOM    650  R4  CHO   181     127.789 164.438  40.820  1.00  0.00            
ATOM    651  R5  CHO   181     126.539 162.738  40.420  1.00  0.00            
ATOM    652  C1  CHO   181     129.739 160.888  41.420  1.00  0.00           C
ATOM    653  C2  CHO   181     132.289 158.188  41.270  1.00  0.00           C
ATOM    654  ROH CHO   182     142.789 194.388  32.270  1.00  0.00            
ATOM    655  R1  CHO   182     145.189 193.688  33.520  1.00  0.00            
ATOM    656  R2  CHO   182     147.289 192.488  32.120  1.00  0.00            
ATOM    657  R3  CHO   182     148.739 194.538  33.120  1.00  0.00            
ATOM    658  R4  CHO   182     150.689 192.438  32.570  1.00  0.00            
ATOM    659  R5  CHO   182     150.389 193.438  34.470  1.00  0.00            
ATOM    660  C1  CHO   182     154.039 194.338  33.820  1.00  0.00           C
ATOM    661  C2  CHO   182     157.089 193.088  36.820  1.00  0.00           C
ATOM    662  ROH CHO   183     102.289 197.638  33.820  1.00  0.00            
ATOM    663  R1  CHO   183     100.339 195.838  34.770  1.00  0.00            
ATOM    664  R2  CHO   183      98.039 196.638  36.020  1.00  0.00            
ATOM    665  R3  CHO   183      96.839 195.138  34.120  1.00  0.00            
ATOM    666  R4  CHO   183      94.639 195.888  35.920  1.00  0.00            
ATOM    667  R5  CHO   183      95.189 193.888  35.270  1.00  0.00            
ATOM    668  C1  CHO   183      91.589 194.088  34.020  1.00  0.00           C
ATOM    669  C2  CHO   183      89.189 193.638  31.220  1.00  0.00           C
ATOM    670  ROH CHO   184     145.739 196.688  43.120  1.00  0.00            
ATOM    671  R1  CHO   184     148.289 196.338  42.020  1.00  0.00            
ATOM    672  R2  CHO   184     148.739 196.088  39.270  1.00  0.00            
ATOM    673  R3  CHO   184     150.489 198.138  39.720  1.00  0.00            
ATOM    674  R4  CHO   184     151.189 197.138  37.070  1.00  0.00            
ATOM    675  R5  CHO   184     152.539 197.388  38.770  1.00  0.00            
ATOM    676  C1  CHO   184     154.239 199.638  36.170  1.00  0.00           C
ATOM    677  C2  CHO   184     157.039 198.238  34.770  1.00  0.00           C
ATOM    678  ROH CHO   185     209.289  55.338  45.470  1.00  0.00            
ATOM    679  R1  CHO   185     209.939  57.638  43.970  1.00  0.00            
ATOM    680  R2  CHO   185     210.489  57.488  41.220  1.00  0.00            
ATOM    681  R3  CHO   185     208.539  59.438  41.120  1.00  0.00            
ATOM    682  R4  CHO   185     209.989  59.638  38.570  1.00  0.00            
ATOM    683  R5  CHO   185     209.589  61.238  40.020  1.00  0.00            
ATOM    684  C1  CHO   185     207.939  62.738  36.920  1.00  0.00           C
ATOM    685  C2  CHO   185     209.189  64.338  33.770  1.00  0.00           C
ATOM    686  ROH CHO   186      58.189  72.338  44.070  1.00  0.00            
ATOM    687  R1  CHO   186      60.589  73.138  42.770  1.00  0.00            
ATOM    688  R2  CHO   186      62.639  71.388  42.220  1.00  0.00            
ATOM    689  R3  CHO   186      62.339  72.388  39.720  1.00  0.00            
ATOM    690  R4  CHO   186      65.239  71.988  40.020  1.00  0.00            
ATOM    691  R5  CHO   186      64.189  73.838  39.420  1.00  0.00            
ATOM    692  C1  CHO   186      66.439  73.288  36.370  1.00  0.00           C
ATOM    693  C2  CHO   186      69.639  71.438  37.220  1.00  0.00           C
ATOM    694  ROH CHO   187      41.839  31.838  47.020  1.00  0.00            
ATOM    695  R1  CHO   187      41.089  29.738  45.220  1.00  0.00            
ATOM    696  R2  CHO   187      40.289  30.238  42.620  1.00  0.00            
ATOM    697  R3  CHO   187      42.239  28.388  42.070  1.00  0.00            
ATOM    698  R4  CHO   187      40.639  28.538  39.620  1.00  0.00            
ATOM    699  R5  CHO   187      41.139  26.738  40.770  1.00  0.00            
ATOM    700  C1  CHO   187      42.639  25.838  37.370  1.00  0.00           C
ATOM    701  C2  CHO   187      42.039  24.038  33.170  1.00  0.00           C
ATOM    702  ROH CHO   188      92.439  12.488  32.620  1.00  0.00            
ATOM    703  R1  CHO   188      91.489  10.738  34.620  1.00  0.00            
ATOM    704  R2  CHO   188      92.689  10.538  37.120  1.00  0.00            
ATOM    705  R3  CHO   188      90.139  11.038  37.970  1.00  0.00            
ATOM    706  R4  CHO   188      91.539   9.938  40.320  1.00  0.00            
ATOM    707  R5  CHO   188      89.689   9.238  39.470  1.00  0.00            
ATOM    708  C1  CHO   188      88.539  10.138  43.020  1.00  0.00           C
ATOM    709  C2  CHO   188      86.139   9.538  44.420  1.00  0.00           C
ATOM    710  ROH CHO   189       9.739  92.038  35.370  1.00  0.00            
ATOM    711  R1  CHO   189       9.089  89.338  35.770  1.00  0.00            
ATOM    712  R2  CHO   189       7.089  88.038  34.370  1.00  0.00            
ATOM    713  R3  CHO   189       9.089  86.238  33.820  1.00  0.00            
ATOM    714  R4  CHO   189       6.639  84.688  33.670  1.00  0.00            
ATOM    715  R5  CHO   189       8.389  84.238  34.870  1.00  0.00            
ATOM    716  C1  CHO   189       8.239  81.088  32.670  1.00  0.00           C
ATOM    717  C2  CHO   189       3.989  80.688  32.670  1.00  0.00           C
ATOM    718  ROH CHO   190     124.289 132.438  35.520  1.00  0.00            
ATOM    719  R1  CHO   190     125.889 134.738  35.870  1.00  0.00            
ATOM    720  R2  CHO   190     127.939 135.388  34.170  1.00  0.00            
ATOM    721  R3  CHO   190     126.589 137.788  33.970  1.00  0.00            
ATOM    722  R4  CHO   190     129.389 138.438  33.320  1.00  0.00            
ATOM    723  R5  CHO   190     128.139 139.388  34.820  1.00  0.00            
ATOM    724  C1  CHO   190     128.939 142.438  32.620  1.00  0.00           C
ATOM    725  C2  CHO   190     129.689 146.738  31.570  1.00  0.00           C
ATOM    726  ROH CHO   191     150.689 150.338  40.870  1.00  0.00            
ATOM    727  R1  CHO   191     150.389 147.638  41.820  1.00  0.00            
ATOM    728  R2  CHO   191     148.439 145.938  40.870  1.00  0.00            
ATOM    729  R3  CHO   191     150.589 144.338  40.370  1.00  0.00            
ATOM    730  R4  CHO   191     148.339 142.488  40.770  1.00  0.00            
ATOM    731  R5  CHO   191     150.239 142.438  41.770  1.00  0.00            
ATOM    732  C1  CHO   191     150.239 138.938  40.220  1.00  0.00           C
ATOM    733  C2  CHO   191     148.389 135.288  40.920  1.00  0.00           C
ATOM    734  ROH CHO   192      12.739 123.488  34.670  1.00  0.00            
ATOM    735  R1  CHO   192      15.489 124.238  34.770  1.00  0.00            
ATOM    736  R2  CHO   192      17.489 122.588  35.720  1.00  0.00            
ATOM    737  R3  CHO   192      18.639 123.138  33.320  1.00  0.00            
ATOM    738  R4  CHO   192      20.839 123.088  35.220  1.00  0.00            
ATOM    739  R5  CHO   192      20.389 124.688  33.820  1.00  0.00            
ATOM    740  C1  CHO   192      23.889 123.838  32.670  1.00  0.00           C
ATOM    741  C2  CHO   192      26.839 125.638  33.620  1.00  0.00           C
ATOM    742  ROH CHO   193     170.639 219.138  39.420  1.00  0.00            
ATOM    743  R1  CHO   193     169.639 217.988  37.020  1.00  0.00            
ATOM    744  R2  CHO   193     166.939 218.038  36.420  1.00  0.00            
ATOM    745  R3  CHO   193     167.789 219.188  34.120  1.00  0.00            
ATOM    746  R4  CHO   193     164.989 218.538  33.620  1.00  0.00            
ATOM    747  R5  CHO   193     166.689 217.988  32.370  1.00  0.00            
ATOM    748  C1  CHO   193     164.639 219.988  29.820  1.00  0.00           C
ATOM    749  C2  CHO   193     161.239 218.888  26.820  1.00  0.00           C
ATOM    750  ROH CHO   194       1.139 224.838  43.220  1.00  0.00            
ATOM    751  R1  CHO   194       0.489 222.088  43.520  1.00  0.00            
ATOM    752  R2  CHO   194      -0.061 220.438  41.420  1.00  0.00            
ATOM    753  R3  CHO   194       1.889 218.888  42.520  1.00  0.00            
ATOM    754  R4  CHO   194       0.839 217.288  40.320  1.00  0.00            
ATOM    755  R5  CHO   194       1.039 216.688  42.370  1.00  0.00            
ATOM    756  C1  CHO   194       3.239 214.038  40.720  1.00  0.00           C
ATOM    757  C2  CHO   194       2.989 211.138  41.270  1.00  0.00           C
ATOM    758  ROH CHO   195      21.239  45.788  49.570  1.00  0.00            
ATOM    759  R1  CHO   195      19.589  46.988  47.620  1.00  0.00            
ATOM    760  R2  CHO   195      19.739  49.688  46.970  1.00  0.00            
ATOM    761  R3  CHO   195      20.039  48.688  44.420  1.00  0.00            
ATOM    762  R4  CHO   195      19.289  51.488  44.070  1.00  0.00            
ATOM    763  R5  CHO   195      18.339  49.788  43.170  1.00  0.00            
ATOM    764  C1  CHO   195      19.339  51.638  40.020  1.00  0.00           C
ATOM    765  C2  CHO   195      18.039  55.188  39.170  1.00  0.00           C
ATOM    766  ROH CHO   196      90.839 115.888  38.120  1.00  0.00            
ATOM    767  R1  CHO   196      93.089 115.388  39.770  1.00  0.00            
ATOM    768  R2  CHO   196      95.239 113.788  38.920  1.00  0.00            
ATOM    769  R3  CHO   196      96.689 115.988  39.570  1.00  0.00            
ATOM    770  R4  CHO   196      98.639 113.838  39.320  1.00  0.00            
ATOM    771  R5  CHO   196      98.389 115.188  41.020  1.00  0.00            
ATOM    772  C1  CHO   196     102.039 115.938  40.120  1.00  0.00           C
ATOM    773  C2  CHO   196     103.939 117.288  42.220  1.00  0.00           C
ATOM    774  ROH CHO   197      41.339 150.988  36.120  1.00  0.00            
ATOM    775  R1  CHO   197      43.189 152.438  37.670  1.00  0.00            
ATOM    776  R2  CHO   197      43.339 155.238  37.670  1.00  0.00            
ATOM    777  R3  CHO   197      43.039 154.938  40.320  1.00  0.00            
ATOM    778  R4  CHO   197      44.939 157.138  40.020  1.00  0.00            
ATOM    779  R5  CHO   197      45.189 155.338  41.220  1.00  0.00            
ATOM    780  C1  CHO   197      45.539 158.038  43.970  1.00  0.00           C
ATOM    781  C2  CHO   197      48.889 156.838  45.970  1.00  0.00           C
ATOM    782  ROH CHO   198     155.839  54.438  38.670  1.00  0.00            
ATOM    783  R1  CHO   198     153.939  54.738  40.720  1.00  0.00            
ATOM    784  R2  CHO   198     153.239  57.138  41.820  1.00  0.00            
ATOM    785  R3  CHO   198     150.739  56.438  41.120  1.00  0.00            
ATOM    786  R4  CHO   198     150.339  58.538  43.070  1.00  0.00            
ATOM    787  R5  CHO   198     149.489  56.588  43.170  1.00  0.00            
ATOM    788  C1  CHO   198     146.289  58.688  43.170  1.00  0.00           C
ATOM    789  C2  CHO   198     143.239  57.338  46.020  1.00  0.00           C
ATOM    790  ROH CHO   199     116.839 121.788  31.520  1.00  0.00            
ATOM    791  R1  CHO   199     118.389 123.288  33.320  1.00  0.00            
ATOM    792  R2  CHO   199     117.739 125.888  34.020  1.00  0.00            
ATOM    793  R3  CHO   199     117.889 124.888  36.520  1.00  0.00            
ATOM    794  R4  CHO   199     117.689 127.788  36.920  1.00  0.00            
ATOM    795  R5  CHO   199     119.189 126.488  37.770  1.00  0.00            
ATOM    796  C1  CHO   199     117.789 127.938  40.970  1.00  0.00           C
ATOM    797  C2  CHO   199     120.339 130.538  42.270  1.00  0.00           C
ATOM    798  ROH CHO   200      42.089 121.788  26.770  1.00  0.00            
ATOM    799  R1  CHO   200      40.639 123.238  28.770  1.00  0.00            
ATOM    800  R2  CHO   200      41.839 125.238  30.270  1.00  0.00            
ATOM    801  R3  CHO   200      39.739 126.738  29.320  1.00  0.00            
ATOM    802  R4  CHO   200      41.089 128.488  31.220  1.00  0.00            
ATOM    803  R5  CHO   200      38.989 127.938  31.220  1.00  0.00            
ATOM    804  C1  CHO   200      38.689 131.738  30.920  1.00  0.00           C
ATOM    805  C2  CHO   200      40.289 133.938  31.970  1.00  0.00           C
ATOM    806  ROH CHO   201      84.039  98.338  50.020  1.00  0.00            
ATOM    807  R1  CHO   201      83.189  97.688  47.370  1.00  0.00            
ATOM    808  R2  CHO   201      83.639  99.338  45.220  1.00  0.00            
ATOM    809  R3  CHO   201      84.739  97.088  44.170  1.00  0.00            
ATOM    810  R4  CHO   201      84.289  98.838  41.870  1.00  0.00            
ATOM    811  R5  CHO   201      83.589  96.788  42.070  1.00  0.00            
ATOM    812  C1  CHO   201      85.689  96.438  38.920  1.00  0.00           C
ATOM    813  C2  CHO   201      85.189  94.088  35.070  1.00  0.00           C
ATOM    814  ROH CHO   202     107.789 214.888  42.420  1.00  0.00            
ATOM    815  R1  CHO   202     106.889 216.688  40.420  1.00  0.00            
ATOM    816  R2  CHO   202     108.589 218.388  39.070  1.00  0.00            
ATOM    817  R3  CHO   202     107.539 217.238  36.870  1.00  0.00            
ATOM    818  R4  CHO   202     108.889 219.588  35.870  1.00  0.00            
ATOM    819  R5  CHO   202     106.839 219.088  35.520  1.00  0.00            
ATOM    820  C1  CHO   202     108.089 219.188  31.920  1.00  0.00           C
ATOM    821  C2  CHO   202     106.489 220.938  27.820  1.00  0.00           C
ATOM    822  ROH CHO   203     203.739  12.988  49.170  1.00  0.00            
ATOM    823  R1  CHO   203     203.189  12.688  46.420  1.00  0.00            
ATOM    824  R2  CHO   203     205.089  13.188  44.470  1.00  0.00            
ATOM    825  R3  CHO   203     204.489  10.638  43.720  1.00  0.00            
ATOM    826  R4  CHO   203     205.589  11.888  41.270  1.00  0.00            
ATOM    827  R5  CHO   203     203.689  10.838  41.470  1.00  0.00            
ATOM    828  C1  CHO   203     205.289   8.788  38.720  1.00  0.00           C
ATOM    829  C2  CHO   203     206.139   9.788  35.670  1.00  0.00           C
ATOM    830  ROH CHO   204      25.989 193.788  51.920  1.00  0.00            
ATOM    831  R1  CHO   204      27.889 193.988  49.870  1.00  0.00            
ATOM    832  R2  CHO   204      27.789 195.938  47.920  1.00  0.00            
ATOM    833  R3  CHO   204      30.339 196.488  48.720  1.00  0.00            
ATOM    834  R4  CHO   204      30.139 197.638  46.070  1.00  0.00            
ATOM    835  R5  CHO   204      31.639 196.238  46.770  1.00  0.00            
ATOM    836  C1  CHO   204      33.889 199.138  45.770  1.00  0.00           C
ATOM    837  C2  CHO   204      36.889 199.338  43.620  1.00  0.00           C
ATOM    838  ROH CHO   205     176.489  89.538  41.570  1.00  0.00            
ATOM    839  R1  CHO   205     174.839  87.788  43.070  1.00  0.00            
ATOM    840  R2  CHO   205     175.489  85.138  43.470  1.00  0.00            
ATOM    841  R3  CHO   205     175.239  85.788  46.070  1.00  0.00            
ATOM    842  R4  CHO   205     175.139  82.838  46.020  1.00  0.00            
ATOM    843  R5  CHO   205     173.689  84.138  46.920  1.00  0.00            
ATOM    844  C1  CHO   205     174.689  82.138  49.970  1.00  0.00           C
ATOM    845  C2  CHO   205     172.339  81.488  53.020  1.00  0.00           C
ATOM    846  ROH CHO   206     127.789  37.338  39.220  1.00  0.00            
ATOM    847  R1  CHO   206     125.589  36.138  37.920  1.00  0.00            
ATOM    848  R2  CHO   206     124.639  33.638  38.670  1.00  0.00            
ATOM    849  R3  CHO   206     122.289  34.938  38.920  1.00  0.00            
ATOM    850  R4  CHO   206     121.539  32.338  37.920  1.00  0.00            
ATOM    851  R5  CHO   206     120.989  34.238  37.020  1.00  0.00            
ATOM    852  C1  CHO   206     117.539  32.788  37.670  1.00  0.00           C
ATOM    853  C2  CHO   206     114.089  32.738  37.920  1.00  0.00           C
ATOM    854  ROH CHO   207     154.189 176.588  30.020  1.00  0.00            
ATOM    855  R1  CHO   207     154.989 179.238  30.620  1.00  0.00            
ATOM    856  R2  CHO   207     156.189 180.938  28.820  1.00  0.00            
ATOM    857  R3  CHO   207     154.139 182.588  29.470  1.00  0.00            
ATOM    858  R4  CHO   207     156.089 184.288  28.120  1.00  0.00            
ATOM    859  R5  CHO   207     155.239 184.638  30.070  1.00  0.00            
ATOM    860  C1  CHO   207     154.139 187.838  28.320  1.00  0.00           C
ATOM    861  C2  CHO   207     154.339 191.738  29.370  1.00  0.00           C
ATOM    862  ROH CHO   208     115.789 185.488  31.320  1.00  0.00            
ATOM    863  R1  CHO   208     115.189 188.238  31.620  1.00  0.00            
ATOM    864  R2  CHO   208     115.489 190.038  29.520  1.00  0.00            
ATOM    865  R3  CHO   208     112.889 190.638  30.120  1.00  0.00            
ATOM    866  R4  CHO   208     113.639 192.588  28.020  1.00  0.00            
ATOM    867  R5  CHO   208     112.789 193.038  29.970  1.00  0.00            
ATOM    868  C1  CHO   208     110.189 194.588  27.720  1.00  0.00           C
ATOM    869  C2  CHO   208     108.389 196.788  24.320  1.00  0.00           C
ATOM    870  ROH CHO   209     212.039 177.888  36.970  1.00  0.00            
ATOM    871  R1  CHO   209     209.989 175.988  36.620  1.00  0.00            
ATOM    872  R2  CHO   209     210.439 173.388  35.820  1.00  0.00            
ATOM    873  R3  CHO   209     209.039 172.788  38.070  1.00  0.00            
ATOM    874  R4  CHO   209     207.839 171.088  35.970  1.00  0.00            
ATOM    875  R5  CHO   209     206.789 172.438  37.320  1.00  0.00            
ATOM    876  C1  CHO   209     205.039 169.188  38.170  1.00  0.00           C
ATOM    877  C2  CHO   209     202.289 167.688  40.520  1.00  0.00           C
ATOM    878  ROH CHO   210      31.439  26.588  31.770  1.00  0.00            
ATOM    879  R1  CHO   210      32.639  25.338  34.020  1.00  0.00            
ATOM    880  R2  CHO   210      31.489  25.338  36.520  1.00  0.00            
ATOM    881  R3  CHO   210      31.789  22.638  36.320  1.00  0.00            
ATOM    882  R4  CHO   210      32.339  23.188  39.120  1.00  0.00            
ATOM    883  R5  CHO   210      33.639  22.088  37.770  1.00  0.00            
ATOM    884  C1  CHO   210      33.089  19.438  40.420  1.00  0.00           C
ATOM    885  C2  CHO   210      35.189  18.938  42.720  1.00  0.00           C
ATOM    886  ROH CHO   211      95.639  59.938  36.770  1.00  0.00            
ATOM    887  R1  CHO   211      93.289  58.788  37.870  1.00  0.00            
ATOM    888  R2  CHO   211      92.589  56.138  37.470  1.00  0.00            
ATOM    889  R3  CHO   211      92.489  56.088  40.170  1.00  0.00            
ATOM    890  R4  CHO   211      91.339  53.538  39.320  1.00  0.00            
ATOM    891  R5  CHO   211      90.439  54.988  40.670  1.00  0.00            
ATOM    892  C1  CHO   211      90.539  51.938  42.970  1.00  0.00           C
ATOM    893  C2  CHO   211      89.189  48.738  41.620  1.00  0.00           C
ATOM    894  ROH CHO   212     118.939  68.338  37.220  1.00  0.00            
ATOM    895  R1  CHO   212     116.589  67.538  38.570  1.00  0.00            
ATOM    896  R2  CHO   212     114.639  69.338  39.420  1.00  0.00            
ATOM    897  R3  CHO   212     112.989  67.738  37.970  1.00  0.00            
ATOM    898  R4  CHO   212     111.189  69.288  39.670  1.00  0.00            
ATOM    899  R5  CHO   212     111.239  67.138  39.520  1.00  0.00            
ATOM    900  C1  CHO   212     107.639  67.788  38.470  1.00  0.00           C
ATOM    901  C2  CHO   212     105.939  67.888  41.320  1.00  0.00           C
ATOM    902  ROH CHO   213     136.539  39.288  29.620  1.00  0.00            
ATOM    903  R1  CHO   213     136.739  36.538  30.270  1.00  0.00            
ATOM    904  R2  CHO   213     135.739  34.588  28.620  1.00  0.00            
ATOM    905  R3  CHO   213     138.289  33.588  28.770  1.00  0.00            
ATOM    906  R4  CHO   213     136.689  31.388  27.620  1.00  0.00            
ATOM    907  R5  CHO   213     137.989  31.288  29.370  1.00  0.00            
ATOM    908  C1  CHO   213     139.639  28.638  27.120  1.00  0.00           C
ATOM    909  C2  CHO   213     140.839  26.538  23.420  1.00  0.00           C
ATOM    910  ROH CHO   214      15.839 162.288  39.820  1.00  0.00            
ATOM    911  R1  CHO   214      15.789 164.338  37.870  1.00  0.00            
ATOM    912  R2  CHO   214      15.939 163.838  35.170  1.00  0.00            
ATOM    913  R3  CHO   214      13.639 165.288  35.070  1.00  0.00            
ATOM    914  R4  CHO   214      15.089 166.088  32.670  1.00  0.00            
ATOM    915  R5  CHO   214      14.289 167.438  34.170  1.00  0.00            
ATOM    916  C1  CHO   214      12.439 168.738  31.120  1.00  0.00           C
ATOM    917  C2  CHO   214       9.389 168.588  29.920  1.00  0.00           C
ATOM    918  ROH CHO   215      24.589 177.888  32.220  1.00  0.00            
ATOM    919  R1  CHO   215      25.439 175.438  33.370  1.00  0.00            
ATOM    920  R2  CHO   215      25.539 175.088  36.120  1.00  0.00            
ATOM    921  R3  CHO   215      23.939 172.938  35.570  1.00  0.00            
ATOM    922  R4  CHO   215      24.539 172.688  38.420  1.00  0.00            
ATOM    923  R5  CHO   215      24.889 171.188  36.920  1.00  0.00            
ATOM    924  C1  CHO   215      22.539 169.288  39.270  1.00  0.00           C
ATOM    925  C2  CHO   215      19.789 166.538  40.270  1.00  0.00           C
ATOM    926  ROH CHO   216     117.189 106.838  58.970  1.00  0.00            
ATOM    927  R1  CHO   216     114.739 105.538  58.370  1.00  0.00            
ATOM    928  R2  CHO   216     112.339 106.938  58.220  1.00  0.00            
ATOM    929  R3  CHO   216     112.239 105.788  55.720  1.00  0.00            
ATOM    930  R4  CHO   216     109.439 105.888  56.620  1.00  0.00            
ATOM    931  R5  CHO   216     110.539 104.138  55.920  1.00  0.00            
ATOM    932  C1  CHO   216     107.639 104.188  53.420  1.00  0.00           C
ATOM    933  C2  CHO   216     107.739 101.338  51.820  1.00  0.00           C
ATOM    934  ROH CHO   217      29.989 172.738  36.120  1.00  0.00            
ATOM    935  R1  CHO   217      32.789 173.188  35.970  1.00  0.00            
ATOM    936  R2  CHO   217      33.889 175.638  35.420  1.00  0.00            
ATOM    937  R3  CHO   217      35.239 175.188  37.720  1.00  0.00            
ATOM    938  R4  CHO   217      37.139 176.638  35.970  1.00  0.00            
ATOM    939  R5  CHO   217      37.489 174.688  36.970  1.00  0.00            
ATOM    940  C1  CHO   217      40.339 176.738  38.470  1.00  0.00           C
ATOM    941  C2  CHO   217      42.639 178.688  39.470  1.00  0.00           C
ATOM    942  ROH CHO   218      17.689 176.788  31.970  1.00  0.00            
ATOM    943  R1  CHO   218      18.489 176.838  34.670  1.00  0.00            
ATOM    944  R2  CHO   218      21.139 176.688  35.420  1.00  0.00            
ATOM    945  R3  CHO   218      20.539 178.988  36.770  1.00  0.00            
ATOM    946  R4  CHO   218      22.189 177.438  38.670  1.00  0.00            
ATOM    947  R5  CHO   218      20.189 178.288  39.020  1.00  0.00            
ATOM    948  C1  CHO   218      22.189 180.038  41.770  1.00  0.00           C
ATOM    949  C2  CHO   218      24.589 180.638  44.020  1.00  0.00           C
ATOM    950  ROH CHO   219      79.639 211.388  39.570  1.00  0.00            
ATOM    951  R1  CHO   219      78.589 212.638  37.270  1.00  0.00            
ATOM    952  R2  CHO   219      76.439 214.338  37.320  1.00  0.00            
ATOM    953  R3  CHO   219      78.139 216.038  36.070  1.00  0.00            
ATOM    954  R4  CHO   219      75.539 217.388  35.920  1.00  0.00            
ATOM    955  R5  CHO   219      76.889 216.938  34.220  1.00  0.00            
ATOM    956  C1  CHO   219      76.639 220.738  33.870  1.00  0.00           C
ATOM    957  C2  CHO   219      74.989 223.888  35.470  1.00  0.00           C
ATOM    958  ROH CHO   220     182.839 193.138  30.970  1.00  0.00            
ATOM    959  R1  CHO   220     183.589 193.838  33.620  1.00  0.00            
ATOM    960  R2  CHO   220     183.639 196.438  34.570  1.00  0.00            
ATOM    961  R3  CHO   220     181.989 195.388  36.470  1.00  0.00            
ATOM    962  R4  CHO   220     183.389 197.638  37.770  1.00  0.00            
ATOM    963  R5  CHO   220     183.289 195.588  38.520  1.00  0.00            
ATOM    964  C1  CHO   220     181.689 197.438  41.470  1.00  0.00           C
ATOM    965  C2  CHO   220     180.639 199.188  44.470  1.00  0.00           C
ATOM    966  ROH CHO   221      13.289 129.738  32.470  1.00  0.00            
ATOM    967  R1  CHO   221      12.189 128.588  34.820  1.00  0.00            
ATOM    968  R2  CHO   221      12.889 129.488  37.370  1.00  0.00            
ATOM    969  R3  CHO   221      10.189 129.738  37.620  1.00  0.00            
ATOM    970  R4  CHO   221      11.239 130.038  40.370  1.00  0.00            
ATOM    971  R5  CHO   221       9.689 128.638  39.720  1.00  0.00            
ATOM    972  C1  CHO   221       7.739 130.588  42.370  1.00  0.00           C
ATOM    973  C2  CHO   221       7.739 133.288  45.620  1.00  0.00           C
ATOM    974  ROH CHO   222     184.089 163.188  46.970  1.00  0.00            
ATOM    975  R1  CHO   222     182.789 161.888  44.820  1.00  0.00            
ATOM    976  R2  CHO   222     184.189 160.738  42.720  1.00  0.00            
ATOM    977  R3  CHO   222     182.739 158.488  43.420  1.00  0.00            
ATOM    978  R4  CHO   222     184.339 157.638  41.120  1.00  0.00            
ATOM    979  R5  CHO   222     182.189 157.488  41.370  1.00  0.00            
ATOM    980  C1  CHO   222     183.089 153.788  40.870  1.00  0.00           C
ATOM    981  C2  CHO   222     186.489 152.388  41.220  1.00  0.00           C
ATOM    982  ROH CHO   223     105.189 155.138  44.570  1.00  0.00            
ATOM    983  R1  CHO   223     104.239 153.188  42.720  1.00  0.00            
ATOM    984  R2  CHO   223     102.689 153.838  40.570  1.00  0.00            
ATOM    985  R3  CHO   223     104.589 152.538  39.170  1.00  0.00            
ATOM    986  R4  CHO   223     102.989 153.888  37.120  1.00  0.00            
ATOM    987  R5  CHO   223     103.489 151.738  37.220  1.00  0.00            
ATOM    988  C1  CHO   223     104.989 152.638  33.820  1.00  0.00           C
ATOM    989  C2  CHO   223     103.289 152.688  29.670  1.00  0.00           C
ATOM    990  ROH CHO   224     126.389 108.988  45.570  1.00  0.00            
ATOM    991  R1  CHO   224     128.439 110.938  45.770  1.00  0.00            
ATOM    992  R2  CHO   224     128.539 113.138  44.070  1.00  0.00            
ATOM    993  R3  CHO   224     128.589 114.488  46.420  1.00  0.00            
ATOM    994  R4  CHO   224     130.289 116.038  44.620  1.00  0.00            
ATOM    995  R5  CHO   224     130.839 115.338  46.570  1.00  0.00            
ATOM    996  C1  CHO   224     131.339 119.088  47.070  1.00  0.00           C
ATOM    997  C2  CHO   224     134.289 121.388  48.220  1.00  0.00           C
ATOM    998  ROH CHO   225      63.689  96.638  34.820  1.00  0.00            
ATOM    999  R1  CHO   225      63.689  99.238  35.920  1.00  0.00            
ATOM   1000  R2  CHO   225      62.189  99.888  38.170  1.00  0.00            
ATOM   1001  R3  CHO   225      64.589 100.738  39.120  1.00  0.00            
ATOM   1002  R4  CHO   225      62.589 102.388  40.520  1.00  0.00            
ATOM   1003  R5  CHO   225      64.289 103.138  39.370  1.00  0.00            
ATOM   1004  C1  CHO   225      65.089 104.688  42.770  1.00  0.00           C
ATOM   1005  C2  CHO   225      65.339 106.288  45.470  1.00  0.00           C
ATOM   1006  ROH CHO   226      48.689 200.938  33.620  1.00  0.00            
ATOM   1007  R1  CHO   226      46.239 201.338  34.920  1.00  0.00            
ATOM   1008  R2  CHO   226      45.839 203.388  36.770  1.00  0.00            
ATOM   1009  R3  CHO   226      43.739 203.988  35.170  1.00  0.00            
ATOM   1010  R4  CHO   226      43.089 205.288  37.720  1.00  0.00            
ATOM   1011  R5  CHO   226      41.839 203.888  36.570  1.00  0.00            
ATOM   1012  C1  CHO   226      39.539 206.938  36.720  1.00  0.00           C
ATOM   1013  C2  CHO   226      37.989 207.388  40.070  1.00  0.00           C
ATOM   1014  ROH CHO   227     141.839 188.238  42.470  1.00  0.00            
ATOM   1015  R1  CHO   227     139.439 186.938  41.720  1.00  0.00            
ATOM   1016  R2  CHO   227     137.039 188.338  41.470  1.00  0.00            
ATOM   1017  R3  CHO   227     137.039 187.288  38.970  1.00  0.00            
ATOM   1018  R4  CHO   227     134.239 187.988  39.470  1.00  0.00            
ATOM   1019  R5  CHO   227     134.989 186.038  38.820  1.00  0.00            
ATOM   1020  C1  CHO   227     132.639 186.838  35.970  1.00  0.00           C
ATOM   1021  C2  CHO   227     132.539 188.338  33.020  1.00  0.00           C
ATOM   1022  ROH CHO   228      43.839  98.388  34.970  1.00  0.00            
ATOM   1023  R1  CHO   228      42.539  98.538  37.470  1.00  0.00            
ATOM   1024  R2  CHO   228      41.189 100.788  38.320  1.00  0.00            
ATOM   1025  R3  CHO   228      39.139  99.038  38.620  1.00  0.00            
ATOM   1026  R4  CHO   228      38.439 101.338  40.320  1.00  0.00            
ATOM   1027  R5  CHO   228      38.539  99.238  40.920  1.00  0.00            
ATOM   1028  C1  CHO   228      34.889  99.988  41.820  1.00  0.00           C
ATOM   1029  C2  CHO   228      33.739  99.488  45.070  1.00  0.00           C
ATOM   1030  ROH CHO   229     187.889 134.338  45.120  1.00  0.00            
ATOM   1031  R1  CHO   229     188.489 131.588  44.920  1.00  0.00            
ATOM   1032  R2  CHO   229     188.889 130.038  47.170  1.00  0.00            
ATOM   1033  R3  CHO   229     186.989 128.488  46.020  1.00  0.00            
ATOM   1034  R4  CHO   229     188.789 126.588  47.370  1.00  0.00            
ATOM   1035  R5  CHO   229     188.189 126.538  45.270  1.00  0.00            
ATOM   1036  C1  CHO   229     186.939 123.088  46.370  1.00  0.00           C
ATOM   1037  C2  CHO   229     185.089 120.488  46.870  1.00  0.00           C
ATOM   1038  ROH CHO   230     218.039 206.838  38.120  1.00  0.00            
ATOM   1039  R1  CHO   230     220.189 205.788  39.620  1.00  0.00            
ATOM   1040  R2  CHO   230     221.789 207.338  41.220  1.00  0.00            
ATOM   1041  R3  CHO   230     221.089 205.488  43.120  1.00  0.00            
ATOM   1042  R4  CHO   230     223.739 206.438  43.920  1.00  0.00            
ATOM   1043  R5  CHO   230     223.139 204.388  43.620  1.00  0.00            
ATOM   1044  C1  CHO   230     224.239 204.188  47.270  1.00  0.00           C
ATOM   1045  C2  CHO   230     223.639 202.238  49.820  1.00  0.00           C
ATOM   1046  ROH CHO   231      27.539 207.488  50.070  1.00  0.00            
ATOM   1047  R1  CHO   231      27.439 206.888  47.320  1.00  0.00            
ATOM   1048  R2  CHO   231      25.139 207.188  45.820  1.00  0.00            
ATOM   1049  R3  CHO   231      26.689 208.688  44.220  1.00  0.00            
ATOM   1050  R4  CHO   231      24.839 207.438  42.370  1.00  0.00            
ATOM   1051  R5  CHO   231      26.989 207.388  42.270  1.00  0.00            
ATOM   1052  C1  CHO   231      26.139 208.988  38.920  1.00  0.00           C
ATOM   1053  C2  CHO   231      27.989 210.538  35.020  1.00  0.00           C
ATOM   1054  ROH CHO   232      80.339  50.288  45.520  1.00  0.00            
ATOM   1055  R1  CHO   232      79.039  51.788  43.470  1.00  0.00            
ATOM   1056  R2  CHO   232      76.389  51.388  42.770  1.00  0.00            
ATOM   1057  R3  CHO   232      76.189  54.088  43.270  1.00  0.00            
ATOM   1058  R4  CHO   232      73.639  53.338  42.070  1.00  0.00            
ATOM   1059  R5  CHO   232      74.989  54.938  41.420  1.00  0.00            
ATOM   1060  C1  CHO   232      71.839  56.988  42.120  1.00  0.00           C
ATOM   1061  C2  CHO   232      69.889  59.638  44.270  1.00  0.00           C
ATOM   1062  ROH CHO   233      10.389  26.538  39.270  1.00  0.00            
ATOM   1063  R1  CHO   233       8.339  27.638  40.870  1.00  0.00            
ATOM   1064  R2  CHO   233       6.139  28.938  39.820  1.00  0.00            
ATOM   1065  R3  CHO   233       4.789  27.138  41.370  1.00  0.00            
ATOM   1066  R4  CHO   233       2.839  29.288  40.820  1.00  0.00            
ATOM   1067  R5  CHO   233       3.389  28.488  42.770  1.00  0.00            
ATOM   1068  C1  CHO   233      -0.361  27.788  42.820  1.00  0.00           C
ATOM   1069  C2  CHO   233      -4.061  28.738  43.870  1.00  0.00           C
ATOM   1070  ROH CHO   234     209.639 115.838  32.720  1.00  0.00            
ATOM   1071  R1  CHO   234     211.039 117.438  30.870  1.00  0.00            
ATOM   1072  R2  CHO   234     210.339 117.688  28.220  1.00  0.00            
ATOM   1073  R3  CHO   234     210.289 120.338  28.820  1.00  0.00            
ATOM   1074  R4  CHO   234     210.139 120.238  25.870  1.00  0.00            
ATOM   1075  R5  CHO   234     211.589 121.338  27.020  1.00  0.00            
ATOM   1076  C1  CHO   234     209.989 124.188  25.070  1.00  0.00           C
ATOM   1077  C2  CHO   234     206.539 126.688  24.070  1.00  0.00           C
ATOM   1078  ROH CHO   235      48.889 134.988  40.920  1.00  0.00            
ATOM   1079  R1  CHO   235      49.889 132.888  39.320  1.00  0.00            
ATOM   1080  R2  CHO   235      52.539 132.738  38.520  1.00  0.00            
ATOM   1081  R3  CHO   235      52.339 130.238  39.620  1.00  0.00            
ATOM   1082  R4  CHO   235      54.989 130.288  38.370  1.00  0.00            
ATOM   1083  R5  CHO   235      53.439 128.788  38.020  1.00  0.00            
ATOM   1084  C1  CHO   235      56.289 126.588  39.270  1.00  0.00           C
ATOM   1085  C2  CHO   235      57.789 124.538  38.220  1.00  0.00           C
ATOM   1086  ROH CHO   236     106.189 181.638  26.620  1.00  0.00            
ATOM   1087  R1  CHO   236     106.789 182.138  29.370  1.00  0.00            
ATOM   1088  R2  CHO   236     106.189 184.538  30.620  1.00  0.00            
ATOM   1089  R3  CHO   236     104.889 182.888  32.370  1.00  0.00            
ATOM   1090  R4  CHO   236     105.489 185.338  33.920  1.00  0.00            
ATOM   1091  R5  CHO   236     105.989 183.288  34.470  1.00  0.00            
ATOM   1092  C1  CHO   236     103.889 184.288  37.470  1.00  0.00           C
ATOM   1093  C2  CHO   236     104.139 187.438  39.320  1.00  0.00           C
ATOM   1094  ROH CHO   237      45.189  43.138  40.520  1.00  0.00            
ATOM   1095  R1  CHO   237      44.139  45.088  42.270  1.00  0.00            
ATOM   1096  R2  CHO   237      42.039  44.538  44.020  1.00  0.00            
ATOM   1097  R3  CHO   237      43.789  45.438  45.870  1.00  0.00            
ATOM   1098  R4  CHO   237      41.389  44.738  47.420  1.00  0.00            
ATOM   1099  R5  CHO   237      42.389  46.638  47.420  1.00  0.00            
ATOM   1100  C1  CHO   237      42.589  45.738  51.120  1.00  0.00           C
ATOM   1101  C2  CHO   237      42.939  47.838  53.870  1.00  0.00           C
ATOM   1102  ROH CHO   238     111.089  27.888  34.770  1.00  0.00            
ATOM   1103  R1  CHO   238     113.839  28.188  35.320  1.00  0.00            
ATOM   1104  R2  CHO   238     115.789  27.538  33.520  1.00  0.00            
ATOM   1105  R3  CHO   238     116.639  30.088  33.970  1.00  0.00            
ATOM   1106  R4  CHO   238     118.939  28.788  32.720  1.00  0.00            
ATOM   1107  R5  CHO   238     118.939  29.888  34.620  1.00  0.00            
ATOM   1108  C1  CHO   238     121.489  31.938  32.670  1.00  0.00           C
ATOM   1109  C2  CHO   238     123.839  33.888  32.570  1.00  0.00           C
ATOM   1110  ROH CHO   239     183.239  11.588  34.470  1.00  0.00            
ATOM   1111  R1  CHO   239     181.789   9.288  33.620  1.00  0.00            
ATOM   1112  R2  CHO   239     182.839   6.738  33.720  1.00  0.00            
ATOM   1113  R3  CHO   239     180.589   6.238  35.170  1.00  0.00            
ATOM   1114  R4  CHO   239     181.939   3.638  34.870  1.00  0.00            
ATOM   1115  R5  CHO   239     179.839   4.138  34.370  1.00  0.00            
ATOM   1116  C1  CHO   239     179.239   1.338  36.920  1.00  0.00           C
ATOM   1117  C2  CHO   239     174.889   2.888  38.720  1.00  0.00           C
ATOM   1118  ROH CHO   240      29.339 122.288  30.920  1.00  0.00            
ATOM   1119  R1  CHO   240      31.839 122.888  29.670  1.00  0.00            
ATOM   1120  R2  CHO   240      31.989 124.438  27.370  1.00  0.00            
ATOM   1121  R3  CHO   240      33.739 125.938  28.920  1.00  0.00            
ATOM   1122  R4  CHO   240      34.339 126.688  26.120  1.00  0.00            
ATOM   1123  R5  CHO   240      35.739 125.938  27.620  1.00  0.00            
ATOM   1124  C1  CHO   240      37.289 129.338  26.820  1.00  0.00           C
ATOM   1125  C2  CHO   240      40.039 126.438  24.570  1.00  0.00           C
ATOM   1126  ROH CHO   241     164.939 137.088  45.370  1.00  0.00            
ATOM   1127  R1  CHO   241     162.189 137.488  44.820  1.00  0.00            
ATOM   1128  R2  CHO   241     160.839 136.038  42.920  1.00  0.00            
ATOM   1129  R3  CHO   241     159.139 135.488  44.970  1.00  0.00            
ATOM   1130  R4  CHO   241     157.539 135.088  42.570  1.00  0.00            
ATOM   1131  R5  CHO   241     157.039 136.388  44.270  1.00  0.00            
ATOM   1132  C1  CHO   241     153.989 134.038  44.270  1.00  0.00           C
ATOM   1133  C2  CHO   241     152.239 130.288  46.270  1.00  0.00           C
ATOM   1134  ROH CHO   242     163.339 103.488  44.770  1.00  0.00            
ATOM   1135  R1  CHO   242     160.739 104.588  44.270  1.00  0.00            
ATOM   1136  R2  CHO   242     158.439 103.438  45.270  1.00  0.00            
ATOM   1137  R3  CHO   242     158.039 105.888  46.320  1.00  0.00            
ATOM   1138  R4  CHO   242     155.389 104.688  46.220  1.00  0.00            
ATOM   1139  R5  CHO   242     155.939 106.588  45.370  1.00  0.00            
ATOM   1140  C1  CHO   242     153.189 107.738  47.770  1.00  0.00           C
ATOM   1141  C2  CHO   242     150.189 107.638  49.370  1.00  0.00           C
ATOM   1142  ROH CHO   243     217.139 145.188  35.320  1.00  0.00            
ATOM   1143  R1  CHO   243     218.889 144.538  37.470  1.00  0.00            
ATOM   1144  R2  CHO   243     218.489 142.388  39.120  1.00  0.00            
ATOM   1145  R3  CHO   243     221.039 141.738  38.420  1.00  0.00            
ATOM   1146  R4  CHO   243     220.289 139.738  40.370  1.00  0.00            
ATOM   1147  R5  CHO   243     222.039 140.988  40.420  1.00  0.00            
ATOM   1148  C1  CHO   243     223.739 137.588  40.420  1.00  0.00           C
ATOM   1149  C2  CHO   243     225.339 134.488  42.270  1.00  0.00           C
ATOM   1150  ROH CHO   244      34.489 127.688  48.570  1.00  0.00            
ATOM   1151  R1  CHO   244      35.239 126.838  45.970  1.00  0.00            
ATOM   1152  R2  CHO   244      33.439 125.888  44.120  1.00  0.00            
ATOM   1153  R3  CHO   244      34.589 127.788  42.570  1.00  0.00            
ATOM   1154  R4  CHO   244      32.539 126.588  40.870  1.00  0.00            
ATOM   1155  R5  CHO   244      34.639 126.788  40.370  1.00  0.00            
ATOM   1156  C1  CHO   244      33.089 128.738  37.470  1.00  0.00           C
ATOM   1157  C2  CHO   244      31.639 126.988  34.120  1.00  0.00           C
ATOM   1158  ROH CHO   245     100.789 146.138  35.270  1.00  0.00            
ATOM   1159  R1  CHO   245      99.639 148.138  36.870  1.00  0.00            
ATOM   1160  R2  CHO   245      98.739 147.688  39.470  1.00  0.00            
ATOM   1161  R3  CHO   245     100.339 149.788  40.070  1.00  0.00            
ATOM   1162  R4  CHO   245      98.789 149.238  42.520  1.00  0.00            
ATOM   1163  R5  CHO   245      98.989 151.188  41.470  1.00  0.00            
ATOM   1164  C1  CHO   245     100.339 152.138  44.920  1.00  0.00           C
ATOM   1165  C2  CHO   245     102.189 154.088  48.270  1.00  0.00           C
ATOM   1166  ROH CHO   246      52.539 138.688  38.570  1.00  0.00            
ATOM   1167  R1  CHO   246      54.489 140.088  40.070  1.00  0.00            
ATOM   1168  R2  CHO   246      53.939 141.338  42.470  1.00  0.00            
ATOM   1169  R3  CHO   246      56.039 139.838  43.370  1.00  0.00            
ATOM   1170  R4  CHO   246      55.739 141.938  45.370  1.00  0.00            
ATOM   1171  R5  CHO   246      57.539 141.438  44.320  1.00  0.00            
ATOM   1172  C1  CHO   246      58.689 140.888  47.870  1.00  0.00           C
ATOM   1173  C2  CHO   246      59.389 141.138  51.520  1.00  0.00           C
ATOM   1174  ROH CHO   247     193.639 200.638  41.120  1.00  0.00            
ATOM   1175  R1  CHO   247     193.839 198.438  39.420  1.00  0.00            
ATOM   1176  R2  CHO   247     191.889 197.738  37.620  1.00  0.00            
ATOM   1177  R3  CHO   247     193.939 197.838  35.820  1.00  0.00            
ATOM   1178  R4  CHO   247     191.839 196.338  34.470  1.00  0.00            
ATOM   1179  R5  CHO   247     193.889 195.688  34.770  1.00  0.00            
ATOM   1180  C1  CHO   247     193.739 195.538  30.970  1.00  0.00           C
ATOM   1181  C2  CHO   247     192.289 194.638  28.120  1.00  0.00           C
ATOM   1182  ROH CHO   248      91.039 187.438  26.470  1.00  0.00            
ATOM   1183  R1  CHO   248      92.889 188.938  28.020  1.00  0.00            
ATOM   1184  R2  CHO   248      94.039 191.238  27.070  1.00  0.00            
ATOM   1185  R3  CHO   248      93.139 192.238  29.420  1.00  0.00            
ATOM   1186  R4  CHO   248      94.689 194.438  28.220  1.00  0.00            
ATOM   1187  R5  CHO   248      94.939 193.588  30.220  1.00  0.00            
ATOM   1188  C1  CHO   248      94.189 197.238  31.120  1.00  0.00           C
ATOM   1189  C2  CHO   248      92.889 200.638  34.170  1.00  0.00           C
ATOM   1190  ROH CHO   249     198.389  19.738  42.620  1.00  0.00            
ATOM   1191  R1  CHO   249     197.089  18.738  40.270  1.00  0.00            
ATOM   1192  R2  CHO   249     197.839  19.488  37.720  1.00  0.00            
ATOM   1193  R3  CHO   249     198.089  16.838  37.320  1.00  0.00            
ATOM   1194  R4  CHO   249     198.539  18.038  34.670  1.00  0.00            
ATOM   1195  R5  CHO   249     197.089  16.438  35.170  1.00  0.00            
ATOM   1196  C1  CHO   249     199.139  14.638  32.520  1.00  0.00           C
ATOM   1197  C2  CHO   249     195.939  13.438  29.620  1.00  0.00           C
ATOM   1198  ROH CHO   250      51.489  58.188  36.970  1.00  0.00            
ATOM   1199  R1  CHO   250      52.939  58.988  39.220  1.00  0.00            
ATOM   1200  R2  CHO   250      53.189  57.438  41.520  1.00  0.00            
ATOM   1201  R3  CHO   250      55.839  57.738  41.120  1.00  0.00            
ATOM   1202  R4  CHO   250      55.589  56.838  43.870  1.00  0.00            
ATOM   1203  R5  CHO   250      56.639  58.638  43.170  1.00  0.00            
ATOM   1204  C1  CHO   250      59.539  56.788  44.870  1.00  0.00           C
ATOM   1205  C2  CHO   250      60.489  58.638  46.920  1.00  0.00           C
ATOM   1206  ROH CHO   251      19.239 173.638  39.420  1.00  0.00            
ATOM   1207  R1  CHO   251      16.889 174.838  38.370  1.00  0.00            
ATOM   1208  R2  CHO   251      15.139 176.238  39.920  1.00  0.00            
ATOM   1209  R3  CHO   251      15.589 178.188  38.120  1.00  0.00            
ATOM   1210  R4  CHO   251      12.939 178.838  39.220  1.00  0.00            
ATOM   1211  R5  CHO   251      13.439 178.588  37.120  1.00  0.00            
ATOM   1212  C1  CHO   251      12.089 182.188  37.120  1.00  0.00           C
ATOM   1213  C2  CHO   251      11.289 185.688  39.120  1.00  0.00           C
ATOM   1214  ROH CHO   252      52.739 218.588  44.870  1.00  0.00            
ATOM   1215  R1  CHO   252      54.239 220.288  43.120  1.00  0.00            
ATOM   1216  R2  CHO   252      55.889 222.288  44.070  1.00  0.00            
ATOM   1217  R3  CHO   252      57.789 221.038  42.570  1.00  0.00            
ATOM   1218  R4  CHO   252      58.689 223.788  42.720  1.00  0.00            
ATOM   1219  R5  CHO   252      58.439 222.638  40.920  1.00  0.00            
ATOM   1220  C1  CHO   252      62.139 223.488  40.570  1.00  0.00           C
ATOM   1221  C2  CHO   252      64.589 225.438  38.570  1.00  0.00           C
ATOM   1222  ROH CHO   253     151.589 188.038  38.420  1.00  0.00            
ATOM   1223  R1  CHO   253     149.939 186.838  40.370  1.00  0.00            
ATOM   1224  R2  CHO   253     150.239 187.238  43.070  1.00  0.00            
ATOM   1225  R3  CHO   253     147.589 187.888  42.920  1.00  0.00            
ATOM   1226  R4  CHO   253     147.889 186.538  45.520  1.00  0.00            
ATOM   1227  R5  CHO   253     146.439 186.038  43.920  1.00  0.00            
ATOM   1228  C1  CHO   253     144.039 186.738  46.820  1.00  0.00           C
ATOM   1229  C2  CHO   253     143.589 185.038  49.570  1.00  0.00           C
ATOM   1230  ROH CHO   254      47.189 181.288  38.670  1.00  0.00            
ATOM   1231  R1  CHO   254      46.839 182.088  35.970  1.00  0.00            
ATOM   1232  R2  CHO   254      48.839 183.288  34.470  1.00  0.00            
ATOM   1233  R3  CHO   254      48.389 181.238  32.770  1.00  0.00            
ATOM   1234  R4  CHO   254      49.939 183.188  31.220  1.00  0.00            
ATOM   1235  R5  CHO   254      47.989 182.338  30.670  1.00  0.00            
ATOM   1236  C1  CHO   254      50.139 181.238  27.670  1.00  0.00           C
ATOM   1237  C2  CHO   254      50.689 178.138  26.770  1.00  0.00           C
ATOM   1238  ROH CHO   255      36.439  63.038  41.770  1.00  0.00            
ATOM   1239  R1  CHO   255      38.689  64.738  41.520  1.00  0.00            
ATOM   1240  R2  CHO   255      39.589  65.688  39.120  1.00  0.00            
ATOM   1241  R3  CHO   255      39.339  68.088  40.320  1.00  0.00            
ATOM   1242  R4  CHO   255      41.339  68.538  38.170  1.00  0.00            
ATOM   1243  R5  CHO   255      41.589  68.988  40.320  1.00  0.00            
ATOM   1244  C1  CHO   255      42.139  72.438  38.820  1.00  0.00           C
ATOM   1245  C2  CHO   255      41.839  76.288  39.820  1.00  0.00           C
ATOM   1246  ROH CHO   256     205.239  21.738  50.620  1.00  0.00            
ATOM   1247  R1  CHO   256     204.439  23.688  48.720  1.00  0.00            
ATOM   1248  R2  CHO   256     203.689  26.238  49.420  1.00  0.00            
ATOM   1249  R3  CHO   256     205.639  26.988  47.670  1.00  0.00            
ATOM   1250  R4  CHO   256     204.039  29.388  48.020  1.00  0.00            
ATOM   1251  R5  CHO   256     204.489  28.438  46.120  1.00  0.00            
ATOM   1252  C1  CHO   256     205.989  31.888  45.520  1.00  0.00           C
ATOM   1253  C2  CHO   256     209.439  33.988  44.470  1.00  0.00           C
ATOM   1254  ROH CHO   257     110.939 133.788  33.270  1.00  0.00            
ATOM   1255  R1  CHO   257     112.889 135.788  33.670  1.00  0.00            
ATOM   1256  R2  CHO   257     114.539 135.888  35.870  1.00  0.00            
ATOM   1257  R3  CHO   257     116.489 135.988  34.020  1.00  0.00            
ATOM   1258  R4  CHO   257     117.839 136.738  36.470  1.00  0.00            
ATOM   1259  R5  CHO   257     117.839 137.838  34.620  1.00  0.00            
ATOM   1260  C1  CHO   257     121.589 137.338  35.070  1.00  0.00           C
ATOM   1261  C2  CHO   257     123.639 137.938  38.220  1.00  0.00           C
ATOM   1262  ROH CHO   258     195.089  98.338  31.220  1.00  0.00            
ATOM   1263  R1  CHO   258     194.439  96.388  33.120  1.00  0.00            
ATOM   1264  R2  CHO   258     195.839  96.088  35.520  1.00  0.00            
ATOM   1265  R3  CHO   258     193.339  96.338  36.620  1.00  0.00            
ATOM   1266  R4  CHO   258     195.039  95.338  38.820  1.00  0.00            
ATOM   1267  R5  CHO   258     193.189  94.488  38.120  1.00  0.00            
ATOM   1268  C1  CHO   258     192.289  95.188  41.770  1.00  0.00           C
ATOM   1269  C2  CHO   258     190.039  92.688  43.820  1.00  0.00           C
ATOM   1270  ROH CHO   259     200.089 124.638  29.720  1.00  0.00            
ATOM   1271  R1  CHO   259     197.639 124.938  31.120  1.00  0.00            
ATOM   1272  R2  CHO   259     197.439 124.688  33.870  1.00  0.00            
ATOM   1273  R3  CHO   259     196.389 127.138  33.720  1.00  0.00            
ATOM   1274  R4  CHO   259     194.989 125.888  35.970  1.00  0.00            
ATOM   1275  R5  CHO   259     194.039 126.838  34.270  1.00  0.00            
ATOM   1276  C1  CHO   259     192.589 128.938  37.070  1.00  0.00           C
ATOM   1277  C2  CHO   259     188.639 129.688  35.320  1.00  0.00           C
ATOM   1278  ROH CHO   260     191.739  63.638  40.470  1.00  0.00            
ATOM   1279  R1  CHO   260     191.639  62.588  37.820  1.00  0.00            
ATOM   1280  R2  CHO   260     189.389  61.238  36.820  1.00  0.00            
ATOM   1281  R3  CHO   260     189.589  63.138  34.870  1.00  0.00            
ATOM   1282  R4  CHO   260     187.289  61.438  34.070  1.00  0.00            
ATOM   1283  R5  CHO   260     189.039  61.938  32.870  1.00  0.00            
ATOM   1284  C1  CHO   260     186.239  63.338  30.620  1.00  0.00           C
ATOM   1285  C2  CHO   260     183.639  65.738  28.820  1.00  0.00           C
ATOM   1286  ROH CHO   261     219.839  47.438  36.270  1.00  0.00            
ATOM   1287  R1  CHO   261     217.389  46.288  37.170  1.00  0.00            
ATOM   1288  R2  CHO   261     217.239  44.488  39.220  1.00  0.00            
ATOM   1289  R3  CHO   261     215.439  46.238  40.220  1.00  0.00            
ATOM   1290  R4  CHO   261     214.589  43.638  41.270  1.00  0.00            
ATOM   1291  R5  CHO   261     213.339  45.088  40.170  1.00  0.00            
ATOM   1292  C1  CHO   261     211.339  44.788  43.420  1.00  0.00           C
ATOM   1293  C2  CHO   261     209.639  43.638  46.920  1.00  0.00           C
ATOM   1294  ROH CHO   262       4.039  39.238  40.070  1.00  0.00            
ATOM   1295  R1  CHO   262       2.139  39.638  42.120  1.00  0.00            
ATOM   1296  R2  CHO   262       0.539  37.638  43.120  1.00  0.00            
ATOM   1297  R3  CHO   262       1.539  38.488  45.470  1.00  0.00            
ATOM   1298  R4  CHO   262      -1.111  37.388  46.170  1.00  0.00            
ATOM   1299  R5  CHO   262      -0.311  39.388  46.670  1.00  0.00            
ATOM   1300  C1  CHO   262      -1.061  38.038  50.170  1.00  0.00           C
ATOM   1301  C2  CHO   262      -3.861  38.688  52.620  1.00  0.00           C
ATOM   1302  ROH CHO   263     136.889 163.738  45.620  1.00  0.00            
ATOM   1303  R1  CHO   263     136.689 161.238  44.370  1.00  0.00            
ATOM   1304  R2  CHO   263     136.089 160.888  41.670  1.00  0.00            
ATOM   1305  R3  CHO   263     138.389 159.438  41.720  1.00  0.00            
ATOM   1306  R4  CHO   263     137.089 158.738  39.170  1.00  0.00            
ATOM   1307  R5  CHO   263     137.739 157.338  40.720  1.00  0.00            
ATOM   1308  C1  CHO   263     139.789 156.088  37.720  1.00  0.00           C
ATOM   1309  C2  CHO   263     143.039 153.488  37.820  1.00  0.00           C
ATOM   1310  ROH CHO   264     147.039  38.988  40.170  1.00  0.00            
ATOM   1311  R1  CHO   264     144.189  39.038  40.020  1.00  0.00            
ATOM   1312  R2  CHO   264     142.839  39.288  37.670  1.00  0.00            
ATOM   1313  R3  CHO   264     141.589  36.988  38.470  1.00  0.00            
ATOM   1314  R4  CHO   264     139.439  38.888  38.020  1.00  0.00            
ATOM   1315  R5  CHO   264     139.789  37.788  39.820  1.00  0.00            
ATOM   1316  C1  CHO   264     136.289  36.538  39.020  1.00  0.00           C
ATOM   1317  C2  CHO   264     132.789  35.488  41.120  1.00  0.00           C
ATOM   1318  ROH CHO   265     181.339  22.888  33.420  1.00  0.00            
ATOM   1319  R1  CHO   265     183.989  22.388  34.370  1.00  0.00            
ATOM   1320  R2  CHO   265     185.739  20.738  33.020  1.00  0.00            
ATOM   1321  R3  CHO   265     187.339  22.888  33.170  1.00  0.00            
ATOM   1322  R4  CHO   265     189.189  20.588  33.470  1.00  0.00            
ATOM   1323  R5  CHO   265     188.989  22.338  34.820  1.00  0.00            
ATOM   1324  C1  CHO   265     192.689  22.588  33.820  1.00  0.00           C
ATOM   1325  C2  CHO   265     195.989  23.288  35.670  1.00  0.00           C
ATOM   1326  ROH CHO   266     199.239  55.788  42.320  1.00  0.00            
ATOM   1327  R1  CHO   266     198.889  52.988  42.320  1.00  0.00            
ATOM   1328  R2  CHO   266     200.839  51.188  41.570  1.00  0.00            
ATOM   1329  R3  CHO   266     200.389  50.088  44.020  1.00  0.00            
ATOM   1330  R4  CHO   266     200.539  47.838  42.170  1.00  0.00            
ATOM   1331  R5  CHO   266     198.889  48.288  43.520  1.00  0.00            
ATOM   1332  C1  CHO   266     199.889  44.838  44.820  1.00  0.00           C
ATOM   1333  C2  CHO   266     199.539  42.988  41.370  1.00  0.00           C
ATOM   1334  ROH CHO   267     150.739 103.188  51.970  1.00  0.00            
ATOM   1335  R1  CHO   267     151.589 102.888  49.320  1.00  0.00            
ATOM   1336  R2  CHO   267     150.289 101.238  47.520  1.00  0.00            
ATOM   1337  R3  CHO   267     150.189 103.488  45.970  1.00  0.00            
ATOM   1338  R4  CHO   267     149.839 101.288  44.070  1.00  0.00            
ATOM   1339  R5  CHO   267     151.339 102.888  43.970  1.00  0.00            
ATOM   1340  C1  CHO   267     149.539 103.438  40.670  1.00  0.00           C
ATOM   1341  C2  CHO   267     145.939 103.688  37.970  1.00  0.00           C
ATOM   1342  ROH CHO   268     190.889 204.038  24.620  1.00  0.00            
ATOM   1343  R1  CHO   268     190.939 205.638  26.920  1.00  0.00            
ATOM   1344  R2  CHO   268     191.389 204.638  29.470  1.00  0.00            
ATOM   1345  R3  CHO   268     193.389 206.488  29.520  1.00  0.00            
ATOM   1346  R4  CHO   268     192.939 205.788  32.320  1.00  0.00            
ATOM   1347  R5  CHO   268     192.939 207.788  31.470  1.00  0.00            
ATOM   1348  C1  CHO   268     195.739 208.188  34.070  1.00  0.00           C
ATOM   1349  C2  CHO   268     198.989 208.888  35.920  1.00  0.00           C
ATOM   1350  ROH CHO   269     183.239 207.388  33.070  1.00  0.00            
ATOM   1351  R1  CHO   269     180.989 206.938  31.470  1.00  0.00            
ATOM   1352  R2  CHO   269     181.139 206.538  28.720  1.00  0.00            
ATOM   1353  R3  CHO   269     179.739 204.288  29.320  1.00  0.00            
ATOM   1354  R4  CHO   269     178.289 205.538  27.070  1.00  0.00            
ATOM   1355  R5  CHO   269     177.439 204.988  29.020  1.00  0.00            
ATOM   1356  C1  CHO   269     175.239 202.888  26.670  1.00  0.00           C
ATOM   1357  C2  CHO   269     171.239 202.688  25.320  1.00  0.00           C
ATOM   1358  ROH CHO   270     209.789   1.738  38.670  1.00  0.00            
ATOM   1359  R1  CHO   270     211.839   1.788  40.670  1.00  0.00            
ATOM   1360  R2  CHO   270     213.139   4.138  41.370  1.00  0.00            
ATOM   1361  R3  CHO   270     212.339   3.438  43.870  1.00  0.00            
ATOM   1362  R4  CHO   270     215.139   4.138  44.170  1.00  0.00            
ATOM   1363  R5  CHO   270     214.189   2.288  44.820  1.00  0.00            
ATOM   1364  C1  CHO   270     215.589   3.538  48.170  1.00  0.00           C
ATOM   1365  C2  CHO   270     217.789   2.738  52.270  1.00  0.00           C
ATOM   1366  ROH CHO   271      91.289  62.688  35.920  1.00  0.00            
ATOM   1367  R1  CHO   271      89.189  60.738  35.970  1.00  0.00            
ATOM   1368  R2  CHO   271      88.989  58.838  37.920  1.00  0.00            
ATOM   1369  R3  CHO   271      86.489  59.888  38.220  1.00  0.00            
ATOM   1370  R4  CHO   271      86.289  57.188  39.370  1.00  0.00            
ATOM   1371  R5  CHO   271      85.039  57.988  37.820  1.00  0.00            
ATOM   1372  C1  CHO   271      82.389  57.188  40.470  1.00  0.00           C
ATOM   1373  C2  CHO   271      80.739  54.588  39.720  1.00  0.00           C
ATOM   1374  ROH CHO   272     144.489 167.988  29.570  1.00  0.00            
ATOM   1375  R1  CHO   272     142.439 168.788  31.370  1.00  0.00            
ATOM   1376  R2  CHO   272     142.339 171.388  32.370  1.00  0.00            
ATOM   1377  R3  CHO   272     139.789 171.338  31.370  1.00  0.00            
ATOM   1378  R4  CHO   272     139.689 173.288  33.520  1.00  0.00            
ATOM   1379  R5  CHO   272     138.389 171.538  33.270  1.00  0.00            
ATOM   1380  C1  CHO   272     135.789 174.288  33.220  1.00  0.00           C
ATOM   1381  C2  CHO   272     132.039 176.088  35.420  1.00  0.00           C
ATOM   1382  ROH CHO   273      11.239  80.988  37.570  1.00  0.00            
ATOM   1383  R1  CHO   273      14.039  80.938  38.120  1.00  0.00            
ATOM   1384  R2  CHO   273      15.939  80.488  36.120  1.00  0.00            
ATOM   1385  R3  CHO   273      16.989  82.788  37.120  1.00  0.00            
ATOM   1386  R4  CHO   273      18.989  81.838  35.220  1.00  0.00            
ATOM   1387  R5  CHO   273      19.339  82.338  37.270  1.00  0.00            
ATOM   1388  C1  CHO   273      21.739  84.738  35.570  1.00  0.00           C
ATOM   1389  C2  CHO   273      25.539  84.838  32.170  1.00  0.00           C
ATOM   1390  ROH CHO   274      76.989 151.488  43.420  1.00  0.00            
ATOM   1391  R1  CHO   274      77.389 149.188  41.820  1.00  0.00            
ATOM   1392  R2  CHO   274      79.139 147.138  42.570  1.00  0.00            
ATOM   1393  R3  CHO   274      76.939 145.588  42.220  1.00  0.00            
ATOM   1394  R4  CHO   274      79.189 143.938  41.220  1.00  0.00            
ATOM   1395  R5  CHO   274      77.389 144.438  40.120  1.00  0.00            
ATOM   1396  C1  CHO   274      77.139 140.638  40.120  1.00  0.00           C
ATOM   1397  C2  CHO   274      78.739 136.638  38.070  1.00  0.00           C
ATOM   1398  ROH CHO   275     173.639 110.288  52.670  1.00  0.00            
ATOM   1399  R1  CHO   275     171.139 109.638  51.570  1.00  0.00            
ATOM   1400  R2  CHO   275     169.739 111.288  49.870  1.00  0.00            
ATOM   1401  R3  CHO   275     169.739 109.088  48.270  1.00  0.00            
ATOM   1402  R4  CHO   275     167.389 110.638  47.420  1.00  0.00            
ATOM   1403  R5  CHO   275     167.389 108.588  48.020  1.00  0.00            
ATOM   1404  C1  CHO   275     165.989 108.238  44.520  1.00  0.00           C
ATOM   1405  C2  CHO   275     163.639 110.588  42.370  1.00  0.00           C
ATOM   1406  ROH CHO   276     187.889 133.438  40.020  1.00  0.00            
ATOM   1407  R1  CHO   276     189.889 134.788  38.570  1.00  0.00            
ATOM   1408  R2  CHO   276     190.439 134.288  35.920  1.00  0.00            
ATOM   1409  R3  CHO   276     190.039 136.938  35.670  1.00  0.00            
ATOM   1410  R4  CHO   276     192.189 136.338  33.770  1.00  0.00            
ATOM   1411  R5  CHO   276     192.239 137.838  35.320  1.00  0.00            
ATOM   1412  C1  CHO   276     192.839 140.038  32.270  1.00  0.00           C
ATOM   1413  C2  CHO   276     194.839 143.488  31.770  1.00  0.00           C
ATOM   1414  ROH CHO   277       2.389 110.488  25.920  1.00  0.00            
ATOM   1415  R1  CHO   277       3.139 112.338  27.920  1.00  0.00            
ATOM   1416  R2  CHO   277       4.389 111.588  30.270  1.00  0.00            
ATOM   1417  R3  CHO   277       6.289 113.388  29.470  1.00  0.00            
ATOM   1418  R4  CHO   277       6.089 113.688  32.420  1.00  0.00            
ATOM   1419  R5  CHO   277       5.889 115.288  30.920  1.00  0.00            
ATOM   1420  C1  CHO   277       8.839 116.638  32.920  1.00  0.00           C
ATOM   1421  C2  CHO   277      12.039 118.338  33.370  1.00  0.00           C
ATOM   1422  ROH CHO   278      37.039 143.738  37.870  1.00  0.00            
ATOM   1423  R1  CHO   278      37.139 146.338  36.820  1.00  0.00            
ATOM   1424  R2  CHO   278      38.839 147.038  34.720  1.00  0.00            
ATOM   1425  R3  CHO   278      36.539 147.938  33.570  1.00  0.00            
ATOM   1426  R4  CHO   278      38.689 149.288  32.120  1.00  0.00            
ATOM   1427  R5  CHO   278      36.989 150.238  33.120  1.00  0.00            
ATOM   1428  C1  CHO   278      36.489 151.438  29.520  1.00  0.00           C
ATOM   1429  C2  CHO   278      39.889 154.488  28.020  1.00  0.00           C
ATOM   1430  ROH CHO   279      83.939 173.688  23.720  1.00  0.00            
ATOM   1431  R1  CHO   279      82.189 174.238  25.920  1.00  0.00            
ATOM   1432  R2  CHO   279      83.039 175.538  28.220  1.00  0.00            
ATOM   1433  R3  CHO   279      80.989 177.188  27.670  1.00  0.00            
ATOM   1434  R4  CHO   279      81.489 177.538  30.570  1.00  0.00            
ATOM   1435  R5  CHO   279      79.589 177.038  29.620  1.00  0.00            
ATOM   1436  C1  CHO   279      78.639 180.288  31.370  1.00  0.00           C
ATOM   1437  C2  CHO   279      78.589 183.338  34.020  1.00  0.00           C
ATOM   1438  ROH CHO   280     175.039 130.188  47.570  1.00  0.00            
ATOM   1439  R1  CHO   280     176.539 128.188  46.270  1.00  0.00            
ATOM   1440  R2  CHO   280     175.889 125.488  46.420  1.00  0.00            
ATOM   1441  R3  CHO   280     175.889 125.638  43.720  1.00  0.00            
ATOM   1442  R4  CHO   280     176.539 122.838  44.320  1.00  0.00            
ATOM   1443  R5  CHO   280     177.689 124.188  43.070  1.00  0.00            
ATOM   1444  C1  CHO   280     176.889 121.438  40.570  1.00  0.00           C
ATOM   1445  C2  CHO   280     179.789 118.838  42.520  1.00  0.00           C
ATOM   1446  ROH CHO   281     139.439 138.688  42.620  1.00  0.00            
ATOM   1447  R1  CHO   281     140.089 140.538  40.570  1.00  0.00            
ATOM   1448  R2  CHO   281     138.289 141.238  38.570  1.00  0.00            
ATOM   1449  R3  CHO   281     138.889 143.738  39.370  1.00  0.00            
ATOM   1450  R4  CHO   281     136.989 144.088  37.170  1.00  0.00            
ATOM   1451  R5  CHO   281     138.989 144.988  37.370  1.00  0.00            
ATOM   1452  C1  CHO   281     136.789 148.138  37.070  1.00  0.00           C
ATOM   1453  C2  CHO   281     137.139 151.688  38.670  1.00  0.00           C
ATOM   1454  ROH CHO   282      16.939  92.788  42.420  1.00  0.00            
ATOM   1455  R1  CHO   282      14.289  92.738  41.470  1.00  0.00            
ATOM   1456  R2  CHO   282      13.239  90.588  40.020  1.00  0.00            
ATOM   1457  R3  CHO   282      11.339  90.638  41.970  1.00  0.00            
ATOM   1458  R4  CHO   282      10.189  89.038  39.820  1.00  0.00            
ATOM   1459  R5  CHO   282       9.289  90.788  40.720  1.00  0.00            
ATOM   1460  C1  CHO   282       6.589  88.188  41.520  1.00  0.00           C
ATOM   1461  C2  CHO   282       5.689  86.638  38.670  1.00  0.00           C
ATOM   1462  ROH CHO   283      10.339 135.138  42.270  1.00  0.00            
ATOM   1463  R1  CHO   283      10.289 134.288  39.620  1.00  0.00            
ATOM   1464  R2  CHO   283      10.789 135.988  37.470  1.00  0.00            
ATOM   1465  R3  CHO   283      12.689 134.088  36.870  1.00  0.00            
ATOM   1466  R4  CHO   283      12.989 136.188  34.820  1.00  0.00            
ATOM   1467  R5  CHO   283      12.689 134.088  34.470  1.00  0.00            
ATOM   1468  C1  CHO   283      16.039 134.588  32.670  1.00  0.00           C
ATOM   1469  C2  CHO   283      15.989 136.288  28.820  1.00  0.00           C
ATOM   1470  ROH CHO   284     163.439 213.038  34.570  1.00  0.00            
ATOM   1471  R1  CHO   284     161.689 214.888  35.770  1.00  0.00            
ATOM   1472  R2  CHO   284     162.139 215.988  38.270  1.00  0.00            
ATOM   1473  R3  CHO   284     161.839 218.338  36.970  1.00  0.00            
ATOM   1474  R4  CHO   284     161.089 218.938  39.720  1.00  0.00            
ATOM   1475  R5  CHO   284     159.889 219.338  37.920  1.00  0.00            
ATOM   1476  C1  CHO   284     160.239 222.888  39.270  1.00  0.00           C
ATOM   1477  C2  CHO   284     157.039 224.388  40.170  1.00  0.00           C
ATOM   1478  ROH CHO   285     223.939 157.388  33.670  1.00  0.00            
ATOM   1479  R1  CHO   285     221.639 156.588  32.220  1.00  0.00            
ATOM   1480  R2  CHO   285     220.339 154.188  32.720  1.00  0.00            
ATOM   1481  R3  CHO   285     218.189 155.788  33.020  1.00  0.00            
ATOM   1482  R4  CHO   285     217.039 153.088  32.870  1.00  0.00            
ATOM   1483  R5  CHO   285     216.489 154.788  31.670  1.00  0.00            
ATOM   1484  C1  CHO   285     213.139 153.938  33.220  1.00  0.00           C
ATOM   1485  C2  CHO   285     210.639 151.038  32.270  1.00  0.00           C
ATOM   1486  ROH CHO   286      87.089 106.088  28.370  1.00  0.00            
ATOM   1487  R1  CHO   286      89.139 104.588  29.620  1.00  0.00            
ATOM   1488  R2  CHO   286      89.239 104.238  32.370  1.00  0.00            
ATOM   1489  R3  CHO   286      89.389 101.588  31.670  1.00  0.00            
ATOM   1490  R4  CHO   286      90.639 101.738  34.320  1.00  0.00            
ATOM   1491  R5  CHO   286      91.489 100.888  32.520  1.00  0.00            
ATOM   1492  C1  CHO   286      91.589  97.838  34.820  1.00  0.00           C
ATOM   1493  C2  CHO   286      90.239  95.688  37.070  1.00  0.00           C
ATOM   1494  ROH CHO   287      59.989  54.288  39.620  1.00  0.00            
ATOM   1495  R1  CHO   287      62.189  55.288  41.070  1.00  0.00            
ATOM   1496  R2  CHO   287      63.089  54.138  43.420  1.00  0.00            
ATOM   1497  R3  CHO   287      65.439  54.088  42.120  1.00  0.00            
ATOM   1498  R4  CHO   287      66.139  53.838  44.920  1.00  0.00            
ATOM   1499  R5  CHO   287      66.939  55.288  43.520  1.00  0.00            
ATOM   1500  C1  CHO   287      70.189  53.588  44.570  1.00  0.00           C
ATOM   1501  C2  CHO   287      72.839  54.188  46.720  1.00  0.00           C
ATOM   1502  ROH CHO   288     132.589  -0.162  28.370  1.00  0.00            
ATOM   1503  R1  CHO   288     131.539   1.188  30.620  1.00  0.00            
ATOM   1504  R2  CHO   288     132.989   1.488  32.970  1.00  0.00            
ATOM   1505  R3  CHO   288     132.439   4.138  32.570  1.00  0.00            
ATOM   1506  R4  CHO   288     132.839   3.838  35.470  1.00  0.00            
ATOM   1507  R5  CHO   288     131.089   4.738  34.470  1.00  0.00            
ATOM   1508  C1  CHO   288     132.239   7.688  36.620  1.00  0.00           C
ATOM   1509  C2  CHO   288     132.939  10.588  37.270  1.00  0.00           C
ATOM   1510  ROH CHO   289     184.839  75.838  39.720  1.00  0.00            
ATOM   1511  R1  CHO   289     184.489  75.638  42.520  1.00  0.00            
ATOM   1512  R2  CHO   289     185.639  73.638  44.020  1.00  0.00            
ATOM   1513  R3  CHO   289     186.639  75.738  45.420  1.00  0.00            
ATOM   1514  R4  CHO   289     187.639  73.338  46.820  1.00  0.00            
ATOM   1515  R5  CHO   289     186.539  74.988  47.720  1.00  0.00            
ATOM   1516  C1  CHO   289     189.739  75.138  49.770  1.00  0.00           C
ATOM   1517  C2  CHO   289     191.189  73.388  52.720  1.00  0.00           C
ATOM   1518  ROH CHO   290      83.339 186.438  53.870  1.00  0.00            
ATOM   1519  R1  CHO   290      81.439 185.638  51.970  1.00  0.00            
ATOM   1520  R2  CHO   290      78.889 186.688  51.870  1.00  0.00            
ATOM   1521  R3  CHO   290      79.539 187.238  49.270  1.00  0.00            
ATOM   1522  R4  CHO   290      76.639 187.488  49.370  1.00  0.00            
ATOM   1523  R5  CHO   290      77.739 186.238  48.020  1.00  0.00            
ATOM   1524  C1  CHO   290      75.939 188.438  45.470  1.00  0.00           C
ATOM   1525  C2  CHO   290      72.639 188.588  44.420  1.00  0.00           C
ATOM   1526  ROH CHO   291       5.939  54.538  53.420  1.00  0.00            
ATOM   1527  R1  CHO   291       5.989  53.538  50.720  1.00  0.00            
ATOM   1528  R2  CHO   291       8.339  53.238  49.320  1.00  0.00            
ATOM   1529  R3  CHO   291       7.389  50.688  48.970  1.00  0.00            
ATOM   1530  R4  CHO   291       9.739  50.888  47.220  1.00  0.00            
ATOM   1531  R5  CHO   291       7.739  50.238  46.670  1.00  0.00            
ATOM   1532  C1  CHO   291       9.689  47.138  45.670  1.00  0.00           C
ATOM   1533  C2  CHO   291      12.589  47.938  43.670  1.00  0.00           C
ATOM   1534  ROH CHO   292     162.489 101.288  40.470  1.00  0.00            
ATOM   1535  R1  CHO   292     162.389  98.538  39.720  1.00  0.00            
ATOM   1536  R2  CHO   292     161.189  97.688  37.370  1.00  0.00            
ATOM   1537  R3  CHO   292     163.589  96.488  36.970  1.00  0.00            
ATOM   1538  R4  CHO   292     161.839  95.288  34.970  1.00  0.00            
ATOM   1539  R5  CHO   292     163.089  94.238  36.420  1.00  0.00            
ATOM   1540  C1  CHO   292     164.439  92.738  33.220  1.00  0.00           C
ATOM   1541  C2  CHO   292     166.439  93.188  29.920  1.00  0.00           C
ATOM   1542  ROH CHO   293     182.989  54.238  46.220  1.00  0.00            
ATOM   1543  R1  CHO   293     183.189  52.738  43.820  1.00  0.00            
ATOM   1544  R2  CHO   293     183.689  50.038  43.770  1.00  0.00            
ATOM   1545  R3  CHO   293     181.439  49.988  42.270  1.00  0.00            
ATOM   1546  R4  CHO   293     183.439  48.438  40.720  1.00  0.00            
ATOM   1547  R5  CHO   293     182.289  50.138  40.020  1.00  0.00            
ATOM   1548  C1  CHO   293     181.189  47.438  37.520  1.00  0.00           C
ATOM   1549  C2  CHO   293     180.639  45.038  34.020  1.00  0.00           C
ATOM   1550  ROH CHO   294      71.039 149.038  47.820  1.00  0.00            
ATOM   1551  R1  CHO   294      73.589 147.938  48.320  1.00  0.00            
ATOM   1552  R2  CHO   294      75.489 147.588  46.320  1.00  0.00            
ATOM   1553  R3  CHO   294      77.089 149.038  47.970  1.00  0.00            
ATOM   1554  R4  CHO   294      78.739 146.788  47.120  1.00  0.00            
ATOM   1555  R5  CHO   294      78.339 147.388  49.170  1.00  0.00            
ATOM   1556  C1  CHO   294      82.139 147.638  49.220  1.00  0.00           C
ATOM   1557  C2  CHO   294      85.789 147.288  47.320  1.00  0.00           C
ATOM   1558  ROH CHO   295      26.289  45.238  40.220  1.00  0.00            
ATOM   1559  R1  CHO   295      24.539  43.538  41.670  1.00  0.00            
ATOM   1560  R2  CHO   295      23.039  44.388  43.820  1.00  0.00            
ATOM   1561  R3  CHO   295      20.939  43.388  42.370  1.00  0.00            
ATOM   1562  R4  CHO   295      19.889  43.638  45.070  1.00  0.00            
ATOM   1563  R5  CHO   295      19.889  41.838  43.820  1.00  0.00            
ATOM   1564  C1  CHO   295      16.139  42.288  44.470  1.00  0.00           C
ATOM   1565  C2  CHO   295      12.689  43.288  42.820  1.00  0.00           C
ATOM   1566  ROH CHO   296     182.389 142.038  40.870  1.00  0.00            
ATOM   1567  R1  CHO   296     182.189 139.438  41.970  1.00  0.00            
ATOM   1568  R2  CHO   296     181.339 137.238  40.520  1.00  0.00            
ATOM   1569  R3  CHO   296     183.689 136.188  41.370  1.00  0.00            
ATOM   1570  R4  CHO   296     181.889 133.888  41.020  1.00  0.00            
ATOM   1571  R5  CHO   296     183.039 134.388  42.820  1.00  0.00            
ATOM   1572  C1  CHO   296     184.439 130.888  42.120  1.00  0.00           C
ATOM   1573  C2  CHO   296     181.339 128.688  40.570  1.00  0.00           C
ATOM   1574  ROH CHO   297      83.889  33.288  30.220  1.00  0.00            
ATOM   1575  R1  CHO   297      86.289  34.688  30.770  1.00  0.00            
ATOM   1576  R2  CHO   297      86.389  37.438  31.070  1.00  0.00            
ATOM   1577  R3  CHO   297      87.539  36.838  33.420  1.00  0.00            
ATOM   1578  R4  CHO   297      88.539  39.488  32.770  1.00  0.00            
ATOM   1579  R5  CHO   297      89.739  37.738  33.270  1.00  0.00            
ATOM   1580  C1  CHO   297      90.939  40.138  36.020  1.00  0.00           C
ATOM   1581  C2  CHO   297      95.139  40.438  35.920  1.00  0.00           C
ATOM   1582  ROH CHO   298     195.039 186.038  41.470  1.00  0.00            
ATOM   1583  R1  CHO   298     193.389 183.738  41.170  1.00  0.00            
ATOM   1584  R2  CHO   298     191.439 183.088  43.020  1.00  0.00            
ATOM   1585  R3  CHO   298     189.839 183.088  40.870  1.00  0.00            
ATOM   1586  R4  CHO   298     188.889 180.838  42.470  1.00  0.00            
ATOM   1587  R5  CHO   298     189.439 180.788  40.370  1.00  0.00            
ATOM   1588  C1  CHO   298     185.839 179.588  40.120  1.00  0.00           C
ATOM   1589  C2  CHO   298     184.239 177.038  39.070  1.00  0.00           C
ATOM   1590  ROH CHO   299      66.839 158.688  40.070  1.00  0.00            
ATOM   1591  R1  CHO   299      64.489 158.338  38.520  1.00  0.00            
ATOM   1592  R2  CHO   299      62.039 157.738  39.620  1.00  0.00            
ATOM   1593  R3  CHO   299      61.239 159.938  38.270  1.00  0.00            
ATOM   1594  R4  CHO   299      58.839 158.238  38.470  1.00  0.00            
ATOM   1595  R5  CHO   299      59.689 159.088  36.620  1.00  0.00            
ATOM   1596  C1  CHO   299      56.189 160.638  36.520  1.00  0.00           C
ATOM   1597  C2  CHO   299      52.339 160.938  37.320  1.00  0.00           C
ATOM   1598  ROH CHO   300      80.889 175.038  39.320  1.00  0.00            
ATOM   1599  R1  CHO   300      79.189 172.788  39.620  1.00  0.00            
ATOM   1600  R2  CHO   300      78.639 171.588  42.070  1.00  0.00            
ATOM   1601  R3  CHO   300      76.089 172.038  41.320  1.00  0.00            
ATOM   1602  R4  CHO   300      75.939 169.738  43.070  1.00  0.00            
ATOM   1603  R5  CHO   300      75.139 169.888  41.070  1.00  0.00            
ATOM   1604  C1  CHO   300      71.939 169.088  43.020  1.00  0.00           C
ATOM   1605  C2  CHO   300      70.339 166.888  39.970  1.00  0.00           C
ATOM   1606  ROH CHO   301       6.289  58.538  50.220  1.00  0.00            
ATOM   1607  R1  CHO   301       7.539  60.988  50.920  1.00  0.00            
ATOM   1608  R2  CHO   301       8.039  62.988  49.070  1.00  0.00            
ATOM   1609  R3  CHO   301       6.739  64.488  50.920  1.00  0.00            
ATOM   1610  R4  CHO   301       7.539  66.388  48.820  1.00  0.00            
ATOM   1611  R5  CHO   301       7.939  66.588  50.920  1.00  0.00            
ATOM   1612  C1  CHO   301       6.039  69.788  50.370  1.00  0.00           C
ATOM   1613  C2  CHO   301       4.039  73.088  49.620  1.00  0.00           C
ATOM   1614  ROH CHO   302     195.439 109.088  32.920  1.00  0.00            
ATOM   1615  R1  CHO   302     196.689 110.788  34.820  1.00  0.00            
ATOM   1616  R2  CHO   302     195.439 111.838  37.020  1.00  0.00            
ATOM   1617  R3  CHO   302     197.489 110.688  38.370  1.00  0.00            
ATOM   1618  R4  CHO   302     196.739 112.988  40.020  1.00  0.00            
ATOM   1619  R5  CHO   302     198.739 112.538  39.270  1.00  0.00            
ATOM   1620  C1  CHO   302     199.439 112.588  42.970  1.00  0.00           C
ATOM   1621  C2  CHO   302     200.689 116.138  44.470  1.00  0.00           C
ATOM   1622  ROH CHO   303     168.539 213.838  34.220  1.00  0.00            
ATOM   1623  R1  CHO   303     169.039 211.138  34.820  1.00  0.00            
ATOM   1624  R2  CHO   303     167.089 209.388  35.620  1.00  0.00            
ATOM   1625  R3  CHO   303     168.039 207.888  33.570  1.00  0.00            
ATOM   1626  R4  CHO   303     166.839 205.938  35.420  1.00  0.00            
ATOM   1627  R5  CHO   303     168.889 205.888  34.620  1.00  0.00            
ATOM   1628  C1  CHO   303     167.639 202.538  33.370  1.00  0.00           C
ATOM   1629  C2  CHO   303     168.039 199.238  36.320  1.00  0.00           C
ATOM   1630  ROH CHO   304     154.639 201.738  29.320  1.00  0.00            
ATOM   1631  R1  CHO   304     156.789 203.538  29.620  1.00  0.00            
ATOM   1632  R2  CHO   304     158.239 204.488  27.470  1.00  0.00            
ATOM   1633  R3  CHO   304     157.589 206.938  28.470  1.00  0.00            
ATOM   1634  R4  CHO   304     160.489 207.038  28.120  1.00  0.00            
ATOM   1635  R5  CHO   304     159.389 207.488  29.970  1.00  0.00            
ATOM   1636  C1  CHO   304     161.189 210.788  29.470  1.00  0.00           C
ATOM   1637  C2  CHO   304     164.289 210.088  29.470  1.00  0.00           C
ATOM   1638  ROH CHO   305      78.039  28.838  40.620  1.00  0.00            
ATOM   1639  R1  CHO   305      76.439  28.938  42.920  1.00  0.00            
ATOM   1640  R2  CHO   305      73.689  29.288  42.820  1.00  0.00            
ATOM   1641  R3  CHO   305      73.639  27.038  44.320  1.00  0.00            
ATOM   1642  R4  CHO   305      71.439  28.638  45.370  1.00  0.00            
ATOM   1643  R5  CHO   305      73.089  27.788  46.520  1.00  0.00            
ATOM   1644  C1  CHO   305      70.139  26.138  48.270  1.00  0.00           C
ATOM   1645  C2  CHO   305      67.839  23.088  47.920  1.00  0.00           C
ATOM   1646  ROH CHO   306     110.489 109.788  53.920  1.00  0.00            
ATOM   1647  R1  CHO   306     110.089 107.538  52.320  1.00  0.00            
ATOM   1648  R2  CHO   306     108.439 107.588  50.120  1.00  0.00            
ATOM   1649  R3  CHO   306     110.639 106.638  48.820  1.00  0.00            
ATOM   1650  R4  CHO   306     108.489 106.488  46.820  1.00  0.00            
ATOM   1651  R5  CHO   306     109.839 104.838  47.420  1.00  0.00            
ATOM   1652  C1  CHO   306     110.639 104.988  43.720  1.00  0.00           C
ATOM   1653  C2  CHO   306     108.239 103.088  42.120  1.00  0.00           C
ATOM   1654  ROH CHO   307      80.389  65.038  43.320  1.00  0.00            
ATOM   1655  R1  CHO   307      77.939  65.038  41.970  1.00  0.00            
ATOM   1656  R2  CHO   307      76.439  67.338  41.570  1.00  0.00            
ATOM   1657  R3  CHO   307      76.589  66.588  38.970  1.00  0.00            
ATOM   1658  R4  CHO   307      74.089  68.138  39.170  1.00  0.00            
ATOM   1659  R5  CHO   307      74.289  66.138  38.370  1.00  0.00            
ATOM   1660  C1  CHO   307      72.839  67.888  35.320  1.00  0.00           C
ATOM   1661  C2  CHO   307      71.089  64.688  34.220  1.00  0.00           C
ATOM   1662  ROH CHO   308     160.739 112.688  50.470  1.00  0.00            
ATOM   1663  R1  CHO   308     162.739 114.538  49.620  1.00  0.00            
ATOM   1664  R2  CHO   308     164.889 115.238  51.220  1.00  0.00            
ATOM   1665  R3  CHO   308     166.339 114.488  49.020  1.00  0.00            
ATOM   1666  R4  CHO   308     167.789 116.738  50.170  1.00  0.00            
ATOM   1667  R5  CHO   308     167.089 116.588  48.120  1.00  0.00            
ATOM   1668  C1  CHO   308     170.839 116.938  47.470  1.00  0.00           C
ATOM   1669  C2  CHO   308     172.489 119.988  48.870  1.00  0.00           C
ATOM   1670  ROH CHO   309     110.939  60.938  48.670  1.00  0.00            
ATOM   1671  R1  CHO   309     111.239  62.238  46.170  1.00  0.00            
ATOM   1672  R2  CHO   309     113.739  62.838  45.170  1.00  0.00            
ATOM   1673  R3  CHO   309     112.839  61.488  42.970  1.00  0.00            
ATOM   1674  R4  CHO   309     114.489  63.638  41.870  1.00  0.00            
ATOM   1675  R5  CHO   309     112.389  63.188  41.370  1.00  0.00            
ATOM   1676  C1  CHO   309     114.039  62.838  37.920  1.00  0.00           C
ATOM   1677  C2  CHO   309     117.089  62.638  36.370  1.00  0.00           C
ATOM   1678  ROH CHO   310     145.589 139.188  43.120  1.00  0.00            
ATOM   1679  R1  CHO   310     144.289 136.788  43.920  1.00  0.00            
ATOM   1680  R2  CHO   310     143.439 134.888  42.120  1.00  0.00            
ATOM   1681  R3  CHO   310     144.939 133.238  43.620  1.00  0.00            
ATOM   1682  R4  CHO   310     143.739 131.488  41.570  1.00  0.00            
ATOM   1683  R5  CHO   310     143.639 131.188  43.720  1.00  0.00            
ATOM   1684  C1  CHO   310     145.339 127.938  42.670  1.00  0.00           C
ATOM   1685  C2  CHO   310     147.739 124.538  42.070  1.00  0.00           C
ATOM   1686  ROH CHO   311      99.189 181.888  31.470  1.00  0.00            
ATOM   1687  R1  CHO   311      99.739 183.688  33.620  1.00  0.00            
ATOM   1688  R2  CHO   311     101.439 185.838  33.370  1.00  0.00            
ATOM   1689  R3  CHO   311      99.289 187.238  34.270  1.00  0.00            
ATOM   1690  R4  CHO   311     101.589 188.788  35.120  1.00  0.00            
ATOM   1691  R5  CHO   311      99.989 188.088  36.370  1.00  0.00            
ATOM   1692  C1  CHO   311      99.689 191.838  36.970  1.00  0.00           C
ATOM   1693  C2  CHO   311      97.189 192.088  39.320  1.00  0.00           C
ATOM   1694  ROH CHO   312     148.289   2.438  31.970  1.00  0.00            
ATOM   1695  R1  CHO   312     145.689   3.438  31.420  1.00  0.00            
ATOM   1696  R2  CHO   312     143.939   4.238  33.420  1.00  0.00            
ATOM   1697  R3  CHO   312     143.839   6.538  31.970  1.00  0.00            
ATOM   1698  R4  CHO   312     141.639   6.788  33.920  1.00  0.00            
ATOM   1699  R5  CHO   312     141.539   6.988  31.720  1.00  0.00            
ATOM   1700  C1  CHO   312     140.239  10.438  32.870  1.00  0.00           C
ATOM   1701  C2  CHO   312     137.639  14.338  33.670  1.00  0.00           C
ATOM   1702  ROH CHO   313      53.039  10.088  51.770  1.00  0.00            
ATOM   1703  R1  CHO   313      52.889  11.438  49.270  1.00  0.00            
ATOM   1704  R2  CHO   313      54.439  10.638  47.070  1.00  0.00            
ATOM   1705  R3  CHO   313      51.989  10.538  45.820  1.00  0.00            
ATOM   1706  R4  CHO   313      53.889  11.288  43.720  1.00  0.00            
ATOM   1707  R5  CHO   313      52.039  12.338  44.270  1.00  0.00            
ATOM   1708  C1  CHO   313      51.339  11.538  40.570  1.00  0.00           C
ATOM   1709  C2  CHO   313      49.239  11.588  37.070  1.00  0.00           C
ATOM   1710  ROH CHO   314     180.589  77.238  29.270  1.00  0.00            
ATOM   1711  R1  CHO   314     180.989  75.938  31.770  1.00  0.00            
ATOM   1712  R2  CHO   314     179.039  74.388  32.970  1.00  0.00            
ATOM   1713  R3  CHO   314     181.039  72.538  32.970  1.00  0.00            
ATOM   1714  R4  CHO   314     179.239  71.738  35.170  1.00  0.00            
ATOM   1715  R5  CHO   314     181.389  72.088  35.320  1.00  0.00            
ATOM   1716  C1  CHO   314     181.239  68.488  36.520  1.00  0.00           C
ATOM   1717  C2  CHO   314     181.389  65.788  38.520  1.00  0.00           C
ATOM   1718  ROH CHO   315     137.339  67.238  38.670  1.00  0.00            
ATOM   1719  R1  CHO   315     139.689  68.438  39.670  1.00  0.00            
ATOM   1720  R2  CHO   315     141.689  66.988  40.920  1.00  0.00            
ATOM   1721  R3  CHO   315     143.239  68.238  39.070  1.00  0.00            
ATOM   1722  R4  CHO   315     145.089  67.488  41.270  1.00  0.00            
ATOM   1723  R5  CHO   315     144.839  69.488  40.420  1.00  0.00            
ATOM   1724  C1  CHO   315     148.539  68.988  39.770  1.00  0.00           C
ATOM   1725  C2  CHO   315     150.789  66.988  38.370  1.00  0.00           C
ATOM   1726  ROH CHO   316     173.989  97.838  45.620  1.00  0.00            
ATOM   1727  R1  CHO   316     176.339  97.088  44.270  1.00  0.00            
ATOM   1728  R2  CHO   316     178.339  95.538  45.470  1.00  0.00            
ATOM   1729  R3  CHO   316     177.939  93.938  43.270  1.00  0.00            
ATOM   1730  R4  CHO   316     180.689  93.388  44.120  1.00  0.00            
ATOM   1731  R5  CHO   316     180.039  93.988  42.120  1.00  0.00            
ATOM   1732  C1  CHO   316     181.689  90.638  41.320  1.00  0.00           C
ATOM   1733  C2  CHO   316     184.589  91.038  38.620  1.00  0.00           C
ATOM   1734  ROH CHO   317     152.439 173.238  37.070  1.00  0.00            
ATOM   1735  R1  CHO   317     154.039 170.938  36.470  1.00  0.00            
ATOM   1736  R2  CHO   317     156.789 171.038  36.370  1.00  0.00            
ATOM   1737  R3  CHO   317     156.589 168.938  38.120  1.00  0.00            
ATOM   1738  R4  CHO   317     159.289 168.688  37.020  1.00  0.00            
ATOM   1739  R5  CHO   317     157.739 167.138  37.070  1.00  0.00            
ATOM   1740  C1  CHO   317     160.489 165.388  39.020  1.00  0.00           C
ATOM   1741  C2  CHO   317     160.139 160.788  38.670  1.00  0.00           C
ATOM   1742  ROH CHO   318     128.739  87.038  46.070  1.00  0.00            
ATOM   1743  R1  CHO   318     128.289  85.938  43.470  1.00  0.00            
ATOM   1744  R2  CHO   318     129.639  86.838  41.220  1.00  0.00            
ATOM   1745  R3  CHO   318     130.289  84.188  40.970  1.00  0.00            
ATOM   1746  R4  CHO   318     130.439  85.238  38.270  1.00  0.00            
ATOM   1747  R5  CHO   318     129.289  83.538  38.920  1.00  0.00            
ATOM   1748  C1  CHO   318     131.539  81.888  36.320  1.00  0.00           C
ATOM   1749  C2  CHO   318     132.389  79.038  33.570  1.00  0.00           C
ATOM   1750  ROH CHO   319       7.439  22.738  41.270  1.00  0.00            
ATOM   1751  R1  CHO   319       4.839  21.788  42.020  1.00  0.00            
ATOM   1752  R2  CHO   319       3.339  22.988  44.020  1.00  0.00            
ATOM   1753  R3  CHO   319       1.489  23.138  42.070  1.00  0.00            
ATOM   1754  R4  CHO   319      -0.061  23.288  44.570  1.00  0.00            
ATOM   1755  R5  CHO   319      -0.411  21.888  42.920  1.00  0.00            
ATOM   1756  C1  CHO   319      -3.811  23.588  43.020  1.00  0.00           C
ATOM   1757  C2  CHO   319      -6.611  21.838  40.620  1.00  0.00           C
ATOM   1758  ROH CHO   320     173.139 147.938  48.520  1.00  0.00            
ATOM   1759  R1  CHO   320     172.039 146.838  46.120  1.00  0.00            
ATOM   1760  R2  CHO   320     173.639 145.738  44.170  1.00  0.00            
ATOM   1761  R3  CHO   320     171.989 143.588  44.520  1.00  0.00            
ATOM   1762  R4  CHO   320     173.239 143.138  41.870  1.00  0.00            
ATOM   1763  R5  CHO   320     171.139 143.138  42.320  1.00  0.00            
ATOM   1764  C1  CHO   320     171.489 139.638  40.920  1.00  0.00           C
ATOM   1765  C2  CHO   320     171.989 137.238  38.970  1.00  0.00           C
ATOM   1766  ROH CHO   321     217.489  18.088  33.470  1.00  0.00            
ATOM   1767  R1  CHO   321     219.289  15.888  33.870  1.00  0.00            
ATOM   1768  R2  CHO   321     220.389  15.388  36.370  1.00  0.00            
ATOM   1769  R3  CHO   321     219.339  12.888  35.920  1.00  0.00            
ATOM   1770  R4  CHO   321     221.689  12.438  37.670  1.00  0.00            
ATOM   1771  R5  CHO   321     221.289  11.438  35.770  1.00  0.00            
ATOM   1772  C1  CHO   321     221.439   8.388  38.020  1.00  0.00           C
ATOM   1773  C2  CHO   321     223.089   6.538  40.320  1.00  0.00           C
ATOM   1774  ROH CHO   322       4.089 155.988  37.470  1.00  0.00            
ATOM   1775  R1  CHO   322       6.089 155.088  35.720  1.00  0.00            
ATOM   1776  R2  CHO   322       8.739 154.738  36.470  1.00  0.00            
ATOM   1777  R3  CHO   322       8.339 152.238  35.520  1.00  0.00            
ATOM   1778  R4  CHO   322      11.289 152.538  35.820  1.00  0.00            
ATOM   1779  R5  CHO   322      10.189 151.888  34.020  1.00  0.00            
ATOM   1780  C1  CHO   322      12.389 148.838  34.520  1.00  0.00           C
ATOM   1781  C2  CHO   322      15.439 148.388  36.120  1.00  0.00           C
ATOM   1782  ROH CHO   323      65.989 208.738  34.570  1.00  0.00            
ATOM   1783  R1  CHO   323      68.739 208.438  34.070  1.00  0.00            
ATOM   1784  R2  CHO   323      69.839 206.188  32.970  1.00  0.00            
ATOM   1785  R3  CHO   323      70.839 207.888  31.120  1.00  0.00            
ATOM   1786  R4  CHO   323      72.839 205.688  31.270  1.00  0.00            
ATOM   1787  R5  CHO   323      73.239 207.838  31.520  1.00  0.00            
ATOM   1788  C1  CHO   323      75.489 207.088  28.520  1.00  0.00           C
ATOM   1789  C2  CHO   323      77.939 210.138  27.320  1.00  0.00           C
ATOM   1790  ROH CHO   324     213.839 159.138  33.670  1.00  0.00            
ATOM   1791  R1  CHO   324     216.589 159.638  34.020  1.00  0.00            
ATOM   1792  R2  CHO   324     217.589 161.088  36.120  1.00  0.00            
ATOM   1793  R3  CHO   324     219.089 158.888  36.520  1.00  0.00            
ATOM   1794  R4  CHO   324     219.839 160.738  38.720  1.00  0.00            
ATOM   1795  R5  CHO   324     221.189 159.738  37.320  1.00  0.00            
ATOM   1796  C1  CHO   324     222.589 158.388  40.620  1.00  0.00           C
ATOM   1797  C2  CHO   324     225.439 156.588  42.770  1.00  0.00           C
ATOM   1798  ROH CHO   325     173.339 193.338  46.320  1.00  0.00            
ATOM   1799  R1  CHO   325     174.839 191.238  45.170  1.00  0.00            
ATOM   1800  R2  CHO   325     173.739 189.388  43.470  1.00  0.00            
ATOM   1801  R3  CHO   325     175.789 190.138  41.870  1.00  0.00            
ATOM   1802  R4  CHO   325     174.689 187.688  40.620  1.00  0.00            
ATOM   1803  R5  CHO   325     176.789 188.038  41.170  1.00  0.00            
ATOM   1804  C1  CHO   325     177.189 187.388  37.420  1.00  0.00           C
ATOM   1805  C2  CHO   325     179.889 185.038  34.520  1.00  0.00           C
ATOM   1806  ROH CHO   326     205.939   1.688  29.120  1.00  0.00            
ATOM   1807  R1  CHO   326     203.439   1.588  30.420  1.00  0.00            
ATOM   1808  R2  CHO   326     202.739  -0.362  32.220  1.00  0.00            
ATOM   1809  R3  CHO   326     202.189   1.788  33.820  1.00  0.00            
ATOM   1810  R4  CHO   326     200.489  -0.362  34.870  1.00  0.00            
ATOM   1811  R5  CHO   326     199.839   1.638  34.270  1.00  0.00            
ATOM   1812  C1  CHO   326     198.689   1.638  37.920  1.00  0.00           C
ATOM   1813  C2  CHO   326     195.039   0.338  40.870  1.00  0.00           C
ATOM   1814  ROH CHO   327     116.339   1.138  28.470  1.00  0.00            
ATOM   1815  R1  CHO   327     117.639   0.488  30.920  1.00  0.00            
ATOM   1816  R2  CHO   327     117.939   2.338  32.970  1.00  0.00            
ATOM   1817  R3  CHO   327     116.739   0.388  34.420  1.00  0.00            
ATOM   1818  R4  CHO   327     117.089   2.638  36.320  1.00  0.00            
ATOM   1819  R5  CHO   327     117.739   0.588  36.620  1.00  0.00            
ATOM   1820  C1  CHO   327     115.439   0.988  39.620  1.00  0.00           C
ATOM   1821  C2  CHO   327     114.989   0.138  43.570  1.00  0.00           C
ATOM   1822  ROH CHO   328      83.039  34.338  34.920  1.00  0.00            
ATOM   1823  R1  CHO   328      80.389  34.988  34.170  1.00  0.00            
ATOM   1824  R2  CHO   328      78.189  33.538  35.020  1.00  0.00            
ATOM   1825  R3  CHO   328      77.339  35.988  35.870  1.00  0.00            
ATOM   1826  R4  CHO   328      74.939  34.338  35.820  1.00  0.00            
ATOM   1827  R5  CHO   328      75.189  36.238  34.870  1.00  0.00            
ATOM   1828  C1  CHO   328      72.239  37.038  37.120  1.00  0.00           C
ATOM   1829  C2  CHO   328      68.839  37.388  37.520  1.00  0.00           C
ATOM   1830  ROH CHO   329     128.639  44.488  38.670  1.00  0.00            
ATOM   1831  R1  CHO   329     126.789  46.338  39.770  1.00  0.00            
ATOM   1832  R2  CHO   329     126.789  47.088  42.420  1.00  0.00            
ATOM   1833  R3  CHO   329     126.939  49.588  41.370  1.00  0.00            
ATOM   1834  R4  CHO   329     125.889  49.938  44.120  1.00  0.00            
ATOM   1835  R5  CHO   329     124.989  50.688  42.270  1.00  0.00            
ATOM   1836  C1  CHO   329     125.489  53.988  44.120  1.00  0.00           C
ATOM   1837  C2  CHO   329     123.489  55.288  46.570  1.00  0.00           C
ATOM   1838  ROH CHO   330       9.139 222.238  37.920  1.00  0.00            
ATOM   1839  R1  CHO   330      10.339 220.088  36.520  1.00  0.00            
ATOM   1840  R2  CHO   330      12.089 218.288  37.720  1.00  0.00            
ATOM   1841  R3  CHO   330      10.339 216.438  36.770  1.00  0.00            
ATOM   1842  R4  CHO   330      12.939 215.088  36.770  1.00  0.00            
ATOM   1843  R5  CHO   330      11.589 215.338  35.070  1.00  0.00            
ATOM   1844  C1  CHO   330      11.839 211.538  35.270  1.00  0.00           C
ATOM   1845  C2  CHO   330       9.589 208.088  35.870  1.00  0.00           C
ATOM   1846  ROH CHO   331      38.239  67.738  48.070  1.00  0.00            
ATOM   1847  R1  CHO   331      37.689  67.788  45.320  1.00  0.00            
ATOM   1848  R2  CHO   331      35.289  66.988  44.270  1.00  0.00            
ATOM   1849  R3  CHO   331      35.289  69.438  43.120  1.00  0.00            
ATOM   1850  R4  CHO   331      33.089  68.038  41.820  1.00  0.00            
ATOM   1851  R5  CHO   331      34.739  69.038  40.820  1.00  0.00            
ATOM   1852  C1  CHO   331      31.839  70.988  39.320  1.00  0.00           C
ATOM   1853  C2  CHO   331      32.189  71.688  35.520  1.00  0.00           C
ATOM   1854  ROH CHO   332      55.389  87.188  26.720  1.00  0.00            
ATOM   1855  R1  CHO   332      56.839  84.938  27.720  1.00  0.00            
ATOM   1856  R2  CHO   332      59.589  84.888  27.920  1.00  0.00            
ATOM   1857  R3  CHO   332      59.039  84.238  30.520  1.00  0.00            
ATOM   1858  R4  CHO   332      61.889  83.638  30.120  1.00  0.00            
ATOM   1859  R5  CHO   332      60.389  82.288  30.920  1.00  0.00            
ATOM   1860  C1  CHO   332      62.789  82.388  33.870  1.00  0.00           C
ATOM   1861  C2  CHO   332      64.989  79.488  36.020  1.00  0.00           C
ATOM   1862  ROH CHO   333      13.839 101.938  34.720  1.00  0.00            
ATOM   1863  R1  CHO   333      11.789 101.938  32.770  1.00  0.00            
ATOM   1864  R2  CHO   333      11.139 104.188  31.320  1.00  0.00            
ATOM   1865  R3  CHO   333      11.489 102.538  29.220  1.00  0.00            
ATOM   1866  R4  CHO   333      10.539 105.038  28.020  1.00  0.00            
ATOM   1867  R5  CHO   333       9.689 103.088  27.670  1.00  0.00            
ATOM   1868  C1  CHO   333      10.589 103.988  24.070  1.00  0.00           C
ATOM   1869  C2  CHO   333      10.939 103.138  21.170  1.00  0.00           C
ATOM   1870  ROH CHO   334      49.989  92.638  40.370  1.00  0.00            
ATOM   1871  R1  CHO   334      51.539  91.788  38.170  1.00  0.00            
ATOM   1872  R2  CHO   334      52.489  93.488  36.220  1.00  0.00            
ATOM   1873  R3  CHO   334      54.889  92.338  36.870  1.00  0.00            
ATOM   1874  R4  CHO   334      55.439  93.988  34.470  1.00  0.00            
ATOM   1875  R5  CHO   334      55.889  91.888  34.720  1.00  0.00            
ATOM   1876  C1  CHO   334      59.439  93.188  34.070  1.00  0.00           C
ATOM   1877  C2  CHO   334      59.989  94.188  31.170  1.00  0.00           C
ATOM   1878  ROH CHO   335     170.639 175.738  39.320  1.00  0.00            
ATOM   1879  R1  CHO   335     170.989 173.588  37.570  1.00  0.00            
ATOM   1880  R2  CHO   335     169.339 171.388  37.570  1.00  0.00            
ATOM   1881  R3  CHO   335     169.089 171.938  34.920  1.00  0.00            
ATOM   1882  R4  CHO   335     167.989 169.238  35.220  1.00  0.00            
ATOM   1883  R5  CHO   335     169.539 169.888  33.820  1.00  0.00            
ATOM   1884  C1  CHO   335     166.939 168.588  31.320  1.00  0.00           C
ATOM   1885  C2  CHO   335     164.639 169.888  28.070  1.00  0.00           C
ATOM   1886  ROH CHO   336      63.739  17.888  40.820  1.00  0.00            
ATOM   1887  R1  CHO   336      61.439  18.838  42.170  1.00  0.00            
ATOM   1888  R2  CHO   336      60.039  21.088  41.370  1.00  0.00            
ATOM   1889  R3  CHO   336      57.939  19.388  41.370  1.00  0.00            
ATOM   1890  R4  CHO   336      56.739  22.038  41.770  1.00  0.00            
ATOM   1891  R5  CHO   336      56.439  20.288  43.020  1.00  0.00            
ATOM   1892  C1  CHO   336      52.839  20.988  41.970  1.00  0.00           C
ATOM   1893  C2  CHO   336      49.889  19.038  42.320  1.00  0.00           C
ATOM   1894  ROH CHO   337     146.139 115.988  33.620  1.00  0.00            
ATOM   1895  R1  CHO   337     148.189 116.788  35.420  1.00  0.00            
ATOM   1896  R2  CHO   337     148.289 119.288  36.620  1.00  0.00            
ATOM   1897  R3  CHO   337     148.389 117.838  38.920  1.00  0.00            
ATOM   1898  R4  CHO   337     149.139 120.588  39.670  1.00  0.00            
ATOM   1899  R5  CHO   337     150.289 118.788  40.070  1.00  0.00            
ATOM   1900  C1  CHO   337     149.739 119.988  43.670  1.00  0.00           C
ATOM   1901  C2  CHO   337     151.489 118.288  46.920  1.00  0.00           C
ATOM   1902  ROH CHO   338     140.139 161.138  51.820  1.00  0.00            
ATOM   1903  R1  CHO   338     140.589 162.238  49.270  1.00  0.00            
ATOM   1904  R2  CHO   338     142.889 161.688  47.770  1.00  0.00            
ATOM   1905  R3  CHO   338     141.089 160.988  45.870  1.00  0.00            
ATOM   1906  R4  CHO   338     143.439 161.888  44.370  1.00  0.00            
ATOM   1907  R5  CHO   338     141.389 162.588  44.120  1.00  0.00            
ATOM   1908  C1  CHO   338     142.039 161.338  40.620  1.00  0.00           C
ATOM   1909  C2  CHO   338     145.639 161.388  39.170  1.00  0.00           C
ATOM   1910  ROH CHO   339     124.889 117.488  48.220  1.00  0.00            
ATOM   1911  R1  CHO   339     122.389 117.038  49.520  1.00  0.00            
ATOM   1912  R2  CHO   339     120.239 115.938  48.170  1.00  0.00            
ATOM   1913  R3  CHO   339     120.289 114.188  50.270  1.00  0.00            
ATOM   1914  R4  CHO   339     117.439 114.388  49.520  1.00  0.00            
ATOM   1915  R5  CHO   339     118.289 114.638  51.520  1.00  0.00            
ATOM   1916  C1  CHO   339     115.889 111.788  52.220  1.00  0.00           C
ATOM   1917  C2  CHO   339     115.539 110.138  55.170  1.00  0.00           C
ATOM   1918  ROH CHO   340      17.889  72.738  44.020  1.00  0.00            
ATOM   1919  R1  CHO   340      18.339  75.138  42.520  1.00  0.00            
ATOM   1920  R2  CHO   340      16.389  77.088  42.220  1.00  0.00            
ATOM   1921  R3  CHO   340      18.339  78.738  43.220  1.00  0.00            
ATOM   1922  R4  CHO   340      16.789  80.438  41.420  1.00  0.00            
ATOM   1923  R5  CHO   340      18.989  80.138  41.420  1.00  0.00            
ATOM   1924  C1  CHO   340      18.839  83.888  41.870  1.00  0.00           C
ATOM   1925  C2  CHO   340      18.739  86.538  40.370  1.00  0.00           C
ATOM   1926  ROH CHO   341      41.889  52.938  53.320  1.00  0.00            
ATOM   1927  R1  CHO   341      43.589  52.838  51.070  1.00  0.00            
ATOM   1928  R2  CHO   341      44.189  50.488  49.720  1.00  0.00            
ATOM   1929  R3  CHO   341      43.289  51.888  47.570  1.00  0.00            
ATOM   1930  R4  CHO   341      45.339  50.088  46.470  1.00  0.00            
ATOM   1931  R5  CHO   341      45.239  52.238  46.220  1.00  0.00            
ATOM   1932  C1  CHO   341      45.189  51.138  42.570  1.00  0.00           C
ATOM   1933  C2  CHO   341      47.739  49.288  41.470  1.00  0.00           C
ATOM   1934  ROH CHO   342      86.489  35.438  38.170  1.00  0.00            
ATOM   1935  R1  CHO   342      86.739  37.988  39.420  1.00  0.00            
ATOM   1936  R2  CHO   342      87.189  40.288  37.970  1.00  0.00            
ATOM   1937  R3  CHO   342      84.989  41.188  39.270  1.00  0.00            
ATOM   1938  R4  CHO   342      86.239  43.638  38.220  1.00  0.00            
ATOM   1939  R5  CHO   342      85.689  43.238  40.270  1.00  0.00            
ATOM   1940  C1  CHO   342      83.589  46.388  39.570  1.00  0.00           C
ATOM   1941  C2  CHO   342      83.189  50.238  41.020  1.00  0.00           C
ATOM   1942  ROH CHO   343      57.239 211.088  37.170  1.00  0.00            
ATOM   1943  R1  CHO   343      57.439 211.238  34.320  1.00  0.00            
ATOM   1944  R2  CHO   343      56.789 209.138  32.670  1.00  0.00            
ATOM   1945  R3  CHO   343      55.189 210.938  31.520  1.00  0.00            
ATOM   1946  R4  CHO   343      55.789 209.038  29.370  1.00  0.00            
ATOM   1947  R5  CHO   343      56.039 211.188  29.270  1.00  0.00            
ATOM   1948  C1  CHO   343      53.689 210.688  26.320  1.00  0.00           C
ATOM   1949  C2  CHO   343      49.789 208.588  25.320  1.00  0.00           C
ATOM   1950  ROH CHO   344     116.639 210.788  25.970  1.00  0.00            
ATOM   1951  R1  CHO   344     119.089 211.638  27.170  1.00  0.00            
ATOM   1952  R2  CHO   344     119.139 213.288  29.420  1.00  0.00            
ATOM   1953  R3  CHO   344     120.739 211.288  30.420  1.00  0.00            
ATOM   1954  R4  CHO   344     121.239 213.588  32.170  1.00  0.00            
ATOM   1955  R5  CHO   344     122.739 212.388  31.070  1.00  0.00            
ATOM   1956  C1  CHO   344     123.939 211.938  34.670  1.00  0.00           C
ATOM   1957  C2  CHO   344     126.739 213.538  36.420  1.00  0.00           C
ATOM   1958  ROH CHO   345      65.689  33.288  51.970  1.00  0.00            
ATOM   1959  R1  CHO   345      66.839  31.438  50.170  1.00  0.00            
ATOM   1960  R2  CHO   345      65.539  29.138  49.370  1.00  0.00            
ATOM   1961  R3  CHO   345      65.989  30.088  46.870  1.00  0.00            
ATOM   1962  R4  CHO   345      65.089  27.338  46.470  1.00  0.00            
ATOM   1963  R5  CHO   345      66.939  28.238  45.670  1.00  0.00            
ATOM   1964  C1  CHO   345      65.289  27.188  42.420  1.00  0.00           C
ATOM   1965  C2  CHO   345      64.539  23.238  43.420  1.00  0.00           C
ATOM   1966  ROH CHO   346     216.239 156.288  47.270  1.00  0.00            
ATOM   1967  R1  CHO   346     215.789 154.538  45.120  1.00  0.00            
ATOM   1968  R2  CHO   346     213.439 153.138  44.820  1.00  0.00            
ATOM   1969  R3  CHO   346     213.389 154.288  42.370  1.00  0.00            
ATOM   1970  R4  CHO   346     212.889 151.488  41.870  1.00  0.00            
ATOM   1971  R5  CHO   346     214.439 152.738  40.920  1.00  0.00            
ATOM   1972  C1  CHO   346     212.489 151.638  37.820  1.00  0.00           C
ATOM   1973  C2  CHO   346     212.839 147.938  35.670  1.00  0.00           C
ATOM   1974  ROH CHO   347      27.139 189.688  41.220  1.00  0.00            
ATOM   1975  R1  CHO   347      27.889 188.788  38.620  1.00  0.00            
ATOM   1976  R2  CHO   347      29.039 186.288  38.220  1.00  0.00            
ATOM   1977  R3  CHO   347      26.939 185.988  36.470  1.00  0.00            
ATOM   1978  R4  CHO   347      29.089 184.338  35.370  1.00  0.00            
ATOM   1979  R5  CHO   347      27.989 185.888  34.320  1.00  0.00            
ATOM   1980  C1  CHO   347      27.239 182.938  32.070  1.00  0.00           C
ATOM   1981  C2  CHO   347      26.739 181.438  29.670  1.00  0.00           C
ATOM   1982  ROH CHO   348     206.339  47.138  41.520  1.00  0.00            
ATOM   1983  R1  CHO   348     208.889  47.538  40.420  1.00  0.00            
ATOM   1984  R2  CHO   348     209.739  46.338  38.070  1.00  0.00            
ATOM   1985  R3  CHO   348     210.289  48.888  37.320  1.00  0.00            
ATOM   1986  R4  CHO   348     212.539  47.338  36.320  1.00  0.00            
ATOM   1987  R5  CHO   348     212.689  49.088  37.620  1.00  0.00            
ATOM   1988  C1  CHO   348     214.739  50.288  34.620  1.00  0.00           C
ATOM   1989  C2  CHO   348     217.989  49.738  31.970  1.00  0.00           C
ATOM   1990  ROH CHO   349     208.239  76.088  38.320  1.00  0.00            
ATOM   1991  R1  CHO   349     208.689  73.438  39.270  1.00  0.00            
ATOM   1992  R2  CHO   349     211.239  72.488  39.820  1.00  0.00            
ATOM   1993  R3  CHO   349     210.189  71.938  42.270  1.00  0.00            
ATOM   1994  R4  CHO   349     212.689  70.438  42.170  1.00  0.00            
ATOM   1995  R5  CHO   349     210.739  69.638  42.670  1.00  0.00            
ATOM   1996  C1  CHO   349     212.589  68.738  45.870  1.00  0.00           C
ATOM   1997  C2  CHO   349     211.689  66.838  49.020  1.00  0.00           C
ATOM   1998  ROH CHO   350      84.639 162.638  25.170  1.00  0.00            
ATOM   1999  R1  CHO   350      83.989 164.488  27.220  1.00  0.00            
ATOM   2000  R2  CHO   350      83.039 163.688  29.720  1.00  0.00            
ATOM   2001  R3  CHO   350      85.089 165.188  30.670  1.00  0.00            
ATOM   2002  R4  CHO   350      83.039 165.388  32.720  1.00  0.00            
ATOM   2003  R5  CHO   350      84.039 167.038  31.720  1.00  0.00            
ATOM   2004  C1  CHO   350      84.989 167.838  35.370  1.00  0.00           C
ATOM   2005  C2  CHO   350      86.089 167.638  38.420  1.00  0.00           C
ATOM   2006  ROH CHO   351     207.589 155.438  34.120  1.00  0.00            
ATOM   2007  R1  CHO   351     208.489 154.288  36.570  1.00  0.00            
ATOM   2008  R2  CHO   351     209.789 155.738  38.520  1.00  0.00            
ATOM   2009  R3  CHO   351     207.839 154.738  40.120  1.00  0.00            
ATOM   2010  R4  CHO   351     209.489 156.388  41.920  1.00  0.00            
ATOM   2011  R5  CHO   351     208.939 154.288  42.170  1.00  0.00            
ATOM   2012  C1  CHO   351     207.489 155.788  45.370  1.00  0.00           C
ATOM   2013  C2  CHO   351     209.439 157.788  46.970  1.00  0.00           C
ATOM   2014  ROH CHO   352     175.839 116.538  48.470  1.00  0.00            
ATOM   2015  R1  CHO   352     177.989 116.638  46.620  1.00  0.00            
ATOM   2016  R2  CHO   352     180.589 116.888  47.370  1.00  0.00            
ATOM   2017  R3  CHO   352     180.939 114.638  45.870  1.00  0.00            
ATOM   2018  R4  CHO   352     183.639 115.638  46.320  1.00  0.00            
ATOM   2019  R5  CHO   352     182.689 115.188  44.370  1.00  0.00            
ATOM   2020  C1  CHO   352     185.739 112.838  44.270  1.00  0.00           C
ATOM   2021  C2  CHO   352     186.389 110.388  41.370  1.00  0.00           C
ATOM   2022  ROH CHO   353     218.739  96.488  36.470  1.00  0.00            
ATOM   2023  R1  CHO   353     216.389  96.788  34.870  1.00  0.00            
ATOM   2024  R2  CHO   353     214.239  95.088  35.020  1.00  0.00            
ATOM   2025  R3  CHO   353     212.889  97.438  35.420  1.00  0.00            
ATOM   2026  R4  CHO   353     210.889  95.638  34.220  1.00  0.00            
ATOM   2027  R5  CHO   353     211.439  97.638  33.520  1.00  0.00            
ATOM   2028  C1  CHO   353     207.689  98.088  34.120  1.00  0.00           C
ATOM   2029  C2  CHO   353     204.589 100.538  35.920  1.00  0.00           C
ATOM   2030  ROH CHO   354     214.089  54.688  37.220  1.00  0.00            
ATOM   2031  R1  CHO   354     214.139  53.988  39.970  1.00  0.00            
ATOM   2032  R2  CHO   354     216.339  54.438  41.620  1.00  0.00            
ATOM   2033  R3  CHO   354     214.539  55.738  43.170  1.00  0.00            
ATOM   2034  R4  CHO   354     216.589  54.838  45.020  1.00  0.00            
ATOM   2035  R5  CHO   354     214.439  54.488  45.170  1.00  0.00            
ATOM   2036  C1  CHO   354     214.989  56.288  48.470  1.00  0.00           C
ATOM   2037  C2  CHO   354     214.339  54.788  52.420  1.00  0.00           C
ATOM   2038  ROH CHO   355      78.539 195.588  39.070  1.00  0.00            
ATOM   2039  R1  CHO   355      78.289 196.738  36.470  1.00  0.00            
ATOM   2040  R2  CHO   355      80.489 197.738  35.120  1.00  0.00            
ATOM   2041  R3  CHO   355      79.639 196.088  33.170  1.00  0.00            
ATOM   2042  R4  CHO   355      80.739 198.388  31.770  1.00  0.00            
ATOM   2043  R5  CHO   355      78.739 197.538  31.470  1.00  0.00            
ATOM   2044  C1  CHO   355      80.089 197.188  27.920  1.00  0.00           C
ATOM   2045  C2  CHO   355      81.139 196.988  24.320  1.00  0.00           C
ATOM   2046  ROH CHO   356     103.439  65.588  45.170  1.00  0.00            
ATOM   2047  R1  CHO   356     101.839  67.488  43.870  1.00  0.00            
ATOM   2048  R2  CHO   356     101.239  67.338  41.170  1.00  0.00            
ATOM   2049  R3  CHO   356      98.639  67.438  42.070  1.00  0.00            
ATOM   2050  R4  CHO   356      98.539  68.288  39.270  1.00  0.00            
ATOM   2051  R5  CHO   356      97.789  69.388  40.970  1.00  0.00            
ATOM   2052  C1  CHO   356      94.539  69.038  38.970  1.00  0.00           C
ATOM   2053  C2  CHO   356      92.839  67.538  35.020  1.00  0.00           C
ATOM   2054  ROH CHO   357     170.439 178.788  35.170  1.00  0.00            
ATOM   2055  R1  CHO   357     169.439 180.388  37.270  1.00  0.00            
ATOM   2056  R2  CHO   357     167.839 179.388  39.320  1.00  0.00            
ATOM   2057  R3  CHO   357     169.739 180.538  40.920  1.00  0.00            
ATOM   2058  R4  CHO   357     167.589 179.738  42.720  1.00  0.00            
ATOM   2059  R5  CHO   357     168.439 181.738  42.570  1.00  0.00            
ATOM   2060  C1  CHO   357     169.189 181.038  46.220  1.00  0.00           C
ATOM   2061  C2  CHO   357     168.189 179.088  49.320  1.00  0.00           C
ATOM   2062  ROH CHO   358      60.539  76.938  47.320  1.00  0.00            
ATOM   2063  R1  CHO   358      63.039  77.188  46.020  1.00  0.00            
ATOM   2064  R2  CHO   358      64.839  75.138  45.820  1.00  0.00            
ATOM   2065  R3  CHO   358      64.739  75.688  43.170  1.00  0.00            
ATOM   2066  R4  CHO   358      67.589  75.238  43.720  1.00  0.00            
ATOM   2067  R5  CHO   358      66.689  76.988  42.770  1.00  0.00            
ATOM   2068  C1  CHO   358      69.089  75.838  39.970  1.00  0.00           C
ATOM   2069  C2  CHO   358      72.389  75.488  37.820  1.00  0.00           C
ATOM   2070  ROH CHO   359      -2.711  50.738  45.070  1.00  0.00            
ATOM   2071  R1  CHO   359      -0.861  49.638  46.920  1.00  0.00            
ATOM   2072  R2  CHO   359       1.489  50.888  47.570  1.00  0.00            
ATOM   2073  R3  CHO   359       0.589  50.688  50.120  1.00  0.00            
ATOM   2074  R4  CHO   359       3.439  50.038  50.320  1.00  0.00            
ATOM   2075  R5  CHO   359       1.739  48.788  51.020  1.00  0.00            
ATOM   2076  C1  CHO   359       3.639  49.288  54.270  1.00  0.00           C
ATOM   2077  C2  CHO   359       6.039  48.688  57.170  1.00  0.00           C
ATOM   2078  ROH CHO   360       0.439  14.888  42.020  1.00  0.00            
ATOM   2079  R1  CHO   360       2.789  16.438  42.170  1.00  0.00            
ATOM   2080  R2  CHO   360       3.189  18.438  44.020  1.00  0.00            
ATOM   2081  R3  CHO   360       5.439  17.038  44.620  1.00  0.00            
ATOM   2082  R4  CHO   360       5.789  19.638  45.920  1.00  0.00            
ATOM   2083  R5  CHO   360       7.189  18.638  44.570  1.00  0.00            
ATOM   2084  C1  CHO   360       9.489  18.988  47.570  1.00  0.00           C
ATOM   2085  C2  CHO   360      10.789  21.638  51.370  1.00  0.00           C
ATOM   2086  ROH CHO   361      81.389  36.838  39.470  1.00  0.00            
ATOM   2087  R1  CHO   361      82.089  34.288  40.370  1.00  0.00            
ATOM   2088  R2  CHO   361      81.389  31.988  39.020  1.00  0.00            
ATOM   2089  R3  CHO   361      84.039  31.438  39.120  1.00  0.00            
ATOM   2090  R4  CHO   361      82.739  28.838  39.620  1.00  0.00            
ATOM   2091  R5  CHO   361      84.239  29.838  40.870  1.00  0.00            
ATOM   2092  C1  CHO   361      86.089  26.588  40.070  1.00  0.00           C
ATOM   2093  C2  CHO   361      87.389  23.038  40.120  1.00  0.00           C
ATOM   2094  ROH CHO   362      94.889 144.788  38.170  1.00  0.00            
ATOM   2095  R1  CHO   362      96.989 142.938  38.120  1.00  0.00            
ATOM   2096  R2  CHO   362      96.789 140.488  36.870  1.00  0.00            
ATOM   2097  R3  CHO   362      98.989 141.288  35.520  1.00  0.00            
ATOM   2098  R4  CHO   362      98.939 138.388  35.220  1.00  0.00            
ATOM   2099  R5  CHO   362     100.589 139.588  35.970  1.00  0.00            
ATOM   2100  C1  CHO   362     102.289 137.938  32.970  1.00  0.00           C
ATOM   2101  C2  CHO   362     105.089 139.738  30.720  1.00  0.00           C
ATOM   2102  ROH CHO   363     202.589 115.788  39.120  1.00  0.00            
ATOM   2103  R1  CHO   363     203.639 118.338  39.670  1.00  0.00            
ATOM   2104  R2  CHO   363     204.839 119.888  37.720  1.00  0.00            
ATOM   2105  R3  CHO   363     203.039 121.738  38.570  1.00  0.00            
ATOM   2106  R4  CHO   363     205.439 123.288  37.770  1.00  0.00            
ATOM   2107  R5  CHO   363     204.389 123.388  39.720  1.00  0.00            
ATOM   2108  C1  CHO   363     204.089 127.038  38.620  1.00  0.00           C
ATOM   2109  C2  CHO   363     204.589 130.738  39.570  1.00  0.00           C
ATOM   2110  ROH CHO   364     191.939  67.238  44.070  1.00  0.00            
ATOM   2111  R1  CHO   364     194.039  65.338  44.170  1.00  0.00            
ATOM   2112  R2  CHO   364     194.739  63.988  46.520  1.00  0.00            
ATOM   2113  R3  CHO   364     194.389  61.788  44.970  1.00  0.00            
ATOM   2114  R4  CHO   364     195.939  60.838  47.220  1.00  0.00            
ATOM   2115  R5  CHO   364     196.439  60.588  45.120  1.00  0.00            
ATOM   2116  C1  CHO   364     196.339  56.938  46.220  1.00  0.00           C
ATOM   2117  C2  CHO   364     195.389  56.438  50.070  1.00  0.00           C
ATOM   2118  ROH CHO   365       5.089 184.888  36.370  1.00  0.00            
ATOM   2119  R1  CHO   365       7.889 184.588  35.970  1.00  0.00            
ATOM   2120  R2  CHO   365       8.939 183.438  33.720  1.00  0.00            
ATOM   2121  R3  CHO   365      10.339 185.738  33.520  1.00  0.00            
ATOM   2122  R4  CHO   365      11.939 183.788  32.020  1.00  0.00            
ATOM   2123  R5  CHO   365      12.639 185.038  33.670  1.00  0.00            
ATOM   2124  C1  CHO   365      14.989 186.188  30.920  1.00  0.00           C
ATOM   2125  C2  CHO   365      18.889 186.488  31.220  1.00  0.00           C
ATOM   2126  ROH CHO   366      84.839   8.388  38.920  1.00  0.00            
ATOM   2127  R1  CHO   366      84.989   9.988  36.620  1.00  0.00            
ATOM   2128  R2  CHO   366      87.089   9.838  34.820  1.00  0.00            
ATOM   2129  R3  CHO   366      85.089   9.438  33.020  1.00  0.00            
ATOM   2130  R4  CHO   366      86.589  11.738  31.970  1.00  0.00            
ATOM   2131  R5  CHO   366      84.439  11.638  32.320  1.00  0.00            
ATOM   2132  C1  CHO   366      84.439  12.438  28.620  1.00  0.00           C
ATOM   2133  C2  CHO   366      83.989  15.088  26.020  1.00  0.00           C
ATOM   2134  ROH CHO   367     158.339  47.938  34.170  1.00  0.00            
ATOM   2135  R1  CHO   367     160.489  48.088  32.320  1.00  0.00            
ATOM   2136  R2  CHO   367     160.339  49.488  29.970  1.00  0.00            
ATOM   2137  R3  CHO   367     162.589  50.688  30.920  1.00  0.00            
ATOM   2138  R4  CHO   367     162.289  51.788  28.220  1.00  0.00            
ATOM   2139  R5  CHO   367     164.039  50.788  29.020  1.00  0.00            
ATOM   2140  C1  CHO   367     165.539  54.188  28.070  1.00  0.00           C
ATOM   2141  C2  CHO   367     168.539  55.638  25.570  1.00  0.00           C
ATOM   2142  ROH CHO   368     201.439 181.488  34.570  1.00  0.00            
ATOM   2143  R1  CHO   368     201.489 179.838  36.870  1.00  0.00            
ATOM   2144  R2  CHO   368     199.189 178.688  37.920  1.00  0.00            
ATOM   2145  R3  CHO   368     200.589 176.388  37.670  1.00  0.00            
ATOM   2146  R4  CHO   368     198.839 175.938  39.970  1.00  0.00            
ATOM   2147  R5  CHO   368     200.989 175.688  39.920  1.00  0.00            
ATOM   2148  C1  CHO   368     199.989 172.138  40.870  1.00  0.00           C
ATOM   2149  C2  CHO   368     198.189 171.838  44.520  1.00  0.00           C
ATOM   2150  ROH CHO   369     227.939  81.288  37.620  1.00  0.00            
ATOM   2151  R1  CHO   369     225.139  81.038  37.520  1.00  0.00            
ATOM   2152  R2  CHO   369     223.489  82.088  39.470  1.00  0.00            
ATOM   2153  R3  CHO   369     222.289  83.338  37.370  1.00  0.00            
ATOM   2154  R4  CHO   369     220.389  83.588  39.570  1.00  0.00            
ATOM   2155  R5  CHO   369     219.989  82.788  37.570  1.00  0.00            
ATOM   2156  C1  CHO   369     217.489  85.688  37.620  1.00  0.00           C
ATOM   2157  C2  CHO   369     215.089  86.638  34.620  1.00  0.00           C
ATOM   2158  ROH CHO   370      89.089 223.838  34.420  1.00  0.00            
ATOM   2159  R1  CHO   370      90.939 222.638  36.220  1.00  0.00            
ATOM   2160  R2  CHO   370      91.889 220.088  35.920  1.00  0.00            
ATOM   2161  R3  CHO   370      94.339 221.288  36.020  1.00  0.00            
ATOM   2162  R4  CHO   370      94.789 218.638  37.120  1.00  0.00            
ATOM   2163  R5  CHO   370      95.289 220.538  38.070  1.00  0.00            
ATOM   2164  C1  CHO   370      98.739 218.938  37.970  1.00  0.00           C
ATOM   2165  C2  CHO   370     102.089 217.838  38.170  1.00  0.00           C
ATOM   2166  ROH CHO   371      12.639  78.438  33.670  1.00  0.00            
ATOM   2167  R1  CHO   371      13.589  76.238  35.120  1.00  0.00            
ATOM   2168  R2  CHO   371      14.139  76.388  37.820  1.00  0.00            
ATOM   2169  R3  CHO   371      12.489  74.238  37.970  1.00  0.00            
ATOM   2170  R4  CHO   371      14.389  73.738  40.120  1.00  0.00            
ATOM   2171  R5  CHO   371      13.889  72.388  38.520  1.00  0.00            
ATOM   2172  C1  CHO   371      12.989  70.238  41.520  1.00  0.00           C
ATOM   2173  C2  CHO   371      14.789  69.338  44.970  1.00  0.00           C
ATOM   2174  ROH CHO   372     106.389 133.238  47.620  1.00  0.00            
ATOM   2175  R1  CHO   372     106.889 132.038  45.120  1.00  0.00            
ATOM   2176  R2  CHO   372     104.889 131.588  43.270  1.00  0.00            
ATOM   2177  R3  CHO   372     106.489 133.038  41.620  1.00  0.00            
ATOM   2178  R4  CHO   372     104.539 131.738  39.820  1.00  0.00            
ATOM   2179  R5  CHO   372     106.689 131.638  39.670  1.00  0.00            
ATOM   2180  C1  CHO   372     105.839 133.238  36.270  1.00  0.00           C
ATOM   2181  C2  CHO   372     106.439 135.188  34.070  1.00  0.00           C
ATOM   2182  ROH CHO   373      30.689 142.788  26.320  1.00  0.00            
ATOM   2183  R1  CHO   373      28.939 143.188  28.520  1.00  0.00            
ATOM   2184  R2  CHO   373      28.239 141.138  30.270  1.00  0.00            
ATOM   2185  R3  CHO   373      29.089 142.938  32.170  1.00  0.00            
ATOM   2186  R4  CHO   373      28.539 140.488  33.670  1.00  0.00            
ATOM   2187  R5  CHO   373      27.739 142.488  34.070  1.00  0.00            
ATOM   2188  C1  CHO   373      29.489 141.738  37.370  1.00  0.00           C
ATOM   2189  C2  CHO   373      26.989 143.938  39.370  1.00  0.00           C
ATOM   2190  ROH CHO   374     113.939  72.088  43.470  1.00  0.00            
ATOM   2191  R1  CHO   374     113.239  74.438  44.870  1.00  0.00            
ATOM   2192  R2  CHO   374     114.439  75.188  47.270  1.00  0.00            
ATOM   2193  R3  CHO   374     114.939  77.488  45.920  1.00  0.00            
ATOM   2194  R4  CHO   374     114.489  78.338  48.670  1.00  0.00            
ATOM   2195  R5  CHO   374     113.489  79.138  46.920  1.00  0.00            
ATOM   2196  C1  CHO   374     114.989  82.338  48.220  1.00  0.00           C
ATOM   2197  C2  CHO   374     113.739  84.038  51.520  1.00  0.00           C
ATOM   2198  ROH CHO   375     150.489 204.088  33.270  1.00  0.00            
ATOM   2199  R1  CHO   375     153.189 204.888  33.720  1.00  0.00            
ATOM   2200  R2  CHO   375     154.589 206.538  32.020  1.00  0.00            
ATOM   2201  R3  CHO   375     154.989 208.038  34.220  1.00  0.00            
ATOM   2202  R4  CHO   375     156.689 209.288  32.220  1.00  0.00            
ATOM   2203  R5  CHO   375     157.289 208.588  34.170  1.00  0.00            
ATOM   2204  C1  CHO   375     158.289 212.288  34.420  1.00  0.00           C
ATOM   2205  C2  CHO   375     157.039 216.888  34.720  1.00  0.00           C
ATOM   2206  ROH CHO   376     192.589  20.838  25.120  1.00  0.00            
ATOM   2207  R1  CHO   376     190.889  19.238  23.520  1.00  0.00            
ATOM   2208  R2  CHO   376     190.739  16.488  23.820  1.00  0.00            
ATOM   2209  R3  CHO   376     188.089  16.988  24.170  1.00  0.00            
ATOM   2210  R4  CHO   376     188.289  14.088  24.370  1.00  0.00            
ATOM   2211  R5  CHO   376     186.989  15.188  23.020  1.00  0.00            
ATOM   2212  C1  CHO   376     184.389  13.188  25.020  1.00  0.00           C
ATOM   2213  C2  CHO   376     184.989   8.738  22.520  1.00  0.00           C
ATOM   2214  ROH CHO   377      73.489 113.438  37.170  1.00  0.00            
ATOM   2215  R1  CHO   377      73.489 113.088  40.020  1.00  0.00            
ATOM   2216  R2  CHO   377      71.889 111.288  41.270  1.00  0.00            
ATOM   2217  R3  CHO   377      74.289 110.438  42.320  1.00  0.00            
ATOM   2218  R4  CHO   377      72.239 109.738  44.370  1.00  0.00            
ATOM   2219  R5  CHO   377      74.089 110.938  44.670  1.00  0.00            
ATOM   2220  C1  CHO   377      74.689 108.088  47.170  1.00  0.00           C
ATOM   2221  C2  CHO   377      73.789 107.188  50.520  1.00  0.00           C
ATOM   2222  ROH CHO   378      41.939 142.638  34.420  1.00  0.00            
ATOM   2223  R1  CHO   378      44.239 141.138  35.120  1.00  0.00            
ATOM   2224  R2  CHO   378      44.139 138.488  35.770  1.00  0.00            
ATOM   2225  R3  CHO   378      46.039 138.288  33.820  1.00  0.00            
ATOM   2226  R4  CHO   378      45.839 135.588  34.920  1.00  0.00            
ATOM   2227  R5  CHO   378      47.639 136.738  34.670  1.00  0.00            
ATOM   2228  C1  CHO   378      48.539 133.688  32.620  1.00  0.00           C
ATOM   2229  C2  CHO   378      49.539 131.038  34.870  1.00  0.00           C
ATOM   2230  ROH CHO   379     158.689  49.888  39.270  1.00  0.00            
ATOM   2231  R1  CHO   379     159.389  48.638  41.720  1.00  0.00            
ATOM   2232  R2  CHO   379     160.539  46.138  41.820  1.00  0.00            
ATOM   2233  R3  CHO   379     162.439  47.438  43.270  1.00  0.00            
ATOM   2234  R4  CHO   379     162.639  44.638  44.120  1.00  0.00            
ATOM   2235  R5  CHO   379     162.389  46.388  45.420  1.00  0.00            
ATOM   2236  C1  CHO   379     165.639  44.988  46.820  1.00  0.00           C
ATOM   2237  C2  CHO   379     168.189  43.188  44.370  1.00  0.00           C
ATOM   2238  ROH CHO   380     216.689  34.938  36.120  1.00  0.00            
ATOM   2239  R1  CHO   380     215.439  32.988  37.820  1.00  0.00            
ATOM   2240  R2  CHO   380     213.139  33.538  39.220  1.00  0.00            
ATOM   2241  R3  CHO   380     212.239  31.288  37.920  1.00  0.00            
ATOM   2242  R4  CHO   380     210.439  31.638  40.220  1.00  0.00            
ATOM   2243  R5  CHO   380     211.539  29.838  39.720  1.00  0.00            
ATOM   2244  C1  CHO   380     207.989  28.438  39.620  1.00  0.00           C
ATOM   2245  C2  CHO   380     205.789  25.638  41.370  1.00  0.00           C
ATOM   2246  ROH CHO   381     116.539 179.488  30.470  1.00  0.00            
ATOM   2247  R1  CHO   381     118.139 181.438  29.170  1.00  0.00            
ATOM   2248  R2  CHO   381     120.889 181.288  29.070  1.00  0.00            
ATOM   2249  R3  CHO   381     120.539 181.488  26.370  1.00  0.00            
ATOM   2250  R4  CHO   381     123.339 182.188  26.820  1.00  0.00            
ATOM   2251  R5  CHO   381     121.839 183.388  25.720  1.00  0.00            
ATOM   2252  C1  CHO   381     124.439 182.888  22.970  1.00  0.00           C
ATOM   2253  C2  CHO   381     127.389 184.938  24.520  1.00  0.00           C
ATOM   2254  ROH CHO   382     114.489  95.388  41.520  1.00  0.00            
ATOM   2255  R1  CHO   382     111.839  96.088  42.270  1.00  0.00            
ATOM   2256  R2  CHO   382     111.039  96.288  44.870  1.00  0.00            
ATOM   2257  R3  CHO   382     110.239  98.788  44.120  1.00  0.00            
ATOM   2258  R4  CHO   382     108.839  98.288  46.620  1.00  0.00            
ATOM   2259  R5  CHO   382     107.939  98.888  44.720  1.00  0.00            
ATOM   2260  C1  CHO   382     106.839 101.838  46.920  1.00  0.00           C
ATOM   2261  C2  CHO   382     104.339 103.488  48.620  1.00  0.00           C
ATOM   2262  ROH CHO   383     157.439  29.288  45.120  1.00  0.00            
ATOM   2263  R1  CHO   383     159.139  30.238  43.020  1.00  0.00            
ATOM   2264  R2  CHO   383     158.989  29.288  40.470  1.00  0.00            
ATOM   2265  R3  CHO   383     158.689  31.888  39.820  1.00  0.00            
ATOM   2266  R4  CHO   383     160.339  30.788  37.670  1.00  0.00            
ATOM   2267  R5  CHO   383     160.789  32.538  38.870  1.00  0.00            
ATOM   2268  C1  CHO   383     160.789  34.138  35.420  1.00  0.00           C
ATOM   2269  C2  CHO   383     161.889  35.238  32.470  1.00  0.00           C
ATOM   2270  ROH CHO   384      19.789 109.288  36.220  1.00  0.00            
ATOM   2271  R1  CHO   384      19.039 110.338  33.720  1.00  0.00            
ATOM   2272  R2  CHO   384      16.589 111.488  33.270  1.00  0.00            
ATOM   2273  R3  CHO   384      18.089 113.588  32.370  1.00  0.00            
ATOM   2274  R4  CHO   384      15.289 114.388  31.820  1.00  0.00            
ATOM   2275  R5  CHO   384      16.939 114.288  30.370  1.00  0.00            
ATOM   2276  C1  CHO   384      15.989 117.988  30.120  1.00  0.00           C
ATOM   2277  C2  CHO   384      15.089 121.088  30.520  1.00  0.00           C
ATOM   2278  ROH CHO   385      94.789 173.038  29.620  1.00  0.00            
ATOM   2279  R1  CHO   385      92.689 174.038  31.270  1.00  0.00            
ATOM   2280  R2  CHO   385      92.839 174.188  34.020  1.00  0.00            
ATOM   2281  R3  CHO   385      92.189 176.788  33.570  1.00  0.00            
ATOM   2282  R4  CHO   385      92.139 176.488  36.470  1.00  0.00            
ATOM   2283  R5  CHO   385      90.539 177.238  35.270  1.00  0.00            
ATOM   2284  C1  CHO   385      91.089 180.238  37.520  1.00  0.00           C
ATOM   2285  C2  CHO   385      89.389 180.838  41.270  1.00  0.00           C
ATOM   2286  ROH CHO   386       6.239 133.788  37.170  1.00  0.00            
ATOM   2287  R1  CHO   386       8.389 133.488  35.320  1.00  0.00            
ATOM   2288  R2  CHO   386       8.339 131.688  33.270  1.00  0.00            
ATOM   2289  R3  CHO   386       8.889 133.888  31.770  1.00  0.00            
ATOM   2290  R4  CHO   386       9.489 131.588  29.970  1.00  0.00            
ATOM   2291  R5  CHO   386      10.839 133.238  30.470  1.00  0.00            
ATOM   2292  C1  CHO   386      10.689 133.588  26.670  1.00  0.00           C
ATOM   2293  C2  CHO   386      12.439 135.888  23.620  1.00  0.00           C
ATOM   2294  ROH CHO   387      94.689  36.288  32.670  1.00  0.00            
ATOM   2295  R1  CHO   387      96.739  34.338  32.770  1.00  0.00            
ATOM   2296  R2  CHO   387      99.389  34.938  32.270  1.00  0.00            
ATOM   2297  R3  CHO   387      99.739  33.738  34.670  1.00  0.00            
ATOM   2298  R4  CHO   387     102.289  33.288  33.270  1.00  0.00            
ATOM   2299  R5  CHO   387     101.039  31.788  34.170  1.00  0.00            
ATOM   2300  C1  CHO   387     104.339  31.238  36.070  1.00  0.00           C
ATOM   2301  C2  CHO   387     109.489  32.688  34.670  1.00  0.00           C
ATOM   2302  ROH CHO   388     222.839 209.888  47.470  1.00  0.00            
ATOM   2303  R1  CHO   388     221.789 212.088  46.020  1.00  0.00            
ATOM   2304  R2  CHO   388     219.639 213.588  46.920  1.00  0.00            
ATOM   2305  R3  CHO   388     221.339 215.688  46.520  1.00  0.00            
ATOM   2306  R4  CHO   388     218.789 216.938  47.220  1.00  0.00            
ATOM   2307  R5  CHO   388     219.989 217.338  45.470  1.00  0.00            
ATOM   2308  C1  CHO   388     219.889 220.788  47.070  1.00  0.00           C
ATOM   2309  C2  CHO   388     220.189 223.988  47.670  1.00  0.00           C
ATOM   2310  ROH CHO   389      95.439 223.338  44.070  1.00  0.00            
ATOM   2311  R1  CHO   389      94.339 221.438  42.270  1.00  0.00            
ATOM   2312  R2  CHO   389      95.439 218.888  41.920  1.00  0.00            
ATOM   2313  R3  CHO   389      92.939 218.088  42.520  1.00  0.00            
ATOM   2314  R4  CHO   389      94.089 215.888  40.920  1.00  0.00            
ATOM   2315  R5  CHO   389      92.189 216.938  40.520  1.00  0.00            
ATOM   2316  C1  CHO   389      90.889 213.338  40.870  1.00  0.00           C
ATOM   2317  C2  CHO   389      87.739 213.138  40.320  1.00  0.00           C
ATOM   2318  ROH CHO   390      16.039 105.888  32.620  1.00  0.00            
ATOM   2319  R1  CHO   390      14.539 107.288  34.570  1.00  0.00            
ATOM   2320  R2  CHO   390      11.789 106.938  34.870  1.00  0.00            
ATOM   2321  R3  CHO   390      12.489 106.388  37.470  1.00  0.00            
ATOM   2322  R4  CHO   390       9.939 107.888  37.670  1.00  0.00            
ATOM   2323  R5  CHO   390      11.839 108.388  38.670  1.00  0.00            
ATOM   2324  C1  CHO   390       9.539 107.938  41.670  1.00  0.00           C
ATOM   2325  C2  CHO   390      10.689 108.188  46.120  1.00  0.00           C
ATOM   2326  ROH CHO   391     119.339 159.838  51.270  1.00  0.00            
ATOM   2327  R1  CHO   391     119.439 162.638  50.870  1.00  0.00            
ATOM   2328  R2  CHO   391     117.439 164.338  51.670  1.00  0.00            
ATOM   2329  R3  CHO   391     119.439 165.588  52.970  1.00  0.00            
ATOM   2330  R4  CHO   391     117.389 167.688  52.570  1.00  0.00            
ATOM   2331  R5  CHO   391     119.489 167.788  51.970  1.00  0.00            
ATOM   2332  C1  CHO   391     119.239 170.838  54.320  1.00  0.00           C
ATOM   2333  C2  CHO   391     117.339 172.888  52.720  1.00  0.00           C
ATOM   2334  ROH CHO   392     182.589 190.138  38.270  1.00  0.00            
ATOM   2335  R1  CHO   392     184.389 188.838  36.470  1.00  0.00            
ATOM   2336  R2  CHO   392     183.889 188.588  33.770  1.00  0.00            
ATOM   2337  R3  CHO   392     186.339 189.738  33.570  1.00  0.00            
ATOM   2338  R4  CHO   392     185.739 188.788  30.870  1.00  0.00            
ATOM   2339  R5  CHO   392     187.539 188.338  32.020  1.00  0.00            
ATOM   2340  C1  CHO   392     189.139 189.938  28.970  1.00  0.00           C
ATOM   2341  C2  CHO   392     193.139 190.088  28.420  1.00  0.00           C
ATOM   2342  ROH CHO   393      21.789  70.438  42.370  1.00  0.00            
ATOM   2343  R1  CHO   393      22.789  67.788  42.520  1.00  0.00            
ATOM   2344  R2  CHO   393      21.389  65.738  43.670  1.00  0.00            
ATOM   2345  R3  CHO   393      21.889  64.538  41.270  1.00  0.00            
ATOM   2346  R4  CHO   393      19.839  62.838  42.570  1.00  0.00            
ATOM   2347  R5  CHO   393      21.739  62.188  41.770  1.00  0.00            
ATOM   2348  C1  CHO   393      19.389  60.038  39.670  1.00  0.00           C
ATOM   2349  C2  CHO   393      18.239  59.488  36.320  1.00  0.00           C
ATOM   2350  ROH CHO   394     169.139   4.288  46.720  1.00  0.00            
ATOM   2351  R1  CHO   394     170.239   4.738  44.120  1.00  0.00            
ATOM   2352  R2  CHO   394     168.989   6.338  42.270  1.00  0.00            
ATOM   2353  R3  CHO   394     171.439   7.588  42.220  1.00  0.00            
ATOM   2354  R4  CHO   394     170.139   8.388  39.720  1.00  0.00            
ATOM   2355  R5  CHO   394     172.139   7.488  39.970  1.00  0.00            
ATOM   2356  C1  CHO   394     173.089  10.738  38.170  1.00  0.00           C
ATOM   2357  C2  CHO   394     171.589  13.038  36.870  1.00  0.00           C
ATOM   2358  ROH CHO   395      54.839 148.288  26.870  1.00  0.00            
ATOM   2359  R1  CHO   395      54.539 148.038  29.670  1.00  0.00            
ATOM   2360  R2  CHO   395      52.589 146.438  30.820  1.00  0.00            
ATOM   2361  R3  CHO   395      54.739 145.388  32.170  1.00  0.00            
ATOM   2362  R4  CHO   395      52.489 145.088  34.020  1.00  0.00            
ATOM   2363  R5  CHO   395      54.389 146.038  34.470  1.00  0.00            
ATOM   2364  C1  CHO   395      54.389 143.338  37.120  1.00  0.00           C
ATOM   2365  C2  CHO   395      53.339 145.138  39.020  1.00  0.00           C
ATOM   2366  ROH CHO   396     117.739 124.138  47.370  1.00  0.00            
ATOM   2367  R1  CHO   396     115.939 126.088  46.320  1.00  0.00            
ATOM   2368  R2  CHO   396     115.639 128.588  47.420  1.00  0.00            
ATOM   2369  R3  CHO   396     116.239 129.438  44.920  1.00  0.00            
ATOM   2370  R4  CHO   396     115.689 131.888  46.420  1.00  0.00            
ATOM   2371  R5  CHO   396     114.739 131.288  44.570  1.00  0.00            
ATOM   2372  C1  CHO   396     116.239 134.638  43.520  1.00  0.00           C
ATOM   2373  C2  CHO   396     115.289 137.138  40.820  1.00  0.00           C
ATOM   2374  ROH CHO   397     103.139 121.788  43.920  1.00  0.00            
ATOM   2375  R1  CHO   397     100.639 122.188  45.170  1.00  0.00            
ATOM   2376  R2  CHO   397      99.039 124.388  44.670  1.00  0.00            
ATOM   2377  R3  CHO   397      97.189 122.488  44.120  1.00  0.00            
ATOM   2378  R4  CHO   397      95.639 124.838  45.020  1.00  0.00            
ATOM   2379  R5  CHO   397      95.539 122.788  45.870  1.00  0.00            
ATOM   2380  C1  CHO   397      91.889 123.288  44.770  1.00  0.00           C
ATOM   2381  C2  CHO   397      87.189 122.738  42.520  1.00  0.00           C
ATOM   2382  ROH CHO   398      11.089 140.538  40.970  1.00  0.00            
ATOM   2383  R1  CHO   398      13.739 139.488  41.120  1.00  0.00            
ATOM   2384  R2  CHO   398      14.439 137.088  39.970  1.00  0.00            
ATOM   2385  R3  CHO   398      16.339 138.588  38.720  1.00  0.00            
ATOM   2386  R4  CHO   398      17.189 135.788  38.270  1.00  0.00            
ATOM   2387  R5  CHO   398      18.389 137.388  39.170  1.00  0.00            
ATOM   2388  C1  CHO   398      20.589 136.488  36.170  1.00  0.00           C
ATOM   2389  C2  CHO   398      21.239 134.388  33.470  1.00  0.00           C
ATOM   2390  ROH CHO   399      69.639  24.588  43.470  1.00  0.00            
ATOM   2391  R1  CHO   399      72.039  24.088  41.970  1.00  0.00            
ATOM   2392  R2  CHO   399      72.039  23.888  39.220  1.00  0.00            
ATOM   2393  R3  CHO   399      73.939  25.838  39.420  1.00  0.00            
ATOM   2394  R4  CHO   399      74.789  24.238  37.170  1.00  0.00            
ATOM   2395  R5  CHO   399      75.989  24.738  38.920  1.00  0.00            
ATOM   2396  C1  CHO   399      78.189  26.238  36.170  1.00  0.00           C
ATOM   2397  C2  CHO   399      78.889  23.688  33.320  1.00  0.00           C
ATOM   2398  ROH CHO   400       3.739 171.638  35.520  1.00  0.00            
ATOM   2399  R1  CHO   400       4.089 170.688  38.170  1.00  0.00            
ATOM   2400  R2  CHO   400       1.989 169.838  39.720  1.00  0.00            
ATOM   2401  R3  CHO   400       3.539 167.588  39.970  1.00  0.00            
ATOM   2402  R4  CHO   400       1.689 167.438  42.220  1.00  0.00            
ATOM   2403  R5  CHO   400       3.839 167.288  42.320  1.00  0.00            
ATOM   2404  C1  CHO   400       2.939 163.938  43.870  1.00  0.00           C
ATOM   2405  C2  CHO   400       2.089 161.238  45.420  1.00  0.00           C
ATOM   2406  ROH CHO   401     109.489 149.388  49.270  1.00  0.00            
ATOM   2407  R1  CHO   401     108.889 146.688  48.620  1.00  0.00            
ATOM   2408  R2  CHO   401     106.489 145.488  49.320  1.00  0.00            
ATOM   2409  R3  CHO   401     106.339 144.938  46.670  1.00  0.00            
ATOM   2410  R4  CHO   401     104.889 142.738  47.920  1.00  0.00            
ATOM   2411  R5  CHO   401     106.539 142.538  46.520  1.00  0.00            
ATOM   2412  C1  CHO   401     103.839 140.638  44.670  1.00  0.00           C
ATOM   2413  C2  CHO   401     104.189 136.238  44.820  1.00  0.00           C
ATOM   2414  ROH CHO   402      42.139 201.238  27.470  1.00  0.00            
ATOM   2415  R1  CHO   402      43.589 200.238  29.720  1.00  0.00            
ATOM   2416  R2  CHO   402      42.739 200.688  32.320  1.00  0.00            
ATOM   2417  R3  CHO   402      42.939 197.988  32.470  1.00  0.00            
ATOM   2418  R4  CHO   402      42.789 198.838  35.270  1.00  0.00            
ATOM   2419  R5  CHO   402      44.289 197.588  34.420  1.00  0.00            
ATOM   2420  C1  CHO   402      42.989 195.238  37.120  1.00  0.00           C
ATOM   2421  C2  CHO   402      42.739 192.438  40.870  1.00  0.00           C
ATOM   2422  ROH CHO   403     148.939 208.288  49.820  1.00  0.00            
ATOM   2423  R1  CHO   403     150.439 206.888  47.870  1.00  0.00            
ATOM   2424  R2  CHO   403     149.639 206.638  45.220  1.00  0.00            
ATOM   2425  R3  CHO   403     152.089 207.688  44.720  1.00  0.00            
ATOM   2426  R4  CHO   403     151.289 206.388  42.220  1.00  0.00            
ATOM   2427  R5  CHO   403     153.139 206.088  43.320  1.00  0.00            
ATOM   2428  C1  CHO   403     154.589 207.238  39.970  1.00  0.00           C
ATOM   2429  C2  CHO   403     155.939 204.238  37.870  1.00  0.00           C
ATOM   2430  ROH CHO   404     114.589 167.788  32.420  1.00  0.00            
ATOM   2431  R1  CHO   404     113.639 166.788  29.920  1.00  0.00            
ATOM   2432  R2  CHO   404     111.239 167.588  28.820  1.00  0.00            
ATOM   2433  R3  CHO   404     112.789 168.238  26.670  1.00  0.00            
ATOM   2434  R4  CHO   404     110.089 167.838  25.520  1.00  0.00            
ATOM   2435  R5  CHO   404     111.939 166.888  24.870  1.00  0.00            
ATOM   2436  C1  CHO   404     110.889 168.588  21.620  1.00  0.00           C
ATOM   2437  C2  CHO   404     107.689 166.988  20.470  1.00  0.00           C
ATOM   2438  ROH CHO   405      63.189  34.188  47.070  1.00  0.00            
ATOM   2439  R1  CHO   405      63.339  33.788  44.270  1.00  0.00            
ATOM   2440  R2  CHO   405      63.339  31.288  43.120  1.00  0.00            
ATOM   2441  R3  CHO   405      61.239  32.288  41.720  1.00  0.00            
ATOM   2442  R4  CHO   405      62.439  30.238  39.970  1.00  0.00            
ATOM   2443  R5  CHO   405      62.039  32.338  39.470  1.00  0.00            
ATOM   2444  C1  CHO   405      59.989  30.588  36.770  1.00  0.00           C
ATOM   2445  C2  CHO   405      61.339  28.638  34.420  1.00  0.00           C
ATOM   2446  ROH CHO   406      73.539 105.538  41.320  1.00  0.00            
ATOM   2447  R1  CHO   406      73.489 107.138  38.970  1.00  0.00            
ATOM   2448  R2  CHO   406      75.539 108.838  38.320  1.00  0.00            
ATOM   2449  R3  CHO   406      75.489 107.488  35.970  1.00  0.00            
ATOM   2450  R4  CHO   406      76.689 110.088  35.320  1.00  0.00            
ATOM   2451  R5  CHO   406      74.989 109.138  34.320  1.00  0.00            
ATOM   2452  C1  CHO   406      77.339 109.538  31.320  1.00  0.00           C
ATOM   2453  C2  CHO   406      77.489 112.488  29.220  1.00  0.00           C
ATOM   2454  ROH CHO   407      50.439  27.088  55.970  1.00  0.00            
ATOM   2455  R1  CHO   407      51.239  28.288  53.570  1.00  0.00            
ATOM   2456  R2  CHO   407      49.889  30.388  52.370  1.00  0.00            
ATOM   2457  R3  CHO   407      52.289  31.538  52.420  1.00  0.00            
ATOM   2458  R4  CHO   407      50.889  32.838  50.170  1.00  0.00            
ATOM   2459  R5  CHO   407      52.839  31.888  50.120  1.00  0.00            
ATOM   2460  C1  CHO   407      53.789  35.388  48.920  1.00  0.00           C
ATOM   2461  C2  CHO   407      54.089  36.238  45.620  1.00  0.00           C
ATOM   2462  ROH CHO   408     108.639 167.288  52.070  1.00  0.00            
ATOM   2463  R1  CHO   408     108.639 167.438  49.270  1.00  0.00            
ATOM   2464  R2  CHO   408     107.489 169.538  47.870  1.00  0.00            
ATOM   2465  R3  CHO   408     109.939 169.688  46.720  1.00  0.00            
ATOM   2466  R4  CHO   408     108.089 170.838  44.720  1.00  0.00            
ATOM   2467  R5  CHO   408     109.539 169.188  44.420  1.00  0.00            
ATOM   2468  C1  CHO   408     110.739 171.738  41.820  1.00  0.00           C
ATOM   2469  C2  CHO   408     111.939 172.388  38.320  1.00  0.00           C
ATOM   2470  ROH CHO   409     146.739  42.338  36.020  1.00  0.00            
ATOM   2471  R1  CHO   409     146.889  44.988  35.020  1.00  0.00            
ATOM   2472  R2  CHO   409     145.739  47.138  36.320  1.00  0.00            
ATOM   2473  R3  CHO   409     148.239  48.188  36.120  1.00  0.00            
ATOM   2474  R4  CHO   409     146.489  50.488  36.670  1.00  0.00            
ATOM   2475  R5  CHO   409     147.939  50.288  35.020  1.00  0.00            
ATOM   2476  C1  CHO   409     149.339  53.388  36.720  1.00  0.00           C
ATOM   2477  C2  CHO   409     151.739  56.388  36.220  1.00  0.00           C
ATOM   2478  ROH CHO   410     208.489  15.738  40.170  1.00  0.00            
ATOM   2479  R1  CHO   410     208.839  18.338  39.170  1.00  0.00            
ATOM   2480  R2  CHO   410     207.739  19.188  36.770  1.00  0.00            
ATOM   2481  R3  CHO   410     206.689  21.138  38.320  1.00  0.00            
ATOM   2482  R4  CHO   410     206.289  22.088  35.520  1.00  0.00            
ATOM   2483  R5  CHO   410     207.289  23.188  37.170  1.00  0.00            
ATOM   2484  C1  CHO   410     204.489  25.638  36.270  1.00  0.00           C
ATOM   2485  C2  CHO   410     203.739  30.238  36.870  1.00  0.00           C
ATOM   2486  ROH CHO   411     129.039 110.938  55.770  1.00  0.00            
ATOM   2487  R1  CHO   411     130.989 110.988  53.720  1.00  0.00            
ATOM   2488  R2  CHO   411     130.639 109.788  51.270  1.00  0.00            
ATOM   2489  R3  CHO   411     131.289 112.288  50.320  1.00  0.00            
ATOM   2490  R4  CHO   411     132.739 110.388  48.620  1.00  0.00            
ATOM   2491  R5  CHO   411     133.589 112.088  49.720  1.00  0.00            
ATOM   2492  C1  CHO   411     134.639 113.088  46.220  1.00  0.00           C
ATOM   2493  C2  CHO   411     134.489 113.888  42.320  1.00  0.00           C
ATOM   2494  ROH CHO   412      46.389 176.888  35.870  1.00  0.00            
ATOM   2495  R1  CHO   412      44.639 177.788  33.820  1.00  0.00            
ATOM   2496  R2  CHO   412      42.639 179.688  34.320  1.00  0.00            
ATOM   2497  R3  CHO   412      43.839 180.988  32.270  1.00  0.00            
ATOM   2498  R4  CHO   412      41.139 182.138  32.420  1.00  0.00            
ATOM   2499  R5  CHO   412      42.089 181.288  30.670  1.00  0.00            
ATOM   2500  C1  CHO   412      41.389 184.838  29.370  1.00  0.00           C
ATOM   2501  C2  CHO   412      42.439 185.838  26.220  1.00  0.00           C
ATOM   2502  ROH CHO   413     164.889 225.588  30.520  1.00  0.00            
ATOM   2503  R1  CHO   413     164.739 223.688  32.620  1.00  0.00            
ATOM   2504  R2  CHO   413     166.639 223.538  34.620  1.00  0.00            
ATOM   2505  R3  CHO   413     164.489 223.788  36.270  1.00  0.00            
ATOM   2506  R4  CHO   413     166.539 222.388  37.870  1.00  0.00            
ATOM   2507  R5  CHO   413     164.489 221.738  37.520  1.00  0.00            
ATOM   2508  C1  CHO   413     164.439 221.938  41.320  1.00  0.00           C
ATOM   2509  C2  CHO   413     165.389 218.188  41.870  1.00  0.00           C
ATOM   2510  ROH CHO   414      72.539 118.638  41.020  1.00  0.00            
ATOM   2511  R1  CHO   414      73.539 120.088  38.770  1.00  0.00            
ATOM   2512  R2  CHO   414      74.589 118.888  36.570  1.00  0.00            
ATOM   2513  R3  CHO   414      72.739 120.388  35.270  1.00  0.00            
ATOM   2514  R4  CHO   414      74.889 119.988  33.320  1.00  0.00            
ATOM   2515  R5  CHO   414      74.089 121.938  33.920  1.00  0.00            
ATOM   2516  C1  CHO   414      73.389 122.088  30.170  1.00  0.00           C
ATOM   2517  C2  CHO   414      71.639 124.238  26.720  1.00  0.00           C
ATOM   2518  ROH CHO   415     119.939 219.938  32.670  1.00  0.00            
ATOM   2519  R1  CHO   415     120.039 218.938  35.270  1.00  0.00            
ATOM   2520  R2  CHO   415     120.739 216.288  35.820  1.00  0.00            
ATOM   2521  R3  CHO   415     122.539 217.488  37.470  1.00  0.00            
ATOM   2522  R4  CHO   415     122.539 214.688  38.320  1.00  0.00            
ATOM   2523  R5  CHO   415     122.239 216.388  39.570  1.00  0.00            
ATOM   2524  C1  CHO   415     125.239 214.838  41.270  1.00  0.00           C
ATOM   2525  C2  CHO   415     123.289 211.838  43.220  1.00  0.00           C
ATOM   2526  ROH CHO   416       7.689  56.738  45.970  1.00  0.00            
ATOM   2527  R1  CHO   416       6.589  54.388  44.820  1.00  0.00            
ATOM   2528  R2  CHO   416       3.889  53.838  44.870  1.00  0.00            
ATOM   2529  R3  CHO   416       4.139  53.638  42.170  1.00  0.00            
ATOM   2530  R4  CHO   416       2.239  51.538  42.870  1.00  0.00            
ATOM   2531  R5  CHO   416       4.089  51.288  41.770  1.00  0.00            
ATOM   2532  C1  CHO   416       1.539  50.038  39.170  1.00  0.00           C
ATOM   2533  C2  CHO   416      -1.561  47.488  41.570  1.00  0.00           C
ATOM   2534  ROH CHO   417     108.939 123.688  35.920  1.00  0.00            
ATOM   2535  R1  CHO   417     108.239 121.788  37.920  1.00  0.00            
ATOM   2536  R2  CHO   417     110.089 120.638  39.620  1.00  0.00            
ATOM   2537  R3  CHO   417     108.439 121.588  41.520  1.00  0.00            
ATOM   2538  R4  CHO   417     109.989 119.538  42.870  1.00  0.00            
ATOM   2539  R5  CHO   417     107.789 119.688  42.820  1.00  0.00            
ATOM   2540  C1  CHO   417     108.389 119.788  46.570  1.00  0.00           C
ATOM   2541  C2  CHO   417     108.689 117.788  50.220  1.00  0.00           C
ATOM   2542  ROH CHO   418      87.989 174.838  31.620  1.00  0.00            
ATOM   2543  R1  CHO   418      88.439 172.838  33.620  1.00  0.00            
ATOM   2544  R2  CHO   418      88.139 170.138  33.070  1.00  0.00            
ATOM   2545  R3  CHO   418      90.689 170.038  34.020  1.00  0.00            
ATOM   2546  R4  CHO   418      89.689 167.288  34.270  1.00  0.00            
ATOM   2547  R5  CHO   418      90.539 168.488  35.870  1.00  0.00            
ATOM   2548  C1  CHO   418      92.939 165.488  35.920  1.00  0.00           C
ATOM   2549  C2  CHO   418      95.839 164.838  36.370  1.00  0.00           C
ATOM   2550  ROH CHO   419       8.489 178.188  35.620  1.00  0.00            
ATOM   2551  R1  CHO   419       8.239 176.038  37.470  1.00  0.00            
ATOM   2552  R2  CHO   419       7.889 176.488  40.170  1.00  0.00            
ATOM   2553  R3  CHO   419       5.739 174.838  39.820  1.00  0.00            
ATOM   2554  R4  CHO   419       6.539 174.388  42.620  1.00  0.00            
ATOM   2555  R5  CHO   419       6.289 172.888  41.070  1.00  0.00            
ATOM   2556  C1  CHO   419       3.789 171.638  43.670  1.00  0.00           C
ATOM   2557  C2  CHO   419       0.639 170.138  46.420  1.00  0.00           C
ATOM   2558  ROH CHO   420     139.189 119.238  48.920  1.00  0.00            
ATOM   2559  R1  CHO   420     140.539 117.538  47.120  1.00  0.00            
ATOM   2560  R2  CHO   420     143.239 117.738  46.620  1.00  0.00            
ATOM   2561  R3  CHO   420     143.289 115.138  47.320  1.00  0.00            
ATOM   2562  R4  CHO   420     146.089 115.838  46.920  1.00  0.00            
ATOM   2563  R5  CHO   420     144.989 114.138  46.020  1.00  0.00            
ATOM   2564  C1  CHO   420     147.789 112.238  47.770  1.00  0.00           C
ATOM   2565  C2  CHO   420     151.289 112.888  47.870  1.00  0.00           C
ATOM   2566  ROH CHO   421     164.289 120.438  58.070  1.00  0.00            
ATOM   2567  R1  CHO   421     165.789 122.088  56.320  1.00  0.00            
ATOM   2568  R2  CHO   421     164.639 124.138  54.870  1.00  0.00            
ATOM   2569  R3  CHO   421     166.639 125.588  56.070  1.00  0.00            
ATOM   2570  R4  CHO   421     166.689 126.388  53.220  1.00  0.00            
ATOM   2571  R5  CHO   421     168.389 125.638  54.420  1.00  0.00            
ATOM   2572  C1  CHO   421     169.789 129.038  53.370  1.00  0.00           C
ATOM   2573  C2  CHO   421     170.889 130.588  50.820  1.00  0.00           C
ATOM   2574  ROH CHO   422      85.739 141.838  42.120  1.00  0.00            
ATOM   2575  R1  CHO   422      86.839 141.838  39.520  1.00  0.00            
ATOM   2576  R2  CHO   422      85.889 140.238  37.470  1.00  0.00            
ATOM   2577  R3  CHO   422      85.639 142.638  36.170  1.00  0.00            
ATOM   2578  R4  CHO   422      87.239 140.888  34.370  1.00  0.00            
ATOM   2579  R5  CHO   422      87.789 142.888  35.120  1.00  0.00            
ATOM   2580  C1  CHO   422      87.839 143.538  31.320  1.00  0.00           C
ATOM   2581  C2  CHO   422      91.139 142.438  28.320  1.00  0.00           C
ATOM   2582  ROH CHO   423     220.939  36.838  38.670  1.00  0.00            
ATOM   2583  R1  CHO   423     219.589  35.888  40.970  1.00  0.00            
ATOM   2584  R2  CHO   423     216.839  36.088  41.320  1.00  0.00            
ATOM   2585  R3  CHO   423     217.039  33.388  41.670  1.00  0.00            
ATOM   2586  R4  CHO   423     214.789  34.238  43.370  1.00  0.00            
ATOM   2587  R5  CHO   423     216.539  33.088  44.020  1.00  0.00            
ATOM   2588  C1  CHO   423     213.739  30.638  44.970  1.00  0.00           C
ATOM   2589  C2  CHO   423     209.839  28.488  44.770  1.00  0.00           C
ATOM   2590  ROH CHO   424      29.539 118.888  34.470  1.00  0.00            
ATOM   2591  R1  CHO   424      29.889 117.588  36.970  1.00  0.00            
ATOM   2592  R2  CHO   424      27.839 117.238  38.770  1.00  0.00            
ATOM   2593  R3  CHO   424      28.589 114.638  38.620  1.00  0.00            
ATOM   2594  R4  CHO   424      26.889 114.788  41.020  1.00  0.00            
ATOM   2595  R5  CHO   424      28.939 113.988  40.920  1.00  0.00            
ATOM   2596  C1  CHO   424      27.089 110.938  42.220  1.00  0.00           C
ATOM   2597  C2  CHO   424      26.289 108.038  43.670  1.00  0.00           C
ATOM   2598  ROH CHO   425     152.739 134.588  57.570  1.00  0.00            
ATOM   2599  R1  CHO   425     153.789 135.238  55.020  1.00  0.00            
ATOM   2600  R2  CHO   425     152.239 135.138  52.720  1.00  0.00            
ATOM   2601  R3  CHO   425     153.089 137.688  52.420  1.00  0.00            
ATOM   2602  R4  CHO   425     152.889 136.688  49.670  1.00  0.00            
ATOM   2603  R5  CHO   425     154.589 137.638  50.570  1.00  0.00            
ATOM   2604  C1  CHO   425     153.989 139.988  47.620  1.00  0.00           C
ATOM   2605  C2  CHO   425     152.739 143.488  45.920  1.00  0.00           C
ATOM   2606  ROH CHO   426     167.339  21.138  29.720  1.00  0.00            
ATOM   2607  R1  CHO   426     166.889  22.688  32.070  1.00  0.00            
ATOM   2608  R2  CHO   426     165.739  21.588  34.370  1.00  0.00            
ATOM   2609  R3  CHO   426     167.989  22.538  35.570  1.00  0.00            
ATOM   2610  R4  CHO   426     165.789  23.488  37.220  1.00  0.00            
ATOM   2611  R5  CHO   426     167.339  24.738  36.370  1.00  0.00            
ATOM   2612  C1  CHO   426     167.889  25.488  40.070  1.00  0.00           C
ATOM   2613  C2  CHO   426     164.989  23.488  42.520  1.00  0.00           C
ATOM   2614  ROH CHO   427      22.639 113.588  34.120  1.00  0.00            
ATOM   2615  R1  CHO   427      25.139 114.338  33.020  1.00  0.00            
ATOM   2616  R2  CHO   427      27.539 113.888  34.320  1.00  0.00            
ATOM   2617  R3  CHO   427      28.239 112.638  32.020  1.00  0.00            
ATOM   2618  R4  CHO   427      30.739 113.888  32.970  1.00  0.00            
ATOM   2619  R5  CHO   427      29.839 114.088  31.020  1.00  0.00            
ATOM   2620  C1  CHO   427      33.189 112.638  30.020  1.00  0.00           C
ATOM   2621  C2  CHO   427      35.489 114.638  27.620  1.00  0.00           C
ATOM   2622  ROH CHO   428      93.189  74.038  39.420  1.00  0.00            
ATOM   2623  R1  CHO   428      91.389  75.138  41.320  1.00  0.00            
ATOM   2624  R2  CHO   428      89.439  73.688  42.570  1.00  0.00            
ATOM   2625  R3  CHO   428      90.639  74.588  44.820  1.00  0.00            
ATOM   2626  R4  CHO   428      88.039  73.488  45.720  1.00  0.00            
ATOM   2627  R5  CHO   428      88.839  75.488  46.120  1.00  0.00            
ATOM   2628  C1  CHO   428      88.389  74.288  49.720  1.00  0.00           C
ATOM   2629  C2  CHO   428      85.489  71.388  52.420  1.00  0.00           C
ATOM   2630  ROH CHO   429     124.389 217.538  32.670  1.00  0.00            
ATOM   2631  R1  CHO   429     125.839 216.088  30.720  1.00  0.00            
ATOM   2632  R2  CHO   429     128.439 215.238  31.170  1.00  0.00            
ATOM   2633  R3  CHO   429     127.389 212.788  30.570  1.00  0.00            
ATOM   2634  R4  CHO   429     130.239 212.588  29.770  1.00  0.00            
ATOM   2635  R5  CHO   429     128.489 212.138  28.520  1.00  0.00            
ATOM   2636  C1  CHO   429     130.289 208.788  28.420  1.00  0.00           C
ATOM   2637  C2  CHO   429     134.889 208.888  26.770  1.00  0.00           C
ATOM   2638  ROH CHO   430     197.289  38.688  43.320  1.00  0.00            
ATOM   2639  R1  CHO   430     195.489  40.288  44.820  1.00  0.00            
ATOM   2640  R2  CHO   430     193.739  39.238  46.720  1.00  0.00            
ATOM   2641  R3  CHO   430     194.939  41.038  48.370  1.00  0.00            
ATOM   2642  R4  CHO   430     192.239  40.638  49.470  1.00  0.00            
ATOM   2643  R5  CHO   430     193.139  42.538  48.920  1.00  0.00            
ATOM   2644  C1  CHO   430     192.439  43.238  52.620  1.00  0.00           C
ATOM   2645  C2  CHO   430     190.839  46.688  54.020  1.00  0.00           C
ATOM   2646  ROH CHO   431      33.189 171.888  41.270  1.00  0.00            
ATOM   2647  R1  CHO   431      33.039 169.188  42.120  1.00  0.00            
ATOM   2648  R2  CHO   431      34.639 168.238  44.170  1.00  0.00            
ATOM   2649  R3  CHO   431      32.239 167.438  45.220  1.00  0.00            
ATOM   2650  R4  CHO   431      34.189 166.538  47.170  1.00  0.00            
ATOM   2651  R5  CHO   431      32.689 165.288  46.220  1.00  0.00            
ATOM   2652  C1  CHO   431      31.689 164.788  49.870  1.00  0.00           C
ATOM   2653  C2  CHO   431      33.989 162.438  51.920  1.00  0.00           C
ATOM   2654  ROH CHO   432      91.339 113.938  46.470  1.00  0.00            
ATOM   2655  R1  CHO   432      89.689 113.238  44.270  1.00  0.00            
ATOM   2656  R2  CHO   432      87.239 112.088  44.570  1.00  0.00            
ATOM   2657  R3  CHO   432      86.389 114.138  43.020  1.00  0.00            
ATOM   2658  R4  CHO   432      84.339 112.138  42.670  1.00  0.00            
ATOM   2659  R5  CHO   432      85.439 113.138  41.070  1.00  0.00            
ATOM   2660  C1  CHO   432      81.889 114.138  40.120  1.00  0.00           C
ATOM   2661  C2  CHO   432      79.589 111.538  39.520  1.00  0.00           C
ATOM   2662  ROH CHO   433     182.389 139.588  36.170  1.00  0.00            
ATOM   2663  R1  CHO   433     184.389 141.588  36.020  1.00  0.00            
ATOM   2664  R2  CHO   433     184.339 143.588  34.120  1.00  0.00            
ATOM   2665  R3  CHO   433     184.489 145.238  36.270  1.00  0.00            
ATOM   2666  R4  CHO   433     185.989 146.638  34.220  1.00  0.00            
ATOM   2667  R5  CHO   433     186.689 146.138  36.170  1.00  0.00            
ATOM   2668  C1  CHO   433     187.139 149.888  36.320  1.00  0.00           C
ATOM   2669  C2  CHO   433     187.139 152.638  36.020  1.00  0.00           C
ATOM   2670  ROH CHO   434      28.739  44.238  44.770  1.00  0.00            
ATOM   2671  R1  CHO   434      30.989  44.738  43.070  1.00  0.00            
ATOM   2672  R2  CHO   434      32.689  42.738  42.270  1.00  0.00            
ATOM   2673  R3  CHO   434      32.089  43.688  39.770  1.00  0.00            
ATOM   2674  R4  CHO   434      34.689  42.388  39.470  1.00  0.00            
ATOM   2675  R5  CHO   434      34.189  44.438  38.920  1.00  0.00            
ATOM   2676  C1  CHO   434      35.289  43.088  35.520  1.00  0.00           C
ATOM   2677  C2  CHO   434      36.689  40.088  34.620  1.00  0.00           C
ATOM   2678  ROH CHO   435      57.739  98.938  26.770  1.00  0.00            
ATOM   2679  R1  CHO   435      60.239  99.088  28.070  1.00  0.00            
ATOM   2680  R2  CHO   435      61.689 101.438  28.270  1.00  0.00            
ATOM   2681  R3  CHO   435      61.639 100.838  30.920  1.00  0.00            
ATOM   2682  R4  CHO   435      63.139 103.338  30.770  1.00  0.00            
ATOM   2683  R5  CHO   435      63.789 101.538  31.720  1.00  0.00            
ATOM   2684  C1  CHO   435      63.989 103.938  34.720  1.00  0.00           C
ATOM   2685  C2  CHO   435      67.739 104.988  36.970  1.00  0.00           C
ATOM   2686  ROH CHO   436     149.389   6.538  41.970  1.00  0.00            
ATOM   2687  R1  CHO   436     150.639   4.838  40.070  1.00  0.00            
ATOM   2688  R2  CHO   436     151.639   5.788  37.670  1.00  0.00            
ATOM   2689  R3  CHO   436     153.939   4.638  38.520  1.00  0.00            
ATOM   2690  R4  CHO   436     154.339   5.038  35.670  1.00  0.00            
ATOM   2691  R5  CHO   436     154.539   3.188  36.770  1.00  0.00            
ATOM   2692  C1  CHO   436     158.039   3.488  35.270  1.00  0.00           C
ATOM   2693  C2  CHO   436     160.389   1.638  34.620  1.00  0.00           C
ATOM   2694  ROH CHO   437      69.789 184.738  42.670  1.00  0.00            
ATOM   2695  R1  CHO   437      70.089 186.238  40.320  1.00  0.00            
ATOM   2696  R2  CHO   437      69.689 188.938  40.170  1.00  0.00            
ATOM   2697  R3  CHO   437      72.239 188.988  39.170  1.00  0.00            
ATOM   2698  R4  CHO   437      71.189 191.688  38.620  1.00  0.00            
ATOM   2699  R5  CHO   437      72.089 190.288  37.170  1.00  0.00            
ATOM   2700  C1  CHO   437      74.439 193.238  36.820  1.00  0.00           C
ATOM   2701  C2  CHO   437      74.389 194.288  33.920  1.00  0.00           C
ATOM   2702  ROH CHO   438     221.439 140.038  30.520  1.00  0.00            
ATOM   2703  R1  CHO   438     219.389 139.338  32.320  1.00  0.00            
ATOM   2704  R2  CHO   438     218.539 141.038  34.320  1.00  0.00            
ATOM   2705  R3  CHO   438     216.089 140.538  33.220  1.00  0.00            
ATOM   2706  R4  CHO   438     215.689 140.188  36.120  1.00  0.00            
ATOM   2707  R5  CHO   438     215.189 138.788  34.520  1.00  0.00            
ATOM   2708  C1  CHO   438     211.739 139.288  36.120  1.00  0.00           C
ATOM   2709  C2  CHO   438     211.589 136.238  38.770  1.00  0.00           C
ATOM   2710  ROH CHO   439     138.489 166.688  24.170  1.00  0.00            
ATOM   2711  R1  CHO   439     138.789 165.788  26.870  1.00  0.00            
ATOM   2712  R2  CHO   439     138.889 167.538  29.020  1.00  0.00            
ATOM   2713  R3  CHO   439     136.839 165.988  29.970  1.00  0.00            
ATOM   2714  R4  CHO   439     138.039 167.188  32.370  1.00  0.00            
ATOM   2715  R5  CHO   439     137.689 165.088  31.970  1.00  0.00            
ATOM   2716  C1  CHO   439     135.589 165.538  35.170  1.00  0.00           C
ATOM   2717  C2  CHO   439     133.339 165.588  38.070  1.00  0.00           C
ATOM   2718  ROH CHO   440      15.839 212.338  21.920  1.00  0.00            
ATOM   2719  R1  CHO   440      16.639 211.638  24.570  1.00  0.00            
ATOM   2720  R2  CHO   440      19.289 211.188  25.220  1.00  0.00            
ATOM   2721  R3  CHO   440      18.789 213.038  27.120  1.00  0.00            
ATOM   2722  R4  CHO   440      20.739 211.238  28.370  1.00  0.00            
ATOM   2723  R5  CHO   440      18.789 211.838  29.220  1.00  0.00            
ATOM   2724  C1  CHO   440      21.089 213.038  32.020  1.00  0.00           C
ATOM   2725  C2  CHO   440      22.839 211.488  35.370  1.00  0.00           C
ATOM   2726  ROH CHO   441       3.089  74.938  43.920  1.00  0.00            
ATOM   2727  R1  CHO   441       4.789  77.188  43.620  1.00  0.00            
ATOM   2728  R2  CHO   441       3.939  79.538  42.420  1.00  0.00            
ATOM   2729  R3  CHO   441       4.839  80.638  44.720  1.00  0.00            
ATOM   2730  R4  CHO   441       4.239  82.938  42.970  1.00  0.00            
ATOM   2731  R5  CHO   441       6.089  82.538  44.020  1.00  0.00            
ATOM   2732  C1  CHO   441       5.239  85.988  45.470  1.00  0.00           C
ATOM   2733  C2  CHO   441       3.339  89.038  46.420  1.00  0.00           C
ATOM   2734  ROH CHO   442     167.539  13.688  30.970  1.00  0.00            
ATOM   2735  R1  CHO   442     165.939  15.988  30.570  1.00  0.00            
ATOM   2736  R2  CHO   442     163.739  16.038  28.920  1.00  0.00            
ATOM   2737  R3  CHO   442     162.489  16.988  31.120  1.00  0.00            
ATOM   2738  R4  CHO   442     161.589  18.738  28.970  1.00  0.00            
ATOM   2739  R5  CHO   442     162.539  19.338  30.820  1.00  0.00            
ATOM   2740  C1  CHO   442     159.239  21.238  31.070  1.00  0.00           C
ATOM   2741  C2  CHO   442     157.289  23.688  32.320  1.00  0.00           C
ATOM   2742  ROH CHO   443     215.089  17.838  37.970  1.00  0.00            
ATOM   2743  R1  CHO   443     216.389  15.338  37.970  1.00  0.00            
ATOM   2744  R2  CHO   443     217.789  14.388  40.120  1.00  0.00            
ATOM   2745  R3  CHO   443     216.189  12.188  39.820  1.00  0.00            
ATOM   2746  R4  CHO   443     218.539  11.188  41.270  1.00  0.00            
ATOM   2747  R5  CHO   443     217.689  10.388  39.370  1.00  0.00            
ATOM   2748  C1  CHO   443     217.439   7.288  41.570  1.00  0.00           C
ATOM   2749  C2  CHO   443     218.889   3.588  40.220  1.00  0.00           C
ATOM   2750  ROH CHO   444     172.589 219.688  32.520  1.00  0.00            
ATOM   2751  R1  CHO   444     174.739 219.338  34.320  1.00  0.00            
ATOM   2752  R2  CHO   444     174.689 217.488  36.370  1.00  0.00            
ATOM   2753  R3  CHO   444     176.989 216.638  35.270  1.00  0.00            
ATOM   2754  R4  CHO   444     176.589 214.888  37.570  1.00  0.00            
ATOM   2755  R5  CHO   444     178.389 216.038  37.120  1.00  0.00            
ATOM   2756  C1  CHO   444     179.889 212.488  37.170  1.00  0.00           C
ATOM   2757  C2  CHO   444     180.689 209.038  37.470  1.00  0.00           C
ATOM   2758  ROH CHO   445     212.889 138.288  49.620  1.00  0.00            
ATOM   2759  R1  CHO   445     214.039 139.388  47.270  1.00  0.00            
ATOM   2760  R2  CHO   445     214.339 142.088  46.870  1.00  0.00            
ATOM   2761  R3  CHO   445     216.939 141.488  46.470  1.00  0.00            
ATOM   2762  R4  CHO   445     216.439 143.688  44.620  1.00  0.00            
ATOM   2763  R5  CHO   445     217.289 141.788  44.120  1.00  0.00            
ATOM   2764  C1  CHO   445     220.089 144.038  42.970  1.00  0.00           C
ATOM   2765  C2  CHO   445     223.489 145.538  43.370  1.00  0.00           C
ATOM   2766  ROH CHO   446      86.089 119.688  46.270  1.00  0.00            
ATOM   2767  R1  CHO   446      83.639 120.538  47.270  1.00  0.00            
ATOM   2768  R2  CHO   446      83.339 121.688  49.770  1.00  0.00            
ATOM   2769  R3  CHO   446      82.189 123.738  48.370  1.00  0.00            
ATOM   2770  R4  CHO   446      81.289 124.138  51.120  1.00  0.00            
ATOM   2771  R5  CHO   446      80.039 123.988  49.370  1.00  0.00            
ATOM   2772  C1  CHO   446      79.039 127.438  50.570  1.00  0.00           C
ATOM   2773  C2  CHO   446      76.539 129.638  53.570  1.00  0.00           C
ATOM   2774  ROH CHO   447     156.889 105.438  40.920  1.00  0.00            
ATOM   2775  R1  CHO   447     159.489 105.988  39.870  1.00  0.00            
ATOM   2776  R2  CHO   447     160.489 104.638  37.670  1.00  0.00            
ATOM   2777  R3  CHO   447     160.839 107.188  36.770  1.00  0.00            
ATOM   2778  R4  CHO   447     161.539 105.438  34.470  1.00  0.00            
ATOM   2779  R5  CHO   447     162.789 107.038  35.370  1.00  0.00            
ATOM   2780  C1  CHO   447     162.489 108.288  31.770  1.00  0.00           C
ATOM   2781  C2  CHO   447     161.139 109.988  28.420  1.00  0.00           C
ATOM   2782  ROH CHO   448     209.289 185.938  29.620  1.00  0.00            
ATOM   2783  R1  CHO   448     208.739 185.988  32.370  1.00  0.00            
ATOM   2784  R2  CHO   448     206.439 187.038  33.420  1.00  0.00            
ATOM   2785  R3  CHO   448     206.289 184.588  34.620  1.00  0.00            
ATOM   2786  R4  CHO   448     204.339 186.238  36.070  1.00  0.00            
ATOM   2787  R5  CHO   448     205.939 185.088  36.970  1.00  0.00            
ATOM   2788  C1  CHO   448     202.939 183.538  38.720  1.00  0.00           C
ATOM   2789  C2  CHO   448     203.689 180.438  41.470  1.00  0.00           C
ATOM   2790  ROH CHO   449     189.939 171.838  43.920  1.00  0.00            
ATOM   2791  R1  CHO   449     187.139 171.588  43.470  1.00  0.00            
ATOM   2792  R2  CHO   449     185.789 172.938  41.470  1.00  0.00            
ATOM   2793  R3  CHO   449     184.989 170.438  40.770  1.00  0.00            
ATOM   2794  R4  CHO   449     183.639 172.188  38.870  1.00  0.00            
ATOM   2795  R5  CHO   449     182.689 170.688  40.170  1.00  0.00            
ATOM   2796  C1  CHO   449     181.639 169.388  36.720  1.00  0.00           C
ATOM   2797  C2  CHO   449     179.039 169.188  35.370  1.00  0.00           C
ATOM   2798  ROH CHO   450      30.489  81.638  38.620  1.00  0.00            
ATOM   2799  R1  CHO   450      29.689  84.338  38.470  1.00  0.00            
ATOM   2800  R2  CHO   450      27.589  85.188  36.920  1.00  0.00            
ATOM   2801  R3  CHO   450      26.689  86.238  39.270  1.00  0.00            
ATOM   2802  R4  CHO   450      24.939  87.388  37.220  1.00  0.00            
ATOM   2803  R5  CHO   450      26.039  88.488  38.670  1.00  0.00            
ATOM   2804  C1  CHO   450      22.539  89.638  39.570  1.00  0.00           C
ATOM   2805  C2  CHO   450      21.639  93.038  40.120  1.00  0.00           C
ATOM   2806  ROH CHO   451      77.739  81.838  41.620  1.00  0.00            
ATOM   2807  R1  CHO   451      79.939  80.688  40.220  1.00  0.00            
ATOM   2808  R2  CHO   451      81.989  82.238  39.170  1.00  0.00            
ATOM   2809  R3  CHO   451      83.539  80.588  40.620  1.00  0.00            
ATOM   2810  R4  CHO   451      85.089  81.088  38.170  1.00  0.00            
ATOM   2811  R5  CHO   451      84.539  79.138  39.020  1.00  0.00            
ATOM   2812  C1  CHO   451      88.339  78.838  38.970  1.00  0.00           C
ATOM   2813  C2  CHO   451      91.689  77.538  36.570  1.00  0.00           C
ATOM   2814  ROH CHO   452      55.589  66.788  42.520  1.00  0.00            
ATOM   2815  R1  CHO   452      54.689  68.938  40.920  1.00  0.00            
ATOM   2816  R2  CHO   452      52.189  70.038  41.270  1.00  0.00            
ATOM   2817  R3  CHO   452      53.639  72.338  41.470  1.00  0.00            
ATOM   2818  R4  CHO   452      51.089  73.188  40.270  1.00  0.00            
ATOM   2819  R5  CHO   452      53.039  73.588  39.470  1.00  0.00            
ATOM   2820  C1  CHO   452      51.789  77.188  39.920  1.00  0.00           C
ATOM   2821  C2  CHO   452      49.089  80.038  40.520  1.00  0.00           C
ATOM   2822  ROH CHO   453     193.139   7.988  45.220  1.00  0.00            
ATOM   2823  R1  CHO   453     191.839   9.038  42.970  1.00  0.00            
ATOM   2824  R2  CHO   453     193.189   9.788  40.670  1.00  0.00            
ATOM   2825  R3  CHO   453     191.389   8.138  39.470  1.00  0.00            
ATOM   2826  R4  CHO   453     193.239   8.838  37.370  1.00  0.00            
ATOM   2827  R5  CHO   453     191.089   9.038  37.270  1.00  0.00            
ATOM   2828  C1  CHO   453     191.639   6.688  34.320  1.00  0.00           C
ATOM   2829  C2  CHO   453     190.539   3.788  30.970  1.00  0.00           C
ATOM   2830  ROH CHO   454     199.889 130.588  36.270  1.00  0.00            
ATOM   2831  R1  CHO   454     199.139 132.388  38.320  1.00  0.00            
ATOM   2832  R2  CHO   454     200.989 133.838  39.770  1.00  0.00            
ATOM   2833  R3  CHO   454     199.489 135.938  38.920  1.00  0.00            
ATOM   2834  R4  CHO   454     200.739 136.888  41.420  1.00  0.00            
ATOM   2835  R5  CHO   454     198.589 136.888  40.970  1.00  0.00            
ATOM   2836  C1  CHO   454     199.189 140.638  41.570  1.00  0.00           C
ATOM   2837  C2  CHO   454     200.339 141.488  45.870  1.00  0.00           C
ATOM   2838  ROH CHO   455     211.039 168.738  33.970  1.00  0.00            
ATOM   2839  R1  CHO   455     213.539 169.438  32.820  1.00  0.00            
ATOM   2840  R2  CHO   455     214.339 172.088  32.470  1.00  0.00            
ATOM   2841  R3  CHO   455     216.489 171.288  33.920  1.00  0.00            
ATOM   2842  R4  CHO   455     217.439 173.588  32.370  1.00  0.00            
ATOM   2843  R5  CHO   455     218.339 171.638  32.420  1.00  0.00            
ATOM   2844  C1  CHO   455     221.289 173.738  33.620  1.00  0.00           C
ATOM   2845  C2  CHO   455     224.939 176.638  35.370  1.00  0.00           C
ATOM   2846  ROH CHO   456      11.939  72.338  33.120  1.00  0.00            
ATOM   2847  R1  CHO   456       9.889  71.088  34.620  1.00  0.00            
ATOM   2848  R2  CHO   456      10.139  70.538  37.320  1.00  0.00            
ATOM   2849  R3  CHO   456       7.789  71.938  37.470  1.00  0.00            
ATOM   2850  R4  CHO   456       7.539  69.838  39.520  1.00  0.00            
ATOM   2851  R5  CHO   456       6.139  70.288  37.920  1.00  0.00            
ATOM   2852  C1  CHO   456       3.889  70.738  40.920  1.00  0.00           C
ATOM   2853  C2  CHO   456       4.189  69.838  45.670  1.00  0.00           C
ATOM   2854  ROH CHO   457     217.789  93.188  40.570  1.00  0.00            
ATOM   2855  R1  CHO   457     215.539  92.588  39.020  1.00  0.00            
ATOM   2856  R2  CHO   457     214.689  89.988  38.570  1.00  0.00            
ATOM   2857  R3  CHO   457     212.339  90.988  39.520  1.00  0.00            
ATOM   2858  R4  CHO   457     211.589  89.188  37.320  1.00  0.00            
ATOM   2859  R5  CHO   457     210.989  91.238  37.520  1.00  0.00            
ATOM   2860  C1  CHO   457     207.539  89.588  37.420  1.00  0.00           C
ATOM   2861  C2  CHO   457     207.439  88.588  34.170  1.00  0.00           C
ATOM   2862  ROH CHO   458       5.289 203.738  28.220  1.00  0.00            
ATOM   2863  R1  CHO   458       5.289 201.938  30.370  1.00  0.00            
ATOM   2864  R2  CHO   458       7.139 199.888  30.570  1.00  0.00            
ATOM   2865  R3  CHO   458       7.589 200.988  33.020  1.00  0.00            
ATOM   2866  R4  CHO   458       8.389 198.188  33.320  1.00  0.00            
ATOM   2867  R5  CHO   458       6.989 199.288  34.570  1.00  0.00            
ATOM   2868  C1  CHO   458       9.589 198.238  37.220  1.00  0.00           C
ATOM   2869  C2  CHO   458       9.939 195.538  41.020  1.00  0.00           C
ATOM   2870  ROH CHO   459       7.989  30.338  44.620  1.00  0.00            
ATOM   2871  R1  CHO   459       8.789  31.388  47.120  1.00  0.00            
ATOM   2872  R2  CHO   459       6.989  32.438  48.970  1.00  0.00            
ATOM   2873  R3  CHO   459       8.139  30.638  50.620  1.00  0.00            
ATOM   2874  R4  CHO   459       5.539  31.188  51.870  1.00  0.00            
ATOM   2875  R5  CHO   459       7.489  31.388  52.820  1.00  0.00            
ATOM   2876  C1  CHO   459       5.839  28.838  55.120  1.00  0.00           C
ATOM   2877  C2  CHO   459       3.839  30.238  58.270  1.00  0.00           C
ATOM   2878  ROH CHO   460      76.189 127.088  40.670  1.00  0.00            
ATOM   2879  R1  CHO   460      76.639 124.438  39.870  1.00  0.00            
ATOM   2880  R2  CHO   460      76.789 123.688  37.220  1.00  0.00            
ATOM   2881  R3  CHO   460      79.189 122.688  37.920  1.00  0.00            
ATOM   2882  R4  CHO   460      78.539 121.338  35.370  1.00  0.00            
ATOM   2883  R5  CHO   460      79.039 120.338  37.270  1.00  0.00            
ATOM   2884  C1  CHO   460      81.789 118.988  35.020  1.00  0.00           C
ATOM   2885  C2  CHO   460      80.889 117.738  32.620  1.00  0.00           C
ATOM   2886  ROH CHO   461     124.439 170.488  38.120  1.00  0.00            
ATOM   2887  R1  CHO   461     123.639 170.988  35.470  1.00  0.00            
ATOM   2888  R2  CHO   461     121.439 169.788  34.320  1.00  0.00            
ATOM   2889  R3  CHO   461     120.689 172.338  33.820  1.00  0.00            
ATOM   2890  R4  CHO   461     119.339 170.738  31.770  1.00  0.00            
ATOM   2891  R5  CHO   461     120.639 172.488  31.420  1.00  0.00            
ATOM   2892  C1  CHO   461     117.439 173.738  29.770  1.00  0.00           C
ATOM   2893  C2  CHO   461     113.889 172.388  29.870  1.00  0.00           C
ATOM   2894  ROH CHO   462      79.289 154.488  39.970  1.00  0.00            
ATOM   2895  R1  CHO   462      76.539 155.088  39.520  1.00  0.00            
ATOM   2896  R2  CHO   462      74.689 153.188  38.820  1.00  0.00            
ATOM   2897  R3  CHO   462      73.339 154.088  41.020  1.00  0.00            
ATOM   2898  R4  CHO   462      71.289 153.088  39.170  1.00  0.00            
ATOM   2899  R5  CHO   462      71.389 155.088  40.120  1.00  0.00            
ATOM   2900  C1  CHO   462      67.989 153.888  41.470  1.00  0.00           C
ATOM   2901  C2  CHO   462      64.589 153.038  38.870  1.00  0.00           C
ATOM   2902  ROH CHO   463       3.789 214.138  45.570  1.00  0.00            
ATOM   2903  R1  CHO   463       6.239 214.638  44.220  1.00  0.00            
ATOM   2904  R2  CHO   463       6.489 216.488  42.220  1.00  0.00            
ATOM   2905  R3  CHO   463       8.439 217.488  43.770  1.00  0.00            
ATOM   2906  R4  CHO   463       9.089 218.488  41.120  1.00  0.00            
ATOM   2907  R5  CHO   463      10.389 217.388  42.420  1.00  0.00            
ATOM   2908  C1  CHO   463      12.439 220.538  41.920  1.00  0.00           C
ATOM   2909  C2  CHO   463      15.539 219.388  41.970  1.00  0.00           C
ATOM   2910  ROH CHO   464     133.739 124.688  43.520  1.00  0.00            
ATOM   2911  R1  CHO   464     133.439 126.938  41.820  1.00  0.00            
ATOM   2912  R2  CHO   464     135.589 128.438  40.970  1.00  0.00            
ATOM   2913  R3  CHO   464     134.589 127.888  38.520  1.00  0.00            
ATOM   2914  R4  CHO   464     135.889 130.538  38.220  1.00  0.00            
ATOM   2915  R5  CHO   464     133.839 129.988  37.670  1.00  0.00            
ATOM   2916  C1  CHO   464     135.089 131.188  34.270  1.00  0.00           C
ATOM   2917  C2  CHO   464     137.189 132.838  31.020  1.00  0.00           C
ATOM   2918  ROH CHO   465     183.389 213.038  40.020  1.00  0.00            
ATOM   2919  R1  CHO   465     184.689 215.388  39.170  1.00  0.00            
ATOM   2920  R2  CHO   465     187.289 215.438  38.220  1.00  0.00            
ATOM   2921  R3  CHO   465     186.139 216.638  36.070  1.00  0.00            
ATOM   2922  R4  CHO   465     189.039 216.738  35.570  1.00  0.00            
ATOM   2923  R5  CHO   465     187.639 218.438  35.520  1.00  0.00            
ATOM   2924  C1  CHO   465     188.989 218.638  31.970  1.00  0.00           C
ATOM   2925  C2  CHO   465     192.789 217.638  32.920  1.00  0.00           C
ATOM   2926  ROH CHO   466     182.639  18.788  37.170  1.00  0.00            
ATOM   2927  R1  CHO   466     181.789  20.188  39.470  1.00  0.00            
ATOM   2928  R2  CHO   466     180.339  18.988  41.470  1.00  0.00            
ATOM   2929  R3  CHO   466     182.339  19.988  43.020  1.00  0.00            
ATOM   2930  R4  CHO   466     179.889  20.688  44.470  1.00  0.00            
ATOM   2931  R5  CHO   466     181.489  22.038  43.870  1.00  0.00            
ATOM   2932  C1  CHO   466     181.489  22.638  47.620  1.00  0.00           C
ATOM   2933  C2  CHO   466     183.339  23.588  50.320  1.00  0.00           C
ATOM   2934  ROH CHO   467      75.789 202.988  52.270  1.00  0.00            
ATOM   2935  R1  CHO   467      76.439 201.988  49.720  1.00  0.00            
ATOM   2936  R2  CHO   467      74.539 201.438  47.770  1.00  0.00            
ATOM   2937  R3  CHO   467      76.089 203.088  46.270  1.00  0.00            
ATOM   2938  R4  CHO   467      74.889 201.238  44.370  1.00  0.00            
ATOM   2939  R5  CHO   467      77.039 201.688  44.570  1.00  0.00            
ATOM   2940  C1  CHO   467      76.539 202.688  40.920  1.00  0.00           C
ATOM   2941  C2  CHO   467      78.489 201.188  38.220  1.00  0.00           C
ATOM   2942  ROH CHO   468     109.589 160.688  34.320  1.00  0.00            
ATOM   2943  R1  CHO   468     107.489 161.638  35.920  1.00  0.00            
ATOM   2944  R2  CHO   468     107.389 164.238  36.870  1.00  0.00            
ATOM   2945  R3  CHO   468     104.939 164.238  35.670  1.00  0.00            
ATOM   2946  R4  CHO   468     104.639 165.988  38.020  1.00  0.00            
ATOM   2947  R5  CHO   468     103.389 164.238  37.470  1.00  0.00            
ATOM   2948  C1  CHO   468     100.739 166.988  37.570  1.00  0.00           C
ATOM   2949  C2  CHO   468      98.189 168.138  39.820  1.00  0.00           C
ATOM   2950  ROH CHO   469     164.539  89.938  40.720  1.00  0.00            
ATOM   2951  R1  CHO   469     161.839  90.838  40.770  1.00  0.00            
ATOM   2952  R2  CHO   469     161.139  93.488  40.870  1.00  0.00            
ATOM   2953  R3  CHO   469     159.689  92.838  38.670  1.00  0.00            
ATOM   2954  R4  CHO   469     158.239  95.088  39.920  1.00  0.00            
ATOM   2955  R5  CHO   469     157.389  93.188  39.370  1.00  0.00            
ATOM   2956  C1  CHO   469     155.189  95.438  37.270  1.00  0.00           C
ATOM   2957  C2  CHO   469     153.289  97.538  35.120  1.00  0.00           C
ATOM   2958  ROH CHO   470      22.239 196.838  39.670  1.00  0.00            
ATOM   2959  R1  CHO   470      21.589 199.438  38.770  1.00  0.00            
ATOM   2960  R2  CHO   470      19.189 200.088  37.620  1.00  0.00            
ATOM   2961  R3  CHO   470      19.139 201.988  39.570  1.00  0.00            
ATOM   2962  R4  CHO   470      17.139 202.888  37.620  1.00  0.00            
ATOM   2963  R5  CHO   470      18.789 204.038  38.370  1.00  0.00            
ATOM   2964  C1  CHO   470      15.889 206.288  39.420  1.00  0.00           C
ATOM   2965  C2  CHO   470      15.389 209.888  38.470  1.00  0.00           C
ATOM   2966  ROH CHO   471     171.889  57.538  41.270  1.00  0.00            
ATOM   2967  R1  CHO   471     173.089  55.788  39.370  1.00  0.00            
ATOM   2968  R2  CHO   471     175.189  56.638  37.770  1.00  0.00            
ATOM   2969  R3  CHO   471     176.439  54.488  38.820  1.00  0.00            
ATOM   2970  R4  CHO   471     177.589  54.738  36.120  1.00  0.00            
ATOM   2971  R5  CHO   471     176.689  52.938  36.970  1.00  0.00            
ATOM   2972  C1  CHO   471     180.139  51.638  36.170  1.00  0.00           C
ATOM   2973  C2  CHO   471     182.639  53.938  32.870  1.00  0.00           C
ATOM   2974  ROH CHO   472      56.839 116.838  33.620  1.00  0.00            
ATOM   2975  R1  CHO   472      59.389 115.938  32.770  1.00  0.00            
ATOM   2976  R2  CHO   472      61.739 116.638  34.020  1.00  0.00            
ATOM   2977  R3  CHO   472      62.139 113.938  34.170  1.00  0.00            
ATOM   2978  R4  CHO   472      64.789 115.088  34.570  1.00  0.00            
ATOM   2979  R5  CHO   472      64.239 113.588  33.070  1.00  0.00            
ATOM   2980  C1  CHO   472      66.889 111.638  35.020  1.00  0.00           C
ATOM   2981  C2  CHO   472      70.339 109.588  35.370  1.00  0.00           C
ATOM   2982  ROH CHO   473       6.989  99.288  42.270  1.00  0.00            
ATOM   2983  R1  CHO   473       4.789  99.738  40.570  1.00  0.00            
ATOM   2984  R2  CHO   473       2.789  97.888  40.170  1.00  0.00            
ATOM   2985  R3  CHO   473       1.139  99.938  40.920  1.00  0.00            
ATOM   2986  R4  CHO   473      -0.661  97.738  40.170  1.00  0.00            
ATOM   2987  R5  CHO   473      -0.711  99.788  39.420  1.00  0.00            
ATOM   2988  C1  CHO   473      -4.211  99.638  40.870  1.00  0.00           C
ATOM   2989  C2  CHO   473      -7.161  97.438  40.470  1.00  0.00           C
ATOM   2990  ROH CHO   474     217.239 184.988  42.520  1.00  0.00            
ATOM   2991  R1  CHO   474     214.489 185.538  42.020  1.00  0.00            
ATOM   2992  R2  CHO   474     213.439 188.088  42.020  1.00  0.00            
ATOM   2993  R3  CHO   474     212.589 187.388  39.570  1.00  0.00            
ATOM   2994  R4  CHO   474     210.689 189.438  40.420  1.00  0.00            
ATOM   2995  R5  CHO   474     210.189 187.438  39.720  1.00  0.00            
ATOM   2996  C1  CHO   474     208.239 189.538  37.220  1.00  0.00           C
ATOM   2997  C2  CHO   474     205.039 190.888  35.970  1.00  0.00           C
ATOM   2998  ROH CHO   475      59.739 121.838  34.370  1.00  0.00            
ATOM   2999  R1  CHO   475      57.739 123.288  32.970  1.00  0.00            
ATOM   3000  R2  CHO   475      58.389 125.238  31.120  1.00  0.00            
ATOM   3001  R3  CHO   475      56.789 123.688  29.470  1.00  0.00            
ATOM   3002  R4  CHO   475      57.439 126.088  27.870  1.00  0.00            
ATOM   3003  R5  CHO   475      55.439 125.288  28.320  1.00  0.00            
ATOM   3004  C1  CHO   475      55.389 125.188  24.470  1.00  0.00           C
ATOM   3005  C2  CHO   475      56.139 125.238  20.920  1.00  0.00           C
ATOM   3006  ROH CHO   476     101.639 124.988  40.320  1.00  0.00            
ATOM   3007  R1  CHO   476     103.439 123.638  38.520  1.00  0.00            
ATOM   3008  R2  CHO   476     103.989 120.988  38.770  1.00  0.00            
ATOM   3009  R3  CHO   476     103.189 120.888  36.170  1.00  0.00            
ATOM   3010  R4  CHO   476     105.089 118.688  36.420  1.00  0.00            
ATOM   3011  R5  CHO   476     105.139 120.288  34.970  1.00  0.00            
ATOM   3012  C1  CHO   476     104.939 117.288  32.620  1.00  0.00           C
ATOM   3013  C2  CHO   476     107.839 117.038  29.420  1.00  0.00           C
ATOM   3014  ROH CHO   477     111.839 198.188  38.020  1.00  0.00            
ATOM   3015  R1  CHO   477     110.789 200.038  36.170  1.00  0.00            
ATOM   3016  R2  CHO   477     111.689 202.638  36.020  1.00  0.00            
ATOM   3017  R3  CHO   477     112.089 202.038  33.420  1.00  0.00            
ATOM   3018  R4  CHO   477     111.439 204.888  33.420  1.00  0.00            
ATOM   3019  R5  CHO   477     110.439 203.388  32.270  1.00  0.00            
ATOM   3020  C1  CHO   477     111.639 205.638  29.420  1.00  0.00           C
ATOM   3021  C2  CHO   477     111.639 205.338  25.420  1.00  0.00           C
ATOM   3022  ROH CHO   478      80.589  11.288  35.520  1.00  0.00            
ATOM   3023  R1  CHO   478      82.289  13.238  36.670  1.00  0.00            
ATOM   3024  R2  CHO   478      82.989  15.538  35.320  1.00  0.00            
ATOM   3025  R3  CHO   478      82.039  16.738  37.570  1.00  0.00            
ATOM   3026  R4  CHO   478      83.489  18.888  36.170  1.00  0.00            
ATOM   3027  R5  CHO   478      83.789  18.238  38.270  1.00  0.00            
ATOM   3028  C1  CHO   478      82.889  21.938  38.770  1.00  0.00           C
ATOM   3029  C2  CHO   478      80.789  24.338  39.970  1.00  0.00           C
ATOM   3030  ROH CHO   479      35.589 102.338  35.670  1.00  0.00            
ATOM   3031  R1  CHO   479      37.939 101.188  34.520  1.00  0.00            
ATOM   3032  R2  CHO   479      38.289  98.488  34.270  1.00  0.00            
ATOM   3033  R3  CHO   479      38.739  99.088  31.670  1.00  0.00            
ATOM   3034  R4  CHO   479      39.689  96.338  31.970  1.00  0.00            
ATOM   3035  R5  CHO   479      40.789  98.038  31.120  1.00  0.00            
ATOM   3036  C1  CHO   479      40.889  95.688  28.120  1.00  0.00           C
ATOM   3037  C2  CHO   479      41.039  93.788  24.770  1.00  0.00           C
ATOM   3038  ROH CHO   480      14.189  35.838  53.620  1.00  0.00            
ATOM   3039  R1  CHO   480      14.689  37.338  51.270  1.00  0.00            
ATOM   3040  R2  CHO   480      14.989  36.188  48.770  1.00  0.00            
ATOM   3041  R3  CHO   480      12.989  37.888  48.070  1.00  0.00            
ATOM   3042  R4  CHO   480      13.589  36.438  45.620  1.00  0.00            
ATOM   3043  R5  CHO   480      13.539  38.638  45.870  1.00  0.00            
ATOM   3044  C1  CHO   480      10.939  38.238  43.120  1.00  0.00           C
ATOM   3045  C2  CHO   480       8.939  40.488  40.870  1.00  0.00           C
ATOM   3046  ROH CHO   481     186.539  99.638  40.120  1.00  0.00            
ATOM   3047  R1  CHO   481     187.039 102.088  38.870  1.00  0.00            
ATOM   3048  R2  CHO   481     185.389 103.238  36.970  1.00  0.00            
ATOM   3049  R3  CHO   481     185.439 105.338  38.670  1.00  0.00            
ATOM   3050  R4  CHO   481     184.989 106.488  35.970  1.00  0.00            
ATOM   3051  R5  CHO   481     186.589 107.088  37.420  1.00  0.00            
ATOM   3052  C1  CHO   481     184.839 110.438  36.970  1.00  0.00           C
ATOM   3053  C2  CHO   481     185.139 113.788  34.920  1.00  0.00           C
ATOM   3054  ROH CHO   482      52.139  83.738  29.370  1.00  0.00            
ATOM   3055  R1  CHO   482      50.739  83.038  31.720  1.00  0.00            
ATOM   3056  R2  CHO   482      48.889  81.038  31.770  1.00  0.00            
ATOM   3057  R3  CHO   482      50.439  80.088  33.820  1.00  0.00            
ATOM   3058  R4  CHO   482      48.139  78.238  33.720  1.00  0.00            
ATOM   3059  R5  CHO   482      48.839  79.338  35.470  1.00  0.00            
ATOM   3060  C1  CHO   482      49.139  75.788  36.770  1.00  0.00           C
ATOM   3061  C2  CHO   482      46.389  74.788  39.220  1.00  0.00           C
ATOM   3062  ROH CHO   483      22.739  11.188  43.420  1.00  0.00            
ATOM   3063  R1  CHO   483      20.689  11.938  41.570  1.00  0.00            
ATOM   3064  R2  CHO   483      20.289  14.538  40.770  1.00  0.00            
ATOM   3065  R3  CHO   483      20.539  13.488  38.270  1.00  0.00            
ATOM   3066  R4  CHO   483      17.989  14.988  38.220  1.00  0.00            
ATOM   3067  R5  CHO   483      18.339  12.888  37.670  1.00  0.00            
ATOM   3068  C1  CHO   483      16.939  14.238  34.420  1.00  0.00           C
ATOM   3069  C2  CHO   483      15.939  13.638  31.220  1.00  0.00           C
ATOM   3070  ROH CHO   484     220.589 123.888  39.070  1.00  0.00            
ATOM   3071  R1  CHO   484     219.939 126.588  38.720  1.00  0.00            
ATOM   3072  R2  CHO   484     221.539 128.638  39.670  1.00  0.00            
ATOM   3073  R3  CHO   484     221.439 129.488  37.070  1.00  0.00            
ATOM   3074  R4  CHO   484     222.939 131.588  38.470  1.00  0.00            
ATOM   3075  R5  CHO   484     221.139 131.888  37.220  1.00  0.00            
ATOM   3076  C1  CHO   484     223.639 134.088  35.370  1.00  0.00           C
ATOM   3077  C2  CHO   484     226.239 135.138  32.920  1.00  0.00           C
ATOM   3078  ROH CHO   485     153.789  27.738  30.620  1.00  0.00            
ATOM   3079  R1  CHO   485     153.339  27.488  33.420  1.00  0.00            
ATOM   3080  R2  CHO   485     150.889  26.638  34.470  1.00  0.00            
ATOM   3081  R3  CHO   485     152.439  24.788  35.720  1.00  0.00            
ATOM   3082  R4  CHO   485     150.039  24.938  37.320  1.00  0.00            
ATOM   3083  R5  CHO   485     152.089  25.188  38.070  1.00  0.00            
ATOM   3084  C1  CHO   485     150.939  22.238  40.170  1.00  0.00           C
ATOM   3085  C2  CHO   485     149.589  21.238  42.570  1.00  0.00           C
ATOM   3086  ROH CHO   486     111.089  24.738  26.570  1.00  0.00            
ATOM   3087  R1  CHO   486     109.239  23.638  28.470  1.00  0.00            
ATOM   3088  R2  CHO   486     109.839  21.388  29.920  1.00  0.00            
ATOM   3089  R3  CHO   486     109.239  22.988  32.070  1.00  0.00            
ATOM   3090  R4  CHO   486     109.139  20.238  33.120  1.00  0.00            
ATOM   3091  R5  CHO   486     107.589  21.738  33.270  1.00  0.00            
ATOM   3092  C1  CHO   486     108.189  21.138  36.970  1.00  0.00           C
ATOM   3093  C2  CHO   486     105.889  24.038  38.570  1.00  0.00           C
ATOM   3094  ROH CHO   487      94.889 171.438  37.370  1.00  0.00            
ATOM   3095  R1  CHO   487      97.139 172.488  35.970  1.00  0.00            
ATOM   3096  R2  CHO   487      99.339 170.938  35.320  1.00  0.00            
ATOM   3097  R3  CHO   487      98.789 171.888  32.820  1.00  0.00            
ATOM   3098  R4  CHO   487     101.539 170.888  32.670  1.00  0.00            
ATOM   3099  R5  CHO   487     100.889 172.888  32.120  1.00  0.00            
ATOM   3100  C1  CHO   487     102.389 171.788  28.770  1.00  0.00           C
ATOM   3101  C2  CHO   487     103.989 173.788  25.570  1.00  0.00           C
ATOM   3102  ROH CHO   488     123.089  21.038  38.120  1.00  0.00            
ATOM   3103  R1  CHO   488     125.289  21.238  36.370  1.00  0.00            
ATOM   3104  R2  CHO   488     125.189  22.588  33.970  1.00  0.00            
ATOM   3105  R3  CHO   488     127.339  23.888  34.920  1.00  0.00            
ATOM   3106  R4  CHO   488     127.689  23.938  32.020  1.00  0.00            
ATOM   3107  R5  CHO   488     129.139  23.188  33.470  1.00  0.00            
ATOM   3108  C1  CHO   488     131.189  25.938  31.820  1.00  0.00           C
ATOM   3109  C2  CHO   488     132.639  28.138  28.920  1.00  0.00           C
ATOM   3110  ROH CHO   489     122.389  96.888  55.370  1.00  0.00            
ATOM   3111  R1  CHO   489     123.089  99.388  54.320  1.00  0.00            
ATOM   3112  R2  CHO   489     122.139 100.288  51.870  1.00  0.00            
ATOM   3113  R3  CHO   489     121.339 102.438  53.270  1.00  0.00            
ATOM   3114  R4  CHO   489     121.389 103.388  50.520  1.00  0.00            
ATOM   3115  R5  CHO   489     122.389 104.288  52.220  1.00  0.00            
ATOM   3116  C1  CHO   489     120.189 107.188  51.070  1.00  0.00           C
ATOM   3117  C2  CHO   489     121.339 109.488  49.720  1.00  0.00           C
ATOM   3118  ROH CHO   490     216.039 172.838  43.920  1.00  0.00            
ATOM   3119  R1  CHO   490     215.239 175.538  44.070  1.00  0.00            
ATOM   3120  R2  CHO   490     216.139 177.438  42.270  1.00  0.00            
ATOM   3121  R3  CHO   490     213.489 177.888  41.920  1.00  0.00            
ATOM   3122  R4  CHO   490     214.839 180.188  40.620  1.00  0.00            
ATOM   3123  R5  CHO   490     213.239 180.288  42.170  1.00  0.00            
ATOM   3124  C1  CHO   490     211.539 182.188  39.320  1.00  0.00           C
ATOM   3125  C2  CHO   490     210.989 183.738  36.120  1.00  0.00           C
ATOM   3126  ROH CHO   491      12.189 160.838  49.170  1.00  0.00            
ATOM   3127  R1  CHO   491      11.239 162.688  47.270  1.00  0.00            
ATOM   3128  R2  CHO   491      12.539 165.088  46.720  1.00  0.00            
ATOM   3129  R3  CHO   491      12.439 164.138  44.170  1.00  0.00            
ATOM   3130  R4  CHO   491      13.089 166.988  43.920  1.00  0.00            
ATOM   3131  R5  CHO   491      11.439 165.938  42.920  1.00  0.00            
ATOM   3132  C1  CHO   491      13.289 167.288  39.870  1.00  0.00           C
ATOM   3133  C2  CHO   491      15.089 169.988  38.420  1.00  0.00           C
ATOM   3134  ROH CHO   492      97.739 159.738  34.720  1.00  0.00            
ATOM   3135  R1  CHO   492      98.489 162.088  33.270  1.00  0.00            
ATOM   3136  R2  CHO   492     100.289 163.888  34.220  1.00  0.00            
ATOM   3137  R3  CHO   492     101.539 163.388  31.820  1.00  0.00            
ATOM   3138  R4  CHO   492     101.889 166.288  32.320  1.00  0.00            
ATOM   3139  R5  CHO   492     101.039 165.338  30.520  1.00  0.00            
ATOM   3140  C1  CHO   492     103.939 167.238  28.970  1.00  0.00           C
ATOM   3141  C2  CHO   492     105.189 168.238  26.020  1.00  0.00           C
ATOM   3142  ROH CHO   493     219.339 134.388  41.120  1.00  0.00            
ATOM   3143  R1  CHO   493     217.789 132.038  41.270  1.00  0.00            
ATOM   3144  R2  CHO   493     215.439 131.738  39.870  1.00  0.00            
ATOM   3145  R3  CHO   493     216.639 129.438  38.970  1.00  0.00            
ATOM   3146  R4  CHO   493     213.789 128.988  38.570  1.00  0.00            
ATOM   3147  R5  CHO   493     215.189 127.688  39.620  1.00  0.00            
ATOM   3148  C1  CHO   493     213.989 125.238  36.970  1.00  0.00           C
ATOM   3149  C2  CHO   493     210.539 125.338  35.420  1.00  0.00           C
ATOM   3150  ROH CHO   494      42.689  55.788  33.470  1.00  0.00            
ATOM   3151  R1  CHO   494      40.539  56.638  35.120  1.00  0.00            
ATOM   3152  R2  CHO   494      40.639  58.988  36.620  1.00  0.00            
ATOM   3153  R3  CHO   494      38.339  59.538  35.270  1.00  0.00            
ATOM   3154  R4  CHO   494      38.189  61.138  37.720  1.00  0.00            
ATOM   3155  R5  CHO   494      36.689  59.738  37.020  1.00  0.00            
ATOM   3156  C1  CHO   494      34.589  62.888  37.170  1.00  0.00           C
ATOM   3157  C2  CHO   494      30.739  62.538  37.920  1.00  0.00           C
ATOM   3158  ROH CHO   495     217.989 115.288  35.620  1.00  0.00            
ATOM   3159  R1  CHO   495     217.689 115.288  32.820  1.00  0.00            
ATOM   3160  R2  CHO   495     215.789 116.788  31.520  1.00  0.00            
ATOM   3161  R3  CHO   495     217.889 117.738  30.120  1.00  0.00            
ATOM   3162  R4  CHO   495     215.589 118.788  28.670  1.00  0.00            
ATOM   3163  R5  CHO   495     217.239 117.638  27.820  1.00  0.00            
ATOM   3164  C1  CHO   495     217.489 120.838  25.720  1.00  0.00           C
ATOM   3165  C2  CHO   495     218.239 120.338  21.770  1.00  0.00           C
ATOM   3166  ROH CHO   496     189.989 106.238  41.170  1.00  0.00            
ATOM   3167  R1  CHO   496     188.439 104.488  42.770  1.00  0.00            
ATOM   3168  R2  CHO   496     186.539 105.338  44.520  1.00  0.00            
ATOM   3169  R3  CHO   496     184.939 103.638  43.120  1.00  0.00            
ATOM   3170  R4  CHO   496     183.139 104.888  45.070  1.00  0.00            
ATOM   3171  R5  CHO   496     183.439 102.738  44.770  1.00  0.00            
ATOM   3172  C1  CHO   496     179.689 103.038  44.070  1.00  0.00           C
ATOM   3173  C2  CHO   496     178.839 100.988  46.420  1.00  0.00           C
ATOM   3174  ROH CHO   497       8.039  45.138  37.870  1.00  0.00            
ATOM   3175  R1  CHO   497       7.489  47.688  39.020  1.00  0.00            
ATOM   3176  R2  CHO   497       8.539  48.488  41.420  1.00  0.00            
ATOM   3177  R3  CHO   497       9.339  50.638  39.920  1.00  0.00            
ATOM   3178  R4  CHO   497       9.189  51.688  42.670  1.00  0.00            
ATOM   3179  R5  CHO   497       8.239  52.488  40.920  1.00  0.00            
ATOM   3180  C1  CHO   497      10.289  55.488  42.020  1.00  0.00           C
ATOM   3181  C2  CHO   497      11.139  58.788  42.320  1.00  0.00           C
ATOM   3182  ROH CHO   498     145.639  90.238  49.920  1.00  0.00            
ATOM   3183  R1  CHO   498     142.939  91.088  49.720  1.00  0.00            
ATOM   3184  R2  CHO   498     142.139  92.988  47.920  1.00  0.00            
ATOM   3185  R3  CHO   498     140.389  91.088  47.120  1.00  0.00            
ATOM   3186  R4  CHO   498     138.939  93.638  46.770  1.00  0.00            
ATOM   3187  R5  CHO   498     138.239  91.888  47.920  1.00  0.00            
ATOM   3188  C1  CHO   498     135.389  92.188  45.370  1.00  0.00           C
ATOM   3189  C2  CHO   498     132.489  90.488  43.520  1.00  0.00           C
ATOM   3190  ROH CHO   499      28.039 223.488  44.570  1.00  0.00            
ATOM   3191  R1  CHO   499      27.839 220.688  44.070  1.00  0.00            
ATOM   3192  R2  CHO   499      28.439 218.788  45.920  1.00  0.00            
ATOM   3193  R3  CHO   499      25.989 217.888  45.370  1.00  0.00            
ATOM   3194  R4  CHO   499      27.439 215.488  46.320  1.00  0.00            
ATOM   3195  R5  CHO   499      26.339 215.688  44.420  1.00  0.00            
ATOM   3196  C1  CHO   499      24.489 212.738  45.970  1.00  0.00           C
ATOM   3197  C2  CHO   499      23.189 211.888  41.770  1.00  0.00           C
ATOM   3198  ROH CHO   500     108.139  12.788  40.670  1.00  0.00            
ATOM   3199  R1  CHO   500     105.989  11.938  38.970  1.00  0.00            
ATOM   3200  R2  CHO   500     103.739  13.438  38.620  1.00  0.00            
ATOM   3201  R3  CHO   500     104.389  13.188  35.970  1.00  0.00            
ATOM   3202  R4  CHO   500     101.539  13.888  35.970  1.00  0.00            
ATOM   3203  R5  CHO   500     102.489  12.188  34.970  1.00  0.00            
ATOM   3204  C1  CHO   500     100.889  13.888  31.970  1.00  0.00           C
ATOM   3205  C2  CHO   500     102.839  14.638  29.070  1.00  0.00           C
ATOM   3206  ROH CHO   501     115.889 115.088  55.770  1.00  0.00            
ATOM   3207  R1  CHO   501     113.139 114.338  56.020  1.00  0.00            
ATOM   3208  R2  CHO   501     111.189 116.088  56.920  1.00  0.00            
ATOM   3209  R3  CHO   501     109.989 115.438  54.570  1.00  0.00            
ATOM   3210  R4  CHO   501     107.789 116.188  56.370  1.00  0.00            
ATOM   3211  R5  CHO   501     107.989 114.288  55.270  1.00  0.00            
ATOM   3212  C1  CHO   501     104.639 115.538  53.920  1.00  0.00           C
ATOM   3213  C2  CHO   501     101.389 118.188  53.420  1.00  0.00           C
ATOM   3214  ROH CHO   502     114.089 153.038  31.070  1.00  0.00            
ATOM   3215  R1  CHO   502     114.339 152.438  33.870  1.00  0.00            
ATOM   3216  R2  CHO   502     116.289 153.588  35.420  1.00  0.00            
ATOM   3217  R3  CHO   502     114.139 154.288  36.970  1.00  0.00            
ATOM   3218  R4  CHO   502     116.489 154.588  38.720  1.00  0.00            
ATOM   3219  R5  CHO   502     114.689 153.438  39.120  1.00  0.00            
ATOM   3220  C1  CHO   502     114.589 155.788  42.120  1.00  0.00           C
ATOM   3221  C2  CHO   502     116.739 156.588  45.270  1.00  0.00           C
ATOM   3222  ROH CHO   503      44.039 128.938  45.420  1.00  0.00            
ATOM   3223  R1  CHO   503      43.389 130.388  43.070  1.00  0.00            
ATOM   3224  R2  CHO   503      45.289 131.388  41.320  1.00  0.00            
ATOM   3225  R3  CHO   503      43.889 129.988  39.470  1.00  0.00            
ATOM   3226  R4  CHO   503      45.389 131.938  37.920  1.00  0.00            
ATOM   3227  R5  CHO   503      43.239 131.638  37.820  1.00  0.00            
ATOM   3228  C1  CHO   503      44.139 130.938  34.170  1.00  0.00           C
ATOM   3229  C2  CHO   503      44.639 131.888  30.620  1.00  0.00           C
ATOM   3230  ROH CHO   504      38.939 114.238  44.320  1.00  0.00            
ATOM   3231  R1  CHO   504      39.589 113.088  41.820  1.00  0.00            
ATOM   3232  R2  CHO   504      38.289 110.838  40.870  1.00  0.00            
ATOM   3233  R3  CHO   504      37.889 112.438  38.670  1.00  0.00            
ATOM   3234  R4  CHO   504      39.039 109.988  37.620  1.00  0.00            
ATOM   3235  R5  CHO   504      39.789 111.988  37.270  1.00  0.00            
ATOM   3236  C1  CHO   504      39.139 110.938  33.670  1.00  0.00           C
ATOM   3237  C2  CHO   504      39.089 112.388  29.870  1.00  0.00           C
ATOM   3238  ROH CHO   505      19.339  27.738  40.820  1.00  0.00            
ATOM   3239  R1  CHO   505      21.589  28.188  42.520  1.00  0.00            
ATOM   3240  R2  CHO   505      22.439  30.688  43.220  1.00  0.00            
ATOM   3241  R3  CHO   505      22.239  29.688  45.770  1.00  0.00            
ATOM   3242  R4  CHO   505      23.389  32.388  46.120  1.00  0.00            
ATOM   3243  R5  CHO   505      24.189  30.488  46.870  1.00  0.00            
ATOM   3244  C1  CHO   505      23.689  32.388  50.170  1.00  0.00           C
ATOM   3245  C2  CHO   505      22.989  34.938  52.770  1.00  0.00           C
ATOM   3246  ROH CHO   506     169.789 113.538  44.370  1.00  0.00            
ATOM   3247  R1  CHO   506     167.939 112.388  42.570  1.00  0.00            
ATOM   3248  R2  CHO   506     166.839 113.788  40.470  1.00  0.00            
ATOM   3249  R3  CHO   506     167.789 111.688  39.020  1.00  0.00            
ATOM   3250  R4  CHO   506     165.939 113.088  37.220  1.00  0.00            
ATOM   3251  R5  CHO   506     165.889 110.988  37.720  1.00  0.00            
ATOM   3252  C1  CHO   506     166.289 110.738  33.920  1.00  0.00           C
ATOM   3253  C2  CHO   506     167.589 112.338  30.920  1.00  0.00           C
ATOM   3254  ROH CHO   507     198.989  94.488  31.420  1.00  0.00            
ATOM   3255  R1  CHO   507     201.089  93.788  33.170  1.00  0.00            
ATOM   3256  R2  CHO   507     203.739  93.638  32.320  1.00  0.00            
ATOM   3257  R3  CHO   507     204.139  95.338  34.370  1.00  0.00            
ATOM   3258  R4  CHO   507     206.489  93.538  34.420  1.00  0.00            
ATOM   3259  R5  CHO   507     205.139  93.988  36.070  1.00  0.00            
ATOM   3260  C1  CHO   507     208.489  95.138  37.520  1.00  0.00           C
ATOM   3261  C2  CHO   507     208.739  94.138  40.870  1.00  0.00           C
ATOM   3262  ROH CHO   508     175.939  74.138  37.170  1.00  0.00            
ATOM   3263  R1  CHO   508     176.389  76.188  39.070  1.00  0.00            
ATOM   3264  R2  CHO   508     175.839  78.838  38.520  1.00  0.00            
ATOM   3265  R3  CHO   508     174.389  78.688  40.820  1.00  0.00            
ATOM   3266  R4  CHO   508     174.189  81.488  40.070  1.00  0.00            
ATOM   3267  R5  CHO   508     174.889  80.738  41.970  1.00  0.00            
ATOM   3268  C1  CHO   508     171.939  82.888  43.120  1.00  0.00           C
ATOM   3269  C2  CHO   508     170.289  86.388  44.520  1.00  0.00           C
ATOM   3270  ROH CHO   509      54.089 178.938  51.070  1.00  0.00            
ATOM   3271  R1  CHO   509      52.839 178.738  48.520  1.00  0.00            
ATOM   3272  R2  CHO   509      53.939 179.838  46.220  1.00  0.00            
ATOM   3273  R3  CHO   509      53.639 177.288  45.270  1.00  0.00            
ATOM   3274  R4  CHO   509      53.989 178.988  42.870  1.00  0.00            
ATOM   3275  R5  CHO   509      52.339 177.588  43.270  1.00  0.00            
ATOM   3276  C1  CHO   509      53.739 176.138  40.020  1.00  0.00           C
ATOM   3277  C2  CHO   509      52.039 178.688  36.670  1.00  0.00           C
ATOM   3278  ROH CHO   510     123.039  88.438  52.120  1.00  0.00            
ATOM   3279  R1  CHO   510     122.839  89.638  49.520  1.00  0.00            
ATOM   3280  R2  CHO   510     120.439  89.838  48.170  1.00  0.00            
ATOM   3281  R3  CHO   510     121.139  92.438  48.020  1.00  0.00            
ATOM   3282  R4  CHO   510     119.839  91.888  45.470  1.00  0.00            
ATOM   3283  R5  CHO   510     121.789  92.788  45.770  1.00  0.00            
ATOM   3284  C1  CHO   510     120.089  95.538  43.770  1.00  0.00           C
ATOM   3285  C2  CHO   510     120.239  95.988  40.170  1.00  0.00           C
ATOM   3286  ROH CHO   511     160.589 175.338  36.370  1.00  0.00            
ATOM   3287  R1  CHO   511     159.739 177.338  34.520  1.00  0.00            
ATOM   3288  R2  CHO   511     157.189 178.338  34.470  1.00  0.00            
ATOM   3289  R3  CHO   511     158.489 180.738  34.670  1.00  0.00            
ATOM   3290  R4  CHO   511     155.639 181.438  34.870  1.00  0.00            
ATOM   3291  R5  CHO   511     157.089 182.288  33.470  1.00  0.00            
ATOM   3292  C1  CHO   511     155.939 185.438  35.270  1.00  0.00           C
ATOM   3293  C2  CHO   511     153.889 188.288  33.820  1.00  0.00           C
ATOM   3294  ROH CHO   512     205.589 226.438  51.120  1.00  0.00            
ATOM   3295  R1  CHO   512     204.489 226.238  48.570  1.00  0.00            
ATOM   3296  R2  CHO   512     205.389 224.388  46.670  1.00  0.00            
ATOM   3297  R3  CHO   512     202.739 223.638  46.620  1.00  0.00            
ATOM   3298  R4  CHO   512     203.689 223.438  43.820  1.00  0.00            
ATOM   3299  R5  CHO   512     201.939 224.538  44.520  1.00  0.00            
ATOM   3300  C1  CHO   512     200.239 222.138  42.120  1.00  0.00           C
ATOM   3301  C2  CHO   512     198.089 220.838  38.570  1.00  0.00           C
ATOM   3302  ROH CHO   513      60.339 205.388  28.120  1.00  0.00            
ATOM   3303  R1  CHO   513      59.789 206.488  30.720  1.00  0.00            
ATOM   3304  R2  CHO   513      59.889 204.938  32.970  1.00  0.00            
ATOM   3305  R3  CHO   513      61.589 206.838  33.820  1.00  0.00            
ATOM   3306  R4  CHO   513      60.739 205.488  36.270  1.00  0.00            
ATOM   3307  R5  CHO   513      60.689 207.638  35.870  1.00  0.00            
ATOM   3308  C1  CHO   513      62.889 207.588  39.020  1.00  0.00           C
ATOM   3309  C2  CHO   513      64.089 210.088  43.170  1.00  0.00           C
ATOM   3310  ROH CHO   514      43.489 137.188  29.670  1.00  0.00            
ATOM   3311  R1  CHO   514      42.089 138.838  31.520  1.00  0.00            
ATOM   3312  R2  CHO   514      39.389 139.238  31.420  1.00  0.00            
ATOM   3313  R3  CHO   514      39.539 138.488  34.020  1.00  0.00            
ATOM   3314  R4  CHO   514      36.639 138.888  33.520  1.00  0.00            
ATOM   3315  R5  CHO   514      37.839 139.788  35.120  1.00  0.00            
ATOM   3316  C1  CHO   514      35.189 137.938  37.170  1.00  0.00           C
ATOM   3317  C2  CHO   514      32.339 138.138  38.370  1.00  0.00           C
ATOM   3318  ROH CHO   515     162.139  80.688  36.770  1.00  0.00            
ATOM   3319  R1  CHO   515     159.739  81.038  38.220  1.00  0.00            
ATOM   3320  R2  CHO   515     158.589  83.488  38.620  1.00  0.00            
ATOM   3321  R3  CHO   515     156.439  82.338  37.520  1.00  0.00            
ATOM   3322  R4  CHO   515     155.339  84.088  39.620  1.00  0.00            
ATOM   3323  R5  CHO   515     154.939  81.938  39.370  1.00  0.00            
ATOM   3324  C1  CHO   515     151.389  83.338  39.170  1.00  0.00           C
ATOM   3325  C2  CHO   515     147.539  81.938  37.820  1.00  0.00           C
ATOM   3326  ROH CHO   516      51.439  36.538  35.770  1.00  0.00            
ATOM   3327  R1  CHO   516      48.739  37.038  35.070  1.00  0.00            
ATOM   3328  R2  CHO   516      46.789  35.088  35.320  1.00  0.00            
ATOM   3329  R3  CHO   516      45.539  37.038  36.820  1.00  0.00            
ATOM   3330  R4  CHO   516      43.339  35.688  35.370  1.00  0.00            
ATOM   3331  R5  CHO   516      43.789  37.838  35.420  1.00  0.00            
ATOM   3332  C1  CHO   516      40.239  37.838  36.820  1.00  0.00           C
ATOM   3333  C2  CHO   516      37.489  37.688  39.070  1.00  0.00           C
ATOM   3334  ROH CHO   517      75.839 103.588  45.320  1.00  0.00            
ATOM   3335  R1  CHO   517      73.839 102.988  47.270  1.00  0.00            
ATOM   3336  R2  CHO   517      71.639 101.438  46.720  1.00  0.00            
ATOM   3337  R3  CHO   517      72.539  99.938  48.820  1.00  0.00            
ATOM   3338  R4  CHO   517      70.189  98.488  47.820  1.00  0.00            
ATOM   3339  R5  CHO   517      70.539  99.188  49.870  1.00  0.00            
ATOM   3340  C1  CHO   517      70.189  95.438  50.470  1.00  0.00           C
ATOM   3341  C2  CHO   517      70.489  91.538  50.970  1.00  0.00           C
ATOM   3342  ROH CHO   518      72.339 149.538  42.970  1.00  0.00            
ATOM   3343  R1  CHO   518      69.739 148.588  42.220  1.00  0.00            
ATOM   3344  R2  CHO   518      68.289 149.688  40.170  1.00  0.00            
ATOM   3345  R3  CHO   518      68.189 147.138  39.270  1.00  0.00            
ATOM   3346  R4  CHO   518      65.489 148.138  38.920  1.00  0.00            
ATOM   3347  R5  CHO   518      66.089 146.338  39.970  1.00  0.00            
ATOM   3348  C1  CHO   518      63.739 144.788  37.370  1.00  0.00           C
ATOM   3349  C2  CHO   518      61.289 148.038  35.870  1.00  0.00           C
ATOM   3350  ROH CHO   519      91.739  80.588  41.770  1.00  0.00            
ATOM   3351  R1  CHO   519      92.089  78.738  43.870  1.00  0.00            
ATOM   3352  R2  CHO   519      94.439  77.288  44.170  1.00  0.00            
ATOM   3353  R3  CHO   519      94.439  78.338  46.670  1.00  0.00            
ATOM   3354  R4  CHO   519      95.489  75.638  47.020  1.00  0.00            
ATOM   3355  R5  CHO   519      93.789  76.538  48.120  1.00  0.00            
ATOM   3356  C1  CHO   519      96.089  75.738  51.070  1.00  0.00           C
ATOM   3357  C2  CHO   519      98.889  73.538  52.770  1.00  0.00           C
ATOM   3358  ROH CHO   520     160.739 112.838  38.870  1.00  0.00            
ATOM   3359  R1  CHO   520     162.039 115.038  40.120  1.00  0.00            
ATOM   3360  R2  CHO   520     163.639 116.788  38.720  1.00  0.00            
ATOM   3361  R3  CHO   520     161.989 118.638  39.770  1.00  0.00            
ATOM   3362  R4  CHO   520     163.739 120.138  37.970  1.00  0.00            
ATOM   3363  R5  CHO   520     163.439 120.538  40.070  1.00  0.00            
ATOM   3364  C1  CHO   520     162.289 123.888  38.570  1.00  0.00           C
ATOM   3365  C2  CHO   520     162.039 126.338  41.370  1.00  0.00           C
ATOM   3366  ROH CHO   521     117.589 108.388  46.770  1.00  0.00            
ATOM   3367  R1  CHO   521     115.889 110.588  47.420  1.00  0.00            
ATOM   3368  R2  CHO   521     113.339 110.788  46.470  1.00  0.00            
ATOM   3369  R3  CHO   521     112.689 111.038  49.070  1.00  0.00            
ATOM   3370  R4  CHO   521     110.139 111.338  47.670  1.00  0.00            
ATOM   3371  R5  CHO   521     110.989 112.738  49.120  1.00  0.00            
ATOM   3372  C1  CHO   521     107.739 111.938  50.920  1.00  0.00           C
ATOM   3373  C2  CHO   521     106.039 113.188  49.970  1.00  0.00           C
ATOM   3374  ROH CHO   522      59.739  37.638  47.020  1.00  0.00            
ATOM   3375  R1  CHO   522      61.289  38.488  44.770  1.00  0.00            
ATOM   3376  R2  CHO   522      63.689  39.788  45.020  1.00  0.00            
ATOM   3377  R3  CHO   522      64.589  37.788  43.420  1.00  0.00            
ATOM   3378  R4  CHO   522      66.989  39.288  44.220  1.00  0.00            
ATOM   3379  R5  CHO   522      66.339  38.788  42.170  1.00  0.00            
ATOM   3380  C1  CHO   522      69.789  37.088  42.220  1.00  0.00           C
ATOM   3381  C2  CHO   522      72.889  38.588  42.220  1.00  0.00           C
ATOM   3382  ROH CHO   523     133.139 108.338  43.470  1.00  0.00            
ATOM   3383  R1  CHO   523     132.139 109.688  41.220  1.00  0.00            
ATOM   3384  R2  CHO   523     130.889 108.438  39.120  1.00  0.00            
ATOM   3385  R3  CHO   523     128.889 110.188  39.670  1.00  0.00            
ATOM   3386  R4  CHO   523     127.939 108.688  37.320  1.00  0.00            
ATOM   3387  R5  CHO   523     128.089 110.838  37.520  1.00  0.00            
ATOM   3388  C1  CHO   523     124.339 110.488  36.770  1.00  0.00           C
ATOM   3389  C2  CHO   523     124.239 108.938  33.670  1.00  0.00           C
ATOM   3390  ROH CHO   524      38.339  57.988  41.770  1.00  0.00            
ATOM   3391  R1  CHO   524      37.689  58.738  44.420  1.00  0.00            
ATOM   3392  R2  CHO   524      35.089  59.088  45.270  1.00  0.00            
ATOM   3393  R3  CHO   524      35.789  57.288  47.170  1.00  0.00            
ATOM   3394  R4  CHO   524      33.589  58.838  48.370  1.00  0.00            
ATOM   3395  R5  CHO   524      35.589  58.538  49.220  1.00  0.00            
ATOM   3396  C1  CHO   524      33.389  56.988  51.970  1.00  0.00           C
ATOM   3397  C2  CHO   524      30.789  54.038  52.820  1.00  0.00           C
ATOM   3398  ROH CHO   525      21.739  73.938  47.070  1.00  0.00            
ATOM   3399  R1  CHO   525      21.739  71.238  47.820  1.00  0.00            
ATOM   3400  R2  CHO   525      19.539  69.988  48.970  1.00  0.00            
ATOM   3401  R3  CHO   525      19.839  68.238  46.920  1.00  0.00            
ATOM   3402  R4  CHO   525      18.189  66.838  48.870  1.00  0.00            
ATOM   3403  R5  CHO   525      20.039  66.088  47.970  1.00  0.00            
ATOM   3404  C1  CHO   525      17.689  63.338  46.870  1.00  0.00           C
ATOM   3405  C2  CHO   525      16.339  59.688  44.520  1.00  0.00           C
ATOM   3406  ROH CHO   526     142.939  96.488  44.420  1.00  0.00            
ATOM   3407  R1  CHO   526     140.289  96.388  43.570  1.00  0.00            
ATOM   3408  R2  CHO   526     139.589  96.438  40.870  1.00  0.00            
ATOM   3409  R3  CHO   526     138.189  94.188  41.520  1.00  0.00            
ATOM   3410  R4  CHO   526     137.089  95.038  38.970  1.00  0.00            
ATOM   3411  R5  CHO   526     135.989  94.638  40.770  1.00  0.00            
ATOM   3412  C1  CHO   526     134.339  92.088  38.470  1.00  0.00           C
ATOM   3413  C2  CHO   526     130.089  91.638  38.920  1.00  0.00           C
ATOM   3414  ROH CHO   527     143.889  37.688  31.620  1.00  0.00            
ATOM   3415  R1  CHO   527     141.239  37.038  32.270  1.00  0.00            
ATOM   3416  R2  CHO   527     140.289  34.438  32.170  1.00  0.00            
ATOM   3417  R3  CHO   527     139.539  34.988  34.770  1.00  0.00            
ATOM   3418  R4  CHO   527     137.839  32.738  33.920  1.00  0.00            
ATOM   3419  R5  CHO   527     137.189  34.638  34.770  1.00  0.00            
ATOM   3420  C1  CHO   527     135.689  32.238  37.320  1.00  0.00           C
ATOM   3421  C2  CHO   527     134.789  30.738  40.020  1.00  0.00           C
ATOM   3422  ROH CHO   528      16.139 170.638  28.470  1.00  0.00            
ATOM   3423  R1  CHO   528      15.989 172.588  30.520  1.00  0.00            
ATOM   3424  R2  CHO   528      13.639 173.788  31.320  1.00  0.00            
ATOM   3425  R3  CHO   528      14.439 172.938  33.770  1.00  0.00            
ATOM   3426  R4  CHO   528      12.039 174.538  34.320  1.00  0.00            
ATOM   3427  R5  CHO   528      13.989 174.788  35.220  1.00  0.00            
ATOM   3428  C1  CHO   528      11.889 174.188  38.370  1.00  0.00           C
ATOM   3429  C2  CHO   528      11.539 171.938  41.120  1.00  0.00           C
ATOM   3430  ROH CHO   529     171.289 227.688  34.870  1.00  0.00            
ATOM   3431  R1  CHO   529     169.639 226.338  33.020  1.00  0.00            
ATOM   3432  R2  CHO   529     170.639 225.338  30.620  1.00  0.00            
ATOM   3433  R3  CHO   529     169.539 222.988  31.520  1.00  0.00            
ATOM   3434  R4  CHO   529     170.489 222.388  28.820  1.00  0.00            
ATOM   3435  R5  CHO   529     168.489 222.038  29.570  1.00  0.00            
ATOM   3436  C1  CHO   529     169.389 218.488  28.620  1.00  0.00           C
ATOM   3437  C2  CHO   529     170.039 215.838  29.770  1.00  0.00           C
ATOM   3438  ROH CHO   530     104.139 213.688  36.270  1.00  0.00            
ATOM   3439  R1  CHO   530     104.689 214.738  33.720  1.00  0.00            
ATOM   3440  R2  CHO   530     106.839 213.938  32.170  1.00  0.00            
ATOM   3441  R3  CHO   530     104.889 213.488  30.320  1.00  0.00            
ATOM   3442  R4  CHO   530     107.389 213.688  28.770  1.00  0.00            
ATOM   3443  R5  CHO   530     105.539 214.788  28.420  1.00  0.00            
ATOM   3444  C1  CHO   530     105.889 213.088  25.020  1.00  0.00           C
ATOM   3445  C2  CHO   530     107.839 213.638  22.870  1.00  0.00           C
ATOM   3446  ROH CHO   531     114.739 182.838  36.770  1.00  0.00            
ATOM   3447  R1  CHO   531     115.439 180.538  35.270  1.00  0.00            
ATOM   3448  R2  CHO   531     117.289 178.688  36.220  1.00  0.00            
ATOM   3449  R3  CHO   531     115.239 176.938  35.720  1.00  0.00            
ATOM   3450  R4  CHO   531     117.639 175.288  35.970  1.00  0.00            
ATOM   3451  R5  CHO   531     116.239 175.288  34.320  1.00  0.00            
ATOM   3452  C1  CHO   531     115.989 171.638  35.320  1.00  0.00           C
ATOM   3453  C2  CHO   531     117.439 167.938  36.420  1.00  0.00           C
ATOM   3454  ROH CHO   532     129.889 152.488  32.420  1.00  0.00            
ATOM   3455  R1  CHO   532     130.189 151.988  35.170  1.00  0.00            
ATOM   3456  R2  CHO   532     130.089 149.388  36.220  1.00  0.00            
ATOM   3457  R3  CHO   532     132.489 150.138  37.320  1.00  0.00            
ATOM   3458  R4  CHO   532     131.589 147.838  38.920  1.00  0.00            
ATOM   3459  R5  CHO   532     132.189 149.788  39.670  1.00  0.00            
ATOM   3460  C1  CHO   532     134.689 147.588  41.520  1.00  0.00           C
ATOM   3461  C2  CHO   532     133.439 146.638  44.520  1.00  0.00           C
ATOM   3462  ROH CHO   533      25.989 194.438  37.820  1.00  0.00            
ATOM   3463  R1  CHO   533      23.989 192.638  36.920  1.00  0.00            
ATOM   3464  R2  CHO   533      24.489 190.538  35.220  1.00  0.00            
ATOM   3465  R3  CHO   533      23.239 189.088  37.170  1.00  0.00            
ATOM   3466  R4  CHO   533      23.139 187.388  34.820  1.00  0.00            
ATOM   3467  R5  CHO   533      21.489 187.988  36.070  1.00  0.00            
ATOM   3468  C1  CHO   533      21.239 184.188  36.370  1.00  0.00           C
ATOM   3469  C2  CHO   533      21.589 181.988  33.120  1.00  0.00           C
ATOM   3470  ROH CHO   534     167.689 130.938  30.570  1.00  0.00            
ATOM   3471  R1  CHO   534     168.889 130.488  33.120  1.00  0.00            
ATOM   3472  R2  CHO   534     171.539 131.188  33.620  1.00  0.00            
ATOM   3473  R3  CHO   534     170.389 132.538  35.720  1.00  0.00            
ATOM   3474  R4  CHO   534     172.789 131.238  36.870  1.00  0.00            
ATOM   3475  R5  CHO   534     170.739 131.088  37.620  1.00  0.00            
ATOM   3476  C1  CHO   534     172.439 132.538  40.670  1.00  0.00           C
ATOM   3477  C2  CHO   534     174.339 131.938  43.320  1.00  0.00           C
ATOM   3478  ROH CHO   535     188.639 156.538  38.620  1.00  0.00            
ATOM   3479  R1  CHO   535     189.739 158.538  36.870  1.00  0.00            
ATOM   3480  R2  CHO   535     190.589 157.988  34.320  1.00  0.00            
ATOM   3481  R3  CHO   535     188.889 159.988  33.670  1.00  0.00            
ATOM   3482  R4  CHO   535     190.439 159.538  31.220  1.00  0.00            
ATOM   3483  R5  CHO   535     190.139 161.438  32.270  1.00  0.00            
ATOM   3484  C1  CHO   535     188.739 162.288  28.820  1.00  0.00           C
ATOM   3485  C2  CHO   535     188.589 162.438  25.370  1.00  0.00           C
ATOM   3486  ROH CHO   536     111.039 188.238  47.120  1.00  0.00            
ATOM   3487  R1  CHO   536     110.589 188.438  44.320  1.00  0.00            
ATOM   3488  R2  CHO   536     108.289 189.588  43.270  1.00  0.00            
ATOM   3489  R3  CHO   536     110.089 191.088  41.920  1.00  0.00            
ATOM   3490  R4  CHO   536     107.489 191.788  40.720  1.00  0.00            
ATOM   3491  R5  CHO   536     109.239 191.138  39.670  1.00  0.00            
ATOM   3492  C1  CHO   536     108.639 194.488  37.970  1.00  0.00           C
ATOM   3493  C2  CHO   536     106.789 197.488  36.970  1.00  0.00           C
ATOM   3494  ROH CHO   537     104.289  45.088  49.870  1.00  0.00            
ATOM   3495  R1  CHO   537     104.839  46.988  47.820  1.00  0.00            
ATOM   3496  R2  CHO   537     105.089  46.288  45.170  1.00  0.00            
ATOM   3497  R3  CHO   537     103.189  48.188  44.820  1.00  0.00            
ATOM   3498  R4  CHO   537     103.939  47.388  42.120  1.00  0.00            
ATOM   3499  R5  CHO   537     103.939  49.388  42.920  1.00  0.00            
ATOM   3500  C1  CHO   537     101.539  49.838  40.020  1.00  0.00           C
ATOM   3501  C2  CHO   537     101.739  51.238  36.570  1.00  0.00           C
ATOM   3502  ROH CHO   538     188.939 180.388  35.270  1.00  0.00            
ATOM   3503  R1  CHO   538     191.539 180.738  36.270  1.00  0.00            
ATOM   3504  R2  CHO   538     193.739 181.038  34.670  1.00  0.00            
ATOM   3505  R3  CHO   538     194.089 183.288  36.120  1.00  0.00            
ATOM   3506  R4  CHO   538     196.839 182.288  35.670  1.00  0.00            
ATOM   3507  R5  CHO   538     195.939 182.788  37.570  1.00  0.00            
ATOM   3508  C1  CHO   538     198.939 185.138  37.620  1.00  0.00           C
ATOM   3509  C2  CHO   538     199.839 187.588  39.720  1.00  0.00           C
ATOM   3510  ROH CHO   539     202.639  84.588  40.520  1.00  0.00            
ATOM   3511  R1  CHO   539     205.039  85.988  41.120  1.00  0.00            
ATOM   3512  R2  CHO   539     207.189  84.788  42.320  1.00  0.00            
ATOM   3513  R3  CHO   539     208.539  85.738  40.170  1.00  0.00            
ATOM   3514  R4  CHO   539     210.639  84.888  42.020  1.00  0.00            
ATOM   3515  R5  CHO   539     210.439  86.838  41.070  1.00  0.00            
ATOM   3516  C1  CHO   539     213.889  85.838  39.820  1.00  0.00           C
ATOM   3517  C2  CHO   539     215.939  83.138  41.720  1.00  0.00           C
ATOM   3518  ROH CHO   540      88.739 131.888  40.170  1.00  0.00            
ATOM   3519  R1  CHO   540      89.689 130.088  42.170  1.00  0.00            
ATOM   3520  R2  CHO   540      88.839 130.188  44.770  1.00  0.00            
ATOM   3521  R3  CHO   540      88.239 127.588  44.370  1.00  0.00            
ATOM   3522  R4  CHO   540      87.789 127.988  47.220  1.00  0.00            
ATOM   3523  R5  CHO   540      89.089 126.488  46.320  1.00  0.00            
ATOM   3524  C1  CHO   540      86.689 124.238  48.270  1.00  0.00           C
ATOM   3525  C2  CHO   540      88.089 121.188  50.670  1.00  0.00           C
ATOM   3526  ROH CHO   541     145.039 101.088  47.370  1.00  0.00            
ATOM   3527  R1  CHO   541     146.289 102.938  49.070  1.00  0.00            
ATOM   3528  R2  CHO   541     145.339 105.538  49.320  1.00  0.00            
ATOM   3529  R3  CHO   541     145.289 104.938  51.970  1.00  0.00            
ATOM   3530  R4  CHO   541     145.489 107.838  51.920  1.00  0.00            
ATOM   3531  R5  CHO   541     146.789 106.488  52.970  1.00  0.00            
ATOM   3532  C1  CHO   541     145.489 108.638  55.870  1.00  0.00           C
ATOM   3533  C2  CHO   541     145.839 110.338  60.120  1.00  0.00           C
ATOM   3534  ROH CHO   542     184.989 147.238  28.170  1.00  0.00            
ATOM   3535  R1  CHO   542     182.639 146.188  29.320  1.00  0.00            
ATOM   3536  R2  CHO   542     181.339 143.988  28.270  1.00  0.00            
ATOM   3537  R3  CHO   542     181.639 143.038  30.820  1.00  0.00            
ATOM   3538  R4  CHO   542     179.389 141.538  29.770  1.00  0.00            
ATOM   3539  R5  CHO   542     179.389 142.688  31.570  1.00  0.00            
ATOM   3540  C1  CHO   542     178.489 139.238  32.970  1.00  0.00           C
ATOM   3541  C2  CHO   542     174.739 135.988  33.870  1.00  0.00           C
ATOM   3542  ROH CHO   543     197.589 153.138  34.770  1.00  0.00            
ATOM   3543  R1  CHO   543     196.889 152.588  37.420  1.00  0.00            
ATOM   3544  R2  CHO   543     198.439 151.038  39.120  1.00  0.00            
ATOM   3545  R3  CHO   543     198.289 153.238  40.720  1.00  0.00            
ATOM   3546  R4  CHO   543     198.689 150.988  42.570  1.00  0.00            
ATOM   3547  R5  CHO   543     197.089 152.488  42.670  1.00  0.00            
ATOM   3548  C1  CHO   543     198.739 152.988  46.070  1.00  0.00           C
ATOM   3549  C2  CHO   543     200.389 155.888  48.020  1.00  0.00           C
ATOM   3550  ROH CHO   544     221.539 184.438  47.170  1.00  0.00            
ATOM   3551  R1  CHO   544     222.539 185.788  44.870  1.00  0.00            
ATOM   3552  R2  CHO   544     223.589 184.438  42.720  1.00  0.00            
ATOM   3553  R3  CHO   544     221.739 185.888  41.320  1.00  0.00            
ATOM   3554  R4  CHO   544     223.539 184.888  39.270  1.00  0.00            
ATOM   3555  R5  CHO   544     222.939 186.988  39.570  1.00  0.00            
ATOM   3556  C1  CHO   544     221.789 186.488  36.020  1.00  0.00           C
ATOM   3557  C2  CHO   544     222.339 188.538  32.520  1.00  0.00           C
ATOM   3558  ROH CHO   545      36.739  76.788  42.370  1.00  0.00            
ATOM   3559  R1  CHO   545      34.239  75.888  41.420  1.00  0.00            
ATOM   3560  R2  CHO   545      32.089  77.588  41.020  1.00  0.00            
ATOM   3561  R3  CHO   545      32.139  76.488  38.520  1.00  0.00            
ATOM   3562  R4  CHO   545      29.289  76.938  39.120  1.00  0.00            
ATOM   3563  R5  CHO   545      30.239  75.038  38.470  1.00  0.00            
ATOM   3564  C1  CHO   545      27.689  75.488  35.670  1.00  0.00           C
ATOM   3565  C2  CHO   545      27.039  75.288  31.120  1.00  0.00           C
ATOM   3566  ROH CHO   546      92.389 190.838  37.420  1.00  0.00            
ATOM   3567  R1  CHO   546      91.089 188.438  36.620  1.00  0.00            
ATOM   3568  R2  CHO   546      90.189 186.588  38.420  1.00  0.00            
ATOM   3569  R3  CHO   546      87.839 186.938  37.120  1.00  0.00            
ATOM   3570  R4  CHO   546      87.839 184.088  37.920  1.00  0.00            
ATOM   3571  R5  CHO   546      87.539 184.888  35.920  1.00  0.00            
ATOM   3572  C1  CHO   546      84.289 182.938  36.370  1.00  0.00           C
ATOM   3573  C2  CHO   546      81.439 179.938  37.220  1.00  0.00           C
ATOM   3574  ROH CHO   547     179.989   5.738  45.870  1.00  0.00            
ATOM   3575  R1  CHO   547     182.389   4.188  46.020  1.00  0.00            
ATOM   3576  R2  CHO   547     182.539   1.588  45.070  1.00  0.00            
ATOM   3577  R3  CHO   547     184.589   2.588  43.620  1.00  0.00            
ATOM   3578  R4  CHO   547     185.039  -0.312  43.620  1.00  0.00            
ATOM   3579  R5  CHO   547     186.489   1.238  44.220  1.00  0.00            
ATOM   3580  C1  CHO   547     188.439  -0.462  41.470  1.00  0.00           C
ATOM   3581  C2  CHO   547     190.739  -3.462  41.420  1.00  0.00           C
ATOM   3582  ROH CHO   548      74.539 164.838  41.870  1.00  0.00            
ATOM   3583  R1  CHO   548      77.189 165.788  41.620  1.00  0.00            
ATOM   3584  R2  CHO   548      78.739 165.338  39.370  1.00  0.00            
ATOM   3585  R3  CHO   548      78.989 168.038  39.370  1.00  0.00            
ATOM   3586  R4  CHO   548      80.139 167.188  36.820  1.00  0.00            
ATOM   3587  R5  CHO   548      81.089 168.488  38.370  1.00  0.00            
ATOM   3588  C1  CHO   548      81.239 170.838  35.370  1.00  0.00           C
ATOM   3589  C2  CHO   548      83.189 172.688  33.270  1.00  0.00           C
ATOM   3590  ROH CHO   549     214.439 193.238  42.720  1.00  0.00            
ATOM   3591  R1  CHO   549     216.789 193.688  41.270  1.00  0.00            
ATOM   3592  R2  CHO   549     216.889 193.588  38.520  1.00  0.00            
ATOM   3593  R3  CHO   549     217.889 196.088  38.720  1.00  0.00            
ATOM   3594  R4  CHO   549     218.889 195.088  36.170  1.00  0.00            
ATOM   3595  R5  CHO   549     220.089 195.938  37.770  1.00  0.00            
ATOM   3596  C1  CHO   549     220.989 198.388  35.020  1.00  0.00           C
ATOM   3597  C2  CHO   549     223.689 200.188  33.070  1.00  0.00           C
ATOM   3598  ROH CHO   550     156.139 205.388  47.720  1.00  0.00            
ATOM   3599  R1  CHO   550     157.039 204.988  45.070  1.00  0.00            
ATOM   3600  R2  CHO   550     158.089 207.038  43.570  1.00  0.00            
ATOM   3601  R3  CHO   550     160.189 205.388  43.270  1.00  0.00            
ATOM   3602  R4  CHO   550     159.439 206.038  40.520  1.00  0.00            
ATOM   3603  R5  CHO   550     159.689 204.038  41.370  1.00  0.00            
ATOM   3604  C1  CHO   550     162.189 203.888  38.520  1.00  0.00           C
ATOM   3605  C2  CHO   550     163.389 202.138  35.670  1.00  0.00           C
ATOM   3606  ROH CHO   551     122.089 147.788  43.220  1.00  0.00            
ATOM   3607  R1  CHO   551     122.689 149.338  45.470  1.00  0.00            
ATOM   3608  R2  CHO   551     124.589 148.538  47.370  1.00  0.00            
ATOM   3609  R3  CHO   551     125.589 151.038  46.820  1.00  0.00            
ATOM   3610  R4  CHO   551     126.139 150.588  49.670  1.00  0.00            
ATOM   3611  R5  CHO   551     125.139 152.288  48.820  1.00  0.00            
ATOM   3612  C1  CHO   551     127.989 154.038  50.570  1.00  0.00           C
ATOM   3613  C2  CHO   551     131.439 153.288  50.770  1.00  0.00           C
ATOM   3614  ROH CHO   552     180.239 199.788  34.020  1.00  0.00            
ATOM   3615  R1  CHO   552     179.039 202.188  33.170  1.00  0.00            
ATOM   3616  R2  CHO   552     176.739 203.188  34.370  1.00  0.00            
ATOM   3617  R3  CHO   552     178.239 205.438  34.720  1.00  0.00            
ATOM   3618  R4  CHO   552     175.489 206.388  34.720  1.00  0.00            
ATOM   3619  R5  CHO   552     177.089 207.088  33.470  1.00  0.00            
ATOM   3620  C1  CHO   552     176.139 210.338  35.270  1.00  0.00           C
ATOM   3621  C2  CHO   552     173.289 213.338  33.720  1.00  0.00           C
ATOM   3622  ROH CHO   553     213.539  60.838  47.220  1.00  0.00            
ATOM   3623  R1  CHO   553     214.689  63.388  46.770  1.00  0.00            
ATOM   3624  R2  CHO   553     217.039  63.738  45.320  1.00  0.00            
ATOM   3625  R3  CHO   553     215.539  65.488  43.920  1.00  0.00            
ATOM   3626  R4  CHO   553     218.239  65.788  42.870  1.00  0.00            
ATOM   3627  R5  CHO   553     216.939  67.388  43.620  1.00  0.00            
ATOM   3628  C1  CHO   553     217.539  68.638  40.070  1.00  0.00           C
ATOM   3629  C2  CHO   553     217.439  72.738  40.220  1.00  0.00           C
ATOM   3630  ROH CHO   554      49.539  88.388  34.920  1.00  0.00            
ATOM   3631  R1  CHO   554      50.839  86.938  36.970  1.00  0.00            
ATOM   3632  R2  CHO   554      50.589  84.238  37.270  1.00  0.00            
ATOM   3633  R3  CHO   554      53.289  84.288  37.170  1.00  0.00            
ATOM   3634  R4  CHO   554      52.639  81.538  38.020  1.00  0.00            
ATOM   3635  R5  CHO   554      53.989  82.938  39.020  1.00  0.00            
ATOM   3636  C1  CHO   554      56.389  80.038  38.370  1.00  0.00           C
ATOM   3637  C2  CHO   554      56.989  76.488  41.620  1.00  0.00           C
ATOM   3638  ROH CHO   555     156.489  31.438  34.820  1.00  0.00            
ATOM   3639  R1  CHO   555     154.739  31.638  37.020  1.00  0.00            
ATOM   3640  R2  CHO   555     153.439  29.438  38.070  1.00  0.00            
ATOM   3641  R3  CHO   555     154.639  30.188  40.370  1.00  0.00            
ATOM   3642  R4  CHO   555     152.189  28.838  41.220  1.00  0.00            
ATOM   3643  R5  CHO   555     152.839  30.838  41.820  1.00  0.00            
ATOM   3644  C1  CHO   555     152.539  29.238  45.270  1.00  0.00           C
ATOM   3645  C2  CHO   555     151.439  32.238  47.670  1.00  0.00           C
ATOM   3646  ROH CHO   556     216.139 195.488  47.170  1.00  0.00            
ATOM   3647  R1  CHO   556     218.339 195.988  45.470  1.00  0.00            
ATOM   3648  R2  CHO   556     220.839 194.888  45.920  1.00  0.00            
ATOM   3649  R3  CHO   556     220.539 194.038  43.320  1.00  0.00            
ATOM   3650  R4  CHO   556     223.239 195.238  43.420  1.00  0.00            
ATOM   3651  R5  CHO   556     221.639 195.738  42.020  1.00  0.00            
ATOM   3652  C1  CHO   556     224.339 194.638  39.570  1.00  0.00           C
ATOM   3653  C2  CHO   556     225.539 197.238  37.220  1.00  0.00           C
ATOM   3654  ROH CHO   557     150.939 167.588  35.270  1.00  0.00            
ATOM   3655  R1  CHO   557     149.389 165.438  34.220  1.00  0.00            
ATOM   3656  R2  CHO   557     147.839 165.638  31.970  1.00  0.00            
ATOM   3657  R3  CHO   557     149.289 163.488  31.170  1.00  0.00            
ATOM   3658  R4  CHO   557     146.639 163.138  29.970  1.00  0.00            
ATOM   3659  R5  CHO   557     147.689 161.688  31.170  1.00  0.00            
ATOM   3660  C1  CHO   557     147.289 159.638  27.970  1.00  0.00           C
ATOM   3661  C2  CHO   557     146.239 160.088  24.370  1.00  0.00           C
ATOM   3662  ROH CHO   558     108.589  32.788  41.420  1.00  0.00            
ATOM   3663  R1  CHO   558     109.339  31.688  43.920  1.00  0.00            
ATOM   3664  R2  CHO   558     108.039  32.238  46.270  1.00  0.00            
ATOM   3665  R3  CHO   558     107.839  29.538  46.420  1.00  0.00            
ATOM   3666  R4  CHO   558     108.439  30.388  49.170  1.00  0.00            
ATOM   3667  R5  CHO   558     109.489  28.888  48.020  1.00  0.00            
ATOM   3668  C1  CHO   558     108.439  26.788  51.020  1.00  0.00           C
ATOM   3669  C2  CHO   558     106.439  27.688  53.720  1.00  0.00           C
ATOM   3670  ROH CHO   559      45.789 212.788  43.670  1.00  0.00            
ATOM   3671  R1  CHO   559      45.439 213.138  40.920  1.00  0.00            
ATOM   3672  R2  CHO   559      45.639 215.588  39.670  1.00  0.00            
ATOM   3673  R3  CHO   559      47.439 214.288  38.070  1.00  0.00            
ATOM   3674  R4  CHO   559      46.439 216.488  36.420  1.00  0.00            
ATOM   3675  R5  CHO   559      46.489 214.388  35.870  1.00  0.00            
ATOM   3676  C1  CHO   559      48.639 215.788  33.070  1.00  0.00           C
ATOM   3677  C2  CHO   559      50.589 219.138  32.220  1.00  0.00           C
ATOM   3678  ROH CHO   560      35.989   9.338  36.770  1.00  0.00            
ATOM   3679  R1  CHO   560      34.939   6.888  37.770  1.00  0.00            
ATOM   3680  R2  CHO   560      33.939   4.938  36.070  1.00  0.00            
ATOM   3681  R3  CHO   560      35.739   3.338  37.420  1.00  0.00            
ATOM   3682  R4  CHO   560      33.789   1.488  36.270  1.00  0.00            
ATOM   3683  R5  CHO   560      34.389   1.588  38.320  1.00  0.00            
ATOM   3684  C1  CHO   560      35.389  -2.012  37.570  1.00  0.00           C
ATOM   3685  C2  CHO   560      32.589  -3.112  39.720  1.00  0.00           C
ATOM   3686  ROH CHO   561      36.689 164.638  38.070  1.00  0.00            
ATOM   3687  R1  CHO   561      39.489 164.338  37.670  1.00  0.00            
ATOM   3688  R2  CHO   561      40.739 165.088  35.320  1.00  0.00            
ATOM   3689  R3  CHO   561      42.289 166.488  37.020  1.00  0.00            
ATOM   3690  R4  CHO   561      43.789 166.488  34.520  1.00  0.00            
ATOM   3691  R5  CHO   561      44.539 165.888  36.470  1.00  0.00            
ATOM   3692  C1  CHO   561      47.039 168.638  35.620  1.00  0.00           C
ATOM   3693  C2  CHO   561      48.889 172.488  35.070  1.00  0.00           C
ATOM   3694  ROH CHO   562     182.239 127.338  45.520  1.00  0.00            
ATOM   3695  R1  CHO   562     180.089 125.638  46.070  1.00  0.00            
ATOM   3696  R2  CHO   562     180.389 122.938  46.570  1.00  0.00            
ATOM   3697  R3  CHO   562     179.039 123.488  48.820  1.00  0.00            
ATOM   3698  R4  CHO   562     178.939 120.588  48.620  1.00  0.00            
ATOM   3699  R5  CHO   562     177.239 121.938  48.870  1.00  0.00            
ATOM   3700  C1  CHO   562     176.789 119.738  51.920  1.00  0.00           C
ATOM   3701  C2  CHO   562     177.240 115.788  54.070  1.00  0.00           C
ATOM   3702  ROH CHO   563     176.639  58.388  42.320  1.00  0.00            
ATOM   3703  R1  CHO   563     178.739  57.738  40.520  1.00  0.00            
ATOM   3704  R2  CHO   563     181.289  57.088  41.370  1.00  0.00            
ATOM   3705  R3  CHO   563     180.889  54.888  39.870  1.00  0.00            
ATOM   3706  R4  CHO   563     183.789  55.238  39.870  1.00  0.00            
ATOM   3707  R5  CHO   563     182.489  55.038  38.120  1.00  0.00            
ATOM   3708  C1  CHO   563     184.889  52.088  37.570  1.00  0.00           C
ATOM   3709  C2  CHO   563     187.889  48.838  36.670  1.00  0.00           C
ATOM   3710  ROH CHO   564     104.589 142.688  34.670  1.00  0.00            
ATOM   3711  R1  CHO   564     106.339 143.638  36.670  1.00  0.00            
ATOM   3712  R2  CHO   564     109.089 143.438  36.470  1.00  0.00            
ATOM   3713  R3  CHO   564     108.989 146.138  36.920  1.00  0.00            
ATOM   3714  R4  CHO   564     111.839 145.438  37.220  1.00  0.00            
ATOM   3715  R5  CHO   564     110.589 146.488  38.670  1.00  0.00            
ATOM   3716  C1  CHO   564     113.339 149.088  38.070  1.00  0.00           C
ATOM   3717  C2  CHO   564     117.239 149.038  40.120  1.00  0.00           C
ATOM   3718  ROH CHO   565      57.239 158.988  29.720  1.00  0.00            
ATOM   3719  R1  CHO   565      58.839 159.738  31.970  1.00  0.00            
ATOM   3720  R2  CHO   565      60.639 161.838  31.870  1.00  0.00            
ATOM   3721  R3  CHO   565      59.289 162.688  34.020  1.00  0.00            
ATOM   3722  R4  CHO   565      61.539 164.488  33.820  1.00  0.00            
ATOM   3723  R5  CHO   565      60.989 163.338  35.570  1.00  0.00            
ATOM   3724  C1  CHO   565      60.789 166.838  37.070  1.00  0.00           C
ATOM   3725  C2  CHO   565      62.889 170.138  38.170  1.00  0.00           C
ATOM   3726  ROH CHO   566      20.989 106.038  32.070  1.00  0.00            
ATOM   3727  R1  CHO   566      20.889 107.638  29.770  1.00  0.00            
ATOM   3728  R2  CHO   566      18.539 108.688  28.720  1.00  0.00            
ATOM   3729  R3  CHO   566      19.889 111.038  28.920  1.00  0.00            
ATOM   3730  R4  CHO   566      17.639 111.588  27.070  1.00  0.00            
ATOM   3731  R5  CHO   566      19.739 111.988  26.670  1.00  0.00            
ATOM   3732  C1  CHO   566      18.339 115.488  26.320  1.00  0.00           C
ATOM   3733  C2  CHO   566      19.839 118.038  26.020  1.00  0.00           C
ATOM   3734  ROH CHO   567      57.589  54.638  49.270  1.00  0.00            
ATOM   3735  R1  CHO   567      58.789  52.038  49.070  1.00  0.00            
ATOM   3736  R2  CHO   567      57.889  49.888  50.520  1.00  0.00            
ATOM   3737  R3  CHO   567      57.689  48.738  48.070  1.00  0.00            
ATOM   3738  R4  CHO   567      58.489  46.538  49.820  1.00  0.00            
ATOM   3739  R5  CHO   567      59.439  47.138  47.970  1.00  0.00            
ATOM   3740  C1  CHO   567      58.639  43.488  47.170  1.00  0.00           C
ATOM   3741  C2  CHO   567      56.939  40.588  44.220  1.00  0.00           C
ATOM   3742  ROH CHO   568      44.539  14.038  38.320  1.00  0.00            
ATOM   3743  R1  CHO   568      42.439  14.338  36.420  1.00  0.00            
ATOM   3744  R2  CHO   568      41.089  12.188  35.320  1.00  0.00            
ATOM   3745  R3  CHO   568      38.939  13.538  36.220  1.00  0.00            
ATOM   3746  R4  CHO   568      38.039  12.138  33.770  1.00  0.00            
ATOM   3747  R5  CHO   568      37.839  14.288  34.220  1.00  0.00            
ATOM   3748  C1  CHO   568      34.139  13.388  33.720  1.00  0.00           C
ATOM   3749  C2  CHO   568      30.989  12.338  34.670  1.00  0.00           C
ATOM   3750  ROH CHO   569     131.039 180.088  32.320  1.00  0.00            
ATOM   3751  R1  CHO   569     130.389 180.438  35.020  1.00  0.00            
ATOM   3752  R2  CHO   569     131.689 182.238  36.670  1.00  0.00            
ATOM   3753  R3  CHO   569     129.189 183.188  37.120  1.00  0.00            
ATOM   3754  R4  CHO   569     130.839 184.338  39.270  1.00  0.00            
ATOM   3755  R5  CHO   569     128.989 183.188  39.520  1.00  0.00            
ATOM   3756  C1  CHO   569     127.989 186.438  41.220  1.00  0.00           C
ATOM   3757  C2  CHO   569     128.439 189.438  43.370  1.00  0.00           C
ATOM   3758  ROH CHO   570      89.089 190.938  41.320  1.00  0.00            
ATOM   3759  R1  CHO   570      90.039 193.588  41.370  1.00  0.00            
ATOM   3760  R2  CHO   570      92.689 194.188  41.870  1.00  0.00            
ATOM   3761  R3  CHO   570      92.539 195.488  39.520  1.00  0.00            
ATOM   3762  R4  CHO   570      94.689 196.888  40.920  1.00  0.00            
ATOM   3763  R5  CHO   570      92.939 197.788  40.070  1.00  0.00            
ATOM   3764  C1  CHO   570      95.639 199.688  38.170  1.00  0.00           C
ATOM   3765  C2  CHO   570      96.889 203.688  36.470  1.00  0.00           C
ATOM   3766  ROH CHO   571     186.639  36.288  38.920  1.00  0.00            
ATOM   3767  R1  CHO   571     188.789  37.938  38.120  1.00  0.00            
ATOM   3768  R2  CHO   571     188.489  39.938  36.170  1.00  0.00            
ATOM   3769  R3  CHO   571     189.489  41.538  38.170  1.00  0.00            
ATOM   3770  R4  CHO   571     190.539  42.638  35.670  1.00  0.00            
ATOM   3771  R5  CHO   571     191.689  42.038  37.420  1.00  0.00            
ATOM   3772  C1  CHO   571     192.689  45.738  37.170  1.00  0.00           C
ATOM   3773  C2  CHO   571     196.289  47.888  34.820  1.00  0.00           C
ATOM   3774  ROH CHO   572     124.639  58.738  31.270  1.00  0.00            
ATOM   3775  R1  CHO   572     122.939  59.138  33.520  1.00  0.00            
ATOM   3776  R2  CHO   572     120.189  58.738  33.370  1.00  0.00            
ATOM   3777  R3  CHO   572     120.689  57.088  35.470  1.00  0.00            
ATOM   3778  R4  CHO   572     117.789  57.438  35.470  1.00  0.00            
ATOM   3779  R5  CHO   572     119.089  57.788  37.170  1.00  0.00            
ATOM   3780  C1  CHO   572     116.789  55.088  38.620  1.00  0.00           C
ATOM   3781  C2  CHO   572     115.689  53.938  41.320  1.00  0.00           C
ATOM   3782  ROH CHO   573     101.839 211.288  27.520  1.00  0.00            
ATOM   3783  R1  CHO   573     101.939 209.988  30.020  1.00  0.00            
ATOM   3784  R2  CHO   573     101.689 211.338  32.420  1.00  0.00            
ATOM   3785  R3  CHO   573      99.689 209.538  32.870  1.00  0.00            
ATOM   3786  R4  CHO   573     100.489 210.438  35.570  1.00  0.00            
ATOM   3787  R5  CHO   573     100.389 208.388  34.870  1.00  0.00            
ATOM   3788  C1  CHO   573      97.939 208.238  37.770  1.00  0.00           C
ATOM   3789  C2  CHO   573      94.089 207.488  39.370  1.00  0.00           C
ATOM   3790  ROH CHO   574      66.739 131.438  30.570  1.00  0.00            
ATOM   3791  R1  CHO   574      68.139 132.238  32.870  1.00  0.00            
ATOM   3792  R2  CHO   574      68.939 130.438  34.820  1.00  0.00            
ATOM   3793  R3  CHO   574      71.389 131.538  34.370  1.00  0.00            
ATOM   3794  R4  CHO   574      71.489 130.538  37.120  1.00  0.00            
ATOM   3795  R5  CHO   574      71.939 132.588  36.470  1.00  0.00            
ATOM   3796  C1  CHO   574      75.289 131.688  38.070  1.00  0.00           C
ATOM   3797  C2  CHO   574      75.989 132.188  41.720  1.00  0.00           C
ATOM   3798  ROH CHO   575      98.139 183.538  21.470  1.00  0.00            
ATOM   3799  R1  CHO   575      98.889 184.038  24.170  1.00  0.00            
ATOM   3800  R2  CHO   575     101.389 183.388  25.120  1.00  0.00            
ATOM   3801  R3  CHO   575     101.439 185.988  25.870  1.00  0.00            
ATOM   3802  R4  CHO   575     102.739 184.588  28.070  1.00  0.00            
ATOM   3803  R5  CHO   575     101.089 185.988  28.220  1.00  0.00            
ATOM   3804  C1  CHO   575     103.589 187.788  30.470  1.00  0.00           C
ATOM   3805  C2  CHO   575     107.239 189.188  30.720  1.00  0.00           C
ATOM   3806  ROH CHO   576      99.339 101.288  47.070  1.00  0.00            
ATOM   3807  R1  CHO   576      98.389 103.938  46.620  1.00  0.00            
ATOM   3808  R2  CHO   576      99.689 106.188  47.520  1.00  0.00            
ATOM   3809  R3  CHO   576      99.539 106.938  44.920  1.00  0.00            
ATOM   3810  R4  CHO   576     100.039 109.388  46.370  1.00  0.00            
ATOM   3811  R5  CHO   576      98.439 109.038  44.970  1.00  0.00            
ATOM   3812  C1  CHO   576     100.139 111.988  43.270  1.00  0.00           C
ATOM   3813  C2  CHO   576     101.889 114.188  45.570  1.00  0.00           C
ATOM   3814  ROH CHO   577     158.139  15.538  43.020  1.00  0.00            
ATOM   3815  R1  CHO   577     158.789  15.038  40.320  1.00  0.00            
ATOM   3816  R2  CHO   577     156.939  14.188  38.470  1.00  0.00            
ATOM   3817  R3  CHO   577     157.889  16.338  37.070  1.00  0.00            
ATOM   3818  R4  CHO   577     157.139  14.388  35.020  1.00  0.00            
ATOM   3819  R5  CHO   577     159.039  15.388  35.220  1.00  0.00            
ATOM   3820  C1  CHO   577     158.089  16.538  31.720  1.00  0.00           C
ATOM   3821  C2  CHO   577     158.089  14.938  28.770  1.00  0.00           C
ATOM   3822  ROH CHO   578      27.689 173.388  49.220  1.00  0.00            
ATOM   3823  R1  CHO   578      26.839 172.388  46.720  1.00  0.00            
ATOM   3824  R2  CHO   578      27.989 173.188  44.370  1.00  0.00            
ATOM   3825  R3  CHO   578      28.339 170.538  43.970  1.00  0.00            
ATOM   3826  R4  CHO   578      28.439 171.638  41.270  1.00  0.00            
ATOM   3827  R5  CHO   578      27.139 170.038  41.970  1.00  0.00            
ATOM   3828  C1  CHO   578      29.039 168.238  39.170  1.00  0.00           C
ATOM   3829  C2  CHO   578      32.639 166.988  37.570  1.00  0.00           C
ATOM   3830  ROH CHO   579     169.339  66.188  44.820  1.00  0.00            
ATOM   3831  R1  CHO   579     166.589  65.488  44.870  1.00  0.00            
ATOM   3832  R2  CHO   579     165.189  64.588  42.620  1.00  0.00            
ATOM   3833  R3  CHO   579     164.589  62.488  44.220  1.00  0.00            
ATOM   3834  R4  CHO   579     162.089  63.188  42.870  1.00  0.00            
ATOM   3835  R5  CHO   579     162.389  62.988  45.020  1.00  0.00            
ATOM   3836  C1  CHO   579     159.689  60.338  44.520  1.00  0.00           C
ATOM   3837  C2  CHO   579     157.539  58.038  44.870  1.00  0.00           C
ATOM   3838  ROH CHO   580      71.889  93.488  46.270  1.00  0.00            
ATOM   3839  R1  CHO   580      71.339  92.038  43.920  1.00  0.00            
ATOM   3840  R2  CHO   580      70.339  89.438  44.020  1.00  0.00            
ATOM   3841  R3  CHO   580      68.389  90.488  42.470  1.00  0.00            
ATOM   3842  R4  CHO   580      68.389  87.638  41.820  1.00  0.00            
ATOM   3843  R5  CHO   580      68.539  89.288  40.420  1.00  0.00            
ATOM   3844  C1  CHO   580      65.389  87.538  39.070  1.00  0.00           C
ATOM   3845  C2  CHO   580      65.039  84.738  37.670  1.00  0.00           C
ATOM   3846  ROH CHO   581      13.189 189.688  34.670  1.00  0.00            
ATOM   3847  R1  CHO   581      13.689 191.338  36.920  1.00  0.00            
ATOM   3848  R2  CHO   581      12.689 190.738  39.470  1.00  0.00            
ATOM   3849  R3  CHO   581      15.339 190.938  40.170  1.00  0.00            
ATOM   3850  R4  CHO   581      13.789 191.238  42.670  1.00  0.00            
ATOM   3851  R5  CHO   581      15.289 192.638  41.920  1.00  0.00            
ATOM   3852  C1  CHO   581      16.889 191.738  45.270  1.00  0.00           C
ATOM   3853  C2  CHO   581      18.489 195.288  47.020  1.00  0.00           C
ATOM   3854  ROH CHO   582      46.039  33.238  49.620  1.00  0.00            
ATOM   3855  R1  CHO   582      47.039  31.488  47.620  1.00  0.00            
ATOM   3856  R2  CHO   582      45.739  29.138  46.920  1.00  0.00            
ATOM   3857  R3  CHO   582      45.939  30.188  44.420  1.00  0.00            
ATOM   3858  R4  CHO   582      46.139  27.288  44.020  1.00  0.00            
ATOM   3859  R5  CHO   582      47.539  28.788  43.270  1.00  0.00            
ATOM   3860  C1  CHO   582      46.489  27.188  39.970  1.00  0.00           C
ATOM   3861  C2  CHO   582      49.689  25.688  36.120  1.00  0.00           C
ATOM   3862  ROH CHO   583     191.339 205.888  44.870  1.00  0.00            
ATOM   3863  R1  CHO   583     193.539 204.138  44.770  1.00  0.00            
ATOM   3864  R2  CHO   583     195.739 204.588  43.120  1.00  0.00            
ATOM   3865  R3  CHO   583     197.139 204.338  45.470  1.00  0.00            
ATOM   3866  R4  CHO   583     199.139 205.038  43.470  1.00  0.00            
ATOM   3867  R5  CHO   583     199.189 203.338  44.820  1.00  0.00            
ATOM   3868  C1  CHO   583     202.439 205.038  45.820  1.00  0.00           C
ATOM   3869  C2  CHO   583     205.689 203.488  46.320  1.00  0.00           C
ATOM   3870  ROH CHO   584     146.989 223.788  24.020  1.00  0.00            
ATOM   3871  R1  CHO   584     146.139 221.088  24.170  1.00  0.00            
ATOM   3872  R2  CHO   584     146.989 219.388  26.220  1.00  0.00            
ATOM   3873  R3  CHO   584     144.339 219.038  26.570  1.00  0.00            
ATOM   3874  R4  CHO   584     145.589 216.938  28.220  1.00  0.00            
ATOM   3875  R5  CHO   584     144.039 216.638  26.670  1.00  0.00            
ATOM   3876  C1  CHO   584     142.289 215.138  29.670  1.00  0.00           C
ATOM   3877  C2  CHO   584     138.939 214.788  30.220  1.00  0.00           C
ATOM   3878  ROH CHO   585     182.789  96.238  38.770  1.00  0.00            
ATOM   3879  R1  CHO   585     180.489  95.238  37.470  1.00  0.00            
ATOM   3880  R2  CHO   585     180.339  92.688  36.420  1.00  0.00            
ATOM   3881  R3  CHO   585     178.139  92.538  37.970  1.00  0.00            
ATOM   3882  R4  CHO   585     177.739  90.538  35.870  1.00  0.00            
ATOM   3883  R5  CHO   585     176.339  92.138  36.420  1.00  0.00            
ATOM   3884  C1  CHO   585     174.139  89.088  37.020  1.00  0.00           C
ATOM   3885  C2  CHO   585     173.789  86.338  38.420  1.00  0.00           C
ATOM   3886  ROH CHO   586      89.539 173.788  48.870  1.00  0.00            
ATOM   3887  R1  CHO   586      88.839 173.938  46.120  1.00  0.00            
ATOM   3888  R2  CHO   586      86.339 174.888  45.320  1.00  0.00            
ATOM   3889  R3  CHO   586      87.889 176.538  43.770  1.00  0.00            
ATOM   3890  R4  CHO   586      85.689 175.788  42.020  1.00  0.00            
ATOM   3891  R5  CHO   586      87.789 175.588  41.620  1.00  0.00            
ATOM   3892  C1  CHO   586      86.689 177.838  38.720  1.00  0.00           C
ATOM   3893  C2  CHO   586      84.889 177.188  35.170  1.00  0.00           C
ATOM   3894  ROH CHO   587     174.839  65.388  30.120  1.00  0.00            
ATOM   3895  R1  CHO   587     174.489  66.638  32.670  1.00  0.00            
ATOM   3896  R2  CHO   587     175.739  65.688  34.970  1.00  0.00            
ATOM   3897  R3  CHO   587     176.689  68.188  35.120  1.00  0.00            
ATOM   3898  R4  CHO   587     176.989  67.138  37.820  1.00  0.00            
ATOM   3899  R5  CHO   587     175.989  68.988  37.270  1.00  0.00            
ATOM   3900  C1  CHO   587     178.589  70.338  39.670  1.00  0.00           C
ATOM   3901  C2  CHO   587     179.989  73.488  39.820  1.00  0.00           C
ATOM   3902  ROH CHO   588      82.789 134.188  44.020  1.00  0.00            
ATOM   3903  R1  CHO   588      80.089 134.588  43.420  1.00  0.00            
ATOM   3904  R2  CHO   588      78.289 135.788  45.120  1.00  0.00            
ATOM   3905  R3  CHO   588      77.839 137.388  43.020  1.00  0.00            
ATOM   3906  R4  CHO   588      75.339 137.488  44.570  1.00  0.00            
ATOM   3907  R5  CHO   588      75.539 137.038  42.470  1.00  0.00            
ATOM   3908  C1  CHO   588      73.189 139.988  42.220  1.00  0.00           C
ATOM   3909  C2  CHO   588      69.739 140.888  41.070  1.00  0.00           C
ATOM   3910  ROH CHO   589      42.939  15.688  49.470  1.00  0.00            
ATOM   3911  R1  CHO   589      44.989  15.988  51.420  1.00  0.00            
ATOM   3912  R2  CHO   589      45.139  18.188  53.070  1.00  0.00            
ATOM   3913  R3  CHO   589      45.189  16.288  55.020  1.00  0.00            
ATOM   3914  R4  CHO   589      45.839  18.738  56.420  1.00  0.00            
ATOM   3915  R5  CHO   589      46.989  16.888  56.470  1.00  0.00            
ATOM   3916  C1  CHO   589      46.289  17.288  60.170  1.00  0.00           C
ATOM   3917  C2  CHO   589      46.189  20.338  60.920  1.00  0.00           C
ATOM   3918  ROH CHO   590      10.989 211.888  40.570  1.00  0.00            
ATOM   3919  R1  CHO   590       8.739 211.488  42.220  1.00  0.00            
ATOM   3920  R2  CHO   590       7.489 209.038  42.420  1.00  0.00            
ATOM   3921  R3  CHO   590       7.889 209.438  45.070  1.00  0.00            
ATOM   3922  R4  CHO   590       5.589 207.638  44.970  1.00  0.00            
ATOM   3923  R5  CHO   590       5.689 209.488  46.070  1.00  0.00            
ATOM   3924  C1  CHO   590       4.939 207.138  48.970  1.00  0.00           C
ATOM   3925  C2  CHO   590       2.239 206.938  51.120  1.00  0.00           C
ATOM   3926  ROH CHO   591     159.039  56.988  35.220  1.00  0.00            
ATOM   3927  R1  CHO   591     160.289  59.538  35.270  1.00  0.00            
ATOM   3928  R2  CHO   591     160.839  60.988  33.020  1.00  0.00            
ATOM   3929  R3  CHO   591     159.389  62.938  34.270  1.00  0.00            
ATOM   3930  R4  CHO   591     160.639  64.288  32.020  1.00  0.00            
ATOM   3931  R5  CHO   591     160.739  64.888  34.120  1.00  0.00            
ATOM   3932  C1  CHO   591     159.189  68.038  32.620  1.00  0.00           C
ATOM   3933  C2  CHO   591     157.389  69.388  28.820  1.00  0.00           C
ATOM   3934  ROH CHO   592       2.089 162.938  39.370  1.00  0.00            
ATOM   3935  R1  CHO   592       3.189 161.588  37.120  1.00  0.00            
ATOM   3936  R2  CHO   592       5.139 162.688  35.520  1.00  0.00            
ATOM   3937  R3  CHO   592       6.489 160.388  36.120  1.00  0.00            
ATOM   3938  R4  CHO   592       6.989 160.888  33.270  1.00  0.00            
ATOM   3939  R5  CHO   592       6.189 159.038  34.170  1.00  0.00            
ATOM   3940  C1  CHO   592       9.289 157.638  32.470  1.00  0.00           C
ATOM   3941  C2  CHO   592      10.189 158.538  29.270  1.00  0.00           C
ATOM   3942  ROH CHO   593     162.089 139.138  52.820  1.00  0.00            
ATOM   3943  R1  CHO   593     163.189 140.888  50.820  1.00  0.00            
ATOM   3944  R2  CHO   593     162.989 140.388  48.120  1.00  0.00            
ATOM   3945  R3  CHO   593     161.939 142.838  48.070  1.00  0.00            
ATOM   3946  R4  CHO   593     162.889 142.388  45.320  1.00  0.00            
ATOM   3947  R5  CHO   593     163.389 144.088  46.620  1.00  0.00            
ATOM   3948  C1  CHO   593     161.789 145.888  43.620  1.00  0.00           C
ATOM   3949  C2  CHO   593     163.389 148.288  42.470  1.00  0.00           C
ATOM   3950  ROH CHO   594     133.039  56.188  45.520  1.00  0.00            
ATOM   3951  R1  CHO   594     133.589  55.938  42.770  1.00  0.00            
ATOM   3952  R2  CHO   594     134.139  58.088  41.170  1.00  0.00            
ATOM   3953  R3  CHO   594     136.339  56.638  40.520  1.00  0.00            
ATOM   3954  R4  CHO   594     136.339  58.838  38.570  1.00  0.00            
ATOM   3955  R5  CHO   594     136.439  56.688  38.170  1.00  0.00            
ATOM   3956  C1  CHO   594     139.689  57.888  36.520  1.00  0.00           C
ATOM   3957  C2  CHO   594     142.839  57.888  35.320  1.00  0.00           C
ATOM   3958  ROH CHO   595      35.139  87.588  31.620  1.00  0.00            
ATOM   3959  R1  CHO   595      32.889  88.588  30.270  1.00  0.00            
ATOM   3960  R2  CHO   595      32.289  91.338  30.170  1.00  0.00            
ATOM   3961  R3  CHO   595      32.239  90.838  27.470  1.00  0.00            
ATOM   3962  R4  CHO   595      31.689  93.738  27.720  1.00  0.00            
ATOM   3963  R5  CHO   595      30.489  92.288  26.670  1.00  0.00            
ATOM   3964  C1  CHO   595      31.289  94.688  23.820  1.00  0.00           C
ATOM   3965  C2  CHO   595      31.489  97.988  22.470  1.00  0.00           C
ATOM   3966  ROH CHO   596     136.989 205.738  37.470  1.00  0.00            
ATOM   3967  R1  CHO   596     135.289 204.438  35.620  1.00  0.00            
ATOM   3968  R2  CHO   596     136.139 202.438  33.870  1.00  0.00            
ATOM   3969  R3  CHO   596     134.139 201.038  35.020  1.00  0.00            
ATOM   3970  R4  CHO   596     134.639 199.688  32.420  1.00  0.00            
ATOM   3971  R5  CHO   596     132.739 200.438  33.170  1.00  0.00            
ATOM   3972  C1  CHO   596     131.839 196.788  32.670  1.00  0.00           C
ATOM   3973  C2  CHO   596     132.589 193.788  32.070  1.00  0.00           C
ATOM   3974  ROH CHO   597      89.189 131.788  26.570  1.00  0.00            
ATOM   3975  R1  CHO   597      88.789 132.738  29.220  1.00  0.00            
ATOM   3976  R2  CHO   597      86.289 132.938  30.370  1.00  0.00            
ATOM   3977  R3  CHO   597      87.389 131.388  32.320  1.00  0.00            
ATOM   3978  R4  CHO   597      84.589 131.738  33.120  1.00  0.00            
ATOM   3979  R5  CHO   597      86.289 132.138  34.320  1.00  0.00            
ATOM   3980  C1  CHO   597      84.589 129.588  36.520  1.00  0.00           C
ATOM   3981  C2  CHO   597      86.189 126.688  38.920  1.00  0.00           C
ATOM   3982  ROH CHO   598     151.239 123.488  47.170  1.00  0.00            
ATOM   3983  R1  CHO   598     149.139 125.188  48.020  1.00  0.00            
ATOM   3984  R2  CHO   598     148.239 127.288  46.470  1.00  0.00            
ATOM   3985  R3  CHO   598     145.789 126.088  46.820  1.00  0.00            
ATOM   3986  R4  CHO   598     145.289 128.938  47.270  1.00  0.00            
ATOM   3987  R5  CHO   598     144.789 127.288  48.620  1.00  0.00            
ATOM   3988  C1  CHO   598     141.289 128.738  48.020  1.00  0.00           C
ATOM   3989  C2  CHO   598     139.189 131.038  50.420  1.00  0.00           C
ATOM   3990  ROH CHO   599      42.989 222.138  39.370  1.00  0.00            
ATOM   3991  R1  CHO   599      41.739 221.288  41.820  1.00  0.00            
ATOM   3992  R2  CHO   599      43.039 219.638  43.620  1.00  0.00            
ATOM   3993  R3  CHO   599      42.389 221.638  45.370  1.00  0.00            
ATOM   3994  R4  CHO   599      43.939 219.738  46.970  1.00  0.00            
ATOM   3995  R5  CHO   599      41.989 220.538  47.420  1.00  0.00            
ATOM   3996  C1  CHO   599      43.939 221.638  50.520  1.00  0.00           C
ATOM   3997  C2  CHO   599      47.739 221.388  51.870  1.00  0.00           C
ATOM   3998  ROH CHO   600      29.289   5.738  36.820  1.00  0.00            
ATOM   3999  R1  CHO   600      27.339   7.738  37.220  1.00  0.00            
ATOM   4000  R2  CHO   600      27.289   9.288  39.520  1.00  0.00            
ATOM   4001  R3  CHO   600      27.339  11.338  37.720  1.00  0.00            
ATOM   4002  R4  CHO   600      25.739  12.338  39.970  1.00  0.00            
ATOM   4003  R5  CHO   600      25.139  12.288  37.870  1.00  0.00            
ATOM   4004  C1  CHO   600      24.839  16.038  38.520  1.00  0.00           C
ATOM   4005  C2  CHO   600      23.039  19.238  38.120  1.00  0.00           C
ATOM   4006  ROH CHO   601     160.789  57.588  40.120  1.00  0.00            
ATOM   4007  R1  CHO   601     161.839  60.188  39.870  1.00  0.00            
ATOM   4008  R2  CHO   601     164.289  60.688  38.670  1.00  0.00            
ATOM   4009  R3  CHO   601     162.839  62.388  37.120  1.00  0.00            
ATOM   4010  R4  CHO   601     165.339  63.838  37.720  1.00  0.00            
ATOM   4011  R5  CHO   601     163.289  64.538  38.020  1.00  0.00            
ATOM   4012  C1  CHO   601     164.589  67.288  35.670  1.00  0.00           C
ATOM   4013  C2  CHO   601     164.389  71.038  34.670  1.00  0.00           C
ATOM   4014  ROH CHO   602      74.339 165.338  37.220  1.00  0.00            
ATOM   4015  R1  CHO   602      75.989 163.138  36.570  1.00  0.00            
ATOM   4016  R2  CHO   602      77.139 162.838  34.070  1.00  0.00            
ATOM   4017  R3  CHO   602      79.439 162.638  35.570  1.00  0.00            
ATOM   4018  R4  CHO   602      80.139 161.688  32.870  1.00  0.00            
ATOM   4019  R5  CHO   602      80.439 160.638  34.770  1.00  0.00            
ATOM   4020  C1  CHO   602      84.089 160.838  33.520  1.00  0.00           C
ATOM   4021  C2  CHO   602      86.139 157.388  32.820  1.00  0.00           C
ATOM   4022  ROH CHO   603      39.639  10.788  40.170  1.00  0.00            
ATOM   4023  R1  CHO   603      40.289   8.088  39.470  1.00  0.00            
ATOM   4024  R2  CHO   603      41.189   6.238  41.320  1.00  0.00            
ATOM   4025  R3  CHO   603      39.139   4.788  40.320  1.00  0.00            
ATOM   4026  R4  CHO   603      40.389   3.088  42.420  1.00  0.00            
ATOM   4027  R5  CHO   603      39.989   2.538  40.370  1.00  0.00            
ATOM   4028  C1  CHO   603      37.939  -0.112  42.170  1.00  0.00           C
ATOM   4029  C2  CHO   603      36.989  -2.012  44.820  1.00  0.00           C
ATOM   4030  ROH CHO   604      69.189 167.988  21.170  1.00  0.00            
ATOM   4031  R1  CHO   604      69.389 166.388  23.520  1.00  0.00            
ATOM   4032  R2  CHO   604      70.489 167.338  25.870  1.00  0.00            
ATOM   4033  R3  CHO   604      68.139 166.488  26.920  1.00  0.00            
ATOM   4034  R4  CHO   604      69.889 166.888  29.270  1.00  0.00            
ATOM   4035  R5  CHO   604      68.739 165.088  28.770  1.00  0.00            
ATOM   4036  C1  CHO   604      67.289 165.838  32.220  1.00  0.00           C
ATOM   4037  C2  CHO   604      66.339 166.788  35.920  1.00  0.00           C
ATOM   4038  ROH CHO   605      12.089 141.188  36.120  1.00  0.00            
ATOM   4039  R1  CHO   605      14.089 142.938  37.070  1.00  0.00            
ATOM   4040  R2  CHO   605      13.589 144.788  39.120  1.00  0.00            
ATOM   4041  R3  CHO   605      15.739 143.538  40.270  1.00  0.00            
ATOM   4042  R4  CHO   605      15.589 146.188  41.570  1.00  0.00            
ATOM   4043  R5  CHO   605      17.339 145.338  40.570  1.00  0.00            
ATOM   4044  C1  CHO   605      18.789 145.838  44.070  1.00  0.00           C
ATOM   4045  C2  CHO   605      21.589 149.338  43.520  1.00  0.00           C
ATOM   4046  ROH CHO   606      58.889  58.288  33.070  1.00  0.00            
ATOM   4047  R1  CHO   606      59.789  59.888  35.270  1.00  0.00            
ATOM   4048  R2  CHO   606      58.839  59.538  37.820  1.00  0.00            
ATOM   4049  R3  CHO   606      61.489  59.338  38.420  1.00  0.00            
ATOM   4050  R4  CHO   606      60.189  59.438  41.020  1.00  0.00            
ATOM   4051  R5  CHO   606      61.789  60.738  40.320  1.00  0.00            
ATOM   4052  C1  CHO   606      63.439  59.238  43.420  1.00  0.00           C
ATOM   4053  C2  CHO   606      65.289  59.038  46.270  1.00  0.00           C
ATOM   4054  ROH CHO   607       7.989 121.538  32.970  1.00  0.00            
ATOM   4055  R1  CHO   607       6.289 120.538  34.970  1.00  0.00            
ATOM   4056  R2  CHO   607       3.689 119.688  34.420  1.00  0.00            
ATOM   4057  R3  CHO   607       4.539 117.438  35.670  1.00  0.00            
ATOM   4058  R4  CHO   607       1.639 117.338  35.870  1.00  0.00            
ATOM   4059  R5  CHO   607       3.039 117.138  37.520  1.00  0.00            
ATOM   4060  C1  CHO   607       1.189 113.838  37.870  1.00  0.00           C
ATOM   4061  C2  CHO   607      -1.311 111.838  37.420  1.00  0.00           C
ATOM   4062  ROH CHO   608     220.189  54.538  56.920  1.00  0.00            
ATOM   4063  R1  CHO   608     218.889  56.438  55.270  1.00  0.00            
ATOM   4064  R2  CHO   608     220.339  58.088  53.520  1.00  0.00            
ATOM   4065  R3  CHO   608     218.639  57.038  51.670  1.00  0.00            
ATOM   4066  R4  CHO   608     219.839  59.338  50.370  1.00  0.00            
ATOM   4067  R5  CHO   608     217.689  58.938  50.570  1.00  0.00            
ATOM   4068  C1  CHO   608     217.989  59.138  46.770  1.00  0.00           C
ATOM   4069  C2  CHO   608     218.539  58.788  43.220  1.00  0.00           C
ATOM   4070  ROH CHO   609      63.039  13.388  38.020  1.00  0.00            
ATOM   4071  R1  CHO   609      60.839  11.638  37.770  1.00  0.00            
ATOM   4072  R2  CHO   609      59.139  11.688  35.620  1.00  0.00            
ATOM   4073  R3  CHO   609      59.789   9.038  35.470  1.00  0.00            
ATOM   4074  R4  CHO   609      57.139   9.288  34.120  1.00  0.00            
ATOM   4075  R5  CHO   609      57.689   7.888  35.720  1.00  0.00            
ATOM   4076  C1  CHO   609      56.639   5.388  33.070  1.00  0.00           C
ATOM   4077  C2  CHO   609      56.389   2.088  34.120  1.00  0.00           C
ATOM   4078  ROH CHO   610     129.089 169.888  44.120  1.00  0.00            
ATOM   4079  R1  CHO   610     131.789 169.588  44.920  1.00  0.00            
ATOM   4080  R2  CHO   610     132.789 170.638  47.270  1.00  0.00            
ATOM   4081  R3  CHO   610     133.539 168.088  47.770  1.00  0.00            
ATOM   4082  R4  CHO   610     135.439 169.738  49.270  1.00  0.00            
ATOM   4083  R5  CHO   610     135.939 168.188  47.820  1.00  0.00            
ATOM   4084  C1  CHO   610     137.689 166.788  50.870  1.00  0.00           C
ATOM   4085  C2  CHO   610     140.689 166.538  53.270  1.00  0.00           C
ATOM   4086  ROH CHO   611      89.939 146.538  38.770  1.00  0.00            
ATOM   4087  R1  CHO   611      88.839 149.038  37.920  1.00  0.00            
ATOM   4088  R2  CHO   611      88.939 151.288  39.470  1.00  0.00            
ATOM   4089  R3  CHO   611      90.089 152.388  37.270  1.00  0.00            
ATOM   4090  R4  CHO   611      88.889 154.638  38.670  1.00  0.00            
ATOM   4091  R5  CHO   611      88.589 154.088  36.570  1.00  0.00            
ATOM   4092  C1  CHO   611      89.989 157.638  36.120  1.00  0.00           C
ATOM   4093  C2  CHO   611      92.289 160.488  37.570  1.00  0.00           C
ATOM   4094  ROH CHO   612      16.589 186.188  35.870  1.00  0.00            
ATOM   4095  R1  CHO   612      17.089 187.338  38.420  1.00  0.00            
ATOM   4096  R2  CHO   612      19.489 186.988  39.770  1.00  0.00            
ATOM   4097  R3  CHO   612      19.439 189.688  39.870  1.00  0.00            
ATOM   4098  R4  CHO   612      21.039 188.888  42.220  1.00  0.00            
ATOM   4099  R5  CHO   612      19.289 190.238  42.220  1.00  0.00            
ATOM   4100  C1  CHO   612      21.889 192.588  43.720  1.00  0.00           C
ATOM   4101  C2  CHO   612      24.089 192.038  47.120  1.00  0.00           C
ATOM   4102  ROH CHO   613     154.139  11.588  26.720  1.00  0.00            
ATOM   4103  R1  CHO   613     152.839   9.738  28.470  1.00  0.00            
ATOM   4104  R2  CHO   613     152.489   7.088  27.820  1.00  0.00            
ATOM   4105  R3  CHO   613     153.789   6.688  30.170  1.00  0.00            
ATOM   4106  R4  CHO   613     152.739   4.038  29.420  1.00  0.00            
ATOM   4107  R5  CHO   613     152.439   5.038  31.320  1.00  0.00            
ATOM   4108  C1  CHO   613     154.089   1.838  32.520  1.00  0.00           C
ATOM   4109  C2  CHO   613     152.139  -0.762  33.220  1.00  0.00           C
ATOM   4110  ROH CHO   614     124.389  48.338  35.370  1.00  0.00            
ATOM   4111  R1  CHO   614     123.139  46.438  37.120  1.00  0.00            
ATOM   4112  R2  CHO   614     120.389  46.238  37.320  1.00  0.00            
ATOM   4113  R3  CHO   614     120.889  43.638  36.770  1.00  0.00            
ATOM   4114  R4  CHO   614     117.939  43.838  36.720  1.00  0.00            
ATOM   4115  R5  CHO   614     119.139  42.438  37.870  1.00  0.00            
ATOM   4116  C1  CHO   614     117.039  39.988  35.820  1.00  0.00           C
ATOM   4117  C2  CHO   614     115.889  37.138  36.370  1.00  0.00           C
ATOM   4118  ROH CHO   615      71.239 139.288  46.770  1.00  0.00            
ATOM   4119  R1  CHO   615      70.189 137.438  44.920  1.00  0.00            
ATOM   4120  R2  CHO   615      67.739 136.138  45.320  1.00  0.00            
ATOM   4121  R3  CHO   615      67.189 137.188  42.870  1.00  0.00            
ATOM   4122  R4  CHO   615      65.139 135.138  43.320  1.00  0.00            
ATOM   4123  R5  CHO   615      66.439 135.288  41.570  1.00  0.00            
ATOM   4124  C1  CHO   615      63.039 135.488  39.820  1.00  0.00           C
ATOM   4125  C2  CHO   615      61.539 135.788  36.320  1.00  0.00           C
ATOM   4126  ROH CHO   616     111.789 183.588  45.920  1.00  0.00            
ATOM   4127  R1  CHO   616     113.739 184.688  44.170  1.00  0.00            
ATOM   4128  R2  CHO   616     116.339 183.838  44.170  1.00  0.00            
ATOM   4129  R3  CHO   616     115.889 183.488  41.520  1.00  0.00            
ATOM   4130  R4  CHO   616     118.739 182.788  41.920  1.00  0.00            
ATOM   4131  R5  CHO   616     117.939 184.238  40.470  1.00  0.00            
ATOM   4132  C1  CHO   616     119.689 181.838  38.070  1.00  0.00           C
ATOM   4133  C2  CHO   616     119.189 183.488  34.720  1.00  0.00           C
ATOM   4134  ROH CHO   617     106.539  63.388  48.320  1.00  0.00            
ATOM   4135  R1  CHO   617     106.239  61.488  46.220  1.00  0.00            
ATOM   4136  R2  CHO   617     103.989  59.888  45.970  1.00  0.00            
ATOM   4137  R3  CHO   617     103.939  60.938  43.420  1.00  0.00            
ATOM   4138  R4  CHO   617     102.439  58.438  43.220  1.00  0.00            
ATOM   4139  R5  CHO   617     104.139  59.038  42.020  1.00  0.00            
ATOM   4140  C1  CHO   617     101.539  58.538  39.320  1.00  0.00           C
ATOM   4141  C2  CHO   617     100.039  57.388  37.320  1.00  0.00           C
ATOM   4142  ROH CHO   618     133.439 171.538  37.420  1.00  0.00            
ATOM   4143  R1  CHO   618     135.939 170.488  38.220  1.00  0.00            
ATOM   4144  R2  CHO   618     137.439 168.838  36.620  1.00  0.00            
ATOM   4145  R3  CHO   618     139.389 170.688  37.170  1.00  0.00            
ATOM   4146  R4  CHO   618     140.789 168.438  35.920  1.00  0.00            
ATOM   4147  R5  CHO   618     141.289 169.338  37.820  1.00  0.00            
ATOM   4148  C1  CHO   618     144.589 169.888  35.970  1.00  0.00           C
ATOM   4149  C2  CHO   618     147.189 171.488  34.320  1.00  0.00           C
ATOM   4150  ROH CHO   619      29.739 192.638  34.570  1.00  0.00            
ATOM   4151  R1  CHO   619      30.839 190.838  36.420  1.00  0.00            
ATOM   4152  R2  CHO   619      33.189 191.288  37.820  1.00  0.00            
ATOM   4153  R3  CHO   619      31.639 190.838  39.970  1.00  0.00            
ATOM   4154  R4  CHO   619      34.239 189.738  40.720  1.00  0.00            
ATOM   4155  R5  CHO   619      32.339 188.688  40.820  1.00  0.00            
ATOM   4156  C1  CHO   619      33.389 188.438  44.470  1.00  0.00           C
ATOM   4157  C2  CHO   619      36.439 189.588  47.320  1.00  0.00           C
ATOM   4158  ROH CHO   620      28.139  98.638  34.920  1.00  0.00            
ATOM   4159  R1  CHO   620      28.239 101.438  35.320  1.00  0.00            
ATOM   4160  R2  CHO   620      30.589 102.888  35.170  1.00  0.00            
ATOM   4161  R3  CHO   620      29.189 104.338  33.370  1.00  0.00            
ATOM   4162  R4  CHO   620      31.639 105.888  33.820  1.00  0.00            
ATOM   4163  R5  CHO   620      29.589 106.638  34.020  1.00  0.00            
ATOM   4164  C1  CHO   620      30.939 109.038  31.370  1.00  0.00           C
ATOM   4165  C2  CHO   620      32.039 108.388  27.870  1.00  0.00           C
ATOM   4166  ROH CHO   621     146.339 214.238  32.220  1.00  0.00            
ATOM   4167  R1  CHO   621     145.739 215.838  34.470  1.00  0.00            
ATOM   4168  R2  CHO   621     144.189 218.088  34.370  1.00  0.00            
ATOM   4169  R3  CHO   621     142.789 216.838  36.320  1.00  0.00            
ATOM   4170  R4  CHO   621     142.239 219.738  36.720  1.00  0.00            
ATOM   4171  R5  CHO   621     142.989 218.338  38.220  1.00  0.00            
ATOM   4172  C1  CHO   621     139.789 219.488  39.920  1.00  0.00           C
ATOM   4173  C2  CHO   621     138.739 219.838  43.470  1.00  0.00           C
ATOM   4174  ROH CHO   622      97.639  25.338  34.620  1.00  0.00            
ATOM   4175  R1  CHO   622      95.289  24.388  35.820  1.00  0.00            
ATOM   4176  R2  CHO   622      94.889  21.688  36.370  1.00  0.00            
ATOM   4177  R3  CHO   622      94.439  22.588  38.870  1.00  0.00            
ATOM   4178  R4  CHO   622      93.639  19.738  38.920  1.00  0.00            
ATOM   4179  R5  CHO   622      92.439  21.438  39.570  1.00  0.00            
ATOM   4180  C1  CHO   622      92.489  19.438  42.820  1.00  0.00           C
ATOM   4181  C2  CHO   622      90.839  18.038  45.220  1.00  0.00           C
ATOM   4182  ROH CHO   623     177.139  20.488  32.470  1.00  0.00            
ATOM   4183  R1  CHO   623     175.439  18.338  31.870  1.00  0.00            
ATOM   4184  R2  CHO   623     176.389  15.938  30.920  1.00  0.00            
ATOM   4185  R3  CHO   623     175.039  14.888  33.020  1.00  0.00            
ATOM   4186  R4  CHO   623     174.389  13.088  30.820  1.00  0.00            
ATOM   4187  R5  CHO   623     172.989  14.088  32.070  1.00  0.00            
ATOM   4188  C1  CHO   623     171.989  10.488  32.720  1.00  0.00           C
ATOM   4189  C2  CHO   623     170.689   8.288  34.670  1.00  0.00           C
ATOM   4190  ROH CHO   624      98.289  50.888  32.470  1.00  0.00            
ATOM   4191  R1  CHO   624      99.439  48.388  32.020  1.00  0.00            
ATOM   4192  R2  CHO   624     100.189  46.688  34.070  1.00  0.00            
ATOM   4193  R3  CHO   624      98.589  44.888  32.770  1.00  0.00            
ATOM   4194  R4  CHO   624     100.339  43.288  34.470  1.00  0.00            
ATOM   4195  R5  CHO   624     100.089  43.088  32.270  1.00  0.00            
ATOM   4196  C1  CHO   624      98.989  39.588  33.420  1.00  0.00           C
ATOM   4197  C2  CHO   624     102.489  38.388  34.820  1.00  0.00           C
ATOM   4198  ROH CHO   625     183.039 109.688  47.020  1.00  0.00            
ATOM   4199  R1  CHO   625     181.189 109.088  44.920  1.00  0.00            
ATOM   4200  R2  CHO   625     181.689 109.738  42.270  1.00  0.00            
ATOM   4201  R3  CHO   625     181.189 107.088  41.870  1.00  0.00            
ATOM   4202  R4  CHO   625     181.489 108.238  39.170  1.00  0.00            
ATOM   4203  R5  CHO   625     179.789 107.038  39.970  1.00  0.00            
ATOM   4204  C1  CHO   625     180.889 104.838  37.020  1.00  0.00           C
ATOM   4205  C2  CHO   625     178.489 105.438  34.670  1.00  0.00           C
ATOM   4206  ROH CHO   626     109.889  86.488  30.620  1.00  0.00            
ATOM   4207  R1  CHO   626     108.539  88.838  31.420  1.00  0.00            
ATOM   4208  R2  CHO   626     107.189  89.038  33.820  1.00  0.00            
ATOM   4209  R3  CHO   626     108.789  91.188  34.220  1.00  0.00            
ATOM   4210  R4  CHO   626     106.439  91.688  35.870  1.00  0.00            
ATOM   4211  R5  CHO   626     107.289  93.038  34.370  1.00  0.00            
ATOM   4212  C1  CHO   626     107.539  95.288  37.420  1.00  0.00           C
ATOM   4213  C2  CHO   626     108.689  99.338  38.420  1.00  0.00           C
ATOM   4214  ROH CHO   627      61.089  90.538  38.320  1.00  0.00            
ATOM   4215  R1  CHO   627      63.289  91.788  37.070  1.00  0.00            
ATOM   4216  R2  CHO   627      64.789  93.788  38.320  1.00  0.00            
ATOM   4217  R3  CHO   627      66.839  92.138  37.720  1.00  0.00            
ATOM   4218  R4  CHO   627      68.089  94.788  38.020  1.00  0.00            
ATOM   4219  R5  CHO   627      68.289  93.438  36.320  1.00  0.00            
ATOM   4220  C1  CHO   627      71.939  93.788  37.270  1.00  0.00           C
ATOM   4221  C2  CHO   627      74.739  93.838  39.470  1.00  0.00           C
ATOM   4222  ROH CHO   628     171.789 153.738  39.920  1.00  0.00            
ATOM   4223  R1  CHO   628     174.289 152.938  38.820  1.00  0.00            
ATOM   4224  R2  CHO   628     174.439 150.938  36.920  1.00  0.00            
ATOM   4225  R3  CHO   628     175.789 152.838  35.520  1.00  0.00            
ATOM   4226  R4  CHO   628     176.339 150.338  34.120  1.00  0.00            
ATOM   4227  R5  CHO   628     177.839 151.738  34.870  1.00  0.00            
ATOM   4228  C1  CHO   628     178.739 151.738  31.170  1.00  0.00           C
ATOM   4229  C2  CHO   628     179.989 150.138  27.870  1.00  0.00           C
ATOM   4230  ROH CHO   629     187.989  10.938  46.020  1.00  0.00            
ATOM   4231  R1  CHO   629     186.889  11.638  43.520  1.00  0.00            
ATOM   4232  R2  CHO   629     188.339  12.838  41.570  1.00  0.00            
ATOM   4233  R3  CHO   629     187.439  10.788  40.070  1.00  0.00            
ATOM   4234  R4  CHO   629     188.539  12.688  38.120  1.00  0.00            
ATOM   4235  R5  CHO   629     186.539  11.838  38.070  1.00  0.00            
ATOM   4236  C1  CHO   629     187.839  10.638  34.670  1.00  0.00           C
ATOM   4237  C2  CHO   629     187.689   8.538  32.020  1.00  0.00           C
ATOM   4238  ROH CHO   630     215.789  91.188  32.020  1.00  0.00            
ATOM   4239  R1  CHO   630     217.439  91.988  34.220  1.00  0.00            
ATOM   4240  R2  CHO   630     218.389  90.188  36.070  1.00  0.00            
ATOM   4241  R3  CHO   630     220.789  91.238  35.420  1.00  0.00            
ATOM   4242  R4  CHO   630     221.239  89.988  38.020  1.00  0.00            
ATOM   4243  R5  CHO   630     221.689  92.038  37.470  1.00  0.00            
ATOM   4244  C1  CHO   630     225.139  90.888  38.520  1.00  0.00           C
ATOM   4245  C2  CHO   630     227.939  93.138  37.820  1.00  0.00           C
ATOM   4246  ROH CHO   631     209.989  99.188  38.870  1.00  0.00            
ATOM   4247  R1  CHO   631     208.839 101.738  38.770  1.00  0.00            
ATOM   4248  R2  CHO   631     210.139 103.988  37.770  1.00  0.00            
ATOM   4249  R3  CHO   631     207.939 104.188  36.220  1.00  0.00            
ATOM   4250  R4  CHO   631     208.839 106.938  36.670  1.00  0.00            
ATOM   4251  R5  CHO   631     206.839 106.138  37.070  1.00  0.00            
ATOM   4252  C1  CHO   631     205.989 108.888  34.570  1.00  0.00           C
ATOM   4253  C2  CHO   631     206.689 111.638  33.020  1.00  0.00           C
ATOM   4254  ROH CHO   632      88.589  19.988  36.320  1.00  0.00            
ATOM   4255  R1  CHO   632      91.039  20.238  34.870  1.00  0.00            
ATOM   4256  R2  CHO   632      91.089  20.588  32.120  1.00  0.00            
ATOM   4257  R3  CHO   632      92.589  22.788  32.720  1.00  0.00            
ATOM   4258  R4  CHO   632      93.289  22.138  29.970  1.00  0.00            
ATOM   4259  R5  CHO   632      94.689  22.388  31.670  1.00  0.00            
ATOM   4260  C1  CHO   632      95.989  25.088  29.270  1.00  0.00           C
ATOM   4261  C2  CHO   632      96.389  29.788  30.170  1.00  0.00           C
ATOM   4262  ROH CHO   633      43.789 120.488  31.220  1.00  0.00            
ATOM   4263  R1  CHO   633      45.339 120.338  33.570  1.00  0.00            
ATOM   4264  R2  CHO   633      45.739 117.988  34.970  1.00  0.00            
ATOM   4265  R3  CHO   633      48.339 118.588  34.670  1.00  0.00            
ATOM   4266  R4  CHO   633      48.339 116.138  36.270  1.00  0.00            
ATOM   4267  R5  CHO   633      49.389 118.038  36.770  1.00  0.00            
ATOM   4268  C1  CHO   633      52.339 115.638  36.720  1.00  0.00           C
ATOM   4269  C2  CHO   633      53.339 112.538  35.920  1.00  0.00           C
ATOM   4270  ROH CHO   634     199.239  28.488  24.920  1.00  0.00            
ATOM   4271  R1  CHO   634     197.139  28.338  26.820  1.00  0.00            
ATOM   4272  R2  CHO   634     197.489  27.188  29.370  1.00  0.00            
ATOM   4273  R3  CHO   634     196.539  29.588  30.220  1.00  0.00            
ATOM   4274  R4  CHO   634     196.089  27.688  32.470  1.00  0.00            
ATOM   4275  R5  CHO   634     194.589  28.988  31.520  1.00  0.00            
ATOM   4276  C1  CHO   634     194.389  30.288  35.120  1.00  0.00           C
ATOM   4277  C2  CHO   634     194.839  33.038  37.120  1.00  0.00           C
ATOM   4278  ROH CHO   635      86.639  52.138  38.070  1.00  0.00            
ATOM   4279  R1  CHO   635      88.339  53.738  36.420  1.00  0.00            
ATOM   4280  R2  CHO   635      88.189  53.688  33.670  1.00  0.00            
ATOM   4281  R3  CHO   635      87.889  56.388  33.970  1.00  0.00            
ATOM   4282  R4  CHO   635      88.839  56.038  31.220  1.00  0.00            
ATOM   4283  R5  CHO   635      89.739  57.288  32.770  1.00  0.00            
ATOM   4284  C1  CHO   635      88.989  59.938  30.120  1.00  0.00           C
ATOM   4285  C2  CHO   635      88.439  61.638  27.270  1.00  0.00           C
ATOM   4286  ROH CHO   636      29.289 163.388  36.270  1.00  0.00            
ATOM   4287  R1  CHO   636      27.689 161.138  36.970  1.00  0.00            
ATOM   4288  R2  CHO   636      25.339 160.538  35.620  1.00  0.00            
ATOM   4289  R3  CHO   636      26.489 158.138  35.320  1.00  0.00            
ATOM   4290  R4  CHO   636      23.689 157.688  34.620  1.00  0.00            
ATOM   4291  R5  CHO   636      24.839 156.588  36.120  1.00  0.00            
ATOM   4292  C1  CHO   636      23.839 153.688  33.770  1.00  0.00           C
ATOM   4293  C2  CHO   636      22.689 150.738  32.820  1.00  0.00           C
ATOM   4294  ROH CHO   637     199.939 209.988  26.520  1.00  0.00            
ATOM   4295  R1  CHO   637     199.889 207.738  28.320  1.00  0.00            
ATOM   4296  R2  CHO   637     202.189 206.688  29.470  1.00  0.00            
ATOM   4297  R3  CHO   637     200.789 207.088  31.770  1.00  0.00            
ATOM   4298  R4  CHO   637     202.889 205.138  32.470  1.00  0.00            
ATOM   4299  R5  CHO   637     200.739 204.938  32.820  1.00  0.00            
ATOM   4300  C1  CHO   637     202.039 204.638  36.370  1.00  0.00           C
ATOM   4301  C2  CHO   637     202.539 202.938  40.070  1.00  0.00           C
ATOM   4302  ROH CHO   638      98.039   4.488  41.470  1.00  0.00            
ATOM   4303  R1  CHO   638     100.139   4.438  39.620  1.00  0.00            
ATOM   4304  R2  CHO   638     102.739   3.738  40.270  1.00  0.00            
ATOM   4305  R3  CHO   638     102.439   1.938  38.270  1.00  0.00            
ATOM   4306  R4  CHO   638     105.289   2.438  38.370  1.00  0.00            
ATOM   4307  R5  CHO   638     104.039   2.588  36.620  1.00  0.00            
ATOM   4308  C1  CHO   638     106.539   0.038  35.370  1.00  0.00           C
ATOM   4309  C2  CHO   638     107.739   0.138  32.420  1.00  0.00           C
ATOM   4310  ROH CHO   639      82.889 182.488  31.620  1.00  0.00            
ATOM   4311  R1  CHO   639      83.139 185.288  31.820  1.00  0.00            
ATOM   4312  R2  CHO   639      82.689 186.688  34.170  1.00  0.00            
ATOM   4313  R3  CHO   639      85.189 187.638  33.720  1.00  0.00            
ATOM   4314  R4  CHO   639      84.189 189.238  35.920  1.00  0.00            
ATOM   4315  R5  CHO   639      84.989 189.988  34.070  1.00  0.00            
ATOM   4316  C1  CHO   639      87.389 191.588  36.570  1.00  0.00           C
ATOM   4317  C2  CHO   639      86.239 195.588  37.870  1.00  0.00           C
ATOM   4318  ROH CHO   640     199.989  88.488  42.620  1.00  0.00            
ATOM   4319  R1  CHO   640     200.339  89.388  39.970  1.00  0.00            
ATOM   4320  R2  CHO   640     202.839  89.588  38.770  1.00  0.00            
ATOM   4321  R3  CHO   640     201.689  88.038  36.820  1.00  0.00            
ATOM   4322  R4  CHO   640     203.089  90.138  35.370  1.00  0.00            
ATOM   4323  R5  CHO   640     200.989  89.588  35.170  1.00  0.00            
ATOM   4324  C1  CHO   640     202.139  88.988  31.570  1.00  0.00           C
ATOM   4325  C2  CHO   640     201.339  90.288  28.520  1.00  0.00           C
ATOM   4326  ROH CHO   641     159.239  39.838  28.570  1.00  0.00            
ATOM   4327  R1  CHO   641     157.139  41.688  28.870  1.00  0.00            
ATOM   4328  R2  CHO   641     154.639  41.288  27.670  1.00  0.00            
ATOM   4329  R3  CHO   641     153.789  41.638  30.270  1.00  0.00            
ATOM   4330  R4  CHO   641     151.339  41.888  28.570  1.00  0.00            
ATOM   4331  R5  CHO   641     152.089  43.338  30.070  1.00  0.00            
ATOM   4332  C1  CHO   641     148.639  42.538  31.470  1.00  0.00           C
ATOM   4333  C2  CHO   641     144.289  43.238  31.120  1.00  0.00           C
ATOM   4334  ROH CHO   642     205.039 171.938  27.070  1.00  0.00            
ATOM   4335  R1  CHO   642     204.539 170.688  29.570  1.00  0.00            
ATOM   4336  R2  CHO   642     204.789 167.938  29.920  1.00  0.00            
ATOM   4337  R3  CHO   642     206.439 168.688  31.970  1.00  0.00            
ATOM   4338  R4  CHO   642     205.689 165.888  32.570  1.00  0.00            
ATOM   4339  R5  CHO   642     205.439 167.638  33.870  1.00  0.00            
ATOM   4340  C1  CHO   642     207.689 165.388  36.020  1.00  0.00           C
ATOM   4341  C2  CHO   642     205.839 164.338  39.020  1.00  0.00           C
ATOM   4342  ROH CHO   643      93.339 168.688  27.420  1.00  0.00            
ATOM   4343  R1  CHO   643      91.089 169.738  28.720  1.00  0.00            
ATOM   4344  R2  CHO   643      89.139 171.238  27.370  1.00  0.00            
ATOM   4345  R3  CHO   643      87.489 169.388  28.520  1.00  0.00            
ATOM   4346  R4  CHO   643      85.739 171.638  27.720  1.00  0.00            
ATOM   4347  R5  CHO   643      85.889 170.688  29.670  1.00  0.00            
ATOM   4348  C1  CHO   643      82.189 170.138  28.920  1.00  0.00           C
ATOM   4349  C2  CHO   643      79.639 168.388  30.770  1.00  0.00           C
ATOM   4350  ROH CHO   644     163.789 114.738  44.870  1.00  0.00            
ATOM   4351  R1  CHO   644     160.989 114.388  44.770  1.00  0.00            
ATOM   4352  R2  CHO   644     159.239 116.038  46.170  1.00  0.00            
ATOM   4353  R3  CHO   644     158.139 116.338  43.720  1.00  0.00            
ATOM   4354  R4  CHO   644     155.839 115.988  45.520  1.00  0.00            
ATOM   4355  R5  CHO   644     156.239 114.838  43.720  1.00  0.00            
ATOM   4356  C1  CHO   644     152.789 116.288  42.820  1.00  0.00           C
ATOM   4357  C2  CHO   644     149.189 114.888  43.420  1.00  0.00           C
ATOM   4358  ROH CHO   645      98.539  74.288  41.220  1.00  0.00            
ATOM   4359  R1  CHO   645      98.539  76.938  40.170  1.00  0.00            
ATOM   4360  R2  CHO   645      96.539  77.938  38.570  1.00  0.00            
ATOM   4361  R3  CHO   645      96.539  79.888  40.420  1.00  0.00            
ATOM   4362  R4  CHO   645      94.939  80.938  38.170  1.00  0.00            
ATOM   4363  R5  CHO   645      96.639  81.938  39.120  1.00  0.00            
ATOM   4364  C1  CHO   645      93.989  84.588  39.720  1.00  0.00           C
ATOM   4365  C2  CHO   645      92.239  87.038  39.420  1.00  0.00           C
ATOM   4366  ROH CHO   646      72.089 124.838  37.970  1.00  0.00            
ATOM   4367  R1  CHO   646      70.489 126.038  35.970  1.00  0.00            
ATOM   4368  R2  CHO   646      68.889 124.588  34.220  1.00  0.00            
ATOM   4369  R3  CHO   646      66.939 126.238  35.170  1.00  0.00            
ATOM   4370  R4  CHO   646      65.789 125.088  32.770  1.00  0.00            
ATOM   4371  R5  CHO   646      65.939 127.188  33.220  1.00  0.00            
ATOM   4372  C1  CHO   646      62.139 126.888  32.770  1.00  0.00           C
ATOM   4373  C2  CHO   646      59.539 127.788  35.120  1.00  0.00           C
ATOM   4374  ROH CHO   647     125.139 121.388  50.720  1.00  0.00            
ATOM   4375  R1  CHO   647     126.989 122.638  48.970  1.00  0.00            
ATOM   4376  R2  CHO   647     127.739 121.538  46.570  1.00  0.00            
ATOM   4377  R3  CHO   647     126.939 123.938  45.570  1.00  0.00            
ATOM   4378  R4  CHO   647     128.689 122.788  43.520  1.00  0.00            
ATOM   4379  R5  CHO   647     128.889 124.788  44.420  1.00  0.00            
ATOM   4380  C1  CHO   647     128.539 125.788  40.770  1.00  0.00           C
ATOM   4381  C2  CHO   647     130.489 125.438  38.020  1.00  0.00           C
ATOM   4382  ROH CHO   648      -1.061 154.588  37.670  1.00  0.00            
ATOM   4383  R1  CHO   648      -0.011 152.438  36.170  1.00  0.00            
ATOM   4384  R2  CHO   648       2.339 152.638  34.720  1.00  0.00            
ATOM   4385  R3  CHO   648       3.039 150.438  36.170  1.00  0.00            
ATOM   4386  R4  CHO   648       4.789 150.388  33.820  1.00  0.00            
ATOM   4387  R5  CHO   648       3.489 148.738  34.520  1.00  0.00            
ATOM   4388  C1  CHO   648       6.889 146.988  34.670  1.00  0.00           C
ATOM   4389  C2  CHO   648       8.539 148.088  30.520  1.00  0.00           C
ATOM   4390  ROH CHO   649     207.789  80.638  39.670  1.00  0.00            
ATOM   4391  R1  CHO   649     205.039  81.038  39.070  1.00  0.00            
ATOM   4392  R2  CHO   649     203.489  79.088  37.820  1.00  0.00            
ATOM   4393  R3  CHO   649     201.889  79.438  39.970  1.00  0.00            
ATOM   4394  R4  CHO   649     200.339  77.738  38.120  1.00  0.00            
ATOM   4395  R5  CHO   649     199.689  79.638  39.020  1.00  0.00            
ATOM   4396  C1  CHO   649     196.989  77.288  40.320  1.00  0.00           C
ATOM   4397  C2  CHO   649     193.989  76.738  38.520  1.00  0.00           C
ATOM   4398  ROH CHO   650      77.039 208.288  50.370  1.00  0.00            
ATOM   4399  R1  CHO   650      77.489 206.588  48.170  1.00  0.00            
ATOM   4400  R2  CHO   650      77.139 207.438  45.570  1.00  0.00            
ATOM   4401  R3  CHO   650      79.689 206.638  45.220  1.00  0.00            
ATOM   4402  R4  CHO   650      78.639 206.888  42.520  1.00  0.00            
ATOM   4403  R5  CHO   650      79.639 205.138  43.370  1.00  0.00            
ATOM   4404  C1  CHO   650      81.939 205.788  40.420  1.00  0.00           C
ATOM   4405  C2  CHO   650      82.789 204.238  35.870  1.00  0.00           C
ATOM   4406  ROH CHO   651     109.989 107.538  30.320  1.00  0.00            
ATOM   4407  R1  CHO   651     108.089 107.338  32.370  1.00  0.00            
ATOM   4408  R2  CHO   651     108.289 105.488  34.420  1.00  0.00            
ATOM   4409  R3  CHO   651     108.089 107.638  36.020  1.00  0.00            
ATOM   4410  R4  CHO   651     107.089 105.388  37.620  1.00  0.00            
ATOM   4411  R5  CHO   651     106.039 107.288  37.220  1.00  0.00            
ATOM   4412  C1  CHO   651     106.189 107.438  41.020  1.00  0.00           C
ATOM   4413  C2  CHO   651     103.989 105.888  43.920  1.00  0.00           C
ATOM   4414  ROH CHO   652     151.589 118.488  58.570  1.00  0.00            
ATOM   4415  R1  CHO   652     153.039 120.088  56.770  1.00  0.00            
ATOM   4416  R2  CHO   652     155.589 119.388  55.920  1.00  0.00            
ATOM   4417  R3  CHO   652     154.489 119.738  53.470  1.00  0.00            
ATOM   4418  R4  CHO   652     157.339 119.488  52.970  1.00  0.00            
ATOM   4419  R5  CHO   652     156.039 121.088  52.270  1.00  0.00            
ATOM   4420  C1  CHO   652     157.339 119.838  48.920  1.00  0.00           C
ATOM   4421  C2  CHO   652     158.339 123.588  47.520  1.00  0.00           C
ATOM   4422  ROH CHO   653     202.539  39.088  40.120  1.00  0.00            
ATOM   4423  R1  CHO   653     202.539  40.838  37.870  1.00  0.00            
ATOM   4424  R2  CHO   653     203.289  43.488  38.070  1.00  0.00            
ATOM   4425  R3  CHO   653     205.039  42.788  36.120  1.00  0.00            
ATOM   4426  R4  CHO   653     205.439  45.688  36.470  1.00  0.00            
ATOM   4427  R5  CHO   653     204.989  44.638  34.620  1.00  0.00            
ATOM   4428  C1  CHO   653     208.289  46.288  33.670  1.00  0.00           C
ATOM   4429  C2  CHO   653     211.439  48.488  31.920  1.00  0.00           C
ATOM   4430  ROH CHO   654     105.989  79.488  37.070  1.00  0.00            
ATOM   4431  R1  CHO   654     107.089  78.138  34.870  1.00  0.00            
ATOM   4432  R2  CHO   654     106.839  75.388  34.520  1.00  0.00            
ATOM   4433  R3  CHO   654     105.789  76.088  32.170  1.00  0.00            
ATOM   4434  R4  CHO   654     107.189  73.538  31.620  1.00  0.00            
ATOM   4435  R5  CHO   654     107.439  75.438  30.520  1.00  0.00            
ATOM   4436  C1  CHO   654     106.389  73.138  27.670  1.00  0.00           C
ATOM   4437  C2  CHO   654     107.689  72.838  24.420  1.00  0.00           C
ATOM   4438  ROH CHO   655     171.639  52.938  35.470  1.00  0.00            
ATOM   4439  R1  CHO   655     172.189  50.538  36.920  1.00  0.00            
ATOM   4440  R2  CHO   655     174.689  49.338  36.820  1.00  0.00            
ATOM   4441  R3  CHO   655     174.539  49.538  39.520  1.00  0.00            
ATOM   4442  R4  CHO   655     176.889  47.888  39.020  1.00  0.00            
ATOM   4443  R5  CHO   655     175.189  47.388  40.320  1.00  0.00            
ATOM   4444  C1  CHO   655     178.039  47.238  42.870  1.00  0.00           C
ATOM   4445  C2  CHO   655     178.539  45.238  46.620  1.00  0.00           C
ATOM   4446  ROH CHO   656      46.489 189.438  26.570  1.00  0.00            
ATOM   4447  R1  CHO   656      46.039 188.988  29.370  1.00  0.00            
ATOM   4448  R2  CHO   656      45.539 186.488  30.420  1.00  0.00            
ATOM   4449  R3  CHO   656      47.589 187.138  32.070  1.00  0.00            
ATOM   4450  R4  CHO   656      45.539 185.988  33.820  1.00  0.00            
ATOM   4451  R5  CHO   656      46.589 187.938  34.070  1.00  0.00            
ATOM   4452  C1  CHO   656      47.539 186.288  37.370  1.00  0.00           C
ATOM   4453  C2  CHO   656      44.839 188.388  39.570  1.00  0.00           C
ATOM   4454  ROH CHO   657     123.189 127.288  40.270  1.00  0.00            
ATOM   4455  R1  CHO   657     125.089 127.738  42.320  1.00  0.00            
ATOM   4456  R2  CHO   657     124.939 129.838  44.120  1.00  0.00            
ATOM   4457  R3  CHO   657     125.089 127.888  45.970  1.00  0.00            
ATOM   4458  R4  CHO   657     126.589 130.138  47.120  1.00  0.00            
ATOM   4459  R5  CHO   657     127.339 128.088  46.820  1.00  0.00            
ATOM   4460  C1  CHO   657     127.739 128.438  50.620  1.00  0.00           C
ATOM   4461  C2  CHO   657     127.989 126.238  52.320  1.00  0.00           C
ATOM   4462  ROH CHO   658     147.589 156.438  38.270  1.00  0.00            
ATOM   4463  R1  CHO   658     147.639 154.088  39.770  1.00  0.00            
ATOM   4464  R2  CHO   658     147.189 154.038  42.520  1.00  0.00            
ATOM   4465  R3  CHO   658     145.289 152.238  41.870  1.00  0.00            
ATOM   4466  R4  CHO   658     146.539 151.138  44.270  1.00  0.00            
ATOM   4467  R5  CHO   658     146.289 150.138  42.370  1.00  0.00            
ATOM   4468  C1  CHO   658     144.389 147.738  44.720  1.00  0.00           C
ATOM   4469  C2  CHO   658     143.539 146.638  48.170  1.00  0.00           C
ATOM   4470  ROH CHO   659      32.289  53.688  46.470  1.00  0.00            
ATOM   4471  R1  CHO   659      33.789  54.338  44.170  1.00  0.00            
ATOM   4472  R2  CHO   659      35.939  52.838  43.320  1.00  0.00            
ATOM   4473  R3  CHO   659      34.539  52.738  40.970  1.00  0.00            
ATOM   4474  R4  CHO   659      37.289  53.238  40.170  1.00  0.00            
ATOM   4475  R5  CHO   659      35.539  54.388  39.620  1.00  0.00            
ATOM   4476  C1  CHO   659      36.739  53.388  36.120  1.00  0.00           C
ATOM   4477  C2  CHO   659      39.639  50.888  35.420  1.00  0.00           C
ATOM   4478  ROH CHO   660      84.689  74.888  42.420  1.00  0.00            
ATOM   4479  R1  CHO   660      82.489  74.538  40.720  1.00  0.00            
ATOM   4480  R2  CHO   660      80.739  76.588  40.070  1.00  0.00            
ATOM   4481  R3  CHO   660      81.389  75.838  37.520  1.00  0.00            
ATOM   4482  R4  CHO   660      78.589  76.888  37.370  1.00  0.00            
ATOM   4483  R5  CHO   660      79.339  74.938  36.670  1.00  0.00            
ATOM   4484  C1  CHO   660      77.939  76.338  33.420  1.00  0.00           C
ATOM   4485  C2  CHO   660      74.439  78.238  32.270  1.00  0.00           C
ATOM   4486  ROH CHO   661      54.939 106.838  40.670  1.00  0.00            
ATOM   4487  R1  CHO   661      54.439 107.938  38.120  1.00  0.00            
ATOM   4488  R2  CHO   661      55.389 106.838  35.770  1.00  0.00            
ATOM   4489  R3  CHO   661      52.789 106.938  35.020  1.00  0.00            
ATOM   4490  R4  CHO   661      54.239 106.838  32.520  1.00  0.00            
ATOM   4491  R5  CHO   661      52.739 108.338  33.120  1.00  0.00            
ATOM   4492  C1  CHO   661      51.139 106.988  29.920  1.00  0.00           C
ATOM   4493  C2  CHO   661      52.839 107.138  27.520  1.00  0.00           C
ATOM   4494  ROH CHO   662     152.539  68.838  30.570  1.00  0.00            
ATOM   4495  R1  CHO   662     152.739  70.838  32.520  1.00  0.00            
ATOM   4496  R2  CHO   662     151.189  70.888  34.820  1.00  0.00            
ATOM   4497  R3  CHO   662     153.589  70.988  36.070  1.00  0.00            
ATOM   4498  R4  CHO   662     151.689  72.088  38.020  1.00  0.00            
ATOM   4499  R5  CHO   662     153.539  73.038  37.320  1.00  0.00            
ATOM   4500  C1  CHO   662     154.239  72.888  41.070  1.00  0.00           C
ATOM   4501  C2  CHO   662     155.789  75.088  43.920  1.00  0.00           C
ATOM   4502  ROH CHO   663     121.689  25.888  36.270  1.00  0.00            
ATOM   4503  R1  CHO   663     121.339  23.888  34.320  1.00  0.00            
ATOM   4504  R2  CHO   663     118.889  23.438  33.070  1.00  0.00            
ATOM   4505  R3  CHO   663     120.339  23.738  30.820  1.00  0.00            
ATOM   4506  R4  CHO   663     118.489  21.588  30.220  1.00  0.00            
ATOM   4507  R5  CHO   663     120.639  21.538  29.970  1.00  0.00            
ATOM   4508  C1  CHO   663     119.589  20.788  26.370  1.00  0.00           C
ATOM   4509  C2  CHO   663     120.289  21.088  22.320  1.00  0.00           C
ATOM   4510  ROH CHO   664     186.539  26.838  35.970  1.00  0.00            
ATOM   4511  R1  CHO   664     188.489  27.538  37.920  1.00  0.00            
ATOM   4512  R2  CHO   664     190.739  25.988  38.420  1.00  0.00            
ATOM   4513  R3  CHO   664     192.039  28.338  37.970  1.00  0.00            
ATOM   4514  R4  CHO   664     194.089  26.588  39.120  1.00  0.00            
ATOM   4515  R5  CHO   664     193.539  28.538  39.870  1.00  0.00            
ATOM   4516  C1  CHO   664     197.239  29.088  39.120  1.00  0.00           C
ATOM   4517  C2  CHO   664     199.189  26.638  36.570  1.00  0.00           C
ATOM   4518  ROH CHO   665     203.289 149.488  29.220  1.00  0.00            
ATOM   4519  R1  CHO   665     203.989 148.638  31.820  1.00  0.00            
ATOM   4520  R2  CHO   665     206.589 148.288  32.670  1.00  0.00            
ATOM   4521  R3  CHO   665     205.839 150.038  34.620  1.00  0.00            
ATOM   4522  R4  CHO   665     208.039 148.488  35.770  1.00  0.00            
ATOM   4523  R5  CHO   665     206.039 148.738  36.620  1.00  0.00            
ATOM   4524  C1  CHO   665     208.189 150.188  39.470  1.00  0.00           C
ATOM   4525  C2  CHO   665     210.789 147.138  40.570  1.00  0.00           C
ATOM   4526  ROH CHO   666      27.689 205.038  22.520  1.00  0.00            
ATOM   4527  R1  CHO   666      27.139 205.138  25.270  1.00  0.00            
ATOM   4528  R2  CHO   666      25.789 203.138  26.570  1.00  0.00            
ATOM   4529  R3  CHO   666      27.939 203.138  28.220  1.00  0.00            
ATOM   4530  R4  CHO   666      25.689 202.338  29.970  1.00  0.00            
ATOM   4531  R5  CHO   666      27.089 203.938  30.320  1.00  0.00            
ATOM   4532  C1  CHO   666      27.739 201.838  33.470  1.00  0.00           C
ATOM   4533  C2  CHO   666      26.089 199.138  35.120  1.00  0.00           C
ATOM   4534  ROH CHO   667      34.389  14.438  44.570  1.00  0.00            
ATOM   4535  R1  CHO   667      35.339  12.188  43.170  1.00  0.00            
ATOM   4536  R2  CHO   667      36.739  10.138  44.370  1.00  0.00            
ATOM   4537  R3  CHO   667      34.839   8.588  43.220  1.00  0.00            
ATOM   4538  R4  CHO   667      36.989   6.738  43.820  1.00  0.00            
ATOM   4539  R5  CHO   667      36.039   6.988  41.920  1.00  0.00            
ATOM   4540  C1  CHO   667      35.389   3.288  42.420  1.00  0.00           C
ATOM   4541  C2  CHO   667      32.889   0.238  43.120  1.00  0.00           C
ATOM   4542  ROH CHO   668      39.839  32.338  36.170  1.00  0.00            
ATOM   4543  R1  CHO   668      37.339  32.388  37.570  1.00  0.00            
ATOM   4544  R2  CHO   668      36.939  30.938  39.920  1.00  0.00            
ATOM   4545  R3  CHO   668      36.189  33.388  40.870  1.00  0.00            
ATOM   4546  R4  CHO   668      34.939  31.438  42.720  1.00  0.00            
ATOM   4547  R5  CHO   668      33.939  33.088  41.670  1.00  0.00            
ATOM   4548  C1  CHO   668      33.139  34.038  45.270  1.00  0.00           C
ATOM   4549  C2  CHO   668      32.489  34.338  48.870  1.00  0.00           C
ATOM   4550  ROH CHO   669      48.639 175.738  39.770  1.00  0.00            
ATOM   4551  R1  CHO   669      46.839 173.588  39.520  1.00  0.00            
ATOM   4552  R2  CHO   669      44.089 173.938  39.170  1.00  0.00            
ATOM   4553  R3  CHO   669      44.489 172.338  37.020  1.00  0.00            
ATOM   4554  R4  CHO   669      41.589 172.388  37.420  1.00  0.00            
ATOM   4555  R5  CHO   669      42.839 170.588  37.270  1.00  0.00            
ATOM   4556  C1  CHO   669      40.489 169.988  34.320  1.00  0.00           C
ATOM   4557  C2  CHO   669      38.139 167.988  33.020  1.00  0.00           C
ATOM   4558  ROH CHO   670     193.089 163.588  37.570  1.00  0.00            
ATOM   4559  R1  CHO   670     191.889 164.088  35.070  1.00  0.00            
ATOM   4560  R2  CHO   670     191.389 166.638  34.170  1.00  0.00            
ATOM   4561  R3  CHO   670     192.789 165.838  32.020  1.00  0.00            
ATOM   4562  R4  CHO   670     190.839 167.688  30.920  1.00  0.00            
ATOM   4563  R5  CHO   670     191.189 165.688  30.270  1.00  0.00            
ATOM   4564  C1  CHO   670     191.839 167.588  27.020  1.00  0.00           C
ATOM   4565  C2  CHO   670     192.239 166.038  24.120  1.00  0.00           C
ATOM   4566  ROH CHO   671      55.639 218.788  38.320  1.00  0.00            
ATOM   4567  R1  CHO   671      56.389 216.338  39.520  1.00  0.00            
ATOM   4568  R2  CHO   671      56.439 215.938  42.270  1.00  0.00            
ATOM   4569  R3  CHO   671      54.839 213.838  41.670  1.00  0.00            
ATOM   4570  R4  CHO   671      55.689 213.388  44.420  1.00  0.00            
ATOM   4571  R5  CHO   671      55.839 211.988  42.770  1.00  0.00            
ATOM   4572  C1  CHO   671      53.739 209.888  45.170  1.00  0.00           C
ATOM   4573  C2  CHO   671      52.539 207.538  46.220  1.00  0.00           C
ATOM   4574  ROH CHO   672      45.289 208.538  28.220  1.00  0.00            
ATOM   4575  R1  CHO   672      42.939 207.888  29.620  1.00  0.00            
ATOM   4576  R2  CHO   672      40.989 206.188  28.570  1.00  0.00            
ATOM   4577  R3  CHO   672      41.389 204.838  30.920  1.00  0.00            
ATOM   4578  R4  CHO   672      38.639 204.188  30.120  1.00  0.00            
ATOM   4579  R5  CHO   672      39.289 204.988  32.020  1.00  0.00            
ATOM   4580  C1  CHO   672      37.639 201.788  33.220  1.00  0.00           C
ATOM   4581  C2  CHO   672      36.839 199.488  32.470  1.00  0.00           C
ATOM   4582  ROH CHO   673     195.089 160.938  41.470  1.00  0.00            
ATOM   4583  R1  CHO   673     195.389 163.638  42.170  1.00  0.00            
ATOM   4584  R2  CHO   673     197.139 165.338  40.820  1.00  0.00            
ATOM   4585  R3  CHO   673     194.889 166.888  40.570  1.00  0.00            
ATOM   4586  R4  CHO   673     197.139 168.738  40.070  1.00  0.00            
ATOM   4587  R5  CHO   673     195.489 168.988  41.520  1.00  0.00            
ATOM   4588  C1  CHO   673     195.039 172.138  39.420  1.00  0.00           C
ATOM   4589  C2  CHO   673     194.739 176.038  37.020  1.00  0.00           C
ATOM   4590  ROH CHO   674      78.939  37.688  43.770  1.00  0.00            
ATOM   4591  R1  CHO   674      81.639  37.788  44.720  1.00  0.00            
ATOM   4592  R2  CHO   674      83.689  38.738  43.170  1.00  0.00            
ATOM   4593  R3  CHO   674      84.089  40.388  45.320  1.00  0.00            
ATOM   4594  R4  CHO   674      86.539  40.688  43.670  1.00  0.00            
ATOM   4595  R5  CHO   674      86.439  40.188  45.820  1.00  0.00            
ATOM   4596  C1  CHO   674      88.589  43.338  45.970  1.00  0.00           C
ATOM   4597  C2  CHO   674      89.839  46.838  46.970  1.00  0.00           C
ATOM   4598  ROH CHO   675     184.289  -2.212  34.420  1.00  0.00            
ATOM   4599  R1  CHO   675     183.389   0.038  32.920  1.00  0.00            
ATOM   4600  R2  CHO   675     182.939  -0.112  30.220  1.00  0.00            
ATOM   4601  R3  CHO   675     180.489   0.888  30.920  1.00  0.00            
ATOM   4602  R4  CHO   675     180.789   1.588  28.070  1.00  0.00            
ATOM   4603  R5  CHO   675     180.339   2.938  29.720  1.00  0.00            
ATOM   4604  C1  CHO   675     177.289   3.538  27.470  1.00  0.00           C
ATOM   4605  C2  CHO   675     174.789   4.938  24.120  1.00  0.00           C
ATOM   4606  ROH CHO   676     128.139 209.338  33.420  1.00  0.00            
ATOM   4607  R1  CHO   676     130.739 210.488  33.770  1.00  0.00            
ATOM   4608  R2  CHO   676     132.939 208.938  34.320  1.00  0.00            
ATOM   4609  R3  CHO   676     133.989 210.238  32.170  1.00  0.00            
ATOM   4610  R4  CHO   676     136.139 208.438  33.070  1.00  0.00            
ATOM   4611  R5  CHO   676     136.289 210.588  32.770  1.00  0.00            
ATOM   4612  C1  CHO   676     138.939 209.388  30.270  1.00  0.00           C
ATOM   4613  C2  CHO   676     143.139 208.588  30.120  1.00  0.00           C
ATOM   4614  ROH CHO   677     171.239  22.038  25.920  1.00  0.00            
ATOM   4615  R1  CHO   677     173.939  21.788  26.820  1.00  0.00            
ATOM   4616  R2  CHO   677     175.939  23.538  26.070  1.00  0.00            
ATOM   4617  R3  CHO   677     176.289  23.788  28.770  1.00  0.00            
ATOM   4618  R4  CHO   677     178.339  25.488  27.570  1.00  0.00            
ATOM   4619  R5  CHO   677     178.639  23.888  29.020  1.00  0.00            
ATOM   4620  C1  CHO   677     180.089  26.838  30.970  1.00  0.00           C
ATOM   4621  C2  CHO   677     181.089  29.988  32.270  1.00  0.00           C
ATOM   4622  ROH CHO   678      56.739 195.938  27.670  1.00  0.00            
ATOM   4623  R1  CHO   678      58.389 193.938  28.720  1.00  0.00            
ATOM   4624  R2  CHO   678      60.989 194.388  29.520  1.00  0.00            
ATOM   4625  R3  CHO   678      60.139 193.238  31.870  1.00  0.00            
ATOM   4626  R4  CHO   678      62.989 193.638  32.270  1.00  0.00            
ATOM   4627  R5  CHO   678      61.939 191.788  32.520  1.00  0.00            
ATOM   4628  C1  CHO   678      63.339 192.138  36.020  1.00  0.00           C
ATOM   4629  C2  CHO   678      66.089 193.488  38.670  1.00  0.00           C
ATOM   4630  ROH CHO   679     173.139 113.988  32.120  1.00  0.00            
ATOM   4631  R1  CHO   679     174.089 115.938  33.920  1.00  0.00            
ATOM   4632  R2  CHO   679     172.939 118.488  34.070  1.00  0.00            
ATOM   4633  R3  CHO   679     172.739 117.888  36.670  1.00  0.00            
ATOM   4634  R4  CHO   679     172.289 120.788  36.570  1.00  0.00            
ATOM   4635  R5  CHO   679     173.739 119.738  37.820  1.00  0.00            
ATOM   4636  C1  CHO   679     171.689 121.538  40.470  1.00  0.00           C
ATOM   4637  C2  CHO   679     171.889 123.088  44.420  1.00  0.00           C
ATOM   4638  ROH CHO   680     170.639 165.188  34.370  1.00  0.00            
ATOM   4639  R1  CHO   680     172.539 165.788  32.370  1.00  0.00            
ATOM   4640  R2  CHO   680     175.189 166.438  32.920  1.00  0.00            
ATOM   4641  R3  CHO   680     175.739 164.388  31.220  1.00  0.00            
ATOM   4642  R4  CHO   680     177.689 166.488  30.570  1.00  0.00            
ATOM   4643  R5  CHO   680     176.339 165.488  29.170  1.00  0.00            
ATOM   4644  C1  CHO   680     179.689 164.588  27.570  1.00  0.00           C
ATOM   4645  C2  CHO   680     182.139 164.938  24.670  1.00  0.00           C
ATOM   4646  ROH CHO   681     122.539  65.538  45.020  1.00  0.00            
ATOM   4647  R1  CHO   681     124.739  65.438  43.320  1.00  0.00            
ATOM   4648  R2  CHO   681     124.539  65.638  40.570  1.00  0.00            
ATOM   4649  R3  CHO   681     126.389  67.588  40.870  1.00  0.00            
ATOM   4650  R4  CHO   681     126.789  66.638  38.120  1.00  0.00            
ATOM   4651  R5  CHO   681     128.289  66.788  39.720  1.00  0.00            
ATOM   4652  C1  CHO   681     129.839  69.088  37.070  1.00  0.00           C
ATOM   4653  C2  CHO   681     133.839  69.088  35.470  1.00  0.00           C
ATOM   4654  ROH CHO   682     121.439 155.688  38.720  1.00  0.00            
ATOM   4655  R1  CHO   682     120.839 157.988  40.270  1.00  0.00            
ATOM   4656  R2  CHO   682     120.589 157.888  43.020  1.00  0.00            
ATOM   4657  R3  CHO   682     122.439 159.888  42.920  1.00  0.00            
ATOM   4658  R4  CHO   682     120.589 160.738  45.020  1.00  0.00            
ATOM   4659  R5  CHO   682     121.189 161.888  43.270  1.00  0.00            
ATOM   4660  C1  CHO   682     122.339 164.238  46.070  1.00  0.00           C
ATOM   4661  C2  CHO   682     123.589 166.438  48.520  1.00  0.00           C
ATOM   4662  ROH CHO   683     171.189 109.338  32.820  1.00  0.00            
ATOM   4663  R1  CHO   683     170.489 110.938  35.070  1.00  0.00            
ATOM   4664  R2  CHO   683     171.589 110.488  37.620  1.00  0.00            
ATOM   4665  R3  CHO   683     172.289 113.088  37.420  1.00  0.00            
ATOM   4666  R4  CHO   683     172.289 112.488  40.320  1.00  0.00            
ATOM   4667  R5  CHO   683     171.189 114.138  39.270  1.00  0.00            
ATOM   4668  C1  CHO   683     173.339 116.138  41.720  1.00  0.00           C
ATOM   4669  C2  CHO   683     174.239 118.188  43.520  1.00  0.00           C
ATOM   4670  ROH CHO   684     155.339 179.488  49.770  1.00  0.00            
ATOM   4671  R1  CHO   684     153.739 179.338  47.470  1.00  0.00            
ATOM   4672  R2  CHO   684     154.589 178.188  45.120  1.00  0.00            
ATOM   4673  R3  CHO   684     152.389 176.688  45.420  1.00  0.00            
ATOM   4674  R4  CHO   684     152.589 177.138  42.520  1.00  0.00            
ATOM   4675  R5  CHO   684     150.839 177.488  43.770  1.00  0.00            
ATOM   4676  C1  CHO   684     149.339 175.038  41.270  1.00  0.00           C
ATOM   4677  C2  CHO   684     147.989 175.738  37.320  1.00  0.00           C
ATOM   4678  ROH CHO   685     179.489  31.588  40.670  1.00  0.00            
ATOM   4679  R1  CHO   685     180.289  32.188  38.020  1.00  0.00            
ATOM   4680  R2  CHO   685     178.689  33.638  36.270  1.00  0.00            
ATOM   4681  R3  CHO   685     180.889  35.238  36.120  1.00  0.00            
ATOM   4682  R4  CHO   685     179.139  36.038  33.870  1.00  0.00            
ATOM   4683  R5  CHO   685     181.239  35.488  33.770  1.00  0.00            
ATOM   4684  C1  CHO   685     181.489  38.988  32.320  1.00  0.00           C
ATOM   4685  C2  CHO   685     184.939  41.538  32.270  1.00  0.00           C
ATOM   4686  ROH CHO   686     172.689  93.088  40.020  1.00  0.00            
ATOM   4687  R1  CHO   686     174.239  95.338  40.770  1.00  0.00            
ATOM   4688  R2  CHO   686     176.189  96.388  39.120  1.00  0.00            
ATOM   4689  R3  CHO   686     174.789  98.688  39.420  1.00  0.00            
ATOM   4690  R4  CHO   686     177.589  99.538  39.520  1.00  0.00            
ATOM   4691  R5  CHO   686     176.039  99.938  41.020  1.00  0.00            
ATOM   4692  C1  CHO   686     177.089 103.488  40.070  1.00  0.00           C
ATOM   4693  C2  CHO   686     174.939 107.388  39.720  1.00  0.00           C
ATOM   4694  ROH CHO   687     117.689 122.588  41.270  1.00  0.00            
ATOM   4695  R1  CHO   687     115.739 123.738  42.970  1.00  0.00            
ATOM   4696  R2  CHO   687     113.039 123.188  42.670  1.00  0.00            
ATOM   4697  R3  CHO   687     113.239 122.488  45.320  1.00  0.00            
ATOM   4698  R4  CHO   687     110.589 123.738  45.070  1.00  0.00            
ATOM   4699  R5  CHO   687     112.139 124.288  46.470  1.00  0.00            
ATOM   4700  C1  CHO   687     109.339 123.388  48.870  1.00  0.00           C
ATOM   4701  C2  CHO   687     108.239 125.488  52.070  1.00  0.00           C
ATOM   4702  ROH CHO   688      57.039 115.088  38.320  1.00  0.00            
ATOM   4703  R1  CHO   688      59.889 115.238  38.620  1.00  0.00            
ATOM   4704  R2  CHO   688      61.189 113.988  40.720  1.00  0.00            
ATOM   4705  R3  CHO   688      62.639 112.888  38.670  1.00  0.00            
ATOM   4706  R4  CHO   688      64.439 112.838  41.020  1.00  0.00            
ATOM   4707  R5  CHO   688      64.839 113.688  39.020  1.00  0.00            
ATOM   4708  C1  CHO   688      67.689 111.138  39.270  1.00  0.00           C
ATOM   4709  C2  CHO   688      67.739 108.188  40.670  1.00  0.00           C
ATOM   4710  ROH CHO   689     146.589  48.638  41.120  1.00  0.00            
ATOM   4711  R1  CHO   689     143.839  49.238  40.720  1.00  0.00            
ATOM   4712  R2  CHO   689     142.339  47.938  38.820  1.00  0.00            
ATOM   4713  R3  CHO   689     140.739  47.388  40.920  1.00  0.00            
ATOM   4714  R4  CHO   689     138.889  47.888  38.670  1.00  0.00            
ATOM   4715  R5  CHO   689     138.839  48.838  40.620  1.00  0.00            
ATOM   4716  C1  CHO   689     135.339  47.288  40.570  1.00  0.00           C
ATOM   4717  C2  CHO   689     131.639  47.888  41.720  1.00  0.00           C
ATOM   4718  ROH CHO   690      58.689 109.538  39.620  1.00  0.00            
ATOM   4719  R1  CHO   690      58.089 110.838  37.170  1.00  0.00            
ATOM   4720  R2  CHO   690      59.589 110.488  34.870  1.00  0.00            
ATOM   4721  R3  CHO   690      57.189 109.788  33.770  1.00  0.00            
ATOM   4722  R4  CHO   690      58.639 111.088  31.620  1.00  0.00            
ATOM   4723  R5  CHO   690      56.639 111.638  32.320  1.00  0.00            
ATOM   4724  C1  CHO   690      55.839 110.888  28.670  1.00  0.00           C
ATOM   4725  C2  CHO   690      58.539 111.038  25.620  1.00  0.00           C
ATOM   4726  ROH CHO   691      46.589 121.438  39.420  1.00  0.00            
ATOM   4727  R1  CHO   691      47.189 121.388  42.170  1.00  0.00            
ATOM   4728  R2  CHO   691      49.739 121.088  43.170  1.00  0.00            
ATOM   4729  R3  CHO   691      49.139 123.388  44.520  1.00  0.00            
ATOM   4730  R4  CHO   691      51.689 122.438  45.720  1.00  0.00            
ATOM   4731  R5  CHO   691      49.839 122.888  46.770  1.00  0.00            
ATOM   4732  C1  CHO   691      52.189 125.338  48.470  1.00  0.00           C
ATOM   4733  C2  CHO   691      55.639 127.938  48.220  1.00  0.00           C
ATOM   4734  ROH CHO   692      67.239 170.788  41.120  1.00  0.00            
ATOM   4735  R1  CHO   692      68.589 172.188  39.070  1.00  0.00            
ATOM   4736  R2  CHO   692      70.189 174.388  39.570  1.00  0.00            
ATOM   4737  R3  CHO   692      72.039 172.938  38.170  1.00  0.00            
ATOM   4738  R4  CHO   692      73.189 175.638  38.370  1.00  0.00            
ATOM   4739  R5  CHO   692      72.889 174.488  36.570  1.00  0.00            
ATOM   4740  C1  CHO   692      76.639 174.988  36.370  1.00  0.00           C
ATOM   4741  C2  CHO   692      79.389 175.538  34.670  1.00  0.00           C
ATOM   4742  ROH CHO   693      55.489 171.688  41.470  1.00  0.00            
ATOM   4743  R1  CHO   693      56.339 170.238  39.170  1.00  0.00            
ATOM   4744  R2  CHO   693      56.639 167.488  39.220  1.00  0.00            
ATOM   4745  R3  CHO   693      54.939 167.538  37.120  1.00  0.00            
ATOM   4746  R4  CHO   693      56.289 164.988  36.870  1.00  0.00            
ATOM   4747  R5  CHO   693      56.139 166.538  35.320  1.00  0.00            
ATOM   4748  C1  CHO   693      54.489 163.588  33.520  1.00  0.00           C
ATOM   4749  C2  CHO   693      53.389 162.288  31.220  1.00  0.00           C
ATOM   4750  ROH CHO   694     101.289 104.738  51.970  1.00  0.00            
ATOM   4751  R1  CHO   694     101.989 102.538  53.570  1.00  0.00            
ATOM   4752  R2  CHO   694     100.289 101.488  55.520  1.00  0.00            
ATOM   4753  R3  CHO   694     100.739  99.188  54.170  1.00  0.00            
ATOM   4754  R4  CHO   694      99.289  98.388  56.620  1.00  0.00            
ATOM   4755  R5  CHO   694     101.189  97.588  55.920  1.00  0.00            
ATOM   4756  C1  CHO   694      99.089  94.388  55.970  1.00  0.00           C
ATOM   4757  C2  CHO   694      96.639  92.388  56.920  1.00  0.00           C
ATOM   4758  ROH CHO   695      45.489  84.688  44.770  1.00  0.00            
ATOM   4759  R1  CHO   695      44.339  86.788  43.220  1.00  0.00            
ATOM   4760  R2  CHO   695      42.339  86.338  41.420  1.00  0.00            
ATOM   4761  R3  CHO   695      41.039  88.238  42.870  1.00  0.00            
ATOM   4762  R4  CHO   695      39.389  87.888  40.470  1.00  0.00            
ATOM   4763  R5  CHO   695      40.189  89.738  41.220  1.00  0.00            
ATOM   4764  C1  CHO   695      36.439  90.538  41.270  1.00  0.00           C
ATOM   4765  C2  CHO   695      35.039  90.738  37.420  1.00  0.00           C
ATOM   4766  ROH CHO   696     214.939 203.488  40.320  1.00  0.00            
ATOM   4767  R1  CHO   696     214.139 206.188  40.420  1.00  0.00            
ATOM   4768  R2  CHO   696     211.539 206.938  39.770  1.00  0.00            
ATOM   4769  R3  CHO   696     211.639 208.138  42.220  1.00  0.00            
ATOM   4770  R4  CHO   696     210.039 209.938  40.570  1.00  0.00            
ATOM   4771  R5  CHO   696     211.789 210.438  41.770  1.00  0.00            
ATOM   4772  C1  CHO   696     209.239 212.788  43.370  1.00  0.00           C
ATOM   4773  C2  CHO   696     208.539 216.938  43.070  1.00  0.00           C
ATOM   4774  ROH CHO   697     124.089   9.188  31.720  1.00  0.00            
ATOM   4775  R1  CHO   697     124.439   9.788  34.420  1.00  0.00            
ATOM   4776  R2  CHO   697     122.439  10.888  36.020  1.00  0.00            
ATOM   4777  R3  CHO   697     122.939   8.738  37.570  1.00  0.00            
ATOM   4778  R4  CHO   697     121.539  10.638  39.320  1.00  0.00            
ATOM   4779  R5  CHO   697     123.439   9.688  39.720  1.00  0.00            
ATOM   4780  C1  CHO   697     121.439   8.488  42.770  1.00  0.00           C
ATOM   4781  C2  CHO   697     118.939   8.738  45.670  1.00  0.00           C
ATOM   4782  ROH CHO   698     122.039  98.338  36.220  1.00  0.00            
ATOM   4783  R1  CHO   698     122.839 100.638  37.620  1.00  0.00            
ATOM   4784  R2  CHO   698     121.639 101.438  39.970  1.00  0.00            
ATOM   4785  R3  CHO   698     124.189 101.388  40.920  1.00  0.00            
ATOM   4786  R4  CHO   698     122.539 101.988  43.270  1.00  0.00            
ATOM   4787  R5  CHO   698     124.239 103.138  42.570  1.00  0.00            
ATOM   4788  C1  CHO   698     125.439 102.288  46.070  1.00  0.00           C
ATOM   4789  C2  CHO   698     126.839 101.988  50.220  1.00  0.00           C
ATOM   4790  ROH CHO   699     122.339  71.238  40.520  1.00  0.00            
ATOM   4791  R1  CHO   699     120.889  69.188  41.770  1.00  0.00            
ATOM   4792  R2  CHO   699     119.389  69.588  44.120  1.00  0.00            
ATOM   4793  R3  CHO   699     117.389  68.488  42.620  1.00  0.00            
ATOM   4794  R4  CHO   699     116.289  68.738  45.320  1.00  0.00            
ATOM   4795  R5  CHO   699     116.339  66.938  44.070  1.00  0.00            
ATOM   4796  C1  CHO   699     112.589  67.188  44.620  1.00  0.00           C
ATOM   4797  C2  CHO   699     109.139  66.138  44.170  1.00  0.00           C
ATOM   4798  ROH CHO   700     124.389 132.388  40.320  1.00  0.00            
ATOM   4799  R1  CHO   700     125.789 134.238  41.920  1.00  0.00            
ATOM   4800  R2  CHO   700     125.989 134.088  44.670  1.00  0.00            
ATOM   4801  R3  CHO   700     128.639 134.188  44.170  1.00  0.00            
ATOM   4802  R4  CHO   700     128.189 136.138  46.370  1.00  0.00            
ATOM   4803  R5  CHO   700     129.189 136.538  44.470  1.00  0.00            
ATOM   4804  C1  CHO   700     131.989 137.438  46.870  1.00  0.00           C
ATOM   4805  C2  CHO   700     133.789 138.738  43.720  1.00  0.00           C
ATOM   4806  ROH CHO   701      82.489 208.088  49.270  1.00  0.00            
ATOM   4807  R1  CHO   701      83.539 209.238  46.920  1.00  0.00            
ATOM   4808  R2  CHO   701      85.039 207.788  45.070  1.00  0.00            
ATOM   4809  R3  CHO   701      83.139 208.638  43.320  1.00  0.00            
ATOM   4810  R4  CHO   701      85.539 208.088  41.670  1.00  0.00            
ATOM   4811  R5  CHO   701      84.389 209.938  41.720  1.00  0.00            
ATOM   4812  C1  CHO   701      84.039 209.038  38.020  1.00  0.00           C
ATOM   4813  C2  CHO   701      82.539 209.388  35.420  1.00  0.00           C
ATOM   4814  ROH CHO   702      51.689  97.738  33.320  1.00  0.00            
ATOM   4815  R1  CHO   702      50.339 100.138  32.620  1.00  0.00            
ATOM   4816  R2  CHO   702      48.539 101.338  34.320  1.00  0.00            
ATOM   4817  R3  CHO   702      50.139 103.488  33.970  1.00  0.00            
ATOM   4818  R4  CHO   702      47.539 104.638  34.820  1.00  0.00            
ATOM   4819  R5  CHO   702      48.689 105.188  33.020  1.00  0.00            
ATOM   4820  C1  CHO   702      48.489 108.588  34.770  1.00  0.00           C
ATOM   4821  C2  CHO   702      48.989 111.888  33.570  1.00  0.00           C
ATOM   4822  ROH CHO   703      75.289  80.238  37.420  1.00  0.00            
ATOM   4823  R1  CHO   703      73.339  81.638  38.970  1.00  0.00            
ATOM   4824  R2  CHO   703      72.639  80.888  41.520  1.00  0.00            
ATOM   4825  R3  CHO   703      73.289  83.488  42.070  1.00  0.00            
ATOM   4826  R4  CHO   703      71.939  82.488  44.520  1.00  0.00            
ATOM   4827  R5  CHO   703      71.439  84.288  43.370  1.00  0.00            
ATOM   4828  C1  CHO   703      72.139  85.838  46.770  1.00  0.00           C
ATOM   4829  C2  CHO   703      69.339  84.738  48.570  1.00  0.00           C
ATOM   4830  ROH CHO   704      59.139 185.138  30.420  1.00  0.00            
ATOM   4831  R1  CHO   704      57.839 182.838  31.420  1.00  0.00            
ATOM   4832  R2  CHO   704      59.039 180.388  31.620  1.00  0.00            
ATOM   4833  R3  CHO   704      58.289 180.538  34.220  1.00  0.00            
ATOM   4834  R4  CHO   704      59.239 177.788  33.920  1.00  0.00            
ATOM   4835  R5  CHO   704      57.339 178.388  34.720  1.00  0.00            
ATOM   4836  C1  CHO   704      58.689 176.488  37.670  1.00  0.00           C
ATOM   4837  C2  CHO   704      59.789 173.788  39.420  1.00  0.00           C
ATOM   4838  ROH CHO   705      11.089 138.038  28.320  1.00  0.00            
ATOM   4839  R1  CHO   705      10.839 138.238  31.120  1.00  0.00            
ATOM   4840  R2  CHO   705       9.339 140.238  32.370  1.00  0.00            
ATOM   4841  R3  CHO   705       8.139 138.088  33.570  1.00  0.00            
ATOM   4842  R4  CHO   705       6.989 140.438  34.920  1.00  0.00            
ATOM   4843  R5  CHO   705       7.939 138.738  35.870  1.00  0.00            
ATOM   4844  C1  CHO   705       4.539 138.588  37.520  1.00  0.00           C
ATOM   4845  C2  CHO   705       0.939 138.788  35.270  1.00  0.00           C
ATOM   4846  ROH CHO   706      97.289  82.238  44.470  1.00  0.00            
ATOM   4847  R1  CHO   706      97.139  84.588  42.920  1.00  0.00            
ATOM   4848  R2  CHO   706      99.339  86.088  42.270  1.00  0.00            
ATOM   4849  R3  CHO   706      98.389  85.738  39.720  1.00  0.00            
ATOM   4850  R4  CHO   706      99.139  88.588  39.870  1.00  0.00            
ATOM   4851  R5  CHO   706      97.239  87.788  39.270  1.00  0.00            
ATOM   4852  C1  CHO   706      98.189  89.688  36.070  1.00  0.00           C
ATOM   4853  C2  CHO   706      98.289  92.438  32.370  1.00  0.00           C
ATOM   4854  NC3 DPP   707     150.189 168.938  59.520  1.00  0.00           N
ATOM   4855  PO4 DPP   707     146.339 171.688  58.820  1.00  0.00           P
ATOM   4856  GL1 DPP   707     144.539 170.538  54.220  1.00  0.00            
ATOM   4857  GL2 DPP   707     146.239 168.188  54.870  1.00  0.00            
ATOM   4858  C1A DPP   707     145.039 172.088  49.620  1.00  0.00           C
ATOM   4859  C2A DPP   707     144.639 169.838  45.270  1.00  0.00           C
ATOM   4860  C3A DPP   707     143.089 166.638  42.070  1.00  0.00           C
ATOM   4861  C4A DPP   707     139.189 165.388  40.120  1.00  0.00           C
ATOM   4862  C1B DPP   707     148.039 167.588  51.220  1.00  0.00           C
ATOM   4863  C2B DPP   707     147.189 165.638  47.070  1.00  0.00           C
ATOM   4864  C3B DPP   707     147.689 165.288  42.670  1.00  0.00           C
ATOM   4865  C4B DPP   707     148.139 167.588  39.020  1.00  0.00           C
ATOM   4866  NC3 DPP   708     193.339 130.688  63.120  1.00  0.00           N
ATOM   4867  PO4 DPP   708     193.289 133.088  59.070  1.00  0.00           P
ATOM   4868  GL1 DPP   708     194.189 132.588  55.420  1.00  0.00            
ATOM   4869  GL2 DPP   708     193.939 135.738  55.070  1.00  0.00            
ATOM   4870  C1A DPP   708     194.689 132.638  51.020  1.00  0.00           C
ATOM   4871  C2A DPP   708     193.139 133.388  46.620  1.00  0.00           C
ATOM   4872  C3A DPP   708     192.889 133.488  42.320  1.00  0.00           C
ATOM   4873  C4A DPP   708     194.939 134.738  38.820  1.00  0.00           C
ATOM   4874  C1B DPP   708     194.889 138.138  52.270  1.00  0.00           C
ATOM   4875  C2B DPP   708     195.489 139.138  47.970  1.00  0.00           C
ATOM   4876  C3B DPP   708     194.889 137.838  43.970  1.00  0.00           C
ATOM   4877  C4B DPP   708     192.039 138.888  40.520  1.00  0.00           C
ATOM   4878  NC3 DPP   709      87.739 204.538  62.270  1.00  0.00           N
ATOM   4879  PO4 DPP   709      90.939 203.188  59.120  1.00  0.00           P
ATOM   4880  GL1 DPP   709      89.639 204.838  54.120  1.00  0.00            
ATOM   4881  GL2 DPP   709      86.489 205.788  52.520  1.00  0.00            
ATOM   4882  C1A DPP   709      89.989 203.638  49.870  1.00  0.00           C
ATOM   4883  C2A DPP   709      89.439 205.638  46.120  1.00  0.00           C
ATOM   4884  C3A DPP   709      90.589 207.788  43.320  1.00  0.00           C
ATOM   4885  C4A DPP   709      89.539 208.338  38.720  1.00  0.00           C
ATOM   4886  C1B DPP   709      85.589 203.788  48.020  1.00  0.00           C
ATOM   4887  C2B DPP   709      85.539 203.038  43.870  1.00  0.00           C
ATOM   4888  C3B DPP   709      87.539 203.788  39.770  1.00  0.00           C
ATOM   4889  C4B DPP   709      89.089 200.638  37.270  1.00  0.00           C
ATOM   4890  NC3 DPP   710     139.889   7.638  52.170  1.00  0.00           N
ATOM   4891  PO4 DPP   710     142.939  10.838  53.520  1.00  0.00           P
ATOM   4892  GL1 DPP   710     143.439  12.438  49.920  1.00  0.00            
ATOM   4893  GL2 DPP   710     143.989   8.738  49.070  1.00  0.00            
ATOM   4894  C1A DPP   710     146.039  12.588  46.570  1.00  0.00           C
ATOM   4895  C2A DPP   710     148.489  11.338  43.020  1.00  0.00           C
ATOM   4896  C3A DPP   710     150.189  10.588  38.920  1.00  0.00           C
ATOM   4897  C4A DPP   710     152.889   9.688  34.120  1.00  0.00           C
ATOM   4898  C1B DPP   710     141.339   9.888  45.770  1.00  0.00           C
ATOM   4899  C2B DPP   710     140.339   9.938  41.120  1.00  0.00           C
ATOM   4900  C3B DPP   710     138.589   9.188  37.820  1.00  0.00           C
ATOM   4901  C4B DPP   710     137.139   6.238  37.770  1.00  0.00           C
ATOM   4902  NC3 DPP   711       2.739 119.438  57.670  1.00  0.00           N
ATOM   4903  PO4 DPP   711       5.789 116.038  58.020  1.00  0.00           P
ATOM   4904  GL1 DPP   711       5.489 113.038  54.670  1.00  0.00            
ATOM   4905  GL2 DPP   711       2.989 114.738  53.170  1.00  0.00            
ATOM   4906  C1A DPP   711       4.089 112.038  49.770  1.00  0.00           C
ATOM   4907  C2A DPP   711       0.589 112.488  46.570  1.00  0.00           C
ATOM   4908  C3A DPP   711      -1.261 114.138  42.920  1.00  0.00           C
ATOM   4909  C4A DPP   711      -1.811 117.788  40.120  1.00  0.00           C
ATOM   4910  C1B DPP   711       2.439 117.038  48.320  1.00  0.00           C
ATOM   4911  C2B DPP   711       5.489 119.188  45.270  1.00  0.00           C
ATOM   4912  C3B DPP   711       9.089 121.088  42.620  1.00  0.00           C
ATOM   4913  C4B DPP   711      10.639 121.288  38.970  1.00  0.00           C
ATOM   4914  NC3 DPP   712     184.589 141.288  64.370  1.00  0.00           N
ATOM   4915  PO4 DPP   712     181.739 145.138  61.920  1.00  0.00           P
ATOM   4916  GL1 DPP   712     181.489 143.988  57.370  1.00  0.00            
ATOM   4917  GL2 DPP   712     178.839 144.638  55.970  1.00  0.00            
ATOM   4918  C1A DPP   712     184.189 141.838  55.170  1.00  0.00           C
ATOM   4919  C2A DPP   712     186.639 140.988  52.270  1.00  0.00           C
ATOM   4920  C3A DPP   712     185.889 139.138  48.320  1.00  0.00           C
ATOM   4921  C4A DPP   712     189.539 139.338  45.070  1.00  0.00           C
ATOM   4922  C1B DPP   712     179.639 143.838  51.970  1.00  0.00           C
ATOM   4923  C2B DPP   712     181.789 141.738  49.320  1.00  0.00           C
ATOM   4924  C3B DPP   712     181.839 142.588  45.820  1.00  0.00           C
ATOM   4925  C4B DPP   712     178.839 146.288  43.870  1.00  0.00           C
ATOM   4926  NC3 DPP   713      95.489  29.988  58.120  1.00  0.00           N
ATOM   4927  PO4 DPP   713     100.139  29.838  58.320  1.00  0.00           P
ATOM   4928  GL1 DPP   713     101.539  28.988  55.070  1.00  0.00            
ATOM   4929  GL2 DPP   713     100.089  27.288  51.670  1.00  0.00            
ATOM   4930  C1A DPP   713     103.339  30.838  52.270  1.00  0.00           C
ATOM   4931  C2A DPP   713     103.189  31.638  47.270  1.00  0.00           C
ATOM   4932  C3A DPP   713     103.739  33.238  43.320  1.00  0.00           C
ATOM   4933  C4A DPP   713     102.389  35.688  39.070  1.00  0.00           C
ATOM   4934  C1B DPP   713      99.089  30.138  49.420  1.00  0.00           C
ATOM   4935  C2B DPP   713      97.389  31.188  45.820  1.00  0.00           C
ATOM   4936  C3B DPP   713      99.989  29.988  43.170  1.00  0.00           C
ATOM   4937  C4B DPP   713     100.189  31.388  39.720  1.00  0.00           C
ATOM   4938  NC3 DPP   714     201.489  19.138  58.620  1.00  0.00           N
ATOM   4939  PO4 DPP   714     199.189  15.738  59.370  1.00  0.00           P
ATOM   4940  GL1 DPP   714     200.739  16.188  54.620  1.00  0.00            
ATOM   4941  GL2 DPP   714     203.439  13.388  54.820  1.00  0.00            
ATOM   4942  C1A DPP   714     202.139  17.638  50.520  1.00  0.00           C
ATOM   4943  C2A DPP   714     203.889  18.238  46.720  1.00  0.00           C
ATOM   4944  C3A DPP   714     205.589  18.338  43.070  1.00  0.00           C
ATOM   4945  C4A DPP   714     202.639  21.938  40.370  1.00  0.00           C
ATOM   4946  C1B DPP   714     205.839   9.638  54.320  1.00  0.00           C
ATOM   4947  C2B DPP   714     208.839   6.188  51.370  1.00  0.00           C
ATOM   4948  C3B DPP   714     212.939   4.638  51.670  1.00  0.00           C
ATOM   4949  C4B DPP   714     215.039   7.688  51.770  1.00  0.00           C
ATOM   4950  NC3 DPP   715     120.539 199.038  52.370  1.00  0.00           N
ATOM   4951  PO4 DPP   715     122.339 204.088  52.320  1.00  0.00           P
ATOM   4952  GL1 DPP   715     123.189 203.638  48.120  1.00  0.00            
ATOM   4953  GL2 DPP   715     125.839 201.638  47.270  1.00  0.00            
ATOM   4954  C1A DPP   715     121.989 201.888  44.370  1.00  0.00           C
ATOM   4955  C2A DPP   715     120.539 200.688  41.020  1.00  0.00           C
ATOM   4956  C3A DPP   715     121.539 199.888  37.620  1.00  0.00           C
ATOM   4957  C4A DPP   715     121.039 197.288  33.870  1.00  0.00           C
ATOM   4958  C1B DPP   715     130.089 199.938  45.870  1.00  0.00           C
ATOM   4959  C2B DPP   715     129.989 198.888  42.270  1.00  0.00           C
ATOM   4960  C3B DPP   715     131.589 197.338  37.720  1.00  0.00           C
ATOM   4961  C4B DPP   715     136.189 196.888  36.520  1.00  0.00           C
ATOM   4962  NC3 DPP   716      15.089 148.688  61.920  1.00  0.00           N
ATOM   4963  PO4 DPP   716      13.089 152.338  59.370  1.00  0.00           P
ATOM   4964  GL1 DPP   716      16.239 151.938  55.470  1.00  0.00            
ATOM   4965  GL2 DPP   716      15.139 154.488  53.670  1.00  0.00            
ATOM   4966  C1A DPP   716      19.439 153.088  51.670  1.00  0.00           C
ATOM   4967  C2A DPP   716      20.189 155.088  47.320  1.00  0.00           C
ATOM   4968  C3A DPP   716      19.039 154.888  42.870  1.00  0.00           C
ATOM   4969  C4A DPP   716      16.489 157.338  40.970  1.00  0.00           C
ATOM   4970  C1B DPP   716      13.089 152.538  50.520  1.00  0.00           C
ATOM   4971  C2B DPP   716      11.289 151.888  47.170  1.00  0.00           C
ATOM   4972  C3B DPP   716      10.589 150.688  44.120  1.00  0.00           C
ATOM   4973  C4B DPP   716      11.289 149.438  39.470  1.00  0.00           C
ATOM   4974  NC3 DPP   717      13.939 165.438  58.320  1.00  0.00           N
ATOM   4975  PO4 DPP   717      16.539 161.888  58.470  1.00  0.00           P
ATOM   4976  GL1 DPP   717      19.239 159.988  55.770  1.00  0.00            
ATOM   4977  GL2 DPP   717      21.589 156.538  55.720  1.00  0.00            
ATOM   4978  C1A DPP   717      19.339 158.088  51.870  1.00  0.00           C
ATOM   4979  C2A DPP   717      15.439 157.088  49.520  1.00  0.00           C
ATOM   4980  C3A DPP   717      14.489 155.088  45.170  1.00  0.00           C
ATOM   4981  C4A DPP   717      12.139 154.538  40.820  1.00  0.00           C
ATOM   4982  C1B DPP   717      24.039 153.588  52.520  1.00  0.00           C
ATOM   4983  C2B DPP   717      25.239 152.638  47.820  1.00  0.00           C
ATOM   4984  C3B DPP   717      24.739 153.488  42.720  1.00  0.00           C
ATOM   4985  C4B DPP   717      24.289 151.538  39.420  1.00  0.00           C
ATOM   4986  NC3 DPP   718     186.439 145.688  62.420  1.00  0.00           N
ATOM   4987  PO4 DPP   718     185.789 148.088  59.020  1.00  0.00           P
ATOM   4988  GL1 DPP   718     185.689 147.238  54.170  1.00  0.00            
ATOM   4989  GL2 DPP   718     183.539 147.088  52.820  1.00  0.00            
ATOM   4990  C1A DPP   718     187.939 145.688  49.870  1.00  0.00           C
ATOM   4991  C2A DPP   718     187.089 143.488  46.170  1.00  0.00           C
ATOM   4992  C3A DPP   718     187.739 142.738  41.520  1.00  0.00           C
ATOM   4993  C4A DPP   718     186.839 138.888  39.220  1.00  0.00           C
ATOM   4994  C1B DPP   718     183.639 146.588  48.370  1.00  0.00           C
ATOM   4995  C2B DPP   718     184.939 148.138  44.270  1.00  0.00           C
ATOM   4996  C3B DPP   718     183.439 148.538  39.670  1.00  0.00           C
ATOM   4997  C4B DPP   718     182.239 151.938  36.370  1.00  0.00           C
ATOM   4998  NC3 DPP   719      65.089 144.088  56.370  1.00  0.00           N
ATOM   4999  PO4 DPP   719      62.389 147.088  56.670  1.00  0.00           P
ATOM   5000  GL1 DPP   719      62.439 144.938  52.270  1.00  0.00            
ATOM   5001  GL2 DPP   719      65.039 143.188  51.370  1.00  0.00            
ATOM   5002  C1A DPP   719      62.089 144.438  46.920  1.00  0.00           C
ATOM   5003  C2A DPP   719      61.639 145.538  43.220  1.00  0.00           C
ATOM   5004  C3A DPP   719      60.889 148.388  40.370  1.00  0.00           C
ATOM   5005  C4A DPP   719      56.389 148.938  39.670  1.00  0.00           C
ATOM   5006  C1B DPP   719      69.739 143.938  49.320  1.00  0.00           C
ATOM   5007  C2B DPP   719      71.689 144.488  44.820  1.00  0.00           C
ATOM   5008  C3B DPP   719      72.239 144.938  40.720  1.00  0.00           C
ATOM   5009  C4B DPP   719      72.689 142.638  36.920  1.00  0.00           C
ATOM   5010  NC3 DPP   720      35.139 155.288  60.320  1.00  0.00           N
ATOM   5011  PO4 DPP   720      37.539 154.338  56.770  1.00  0.00           P
ATOM   5012  GL1 DPP   720      36.339 152.188  52.870  1.00  0.00            
ATOM   5013  GL2 DPP   720      36.939 149.488  52.920  1.00  0.00            
ATOM   5014  C1A DPP   720      33.989 151.438  48.470  1.00  0.00           C
ATOM   5015  C2A DPP   720      36.389 152.138  45.470  1.00  0.00           C
ATOM   5016  C3A DPP   720      33.089 150.838  41.820  1.00  0.00           C
ATOM   5017  C4A DPP   720      33.339 149.388  37.570  1.00  0.00           C
ATOM   5018  C1B DPP   720      37.739 148.288  48.370  1.00  0.00           C
ATOM   5019  C2B DPP   720      38.189 147.238  44.720  1.00  0.00           C
ATOM   5020  C3B DPP   720      39.689 145.688  41.970  1.00  0.00           C
ATOM   5021  C4B DPP   720      42.389 145.788  37.920  1.00  0.00           C
ATOM   5022  NC3 DPP   721      69.239 123.338  62.270  1.00  0.00           N
ATOM   5023  PO4 DPP   721      73.789 122.888  62.020  1.00  0.00           P
ATOM   5024  GL1 DPP   721      71.639 120.988  58.120  1.00  0.00            
ATOM   5025  GL2 DPP   721      71.089 125.638  57.020  1.00  0.00            
ATOM   5026  C1A DPP   721      70.639 122.238  53.620  1.00  0.00           C
ATOM   5027  C2A DPP   721      70.189 121.588  50.870  1.00  0.00           C
ATOM   5028  C3A DPP   721      71.039 123.838  47.520  1.00  0.00           C
ATOM   5029  C4A DPP   721      71.989 123.688  43.070  1.00  0.00           C
ATOM   5030  C1B DPP   721      72.439 127.338  53.170  1.00  0.00           C
ATOM   5031  C2B DPP   721      73.639 128.938  49.120  1.00  0.00           C
ATOM   5032  C3B DPP   721      71.739 128.288  45.720  1.00  0.00           C
ATOM   5033  C4B DPP   721      71.289 128.338  41.720  1.00  0.00           C
ATOM   5034  NC3 DPP   722     140.339  37.238  55.220  1.00  0.00           N
ATOM   5035  PO4 DPP   722     141.689  36.788  51.720  1.00  0.00           P
ATOM   5036  GL1 DPP   722     139.289  35.988  47.870  1.00  0.00            
ATOM   5037  GL2 DPP   722     139.789  32.588  48.420  1.00  0.00            
ATOM   5038  C1A DPP   722     138.389  34.388  43.220  1.00  0.00           C
ATOM   5039  C2A DPP   722     140.089  32.338  39.770  1.00  0.00           C
ATOM   5040  C3A DPP   722     143.389  32.288  36.320  1.00  0.00           C
ATOM   5041  C4A DPP   722     146.289  33.138  32.120  1.00  0.00           C
ATOM   5042  C1B DPP   722     137.639  29.788  44.170  1.00  0.00           C
ATOM   5043  C2B DPP   722     138.239  26.988  40.220  1.00  0.00           C
ATOM   5044  C3B DPP   722     137.139  27.838  35.120  1.00  0.00           C
ATOM   5045  C4B DPP   722     136.639  26.488  31.020  1.00  0.00           C
ATOM   5046  NC3 DPP   723      76.939 130.688  62.270  1.00  0.00           N
ATOM   5047  PO4 DPP   723      72.939 133.338  62.570  1.00  0.00           P
ATOM   5048  GL1 DPP   723      68.889 131.438  60.470  1.00  0.00            
ATOM   5049  GL2 DPP   723      68.239 134.688  59.220  1.00  0.00            
ATOM   5050  C1A DPP   723      69.439 130.838  55.670  1.00  0.00           C
ATOM   5051  C2A DPP   723      69.789 131.638  51.120  1.00  0.00           C
ATOM   5052  C3A DPP   723      68.089 131.738  47.470  1.00  0.00           C
ATOM   5053  C4A DPP   723      67.939 130.938  43.870  1.00  0.00           C
ATOM   5054  C1B DPP   723      68.439 134.988  54.370  1.00  0.00           C
ATOM   5055  C2B DPP   723      68.239 136.888  49.920  1.00  0.00           C
ATOM   5056  C3B DPP   723      66.339 140.738  47.270  1.00  0.00           C
ATOM   5057  C4B DPP   723      66.839 144.038  44.270  1.00  0.00           C
ATOM   5058  NC3 DPP   724     113.539 134.138  59.770  1.00  0.00           N
ATOM   5059  PO4 DPP   724     110.939 137.838  58.920  1.00  0.00           P
ATOM   5060  GL1 DPP   724     112.539 136.088  55.420  1.00  0.00            
ATOM   5061  GL2 DPP   724     115.739 135.538  54.820  1.00  0.00
[truncated: 4,173,661 more chars]
