# Supplementary material for: Data showing the lipid conformations and membrane binding behaviors of beta-amyloid fibrils in phase-separated cholesterol-enriched lipid domains with and without glycolipid and oxidized cholesterol from coarse-grained molecular dynamics simulations
Source: Data Brief. 2020 Apr 19;30:105496. doi: 10.1016/j.dib.2020.105496 (PMC7186522; doi:10.1016/j.dib.2020.105496)
Supplement: Supplementary file 1 [file mmc1.zip › Supplementary-Data/S08-12/GM-ABCD-2.pdb]

TITLE     Martini system ABCD-3GM1 t= 19600000.00000
REMARK    THIS IS A SIMULATION BOX
CRYST1  210.958  212.597  138.902  90.00  90.00  90.00 P 1           1
MODEL        1
ATOM      1  BB  LEU A   1     112.592 100.212  83.798  1.00  0.00           B
ATOM      2  SC1 LEU A   1     114.542 101.812  84.648  1.00  0.00           S
ATOM      3  BB  VAL A   2     113.042  97.812  80.898  1.00  0.00           B
ATOM      4  SC1 VAL A   2     112.392  96.462  79.598  1.00  0.00           S
ATOM      5  BB  PHE A   3     112.442 100.912  78.748  1.00  0.00           B
ATOM      6  SC1 PHE A   3     113.442 104.162  78.898  1.00  0.00           S
ATOM      7  SC2 PHE A   3     115.442 102.862  79.348  1.00  0.00           S
ATOM      8  SC3 PHE A   3     115.542 105.262  79.348  1.00  0.00           S
ATOM      9  BB  PHE A   4     111.142 100.162  75.298  1.00  0.00           B
ATOM     10  SC1 PHE A   4     113.742  97.862  75.348  1.00  0.00           S
ATOM     11  SC2 PHE A   4     112.492  97.612  73.348  1.00  0.00           S
ATOM     12  SC3 PHE A   4     114.642  96.562  73.498  1.00  0.00           S
ATOM     13  BB  ALA A   5     109.342 102.912  73.498  1.00  0.00           B
ATOM     14  BB  GLU A   6     109.942 102.062  69.898  1.00  0.00           B
ATOM     15  SC1 GLU A   6     112.242 100.312  69.698  1.00  0.00           S
ATOM     16  BB  ASP A   7     110.192 102.612  66.198  1.00  0.00           B
ATOM     17  SC1 ASP A   7     111.842 104.162  64.998  1.00  0.00           S
ATOM     18  BB  VAL A   8     108.892 100.812  63.098  1.00  0.00           B
ATOM     19  SC1 VAL A   8     109.742  99.062  62.798  1.00  0.00           S
ATOM     20  BB  GLY A   9     109.292 103.162  60.198  1.00  0.00           B
ATOM     21  BB  SER A  10     109.392 102.312  56.498  1.00  0.00           B
ATOM     22  SC1 SER A  10     109.542 100.562  55.598  1.00  0.00           S
ATOM     23  BB  ASN A  11     111.392 105.462  55.548  1.00  0.00           B
ATOM     24  SC1 ASN A  11     113.492 105.862  56.848  1.00  0.00           S
ATOM     25  BB  LYS A  12     109.592 108.712  55.848  1.00  0.00           B
ATOM     26  SC1 LYS A  12     108.992 109.612  53.498  1.00  0.00           S
ATOM     27  SC2 LYS A  12     107.342 109.562  51.098  1.00  0.00           S
ATOM     28  BB  GLY A  13     112.042 110.712  57.848  1.00  0.00           B
ATOM     29  BB  ALA A  14     110.992 114.362  57.848  1.00  0.00           B
ATOM     30  BB  ILE A  15     111.842 115.962  61.148  1.00  0.00           B
ATOM     31  SC1 ILE A  15     113.492 117.512  60.798  1.00  0.00           S
ATOM     32  BB  ILE A  16     112.292 113.362  63.798  1.00  0.00           B
ATOM     33  SC1 ILE A  16     113.692 111.912  63.498  1.00  0.00           S
ATOM     34  BB  GLY A  17     111.942 113.562  67.648  1.00  0.00           B
ATOM     35  BB  LEU A  18     114.192 110.962  69.148  1.00  0.00           B
ATOM     36  SC1 LEU A  18     116.292 111.762  67.798  1.00  0.00           S
ATOM     37  BB  MET A  19     114.242 112.112  72.698  1.00  0.00           B
ATOM     38  SC1 MET A  19     113.692 114.862  72.198  1.00  0.00           S
ATOM     39  BB  VAL A  20     115.142 109.962  75.648  1.00  0.00           B
ATOM     40  SC1 VAL A  20     115.842 108.162  75.148  1.00  0.00           S
ATOM     41  BB  GLY A  21     114.742 111.362  79.098  1.00  0.00           B
ATOM     42  BB  GLY A  22     117.092 110.212  81.848  1.00  0.00           B
ATOM     43  BB  VAL A  23     116.242 108.462  85.148  1.00  0.00           B
ATOM     44  SC1 VAL A  23     115.842 106.512  84.798  1.00  0.00           S
ATOM     45  BB  VAL A  24     116.792 110.962  87.848  1.00  0.00           B
ATOM     46  SC1 VAL A  24     117.042 112.862  87.248  1.00  0.00           S
ATOM     47  BB  ILE A  25     117.342 108.462  90.648  1.00  0.00           B
ATOM     48  SC1 ILE A  25     117.542 106.112  89.898  1.00  0.00           S
ATOM     49  BB  ALA A  26     117.142 109.912  94.198  1.00  0.00           B
ATOM     50  BB  LEU A  27     108.192  98.212  85.948  1.00  0.00           B
ATOM     51  SC1 LEU A  27     108.042  95.612  86.398  1.00  0.00           S
ATOM     52  BB  VAL A  28     108.292  97.412  82.248  1.00  0.00           B
ATOM     53  SC1 VAL A  28     107.842  95.762  81.198  1.00  0.00           S
ATOM     54  BB  PHE A  29     107.892 100.162  79.698  1.00  0.00           B
ATOM     55  SC1 PHE A  29     108.392 103.162  78.248  1.00  0.00           S
ATOM     56  SC2 PHE A  29     108.642 103.112  80.598  1.00  0.00           S
ATOM     57  SC3 PHE A  29     108.492 105.212  79.498  1.00  0.00           S
ATOM     58  BB  PHE A  30     106.742  98.912  76.348  1.00  0.00           B
ATOM     59  SC1 PHE A  30     106.192  95.712  76.448  1.00  0.00           S
ATOM     60  SC2 PHE A  30     108.542  96.062  76.298  1.00  0.00           S
ATOM     61  SC3 PHE A  30     107.692  93.862  76.648  1.00  0.00           S
ATOM     62  BB  ALA A  31     105.942 101.762  73.998  1.00  0.00           B
ATOM     63  BB  GLU A  32     106.142  99.912  70.698  1.00  0.00           B
ATOM     64  SC1 GLU A  32     107.592  97.412  71.798  1.00  0.00           S
ATOM     65  BB  ASP A  33     105.442 101.362  67.248  1.00  0.00           B
ATOM     66  SC1 ASP A  33     105.642 103.862  67.898  1.00  0.00           S
ATOM     67  BB  VAL A  34     104.142  99.812  64.048  1.00  0.00           B
ATOM     68  SC1 VAL A  34     104.792  98.012  63.598  1.00  0.00           S
ATOM     69  BB  GLY A  35     104.392 102.662  61.748  1.00  0.00           B
ATOM     70  BB  SER A  36     104.592 102.762  57.898  1.00  0.00           B
ATOM     71  SC1 SER A  36     104.142 101.662  56.398  1.00  0.00           S
ATOM     72  BB  ASN A  37     106.292 105.862  56.498  1.00  0.00           B
ATOM     73  SC1 ASN A  37     106.242 105.362  54.048  1.00  0.00           S
ATOM     74  BB  LYS A  38     106.392 108.612  59.048  1.00  0.00           B
ATOM     75  SC1 LYS A  38     106.492 107.162  61.098  1.00  0.00           S
ATOM     76  SC2 LYS A  38     107.242 106.062  63.498  1.00  0.00           S
ATOM     77  BB  GLY A  39     107.842 111.862  57.798  1.00  0.00           B
ATOM     78  BB  ALA A  40     107.092 115.512  58.448  1.00  0.00           B
ATOM     79  BB  ILE A  41     106.992 116.762  62.048  1.00  0.00           B
ATOM     80  SC1 ILE A  41     107.692 118.762  62.598  1.00  0.00           S
ATOM     81  BB  ILE A  42     106.792 113.862  64.498  1.00  0.00           B
ATOM     82  SC1 ILE A  42     107.392 112.162  63.098  1.00  0.00           S
ATOM     83  BB  GLY A  43     108.692 113.562  67.848  1.00  0.00           B
ATOM     84  BB  LEU A  44     108.892 111.062  70.648  1.00  0.00           B
ATOM     85  SC1 LEU A  44     108.942 108.412  70.948  1.00  0.00           S
ATOM     86  BB  MET A  45     109.942 112.312  74.048  1.00  0.00           B
ATOM     87  SC1 MET A  45     110.892 114.162  75.998  1.00  0.00           S
ATOM     88  BB  VAL A  46     109.992 109.262  76.198  1.00  0.00           B
ATOM     89  SC1 VAL A  46     110.592 107.362  76.048  1.00  0.00           S
ATOM     90  BB  GLY A  47     110.442 110.512  79.848  1.00  0.00           B
ATOM     91  BB  GLY A  48     112.042 107.912  81.898  1.00  0.00           B
ATOM     92  BB  VAL A  49     111.742 109.662  85.148  1.00  0.00           B
ATOM     93  SC1 VAL A  49     112.942 111.262  84.998  1.00  0.00           S
ATOM     94  BB  VAL A  50     112.492 108.462  88.648  1.00  0.00           B
ATOM     95  SC1 VAL A  50     112.892 106.512  88.748  1.00  0.00           S
ATOM     96  BB  ILE A  51     112.342 111.212  91.198  1.00  0.00           B
ATOM     97  SC1 ILE A  51     112.292 112.712  89.548  1.00  0.00           S
ATOM     98  BB  ALA A  52     112.392 109.612  94.698  1.00  0.00           B
ATOM     99  BB  LEU A  53     105.192 101.212  85.348  1.00  0.00           B
ATOM    100  SC1 LEU A  53     105.542 103.812  85.398  1.00  0.00           S
ATOM    101  BB  VAL A  54     103.542  98.212  83.548  1.00  0.00           B
ATOM    102  SC1 VAL A  54     102.792  96.362  83.448  1.00  0.00           S
ATOM    103  BB  PHE A  55     103.592  99.862  80.148  1.00  0.00           B
ATOM    104  SC1 PHE A  55     103.492 102.662  78.548  1.00  0.00           S
ATOM    105  SC2 PHE A  55     103.692 102.762  80.948  1.00  0.00           S
ATOM    106  SC3 PHE A  55     103.442 104.762  79.698  1.00  0.00           S
ATOM    107  BB  PHE A  56     101.792  98.412  77.198  1.00  0.00           B
ATOM    108  SC1 PHE A  56     101.192  95.212  76.548  1.00  0.00           S
ATOM    109  SC2 PHE A  56     101.592  95.512  78.898  1.00  0.00           S
ATOM    110  SC3 PHE A  56     101.442  93.262  77.948  1.00  0.00           S
ATOM    111  BB  ALA A  57     100.792 101.012  74.648  1.00  0.00           B
ATOM    112  BB  GLU A  58     101.142  99.712  71.198  1.00  0.00           B
ATOM    113  SC1 GLU A  58     102.392  97.112  72.098  1.00  0.00           S
ATOM    114  BB  ASP A  59     100.842 101.862  68.048  1.00  0.00           B
ATOM    115  SC1 ASP A  59      99.392 103.912  68.398  1.00  0.00           S
ATOM    116  BB  VAL A  60     100.142  99.962  64.848  1.00  0.00           B
ATOM    117  SC1 VAL A  60      99.592  98.112  64.448  1.00  0.00           S
ATOM    118  BB  GLY A  61     100.392 102.462  61.998  1.00  0.00           B
ATOM    119  BB  SER A  62      99.342 103.212  58.498  1.00  0.00           B
ATOM    120  SC1 SER A  62      99.042 101.962  56.998  1.00  0.00           S
ATOM    121  BB  ASN A  63     101.592 106.162  57.498  1.00  0.00           B
ATOM    122  SC1 ASN A  63     101.492 106.262  54.998  1.00  0.00           S
ATOM    123  BB  LYS A  64     101.542 108.612  60.298  1.00  0.00           B
ATOM    124  SC1 LYS A  64     101.542 107.662  62.698  1.00  0.00           S
ATOM    125  SC2 LYS A  64     102.242 105.562  64.848  1.00  0.00           S
ATOM    126  BB  GLY A  65     103.142 111.912  59.398  1.00  0.00           B
ATOM    127  BB  ALA A  66     101.392 115.362  59.648  1.00  0.00           B
ATOM    128  BB  ILE A  67     101.742 116.962  63.098  1.00  0.00           B
ATOM    129  SC1 ILE A  67     102.242 119.012  63.698  1.00  0.00           S
ATOM    130  BB  ILE A  68     102.892 114.112  65.248  1.00  0.00           B
ATOM    131  SC1 ILE A  68     102.492 111.912  64.248  1.00  0.00           S
ATOM    132  BB  GLY A  69     103.842 114.462  68.998  1.00  0.00           B
ATOM    133  BB  LEU A  70     105.142 112.012  71.548  1.00  0.00           B
ATOM    134  SC1 LEU A  70     103.942 109.662  71.648  1.00  0.00           S
ATOM    135  BB  MET A  71     104.992 111.962  75.398  1.00  0.00           B
ATOM    136  SC1 MET A  71     106.192 113.662  77.148  1.00  0.00           S
ATOM    137  BB  VAL A  72     105.892 108.462  76.298  1.00  0.00           B
ATOM    138  SC1 VAL A  72     105.692 106.662  75.398  1.00  0.00           S
ATOM    139  BB  GLY A  73     105.642 109.362  79.898  1.00  0.00           B
ATOM    140  BB  GLY A  74     106.542 107.762  83.248  1.00  0.00           B
ATOM    141  BB  VAL A  75     107.942 110.412  85.598  1.00  0.00           B
ATOM    142  SC1 VAL A  75     107.592 112.212  84.698  1.00  0.00           S
ATOM    143  BB  VAL A  76     108.142 109.012  89.148  1.00  0.00           B
ATOM    144  SC1 VAL A  76     107.792 107.062  88.898  1.00  0.00           S
ATOM    145  BB  ILE A  77     107.542 112.112  91.398  1.00  0.00           B
ATOM    146  SC1 ILE A  77     107.342 113.862  89.848  1.00  0.00           S
ATOM    147  BB  ALA A  78     107.792 110.562  94.848  1.00  0.00           B
ATOM    148  BB  LEU A  79      99.792 102.262  85.298  1.00  0.00           B
ATOM    149  SC1 LEU A  79      99.742 104.862  84.898  1.00  0.00           S
ATOM    150  BB  VAL A  80      98.392  98.912  84.148  1.00  0.00           B
ATOM    151  SC1 VAL A  80      97.242  97.262  84.248  1.00  0.00           S
ATOM    152  BB  PHE A  81      99.142  99.712  80.548  1.00  0.00           B
ATOM    153  SC1 PHE A  81      97.642 102.662  80.748  1.00  0.00           S
ATOM    154  SC2 PHE A  81      99.042 102.912  78.798  1.00  0.00           S
ATOM    155  SC3 PHE A  81      98.592 104.812  80.198  1.00  0.00           S
ATOM    156  BB  PHE A  82      97.142  98.662  77.598  1.00  0.00           B
ATOM    157  SC1 PHE A  82      96.342  96.212  79.848  1.00  0.00           S
ATOM    158  SC2 PHE A  82      96.392  95.562  77.498  1.00  0.00           S
ATOM    159  SC3 PHE A  82      95.942  93.912  79.198  1.00  0.00           S
ATOM    160  BB  ALA A  83      97.242 101.112  74.648  1.00  0.00           B
ATOM    161  BB  GLU A  84      96.742  99.162  71.498  1.00  0.00           B
ATOM    162  SC1 GLU A  84      96.742  96.762  72.098  1.00  0.00           S
ATOM    163  BB  ASP A  85      95.542 101.362  68.548  1.00  0.00           B
ATOM    164  SC1 ASP A  85      93.942 102.962  69.798  1.00  0.00           S
ATOM    165  BB  VAL A  86      95.492 100.462  64.898  1.00  0.00           B
ATOM    166  SC1 VAL A  86      93.992  99.262  64.348  1.00  0.00           S
ATOM    167  BB  GLY A  87      96.542 104.012  64.048  1.00  0.00           B
ATOM    168  BB  SER A  88      95.092 104.212  60.598  1.00  0.00           B
ATOM    169  SC1 SER A  88      93.392 103.312  60.898  1.00  0.00           S
ATOM    170  BB  ASN A  89      97.042 106.712  58.398  1.00  0.00           B
ATOM    171  SC1 ASN A  89      96.542 106.762  55.948  1.00  0.00           S
ATOM    172  BB  LYS A  90      96.792 108.962  61.498  1.00  0.00           B
ATOM    173  SC1 LYS A  90      95.442 109.262  63.698  1.00  0.00           S
ATOM    174  SC2 LYS A  90      92.992 107.312  63.948  1.00  0.00           S
ATOM    175  BB  GLY A  91      98.642 112.112  60.748  1.00  0.00           B
ATOM    176  BB  ALA A  92      96.242 114.862  61.648  1.00  0.00           B
ATOM    177  BB  ILE A  93      97.042 116.662  64.848  1.00  0.00           B
ATOM    178  SC1 ILE A  93      96.742 118.712  64.198  1.00  0.00           S
ATOM    179  BB  ILE A  94      97.942 113.512  66.898  1.00  0.00           B
ATOM    180  SC1 ILE A  94      96.142 112.362  67.498  1.00  0.00           S
ATOM    181  BB  GLY A  95      99.942 114.962  69.798  1.00  0.00           B
ATOM    182  BB  LEU A  96      99.792 112.112  72.298  1.00  0.00           B
ATOM    183  SC1 LEU A  96      97.692 110.512  72.398  1.00  0.00           S
ATOM    184  BB  MET A  97     100.592 111.912  75.948  1.00  0.00           B
ATOM    185  SC1 MET A  97     100.992 113.412  78.498  1.00  0.00           S
ATOM    186  BB  VAL A  98     101.392 108.312  76.898  1.00  0.00           B
ATOM    187  SC1 VAL A  98     100.942 106.612  75.998  1.00  0.00           S
ATOM    188  BB  GLY A  99     100.942 108.812  80.598  1.00  0.00           B
ATOM    189  BB  GLY A 100     102.942 107.762  83.548  1.00  0.00           B
ATOM    190  BB  VAL A 101     102.992 110.462  86.248  1.00  0.00           B
ATOM    191  SC1 VAL A 101     102.092 112.162  85.748  1.00  0.00           S
ATOM    192  BB  VAL A 102     102.892 109.262  89.848  1.00  0.00           B
ATOM    193  SC1 VAL A 102     101.442 107.912  89.698  1.00  0.00           S
ATOM    194  BB  ILE A 103     102.792 111.862  92.548  1.00  0.00           B
ATOM    195  SC1 ILE A 103     101.642 113.512  91.548  1.00  0.00           S
ATOM    196  BB  ALA A 104     104.542 110.212  95.398  1.00  0.00           B
ATOM    197  GM1 DBG B 105     120.292 105.762  48.248  1.00  0.00            
ATOM    198  GM2 DBG B 105     122.442 102.912  48.098  1.00  0.00            
ATOM    199  GM3 DBG B 105     119.442 102.912  48.648  1.00  0.00            
ATOM    200  GM4 DBG B 105     120.642 100.512  51.148  1.00  0.00            
ATOM    201  GM5 DBG B 105     116.842 100.362  50.398  1.00  0.00            
ATOM    202  GM6 DBG B 105     118.392  99.712  52.948  1.00  0.00            
ATOM    203  GM7 DBG B 105     118.992 101.862  55.498  1.00  0.00            
ATOM    204  GM8 DBG B 105     113.992  99.362  54.398  1.00  0.00            
ATOM    205  GM9 DBG B 105     115.792 101.112  56.898  1.00  0.00            
ATOM    206 0GM1 DBG B 105     116.692 102.812  59.198  1.00  0.00            
ATOM    207 1GM1 DBG B 105     113.342 100.862  59.748  1.00  0.00            
ATOM    208 2GM1 DBG B 105     114.642 103.212  60.898  1.00  0.00            
ATOM    209 3GM1 DBG B 105     120.742  98.412  55.448  1.00  0.00            
ATOM    210 4GM1 DBG B 105     121.492  95.862  53.198  1.00  0.00            
ATOM    211 5GM1 DBG B 105     118.242  95.662  54.848  1.00  0.00            
ATOM    212 6GM1 DBG B 105     120.242  93.062  54.548  1.00  0.00            
ATOM    213 7GM1 DBG B 105     117.092  95.912  57.348  1.00  0.00            
ATOM    214  AM1 DBG B 105     118.742 102.562  43.698  1.00  0.00            
ATOM    215  AM2 DBG B 105     121.292 101.812  43.198  1.00  0.00            
ATOM    216  T1A DBG B 105     116.242 103.062  42.098  1.00  0.00            
ATOM    217  C2A DBG B 105     115.892 101.812  38.298  1.00  0.00           C
ATOM    218  C3A DBG B 105     119.642  99.962  35.348  1.00  0.00           C
ATOM    219  C4A DBG B 105     124.142  99.762  32.898  1.00  0.00           C
ATOM    220  C1B DBG B 105     120.442  99.362  40.798  1.00  0.00           C
ATOM    221  C2B DBG B 105     122.792  96.312  37.448  1.00  0.00           C
ATOM    222  C3B DBG B 105     125.092  94.912  33.098  1.00  0.00           C
ATOM    223  C4B DBG B 105     127.842  92.812  30.598  1.00  0.00           C
ATOM    224  C5B DBG B 105     129.942  89.012  30.598  1.00  0.00           C
ATOM    225  GM1 DBG C 106     126.742  94.062  46.498  1.00  0.00            
ATOM    226  GM2 DBG C 106     124.142  94.912  48.998  1.00  0.00            
ATOM    227  GM3 DBG C 106     125.742  91.962  48.498  1.00  0.00            
ATOM    228  GM4 DBG C 106     122.892  90.962  50.548  1.00  0.00            
ATOM    229  GM5 DBG C 106     124.892  87.862  49.248  1.00  0.00            
ATOM    230  GM6 DBG C 106     121.942  88.162  49.948  1.00  0.00            
ATOM    231  GM7 DBG C 106     118.942  88.862  48.598  1.00  0.00            
ATOM    232  GM8 DBG C 106     122.542  84.612  47.348  1.00  0.00            
ATOM    233  GM9 DBG C 106     119.192  85.662  46.998  1.00  0.00            
ATOM    234 0GM1 DBG C 106     116.442  86.812  46.648  1.00  0.00            
ATOM    235 1GM1 DBG C 106     116.892  82.862  46.798  1.00  0.00            
ATOM    236 2GM1 DBG C 106     114.792  84.862  45.798  1.00  0.00            
ATOM    237 3GM1 DBG C 106     119.042  87.912  52.298  1.00  0.00            
ATOM    238 4GM1 DBG C 106     120.792  87.462  55.298  1.00  0.00            
ATOM    239 5GM1 DBG C 106     120.992  84.712  52.898  1.00  0.00            
ATOM    240 6GM1 DBG C 106     120.842  84.112  56.098  1.00  0.00            
ATOM    241 7GM1 DBG C 106     119.742  83.012  51.148  1.00  0.00            
ATOM    242  AM1 DBG C 106     121.742  91.362  45.698  1.00  0.00            
ATOM    243  AM2 DBG C 106     123.242  89.312  44.748  1.00  0.00            
ATOM    244  T1A DBG C 106     119.942  92.912  43.998  1.00  0.00            
ATOM    245  C2A DBG C 106     120.442  93.312  40.148  1.00  0.00           C
ATOM    246  C3A DBG C 106     122.142  91.562  36.248  1.00  0.00           C
ATOM    247  C4A DBG C 106     124.992  89.562  33.048  1.00  0.00           C
ATOM    248  C1B DBG C 106     123.692  89.812  41.098  1.00  0.00           C
ATOM    249  C2B DBG C 106     127.292  91.462  37.448  1.00  0.00           C
ATOM    250  C3B DBG C 106     130.542  92.212  35.048  1.00  0.00           C
ATOM    251  C4B DBG C 106     133.542  93.812  31.348  1.00  0.00           C
ATOM    252  C5B DBG C 106     136.992  92.412  29.248  1.00  0.00           C
ATOM    253  GM1 DBG D 107     150.342  41.162  43.398  1.00  0.00            
ATOM    254  GM2 DBG D 107     150.942  43.362  46.098  1.00  0.00            
ATOM    255  GM3 DBG D 107     152.342  40.912  45.598  1.00  0.00            
ATOM    256  GM4 DBG D 107     154.292  42.162  48.598  1.00  0.00            
ATOM    257  GM5 DBG D 107     154.392  38.362  47.848  1.00  0.00            
ATOM    258  GM6 DBG D 107     154.542  39.812  50.448  1.00  0.00            
ATOM    259  GM7 DBG D 107     151.842  40.712  52.748  1.00  0.00            
ATOM    260  GM8 DBG D 107     153.292  35.362  51.398  1.00  0.00            
ATOM    261  GM9 DBG D 107     151.242  37.212  53.598  1.00  0.00            
ATOM    262 0GM1 DBG D 107     149.192  39.312  54.298  1.00  0.00            
ATOM    263 1GM1 DBG D 107     148.892  36.012  56.398  1.00  0.00            
ATOM    264 2GM1 DBG D 107     147.292  38.962  56.148  1.00  0.00            
ATOM    265 3GM1 DBG D 107     155.692  41.562  53.248  1.00  0.00            
ATOM    266 4GM1 DBG D 107     158.792  42.662  52.048  1.00  0.00            
ATOM    267 5GM1 DBG D 107     158.292  39.062  52.148  1.00  0.00            
ATOM    268 6GM1 DBG D 107     161.242  40.512  53.048  1.00  0.00            
ATOM    269 7GM1 DBG D 107     157.692  36.812  53.898  1.00  0.00            
ATOM    270  AM1 DBG D 107     154.042  36.912  42.998  1.00  0.00            
ATOM    271  AM2 DBG D 107     154.342  38.812  40.898  1.00  0.00            
ATOM    272  T1A DBG D 107     154.042  34.062  42.148  1.00  0.00            
ATOM    273  C2A DBG D 107     155.092  31.912  38.398  1.00  0.00           C
ATOM    274  C3A DBG D 107     156.542  33.912  34.648  1.00  0.00           C
ATOM    275  C4A DBG D 107     156.742  37.762  31.148  1.00  0.00           C
ATOM    276  C1B DBG D 107     152.742  36.812  38.148  1.00  0.00           C
ATOM    277  C2B DBG D 107     151.792  32.812  35.298  1.00  0.00           C
ATOM    278  C3B DBG D 107     150.042  29.162  32.798  1.00  0.00           C
ATOM    279  C4B DBG D 107     148.742  27.112  29.348  1.00  0.00           C
ATOM    280  C5B DBG D 107     150.892  26.362  25.498  1.00  0.00           C
ATOM    281  GM1 DBG E 108      96.792 120.862  54.698  1.00  0.00            
ATOM    282  GM2 DBG E 108      94.992 123.262  56.748  1.00  0.00            
ATOM    283  GM3 DBG E 108      94.442 120.762  56.298  1.00  0.00            
ATOM    284  GM4 DBG E 108      91.242 121.612  58.148  1.00  0.00            
ATOM    285  GM5 DBG E 108      93.642 119.112  59.948  1.00  0.00            
ATOM    286  GM6 DBG E 108      90.792 119.862  60.548  1.00  0.00            
ATOM    287  GM7 DBG E 108      87.942 118.062  59.648  1.00  0.00            
ATOM    288  GM8 DBG E 108      91.542 116.912  63.948  1.00  0.00            
ATOM    289  GM9 DBG E 108      88.392 116.212  62.648  1.00  0.00            
ATOM    290 0GM1 DBG E 108      85.492 115.762  62.098  1.00  0.00            
ATOM    291 1GM1 DBG E 108      86.742 114.312  65.548  1.00  0.00            
ATOM    292 2GM1 DBG E 108      84.192 113.762  63.298  1.00  0.00            
ATOM    293 3GM1 DBG E 108      87.542 121.912  61.548  1.00  0.00            
ATOM    294 4GM1 DBG E 108      89.142 124.962  61.248  1.00  0.00            
ATOM    295 5GM1 DBG E 108      90.792 122.562  63.448  1.00  0.00            
ATOM    296 6GM1 DBG E 108      91.242 126.062  63.748  1.00  0.00            
ATOM    297 7GM1 DBG E 108      90.592 121.362  65.448  1.00  0.00            
ATOM    298  AM1 DBG E 108      92.192 124.012  53.248  1.00  0.00            
ATOM    299  AM2 DBG E 108      91.942 121.962  51.498  1.00  0.00            
ATOM    300  T1A DBG E 108      92.142 126.712  52.198  1.00  0.00            
ATOM    301  C2A DBG E 108      92.692 127.762  47.748  1.00  0.00           C
ATOM    302  C3A DBG E 108      94.942 124.612  45.048  1.00  0.00           C
ATOM    303  C4A DBG E 108      92.292 124.512  40.448  1.00  0.00           C
ATOM    304  C1B DBG E 108      91.842 122.462  47.848  1.00  0.00           C
ATOM    305  C2B DBG E 108      91.442 121.162  44.698  1.00  0.00           C
ATOM    306  C3B DBG E 108      90.092 120.162  41.148  1.00  0.00           C
ATOM    307  C4B DBG E 108      85.892 120.112  41.348  1.00  0.00           C
ATOM    308  C5B DBG E 108      82.992 120.612  38.348  1.00  0.00           C
ATOM    309  GM1 DBG F 109     157.042 130.562  42.598  1.00  0.00            
ATOM    310  GM2 DBG F 109     157.342 132.162  45.798  1.00  0.00            
ATOM    311  GM3 DBG F 109     159.542 130.462  44.248  1.00  0.00            
ATOM    312  GM4 DBG F 109     162.192 131.662  46.548  1.00  0.00            
ATOM    313  GM5 DBG F 109     163.592 129.862  43.398  1.00  0.00            
ATOM    314  GM6 DBG F 109     164.792 130.262  46.148  1.00  0.00            
ATOM    315  GM7 DBG F 109     165.192 128.012  48.798  1.00  0.00            
ATOM    316  GM8 DBG F 109     167.442 127.762  43.548  1.00  0.00            
ATOM    317  GM9 DBG F 109     167.992 126.512  46.948  1.00  0.00            
ATOM    318 0GM1 DBG F 109     168.642 126.412  49.898  1.00  0.00            
ATOM    319 1GM1 DBG F 109     172.092 126.462  48.048  1.00  0.00            
ATOM    320 2GM1 DBG F 109     171.092 125.662  50.548  1.00  0.00            
ATOM    321 3GM1 DBG F 109     166.142 131.412  49.198  1.00  0.00            
ATOM    322 4GM1 DBG F 109     165.692 134.812  48.598  1.00  0.00            
ATOM    323 5GM1 DBG F 109     167.992 133.112  46.348  1.00  0.00            
ATOM    324 6GM1 DBG F 109     168.542 136.312  47.398  1.00  0.00            
ATOM    325 7GM1 DBG F 109     169.842 131.212  45.848  1.00  0.00            
ATOM    326  AM1 DBG F 109     160.742 126.912  40.998  1.00  0.00            
ATOM    327  AM2 DBG F 109     160.992 128.962  39.148  1.00  0.00            
ATOM    328  T1A DBG F 109     161.192 124.212  40.848  1.00  0.00            
ATOM    329  C2A DBG F 109     163.742 124.662  36.248  1.00  0.00           C
ATOM    330  C3A DBG F 109     167.892 126.862  34.448  1.00  0.00           C
ATOM    331  C4A DBG F 109     168.842 127.012  29.098  1.00  0.00           C
ATOM    332  C1B DBG F 109     161.542 128.862  35.498  1.00  0.00           C
ATOM    333  C2B DBG F 109     163.842 127.712  31.948  1.00  0.00           C
ATOM    334  C3B DBG F 109     164.342 129.412  28.098  1.00  0.00           C
ATOM    335  C4B DBG F 109     160.242 130.062  25.698  1.00  0.00           C
ATOM    336  C5B DBG F 109     156.342 130.812  23.348  1.00  0.00           C
ATOM    337  GM1 DBG G 110     106.342  76.212  49.098  1.00  0.00            
ATOM    338  GM2 DBG G 110     109.192  78.362  49.098  1.00  0.00            
ATOM    339  GM3 DBG G 110     109.192  75.062  49.448  1.00  0.00            
ATOM    340  GM4 DBG G 110     112.542  75.962  50.548  1.00  0.00            
ATOM    341  GM5 DBG G 110     112.192  72.212  49.548  1.00  0.00            
ATOM    342  GM6 DBG G 110     113.192  73.462  52.048  1.00  0.00            
ATOM    343  GM7 DBG G 110     111.892  74.262  55.148  1.00  0.00            
ATOM    344  GM8 DBG G 110     112.492  69.362  52.398  1.00  0.00            
ATOM    345  GM9 DBG G 110     112.342  70.662  55.998  1.00  0.00            
ATOM    346 0GM1 DBG G 110     111.842  72.212  58.548  1.00  0.00            
ATOM    347 1GM1 DBG G 110     113.942  68.912  58.798  1.00  0.00            
ATOM    348 2GM1 DBG G 110     112.142  70.712  60.748  1.00  0.00            
ATOM    349 3GM1 DBG G 110     115.892  74.962  54.298  1.00  0.00            
ATOM    350 4GM1 DBG G 110     117.742  75.462  51.448  1.00  0.00            
ATOM    351 5GM1 DBG G 110     117.192  72.012  52.348  1.00  0.00            
ATOM    352 6GM1 DBG G 110     120.092  73.212  51.598  1.00  0.00            
ATOM    353 7GM1 DBG G 110     117.042  70.062  53.998  1.00  0.00            
ATOM    354  AM1 DBG G 110     108.742  73.212  44.998  1.00  0.00            
ATOM    355  AM2 DBG G 110     110.592  75.212  44.998  1.00  0.00            
ATOM    356  T1A DBG G 110     107.242  72.462  42.548  1.00  0.00            
ATOM    357  C2A DBG G 110     107.192  74.812  38.948  1.00  0.00           C
ATOM    358  C3A DBG G 110     111.642  77.162  38.098  1.00  0.00           C
ATOM    359  C4A DBG G 110     112.992  81.012  38.198  1.00  0.00           C
ATOM    360  C1B DBG G 110     111.842  74.112  41.748  1.00  0.00           C
ATOM    361  C2B DBG G 110     112.342  72.612  37.798  1.00  0.00           C
ATOM    362  C3B DBG G 110     109.192  72.712  34.098  1.00  0.00           C
ATOM    363  C4B DBG G 110     107.892  68.762  31.798  1.00  0.00           C
ATOM    364  C5B DBG G 110     106.592  64.612  30.448  1.00  0.00           C
ATOM    365  GM1 DBG H 111     135.792  39.612  45.148  1.00  0.00            
ATOM    366  GM2 DBG H 111     138.292  41.912  45.798  1.00  0.00            
ATOM    367  GM3 DBG H 111     138.542  39.312  46.648  1.00  0.00            
ATOM    368  GM4 DBG H 111     141.492  40.662  48.248  1.00  0.00            
ATOM    369  GM5 DBG H 111     141.342  36.862  47.598  1.00  0.00            
ATOM    370  GM6 DBG H 111     142.492  38.262  49.798  1.00  0.00            
ATOM    371  GM7 DBG H 111     141.492  38.462  53.148  1.00  0.00            
ATOM    372  GM8 DBG H 111     142.142  33.862  49.848  1.00  0.00            
ATOM    373  GM9 DBG H 111     141.692  35.062  53.448  1.00  0.00            
ATOM    374 0GM1 DBG H 111     141.392  36.462  56.098  1.00  0.00            
ATOM    375 1GM1 DBG H 111     144.642  34.212  55.848  1.00  0.00            
ATOM    376 2GM1 DBG H 111     143.042  35.862  58.098  1.00  0.00            
ATOM    377 3GM1 DBG H 111     144.942  40.162  51.998  1.00  0.00            
ATOM    378 4GM1 DBG H 111     147.142  41.112  49.498  1.00  0.00            
ATOM    379 5GM1 DBG H 111     146.692  37.512  49.898  1.00  0.00            
ATOM    380 6GM1 DBG H 111     149.542  38.862  49.048  1.00  0.00            
ATOM    381 7GM1 DBG H 111     146.792  35.862  51.798  1.00  0.00            
ATOM    382  AM1 DBG H 111     137.042  34.162  46.098  1.00  0.00            
ATOM    383  AM2 DBG H 111     138.392  35.212  44.198  1.00  0.00            
ATOM    384  T1A DBG H 111     137.142  31.162  46.448  1.00  0.00            
ATOM    385  C2A DBG H 111     137.242  27.812  43.698  1.00  0.00           C
ATOM    386  C3A DBG H 111     137.842  29.162  39.698  1.00  0.00           C
ATOM    387  C4A DBG H 111     140.492  31.262  37.448  1.00  0.00           C
ATOM    388  C1B DBG H 111     137.692  34.262  40.698  1.00  0.00           C
ATOM    389  C2B DBG H 111     133.742  36.762  37.748  1.00  0.00           C
ATOM    390  C3B DBG H 111     134.292  38.962  34.798  1.00  0.00           C
ATOM    391  C4B DBG H 111     134.692  43.012  31.898  1.00  0.00           C
ATOM    392  C5B DBG H 111     135.942  46.812  28.248  1.00  0.00           C
ATOM    393  GM1 DBG I 112     110.042  79.362  42.098  1.00  0.00            
ATOM    394  GM2 DBG I 112     111.142  82.712  42.898  1.00  0.00            
ATOM    395  GM3 DBG I 112     110.692  80.362  44.798  1.00  0.00            
ATOM    396  GM4 DBG I 112     110.242  82.962  47.298  1.00  0.00            
ATOM    397  GM5 DBG I 112     113.292  80.562  47.698  1.00  0.00            
ATOM    398  GM6 DBG I 112     111.942  82.262  49.648  1.00  0.00            
ATOM    399  GM7 DBG I 112     110.142  81.662  52.448  1.00  0.00            
ATOM    400  GM8 DBG I 112     115.342  79.812  51.048  1.00  0.00            
ATOM    401  GM9 DBG I 112     112.692  79.712  53.598  1.00  0.00            
ATOM    402 0GM1 DBG I 112     110.442  79.812  55.598  1.00  0.00            
ATOM    403 1GM1 DBG I 112     113.892  78.512  56.948  1.00  0.00            
ATOM    404 2GM1 DBG I 112     111.292  78.612  57.848  1.00  0.00            
ATOM    405 3GM1 DBG I 112     110.842  85.062  51.948  1.00  0.00            
ATOM    406 4GM1 DBG I 112     111.842  87.362  49.548  1.00  0.00            
ATOM    407 5GM1 DBG I 112     114.542  85.462  51.098  1.00  0.00            
ATOM    408 6GM1 DBG I 112     114.442  88.662  50.748  1.00  0.00            
ATOM    409 7GM1 DBG I 112     115.092  84.062  53.398  1.00  0.00            
ATOM    410  AM1 DBG I 112     105.792  81.762  45.248  1.00  0.00            
ATOM    411  AM2 DBG I 112     105.442  79.062  44.798  1.00  0.00            
ATOM    412  T1A DBG I 112     103.142  83.012  45.248  1.00  0.00            
ATOM    413  C2A DBG I 112     100.192  81.262  42.598  1.00  0.00           C
ATOM    414  C3A DBG I 112      97.242  78.112  41.848  1.00  0.00           C
ATOM    415  C4A DBG I 112      97.192  75.112  38.898  1.00  0.00           C
ATOM    416  C1B DBG I 112     104.042  78.612  41.198  1.00  0.00           C
ATOM    417  C2B DBG I 112     101.942  76.462  38.348  1.00  0.00           C
ATOM    418  C3B DBG I 112     101.842  72.062  38.398  1.00  0.00           C
ATOM    419  C4B DBG I 112      99.692  70.062  35.898  1.00  0.00           C
ATOM    420  C5B DBG I 112      96.742  68.762  36.348  1.00  0.00           C
ATOM    421  GM1 DBG J 113     143.842  50.362  39.748  1.00  0.00            
ATOM    422  GM2 DBG J 113     144.642  48.362  42.748  1.00  0.00            
ATOM    423  GM3 DBG J 113     144.492  51.412  42.598  1.00  0.00            
ATOM    424  GM4 DBG J 113     145.342  51.562  45.948  1.00  0.00            
ATOM    425  GM5 DBG J 113     141.492  51.712  45.548  1.00  0.00            
ATOM    426  GM6 DBG J 113     143.242  52.362  47.898  1.00  0.00            
ATOM    427  GM7 DBG J 113     144.442  55.112  49.648  1.00  0.00            
ATOM    428  GM8 DBG J 113     139.142  53.012  49.798  1.00  0.00            
ATOM    429  GM9 DBG J 113     141.792  54.462  52.098  1.00  0.00            
ATOM    430 0GM1 DBG J 113     144.192  55.812  53.248  1.00  0.00            
ATOM    431 1GM1 DBG J 113     143.542  52.412  55.148  1.00  0.00            
ATOM    432 2GM1 DBG J 113     145.092  55.212  55.698  1.00  0.00            
ATOM    433 3GM1 DBG J 113     145.342  50.912  50.798  1.00  0.00            
ATOM    434 4GM1 DBG J 113     145.942  47.962  49.148  1.00  0.00            
ATOM    435 5GM1 DBG J 113     142.442  48.512  50.148  1.00  0.00            
ATOM    436 6GM1 DBG J 113     144.542  45.212  50.398  1.00  0.00            
ATOM    437 7GM1 DBG J 113     140.792  49.062  52.048  1.00  0.00            
ATOM    438  AM1 DBG J 113     141.842  55.362  41.648  1.00  0.00            
ATOM    439  AM2 DBG J 113     139.742  53.462  41.248  1.00  0.00            
ATOM    440  T1A DBG J 113     141.192  57.662  40.048  1.00  0.00            
ATOM    441  C2A DBG J 113     137.692  57.512  36.748  1.00  0.00           C
ATOM    442  C3A DBG J 113     133.342  58.862  36.348  1.00  0.00           C
ATOM    443  C4A DBG J 113     129.292  60.462  34.948  1.00  0.00           C
ATOM    444  C1B DBG J 113     139.092  52.612  37.698  1.00  0.00           C
ATOM    445  C2B DBG J 113     137.892  51.762  33.798  1.00  0.00           C
ATOM    446  C3B DBG J 113     137.042  51.762  29.598  1.00  0.00           C
ATOM    447  C4B DBG J 113     134.292  51.462  25.298  1.00  0.00           C
ATOM    448  C5B DBG J 113     131.992  53.812  21.298  1.00  0.00           C
ATOM    449  GM1 DBG K 114     148.842  30.012  47.098  1.00  0.00            
ATOM    450  GM2 DBG K 114     149.392  33.512  47.948  1.00  0.00            
ATOM    451  GM3 DBG K 114     151.442  31.312  46.048  1.00  0.00            
ATOM    452  GM4 DBG K 114     153.942  33.562  47.098  1.00  0.00            
ATOM    453  GM5 DBG K 114     155.492  30.362  45.448  1.00  0.00            
ATOM    454  GM6 DBG K 114     156.592  32.212  47.398  1.00  0.00            
ATOM    455  GM7 DBG K 114     156.992  32.612  50.748  1.00  0.00            
ATOM    456  GM8 DBG K 114     158.142  27.962  47.698  1.00  0.00            
ATOM    457  GM9 DBG K 114     159.292  29.912  50.748  1.00  0.00            
ATOM    458 0GM1 DBG K 114     159.742  32.012  52.798  1.00  0.00            
ATOM    459 1GM1 DBG K 114     162.642  29.362  52.648  1.00  0.00            
ATOM    460 2GM1 DBG K 114     161.992  31.862  54.298  1.00  0.00            
ATOM    461 3GM1 DBG K 114     158.242  35.362  48.198  1.00  0.00            
ATOM    462 4GM1 DBG K 114     158.192  36.412  44.898  1.00  0.00            
ATOM    463 5GM1 DBG K 114     159.992  33.312  45.498  1.00  0.00            
ATOM    464 6GM1 DBG K 114     160.942  35.962  43.098  1.00  0.00            
ATOM    465 7GM1 DBG K 114     161.392  31.712  46.748  1.00  0.00            
ATOM    466  AM1 DBG K 114     148.892  33.862  42.698  1.00  0.00            
ATOM    467  AM2 DBG K 114     149.142  36.462  43.548  1.00  0.00            
ATOM    468  T1A DBG K 114     148.892  33.462  39.748  1.00  0.00            
ATOM    469  C2A DBG K 114     148.142  36.262  35.848  1.00  0.00           C
ATOM    470  C3A DBG K 114     148.992  40.212  35.348  1.00  0.00           C
ATOM    471  C4A DBG K 114     150.692  41.862  38.898  1.00  0.00           C
ATOM    472  C1B DBG K 114     147.492  38.162  40.948  1.00  0.00           C
ATOM    473  C2B DBG K 114     144.792  40.062  38.148  1.00  0.00           C
ATOM    474  C3B DBG K 114     144.342  39.312  34.698  1.00  0.00           C
ATOM    475  C4B DBG K 114     147.292  40.312  30.998  1.00  0.00           C
ATOM    476  C5B DBG K 114     150.442  43.562  31.848  1.00  0.00           C
ATOM    477  GM1 DBG L 115     111.842  97.862  50.048  1.00  0.00            
ATOM    478  GM2 DBG L 115     109.992  96.612  52.748  1.00  0.00            
ATOM    479  GM3 DBG L 115     108.742  97.762  50.248  1.00  0.00            
ATOM    480  GM4 DBG L 115     105.892  98.912  52.398  1.00  0.00            
ATOM    481  GM5 DBG L 115     104.942  97.862  48.748  1.00  0.00            
ATOM    482  GM6 DBG L 115     103.242  99.112  51.048  1.00  0.00            
ATOM    483  GM7 DBG L 115     102.042 102.062  51.848  1.00  0.00            
ATOM    484  GM8 DBG L 115     100.592  99.012  47.248  1.00  0.00            
ATOM    485  GM9 DBG L 115      99.492 101.562  49.298  1.00  0.00            
ATOM    486 0GM1 DBG L 115      99.042 103.462  51.598  1.00  0.00            
ATOM    487 1GM1 DBG L 115      96.442 100.562  51.198  1.00  0.00            
ATOM    488 2GM1 DBG L 115      96.442 103.362  52.348  1.00  0.00            
ATOM    489 3GM1 DBG L 115     100.692  99.012  53.498  1.00  0.00            
ATOM    490 4GM1 DBG L 115     102.092  96.212  54.998  1.00  0.00            
ATOM    491 5GM1 DBG L 115     100.642  95.662  51.698  1.00  0.00            
ATOM    492 6GM1 DBG L 115     100.642  93.462  54.198  1.00  0.00            
ATOM    493 7GM1 DBG L 115      98.392  95.862  50.048  1.00  0.00            
ATOM    494  AM1 DBG L 115     108.542 101.562  46.798  1.00  0.00            
ATOM    495  AM2 DBG L 115     108.992  99.262  45.348  1.00  0.00            
ATOM    496  T1A DBG L 115     109.492 103.812  44.948  1.00  0.00            
ATOM    497  C2A DBG L 115     110.492 104.512  40.298  1.00  0.00           C
ATOM    498  C3A DBG L 115     108.542 101.762  37.748  1.00  0.00           C
ATOM    499  C4A DBG L 115     107.292  99.662  34.898  1.00  0.00           C
ATOM    500  C1B DBG L 115     110.892  99.512  42.098  1.00  0.00           C
ATOM    501  C2B DBG L 115     111.992  98.462  37.398  1.00  0.00           C
ATOM    502  C3B DBG L 115     113.142 100.462  34.548  1.00  0.00           C
ATOM    503  C4B DBG L 115     116.542  99.412  31.098  1.00  0.00           C
ATOM    504  C5B DBG L 115     120.292  98.112  30.798  1.00  0.00           C
ATOM    505  GM1 DBG M 116     119.142  93.762  49.348  1.00  0.00            
ATOM    506  GM2 DBG M 116     116.642  96.062  50.398  1.00  0.00            
ATOM    507  GM3 DBG M 116     116.592  92.812  51.298  1.00  0.00            
ATOM    508  GM4 DBG M 116     113.542  93.762  53.098  1.00  0.00            
ATOM    509  GM5 DBG M 116     116.092  91.162  54.548  1.00  0.00            
ATOM    510  GM6 DBG M 116     113.392  91.462  55.048  1.00  0.00            
ATOM    511  GM7 DBG M 116     110.842  89.712  54.098  1.00  0.00            
ATOM    512  GM8 DBG M 116     115.592  87.862  56.598  1.00  0.00            
ATOM    513  GM9 DBG M 116     111.942  87.212  56.448  1.00  0.00            
ATOM    514 0GM1 DBG M 116     108.992  86.762  56.348  1.00  0.00            
ATOM    515 1GM1 DBG M 116     111.142  83.812  57.848  1.00  0.00            
ATOM    516 2GM1 DBG M 116     108.192  84.212  56.348  1.00  0.00            
ATOM    517 3GM1 DBG M 116     110.142  92.512  56.898  1.00  0.00            
ATOM    518 4GM1 DBG M 116     111.542  95.662  57.348  1.00  0.00            
ATOM    519 5GM1 DBG M 116     113.442  92.912  58.748  1.00  0.00            
ATOM    520 6GM1 DBG M 116     112.842  95.912  60.398  1.00  0.00            
ATOM    521 7GM1 DBG M 116     113.692  90.662  59.948  1.00  0.00            
ATOM    522  AM1 DBG M 116     114.092  93.562  47.198  1.00  0.00            
ATOM    523  AM2 DBG M 116     115.292  91.362  46.598  1.00  0.00            
ATOM    524  T1A DBG M 116     112.442  95.462  45.498  1.00  0.00            
ATOM    525  C2A DBG M 116     111.492  94.362  41.548  1.00  0.00           C
ATOM    526  C3A DBG M 116     110.592  89.662  40.048  1.00  0.00           C
ATOM    527  C4A DBG M 116     113.042  86.212  38.898  1.00  0.00           C
ATOM    528  C1B DBG M 116     115.042  89.962  43.148  1.00  0.00           C
ATOM    529  C2B DBG M 116     114.792  91.462  38.848  1.00  0.00           C
ATOM    530  C3B DBG M 116     113.392  92.462  34.898  1.00  0.00           C
ATOM    531  C4B DBG M 116     112.242  95.512  32.198  1.00  0.00           C
ATOM    532  C5B DBG M 116     109.942  98.812  30.898  1.00  0.00           C
ATOM    533  GM1 DBG N 117      96.142 134.362  50.148  1.00  0.00            
ATOM    534  GM2 DBG N 117      97.692 137.562  49.298  1.00  0.00            
ATOM    535  GM3 DBG N 117      98.642 135.612  51.598  1.00  0.00            
ATOM    536  GM4 DBG N 117     101.342 138.062  52.098  1.00  0.00            
ATOM    537  GM5 DBG N 117     101.792 135.262  54.798  1.00  0.00            
ATOM    538  GM6 DBG N 117     102.542 138.112  54.848  1.00  0.00            
ATOM    539  GM7 DBG N 117     101.542 140.912  56.748  1.00  0.00            
ATOM    540  GM8 DBG N 117     102.942 135.762  58.698  1.00  0.00            
ATOM    541  GM9 DBG N 117     102.892 139.362  59.648  1.00  0.00            
ATOM    542 0GM1 DBG N 117     101.892 142.112  60.448  1.00  0.00            
ATOM    543 1GM1 DBG N 117     104.692 140.662  62.798  1.00  0.00            
ATOM    544 2GM1 DBG N 117     102.792 142.912  62.848  1.00  0.00            
ATOM    545 3GM1 DBG N 117     104.742 141.162  54.398  1.00  0.00            
ATOM    546 4GM1 DBG N 117     106.392 139.862  51.648  1.00  0.00            
ATOM    547 5GM1 DBG N 117     107.192 138.262  54.848  1.00  0.00            
ATOM    548 6GM1 DBG N 117     109.392 138.662  51.798  1.00  0.00            
ATOM    549 7GM1 DBG N 117     107.292 138.212  57.248  1.00  0.00            
ATOM    550  AM1 DBG N 117     101.142 132.562  48.298  1.00  0.00            
ATOM    551  AM2 DBG N 117     101.892 134.912  47.848  1.00  0.00            
ATOM    552  T1A DBG N 117     101.692 130.312  46.698  1.00  0.00            
ATOM    553  C2A DBG N 117     102.192 129.862  41.998  1.00  0.00           C
ATOM    554  C3A DBG N 117     101.492 134.512  38.798  1.00  0.00           C
ATOM    555  C4A DBG N 117     104.142 138.412  36.898  1.00  0.00           C
ATOM    556  C1B DBG N 117     102.942 135.112  44.198  1.00  0.00           C
ATOM    557  C2B DBG N 117     101.542 138.912  41.248  1.00  0.00           C
ATOM    558  C3B DBG N 117      99.692 140.562  37.798  1.00  0.00           C
ATOM    559  C4B DBG N 117      97.092 142.312  35.048  1.00  0.00           C
ATOM    560  C5B DBG N 117      94.292 145.862  33.898  1.00  0.00           C
ATOM    561  GM1 DBG O 118     100.442 124.912  54.048  1.00  0.00            
ATOM    562  GM2 DBG O 118      99.642 124.312  57.748  1.00  0.00            
ATOM    563  GM3 DBG O 118      98.542 126.512  55.748  1.00  0.00            
ATOM    564  GM4 DBG O 118      97.592 128.612  58.548  1.00  0.00            
ATOM    565  GM5 DBG O 118      95.492 128.662  55.248  1.00  0.00            
ATOM    566  GM6 DBG O 118      95.992 130.762  57.148  1.00  0.00            
ATOM    567  GM7 DBG O 118      97.992 133.612  57.098  1.00  0.00            
ATOM    568  GM8 DBG O 118      94.042 131.712  53.398  1.00  0.00            
ATOM    569  GM9 DBG O 118      95.892 134.962  54.448  1.00  0.00            
ATOM    570 0GM1 DBG O 118      97.542 136.912  55.998  1.00  0.00            
ATOM    571 1GM1 DBG O 118      94.942 137.862  53.148  1.00  0.00            
ATOM    572 2GM1 DBG O 118      96.992 139.212  54.748  1.00  0.00            
ATOM    573 3GM1 DBG O 118      95.342 132.862  59.698  1.00  0.00            
ATOM    574 4GM1 DBG O 118      93.342 130.462  61.198  1.00  0.00            
ATOM    575 5GM1 DBG O 118      91.992 131.912  58.148  1.00  0.00            
ATOM    576 6GM1 DBG O 118      90.192 130.862  60.298  1.00  0.00            
ATOM    577 7GM1 DBG O 118      91.742 134.312  56.948  1.00  0.00            
ATOM    578  AM1 DBG O 118      96.742 127.062  50.498  1.00  0.00            
ATOM    579  AM2 DBG O 118      96.242 124.412  49.648  1.00  0.00            
ATOM    580  T1A DBG O 118      97.442 129.362  48.798  1.00  0.00            
ATOM    581  C2A DBG O 118      97.892 128.412  44.248  1.00  0.00           C
ATOM    582  C3A DBG O 118      96.742 125.762  40.298  1.00  0.00           C
ATOM    583  C4A DBG O 118      99.042 121.912  38.948  1.00  0.00           C
ATOM    584  C1B DBG O 118      96.842 121.012  48.148  1.00  0.00           C
ATOM    585  C2B DBG O 118      96.992 119.612  43.998  1.00  0.00           C
ATOM    586  C3B DBG O 118      95.192 120.712  41.698  1.00  0.00           C
ATOM    587  C4B DBG O 118      94.992 119.062  37.948  1.00  0.00           C
ATOM    588  C5B DBG O 118      97.392 117.062  34.148  1.00  0.00           C
ATOM    589  GM1 DBG P 119      99.542 112.062  52.648  1.00  0.00            
ATOM    590  GM2 DBG P 119      99.542 111.212  56.298  1.00  0.00            
ATOM    591  GM3 DBG P 119      96.942 111.462  54.348  1.00  0.00            
ATOM    592  GM4 DBG P 119      95.042 111.612  57.548  1.00  0.00            
ATOM    593  GM5 DBG P 119      92.892 110.362  54.598  1.00  0.00            
ATOM    594  GM6 DBG P 119      92.342 112.512  56.598  1.00  0.00            
ATOM    595  GM7 DBG P 119      92.742 116.012  55.798  1.00  0.00            
ATOM    596  GM8 DBG P 119      89.892 111.862  53.098  1.00  0.00            
ATOM    597  GM9 DBG P 119      89.942 115.712  53.848  1.00  0.00            
ATOM    598 0GM1 DBG P 119      90.242 118.512  54.848  1.00  0.00            
ATOM    599 1GM1 DBG P 119      86.492 117.612  54.298  1.00  0.00            
ATOM    600 2GM1 DBG P 119      88.142 120.112  54.548  1.00  0.00            
ATOM    601 3GM1 DBG P 119      91.692 114.662  59.498  1.00  0.00            
ATOM    602 4GM1 DBG P 119      91.692 111.962  61.698  1.00  0.00            
ATOM    603 5GM1 DBG P 119      89.192 111.812  59.048  1.00  0.00            
ATOM    604 6GM1 DBG P 119      88.642 110.962  61.948  1.00  0.00            
ATOM    605 7GM1 DBG P 119      87.092 113.062  57.648  1.00  0.00            
ATOM    606  AM1 DBG P 119      94.842 115.162  51.698  1.00  0.00            
ATOM    607  AM2 DBG P 119      93.742 112.862  50.648  1.00  0.00            
ATOM    608  T1A DBG P 119      94.092 117.612  50.998  1.00  0.00            
ATOM    609  C2A DBG P 119      93.742 117.112  46.548  1.00  0.00           C
ATOM    610  C3A DBG P 119      93.042 116.112  41.548  1.00  0.00           C
ATOM    611  C4A DBG P 119      93.942 113.562  37.898  1.00  0.00           C
ATOM    612  C1B DBG P 119      92.042 111.912  47.598  1.00  0.00           C
ATOM    613  C2B DBG P 119      92.892 111.662  43.248  1.00  0.00           C
ATOM    614  C3B DBG P 119      94.442 109.762  40.848  1.00  0.00           C
ATOM    615  C4B DBG P 119      94.242 107.062  37.598  1.00  0.00           C
ATOM    616  C5B DBG P 119      91.342 104.362  35.148  1.00  0.00           C
ATOM    617  GM1 DBG Q 120     108.692  68.562  47.348  1.00  0.00            
ATOM    618  GM2 DBG Q 120     108.342  68.162  50.998  1.00  0.00            
ATOM    619  GM3 DBG Q 120     108.192  70.562  49.798  1.00  0.00            
ATOM    620  GM4 DBG Q 120     108.142  71.362  53.348  1.00  0.00            
ATOM    621  GM5 DBG Q 120     104.542  71.812  51.898  1.00  0.00            
ATOM    622  GM6 DBG Q 120     106.142  73.462  54.098  1.00  0.00            
ATOM    623  GM7 DBG Q 120     107.392  76.662  54.198  1.00  0.00            
ATOM    624  GM8 DBG Q 120     102.442  74.562  52.248  1.00  0.00            
ATOM    625  GM9 DBG Q 120     103.892  77.412  53.998  1.00  0.00            
ATOM    626 0GM1 DBG Q 120     105.092  80.062  54.648  1.00  0.00            
ATOM    627 1GM1 DBG Q 120     101.592  79.462  56.348  1.00  0.00            
ATOM    628 2GM1 DBG Q 120     103.342  81.862  55.598  1.00  0.00            
ATOM    629 3GM1 DBG Q 120     107.442  74.262  57.498  1.00  0.00            
ATOM    630 4GM1 DBG Q 120     107.092  70.962  58.448  1.00  0.00            
ATOM    631 5GM1 DBG Q 120     103.992  72.662  57.698  1.00  0.00            
ATOM    632 6GM1 DBG Q 120     104.442  70.512  60.098  1.00  0.00            
ATOM    633 7GM1 DBG Q 120     102.342  74.662  57.498  1.00  0.00            
ATOM    634  AM1 DBG Q 120     104.392  71.962  46.848  1.00  0.00            
ATOM    635  AM2 DBG Q 120     103.792  69.512  46.248  1.00  0.00            
ATOM    636  T1A DBG Q 120     103.492  74.362  45.048  1.00  0.00            
ATOM    637  C2A DBG Q 120      99.892  74.112  42.598  1.00  0.00           C
ATOM    638  C3A DBG Q 120      96.442  70.862  41.798  1.00  0.00           C
ATOM    639  C4A DBG Q 120      93.742  67.362  41.398  1.00  0.00           C
ATOM    640  C1B DBG Q 120     103.742  68.912  42.698  1.00  0.00           C
ATOM    641  C2B DBG Q 120     101.092  66.612  39.498  1.00  0.00           C
ATOM    642  C3B DBG Q 120      99.542  62.962  37.148  1.00  0.00           C
ATOM    643  C4B DBG Q 120      98.792  59.262  34.848  1.00  0.00           C
ATOM    644  C5B DBG Q 120      95.992  56.462  33.848  1.00  0.00           C
ATOM    645  GM1 DBG R 121     110.142  90.662  44.498  1.00  0.00            
ATOM    646  GM2 DBG R 121     110.342  87.012  44.998  1.00  0.00            
ATOM    647  GM3 DBG R 121     107.792  88.962  45.998  1.00  0.00            
ATOM    648  GM4 DBG R 121     107.192  86.262  47.898  1.00  0.00            
ATOM    649  GM5 DBG R 121     103.792  87.962  46.998  1.00  0.00            
ATOM    650  GM6 DBG R 121     104.842  86.912  49.648  1.00  0.00            
ATOM    651  GM7 DBG R 121     106.092  88.612  52.498  1.00  0.00            
ATOM    652  GM8 DBG R 121     100.842  89.462  50.448  1.00  0.00            
ATOM    653  GM9 DBG R 121     102.942  89.312  53.498  1.00  0.00            
ATOM    654 0GM1 DBG R 121     105.192  89.362  55.548  1.00  0.00            
ATOM    655 1GM1 DBG R 121     102.642  86.412  56.198  1.00  0.00            
ATOM    656 2GM1 DBG R 121     104.692  88.162  57.898  1.00  0.00            
ATOM    657 3GM1 DBG R 121     105.692  84.712  52.398  1.00  0.00            
ATOM    658 4GM1 DBG R 121     105.992  82.012  50.248  1.00  0.00            
ATOM    659 5GM1 DBG R 121     102.642  83.362  50.498  1.00  0.00            
ATOM    660 6GM1 DBG R 121     103.142  80.112  50.048  1.00  0.00            
ATOM    661 7GM1 DBG R 121     100.592  84.662  51.948  1.00  0.00            
ATOM    662  AM1 DBG R 121     105.992  88.812  41.348  1.00  0.00            
ATOM    663  AM2 DBG R 121     105.792  86.312  42.148  1.00  0.00            
ATOM    664  T1A DBG R 121     105.992  89.062  38.148  1.00  0.00            
ATOM    665  C2A DBG R 121     106.992  86.612  35.098  1.00  0.00           C
ATOM    666  C3A DBG R 121     107.892  82.412  35.248  1.00  0.00           C
ATOM    667  C4A DBG R 121     105.992  77.812  35.298  1.00  0.00           C
ATOM    668  C1B DBG R 121     106.042  82.962  40.298  1.00  0.00           C
ATOM    669  C2B DBG R 121     103.042  81.412  37.448  1.00  0.00           C
ATOM    670  C3B DBG R 121      99.642  80.012  35.548  1.00  0.00           C
ATOM    671  C4B DBG R 121      96.642  81.362  31.698  1.00  0.00           C
ATOM    672  C5B DBG R 121      96.192  84.262  27.898  1.00  0.00           C
ATOM    673  GM1 DBG S 122     129.592 116.862  45.598  1.00  0.00            
ATOM    674  GM2 DBG S 122     128.392 113.662  45.998  1.00  0.00            
ATOM    675  GM3 DBG S 122     126.942 116.212  46.648  1.00  0.00            
ATOM    676  GM4 DBG S 122     126.492 114.462  49.798  1.00  0.00            
ATOM    677  GM5 DBG S 122     123.542 116.262  47.998  1.00  0.00            
ATOM    678  GM6 DBG S 122     124.192 115.862  51.098  1.00  0.00            
ATOM    679  GM7 DBG S 122     125.592 117.862  53.598  1.00  0.00            
ATOM    680  GM8 DBG S 122     120.442 118.562  51.248  1.00  0.00            
ATOM    681  GM9 DBG S 122     122.592 119.212  54.248  1.00  0.00            
ATOM    682 0GM1 DBG S 122     124.692 119.812  56.298  1.00  0.00            
ATOM    683 1GM1 DBG S 122     121.142 121.162  57.348  1.00  0.00            
ATOM    684 2GM1 DBG S 122     124.192 121.462  58.348  1.00  0.00            
ATOM    685 3GM1 DBG S 122     123.842 114.462  54.398  1.00  0.00            
ATOM    686 4GM1 DBG S 122     123.792 111.262  52.998  1.00  0.00            
ATOM    687 5GM1 DBG S 122     120.942 113.362  52.148  1.00  0.00            
ATOM    688 6GM1 DBG S 122     120.892 109.612  52.348  1.00  0.00            
ATOM    689 7GM1 DBG S 122     119.042 114.762  53.648  1.00  0.00            
ATOM    690  AM1 DBG S 122     125.692 120.562  44.098  1.00  0.00            
ATOM    691  AM2 DBG S 122     124.042 118.612  43.198  1.00  0.00            
ATOM    692  T1A DBG S 122     126.892 122.262  42.048  1.00  0.00            
ATOM    693  C2A DBG S 122     128.442 120.262  38.498  1.00  0.00           C
ATOM    694  C3A DBG S 122     127.692 117.212  36.098  1.00  0.00           C
ATOM    695  C4A DBG S 122     125.542 115.712  33.548  1.00  0.00           C
ATOM    696  C1B DBG S 122     123.092 118.962  39.748  1.00  0.00           C
ATOM    697  C2B DBG S 122     122.442 119.112  35.648  1.00  0.00           C
ATOM    698  C3B DBG S 122     123.092 119.212  31.498  1.00  0.00           C
ATOM    699  C4B DBG S 122     122.942 120.162  27.548  1.00  0.00           C
ATOM    700  C5B DBG S 122     126.142 121.362  24.198  1.00  0.00           C
ATOM    701  GM1 DBG T 123     105.792 126.862  48.298  1.00  0.00            
ATOM    702  GM2 DBG T 123     106.592 129.462  45.698  1.00  0.00            
ATOM    703  GM3 DBG T 123     108.542 128.462  48.148  1.00  0.00            
ATOM    704  GM4 DBG T 123     110.292 131.562  47.798  1.00  0.00            
ATOM    705  GM5 DBG T 123     111.792 128.512  49.698  1.00  0.00            
ATOM    706  GM6 DBG T 123     111.892 131.362  50.348  1.00  0.00            
ATOM    707  GM7 DBG T 123     110.042 133.462  52.398  1.00  0.00            
ATOM    708  GM8 DBG T 123     112.992 128.862  53.998  1.00  0.00            
ATOM    709  GM9 DBG T 123     111.942 132.112  55.248  1.00  0.00            
ATOM    710 0GM1 DBG T 123     110.642 134.412  56.648  1.00  0.00            
ATOM    711 1GM1 DBG T 123     114.492 134.612  57.348  1.00  0.00            
ATOM    712 2GM1 DBG T 123     111.792 136.362  57.998  1.00  0.00            
ATOM    713 3GM1 DBG T 123     113.092 134.712  50.448  1.00  0.00            
ATOM    714 4GM1 DBG T 123     115.142 134.412  47.698  1.00  0.00            
ATOM    715 5GM1 DBG T 123     115.942 132.212  50.498  1.00  0.00            
ATOM    716 6GM1 DBG T 123     118.542 133.812  48.598  1.00  0.00            
ATOM    717 7GM1 DBG T 123     116.592 132.212  52.898  1.00  0.00            
ATOM    718  AM1 DBG T 123     110.192 125.412  45.148  1.00  0.00            
ATOM    719  AM2 DBG T 123     110.692 127.612  43.498  1.00  0.00            
ATOM    720  T1A DBG T 123     109.842 122.912  43.648  1.00  0.00            
ATOM    721  C2A DBG T 123     108.742 122.462  39.448  1.00  0.00           C
ATOM    722  C3A DBG T 123     108.442 124.362  36.048  1.00  0.00           C
ATOM    723  C4A DBG T 123     106.392 126.612  33.548  1.00  0.00           C
ATOM    724  C1B DBG T 123     108.092 128.162  40.998  1.00  0.00           C
ATOM    725  C2B DBG T 123     105.342 129.662  38.348  1.00  0.00           C
ATOM    726  C3B DBG T 123     103.592 130.262  35.948  1.00  0.00           C
ATOM    727  C4B DBG T 123     100.392 132.812  34.648  1.00  0.00           C
ATOM    728  C5B DBG T 123      96.692 135.362  37.148  1.00  0.00           C
ATOM    729  GM1 DBG U 124     122.692  84.362  41.798  1.00  0.00            
ATOM    730  GM2 DBG U 124     125.692  85.362  43.148  1.00  0.00            
ATOM    731  GM3 DBG U 124     124.242  82.562  43.798  1.00  0.00            
ATOM    732  GM4 DBG U 124     126.542  82.412  46.698  1.00  0.00            
ATOM    733  GM5 DBG U 124     123.542  79.962  46.798  1.00  0.00            
ATOM    734  GM6 DBG U 124     125.342  80.812  48.948  1.00  0.00            
ATOM    735  GM7 DBG U 124     125.542  82.762  51.348  1.00  0.00            
ATOM    736  GM8 DBG U 124     122.042  78.262  51.248  1.00  0.00            
ATOM    737  GM9 DBG U 124     123.792  80.262  53.398  1.00  0.00            
ATOM    738 0GM1 DBG U 124     125.492  82.112  55.048  1.00  0.00            
ATOM    739 1GM1 DBG U 124     123.992  79.312  57.398  1.00  0.00            
ATOM    740 2GM1 DBG U 124     125.892  81.912  57.698  1.00  0.00            
ATOM    741 3GM1 DBG U 124     128.642  80.562  50.848  1.00  0.00            
ATOM    742 4GM1 DBG U 124     129.692  79.162  47.798  1.00  0.00            
ATOM    743 5GM1 DBG U 124     127.192  77.212  49.598  1.00  0.00            
ATOM    744 6GM1 DBG U 124     130.142  75.712  48.498  1.00  0.00            
ATOM    745 7GM1 DBG U 124     126.192  76.112  51.998  1.00  0.00            
ATOM    746  AM1 DBG U 124     120.692  79.062  42.548  1.00  0.00            
ATOM    747  AM2 DBG U 124     120.942  80.062  39.998  1.00  0.00            
ATOM    748  T1A DBG U 124     120.242  76.312  43.098  1.00  0.00            
ATOM    749  C2A DBG U 124     123.042  73.462  40.648  1.00  0.00           C
ATOM    750  C3A DBG U 124     124.592  74.162  36.848  1.00  0.00           C
ATOM    751  C4A DBG U 124     124.242  75.662  32.648  1.00  0.00           C
ATOM    752  C1B DBG U 124     120.942  78.362  36.748  1.00  0.00           C
ATOM    753  C2B DBG U 124     120.742  79.612  32.998  1.00  0.00           C
ATOM    754  C3B DBG U 124     121.542  83.812  32.248  1.00  0.00           C
ATOM    755  C4B DBG U 124     120.892  87.212  29.348  1.00  0.00           C
ATOM    756  C5B DBG U 124     118.642  90.112  26.898  1.00  0.00           C
ATOM    757  GM1 DBG V 125     145.092 101.462  46.148  1.00  0.00            
ATOM    758  GM2 DBG V 125     147.442  99.512  48.448  1.00  0.00            
ATOM    759  GM3 DBG V 125     144.542  98.912  47.798  1.00  0.00            
ATOM    760  GM4 DBG V 125     144.292  98.162  51.448  1.00  0.00            
ATOM    761  GM5 DBG V 125     141.992  95.862  49.298  1.00  0.00            
ATOM    762  GM6 DBG V 125     141.942  96.512  52.198  1.00  0.00            
ATOM    763  GM7 DBG V 125     139.842  98.412  54.098  1.00  0.00            
ATOM    764  GM8 DBG V 125     138.692  93.962  50.698  1.00  0.00            
ATOM    765  GM9 DBG V 125     137.442  95.612  53.998  1.00  0.00            
ATOM    766 0GM1 DBG V 125     136.642  97.662  56.048  1.00  0.00            
ATOM    767 1GM1 DBG V 125     133.992  94.762  55.598  1.00  0.00            
ATOM    768 2GM1 DBG V 125     134.042  97.562  56.548  1.00  0.00            
ATOM    769 3GM1 DBG V 125     142.792  96.062  55.848  1.00  0.00            
ATOM    770 4GM1 DBG V 125     145.942  94.612  55.498  1.00  0.00            
ATOM    771 5GM1 DBG V 125     143.192  92.812  53.848  1.00  0.00            
ATOM    772 6GM1 DBG V 125     146.092  91.162  54.998  1.00  0.00            
ATOM    773 7GM1 DBG V 125     140.842  91.912  54.448  1.00  0.00            
ATOM    774  AM1 DBG V 125     140.092  98.762  45.698  1.00  0.00            
ATOM    775  AM2 DBG V 125     140.942  96.862  44.148  1.00  0.00            
ATOM    776  T1A DBG V 125     137.492 100.362  45.148  1.00  0.00            
ATOM    777  C2A DBG V 125     136.242  99.312  41.448  1.00  0.00           C
ATOM    778  C3A DBG V 125     135.992  97.012  38.298  1.00  0.00           C
ATOM    779  C4A DBG V 125     136.442  93.512  36.248  1.00  0.00           C
ATOM    780  C1B DBG V 125     140.242  95.662  40.998  1.00  0.00           C
ATOM    781  C2B DBG V 125     141.092  93.662  36.698  1.00  0.00           C
ATOM    782  C3B DBG V 125     140.442  93.162  32.848  1.00  0.00           C
ATOM    783  C4B DBG V 125     142.042  91.162  28.348  1.00  0.00           C
ATOM    784  C5B DBG V 125     143.142  89.312  25.348  1.00  0.00           C
ATOM    785  GM1 DBG W 126     125.892 101.312  44.748  1.00  0.00            
ATOM    786  GM2 DBG W 126     127.542  98.262  45.148  1.00  0.00            
ATOM    787  GM3 DBG W 126     125.792  99.862  47.448  1.00  0.00            
ATOM    788  GM4 DBG W 126     128.192  98.462  49.448  1.00  0.00            
ATOM    789  GM5 DBG W 126     124.742  99.112  51.098  1.00  0.00            
ATOM    790  GM6 DBG W 126     127.542  99.062  52.298  1.00  0.00            
ATOM    791  GM7 DBG W 126     129.992 100.762  53.398  1.00  0.00            
ATOM    792  GM8 DBG W 126     124.742 101.362  55.498  1.00  0.00            
ATOM    793  GM9 DBG W 126     128.092 101.562  56.398  1.00  0.00            
ATOM    794 0GM1 DBG W 126     130.842 100.862  57.348  1.00  0.00            
ATOM    795 1GM1 DBG W 126     127.692  99.762  59.448  1.00  0.00            
ATOM    796 2GM1 DBG W 126     130.642  99.662  59.698  1.00  0.00            
ATOM    797 3GM1 DBG W 126     129.792  96.962  54.098  1.00  0.00            
ATOM    798 4GM1 DBG W 126     129.142  94.212  52.098  1.00  0.00            
ATOM    799 5GM1 DBG W 126     126.292  95.462  53.998  1.00  0.00            
ATOM    800 6GM1 DBG W 126     126.892  92.162  53.898  1.00  0.00            
ATOM    801 7GM1 DBG W 126     125.142  96.512  56.098  1.00  0.00            
ATOM    802  AM1 DBG W 126     121.492  98.162  46.648  1.00  0.00            
ATOM    803  AM2 DBG W 126     122.542  97.212  44.598  1.00  0.00            
ATOM    804  T1A DBG W 126     118.492  98.012  46.548  1.00  0.00            
ATOM    805  C2A DBG W 126     116.592  96.862  43.248  1.00  0.00           C
ATOM    806  C3A DBG W 126     117.142  96.462  38.698  1.00  0.00           C
ATOM    807  C4A DBG W 126     118.392  94.712  35.048  1.00  0.00           C
ATOM    808  C1B DBG W 126     124.692  95.162  42.248  1.00  0.00           C
ATOM    809  C2B DBG W 126     127.692  96.212  38.648  1.00  0.00           C
ATOM    810  C3B DBG W 126     129.142  97.462  34.398  1.00  0.00           C
ATOM    811  C4B DBG W 126     129.492  98.212  30.548  1.00  0.00           C
ATOM    812  C5B DBG W 126     128.442 101.912  28.948  1.00  0.00           C
ATOM    813  GM1 DBG X 127     109.442 136.362  47.348  1.00  0.00            
ATOM    814  GM2 DBG X 127     107.342 133.862  45.898  1.00  0.00            
ATOM    815  GM3 DBG X 127     106.992 134.912  48.698  1.00  0.00            
ATOM    816  GM4 DBG X 127     105.842 131.562  49.548  1.00  0.00            
ATOM    817  GM5 DBG X 127     105.192 134.512  52.048  1.00  0.00            
ATOM    818  GM6 DBG X 127     105.442 131.462  52.548  1.00  0.00            
ATOM    819  GM7 DBG X 127     107.792 129.262  53.198  1.00  0.00            
ATOM    820  GM8 DBG X 127     105.742 133.662  56.198  1.00  0.00            
ATOM    821  GM9 DBG X 127     107.442 130.312  56.448  1.00  0.00            
ATOM    822 0GM1 DBG X 127     108.542 127.612  55.898  1.00  0.00            
ATOM    823 1GM1 DBG X 127     106.792 128.262  59.348  1.00  0.00            
ATOM    824 2GM1 DBG X 127     108.992 126.512  58.298  1.00  0.00            
ATOM    825 3GM1 DBG X 127     104.342 127.962  53.098  1.00  0.00            
ATOM    826 4GM1 DBG X 127     101.392 128.762  51.498  1.00  0.00            
ATOM    827 5GM1 DBG X 127     101.992 130.512  54.598  1.00  0.00            
ATOM    828 6GM1 DBG X 127      99.492 130.912  53.048  1.00  0.00            
ATOM    829 7GM1 DBG X 127     102.742 130.312  57.148  1.00  0.00            
ATOM    830  AM1 DBG X 127     104.392 139.012  47.298  1.00  0.00            
ATOM    831  AM2 DBG X 127     105.842 138.762  44.898  1.00  0.00            
ATOM    832  T1A DBG X 127     101.892 140.112  47.148  1.00  0.00            
ATOM    833  C2A DBG X 127     100.392 143.862  43.948  1.00  0.00           C
ATOM    834  C3A DBG X 127     100.942 146.462  40.648  1.00  0.00           C
ATOM    835  C4A DBG X 127     104.042 149.012  36.848  1.00  0.00           C
ATOM    836  C1B DBG X 127     106.392 137.762  41.548  1.00  0.00           C
ATOM    837  C2B DBG X 127     109.242 140.612  39.298  1.00  0.00           C
ATOM    838  C3B DBG X 127     111.792 143.062  36.548  1.00  0.00           C
ATOM    839  C4B DBG X 127     114.442 145.862  35.548  1.00  0.00           C
ATOM    840  C5B DBG X 127     118.142 146.062  31.698  1.00  0.00           C
ATOM    841  GM1 DBG Y 128     136.942  51.562  45.798  1.00  0.00            
ATOM    842  GM2 DBG Y 128     134.542  48.762  46.598  1.00  0.00            
ATOM    843  GM3 DBG Y 128     137.842  49.112  47.548  1.00  0.00            
ATOM    844  GM4 DBG Y 128     137.442  45.562  48.298  1.00  0.00            
ATOM    845  GM5 DBG Y 128     136.142  47.862  51.148  1.00  0.00            
ATOM    846  GM6 DBG Y 128     137.392  44.962  51.248  1.00  0.00            
ATOM    847  GM7 DBG Y 128     140.192  43.512  52.198  1.00  0.00            
ATOM    848  GM8 DBG Y 128     137.092  47.112  55.298  1.00  0.00            
ATOM    849  GM9 DBG Y 128     139.942  44.862  55.448  1.00  0.00            
ATOM    850 0GM1 DBG Y 128     142.392  43.112  55.148  1.00  0.00            
ATOM    851 1GM1 DBG Y 128     139.742  41.162  57.348  1.00  0.00            
ATOM    852 2GM1 DBG Y 128     142.892  41.612  57.348  1.00  0.00            
ATOM    853 3GM1 DBG Y 128     137.192  41.462  51.298  1.00  0.00            
ATOM    854 4GM1 DBG Y 128     134.192  41.262  49.648  1.00  0.00            
ATOM    855 5GM1 DBG Y 128     134.092  42.962  52.848  1.00  0.00            
ATOM    856 6GM1 DBG Y 128     131.892  40.962  51.748  1.00  0.00            
ATOM    857 7GM1 DBG Y 128     134.942  42.612  55.248  1.00  0.00            
ATOM    858  AM1 DBG Y 128     137.842  46.812  43.198  1.00  0.00            
ATOM    859  AM2 DBG Y 128     139.392  48.762  41.948  1.00  0.00            
ATOM    860  T1A DBG Y 128     136.842  44.562  41.898  1.00  0.00            
ATOM    861  C2A DBG Y 128     136.492  43.512  37.098  1.00  0.00           C
ATOM    862  C3A DBG Y 128     138.542  45.862  34.448  1.00  0.00           C
ATOM    863  C4A DBG Y 128     139.742  47.562  31.148  1.00  0.00           C
ATOM    864  C1B DBG Y 128     140.392  47.512  38.548  1.00  0.00           C
ATOM    865  C2B DBG Y 128     142.492  49.612  35.398  1.00  0.00           C
ATOM    866  C3B DBG Y 128     142.342  52.312  31.498  1.00  0.00           C
ATOM    867  C4B DBG Y 128     142.942  54.212  27.448  1.00  0.00           C
ATOM    868  C5B DBG Y 128     143.042  53.612  23.648  1.00  0.00           C
ATOM    869  GM1 DBG Z 129     168.742  27.262  40.848  1.00  0.00            
ATOM    870  GM2 DBG Z 129     167.192  27.112  44.048  1.00  0.00            
ATOM    871  GM3 DBG Z 129     166.592  29.112  42.098  1.00  0.00            
ATOM    872  GM4 DBG Z 129     166.142  31.212  45.298  1.00  0.00            
ATOM    873  GM5 DBG Z 129     164.542  33.062  42.298  1.00  0.00            
ATOM    874  GM6 DBG Z 129     166.192  34.112  44.648  1.00  0.00            
ATOM    875  GM7 DBG Z 129     169.442  34.812  44.948  1.00  0.00            
ATOM    876  GM8 DBG Z 129     165.442  37.762  42.148  1.00  0.00            
ATOM    877  GM9 DBG Z 129     168.692  38.012  43.698  1.00  0.00            
ATOM    878 0GM1 DBG Z 129     171.242  37.762  45.298  1.00  0.00            
ATOM    879 1GM1 DBG Z 129     168.842  40.712  46.298  1.00  0.00            
ATOM    880 2GM1 DBG Z 129     171.692  40.112  46.498  1.00  0.00            
ATOM    881 3GM1 DBG Z 129     167.392  35.162  48.098  1.00  0.00            
ATOM    882 4GM1 DBG Z 129     164.792  33.562  49.798  1.00  0.00            
ATOM    883 5GM1 DBG Z 129     163.792  36.212  47.548  1.00  0.00            
ATOM    884 6GM1 DBG Z 129     162.442  35.662  50.748  1.00  0.00            
ATOM    885 7GM1 DBG Z 129     163.792  38.862  46.798  1.00  0.00            
ATOM    886  AM1 DBG Z 129     168.792  32.712  40.048  1.00  0.00            
ATOM    887  AM2 DBG Z 129     167.742  31.662  37.998  1.00  0.00            
ATOM    888  T1A DBG Z 129     169.292  35.612  39.148  1.00  0.00            
ATOM    889  C2A DBG Z 129     170.142  34.062  34.248  1.00  0.00           C
ATOM    890  C3A DBG Z 129     168.792  33.912  30.548  1.00  0.00           C
ATOM    891  C4A DBG Z 129     170.792  34.562  27.498  1.00  0.00           C
ATOM    892  C1B DBG Z 129     166.192  30.112  35.248  1.00  0.00           C
ATOM    893  C2B DBG Z 129     164.792  31.862  31.298  1.00  0.00           C
ATOM    894  C3B DBG Z 129     164.892  34.562  27.798  1.00  0.00           C
ATOM    895  C4B DBG Z 129     161.892  36.862  26.548  1.00  0.00           C
ATOM    896  C5B DBG Z 129     158.292  39.412  26.948  1.00  0.00           C
ATOM    897  GM1 DBG   130      98.992  70.462  46.548  1.00  0.00            
ATOM    898  GM2 DBG   130      99.292  69.462  50.098  1.00  0.00            
ATOM    899  GM3 DBG   130      97.392  71.662  48.848  1.00  0.00            
ATOM    900  GM4 DBG   130      97.942  73.112  52.248  1.00  0.00            
ATOM    901  GM5 DBG   130      94.392  73.962  50.948  1.00  0.00            
ATOM    902  GM6 DBG   130      96.442  75.662  52.398  1.00  0.00            
ATOM    903  GM7 DBG   130      98.792  78.062  52.248  1.00  0.00            
ATOM    904  GM8 DBG   130      93.492  79.162  50.448  1.00  0.00            
ATOM    905  GM9 DBG   130      96.092  80.462  52.248  1.00  0.00            
ATOM    906 0GM1 DBG   130      98.392  81.262  53.948  1.00  0.00            
ATOM    907 1GM1 DBG   130      95.142  83.312  54.698  1.00  0.00            
ATOM    908 2GM1 DBG   130      98.142  83.012  55.948  1.00  0.00            
ATOM    909 3GM1 DBG   130      97.842  76.512  55.798  1.00  0.00            
ATOM    910 4GM1 DBG   130      97.092  73.562  57.448  1.00  0.00            
ATOM    911 5GM1 DBG   130      94.242  75.562  56.498  1.00  0.00            
ATOM    912 6GM1 DBG   130      94.742  74.812  59.298  1.00  0.00            
ATOM    913 7GM1 DBG   130      93.142  78.412  55.798  1.00  0.00            
ATOM    914  AM1 DBG   130      99.392  75.862  47.698  1.00  0.00            
ATOM    915  AM2 DBG   130      96.742  76.362  47.448  1.00  0.00            
ATOM    916  T1A DBG   130     101.092  77.912  46.748  1.00  0.00            
ATOM    917  C2A DBG   130      97.442  81.112  46.698  1.00  0.00           C
ATOM    918  C3A DBG   130      95.042  83.362  43.498  1.00  0.00           C
ATOM    919  C4A DBG   130      90.492  85.112  42.348  1.00  0.00           C
ATOM    920  C1B DBG   130      94.742  74.112  45.198  1.00  0.00           C
ATOM    921  C2B DBG   130      92.592  75.462  41.098  1.00  0.00           C
ATOM    922  C3B DBG   130      89.492  76.812  37.998  1.00  0.00           C
ATOM    923  C4B DBG   130      86.792  78.662  36.148  1.00  0.00           C
ATOM    924  C5B DBG   130      81.642  78.612  35.948  1.00  0.00           C
ATOM    925  GM1 DBG   131     119.442 115.612  44.898  1.00  0.00            
ATOM    926  GM2 DBG   131     118.992 115.512  48.298  1.00  0.00            
ATOM    927  GM3 DBG   131     117.742 113.712  46.598  1.00  0.00            
ATOM    928  GM4 DBG   131     116.442 112.362  49.698  1.00  0.00            
ATOM    929  GM5 DBG   131     117.842 109.662  47.298  1.00  0.00            
ATOM    930  GM6 DBG   131     115.692 109.462  49.448  1.00  0.00            
ATOM    931  GM7 DBG   131     112.092 108.912  49.398  1.00  0.00            
ATOM    932  GM8 DBG   131     115.642 105.212  46.898  1.00  0.00            
ATOM    933  GM9 DBG   131     112.642 105.312  48.798  1.00  0.00            
ATOM    934 0GM1 DBG   131     110.292 105.362  50.698  1.00  0.00            
ATOM    935 1GM1 DBG   131     112.392 102.062  50.798  1.00  0.00            
ATOM    936 2GM1 DBG   131     109.442 102.912  51.348  1.00  0.00            
ATOM    937 3GM1 DBG   131     113.792 109.062  52.848  1.00  0.00            
ATOM    938 4GM1 DBG   131     116.492 110.062  54.798  1.00  0.00            
ATOM    939 5GM1 DBG   131     117.042 107.012  52.848  1.00  0.00            
ATOM    940 6GM1 DBG   131     118.292 107.312  55.898  1.00  0.00            
ATOM    941 7GM1 DBG   131     115.992 104.512  52.398  1.00  0.00            
ATOM    942  AM1 DBG   131     114.842 113.762  42.298  1.00  0.00            
ATOM    943  AM2 DBG   131     117.042 112.512  41.498  1.00  0.00            
ATOM    944  T1A DBG   131     113.592 114.862  39.748  1.00  0.00            
ATOM    945  C2A DBG   131     115.192 114.962  36.398  1.00  0.00           C
ATOM    946  C3A DBG   131     115.292 112.112  33.398  1.00  0.00           C
ATOM    947  C4A DBG   131     117.192 109.962  30.098  1.00  0.00           C
ATOM    948  C1B DBG   131     118.192 111.112  38.248  1.00  0.00           C
ATOM    949  C2B DBG   131     119.292 108.412  34.898  1.00  0.00           C
ATOM    950  C3B DBG   131     122.642 108.312  32.548  1.00  0.00           C
ATOM    951  C4B DBG   131     126.642 110.162  31.248  1.00  0.00           C
ATOM    952  C5B DBG   131     128.542 110.012  27.198  1.00  0.00           C
ATOM    953  GM1 DBG   132     151.542  55.512  41.598  1.00  0.00            
ATOM    954  GM2 DBG   132     150.792  52.812  43.948  1.00  0.00            
ATOM    955  GM3 DBG   132     148.992  54.862  43.048  1.00  0.00            
ATOM    956  GM4 DBG   132     148.942  56.212  46.398  1.00  0.00            
ATOM    957  GM5 DBG   132     145.642  55.712  44.398  1.00  0.00            
ATOM    958  GM6 DBG   132     146.792  58.312  45.898  1.00  0.00            
ATOM    959  GM7 DBG   132     148.692  60.912  44.048  1.00  0.00            
ATOM    960  GM8 DBG   132     143.042  60.412  43.548  1.00  0.00            
ATOM    961  GM9 DBG   132     145.942  62.962  44.098  1.00  0.00            
ATOM    962 0GM1 DBG   132     148.342  64.362  45.198  1.00  0.00            
ATOM    963 1GM1 DBG   132     145.242  66.712  45.798  1.00  0.00            
ATOM    964 2GM1 DBG   132     148.642  66.962  45.798  1.00  0.00            
ATOM    965 3GM1 DBG   132     148.042  60.862  48.448  1.00  0.00            
ATOM    966 4GM1 DBG   132     147.142  58.962  51.198  1.00  0.00            
ATOM    967 5GM1 DBG   132     144.342  60.262  49.198  1.00  0.00            
ATOM    968 6GM1 DBG   132     144.792  60.562  52.948  1.00  0.00            
ATOM    969 7GM1 DBG   132     143.292  62.612  48.098  1.00  0.00            
ATOM    970  AM1 DBG   132     146.342  57.662  40.248  1.00  0.00            
ATOM    971  AM2 DBG   132     146.342  55.312  38.698  1.00  0.00            
ATOM    972  T1A DBG   132     145.192  60.062  38.998  1.00  0.00            
ATOM    973  C2A DBG   132     146.892  59.762  35.498  1.00  0.00           C
ATOM    974  C3A DBG   132     146.092  59.112  30.848  1.00  0.00           C
ATOM    975  C4A DBG   132     145.042  59.162  26.848  1.00  0.00           C
ATOM    976  C1B DBG   132     143.542  55.512  36.348  1.00  0.00           C
ATOM    977  C2B DBG   132     140.642  56.612  32.098  1.00  0.00           C
ATOM    978  C3B DBG   132     139.792  58.262  28.248  1.00  0.00           C
ATOM    979  C4B DBG   132     140.692  58.012  24.148  1.00  0.00           C
ATOM    980  C5B DBG   132     139.642  57.312  19.798  1.00  0.00           C
ATOM    981  GM1 DBG   133     151.692  83.212  49.448  1.00  0.00            
ATOM    982  GM2 DBG   133     152.992  80.112  49.398  1.00  0.00            
ATOM    983  GM3 DBG   133     150.092  80.512  49.498  1.00  0.00            
ATOM    984  GM4 DBG   133     149.942  77.162  50.698  1.00  0.00            
ATOM    985  GM5 DBG   133     146.442  78.812  50.248  1.00  0.00            
ATOM    986  GM6 DBG   133     147.342  76.612  52.048  1.00  0.00            
ATOM    987  GM7 DBG   133     148.342  76.912  55.298  1.00  0.00            
ATOM    988  GM8 DBG   133     142.892  77.512  53.698  1.00  0.00            
ATOM    989  GM9 DBG   133     145.092  76.012  56.248  1.00  0.00            
ATOM    990 0GM1 DBG   133     147.092  74.912  58.198  1.00  0.00            
ATOM    991 1GM1 DBG   133     144.492  72.212  57.048  1.00  0.00            
ATOM    992 2GM1 DBG   133     146.642  72.462  59.148  1.00  0.00            
ATOM    993 3GM1 DBG   133     148.292  73.462  53.648  1.00  0.00            
ATOM    994 4GM1 DBG   133     149.192  72.262  50.498  1.00  0.00            
ATOM    995 5GM1 DBG   133     145.642  72.912  50.948  1.00  0.00            
ATOM    996 6GM1 DBG   133     146.742  70.262  49.848  1.00  0.00            
ATOM    997 7GM1 DBG   133     143.242  72.912  52.448  1.00  0.00            
ATOM    998  AM1 DBG   133     148.942  81.812  44.698  1.00  0.00            
ATOM    999  AM2 DBG   133     151.142  80.462  44.448  1.00  0.00            
ATOM   1000  T1A DBG   133     146.892  82.712  43.198  1.00  0.00            
ATOM   1001  C2A DBG   133     148.592  83.762  39.398  1.00  0.00           C
ATOM   1002  C3A DBG   133     151.892  82.012  36.398  1.00  0.00           C
ATOM   1003  C4A DBG   133     155.542  83.462  37.848  1.00  0.00           C
ATOM   1004  C1B DBG   133     152.292  78.512  41.548  1.00  0.00           C
ATOM   1005  C2B DBG   133     151.342  76.612  37.248  1.00  0.00           C
ATOM   1006  C3B DBG   133     151.242  71.562  35.148  1.00  0.00           C
ATOM   1007  C4B DBG   133     147.192  69.512  36.848  1.00  0.00           C
ATOM   1008  C5B DBG   133     144.892  68.512  34.398  1.00  0.00           C
ATOM   1009  GM1 DBG   134     149.692  88.162  43.348  1.00  0.00            
ATOM   1010  GM2 DBG   134     151.392  86.212  45.748  1.00  0.00            
ATOM   1011  GM3 DBG   134     147.942  87.012  45.798  1.00  0.00            
ATOM   1012  GM4 DBG   134     148.592  86.512  49.398  1.00  0.00            
ATOM   1013  GM5 DBG   134     146.442  83.512  48.248  1.00  0.00            
ATOM   1014  GM6 DBG   134     146.592  84.762  50.798  1.00  0.00            
ATOM   1015  GM7 DBG   134     144.542  87.062  51.998  1.00  0.00            
ATOM   1016  GM8 DBG   134     142.642  81.812  50.748  1.00  0.00            
ATOM   1017  GM9 DBG   134     142.292  84.612  53.098  1.00  0.00            
ATOM   1018 0GM1 DBG   134     142.042  87.112  54.698  1.00  0.00            
ATOM   1019 1GM1 DBG   134     139.292  84.462  55.698  1.00  0.00            
ATOM   1020 2GM1 DBG   134     139.792  87.362  56.148  1.00  0.00            
ATOM   1021 3GM1 DBG   134     147.542  85.812  54.248  1.00  0.00            
ATOM   1022 4GM1 DBG   134     150.792  84.612  53.898  1.00  0.00            
ATOM   1023 5GM1 DBG   134     148.192  82.062  53.798  1.00  0.00            
ATOM   1024 6GM1 DBG   134     151.692  81.162  54.748  1.00  0.00            
ATOM   1025 7GM1 DBG   134     145.992  81.062  54.998  1.00  0.00            
ATOM   1026  AM1 DBG   134     144.042  89.062  42.698  1.00  0.00            
ATOM   1027  AM2 DBG   134     145.392  87.012  41.548  1.00  0.00            
ATOM   1028  T1A DBG   134     142.242  90.462  40.948  1.00  0.00            
ATOM   1029  C2A DBG   134     144.342  90.062  36.748  1.00  0.00           C
ATOM   1030  C3A DBG   134     144.692  87.912  32.448  1.00  0.00           C
ATOM   1031  C4A DBG   134     145.042  84.512  29.098  1.00  0.00           C
ATOM   1032  C1B DBG   134     144.592  85.712  38.298  1.00  0.00           C
ATOM   1033  C2B DBG   134     143.992  82.912  36.248  1.00  0.00           C
ATOM   1034  C3B DBG   134     140.542  82.762  32.948  1.00  0.00           C
ATOM   1035  C4B DBG   134     138.892  81.562  28.748  1.00  0.00           C
ATOM   1036  C5B DBG   134     136.492  79.962  25.498  1.00  0.00           C
ATOM   1037  GM1 DBG   135     146.992  94.712  50.898  1.00  0.00            
ATOM   1038  GM2 DBG   135     148.142  91.562  49.698  1.00  0.00            
ATOM   1039  GM3 DBG   135     145.292  92.612  49.298  1.00  0.00            
ATOM   1040  GM4 DBG   135     144.592  89.412  47.748  1.00  0.00            
ATOM   1041  GM5 DBG   135     142.442  92.412  46.498  1.00  0.00            
ATOM   1042  GM6 DBG   135     141.592  89.562  47.298  1.00  0.00            
ATOM   1043  GM7 DBG   135     140.342  88.812  50.298  1.00  0.00            
ATOM   1044  GM8 DBG   135     138.092  92.212  46.348  1.00  0.00            
ATOM   1045  GM9 DBG   135     137.042  90.162  48.948  1.00  0.00            
ATOM   1046 0GM1 DBG   135     136.542  88.462  51.348  1.00  0.00            
ATOM   1047 1GM1 DBG   135     134.342  87.312  48.298  1.00  0.00            
ATOM   1048 2GM1 DBG   135     134.142  87.262  51.548  1.00  0.00            
ATOM   1049 3GM1 DBG   135     141.092  86.062  47.948  1.00  0.00            
ATOM   1050 4GM1 DBG   135     143.192  85.112  45.348  1.00  0.00            
ATOM   1051 5GM1 DBG   135     140.042  86.612  44.348  1.00  0.00            
ATOM   1052 6GM1 DBG   135     141.542  84.212  42.748  1.00  0.00            
ATOM   1053 7GM1 DBG   135     137.292  87.362  44.498  1.00  0.00            
ATOM   1054  AM1 DBG   135     146.392  95.162  45.248  1.00  0.00            
ATOM   1055  AM2 DBG   135     146.892  92.762  44.048  1.00  0.00            
ATOM   1056  T1A DBG   135     145.542  97.162  43.248  1.00  0.00            
ATOM   1057  C2A DBG   135     144.992  95.312  39.348  1.00  0.00           C
ATOM   1058  C3A DBG   135     144.792  95.912  34.798  1.00  0.00           C
ATOM   1059  C4A DBG   135     145.542  92.862  31.248  1.00  0.00           C
ATOM   1060  C1B DBG   135     148.242  91.912  40.548  1.00  0.00           C
ATOM   1061  C2B DBG   135     148.442  92.712  36.398  1.00  0.00           C
ATOM   1062  C3B DBG   135     151.742  90.862  33.348  1.00  0.00           C
ATOM   1063  C4B DBG   135     153.042  85.862  33.998  1.00  0.00           C
ATOM   1064  C5B DBG   135     156.992  84.112  33.498  1.00  0.00           C
ATOM   1065  GM1 DBG   136     117.692 130.762  45.298  1.00  0.00            
ATOM   1066  GM2 DBG   136     114.492 129.512  46.248  1.00  0.00            
ATOM   1067  GM3 DBG   136     116.992 128.212  47.198  1.00  0.00            
ATOM   1068  GM4 DBG   136     114.742 125.512  48.048  1.00  0.00            
ATOM   1069  GM5 DBG   136     116.492 127.112  51.148  1.00  0.00            
ATOM   1070  GM6 DBG   136     114.892 124.562  50.948  1.00  0.00            
ATOM   1071  GM7 DBG   136     116.142 121.462  51.598  1.00  0.00            
ATOM   1072  GM8 DBG   136     116.792 126.212  54.648  1.00  0.00            
ATOM   1073  GM9 DBG   136     117.492 122.662  54.598  1.00  0.00            
ATOM   1074 0GM1 DBG   136     117.892 119.712  54.548  1.00  0.00            
ATOM   1075 1GM1 DBG   136     115.892 121.412  57.448  1.00  0.00            
ATOM   1076 2GM1 DBG   136     117.192 118.562  56.848  1.00  0.00            
ATOM   1077 3GM1 DBG   136     112.492 121.862  50.798  1.00  0.00            
ATOM   1078 4GM1 DBG   136     109.742 123.812  49.998  1.00  0.00            
ATOM   1079 5GM1 DBG   136     111.242 124.512  53.248  1.00  0.00            
ATOM   1080 6GM1 DBG   136     108.092 124.212  52.248  1.00  0.00            
ATOM   1081 7GM1 DBG   136     112.342 123.912  55.348  1.00  0.00            
ATOM   1082  AM1 DBG   136     115.742 125.662  43.148  1.00  0.00            
ATOM   1083  AM2 DBG   136     117.892 126.562  41.548  1.00  0.00            
ATOM   1084  T1A DBG   136     113.742 124.762  41.248  1.00  0.00            
ATOM   1085  C2A DBG   136     113.992 124.762  37.448  1.00  0.00           C
ATOM   1086  C3A DBG   136     114.792 127.112  34.548  1.00  0.00           C
ATOM   1087  C4A DBG   136     116.642 126.412  30.648  1.00  0.00           C
ATOM   1088  C1B DBG   136     118.242 127.312  37.998  1.00  0.00           C
ATOM   1089  C2B DBG   136     120.242 128.262  33.148  1.00  0.00           C
ATOM   1090  C3B DBG   136     120.742 132.212  32.598  1.00  0.00           C
ATOM   1091  C4B DBG   136     123.092 134.362  29.498  1.00  0.00           C
ATOM   1092  C5B DBG   136     126.492 135.212  27.198  1.00  0.00           C
ATOM   1093  GM1 DBG   137      96.592  57.462  48.348  1.00  0.00            
ATOM   1094  GM2 DBG   137      99.742  57.512  49.498  1.00  0.00            
ATOM   1095  GM3 DBG   137      97.292  58.662  51.148  1.00  0.00            
ATOM   1096  GM4 DBG   137      99.642  60.562  52.948  1.00  0.00            
ATOM   1097  GM5 DBG   137      96.292  60.062  54.848  1.00  0.00            
ATOM   1098  GM6 DBG   137      98.292  62.362  54.948  1.00  0.00            
ATOM   1099  GM7 DBG   137      98.442  65.462  53.198  1.00  0.00            
ATOM   1100  GM8 DBG   137      94.642  64.762  57.398  1.00  0.00            
ATOM   1101  GM9 DBG   137      96.992  67.212  55.948  1.00  0.00            
ATOM   1102 0GM1 DBG   137      99.092  68.262  54.048  1.00  0.00            
ATOM   1103 1GM1 DBG   137     100.092  69.012  57.748  1.00  0.00            
ATOM   1104 2GM1 DBG   137     100.292  70.362  55.148  1.00  0.00            
ATOM   1105 3GM1 DBG   137     101.392  64.312  55.898  1.00  0.00            
ATOM   1106 4GM1 DBG   137     102.742  61.462  57.348  1.00  0.00            
ATOM   1107 5GM1 DBG   137      99.642  62.662  58.848  1.00  0.00            
ATOM   1108 6GM1 DBG   137     102.742  60.612  60.298  1.00  0.00            
ATOM   1109 7GM1 DBG   137      98.692  65.012  60.148  1.00  0.00            
ATOM   1110  AM1 DBG   137      96.892  63.012  48.898  1.00  0.00            
ATOM   1111  AM2 DBG   137      94.742  62.062  47.998  1.00  0.00            
ATOM   1112  T1A DBG   137      98.692  64.962  48.048  1.00  0.00            
ATOM   1113  C2A DBG   137      97.942  66.112  43.348  1.00  0.00           C
ATOM   1114  C3A DBG   137      96.392  63.212  40.648  1.00  0.00           C
ATOM   1115  C4A DBG   137      94.642  60.662  38.448  1.00  0.00           C
ATOM   1116  C1B DBG   137      93.892  62.762  44.598  1.00  0.00           C
ATOM   1117  C2B DBG   137      90.992  62.212  42.498  1.00  0.00           C
ATOM   1118  C3B DBG   137      89.942  60.412  38.348  1.00  0.00           C
ATOM   1119  C4B DBG   137      87.042  59.212  36.448  1.00  0.00           C
ATOM   1120  C5B DBG   137      85.692  57.612  32.498  1.00  0.00           C
ATOM   1121  GM1 DBG   138     127.992  35.062  44.798  1.00  0.00            
ATOM   1122  GM2 DBG   138     126.842  36.212  47.998  1.00  0.00            
ATOM   1123  GM3 DBG   138     130.042  35.162  46.848  1.00  0.00            
ATOM   1124  GM4 DBG   138     130.792  34.512  50.198  1.00  0.00            
ATOM   1125  GM5 DBG   138     133.542  36.612  48.448  1.00  0.00            
ATOM   1126  GM6 DBG   138     133.692  35.012  50.848  1.00  0.00            
ATOM   1127  GM7 DBG   138     134.442  31.512  51.198  1.00  0.00            
ATOM   1128  GM8 DBG   138     138.042  35.912  50.748  1.00  0.00            
ATOM   1129  GM9 DBG   138     137.592  32.812  52.848  1.00  0.00            
ATOM   1130 0GM1 DBG   138     136.492  30.262  54.048  1.00  0.00            
ATOM   1131 1GM1 DBG   138     137.842  32.712  56.798  1.00  0.00            
ATOM   1132 2GM1 DBG   138     136.942  30.012  56.648  1.00  0.00            
ATOM   1133 3GM1 DBG   138     133.092  33.812  54.298  1.00  0.00            
ATOM   1134 4GM1 DBG   138     130.692  36.312  54.598  1.00  0.00            
ATOM   1135 5GM1 DBG   138     134.092  37.512  54.248  1.00  0.00            
ATOM   1136 6GM1 DBG   138     131.892  38.612  56.448  1.00  0.00            
ATOM   1137 7GM1 DBG   138     136.492  37.112  54.998  1.00  0.00            
ATOM   1138  AM1 DBG   138     133.142  33.562  43.548  1.00  0.00            
ATOM   1139  AM2 DBG   138     133.142  36.162  42.648  1.00  0.00            
ATOM   1140  T1A DBG   138     133.892  31.262  42.198  1.00  0.00            
ATOM   1141  C2A DBG   138     134.692  32.212  37.298  1.00  0.00           C
ATOM   1142  C3A DBG   138     134.642  33.462  33.048  1.00  0.00           C
ATOM   1143  C4A DBG   138     135.792  36.562  30.898  1.00  0.00           C
ATOM   1144  C1B DBG   138     130.242  37.562  41.348  1.00  0.00           C
ATOM   1145  C2B DBG   138     127.942  39.112  37.598  1.00  0.00           C
ATOM   1146  C3B DBG   138     125.492  38.462  33.448  1.00  0.00           C
ATOM   1147  C4B DBG   138     123.592  37.562  28.648  1.00  0.00           C
ATOM   1148  C5B DBG   138     124.342  35.412  24.598  1.00  0.00           C
ATOM   1149  GM1 DBG   139     123.542 113.212  44.548  1.00  0.00            
ATOM   1150  GM2 DBG   139     121.992 111.712  47.598  1.00  0.00            
ATOM   1151  GM3 DBG   139     124.742 111.012  46.698  1.00  0.00            
ATOM   1152  GM4 DBG   139     124.392 108.062  48.498  1.00  0.00            
ATOM   1153  GM5 DBG   139     127.342 110.112  49.998  1.00  0.00            
ATOM   1154  GM6 DBG   139     126.792 107.162  49.998  1.00  0.00            
ATOM   1155  GM7 DBG   139     127.692 104.312  48.098  1.00  0.00            
ATOM   1156  GM8 DBG   139     130.792 107.662  51.498  1.00  0.00            
ATOM   1157  GM9 DBG   139     130.942 104.412  49.948  1.00  0.00            
ATOM   1158 0GM1 DBG   139     130.692 101.712  48.548  1.00  0.00            
ATOM   1159 1GM1 DBG   139     134.242 103.262  47.748  1.00  0.00            
ATOM   1160 2GM1 DBG   139     132.192 101.162  46.448  1.00  0.00            
ATOM   1161 3GM1 DBG   139     125.892 104.012  51.398  1.00  0.00            
ATOM   1162 4GM1 DBG   139     122.792 104.862  52.698  1.00  0.00            
ATOM   1163 5GM1 DBG   139     125.592 106.712  54.048  1.00  0.00            
ATOM   1164 6GM1 DBG   139     122.742 105.962  56.048  1.00  0.00            
ATOM   1165 7GM1 DBG   139     127.842 106.412  55.148  1.00  0.00            
ATOM   1166  AM1 DBG   139     121.192 108.162  43.748  1.00  0.00            
ATOM   1167  AM2 DBG   139     123.442 106.712  43.898  1.00  0.00            
ATOM   1168  T1A DBG   139     118.592 107.762  42.398  1.00  0.00            
ATOM   1169  C2A DBG   139     119.442 105.462  39.148  1.00  0.00           C
ATOM   1170  C3A DBG   139     123.042 103.612  36.548  1.00  0.00           C
ATOM   1171  C4A DBG   139     125.392 100.312  37.598  1.00  0.00           C
ATOM   1172  C1B DBG   139     125.292 105.262  40.898  1.00  0.00           C
ATOM   1173  C2B DBG   139     128.192 104.212  36.898  1.00  0.00           C
ATOM   1174  C3B DBG   139     126.492 104.912  33.498  1.00  0.00           C
ATOM   1175  C4B DBG   139     124.092 103.712  30.348  1.00  0.00           C
ATOM   1176  C5B DBG   139     120.092 103.012  31.448  1.00  0.00           C
ATOM   1177  GM1 DBG   140     114.892 117.462  45.848  1.00  0.00            
ATOM   1178  GM2 DBG   140     114.392 121.162  46.148  1.00  0.00            
ATOM   1179  GM3 DBG   140     116.942 119.862  46.548  1.00  0.00            
ATOM   1180  GM4 DBG   140     118.492 123.262  46.598  1.00  0.00            
ATOM   1181  GM5 DBG   140     120.792 120.162  46.248  1.00  0.00            
ATOM   1182  GM6 DBG   140     121.342 122.762  47.398  1.00  0.00            
ATOM   1183  GM7 DBG   140     120.442 123.412  50.498  1.00  0.00            
ATOM   1184  GM8 DBG   140     125.042 120.362  48.948  1.00  0.00            
ATOM   1185  GM9 DBG   140     123.742 122.512  51.498  1.00  0.00            
ATOM   1186 0GM1 DBG   140     121.842 124.112  53.198  1.00  0.00            
ATOM   1187 1GM1 DBG   140     125.542 125.112  54.048  1.00  0.00            
ATOM   1188 2GM1 DBG   140     122.892 125.262  55.398  1.00  0.00            
ATOM   1189 3GM1 DBG   140     121.842 126.312  48.198  1.00  0.00            
ATOM   1190 4GM1 DBG   140     121.192 127.212  44.898  1.00  0.00            
ATOM   1191 5GM1 DBG   140     124.342 125.412  45.398  1.00  0.00            
ATOM   1192 6GM1 DBG   140     124.242 127.512  43.848  1.00  0.00            
ATOM   1193 7GM1 DBG   140     126.392 124.712  46.798  1.00  0.00            
ATOM   1194  AM1 DBG   140     118.542 118.862  41.748  1.00  0.00            
ATOM   1195  AM2 DBG   140     117.242 121.012  41.748  1.00  0.00            
ATOM   1196  T1A DBG   140     118.342 116.912  39.598  1.00  0.00            
ATOM   1197  C2A DBG   140     117.492 119.112  34.698  1.00  0.00           C
ATOM   1198  C3A DBG   140     114.142 122.462  32.098  1.00  0.00           C
ATOM   1199  C4A DBG   140     110.242 124.362  31.498  1.00  0.00           C
ATOM   1200  C1B DBG   140     118.242 122.362  38.298  1.00  0.00           C
ATOM   1201  C2B DBG   140     118.492 123.562  34.748  1.00  0.00           C
ATOM   1202  C3B DBG   140     119.642 122.662  30.248  1.00  0.00           C
ATOM   1203  C4B DBG   140     115.892 120.112  28.448  1.00  0.00           C
ATOM   1204  C5B DBG   140     113.042 116.662  31.148  1.00  0.00           C
ATOM   1205  NC3 DPP   141     184.942 141.862  -5.752  1.00  0.00           N
ATOM   1206  PO4 DPP   141     188.442 143.012  -2.852  1.00  0.00           P
ATOM   1207  GL1 DPP   141     186.742 143.412   1.748  1.00  0.00            
ATOM   1208  GL2 DPP   141     187.792 145.162   3.748  1.00  0.00            
ATOM   1209  C1A DPP   141     183.592 142.962   5.148  1.00  0.00           C
ATOM   1210  C2A DPP   141     184.392 142.112   9.898  1.00  0.00           C
ATOM   1211  C3A DPP   141     184.392 141.612  13.798  1.00  0.00           C
ATOM   1212  C4A DPP   141     182.742 140.962  17.998  1.00  0.00           C
ATOM   1213  C1B DPP   141     188.642 143.412   6.448  1.00  0.00           C
ATOM   1214  C2B DPP   141     189.242 143.062  10.548  1.00  0.00           C
ATOM   1215  C3B DPP   141     190.542 143.262  14.498  1.00  0.00           C
ATOM   1216  C4B DPP   141     192.292 145.312  17.998  1.00  0.00           C
ATOM   1217  NC3 DPP   142      80.992 195.262  11.198  1.00  0.00           N
ATOM   1218  PO4 DPP   142      80.392 192.162   8.748  1.00  0.00           P
ATOM   1219  GL1 DPP   142      76.992 192.262  11.598  1.00  0.00            
ATOM   1220  GL2 DPP   142      74.892 194.212  12.248  1.00  0.00            
ATOM   1221  C1A DPP   142      78.192 192.362  16.148  1.00  0.00           C
ATOM   1222  C2A DPP   142      79.142 189.462  18.648  1.00  0.00           C
ATOM   1223  C3A DPP   142      79.192 187.862  23.148  1.00  0.00           C
ATOM   1224  C4A DPP   142      75.392 186.762  26.198  1.00  0.00           C
ATOM   1225  C1B DPP   142      73.192 192.562  15.748  1.00  0.00           C
ATOM   1226  C2B DPP   142      74.742 192.362  19.598  1.00  0.00           C
ATOM   1227  C3B DPP   142      74.592 190.662  23.298  1.00  0.00           C
ATOM   1228  C4B DPP   142      73.842 190.762  28.048  1.00  0.00           C
ATOM   1229  NC3 DPP   143     114.392  98.212   8.098  1.00  0.00           N
ATOM   1230  PO4 DPP   143     117.142  94.312   8.798  1.00  0.00           P
ATOM   1231  GL1 DPP   143     120.192  94.412  11.748  1.00  0.00            
ATOM   1232  GL2 DPP   143     123.042  93.562  10.748  1.00  0.00            
ATOM   1233  C1A DPP   143     123.392  96.412  15.198  1.00  0.00           C
ATOM   1234  C2A DPP   143     126.292  96.562  18.948  1.00  0.00           C
ATOM   1235  C3A DPP   143     128.592  97.512  22.148  1.00  0.00           C
ATOM   1236  C4A DPP   143     127.642  96.062  25.998  1.00  0.00           C
ATOM   1237  C1B DPP   143     125.442  91.612  14.848  1.00  0.00           C
ATOM   1238  C2B DPP   143     127.042  90.362  17.648  1.00  0.00           C
ATOM   1239  C3B DPP   143     128.792  88.612  21.398  1.00  0.00           C
ATOM   1240  C4B DPP   143     129.492  86.162  24.848  1.00  0.00           C
ATOM   1241  NC3 DPP   144     150.342 107.212   2.298  1.00  0.00           N
ATOM   1242  PO4 DPP   144     150.642 110.512   1.998  1.00  0.00           P
ATOM   1243  GL1 DPP   144     152.742 109.812   6.898  1.00  0.00            
ATOM   1244  GL2 DPP   144     155.542 109.312   5.248  1.00  0.00            
ATOM   1245  C1A DPP   144     153.792 108.562  11.098  1.00  0.00           C
ATOM   1246  C2A DPP   144     156.292 108.112  13.948  1.00  0.00           C
ATOM   1247  C3A DPP   144     158.292 107.812  17.948  1.00  0.00           C
ATOM   1248  C4A DPP   144     160.492 106.812  21.898  1.00  0.00           C
ATOM   1249  C1B DPP   144     158.192 108.762   9.498  1.00  0.00           C
ATOM   1250  C2B DPP   144     162.492 108.112   8.798  1.00  0.00           C
ATOM   1251  C3B DPP   144     165.992 105.562  10.048  1.00  0.00           C
ATOM   1252  C4B DPP   144     167.992 101.912   9.598  1.00  0.00           C
ATOM   1253  NC3 DPP   145      97.842   7.912   6.248  1.00  0.00           N
ATOM   1254  PO4 DPP   145      97.392   6.212  10.098  1.00  0.00           P
ATOM   1255  GL1 DPP   145      97.592   2.962  13.998  1.00  0.00            
ATOM   1256  GL2 DPP   145     100.192   1.512  14.098  1.00  0.00            
ATOM   1257  C1A DPP   145      97.942   2.462  19.248  1.00  0.00           C
ATOM   1258  C2A DPP   145      96.242   2.412  23.148  1.00  0.00           C
ATOM   1259  C3A DPP   145      97.342  -0.788  27.348  1.00  0.00           C
ATOM   1260  C4A DPP   145      99.692  -4.388  27.598  1.00  0.00           C
ATOM   1261  C1B DPP   145     103.042   2.462  18.398  1.00  0.00           C
ATOM   1262  C2B DPP   145     101.392   3.862  22.298  1.00  0.00           C
ATOM   1263  C3B DPP   145     100.542   4.862  27.348  1.00  0.00           C
ATOM   1264  C4B DPP   145     101.742   6.662  31.448  1.00  0.00           C
ATOM   1265  NC3 DPP   146      71.642 168.662  10.798  1.00  0.00           N
ATOM   1266  PO4 DPP   146      75.042 165.712   9.048  1.00  0.00           P
ATOM   1267  GL1 DPP   146      77.292 167.362  12.698  1.00  0.00            
ATOM   1268  GL2 DPP   146      75.742 165.362  14.298  1.00  0.00            
ATOM   1269  C1A DPP   146      79.442 167.062  16.448  1.00  0.00           C
ATOM   1270  C2A DPP   146      80.092 167.262  20.898  1.00  0.00           C
ATOM   1271  C3A DPP   146      81.442 166.762  24.598  1.00  0.00           C
ATOM   1272  C4A DPP   146      79.542 168.112  28.648  1.00  0.00           C
ATOM   1273  C1B DPP   146      78.292 162.762  18.248  1.00  0.00           C
ATOM   1274  C2B DPP   146      78.342 162.512  21.648  1.00  0.00           C
ATOM   1275  C3B DPP   146      78.542 163.512  26.348  1.00  0.00           C
ATOM   1276  C4B DPP   146      75.242 164.962  29.898  1.00  0.00           C
ATOM   1277  NC3 DPP   147     205.842 144.512   1.748  1.00  0.00           N
ATOM   1278  PO4 DPP   147     204.142 148.162   2.348  1.00  0.00           P
ATOM   1279  GL1 DPP   147     204.442 150.312   5.598  1.00  0.00            
ATOM   1280  GL2 DPP   147     202.092 153.712   5.448  1.00  0.00            
ATOM   1281  C1A DPP   147     203.242 149.362   9.548  1.00  0.00           C
ATOM   1282  C2A DPP   147     204.742 150.412  13.598  1.00  0.00           C
ATOM   1283  C3A DPP   147     206.342 149.962  17.748  1.00  0.00           C
ATOM   1284  C4A DPP   147     207.242 148.712  22.148  1.00  0.00           C
ATOM   1285  C1B DPP   147     199.742 152.312   7.998  1.00  0.00           C
ATOM   1286  C2B DPP   147     198.842 151.412  12.298  1.00  0.00           C
ATOM   1287  C3B DPP   147     200.192 152.362  16.448  1.00  0.00           C
ATOM   1288  C4B DPP   147     201.492 153.512  19.998  1.00  0.00           C
ATOM   1289  NC3 DPP   148     191.292 203.062   3.148  1.00  0.00           N
ATOM   1290  PO4 DPP   148     192.442 200.012   6.798  1.00  0.00           P
ATOM   1291  GL1 DPP   148     190.892 199.512  11.948  1.00  0.00            
ATOM   1292  GL2 DPP   148     191.642 203.212  12.898  1.00  0.00            
ATOM   1293  C1A DPP   148     189.992 199.862  15.798  1.00  0.00           C
ATOM   1294  C2A DPP   148     191.042 202.762  19.498  1.00  0.00           C
ATOM   1295  C3A DPP   148     191.392 202.562  23.598  1.00  0.00           C
ATOM   1296  C4A DPP   148     192.742 203.262  27.498  1.00  0.00           C
ATOM   1297  C1B DPP   148     193.442 206.462  15.948  1.00  0.00           C
ATOM   1298  C2B DPP   148     193.292 208.412  19.498  1.00  0.00           C
ATOM   1299  C3B DPP   148     193.992 206.712  24.598  1.00  0.00           C
ATOM   1300  C4B DPP   148     194.442 209.862  27.798  1.00  0.00           C
ATOM   1301  NC3 DPP   149     154.442 157.362   0.848  1.00  0.00           N
ATOM   1302  PO4 DPP   149     151.642 154.162   1.348  1.00  0.00           P
ATOM   1303  GL1 DPP   149     150.342 156.412   4.648  1.00  0.00            
ATOM   1304  GL2 DPP   149     147.092 156.212   5.598  1.00  0.00            
ATOM   1305  C1A DPP   149     151.242 156.662   8.198  1.00  0.00           C
ATOM   1306  C2A DPP   149     153.692 155.862  12.448  1.00  0.00           C
ATOM   1307  C3A DPP   149     154.842 153.312  17.548  1.00  0.00           C
ATOM   1308  C4A DPP   149     154.942 153.112  21.948  1.00  0.00           C
ATOM   1309  C1B DPP   149     146.892 156.862  10.198  1.00  0.00           C
ATOM   1310  C2B DPP   149     148.142 156.112  14.298  1.00  0.00           C
ATOM   1311  C3B DPP   149     151.042 156.912  17.348  1.00  0.00           C
ATOM   1312  C4B DPP   149     151.342 159.012  20.498  1.00  0.00           C
ATOM   1313  NC3 DPP   150       3.992 164.262   5.198  1.00  0.00           N
ATOM   1314  PO4 DPP   150       3.542 167.712   7.998  1.00  0.00           P
ATOM   1315  GL1 DPP   150       1.642 167.112  11.548  1.00  0.00            
ATOM   1316  GL2 DPP   150       3.042 169.212  14.848  1.00  0.00            
ATOM   1317  C1A DPP   150      -0.658 165.462  15.248  1.00  0.00           C
ATOM   1318  C2A DPP   150      -1.458 166.862  19.648  1.00  0.00           C
ATOM   1319  C3A DPP   150      -1.558 165.962  24.298  1.00  0.00           C
ATOM   1320  C4A DPP   150      -2.458 167.012  26.898  1.00  0.00           C
ATOM   1321  C1B DPP   150       2.392 170.612  19.048  1.00  0.00           C
ATOM   1322  C2B DPP   150       2.492 169.062  23.148  1.00  0.00           C
ATOM   1323  C3B DPP   150       2.692 168.062  27.248  1.00  0.00           C
ATOM   1324  C4B DPP   150       2.192 170.012  31.748  1.00  0.00           C
ATOM   1325  NC3 DPP   151      94.192  -0.338  12.498  1.00  0.00           N
ATOM   1326  PO4 DPP   151      91.092   3.462  10.748  1.00  0.00           P
ATOM   1327  GL1 DPP   151      91.842   3.262  15.348  1.00  0.00            
ATOM   1328  GL2 DPP   151      92.492   0.562  17.248  1.00  0.00            
ATOM   1329  C1A DPP   151      93.192   4.862  19.498  1.00  0.00           C
ATOM   1330  C2A DPP   151      92.992   6.862  22.898  1.00  0.00           C
ATOM   1331  C3A DPP   151      94.492   7.312  27.348  1.00  0.00           C
ATOM   1332  C4A DPP   151      96.842   8.262  30.948  1.00  0.00           C
ATOM   1333  C1B DPP   151      94.092  -1.238  20.098  1.00  0.00           C
ATOM   1334  C2B DPP   151      95.042  -3.288  23.048  1.00  0.00           C
ATOM   1335  C3B DPP   151      94.292  -4.588  27.248  1.00  0.00           C
ATOM   1336  C4B DPP   151      91.892  -6.238  31.098  1.00  0.00           C
ATOM   1337  NC3 DPP   152     192.892 160.412  -2.952  1.00  0.00           N
ATOM   1338  PO4 DPP   152     189.042 157.762  -2.052  1.00  0.00           P
ATOM   1339  GL1 DPP   152     190.692 159.312   1.898  1.00  0.00            
ATOM   1340  GL2 DPP   152     190.942 155.012   3.998  1.00  0.00            
ATOM   1341  C1A DPP   152     190.742 160.212   5.598  1.00  0.00           C
ATOM   1342  C2A DPP   152     188.242 160.262   9.148  1.00  0.00           C
ATOM   1343  C3A DPP   152     186.892 159.412  12.998  1.00  0.00           C
ATOM   1344  C4A DPP   152     185.392 156.762  16.848  1.00  0.00           C
ATOM   1345  C1B DPP   152     187.642 154.412   6.748  1.00  0.00           C
ATOM   1346  C2B DPP   152     187.142 154.812  10.648  1.00  0.00           C
ATOM   1347  C3B DPP   152     187.242 152.762  14.398  1.00  0.00           C
ATOM   1348  C4B DPP   152     188.092 153.412  19.098  1.00  0.00           C
ATOM   1349  NC3 DPP   153     197.792  67.462   6.698  1.00  0.00           N
ATOM   1350  PO4 DPP   153     193.592  68.962   5.448  1.00  0.00           P
ATOM   1351  GL1 DPP   153     190.042  70.662   8.398  1.00  0.00            
ATOM   1352  GL2 DPP   153     189.942  74.662   7.948  1.00  0.00            
ATOM   1353  C1A DPP   153     188.142  70.812  11.548  1.00  0.00           C
ATOM   1354  C2A DPP   153     187.842  69.912  15.998  1.00  0.00           C
ATOM   1355  C3A DPP   153     187.992  72.112  19.748  1.00  0.00           C
ATOM   1356  C4A DPP   153     186.742  75.162  21.648  1.00  0.00           C
ATOM   1357  C1B DPP   153     186.542  75.262  11.148  1.00  0.00           C
ATOM   1358  C2B DPP   153     184.842  73.312  15.248  1.00  0.00           C
ATOM   1359  C3B DPP   153     183.092  70.262  18.248  1.00  0.00           C
ATOM   1360  C4B DPP   153     180.542  66.762  20.498  1.00  0.00           C
ATOM   1361  NC3 DPP   154      83.492  30.912   6.098  1.00  0.00           N
ATOM   1362  PO4 DPP   154      82.992  28.112  10.148  1.00  0.00           P
ATOM   1363  GL1 DPP   154      84.442  27.962  14.198  1.00  0.00            
ATOM   1364  GL2 DPP   154      87.842  27.562  14.548  1.00  0.00            
ATOM   1365  C1A DPP   154      84.342  29.112  18.098  1.00  0.00           C
ATOM   1366  C2A DPP   154      82.942  29.712  22.298  1.00  0.00           C
ATOM   1367  C3A DPP   154      82.492  33.162  24.398  1.00  0.00           C
ATOM   1368  C4A DPP   154      82.192  35.212  28.798  1.00  0.00           C
ATOM   1369  C1B DPP   154      89.092  26.162  17.798  1.00  0.00           C
ATOM   1370  C2B DPP   154      87.992  26.112  21.198  1.00  0.00           C
ATOM   1371  C3B DPP   154      88.292  24.162  25.298  1.00  0.00           C
ATOM   1372  C4B DPP   154      86.442  22.062  28.748  1.00  0.00           C
ATOM   1373  NC3 DPP   155     123.942 180.762  -0.402  1.00  0.00           N
ATOM   1374  PO4 DPP   155     124.242 183.062   2.348  1.00  0.00           P
ATOM   1375  GL1 DPP   155     124.042 182.612   7.098  1.00  0.00            
ATOM   1376  GL2 DPP   155     126.542 180.062   7.248  1.00  0.00            
ATOM   1377  C1A DPP   155     123.442 183.212  11.598  1.00  0.00           C
ATOM   1378  C2A DPP   155     122.292 185.312  14.798  1.00  0.00           C
ATOM   1379  C3A DPP   155     121.592 184.662  18.648  1.00  0.00           C
ATOM   1380  C4A DPP   155     119.892 181.962  20.748  1.00  0.00           C
ATOM   1381  C1B DPP   155     127.442 180.362  11.248  1.00  0.00           C
ATOM   1382  C2B DPP   155     125.692 180.512  15.648  1.00  0.00           C
ATOM   1383  C3B DPP   155     124.542 180.162  20.898  1.00  0.00           C
ATOM   1384  C4B DPP   155     124.192 176.562  22.198  1.00  0.00           C
ATOM   1385  NC3 DPP   156     114.142  33.712  10.598  1.00  0.00           N
ATOM   1386  PO4 DPP   156     118.542  34.662  10.798  1.00  0.00           P
ATOM   1387  GL1 DPP   156     117.292  32.462  15.248  1.00  0.00            
ATOM   1388  GL2 DPP   156     120.442  34.062  16.848  1.00  0.00            
ATOM   1389  C1A DPP   156     115.692  30.962  18.998  1.00  0.00           C
ATOM   1390  C2A DPP   156     115.442  30.812  23.148  1.00  0.00           C
ATOM   1391  C3A DPP   156     114.242  32.312  27.048  1.00  0.00           C
ATOM   1392  C4A DPP   156     111.842  36.562  27.698  1.00  0.00           C
ATOM   1393  C1B DPP   156     119.092  34.862  20.598  1.00  0.00           C
ATOM   1394  C2B DPP   156     119.042  33.362  24.848  1.00  0.00           C
ATOM   1395  C3B DPP   156     118.242  34.312  28.598  1.00  0.00           C
ATOM   1396  C4B DPP   156     120.142  35.112  32.398  1.00  0.00           C
ATOM   1397  NC3 DPP   157     174.042 151.912  -5.302  1.00  0.00           N
ATOM   1398  PO4 DPP   157     173.642 149.712  -2.252  1.00  0.00           P
ATOM   1399  GL1 DPP   157     176.592 149.612   0.948  1.00  0.00            
ATOM   1400  GL2 DPP   157     176.142 153.312   0.798  1.00  0.00            
ATOM   1401  C1A DPP   157     176.042 147.462   4.948  1.00  0.00           C
ATOM   1402  C2A DPP   157     175.142 146.262   8.898  1.00  0.00           C
ATOM   1403  C3A DPP   157     174.742 146.512  12.698  1.00  0.00           C
ATOM   1404  C4A DPP   157     177.142 147.112  16.798  1.00  0.00           C
ATOM   1405  C1B DPP   157     174.842 152.612   4.798  1.00  0.00           C
ATOM   1406  C2B DPP   157     173.042 151.412   8.998  1.00  0.00           C
ATOM   1407  C3B DPP   157     172.592 151.412  12.798  1.00  0.00           C
ATOM   1408  C4B DPP   157     172.242 149.912  17.498  1.00  0.00           C
ATOM   1409  NC3 DPP   158     207.692   3.912   6.098  1.00  0.00           N
ATOM   1410  PO4 DPP   158     203.092   2.862   6.748  1.00  0.00           P
ATOM   1411  GL1 DPP   158     203.542   4.912  10.998  1.00  0.00            
ATOM   1412  GL2 DPP   158     201.392   8.012  11.248  1.00  0.00            
ATOM   1413  C1A DPP   158     201.042   4.262  14.848  1.00  0.00           C
ATOM   1414  C2A DPP   158     202.142   3.712  18.548  1.00  0.00           C
ATOM   1415  C3A DPP   158     204.342   5.712  22.548  1.00  0.00           C
ATOM   1416  C4A DPP   158     208.092   6.312  24.548  1.00  0.00           C
ATOM   1417  C1B DPP   158     200.742   8.712  16.098  1.00  0.00           C
ATOM   1418  C2B DPP   158     200.692   8.662  19.498  1.00  0.00           C
ATOM   1419  C3B DPP   158     199.842  11.062  22.498  1.00  0.00           C
ATOM   1420  C4B DPP   158     198.392  13.012  26.148  1.00  0.00           C
ATOM   1421  NC3 DPP   159     162.842 138.412  -2.852  1.00  0.00           N
ATOM   1422  PO4 DPP   159     165.392 141.912  -1.752  1.00  0.00           P
ATOM   1423  GL1 DPP   159     166.542 142.212   2.198  1.00  0.00            
ATOM   1424  GL2 DPP   159     165.092 144.912   2.448  1.00  0.00            
ATOM   1425  C1A DPP   159     165.592 139.562   5.598  1.00  0.00           C
ATOM   1426  C2A DPP   159     164.342 138.962   9.598  1.00  0.00           C
ATOM   1427  C3A DPP   159     162.242 139.662  13.098  1.00  0.00           C
ATOM   1428  C4A DPP   159     162.542 140.762  17.348  1.00  0.00           C
ATOM   1429  C1B DPP   159     164.842 144.312   6.648  1.00  0.00           C
ATOM   1430  C2B DPP   159     163.892 144.612  10.298  1.00  0.00           C
ATOM   1431  C3B DPP   159     163.892 144.812  14.798  1.00  0.00           C
ATOM   1432  C4B DPP   159     163.792 145.212  20.098  1.00  0.00           C
ATOM   1433  NC3 DPP   160      61.742 183.112   7.798  1.00  0.00           N
ATOM   1434  PO4 DPP   160      62.342 181.312  12.598  1.00  0.00           P
ATOM   1435  GL1 DPP   160      63.892 181.762  16.198  1.00  0.00            
ATOM   1436  GL2 DPP   160      67.442 181.912  17.198  1.00  0.00            
ATOM   1437  C1A DPP   160      63.442 181.412  20.798  1.00  0.00           C
ATOM   1438  C2A DPP   160      60.692 181.262  24.298  1.00  0.00           C
ATOM   1439  C3A DPP   160      60.242 180.962  28.748  1.00  0.00           C
ATOM   1440  C4A DPP   160      63.792 181.212  31.998  1.00  0.00           C
ATOM   1441  C1B DPP   160      68.942 183.062  21.548  1.00  0.00           C
ATOM   1442  C2B DPP   160      70.792 182.462  25.698  1.00  0.00           C
ATOM   1443  C3B DPP   160      72.592 182.262  29.598  1.00  0.00           C
ATOM   1444  C4B DPP   160      75.942 183.362  31.848  1.00  0.00           C
ATOM   1445  NC3 DPP   161     166.992  61.762   4.848  1.00  0.00           N
ATOM   1446  PO4 DPP   161     164.392  65.512   5.648  1.00  0.00           P
ATOM   1447  GL1 DPP   161     164.742  62.912   9.648  1.00  0.00            
ATOM   1448  GL2 DPP   161     161.542  59.762  10.548  1.00  0.00            
ATOM   1449  C1A DPP   161     162.192  64.562  13.048  1.00  0.00           C
ATOM   1450  C2A DPP   161     163.042  67.512  15.498  1.00  0.00           C
ATOM   1451  C3A DPP   161     165.392  66.412  19.998  1.00  0.00           C
ATOM   1452  C4A DPP   161     166.692  64.212  23.998  1.00  0.00           C
ATOM   1453  C1B DPP   161     163.192  59.812  15.248  1.00  0.00           C
ATOM   1454  C2B DPP   161     164.642  60.912  19.448  1.00  0.00           C
ATOM   1455  C3B DPP   161     163.942  58.912  23.298  1.00  0.00           C
ATOM   1456  C4B DPP   161     162.092  58.262  27.398  1.00  0.00           C
ATOM   1457  NC3 DPP   162      46.042 160.612  10.648  1.00  0.00           N
ATOM   1458  PO4 DPP   162      44.642 156.562   9.448  1.00  0.00           P
ATOM   1459  GL1 DPP   162      46.642 156.512  13.498  1.00  0.00            
ATOM   1460  GL2 DPP   162      49.242 154.412  14.048  1.00  0.00            
ATOM   1461  C1A DPP   162      46.242 156.462  17.348  1.00  0.00           C
ATOM   1462  C2A DPP   162      46.342 155.812  21.098  1.00  0.00           C
ATOM   1463  C3A DPP   162      49.592 153.762  24.098  1.00  0.00           C
ATOM   1464  C4A DPP   162      48.642 149.862  26.798  1.00  0.00           C
ATOM   1465  C1B DPP   162      49.142 152.362  18.448  1.00  0.00           C
ATOM   1466  C2B DPP   162      51.792 150.162  20.398  1.00  0.00           C
ATOM   1467  C3B DPP   162      51.292 147.162  23.848  1.00  0.00           C
ATOM   1468  C4B DPP   162      52.792 145.412  27.698  1.00  0.00           C
ATOM   1469  NC3 DPP   163     133.442  55.762   8.498  1.00  0.00           N
ATOM   1470  PO4 DPP   163     134.292  60.212   8.798  1.00  0.00           P
ATOM   1471  GL1 DPP   163     131.892  59.012  11.598  1.00  0.00            
ATOM   1472  GL2 DPP   163     134.292  56.662  13.098  1.00  0.00            
ATOM   1473  C1A DPP   163     130.292  60.562  15.598  1.00  0.00           C
ATOM   1474  C2A DPP   163     131.642  58.712  20.548  1.00  0.00           C
ATOM   1475  C3A DPP   163     132.692  59.412  24.648  1.00  0.00           C
ATOM   1476  C4A DPP   163     133.392  61.212  29.248  1.00  0.00           C
ATOM   1477  C1B DPP   163     134.492  56.562  17.698  1.00  0.00           C
ATOM   1478  C2B DPP   163     135.642  56.512  22.398  1.00  0.00           C
ATOM   1479  C3B DPP   163     135.542  56.462  27.298  1.00  0.00           C
ATOM   1480  C4B DPP   163     133.842  56.762  31.098  1.00  0.00           C
ATOM   1481  NC3 DPP   164     190.742  58.462   1.848  1.00  0.00           N
ATOM   1482  PO4 DPP   164     188.092  54.662   4.198  1.00  0.00           P
ATOM   1483  GL1 DPP   164     188.342  53.512   8.248  1.00  0.00            
ATOM   1484  GL2 DPP   164     190.492  55.962   9.248  1.00  0.00            
ATOM   1485  C1A DPP   164     188.192  52.512  12.598  1.00  0.00           C
ATOM   1486  C2A DPP   164     188.142  50.512  15.648  1.00  0.00           C
ATOM   1487  C3A DPP   164     187.292  48.212  18.398  1.00  0.00           C
ATOM   1488  C4A DPP   164     186.142  45.812  22.098  1.00  0.00           C
ATOM   1489  C1B DPP   164     192.342  54.962  13.298  1.00  0.00           C
ATOM   1490  C2B DPP   164     191.892  58.312  16.448  1.00  0.00           C
ATOM   1491  C3B DPP   164     188.292  60.912  17.698  1.00  0.00           C
ATOM   1492  C4B DPP   164     184.342  59.312  20.598  1.00  0.00           C
ATOM   1493  NC3 DPP   165      96.242  66.612  13.298  1.00  0.00           N
ATOM   1494  PO4 DPP   165      92.042  67.812  13.548  1.00  0.00           P
ATOM   1495  GL1 DPP   165      93.742  66.762  17.648  1.00  0.00            
ATOM   1496  GL2 DPP   165      93.442  69.962  19.598  1.00  0.00            
ATOM   1497  C1A DPP   165      92.842  63.312  19.498  1.00  0.00           C
ATOM   1498  C2A DPP   165      94.642  59.612  21.698  1.00  0.00           C
ATOM   1499  C3A DPP   165      97.192  58.312  25.248  1.00  0.00           C
ATOM   1500  C4A DPP   165      97.042  58.662  29.398  1.00  0.00           C
ATOM   1501  C1B DPP   165      92.842  67.962  23.498  1.00  0.00           C
ATOM   1502  C2B DPP   165      92.142  69.112  27.998  1.00  0.00           C
ATOM   1503  C3B DPP   165      91.692  71.312  32.348  1.00  0.00           C
ATOM   1504  C4B DPP   165      94.192  73.862  35.298  1.00  0.00           C
ATOM   1505  NC3 DPP   166     105.842  19.512   9.648  1.00  0.00           N
ATOM   1506  PO4 DPP   166     109.392  21.312  11.348  1.00  0.00           P
ATOM   1507  GL1 DPP   166     107.592  21.612  14.298  1.00  0.00            
ATOM   1508  GL2 DPP   166     107.092  24.362  15.348  1.00  0.00            
ATOM   1509  C1A DPP   166     107.792  19.762  17.998  1.00  0.00           C
ATOM   1510  C2A DPP   166     107.642  18.212  21.348  1.00  0.00           C
ATOM   1511  C3A DPP   166     107.592  19.862  25.348  1.00  0.00           C
ATOM   1512  C4A DPP   166     105.892  22.862  27.798  1.00  0.00           C
ATOM   1513  C1B DPP   166     107.042  24.562  19.998  1.00  0.00           C
ATOM   1514  C2B DPP   166     107.892  26.112  24.298  1.00  0.00           C
ATOM   1515  C3B DPP   166     107.042  28.212  27.848  1.00  0.00           C
ATOM   1516  C4B DPP   166     107.392  29.262  32.098  1.00  0.00           C
ATOM   1517  NC3 DPP   167     177.992  10.662   7.348  1.00  0.00           N
ATOM   1518  PO4 DPP   167     177.192  14.712   6.148  1.00  0.00           P
ATOM   1519  GL1 DPP   167     178.692  16.362   9.598  1.00  0.00            
ATOM   1520  GL2 DPP   167     179.692  18.812   8.948  1.00  0.00            
ATOM   1521  C1A DPP   167     180.442  15.112  13.598  1.00  0.00           C
ATOM   1522  C2A DPP   167     181.992  12.362  17.398  1.00  0.00           C
ATOM   1523  C3A DPP   167     180.792   9.062  18.548  1.00  0.00           C
ATOM   1524  C4A DPP   167     177.742   7.312  21.848  1.00  0.00           C
ATOM   1525  C1B DPP   167     181.492  19.712  12.198  1.00  0.00           C
ATOM   1526  C2B DPP   167     180.742  18.712  16.898  1.00  0.00           C
ATOM   1527  C3B DPP   167     183.142  16.312  20.398  1.00  0.00           C
ATOM   1528  C4B DPP   167     184.242  17.662  24.198  1.00  0.00           C
ATOM   1529  NC3 DPP   168      92.942 130.762  11.798  1.00  0.00           N
ATOM   1530  PO4 DPP   168      95.092 126.912  12.748  1.00  0.00           P
ATOM   1531  GL1 DPP   168      98.792 128.412  15.648  1.00  0.00            
ATOM   1532  GL2 DPP   168     101.742 126.762  15.798  1.00  0.00            
ATOM   1533  C1A DPP   168      99.742 128.712  19.548  1.00  0.00           C
ATOM   1534  C2A DPP   168      99.342 129.012  24.198  1.00  0.00           C
ATOM   1535  C3A DPP   168      97.942 129.512  27.698  1.00  0.00           C
ATOM   1536  C4A DPP   168      98.992 129.212  31.498  1.00  0.00           C
ATOM   1537  C1B DPP   168     102.842 125.012  19.248  1.00  0.00           C
ATOM   1538  C2B DPP   168     102.342 122.312  22.648  1.00  0.00           C
ATOM   1539  C3B DPP   168     102.642 121.562  26.298  1.00  0.00           C
ATOM   1540  C4B DPP   168      99.292 120.362  28.798  1.00  0.00           C
ATOM   1541  NC3 DPP   169     112.392  24.812  10.048  1.00  0.00           N
ATOM   1542  PO4 DPP   169     116.692  24.662  10.048  1.00  0.00           P
ATOM   1543  GL1 DPP   169     116.542  22.762  13.648  1.00  0.00            
ATOM   1544  GL2 DPP   169     113.492  23.612  14.848  1.00  0.00            
ATOM   1545  C1A DPP   169     118.492  20.412  16.898  1.00  0.00           C
ATOM   1546  C2A DPP   169     119.242  19.912  21.548  1.00  0.00           C
ATOM   1547  C3A DPP   169     117.792  16.962  24.848  1.00  0.00           C
ATOM   1548  C4A DPP   169     114.842  13.812  26.048  1.00  0.00           C
ATOM   1549  C1B DPP   169     112.592  23.262  19.048  1.00  0.00           C
ATOM   1550  C2B DPP   169     112.042  22.912  23.448  1.00  0.00           C
ATOM   1551  C3B DPP   169     110.692  23.362  28.098  1.00  0.00           C
ATOM   1552  C4B DPP   169     109.542  24.662  31.448  1.00  0.00           C
ATOM   1553  NC3 DPP   170     121.742 126.062   4.398  1.00  0.00           N
ATOM   1554  PO4 DPP   170     123.292 129.212   5.648  1.00  0.00           P
ATOM   1555  GL1 DPP   170     125.742 131.312   8.548  1.00  0.00            
ATOM   1556  GL2 DPP   170     125.692 135.062   9.048  1.00  0.00            
ATOM   1557  C1A DPP   170     127.842 132.212  13.048  1.00  0.00           C
ATOM   1558  C2A DPP   170     128.542 133.962  16.998  1.00  0.00           C
ATOM   1559  C3A DPP   170     128.292 134.562  21.248  1.00  0.00           C
ATOM   1560  C4A DPP   170     129.892 137.812  24.248  1.00  0.00           C
ATOM   1561  C1B DPP   170     123.092 135.962  11.898  1.00  0.00           C
ATOM   1562  C2B DPP   170     124.542 136.262  15.498  1.00  0.00           C
ATOM   1563  C3B DPP   170     124.942 137.262  18.898  1.00  0.00           C
ATOM   1564  C4B DPP   170     123.242 136.012  22.748  1.00  0.00           C
ATOM   1565  NC3 DPP   171     190.692 117.362  -6.052  1.00  0.00           N
ATOM   1566  PO4 DPP   171     193.892 116.662  -3.852  1.00  0.00           P
ATOM   1567  GL1 DPP   171     194.392 118.212   0.348  1.00  0.00            
ATOM   1568  GL2 DPP   171     196.492 119.762   1.348  1.00  0.00            
ATOM   1569  C1A DPP   171     193.692 117.612   5.098  1.00  0.00           C
ATOM   1570  C2A DPP   171     195.042 116.462   8.998  1.00  0.00           C
ATOM   1571  C3A DPP   171     196.642 115.762  12.448  1.00  0.00           C
ATOM   1572  C4A DPP   171     198.392 116.762  16.248  1.00  0.00           C
ATOM   1573  C1B DPP   171     199.042 120.762   4.698  1.00  0.00           C
ATOM   1574  C2B DPP   171     200.092 119.662   9.698  1.00  0.00           C
ATOM   1575  C3B DPP   171     201.692 120.012  13.598  1.00  0.00           C
ATOM   1576  C4B DPP   171     202.392 119.262  17.998  1.00  0.00           C
ATOM   1577  NC3 DPP   172     161.842 152.462   0.898  1.00  0.00           N
ATOM   1578  PO4 DPP   172     164.692 153.762  -2.552  1.00  0.00           P
ATOM   1579  GL1 DPP   172     166.692 154.362   0.948  1.00  0.00            
ATOM   1580  GL2 DPP   172     169.592 155.562   2.148  1.00  0.00            
ATOM   1581  C1A DPP   172     167.742 152.812   5.498  1.00  0.00           C
ATOM   1582  C2A DPP   172     168.642 153.312  10.748  1.00  0.00           C
ATOM   1583  C3A DPP   172     166.092 152.862  14.648  1.00  0.00           C
ATOM   1584  C4A DPP   172     165.992 156.012  17.348  1.00  0.00           C
ATOM   1585  C1B DPP   172     170.092 160.562   3.698  1.00  0.00           C
ATOM   1586  C2B DPP   172     171.142 162.162   8.098  1.00  0.00           C
ATOM   1587  C3B DPP   172     173.342 162.262  12.198  1.00  0.00           C
ATOM   1588  C4B DPP   172     171.992 162.312  16.848  1.00  0.00           C
ATOM   1589  NC3 DPP   173      94.292  48.262  11.548  1.00  0.00           N
ATOM   1590  PO4 DPP   173      92.492  52.462   8.498  1.00  0.00           P
ATOM   1591  GL1 DPP   173      93.392  53.262  12.748  1.00  0.00            
ATOM   1592  GL2 DPP   173      90.642  51.362  13.798  1.00  0.00            
ATOM   1593  C1A DPP   173      96.292  53.062  16.898  1.00  0.00           C
ATOM   1594  C2A DPP   173      94.342  54.962  20.248  1.00  0.00           C
ATOM   1595  C3A DPP   173      93.442  55.312  24.598  1.00  0.00           C
ATOM   1596  C4A DPP   173      94.192  54.562  28.848  1.00  0.00           C
ATOM   1597  C1B DPP   173      92.142  49.712  18.198  1.00  0.00           C
ATOM   1598  C2B DPP   173      93.492  50.362  22.898  1.00  0.00           C
ATOM   1599  C3B DPP   173      93.642  49.912  26.948  1.00  0.00           C
ATOM   1600  C4B DPP   173      93.392  48.112  30.998  1.00  0.00           C
ATOM   1601  NC3 DPP   174      47.492  91.762   4.948  1.00  0.00           N
ATOM   1602  PO4 DPP   174      45.442  93.462   9.498  1.00  0.00           P
ATOM   1603  GL1 DPP   174      42.892  94.862  12.148  1.00  0.00            
ATOM   1604  GL2 DPP   174      40.242  94.962  11.948  1.00  0.00            
ATOM   1605  C1A DPP   174      41.092  94.112  16.548  1.00  0.00           C
ATOM   1606  C2A DPP   174      39.742  95.312  19.698  1.00  0.00           C
ATOM   1607  C3A DPP   174      37.592  96.162  24.198  1.00  0.00           C
ATOM   1608  C4A DPP   174      38.592  98.512  28.198  1.00  0.00           C
ATOM   1609  C1B DPP   174      38.542  98.062  14.698  1.00  0.00           C
ATOM   1610  C2B DPP   174      37.492 100.262  18.348  1.00  0.00           C
ATOM   1611  C3B DPP   174      38.742 101.212  22.998  1.00  0.00           C
ATOM   1612  C4B DPP   174      40.442 103.862  24.848  1.00  0.00           C
ATOM   1613  NC3 DPP   175     211.842 182.912   5.848  1.00  0.00           N
ATOM   1614  PO4 DPP   175     213.642 183.662  10.448  1.00  0.00           P
ATOM   1615  GL1 DPP   175     212.192 182.112  14.248  1.00  0.00            
ATOM   1616  GL2 DPP   175     211.892 184.662  15.998  1.00  0.00            
ATOM   1617  C1A DPP   175     211.692 180.362  18.198  1.00  0.00           C
ATOM   1618  C2A DPP   175     209.042 181.662  20.448  1.00  0.00           C
ATOM   1619  C3A DPP   175     208.342 183.612  25.648  1.00  0.00           C
ATOM   1620  C4A DPP   175     206.992 185.912  29.298  1.00  0.00           C
ATOM   1621  C1B DPP   175     208.892 186.712  17.898  1.00  0.00           C
ATOM   1622  C2B DPP   175     206.892 186.362  21.348  1.00  0.00           C
ATOM   1623  C3B DPP   175     203.892 182.962  21.348  1.00  0.00           C
ATOM   1624  C4B DPP   175     205.442 180.112  24.948  1.00  0.00           C
ATOM   1625  NC3 DPP   176     141.792  31.712   9.548  1.00  0.00           N
ATOM   1626  PO4 DPP   176     144.842  33.562   6.448  1.00  0.00           P
ATOM   1627  GL1 DPP   176     146.992  35.512  10.248  1.00  0.00            
ATOM   1628  GL2 DPP   176     145.842  32.862  12.498  1.00  0.00            
ATOM   1629  C1A DPP   176     149.092  37.912  12.898  1.00  0.00           C
ATOM   1630  C2A DPP   176     148.892  40.562  17.348  1.00  0.00           C
ATOM   1631  C3A DPP   176     149.892  42.862  20.698  1.00  0.00           C
ATOM   1632  C4A DPP   176     149.392  42.012  24.898  1.00  0.00           C
ATOM   1633  C1B DPP   176     146.142  35.412  15.498  1.00  0.00           C
ATOM   1634  C2B DPP   176     144.492  37.962  18.848  1.00  0.00           C
ATOM   1635  C3B DPP   176     145.442  39.062  22.798  1.00  0.00           C
ATOM   1636  C4B DPP   176     144.842  39.562  26.048  1.00  0.00           C
ATOM   1637  NC3 DPP   177      40.542 197.262  10.448  1.00  0.00           N
ATOM   1638  PO4 DPP   177      35.692 198.412  11.298  1.00  0.00           P
ATOM   1639  GL1 DPP   177      36.092 198.512  15.348  1.00  0.00            
ATOM   1640  GL2 DPP   177      36.692 200.462  17.998  1.00  0.00            
ATOM   1641  C1A DPP   177      36.142 195.712  18.648  1.00  0.00           C
ATOM   1642  C2A DPP   177      36.642 192.612  21.798  1.00  0.00           C
ATOM   1643  C3A DPP   177      38.442 192.262  25.998  1.00  0.00           C
ATOM   1644  C4A DPP   177      40.092 193.912  29.298  1.00  0.00           C
ATOM   1645  C1B DPP   177      37.142 200.362  22.148  1.00  0.00           C
ATOM   1646  C2B DPP   177      36.042 201.462  25.948  1.00  0.00           C
ATOM   1647  C3B DPP   177      33.542 200.162  29.598  1.00  0.00           C
ATOM   1648  C4B DPP   177      34.042 199.962  34.498  1.00  0.00           C
ATOM   1649  NC3 DPP   178     133.042  26.062   7.448  1.00  0.00           N
ATOM   1650  PO4 DPP   178     135.892  28.962   8.898  1.00  0.00           P
ATOM   1651  GL1 DPP   178     134.892  28.112  14.498  1.00  0.00            
ATOM   1652  GL2 DPP   178     137.242  25.212  15.598  1.00  0.00            
ATOM   1653  C1A DPP   178     131.792  29.212  18.298  1.00  0.00           C
ATOM   1654  C2A DPP   178     130.992  27.512  22.948  1.00  0.00           C
ATOM   1655  C3A DPP   178     132.392  26.812  27.848  1.00  0.00           C
ATOM   1656  C4A DPP   178     131.992  25.712  31.898  1.00  0.00           C
ATOM   1657  C1B DPP   178     136.892  20.662  16.198  1.00  0.00           C
ATOM   1658  C2B DPP   178     137.542  16.662  18.548  1.00  0.00           C
ATOM   1659  C3B DPP   178     137.192  12.612  20.698  1.00  0.00           C
ATOM   1660  C4B DPP   178     135.842  10.862  25.148  1.00  0.00           C
ATOM   1661  NC3 DPP   179     103.692  36.662  12.598  1.00  0.00           N
ATOM   1662  PO4 DPP   179     107.692  35.462  13.248  1.00  0.00           P
ATOM   1663  GL1 DPP   179     106.292  35.512  17.248  1.00  0.00            
ATOM   1664  GL2 DPP   179     103.142  33.812  16.648  1.00  0.00            
ATOM   1665  C1A DPP   179     106.892  35.412  21.198  1.00  0.00           C
ATOM   1666  C2A DPP   179     105.792  34.612  25.848  1.00  0.00           C
ATOM   1667  C3A DPP   179     104.642  33.712  30.248  1.00  0.00           C
ATOM   1668  C4A DPP   179     103.442  34.512  34.698  1.00  0.00           C
ATOM   1669  C1B DPP   179     101.742  33.862  20.698  1.00  0.00           C
ATOM   1670  C2B DPP   179     101.042  35.112  24.198  1.00  0.00           C
ATOM   1671  C3B DPP   179      99.592  34.062  28.848  1.00  0.00           C
ATOM   1672  C4B DPP   179      99.792  37.062  32.648  1.00  0.00           C
ATOM   1673  NC3 DPP   180      91.192 141.612  11.548  1.00  0.00           N
ATOM   1674  PO4 DPP   180      93.842 137.812  11.598  1.00  0.00           P
ATOM   1675  GL1 DPP   180      94.442 137.812  16.698  1.00  0.00            
ATOM   1676  GL2 DPP   180      92.592 140.062  17.048  1.00  0.00            
ATOM   1677  C1A DPP   180      94.292 138.662  21.448  1.00  0.00           C
ATOM   1678  C2A DPP   180      95.142 139.262  25.798  1.00  0.00           C
ATOM   1679  C3A DPP   180      98.042 137.662  29.148  1.00  0.00           C
ATOM   1680  C4A DPP   180     100.242 138.162  33.148  1.00  0.00           C
ATOM   1681  C1B DPP   180      89.642 137.862  20.148  1.00  0.00           C
ATOM   1682  C2B DPP   180      87.792 136.212  24.448  1.00  0.00           C
ATOM   1683  C3B DPP   180      86.342 136.562  28.498  1.00  0.00           C
ATOM   1684  C4B DPP   180      84.742 135.612  33.348  1.00  0.00           C
ATOM   1685  NC3 DPP   181     182.542  26.762   3.848  1.00  0.00           N
ATOM   1686  PO4 DPP   181     186.592  25.912   2.998  1.00  0.00           P
ATOM   1687  GL1 DPP   181     186.442  27.862   6.898  1.00  0.00            
ATOM   1688  GL2 DPP   181     186.392  30.962   8.648  1.00  0.00            
ATOM   1689  C1A DPP   181     183.992  27.312  11.198  1.00  0.00           C
ATOM   1690  C2A DPP   181     181.742  28.012  15.298  1.00  0.00           C
ATOM   1691  C3A DPP   181     183.442  29.462  19.448  1.00  0.00           C
ATOM   1692  C4A DPP   181     182.342  30.612  24.448  1.00  0.00           C
ATOM   1693  C1B DPP   181     190.042  29.162  10.748  1.00  0.00           C
ATOM   1694  C2B DPP   181     192.092  27.762  14.448  1.00  0.00           C
ATOM   1695  C3B DPP   181     196.142  28.562  17.398  1.00  0.00           C
ATOM   1696  C4B DPP   181     197.542  25.562  20.598  1.00  0.00           C
ATOM   1697  NC3 DPP   182      72.042 123.062   7.448  1.00  0.00           N
ATOM   1698  PO4 DPP   182      70.792 123.512  11.398  1.00  0.00           P
ATOM   1699  GL1 DPP   182      70.592 126.712  15.298  1.00  0.00            
ATOM   1700  GL2 DPP   182      70.592 129.612  15.698  1.00  0.00            
ATOM   1701  C1A DPP   182      69.292 125.562  18.648  1.00  0.00           C
ATOM   1702  C2A DPP   182      71.542 125.412  21.048  1.00  0.00           C
ATOM   1703  C3A DPP   182      71.192 123.812  24.898  1.00  0.00           C
ATOM   1704  C4A DPP   182      71.342 122.962  29.198  1.00  0.00           C
ATOM   1705  C1B DPP   182      69.192 130.462  20.398  1.00  0.00           C
ATOM   1706  C2B DPP   182      68.492 128.712  24.648  1.00  0.00           C
ATOM   1707  C3B DPP   182      67.442 126.762  28.648  1.00  0.00           C
ATOM   1708  C4B DPP   182      66.492 123.262  29.698  1.00  0.00           C
ATOM   1709  NC3 DPP   183     169.792  40.462   4.148  1.00  0.00           N
ATOM   1710  PO4 DPP   183     172.892  43.712   5.198  1.00  0.00           P
ATOM   1711  GL1 DPP   183     172.792  45.862   8.998  1.00  0.00            
ATOM   1712  GL2 DPP   183     171.342  48.312   8.348  1.00  0.00            
ATOM   1713  C1A DPP   183     172.942  45.812  13.698  1.00  0.00           C
ATOM   1714  C2A DPP   183     172.642  45.962  18.348  1.00  0.00           C
ATOM   1715  C3A DPP   183     171.592  45.212  22.548  1.00  0.00           C
ATOM   1716  C4A DPP   183     168.542  43.512  25.998  1.00  0.00           C
ATOM   1717  C1B DPP   183     172.492  50.962  10.998  1.00  0.00           C
ATOM   1718  C2B DPP   183     173.592  50.612  15.598  1.00  0.00           C
ATOM   1719  C3B DPP   183     173.542  50.862  20.198  1.00  0.00           C
ATOM   1720  C4B DPP   183     173.592  50.012  23.748  1.00  0.00           C
ATOM   1721  NC3 DPP   184     109.092 122.312   8.048  1.00  0.00           N
ATOM   1722  PO4 DPP   184     111.792 118.712   6.698  1.00  0.00           P
ATOM   1723  GL1 DPP   184     112.742 120.612  10.798  1.00  0.00            
ATOM   1724  GL2 DPP   184     115.442 118.862  12.498  1.00  0.00            
ATOM   1725  C1A DPP   184     111.292 121.912  14.498  1.00  0.00           C
ATOM   1726  C2A DPP   184     111.892 121.512  19.248  1.00  0.00           C
ATOM   1727  C3A DPP   184     114.492 124.162  22.448  1.00  0.00           C
ATOM   1728  C4A DPP   184     116.542 126.912  25.298  1.00  0.00           C
ATOM   1729  C1B DPP   184     116.242 118.962  16.598  1.00  0.00           C
ATOM   1730  C2B DPP   184     116.242 119.512  21.098  1.00  0.00           C
ATOM   1731  C3B DPP   184     112.642 117.912  23.448  1.00  0.00           C
ATOM   1732  C4B DPP   184     110.292 115.462  26.698  1.00  0.00           C
ATOM   1733  NC3 DPP   185      26.942 179.512  14.698  1.00  0.00           N
ATOM   1734  PO4 DPP   185      29.142 175.962  15.948  1.00  0.00           P
ATOM   1735  GL1 DPP   185      31.742 176.112  19.348  1.00  0.00            
ATOM   1736  GL2 DPP   185      34.842 176.462  19.598  1.00  0.00            
ATOM   1737  C1A DPP   185      32.442 178.662  23.698  1.00  0.00           C
ATOM   1738  C2A DPP   185      33.792 178.262  27.848  1.00  0.00           C
ATOM   1739  C3A DPP   185      35.142 177.262  31.748  1.00  0.00           C
ATOM   1740  C4A DPP   185      35.692 175.862  35.498  1.00  0.00           C
ATOM   1741  C1B DPP   185      36.542 175.712  24.098  1.00  0.00           C
ATOM   1742  C2B DPP   185      38.192 175.562  27.348  1.00  0.00           C
ATOM   1743  C3B DPP   185      40.192 175.312  31.548  1.00  0.00           C
ATOM   1744  C4B DPP   185      44.592 176.212  34.098  1.00  0.00           C
ATOM   1745  NC3 DPP   186     209.642 169.562   7.748  1.00  0.00           N
ATOM   1746  PO4 DPP   186     209.842 165.162   7.198  1.00  0.00           P
ATOM   1747  GL1 DPP   186     208.292 163.412  10.348  1.00  0.00            
ATOM   1748  GL2 DPP   186     205.442 161.512   8.948  1.00  0.00            
ATOM   1749  C1A DPP   186     205.492 161.962  14.448  1.00  0.00           C
ATOM   1750  C2A DPP   186     202.792 160.762  16.698  1.00  0.00           C
ATOM   1751  C3A DPP   186     200.842 162.112  20.898  1.00  0.00           C
ATOM   1752  C4A DPP   186     200.092 160.312  24.648  1.00  0.00           C
ATOM   1753  C1B DPP   186     201.692 160.912  11.598  1.00  0.00           C
ATOM   1754  C2B DPP   186     197.892 160.362  13.798  1.00  0.00           C
ATOM   1755  C3B DPP   186     194.992 161.112  17.098  1.00  0.00           C
ATOM   1756  C4B DPP   186     196.392 159.662  21.098  1.00  0.00           C
ATOM   1757  NC3 DPP   187      63.392 119.612  49.798  1.00  0.00           N
ATOM   1758  PO4 DPP   187      59.342 118.112  49.498  1.00  0.00           P
ATOM   1759  GL1 DPP   187      60.642 119.762  45.148  1.00  0.00            
ATOM   1760  GL2 DPP   187      61.442 122.012  45.148  1.00  0.00            
ATOM   1761  C1A DPP   187      61.142 118.562  40.848  1.00  0.00           C
ATOM   1762  C2A DPP   187      64.342 118.162  37.698  1.00  0.00           C
ATOM   1763  C3A DPP   187      64.692 114.112  35.248  1.00  0.00           C
ATOM   1764  C4A DPP   187      62.892 112.562  31.648  1.00  0.00           C
ATOM   1765  C1B DPP   187      60.892 123.562  40.898  1.00  0.00           C
ATOM   1766  C2B DPP   187      59.592 124.662  36.798  1.00  0.00           C
ATOM   1767  C3B DPP   187      62.992 122.512  34.648  1.00  0.00           C
ATOM   1768  C4B DPP   187      65.392 119.162  32.798  1.00  0.00           C
ATOM   1769  NC3 DPP   188      65.242 145.712  58.748  1.00  0.00           N
ATOM   1770  PO4 DPP   188      64.142 144.962  54.498  1.00  0.00           P
ATOM   1771  GL1 DPP   188      65.142 143.712  49.648  1.00  0.00            
ATOM   1772  GL2 DPP   188      68.242 142.712  48.848  1.00  0.00            
ATOM   1773  C1A DPP   188      64.742 146.062  46.448  1.00  0.00           C
ATOM   1774  C2A DPP   188      65.842 147.062  41.898  1.00  0.00           C
ATOM   1775  C3A DPP   188      68.292 149.512  37.748  1.00  0.00           C
ATOM   1776  C4A DPP   188      69.542 149.662  34.648  1.00  0.00           C
ATOM   1777  C1B DPP   188      70.142 143.112  44.648  1.00  0.00           C
ATOM   1778  C2B DPP   188      70.342 146.112  40.198  1.00  0.00           C
ATOM   1779  C3B DPP   188      71.792 144.912  35.998  1.00  0.00           C
ATOM   1780  C4B DPP   188      73.292 142.612  31.348  1.00  0.00           C
ATOM   1781  NC3 DPP   189      82.142 178.112  50.098  1.00  0.00           N
ATOM   1782  PO4 DPP   189      82.992 182.162  49.498  1.00  0.00           P
ATOM   1783  GL1 DPP   189      81.992 179.962  45.798  1.00  0.00            
ATOM   1784  GL2 DPP   189      80.842 181.862  44.748  1.00  0.00            
ATOM   1785  C1A DPP   189      84.392 178.262  42.448  1.00  0.00           C
ATOM   1786  C2A DPP   189      84.342 178.362  38.098  1.00  0.00           C
ATOM   1787  C3A DPP   189      82.942 179.962  33.798  1.00  0.00           C
ATOM   1788  C4A DPP   189      84.342 182.962  31.298  1.00  0.00           C
ATOM   1789  C1B DPP   189      79.792 179.612  40.998  1.00  0.00           C
ATOM   1790  C2B DPP   189      78.742 179.762  37.148  1.00  0.00           C
ATOM   1791  C3B DPP   189      77.142 178.112  33.398  1.00  0.00           C
ATOM   1792  C4B DPP   189      76.442 178.012  29.898  1.00  0.00           C
ATOM   1793  NC3 DPP   190      35.692 146.662  49.648  1.00  0.00           N
ATOM   1794  PO4 DPP   190      36.192 143.562  47.698  1.00  0.00           P
ATOM   1795  GL1 DPP   190      35.592 145.112  43.748  1.00  0.00            
ATOM   1796  GL2 DPP   190      33.592 142.862  43.298  1.00  0.00            
ATOM   1797  C1A DPP   190      37.892 146.912  40.498  1.00  0.00           C
ATOM   1798  C2A DPP   190      38.792 148.562  35.648  1.00  0.00           C
ATOM   1799  C3A DPP   190      39.642 150.262  31.698  1.00  0.00           C
ATOM   1800  C4A DPP   190      37.342 153.212  29.198  1.00  0.00           C
ATOM   1801  C1B DPP   190      33.642 141.112  39.298  1.00  0.00           C
ATOM   1802  C2B DPP   190      35.442 144.512  36.048  1.00  0.00           C
ATOM   1803  C3B DPP   190      36.592 145.862  32.398  1.00  0.00           C
ATOM   1804  C4B DPP   190      38.092 146.112  28.298  1.00  0.00           C
ATOM   1805  NC3 DPP   191      14.842 116.712  41.048  1.00  0.00           N
ATOM   1806  PO4 DPP   191      18.592 117.162  41.698  1.00  0.00           P
ATOM   1807  GL1 DPP   191      17.392 113.512  38.548  1.00  0.00            
ATOM   1808  GL2 DPP   191      19.892 110.312  37.598  1.00  0.00            
ATOM   1809  C1A DPP   191      17.592 113.862  33.848  1.00  0.00           C
ATOM   1810  C2A DPP   191      18.592 112.962  30.048  1.00  0.00           C
ATOM   1811  C3A DPP   191      20.092 113.162  26.298  1.00  0.00           C
ATOM   1812  C4A DPP   191      22.242 114.712  21.898  1.00  0.00           C
ATOM   1813  C1B DPP   191      20.742 109.212  33.498  1.00  0.00           C
ATOM   1814  C2B DPP   191      22.342 109.662  29.348  1.00  0.00           C
ATOM   1815  C3B DPP   191      24.742 111.462  25.248  1.00  0.00           C
ATOM   1816  C4B DPP   191      28.792 109.912  23.498  1.00  0.00           C
ATOM   1817  NC3 DPP   192     203.492 113.512  40.098  1.00  0.00           N
ATOM   1818  PO4 DPP   192     201.092 110.012  40.348  1.00  0.00           P
ATOM   1819  GL1 DPP   192     199.392 110.262  36.548  1.00  0.00            
ATOM   1820  GL2 DPP   192     195.992 108.812  35.148  1.00  0.00            
ATOM   1821  C1A DPP   192     200.642 110.162  32.248  1.00  0.00           C
ATOM   1822  C2A DPP   192     203.142 111.012  29.548  1.00  0.00           C
ATOM   1823  C3A DPP   192     204.792 110.512  25.548  1.00  0.00           C
ATOM   1824  C4A DPP   192     208.592 110.062  22.848  1.00  0.00           C
ATOM   1825  C1B DPP   192     193.892 110.362  31.048  1.00  0.00           C
ATOM   1826  C2B DPP   192     195.042 109.662  26.748  1.00  0.00           C
ATOM   1827  C3B DPP   192     196.242 111.712  21.748  1.00  0.00           C
ATOM   1828  C4B DPP   192     195.192 113.462  17.998  1.00  0.00           C
ATOM   1829  NC3 DPP   193      99.992 199.662  52.398  1.00  0.00           N
ATOM   1830  PO4 DPP   193     101.292 199.262  48.448  1.00  0.00           P
ATOM   1831  GL1 DPP   193      98.342 200.812  46.748  1.00  0.00            
ATOM   1832  GL2 DPP   193      99.542 204.462  45.448  1.00  0.00            
ATOM   1833  C1A DPP   193      95.242 198.112  44.748  1.00  0.00           C
ATOM   1834  C2A DPP   193      94.242 200.462  41.698  1.00  0.00           C
ATOM   1835  C3A DPP   193      92.742 202.312  38.248  1.00  0.00           C
ATOM   1836  C4A DPP   193      91.792 202.612  34.848  1.00  0.00           C
ATOM   1837  C1B DPP   193      98.242 203.512  41.298  1.00  0.00           C
ATOM   1838  C2B DPP   193     100.442 203.462  37.948  1.00  0.00           C
ATOM   1839  C3B DPP   193     101.842 204.962  34.798  1.00  0.00           C
ATOM   1840  C4B DPP   193     102.892 204.362  30.598  1.00  0.00           C
ATOM   1841  NC3 DPP   194     154.342  47.062  48.548  1.00  0.00           N
ATOM   1842  PO4 DPP   194     154.242  49.062  44.798  1.00  0.00           P
ATOM   1843  GL1 DPP   194     156.442  44.362  44.098  1.00  0.00            
ATOM   1844  GL2 DPP   194     154.192  44.662  42.098  1.00  0.00            
ATOM   1845  C1A DPP   194     158.792  41.012  42.648  1.00  0.00           C
ATOM   1846  C2A DPP   194     159.842  40.162  38.948  1.00  0.00           C
ATOM   1847  C3A DPP   194     160.692  38.662  34.598  1.00  0.00           C
ATOM   1848  C4A DPP   194     163.292  37.512  31.398  1.00  0.00           C
ATOM   1849  C1B DPP   194     155.492  42.712  37.998  1.00  0.00           C
ATOM   1850  C2B DPP   194     155.592  40.112  35.798  1.00  0.00           C
ATOM   1851  C3B DPP   194     152.392  37.362  33.148  1.00  0.00           C
ATOM   1852  C4B DPP   194     149.092  35.412  31.098  1.00  0.00           C
ATOM   1853  NC3 DPP   195      56.942 138.062  47.298  1.00  0.00           N
ATOM   1854  PO4 DPP   195      54.442 141.562  47.398  1.00  0.00           P
ATOM   1855  GL1 DPP   195      54.942 141.412  43.698  1.00  0.00            
ATOM   1856  GL2 DPP   195      57.592 140.912  43.098  1.00  0.00            
ATOM   1857  C1A DPP   195      56.092 138.412  39.098  1.00  0.00           C
ATOM   1858  C2A DPP   195      56.292 138.762  34.898  1.00  0.00           C
ATOM   1859  C3A DPP   195      53.442 140.462  32.098  1.00  0.00           C
ATOM   1860  C4A DPP   195      55.042 140.812  27.098  1.00  0.00           C
ATOM   1861  C1B DPP   195      57.342 144.012  39.548  1.00  0.00           C
ATOM   1862  C2B DPP   195      57.592 147.162  37.098  1.00  0.00           C
ATOM   1863  C3B DPP   195      59.342 149.662  33.198  1.00  0.00           C
ATOM   1864  C4B DPP   195      57.292 153.462  30.548  1.00  0.00           C
ATOM   1865  NC3 DPP   196      77.392  74.162  59.698  1.00  0.00           N
ATOM   1866  PO4 DPP   196      73.542  74.212  56.498  1.00  0.00           P
ATOM   1867  GL1 DPP   196      75.342  74.562  50.698  1.00  0.00            
ATOM   1868  GL2 DPP   196      74.742  71.512  47.598  1.00  0.00            
ATOM   1869  C1A DPP   196      77.242  77.112  47.648  1.00  0.00           C
ATOM   1870  C2A DPP   196      78.042  79.962  43.598  1.00  0.00           C
ATOM   1871  C3A DPP   196      79.692  80.712  40.098  1.00  0.00           C
ATOM   1872  C4A DPP   196      83.092  81.062  39.998  1.00  0.00           C
ATOM   1873  C1B DPP   196      76.092  69.762  43.498  1.00  0.00           C
ATOM   1874  C2B DPP   196      78.192  71.362  39.848  1.00  0.00           C
ATOM   1875  C3B DPP   196      80.992  69.912  36.698  1.00  0.00           C
ATOM   1876  C4B DPP   196      85.042  68.512  37.548  1.00  0.00           C
ATOM   1877  NC3 DPP   197     121.942 195.562  45.348  1.00  0.00           N
ATOM   1878  PO4 DPP   197     125.542 195.512  42.598  1.00  0.00           P
ATOM   1879  GL1 DPP   197     128.142 194.162  39.048  1.00  0.00            
ATOM   1880  GL2 DPP   197     127.392 197.112  37.898  1.00  0.00            
ATOM   1881  C1A DPP   197     129.342 194.262  34.348  1.00  0.00           C
ATOM   1882  C2A DPP   197     128.642 194.262  29.898  1.00  0.00           C
ATOM   1883  C3A DPP   197     129.392 194.512  25.798  1.00  0.00           C
ATOM   1884  C4A DPP   197     132.992 191.112  23.548  1.00  0.00           C
ATOM   1885  C1B DPP   197     126.492 198.262  32.948  1.00  0.00           C
ATOM   1886  C2B DPP   197     126.292 198.062  28.798  1.00  0.00           C
ATOM   1887  C3B DPP   197     124.542 196.912  25.348  1.00  0.00           C
ATOM   1888  C4B DPP   197     122.042 195.162  21.748  1.00  0.00           C
ATOM   1889  NC3 DPP   198     168.642  29.962  49.998  1.00  0.00           N
ATOM   1890  PO4 DPP   198     164.192  27.712  47.998  1.00  0.00           P
ATOM   1891  GL1 DPP   198     161.642  25.962  44.648  1.00  0.00            
ATOM   1892  GL2 DPP   198     161.742  27.212  42.898  1.00  0.00            
ATOM   1893  C1A DPP   198     159.092  23.512  40.698  1.00  0.00           C
ATOM   1894  C2A DPP   198     159.742  26.262  36.898  1.00  0.00           C
ATOM   1895  C3A DPP   198     161.892  26.962  32.448  1.00  0.00           C
ATOM   1896  C4A DPP   198     159.542  28.862  29.848  1.00  0.00           C
ATOM   1897  C1B DPP   198     163.392  28.962  38.998  1.00  0.00           C
ATOM   1898  C2B DPP   198     161.342  31.962  35.548  1.00  0.00           C
ATOM   1899  C3B DPP   198     159.842  33.412  30.948  1.00  0.00           C
ATOM   1900  C4B DPP   198     157.292  34.812  27.048  1.00  0.00           C
ATOM   1901  NC3 DPP   199     174.342 103.162  40.798  1.00  0.00           N
ATOM   1902  PO4 DPP   199     175.442 107.362  40.748  1.00  0.00           P
ATOM   1903  GL1 DPP   199     174.242 107.412  36.848  1.00  0.00            
ATOM   1904  GL2 DPP   199     176.242 105.112  36.398  1.00  0.00            
ATOM   1905  C1A DPP   199     173.992 107.212  32.648  1.00  0.00           C
ATOM   1906  C2A DPP   199     174.692 107.062  28.448  1.00  0.00           C
ATOM   1907  C3A DPP   199     175.392 106.962  24.648  1.00  0.00           C
ATOM   1908  C4A DPP   199     174.492 105.762  19.748  1.00  0.00           C
ATOM   1909  C1B DPP   199     176.492 103.112  31.548  1.00  0.00           C
ATOM   1910  C2B DPP   199     177.342 103.062  27.198  1.00  0.00           C
ATOM   1911  C3B DPP   199     178.292 101.612  23.698  1.00  0.00           C
ATOM   1912  C4B DPP   199     177.392  99.062  20.098  1.00  0.00           C
ATOM   1913  NC3 DPP   200     127.092  39.262  51.748  1.00  0.00           N
ATOM   1914  PO4 DPP   200     128.192  43.412  49.998  1.00  0.00           P
ATOM   1915  GL1 DPP   200     130.192  45.412  45.898  1.00  0.00            
ATOM   1916  GL2 DPP   200     133.442  44.312  45.798  1.00  0.00            
ATOM   1917  C1A DPP   200     131.392  46.762  41.648  1.00  0.00           C
ATOM   1918  C2A DPP   200     129.242  47.312  37.798  1.00  0.00           C
ATOM   1919  C3A DPP   200     128.842  48.862  34.548  1.00  0.00           C
ATOM   1920  C4A DPP   200     126.642  51.512  31.598  1.00  0.00           C
ATOM   1921  C1B DPP   200     132.692  41.612  41.348  1.00  0.00           C
ATOM   1922  C2B DPP   200     131.542  42.362  37.148  1.00  0.00           C
ATOM   1923  C3B DPP   200     129.942  42.862  32.848  1.00  0.00           C
ATOM   1924  C4B DPP   200     127.392  45.212  30.048  1.00  0.00           C
ATOM   1925  NC3 DPP   201     193.692 106.412  43.598  1.00  0.00           N
ATOM   1926  PO4 DPP   201     191.192 103.862  41.898  1.00  0.00           P
ATOM   1927  GL1 DPP   201     190.942 105.612  37.048  1.00  0.00            
ATOM   1928  GL2 DPP   201     193.142 104.712  35.448  1.00  0.00            
ATOM   1929  C1A DPP   201     188.242 103.762  32.498  1.00  0.00           C
ATOM   1930  C2A DPP   201     187.842 104.012  29.048  1.00  0.00           C
ATOM   1931  C3A DPP   201     190.092 103.712  25.298  1.00  0.00           C
ATOM   1932  C4A DPP   201     190.542 102.062  21.498  1.00  0.00           C
ATOM   1933  C1B DPP   201     192.892 105.112  29.748  1.00  0.00           C
ATOM   1934  C2B DPP   201     195.492 104.762  25.548  1.00  0.00           C
ATOM   1935  C3B DPP   201     196.642 106.512  20.698  1.00  0.00           C
ATOM   1936  C4B DPP   201     198.942 109.762  17.748  1.00  0.00           C
ATOM   1937  NC3 DPP   202     123.292 176.862  43.098  1.00  0.00           N
ATOM   1938  PO4 DPP   202     124.442 172.362  43.498  1.00  0.00           P
ATOM   1939  GL1 DPP   202     122.392 171.812  40.448  1.00  0.00            
ATOM   1940  GL2 DPP   202     121.092 174.062  39.698  1.00  0.00            
ATOM   1941  C1A DPP   202     119.992 169.662  36.748  1.00  0.00           C
ATOM   1942  C2A DPP   202     122.142 169.162  33.098  1.00  0.00           C
ATOM   1943  C3A DPP   202     121.692 168.612  28.698  1.00  0.00           C
ATOM   1944  C4A DPP   202     119.992 166.062  26.648  1.00  0.00           C
ATOM   1945  C1B DPP   202     122.542 173.762  35.098  1.00  0.00           C
ATOM   1946  C2B DPP   202     120.992 173.312  30.098  1.00  0.00           C
ATOM   1947  C3B DPP   202     118.842 172.062  25.998  1.00  0.00           C
ATOM   1948  C4B DPP   202     120.592 169.612  22.948  1.00  0.00           C
ATOM   1949  NC3 DPP   203     114.242   7.762  50.398  1.00  0.00           N
ATOM   1950  PO4 DPP   203     111.292  10.612  48.598  1.00  0.00           P
ATOM   1951  GL1 DPP   203     109.342   6.962  45.948  1.00  0.00            
ATOM   1952  GL2 DPP   203     107.142   7.612  46.098  1.00  0.00            
ATOM   1953  C1A DPP   203     108.042   5.862  41.198  1.00  0.00           C
ATOM   1954  C2A DPP   203     106.192   8.212  37.648  1.00  0.00           C
ATOM   1955  C3A DPP   203     103.792  10.012  34.598  1.00  0.00           C
ATOM   1956  C4A DPP   203     103.092  13.862  33.098  1.00  0.00           C
ATOM   1957  C1B DPP   203     104.292  10.212  43.448  1.00  0.00           C
ATOM   1958  C2B DPP   203     102.192  10.612  39.398  1.00  0.00           C
ATOM   1959  C3B DPP   203      99.742  13.212  37.098  1.00  0.00           C
ATOM   1960  C4B DPP   203      98.592  12.662  33.448  1.00  0.00           C
ATOM   1961  NC3 DPP   204     161.192 103.862  45.598  1.00  0.00           N
ATOM   1962  PO4 DPP   204     162.042  99.362  44.748  1.00  0.00           P
ATOM   1963  GL1 DPP   204     163.092 100.062  39.848  1.00  0.00            
ATOM   1964  GL2 DPP   204     163.692  97.062  38.748  1.00  0.00            
ATOM   1965  C1A DPP   204     162.542 101.962  35.898  1.00  0.00           C
ATOM   1966  C2A DPP   204     160.192 105.662  35.098  1.00  0.00           C
ATOM   1967  C3A DPP   204     159.742 106.712  30.148  1.00  0.00           C
ATOM   1968  C4A DPP   204     157.742 106.462  26.998  1.00  0.00           C
ATOM   1969  C1B DPP   204     161.392  96.862  36.248  1.00  0.00           C
ATOM   1970  C2B DPP   204     159.842  97.612  32.648  1.00  0.00           C
ATOM   1971  C3B DPP   204     160.842  96.862  28.198  1.00  0.00           C
ATOM   1972  C4B DPP   204     159.892  97.412  24.448  1.00  0.00           C
ATOM   1973  NC3 DPP   205     123.842  42.212  54.198  1.00  0.00           N
ATOM   1974  PO4 DPP   205     122.642  44.712  51.198  1.00  0.00           P
ATOM   1975  GL1 DPP   205     123.192  46.062  46.498  1.00  0.00            
ATOM   1976  GL2 DPP   205     125.592  48.462  46.798  1.00  0.00            
ATOM   1977  C1A DPP   205     122.492  45.262  41.998  1.00  0.00           C
ATOM   1978  C2A DPP   205     123.842  45.812  38.598  1.00  0.00           C
ATOM   1979  C3A DPP   205     126.492  43.912  35.598  1.00  0.00           C
ATOM   1980  C4A DPP   205     124.292  42.662  32.548  1.00  0.00           C
ATOM   1981  C1B DPP   205     122.292  50.162  43.948  1.00  0.00           C
ATOM   1982  C2B DPP   205     120.042  49.912  41.298  1.00  0.00           C
ATOM   1983  C3B DPP   205     120.642  49.762  36.748  1.00  0.00           C
ATOM   1984  C4B DPP   205     123.142  47.162  31.798  1.00  0.00           C
ATOM   1985  NC3 DPP   206      28.092 101.462  46.698  1.00  0.00           N
ATOM   1986  PO4 DPP   206      31.792 103.512  46.998  1.00  0.00           P
ATOM   1987  GL1 DPP   206      31.592 104.362  42.798  1.00  0.00            
ATOM   1988  GL2 DPP   206      32.742 105.862  42.448  1.00  0.00            
ATOM   1989  C1A DPP   206      32.942 102.012  38.648  1.00  0.00           C
ATOM   1990  C2A DPP   206      33.992 100.862  34.048  1.00  0.00           C
ATOM   1991  C3A DPP   206      33.942  98.562  31.448  1.00  0.00           C
ATOM   1992  C4A DPP   206      31.342  99.712  28.848  1.00  0.00           C
ATOM   1993  C1B DPP   206      35.292 106.362  39.598  1.00  0.00           C
ATOM   1994  C2B DPP   206      36.892 105.412  36.198  1.00  0.00           C
ATOM   1995  C3B DPP   206      36.492 104.062  31.598  1.00  0.00           C
ATOM   1996  C4B DPP   206      35.992 106.462  27.898  1.00  0.00           C
ATOM   1997  NC3 DPP   207     181.692 130.412  40.898  1.00  0.00           N
ATOM   1998  PO4 DPP   207     182.042 135.212  40.598  1.00  0.00           P
ATOM   1999  GL1 DPP   207     179.292 136.612  37.398  1.00  0.00            
ATOM   2000  GL2 DPP   207     176.942 138.012  38.198  1.00  0.00            
ATOM   2001  C1A DPP   207     179.192 138.262  33.748  1.00  0.00           C
ATOM   2002  C2A DPP   207     179.342 138.462  29.448  1.00  0.00           C
ATOM   2003  C3A DPP   207     181.942 137.012  26.148  1.00  0.00           C
ATOM   2004  C4A DPP   207     184.592 138.262  22.298  1.00  0.00           C
ATOM   2005  C1B DPP   207     175.542 134.462  35.298  1.00  0.00           C
ATOM   2006  C2B DPP   207     174.492 134.412  30.448  1.00  0.00           C
ATOM   2007  C3B DPP   207     172.892 134.912  26.748  1.00  0.00           C
ATOM   2008  C4B DPP   207     171.992 135.012  22.298  1.00  0.00           C
ATOM   2009  NC3 DPP   208     185.942  31.012  41.848  1.00  0.00           N
ATOM   2010  PO4 DPP   208     185.742  34.862  43.448  1.00  0.00           P
ATOM   2011  GL1 DPP   208     186.192  37.562  40.248  1.00  0.00            
ATOM   2012  GL2 DPP   208     184.492  34.712  37.198  1.00  0.00            
ATOM   2013  C1A DPP   208     187.042  40.212  37.298  1.00  0.00           C
ATOM   2014  C2A DPP   208     187.142  41.912  33.098  1.00  0.00           C
ATOM   2015  C3A DPP   208     185.192  42.962  28.948  1.00  0.00           C
ATOM   2016  C4A DPP   208     185.342  46.962  26.698  1.00  0.00           C
ATOM   2017  C1B DPP   208     187.492  36.162  34.848  1.00  0.00           C
ATOM   2018  C2B DPP   208     187.842  36.562  30.298  1.00  0.00           C
ATOM   2019  C3B DPP   208     188.442  39.412  27.448  1.00  0.00           C
ATOM   2020  C4B DPP   208     185.692  40.912  24.798  1.00  0.00           C
ATOM   2021  NC3 DPP   209     119.742 162.412  48.398  1.00  0.00           N
ATOM   2022  PO4 DPP   209     122.892 162.062  45.298  1.00  0.00           P
ATOM   2023  GL1 DPP   209     121.592 161.962  41.548  1.00  0.00            
ATOM   2024  GL2 DPP   209     124.492 163.412  40.548  1.00  0.00            
ATOM   2025  C1A DPP   209     118.992 159.712  39.098  1.00  0.00           C
ATOM   2026  C2A DPP   209     117.392 156.262  35.848  1.00  0.00           C
ATOM   2027  C3A DPP   209     116.392 155.912  31.798  1.00  0.00           C
ATOM   2028  C4A DPP   209     118.792 155.862  27.748  1.00  0.00           C
ATOM   2029  C1B DPP   209     123.592 166.162  37.198  1.00  0.00           C
ATOM   2030  C2B DPP   209     120.492 163.612  35.498  1.00  0.00           C
ATOM   2031  C3B DPP   209     116.892 161.462  34.698  1.00  0.00           C
ATOM   2032  C4B DPP   209     113.092 159.712  31.848  1.00  0.00           C
ATOM   2033  NC3 DPP   210     116.242   3.312  51.998  1.00  0.00           N
ATOM   2034  PO4 DPP   210     118.642   5.112  47.798  1.00  0.00           P
ATOM   2035  GL1 DPP   210     117.192   4.112  42.948  1.00  0.00            
ATOM   2036  GL2 DPP   210     119.292   3.262  40.098  1.00  0.00            
ATOM   2037  C1A DPP   210     113.542   2.562  39.948  1.00  0.00           C
ATOM   2038  C2A DPP   210     110.692   5.162  37.148  1.00  0.00           C
ATOM   2039  C3A DPP   210     109.542   4.662  33.598  1.00  0.00           C
ATOM   2040  C4A DPP   210     107.392   7.362  31.098  1.00  0.00           C
ATOM   2041  C1B DPP   210     118.092   6.812  38.248  1.00  0.00           C
ATOM   2042  C2B DPP   210     116.142   8.712  34.698  1.00  0.00           C
ATOM   2043  C3B DPP   210     115.792  10.062  29.598  1.00  0.00           C
ATOM   2044  C4B DPP   210     111.892  10.262  27.598  1.00  0.00           C
ATOM   2045  NC3 DPP   211      10.792 137.412  46.748  1.00  0.00           N
ATOM   2046  PO4 DPP   211       9.642 133.262  43.748  1.00  0.00           P
ATOM   2047  GL1 DPP   211       9.792 130.662  39.748  1.00  0.00            
ATOM   2048  GL2 DPP   211      12.542 128.862  38.248  1.00  0.00            
ATOM   2049  C1A DPP   211       9.892 131.362  35.348  1.00  0.00           C
ATOM   2050  C2A DPP   211      10.842 131.912  31.698  1.00  0.00           C
ATOM   2051  C3A DPP   211      11.242 131.462  27.248  1.00  0.00           C
ATOM   2052  C4A DPP   211      10.092 128.512  23.648  1.00  0.00           C
ATOM   2053  C1B DPP   211      17.242 129.212  36.748  1.00  0.00           C
ATOM   2054  C2B DPP   211      18.992 128.712  32.598  1.00  0.00           C
ATOM   2055  C3B DPP   211      19.792 131.412  28.598  1.00  0.00           C
ATOM   2056  C4B DPP   211      21.842 130.412  24.598  1.00  0.00           C
ATOM   2057  NC3 DPP   212      38.042  10.812  55.498  1.00  0.00           N
ATOM   2058  PO4 DPP   212      38.542  12.762  50.948  1.00  0.00           P
ATOM   2059  GL1 DPP   212      38.492  11.112  47.348  1.00  0.00            
ATOM   2060  GL2 DPP   212      41.042  13.362  44.298  1.00  0.00            
ATOM   2061  C1A DPP   212      38.142   8.562  42.948  1.00  0.00           C
ATOM   2062  C2A DPP   212      37.142  10.862  38.448  1.00  0.00           C
ATOM   2063  C3A DPP   212      39.792  13.912  35.948  1.00  0.00           C
ATOM   2064  C4A DPP   212      41.692  14.462  32.148  1.00  0.00           C
ATOM   2065  C1B DPP   212      39.842  16.012  40.948  1.00  0.00           C
ATOM   2066  C2B DPP   212      36.592  17.862  38.648  1.00  0.00           C
ATOM   2067  C3B DPP   212      37.842  18.762  33.898  1.00  0.00           C
ATOM   2068  C4B DPP   212      36.142  19.812  30.598  1.00  0.00           C
ATOM   2069  NC3 DPP   213     104.242 117.612  49.698  1.00  0.00           N
ATOM   2070  PO4 DPP   213     103.242 112.812  50.098  1.00  0.00           P
ATOM   2071  GL1 DPP   213      98.942 114.112  47.548  1.00  0.00            
ATOM   2072  GL2 DPP   213      97.392 111.012  47.298  1.00  0.00            
ATOM   2073  C1A DPP   213      96.892 114.562  43.698  1.00  0.00           C
ATOM   2074  C2A DPP   213      98.592 115.862  39.448  1.00  0.00           C
ATOM   2075  C3A DPP   213     100.942 114.662  36.298  1.00  0.00           C
ATOM   2076  C4A DPP   213     105.042 115.112  34.798  1.00  0.00           C
ATOM   2077  C1B DPP   213      96.342 107.312  45.498  1.00  0.00           C
ATOM   2078  C2B DPP   213      92.992 105.462  43.298  1.00  0.00           C
ATOM   2079  C3B DPP   213      92.192 102.162  40.048  1.00  0.00           C
ATOM   2080  C4B DPP   213      95.692  98.712  39.348  1.00  0.00           C
ATOM   2081  NC3 DPP   214     188.292  28.712  47.048  1.00  0.00           N
ATOM   2082  PO4 DPP   214     190.192  28.612  42.898  1.00  0.00           P
ATOM   2083  GL1 DPP   214     189.242  28.262  38.998  1.00  0.00            
ATOM   2084  GL2 DPP   214     186.042  26.512  38.548  1.00  0.00            
ATOM   2085  C1A DPP   214     188.392  30.012  35.448  1.00  0.00           C
ATOM   2086  C2A DPP   214     189.492  31.212  32.648  1.00  0.00           C
ATOM   2087  C3A DPP   214     191.792  31.012  29.498  1.00  0.00           C
ATOM   2088  C4A DPP   214     189.642  33.962  25.598  1.00  0.00           C
ATOM   2089  C1B DPP   214     187.542  25.262  34.248  1.00  0.00           C
ATOM   2090  C2B DPP   214     187.892  26.412  30.498  1.00  0.00           C
ATOM   2091  C3B DPP   214     189.342  28.412  26.248  1.00  0.00           C
ATOM   2092  C4B DPP   214     186.742  30.212  22.898  1.00  0.00           C
ATOM   2093  NC3 DPP   215      55.192  26.762  48.998  1.00  0.00           N
ATOM   2094  PO4 DPP   215      56.942  22.612  49.898  1.00  0.00           P
ATOM   2095  GL1 DPP   215      58.642  20.062  47.348  1.00  0.00            
ATOM   2096  GL2 DPP   215      60.342  16.262  48.748  1.00  0.00            
ATOM   2097  C1A DPP   215      60.992  21.512  43.998  1.00  0.00           C
ATOM   2098  C2A DPP   215      61.192  22.262  40.498  1.00  0.00           C
ATOM   2099  C3A DPP   215      63.692  23.012  36.648  1.00  0.00           C
ATOM   2100  C4A DPP   215      65.892  20.762  34.198  1.00  0.00           C
ATOM   2101  C1B DPP   215      59.392  15.512  44.848  1.00  0.00           C
ATOM   2102  C2B DPP   215      57.942  15.062  40.548  1.00  0.00           C
ATOM   2103  C3B DPP   215      54.142  14.362  38.248  1.00  0.00           C
ATOM   2104  C4B DPP   215      50.692  14.512  36.048  1.00  0.00           C
ATOM   2105  NC3 DPP   216     136.442 148.362  45.648  1.00  0.00           N
ATOM   2106  PO4 DPP   216     139.992 151.212  44.598  1.00  0.00           P
ATOM   2107  GL1 DPP   216     140.592 153.212  40.798  1.00  0.00            
ATOM   2108  GL2 DPP   216     143.792 151.862  41.348  1.00  0.00            
ATOM   2109  C1A DPP   216     139.292 152.012  36.848  1.00  0.00           C
ATOM   2110  C2A DPP   216     138.742 151.462  32.348  1.00  0.00           C
ATOM   2111  C3A DPP   216     137.042 151.262  26.748  1.00  0.00           C
ATOM   2112  C4A DPP   216     138.442 150.912  22.898  1.00  0.00           C
ATOM   2113  C1B DPP   216     144.042 150.912  36.998  1.00  0.00           C
ATOM   2114  C2B DPP   216     143.842 150.762  33.198  1.00  0.00           C
ATOM   2115  C3B DPP   216     143.792 151.812  28.598  1.00  0.00           C
ATOM   2116  C4B DPP   216     142.642 151.262  24.698  1.00  0.00           C
ATOM   2117  NC3 DPP   217     104.292  12.412  56.648  1.00  0.00           N
ATOM   2118  PO4 DPP   217     105.292  11.362  51.548  1.00  0.00           P
ATOM   2119  GL1 DPP   217     102.942   9.912  48.748  1.00  0.00            
ATOM   2120  GL2 DPP   217     100.842  11.812  48.448  1.00  0.00            
ATOM   2121  C1A DPP   217     100.942   7.412  45.998  1.00  0.00           C
ATOM   2122  C2A DPP   217      97.092   7.912  42.898  1.00  0.00           C
ATOM   2123  C3A DPP   217      96.392  10.112  39.848  1.00  0.00           C
ATOM   2124  C4A DPP   217      94.792  13.662  37.298  1.00  0.00           C
ATOM   2125  C1B DPP   217      96.842  11.412  46.298  1.00  0.00           C
ATOM   2126  C2B DPP   217      92.792   9.912  43.898  1.00  0.00           C
ATOM   2127  C3B DPP   217      91.492  11.812  40.498  1.00  0.00           C
ATOM   2128  C4B DPP   217      89.192  14.162  37.048  1.00  0.00           C
ATOM   2129  NC3 DPP   218      45.892 204.962  52.798  1.00  0.00           N
ATOM   2130  PO4 DPP   218      46.292 207.262  49.198  1.00  0.00           P
ATOM   2131  GL1 DPP   218      44.892 207.512  44.548  1.00  0.00            
ATOM   2132  GL2 DPP   218      43.592 205.012  44.048  1.00  0.00            
ATOM   2133  C1A DPP   218      42.392 207.512  40.498  1.00  0.00           C
ATOM   2134  C2A DPP   218      39.392 207.212  37.248  1.00  0.00           C
ATOM   2135  C3A DPP   218      37.742 209.862  33.748  1.00  0.00           C
ATOM   2136  C4A DPP   218      33.042 211.112  31.298  1.00  0.00           C
ATOM   2137  C1B DPP   218      45.042 203.312  40.398  1.00  0.00           C
ATOM   2138  C2B DPP   218      47.892 202.112  37.798  1.00  0.00           C
ATOM   2139  C3B DPP   218      47.942 202.162  33.548  1.00  0.00           C
ATOM   2140  C4B DPP   218      49.392 206.062  31.398  1.00  0.00           C
ATOM   2141  NC3 DPP   219     177.442 188.662  37.198  1.00  0.00           N
ATOM   2142  PO4 DPP   219     176.692 191.012  33.848  1.00  0.00           P
ATOM   2143  GL1 DPP   219     173.992 189.412  29.948  1.00  0.00            
ATOM   2144  GL2 DPP   219     171.292 189.412  29.448  1.00  0.00            
ATOM   2145  C1A DPP   219     174.892 189.762  25.898  1.00  0.00           C
ATOM   2146  C2A DPP   219     175.792 190.512  21.848  1.00  0.00           C
ATOM   2147  C3A DPP   219     173.792 192.362  18.148  1.00  0.00           C
ATOM   2148  C4A DPP   219     173.192 195.162  15.998  1.00  0.00           C
ATOM   2149  C1B DPP   219     170.442 186.362  26.998  1.00  0.00           C
ATOM   2150  C2B DPP   219     167.342 185.162  24.048  1.00  0.00           C
ATOM   2151  C3B DPP   219     168.692 184.712  20.198  1.00  0.00           C
ATOM   2152  C4B DPP   219     166.942 181.212  16.998  1.00  0.00           C
ATOM   2153  NC3 DPP   220     105.792 197.562  47.048  1.00  0.00           N
ATOM   2154  PO4 DPP   220     107.242 202.462  49.198  1.00  0.00           P
ATOM   2155  GL1 DPP   220     104.942 201.762  45.198  1.00  0.00            
ATOM   2156  GL2 DPP   220     102.042 200.312  43.748  1.00  0.00            
ATOM   2157  C1A DPP   220     103.792 204.412  41.998  1.00  0.00           C
ATOM   2158  C2A DPP   220     104.842 207.112  38.748  1.00  0.00           C
ATOM   2159  C3A DPP   220     103.792 210.412  35.748  1.00  0.00           C
ATOM   2160  C4A DPP   220     104.042 209.462  31.398  1.00  0.00           C
ATOM   2161  C1B DPP   220     102.842 199.362  39.698  1.00  0.00           C
ATOM   2162  C2B DPP   220     103.542 200.062  35.398  1.00  0.00           C
ATOM   2163  C3B DPP   220     104.042 199.512  30.698  1.00  0.00           C
ATOM   2164  C4B DPP   220     103.742 201.012  26.548  1.00  0.00           C
ATOM   2165  NC3 DPP   221     120.642 182.012  46.898  1.00  0.00           N
ATOM   2166  PO4 DPP   221     122.592 183.462  42.048  1.00  0.00           P
ATOM   2167  GL1 DPP   221     121.442 184.662  37.998  1.00  0.00            
ATOM   2168  GL2 DPP   221     120.142 188.012  38.948  1.00  0.00            
ATOM   2169  C1A DPP   221     121.442 184.262  33.348  1.00  0.00           C
ATOM   2170  C2A DPP   221     121.642 183.762  29.448  1.00  0.00           C
ATOM   2171  C3A DPP   221     121.142 182.362  25.548  1.00  0.00           C
ATOM   2172  C4A DPP   221     123.842 184.662  23.148  1.00  0.00           C
ATOM   2173  C1B DPP   221     119.742 188.812  34.598  1.00  0.00           C
ATOM   2174  C2B DPP   221     118.742 189.912  29.898  1.00  0.00           C
ATOM   2175  C3B DPP   221     116.592 189.862  25.298  1.00  0.00           C
ATOM   2176  C4B DPP   221     113.442 187.162  25.498  1.00  0.00           C
ATOM   2177  NC3 DPP   222      42.742 143.062  54.198  1.00  0.00           N
ATOM   2178  PO4 DPP   222      43.942 142.462  50.148  1.00  0.00           P
ATOM   2179  GL1 DPP   222      45.392 141.712  45.198  1.00  0.00            
ATOM   2180  GL2 DPP   222      43.442 141.362  43.098  1.00  0.00            
ATOM   2181  C1A DPP   222      47.792 144.162  42.898  1.00  0.00           C
ATOM   2182  C2A DPP   222      48.092 145.562  39.448  1.00  0.00           C
ATOM   2183  C3A DPP   222      48.342 147.062  35.098  1.00  0.00           C
ATOM   2184  C4A DPP   222      46.792 149.112  31.548  1.00  0.00           C
ATOM   2185  C1B DPP   222      45.042 140.912  39.448  1.00  0.00           C
ATOM   2186  C2B DPP   222      45.092 143.062  35.248  1.00  0.00           C
ATOM   2187  C3B DPP   222      42.842 145.962  32.648  1.00  0.00           C
ATOM   2188  C4B DPP   222      42.992 148.012  28.798  1.00  0.00           C
ATOM   2189  NC3 DPP   223      58.342 105.462  53.798  1.00  0.00           N
ATOM   2190  PO4 DPP   223      59.792 107.612  50.498  1.00  0.00           P
ATOM   2191  GL1 DPP   223      60.292 105.362  46.048  1.00  0.00            
ATOM   2192  GL2 DPP   223      57.892 103.312  44.448  1.00  0.00            
ATOM   2193  C1A DPP   223      61.792 105.662  41.498  1.00  0.00           C
ATOM   2194  C2A DPP   223      61.142 105.512  37.598  1.00  0.00           C
ATOM   2195  C3A DPP   223      62.642 102.762  34.798  1.00  0.00           C
ATOM   2196  C4A DPP   223      64.092  99.012  31.298  1.00  0.00           C
ATOM   2197  C1B DPP   223      58.942 101.362  40.448  1.00  0.00           C
ATOM   2198  C2B DPP   223      60.192  97.612  37.848  1.00  0.00           C
ATOM   2199  C3B DPP   223      62.892  95.862  34.898  1.00  0.00           C
ATOM   2200  C4B DPP   223      65.592  92.212  34.098  1.00  0.00           C
ATOM   2201  NC3 DPP   224      46.992  27.762  54.248  1.00  0.00           N
ATOM   2202  PO4 DPP   224      46.642  28.412  49.848  1.00  0.00           P
ATOM   2203  GL1 DPP   224      46.942  27.862  45.198  1.00  0.00            
ATOM   2204  GL2 DPP   224      48.542  25.012  43.898  1.00  0.00            
ATOM   2205  C1A DPP   224      45.742  29.362  40.898  1.00  0.00           C
ATOM   2206  C2A DPP   224      43.392  28.962  36.198  1.00  0.00           C
ATOM   2207  C3A DPP   224      43.542  31.212  32.498  1.00  0.00           C
ATOM   2208  C4A DPP   224      46.192  33.412  28.598  1.00  0.00           C
ATOM   2209  C1B DPP   224      50.842  24.212  40.598  1.00  0.00           C
ATOM   2210  C2B DPP   224      51.792  23.112  37.148  1.00  0.00           C
ATOM   2211  C3B DPP   224      52.992  19.262  35.248  1.00  0.00           C
ATOM   2212  C4B DPP   224      55.942  17.062  34.198  1.00  0.00           C
ATOM   2213  NC3 DPP   225      14.392  80.062   8.748  1.00  0.00           N
ATOM   2214  PO4 DPP   225      18.192  82.612   7.498  1.00  0.00           P
ATOM   2215  GL1 DPP   225      16.592  83.812  11.498  1.00  0.00            
ATOM   2216  GL2 DPP   225      17.292  87.112  12.498  1.00  0.00            
ATOM   2217  C1A DPP   225      17.142  82.962  15.998  1.00  0.00           C
ATOM   2218  C2A DPP   225      16.742  81.962  20.298  1.00  0.00           C
ATOM   2219  C3A DPP   225      17.692  80.612  24.298  1.00  0.00           C
ATOM   2220  C4A DPP   225      20.342  82.212  28.048  1.00  0.00           C
ATOM   2221  C1B DPP   225      15.392  88.112  16.898  1.00  0.00           C
ATOM   2222  C2B DPP   225      12.192  90.162  20.848  1.00  0.00           C
ATOM   2223  C3B DPP   225       8.942  91.312  24.348  1.00  0.00           C
ATOM   2224  C4B DPP   225       6.492  93.812  26.498  1.00  0.00           C
ATOM   2225  NC3 DPP   226      76.292 195.112   7.048  1.00  0.00           N
ATOM   2226  PO4 DPP   226      77.992 199.062   9.648  1.00  0.00           P
ATOM   2227  GL1 DPP   226      77.742 197.512  14.898  1.00  0.00            
ATOM   2228  GL2 DPP   226      79.992 196.512  16.798  1.00  0.00            
ATOM   2229  C1A DPP   226      75.692 197.112  18.848  1.00  0.00           C
ATOM   2230  C2A DPP   226      75.742 197.712  23.098  1.00  0.00           C
ATOM   2231  C3A DPP   226      74.542 195.662  26.548  1.00  0.00           C
ATOM   2232  C4A DPP   226      77.492 194.562  28.998  1.00  0.00           C
ATOM   2233  C1B DPP   226      79.792 194.312  20.448  1.00  0.00           C
ATOM   2234  C2B DPP   226      78.592 192.762  24.498  1.00  0.00           C
ATOM   2235  C3B DPP   226      79.592 189.512  27.648  1.00  0.00           C
ATOM   2236  C4B DPP   226      79.442 185.412  28.798  1.00  0.00           C
ATOM   2237  NC3 DPP   227       8.742  69.712   9.048  1.00  0.00           N
ATOM   2238  PO4 DPP   227       5.342  72.712  10.098  1.00  0.00           P
ATOM   2239  GL1 DPP   227       3.742  71.962  13.048  1.00  0.00            
ATOM   2240  GL2 DPP   227       0.092  71.962  12.648  1.00  0.00            
ATOM   2241  C1A DPP   227       3.142  68.962  15.848  1.00  0.00           C
ATOM   2242  C2A DPP   227       0.992  69.462  20.298  1.00  0.00           C
ATOM   2243  C3A DPP   227      -0.108  69.112  23.898  1.00  0.00           C
ATOM   2244  C4A DPP   227      -0.258  68.462  27.798  1.00  0.00           C
ATOM   2245  C1B DPP   227       0.892  73.412  17.298  1.00  0.00           C
ATOM   2246  C2B DPP   227      -0.508  75.262  21.898  1.00  0.00           C
ATOM   2247  C3B DPP   227      -2.408  73.112  25.498  1.00  0.00           C
ATOM   2248  C4B DPP   227      -4.858  69.412  26.848  1.00  0.00           C
ATOM   2249  NC3 DPP   228     158.792 117.162  -2.502  1.00  0.00           N
ATOM   2250  PO4 DPP   228     161.292 113.062  -0.852  1.00  0.00           P
ATOM   2251  GL1 DPP   228     161.142 115.962   1.848  1.00  0.00            
ATOM   2252  GL2 DPP   228     158.792 113.312   4.348  1.00  0.00            
ATOM   2253  C1A DPP   228     162.992 116.462   5.548  1.00  0.00           C
ATOM   2254  C2A DPP   228     164.392 116.562   9.998  1.00  0.00           C
ATOM   2255  C3A DPP   228     164.992 114.662  14.048  1.00  0.00           C
ATOM   2256  C4A DPP   228     163.392 114.762  19.648  1.00  0.00           C
ATOM   2257  C1B DPP   228     161.142 112.762   7.998  1.00  0.00           C
ATOM   2258  C2B DPP   228     161.392 112.412  11.298  1.00  0.00           C
ATOM   2259  C3B DPP   228     160.792 108.812  13.698  1.00  0.00           C
ATOM   2260  C4B DPP   228     162.242 105.612  14.498  1.00  0.00           C
ATOM   2261  NC3 DPP   229      60.992  14.712   8.548  1.00  0.00           N
ATOM   2262  PO4 DPP   229      61.742  16.462  12.348  1.00  0.00           P
ATOM   2263  GL1 DPP   229      60.242  20.212  15.248  1.00  0.00            
ATOM   2264  GL2 DPP   229      57.342  21.262  13.748  1.00  0.00            
ATOM   2265  C1A DPP   229      60.992  21.512  19.098  1.00  0.00           C
ATOM   2266  C2A DPP   229      60.892  21.062  22.998  1.00  0.00           C
ATOM   2267  C3A DPP   229      64.592  22.512  25.098  1.00  0.00           C
ATOM   2268  C4A DPP   229      68.892  20.912  26.298  1.00  0.00           C
ATOM   2269  C1B DPP   229      54.442  19.262  16.748  1.00  0.00           C
ATOM   2270  C2B DPP   229      55.642  21.062  21.398  1.00  0.00           C
ATOM   2271  C3B DPP   229      56.842  22.562  25.698  1.00  0.00           C
ATOM   2272  C4B DPP   229      59.892  21.562  27.598  1.00  0.00           C
ATOM   2273  NC3 DPP   230     131.742  47.012   7.498  1.00  0.00           N
ATOM   2274  PO4 DPP   230     127.992  50.512   6.798  1.00  0.00           P
ATOM   2275  GL1 DPP   230     126.642  51.612  11.048  1.00  0.00            
ATOM   2276  GL2 DPP   230     126.192  55.312   9.198  1.00  0.00            
ATOM   2277  C1A DPP   230     128.242  51.562  14.998  1.00  0.00           C
ATOM   2278  C2A DPP   230     128.142  51.562  19.698  1.00  0.00           C
ATOM   2279  C3A DPP   230     127.892  51.262  23.648  1.00  0.00           C
ATOM   2280  C4A DPP   230     125.492  49.162  27.548  1.00  0.00           C
ATOM   2281  C1B DPP   230     127.692  55.862  13.448  1.00  0.00           C
ATOM   2282  C2B DPP   230     128.492  56.562  17.298  1.00  0.00           C
ATOM   2283  C3B DPP   230     126.892  56.412  20.698  1.00  0.00           C
ATOM   2284  C4B DPP   230     128.692  56.412  24.598  1.00  0.00           C
ATOM   2285  NC3 DPP   231      79.092   2.312   9.748  1.00  0.00           N
ATOM   2286  PO4 DPP   231      82.792   1.262  11.698  1.00  0.00           P
ATOM   2287  GL1 DPP   231      84.092   3.562  15.798  1.00  0.00            
ATOM   2288  GL2 DPP   231      86.992   4.162  16.098  1.00  0.00            
ATOM   2289  C1A DPP   231      83.592   6.062  19.348  1.00  0.00           C
ATOM   2290  C2A DPP   231      85.192   6.562  22.998  1.00  0.00           C
ATOM   2291  C3A DPP   231      84.942   7.112  28.948  1.00  0.00           C
ATOM   2292  C4A DPP   231      85.992  11.012  31.448  1.00  0.00           C
ATOM   2293  C1B DPP   231      88.192   4.612  19.948  1.00  0.00           C
ATOM   2294  C2B DPP   231      90.692   1.812  22.198  1.00  0.00           C
ATOM   2295  C3B DPP   231      92.242   0.512  25.198  1.00  0.00           C
ATOM   2296  C4B DPP   231      91.942  -0.138  28.548  1.00  0.00           C
ATOM   2297  NC3 DPP   232      53.342  35.712  12.448  1.00  0.00           N
ATOM   2298  PO4 DPP   232      55.642  39.062  10.648  1.00  0.00           P
ATOM   2299  GL1 DPP   232      52.992  39.662  14.998  1.00  0.00            
ATOM   2300  GL2 DPP   232      50.342  36.312  16.948  1.00  0.00            
ATOM   2301  C1A DPP   232      54.342  38.062  18.998  1.00  0.00           C
ATOM   2302  C2A DPP   232      52.542  40.812  22.998  1.00  0.00           C
ATOM   2303  C3A DPP   232      51.642  42.462  28.148  1.00  0.00           C
ATOM   2304  C4A DPP   232      50.342  41.512  32.498  1.00  0.00           C
ATOM   2305  C1B DPP   232      47.992  37.362  21.098  1.00  0.00           C
ATOM   2306  C2B DPP   232      47.542  38.412  24.798  1.00  0.00           C
ATOM   2307  C3B DPP   232      46.842  39.962  28.948  1.00  0.00           C
ATOM   2308  C4B DPP   232      44.692  41.912  30.898  1.00  0.00           C
ATOM   2309  NC3 DPP   233      89.692  36.262  10.198  1.00  0.00           N
ATOM   2310  PO4 DPP   233      92.742  39.712   7.998  1.00  0.00           P
ATOM   2311  GL1 DPP   233      92.942  39.712  12.748  1.00  0.00            
ATOM   2312  GL2 DPP   233      95.642  40.112  15.648  1.00  0.00            
ATOM   2313  C1A DPP   233      90.042  41.162  15.798  1.00  0.00           C
ATOM   2314  C2A DPP   233      89.092  43.262  19.398  1.00  0.00           C
ATOM   2315  C3A DPP   233      89.892  46.862  22.898  1.00  0.00           C
ATOM   2316  C4A DPP   233      92.242  44.712  27.248  1.00  0.00           C
ATOM   2317  C1B DPP   233      94.042  40.312  20.198  1.00  0.00           C
ATOM   2318  C2B DPP   233      94.192  40.812  23.848  1.00  0.00           C
ATOM   2319  C3B DPP   233      93.842  39.862  27.448  1.00  0.00           C
ATOM   2320  C4B DPP   233      97.542  39.962  29.098  1.00  0.00           C
ATOM   2321  NC3 DPP   234     209.742  41.912   5.998  1.00  0.00           N
ATOM   2322  PO4 DPP   234     209.692  43.412   9.748  1.00  0.00           P
ATOM   2323  GL1 DPP   234     205.542  44.912  11.148  1.00  0.00            
ATOM   2324  GL2 DPP   234     204.392  48.112  11.148  1.00  0.00            
ATOM   2325  C1A DPP   234     203.842  45.012  15.398  1.00  0.00           C
ATOM   2326  C2A DPP   234     201.042  43.862  18.098  1.00  0.00           C
ATOM   2327  C3A DPP   234     197.092  44.462  21.248  1.00  0.00           C
ATOM   2328  C4A DPP   234     194.192  43.112  23.048  1.00  0.00           C
ATOM   2329  C1B DPP   234     205.892  50.312  15.598  1.00  0.00           C
ATOM   2330  C2B DPP   234     206.292  52.162  19.398  1.00  0.00           C
ATOM   2331  C3B DPP   234     202.792  52.062  22.898  1.00  0.00           C
ATOM   2332  C4B DPP   234     198.542  53.312  24.048  1.00  0.00           C
ATOM   2333  NC3 DPP   235      27.592 150.412   7.298  1.00  0.00           N
ATOM   2334  PO4 DPP   235      26.092 147.212   6.148  1.00  0.00           P
ATOM   2335  GL1 DPP   235      25.492 145.712  10.198  1.00  0.00            
ATOM   2336  GL2 DPP   235      21.992 145.362   8.248  1.00  0.00            
ATOM   2337  C1A DPP   235      24.042 147.612  13.498  1.00  0.00           C
ATOM   2338  C2A DPP   235      24.342 147.012  17.848  1.00  0.00           C
ATOM   2339  C3A DPP   235      25.192 145.212  22.248  1.00  0.00           C
ATOM   2340  C4A DPP   235      21.192 143.912  23.048  1.00  0.00           C
ATOM   2341  C1B DPP   235      19.292 142.362  11.448  1.00  0.00           C
ATOM   2342  C2B DPP   235      18.692 141.262  15.648  1.00  0.00           C
ATOM   2343  C3B DPP   235      18.142 140.562  19.848  1.00  0.00           C
ATOM   2344  C4B DPP   235      17.292 138.012  22.298  1.00  0.00           C
ATOM   2345  NC3 DPP   236      50.792 168.012   7.498  1.00  0.00           N
ATOM   2346  PO4 DPP   236      48.842 164.812   9.848  1.00  0.00           P
ATOM   2347  GL1 DPP   236      48.592 164.712  14.248  1.00  0.00            
ATOM   2348  GL2 DPP   236      47.792 162.362  15.098  1.00  0.00            
ATOM   2349  C1A DPP   236      45.092 164.862  17.948  1.00  0.00           C
ATOM   2350  C2A DPP   236      45.192 165.112  21.898  1.00  0.00           C
ATOM   2351  C3A DPP   236      46.792 165.162  25.398  1.00  0.00           C
ATOM   2352  C4A DPP   236      47.842 167.412  29.748  1.00  0.00           C
ATOM   2353  C1B DPP   236      47.092 160.562  19.548  1.00  0.00           C
ATOM   2354  C2B DPP   236      46.692 160.462  24.298  1.00  0.00           C
ATOM   2355  C3B DPP   236      44.742 157.912  26.598  1.00  0.00           C
ATOM   2356  C4B DPP   236      43.542 154.062  28.348  1.00  0.00           C
ATOM   2357  NC3 DPP   237      51.342 194.362  53.248  1.00  0.00           N
ATOM   2358  PO4 DPP   237      50.292 190.912  51.298  1.00  0.00           P
ATOM   2359  GL1 DPP   237      50.742 192.312  47.148  1.00  0.00            
ATOM   2360  GL2 DPP   237      47.542 192.362  44.498  1.00  0.00            
ATOM   2361  C1A DPP   237      53.692 192.262  43.548  1.00  0.00           C
ATOM   2362  C2A DPP   237      56.742 195.662  42.148  1.00  0.00           C
ATOM   2363  C3A DPP   237      57.092 197.362  38.348  1.00  0.00           C
ATOM   2364  C4A DPP   237      57.042 198.062  33.998  1.00  0.00           C
ATOM   2365  C1B DPP   237      48.842 192.712  40.548  1.00  0.00           C
ATOM   2366  C2B DPP   237      53.892 191.912  37.898  1.00  0.00           C
ATOM   2367  C3B DPP   237      54.492 191.262  33.198  1.00  0.00           C
ATOM   2368  C4B DPP   237      55.692 192.062  28.748  1.00  0.00           C
ATOM   2369  NC3 DPP   238     156.242 148.162  42.348  1.00  0.00           N
ATOM   2370  PO4 DPP   238     153.692 151.462  44.298  1.00  0.00           P
ATOM   2371  GL1 DPP   238     152.142 150.562  40.398  1.00  0.00            
ATOM   2372  GL2 DPP   238     148.792 150.862  39.048  1.00  0.00            
ATOM   2373  C1A DPP   238     154.492 149.412  36.548  1.00  0.00           C
ATOM   2374  C2A DPP   238     153.892 149.612  32.898  1.00  0.00           C
ATOM   2375  C3A DPP   238     152.992 149.312  29.148  1.00  0.00           C
ATOM   2376  C4A DPP   238     153.592 153.112  26.848  1.00  0.00           C
ATOM   2377  C1B DPP   238     148.842 150.562  34.648  1.00  0.00           C
ATOM   2378  C2B DPP   238     147.942 150.162  30.298  1.00  0.00           C
ATOM   2379  C3B DPP   238     149.042 149.962  25.548  1.00  0.00           C
ATOM   2380  C4B DPP   238     149.092 146.262  23.448  1.00  0.00           C
ATOM   2381  NC3 DPP   239      14.192 153.812  47.348  1.00  0.00           N
ATOM   2382  PO4 DPP   239      11.692 153.162  45.748  1.00  0.00           P
ATOM   2383  GL1 DPP   239       9.692 155.512  42.998  1.00  0.00            
ATOM   2384  GL2 DPP   239      10.192 158.112  45.898  1.00  0.00            
ATOM   2385  C1A DPP   239       6.792 158.362  39.798  1.00  0.00           C
ATOM   2386  C2A DPP   239       4.142 160.812  37.798  1.00  0.00           C
ATOM   2387  C3A DPP   239       2.142 161.062  33.898  1.00  0.00           C
ATOM   2388  C4A DPP   239       0.292 162.762  31.198  1.00  0.00           C
ATOM   2389  C1B DPP   239      10.642 160.512  41.948  1.00  0.00           C
ATOM   2390  C2B DPP   239       9.792 162.512  38.148  1.00  0.00           C
ATOM   2391  C3B DPP   239       8.642 164.112  34.348  1.00  0.00           C
ATOM   2392  C4B DPP   239       9.642 168.212  31.598  1.00  0.00           C
ATOM   2393  NC3 DPP   240     113.642 180.562  44.148  1.00  0.00           N
ATOM   2394  PO4 DPP   240     117.992 178.812  43.598  1.00  0.00           P
ATOM   2395  GL1 DPP   240     116.442 176.462  40.948  1.00  0.00            
ATOM   2396  GL2 DPP   240     113.892 176.862  41.198  1.00  0.00            
ATOM   2397  C1A DPP   240     116.092 174.762  35.998  1.00  0.00           C
ATOM   2398  C2A DPP   240     116.842 173.112  33.148  1.00  0.00           C
ATOM   2399  C3A DPP   240     116.992 169.962  29.798  1.00  0.00           C
ATOM   2400  C4A DPP   240     114.792 168.862  26.098  1.00  0.00           C
ATOM   2401  C1B DPP   240     110.792 175.762  38.748  1.00  0.00           C
ATOM   2402  C2B DPP   240     108.892 176.412  34.748  1.00  0.00           C
ATOM   2403  C3B DPP   240     108.942 177.912  30.498  1.00  0.00           C
ATOM   2404  C4B DPP   240     106.292 178.162  27.048  1.00  0.00           C
ATOM   2405  NC3 DPP   241     195.492 131.962  40.498  1.00  0.00           N
ATOM   2406  PO4 DPP   241     199.342 132.812  42.048  1.00  0.00           P
ATOM   2407  GL1 DPP   241     200.942 133.162  37.648  1.00  0.00            
ATOM   2408  GL2 DPP   241     203.092 133.262  38.598  1.00  0.00            
ATOM   2409  C1A DPP   241     202.592 132.262  32.698  1.00  0.00           C
ATOM   2410  C2A DPP   241     204.092 131.112  28.748  1.00  0.00           C
ATOM   2411  C3A DPP   241     204.992 129.762  24.848  1.00  0.00           C
ATOM   2412  C4A DPP   241     206.942 131.012  20.898  1.00  0.00           C
ATOM   2413  C1B DPP   241     206.342 135.062  35.648  1.00  0.00           C
ATOM   2414  C2B DPP   241     208.092 133.412  32.248  1.00  0.00           C
ATOM   2415  C3B DPP   241     208.942 133.562  28.398  1.00  0.00           C
ATOM   2416  C4B DPP   241     208.392 134.062  24.448  1.00  0.00           C
ATOM   2417  NC3 DPP   242     193.192  19.362  40.998  1.00  0.00           N
ATOM   2418  PO4 DPP   242     196.642  16.412  41.498  1.00  0.00           P
ATOM   2419  GL1 DPP   242     197.442  19.162  38.098  1.00  0.00            
ATOM   2420  GL2 DPP   242     194.642  19.062  35.498  1.00  0.00            
ATOM   2421  C1A DPP   242     199.192  17.912  34.848  1.00  0.00           C
ATOM   2422  C2A DPP   242     202.792  20.412  33.798  1.00  0.00           C
ATOM   2423  C3A DPP   242     206.742  21.212  31.248  1.00  0.00           C
ATOM   2424  C4A DPP   242     208.442  23.862  28.748  1.00  0.00           C
ATOM   2425  C1B DPP   242     195.242  17.812  31.798  1.00  0.00           C
ATOM   2426  C2B DPP   242     195.992  15.562  29.498  1.00  0.00           C
ATOM   2427  C3B DPP   242     193.592  12.462  29.498  1.00  0.00           C
ATOM   2428  C4B DPP   242     189.692  10.312  28.098  1.00  0.00           C
ATOM   2429  NC3 DPP   243      46.742 187.212  52.148  1.00  0.00           N
ATOM   2430  PO4 DPP   243      44.142 183.862  52.598  1.00  0.00           P
ATOM   2431  GL1 DPP   243      42.742 184.412  48.748  1.00  0.00            
ATOM   2432  GL2 DPP   243      39.542 182.712  46.798  1.00  0.00            
ATOM   2433  C1A DPP   243      44.242 183.962  44.598  1.00  0.00           C
ATOM   2434  C2A DPP   243      45.842 183.812  39.548  1.00  0.00           C
ATOM   2435  C3A DPP   243      47.092 185.462  34.198  1.00  0.00           C
ATOM   2436  C4A DPP   243      45.292 188.312  29.948  1.00  0.00           C
ATOM   2437  C1B DPP   243      36.342 183.662  44.048  1.00  0.00           C
ATOM   2438  C2B DPP   243      34.642 184.462  40.148  1.00  0.00           C
ATOM   2439  C3B DPP   243      34.492 187.912  38.298  1.00  0.00           C
ATOM   2440  C4B DPP   243      32.842 190.412  35.948  1.00  0.00           C
ATOM   2441  NC3 DPP   244     112.592 189.112  -3.102  1.00  0.00           N
ATOM   2442  PO4 DPP   244     114.342 184.862  -1.502  1.00  0.00           P
ATOM   2443  GL1 DPP   244     115.642 187.712   1.398  1.00  0.00            
ATOM   2444  GL2 DPP   244     113.042 188.262   2.298  1.00  0.00            
ATOM   2445  C1A DPP   244     117.492 185.912   4.598  1.00  0.00           C
ATOM   2446  C2A DPP   244     118.842 183.262   7.448  1.00  0.00           C
ATOM   2447  C3A DPP   244     118.342 181.212  12.048  1.00  0.00           C
ATOM   2448  C4A DPP   244     118.042 179.562  15.948  1.00  0.00           C
ATOM   2449  C1B DPP   244     112.592 186.412   6.048  1.00  0.00           C
ATOM   2450  C2B DPP   244     114.142 183.212   9.598  1.00  0.00           C
ATOM   2451  C3B DPP   244     114.542 185.162  14.298  1.00  0.00           C
ATOM   2452  C4B DPP   244     115.792 183.962  18.248  1.00  0.00           C
ATOM   2453  NC3 DPP   245     148.142  31.012   8.398  1.00  0.00           N
ATOM   2454  PO4 DPP   245     152.042  29.662   7.048  1.00  0.00           P
ATOM   2455  GL1 DPP   245     154.942  28.662  10.048  1.00  0.00            
ATOM   2456  GL2 DPP   245     157.742  29.412   8.498  1.00  0.00            
ATOM   2457  C1A DPP   245     154.192  28.362  13.748  1.00  0.00           C
ATOM   2458  C2A DPP   245     154.742  29.262  18.348  1.00  0.00           C
ATOM   2459  C3A DPP   245     154.292  28.912  22.898  1.00  0.00           C
ATOM   2460  C4A DPP   245     157.492  28.412  25.298  1.00  0.00           C
ATOM   2461  C1B DPP   245     160.742  29.462  11.098  1.00  0.00           C
ATOM   2462  C2B DPP   245     159.642  29.912  15.098  1.00  0.00           C
ATOM   2463  C3B DPP   245     159.792  31.112  20.548  1.00  0.00           C
ATOM   2464  C4B DPP   245     160.592  32.112  24.598  1.00  0.00           C
ATOM   2465  NC3 DPP   246      79.392 205.012   8.198  1.00  0.00           N
ATOM   2466  PO4 DPP   246      82.292 204.462  10.748  1.00  0.00           P
ATOM   2467  GL1 DPP   246      81.742 205.412  14.698  1.00  0.00            
ATOM   2468  GL2 DPP   246      85.342 205.662  16.298  1.00  0.00            
ATOM   2469  C1A DPP   246      80.192 206.662  19.198  1.00  0.00           C
ATOM   2470  C2A DPP   246      80.242 206.512  23.498  1.00  0.00           C
ATOM   2471  C3A DPP   246      77.692 205.962  27.698  1.00  0.00           C
ATOM   2472  C4A DPP   246      75.042 204.712  30.248  1.00  0.00           C
ATOM   2473  C1B DPP   246      85.692 206.662  20.498  1.00  0.00           C
ATOM   2474  C2B DPP   246      84.842 207.362  24.548  1.00  0.00           C
ATOM   2475  C3B DPP   246      82.442 207.062  28.598  1.00  0.00           C
ATOM   2476  C4B DPP   246      81.092 203.712  32.498  1.00  0.00           C
ATOM   2477  NC3 DPP   247      57.942 208.762  11.348  1.00  0.00           N
ATOM   2478  PO4 DPP   247      61.742 209.512   9.198  1.00  0.00           P
ATOM   2479  GL1 DPP   247      60.992 207.362  15.348  1.00  0.00            
ATOM   2480  GL2 DPP   247      61.792 210.362  15.948  1.00  0.00            
ATOM   2481  C1A DPP   247      59.842 206.912  19.798  1.00  0.00           C
ATOM   2482  C2A DPP   247      60.792 206.312  24.448  1.00  0.00           C
ATOM   2483  C3A DPP   247      58.192 207.362  28.948  1.00  0.00           C
ATOM   2484  C4A DPP   247      54.842 210.162  30.298  1.00  0.00           C
ATOM   2485  C1B DPP   247      62.192 211.912  20.148  1.00  0.00           C
ATOM   2486  C2B DPP   247      63.242 211.012  24.748  1.00  0.00           C
ATOM   2487  C3B DPP   247      62.892 209.362  28.148  1.00  0.00           C
ATOM   2488  C4B DPP   247      62.942 206.962  31.148  1.00  0.00           C
ATOM   2489  NC3 DPP   248     157.242  21.312   8.548  1.00  0.00           N
ATOM   2490  PO4 DPP   248     152.342  19.812  10.048  1.00  0.00           P
ATOM   2491  GL1 DPP   248     150.442  21.562  13.698  1.00  0.00            
ATOM   2492  GL2 DPP   248     148.292  17.962  14.148  1.00  0.00            
ATOM   2493  C1A DPP   248     151.092  24.312  16.798  1.00  0.00           C
ATOM   2494  C2A DPP   248     149.642  27.162  19.598  1.00  0.00           C
ATOM   2495  C3A DPP   248     148.842  31.212  22.798  1.00  0.00           C
ATOM   2496  C4A DPP   248     149.342  31.712  28.148  1.00  0.00           C
ATOM   2497  C1B DPP   248     147.242  15.812  17.448  1.00  0.00           C
ATOM   2498  C2B DPP   248     146.892  14.212  20.548  1.00  0.00           C
ATOM   2499  C3B DPP   248     146.592  16.562  24.198  1.00  0.00           C
ATOM   2500  C4B DPP   248     142.792  19.562  28.748  1.00  0.00           C
ATOM   2501  NC3 DPP   249      72.992  43.162   9.898  1.00  0.00           N
ATOM   2502  PO4 DPP   249      73.342  38.862  11.048  1.00  0.00           P
ATOM   2503  GL1 DPP   249      73.392  36.362  15.098  1.00  0.00            
ATOM   2504  GL2 DPP   249      74.542  31.562  15.748  1.00  0.00            
ATOM   2505  C1A DPP   249      73.742  35.712  18.798  1.00  0.00           C
ATOM   2506  C2A DPP   249      74.792  35.912  22.198  1.00  0.00           C
ATOM   2507  C3A DPP   249      75.192  35.612  27.248  1.00  0.00           C
ATOM   2508  C4A DPP   249      76.592  36.262  31.348  1.00  0.00           C
ATOM   2509  C1B DPP   249      72.542  29.912  19.848  1.00  0.00           C
ATOM   2510  C2B DPP   249      72.892  30.762  24.098  1.00  0.00           C
ATOM   2511  C3B DPP   249      72.442  30.362  27.698  1.00  0.00           C
ATOM   2512  C4B DPP   249      73.992  31.962  30.698  1.00  0.00           C
ATOM   2513  NC3 DPP   250     114.042 160.662   2.698  1.00  0.00           N
ATOM   2514  PO4 DPP   250     116.892 163.712   5.148  1.00  0.00           P
ATOM   2515  GL1 DPP   250     120.642 163.412   8.048  1.00  0.00            
ATOM   2516  GL2 DPP   250     122.342 160.162   7.548  1.00  0.00            
ATOM   2517  C1A DPP   250     120.242 161.862  11.998  1.00  0.00           C
ATOM   2518  C2A DPP   250     119.442 161.462  16.198  1.00  0.00           C
ATOM   2519  C3A DPP   250     119.792 159.362  19.698  1.00  0.00           C
ATOM   2520  C4A DPP   250     119.092 160.562  24.648  1.00  0.00           C
ATOM   2521  C1B DPP   250     125.142 160.062  11.098  1.00  0.00           C
ATOM   2522  C2B DPP   250     124.542 161.262  14.798  1.00  0.00           C
ATOM   2523  C3B DPP   250     124.992 161.312  19.298  1.00  0.00           C
ATOM   2524  C4B DPP   250     124.192 162.062  22.948  1.00  0.00           C
ATOM   2525  NC3 DPP   251     103.642 151.512   7.748  1.00  0.00           N
ATOM   2526  PO4 DPP   251     108.042 152.262   7.098  1.00  0.00           P
ATOM   2527  GL1 DPP   251     107.492 152.712  10.848  1.00  0.00            
ATOM   2528  GL2 DPP   251     105.692 154.312  11.698  1.00  0.00            
ATOM   2529  C1A DPP   251     108.842 152.062  15.348  1.00  0.00           C
ATOM   2530  C2A DPP   251     110.142 153.162  19.648  1.00  0.00           C
ATOM   2531  C3A DPP   251     111.292 153.112  23.998  1.00  0.00           C
ATOM   2532  C4A DPP   251     111.792 154.662  28.048  1.00  0.00           C
ATOM   2533  C1B DPP   251     105.342 155.712  14.898  1.00  0.00           C
ATOM   2534  C2B DPP   251     105.342 157.012  19.148  1.00  0.00           C
ATOM   2535  C3B DPP   251     104.742 158.712  23.348  1.00  0.00           C
ATOM   2536  C4B DPP   251     105.492 159.212  27.748  1.00  0.00           C
ATOM   2537  NC3 DPP   252      13.692 168.862  12.698  1.00  0.00           N
ATOM   2538  PO4 DPP   252      10.892 163.412  12.648  1.00  0.00           P
ATOM   2539  GL1 DPP   252       7.092 163.162  15.898  1.00  0.00            
ATOM   2540  GL2 DPP   252       4.792 164.462  13.848  1.00  0.00            
ATOM   2541  C1A DPP   252       4.942 160.712  18.748  1.00  0.00           C
ATOM   2542  C2A DPP   252       6.042 160.262  23.098  1.00  0.00           C
ATOM   2543  C3A DPP   252       9.792 161.012  25.298  1.00  0.00           C
ATOM   2544  C4A DPP   252      13.492 160.462  23.448  1.00  0.00           C
ATOM   2545  C1B DPP   252       3.792 165.562  17.848  1.00  0.00           C
ATOM   2546  C2B DPP   252       1.742 163.312  21.398  1.00  0.00           C
ATOM   2547  C3B DPP   252       1.742 162.362  24.898  1.00  0.00           C
ATOM   2548  C4B DPP   252       3.542 160.312  27.798  1.00  0.00           C
ATOM   2549  NC3 DPP   253     136.792 101.712   6.498  1.00  0.00           N
ATOM   2550  PO4 DPP   253     140.792 103.962   8.048  1.00  0.00           P
ATOM   2551  GL1 DPP   253     140.592 106.062  11.698  1.00  0.00            
ATOM   2552  GL2 DPP   253     139.942 103.762  13.748  1.00  0.00            
ATOM   2553  C1A DPP   253     140.792 108.762  15.148  1.00  0.00           C
ATOM   2554  C2A DPP   253     141.092 110.012  19.848  1.00  0.00           C
ATOM   2555  C3A DPP   253     143.292 113.712  21.248  1.00  0.00           C
ATOM   2556  C4A DPP   253     146.792 115.712  20.348  1.00  0.00           C
ATOM   2557  C1B DPP   253     141.392 103.662  17.898  1.00  0.00           C
ATOM   2558  C2B DPP   253     141.592 104.912  21.098  1.00  0.00           C
ATOM   2559  C3B DPP   253     142.592 105.412  24.498  1.00  0.00           C
ATOM   2560  C4B DPP   253     142.392 105.162  29.198  1.00  0.00           C
ATOM   2561  NC3 DPP   254     108.192 132.212   9.348  1.00  0.00           N
ATOM   2562  PO4 DPP   254     108.442 127.412   8.098  1.00  0.00           P
ATOM   2563  GL1 DPP   254     110.692 126.462  11.998  1.00  0.00            
ATOM   2564  GL2 DPP   254     107.992 124.212  12.598  1.00  0.00            
ATOM   2565  C1A DPP   254     112.742 126.262  16.548  1.00  0.00           C
ATOM   2566  C2A DPP   254     112.892 128.062  19.948  1.00  0.00           C
ATOM   2567  C3A DPP   254     110.842 127.462  23.948  1.00  0.00           C
ATOM   2568  C4A DPP   254     112.442 127.762  28.648  1.00  0.00           C
ATOM   2569  C1B DPP   254     107.892 124.812  16.348  1.00  0.00           C
ATOM   2570  C2B DPP   254     106.992 127.962  20.248  1.00  0.00           C
ATOM   2571  C3B DPP   254     105.842 126.612  23.848  1.00  0.00           C
ATOM   2572  C4B DPP   254     107.592 125.812  27.948  1.00  0.00           C
ATOM   2573  NC3 DPP   255     120.792  57.462   3.298  1.00  0.00           N
ATOM   2574  PO4 DPP   255     121.592  55.912   7.198  1.00  0.00           P
ATOM   2575  GL1 DPP   255     122.842  58.912  10.948  1.00  0.00            
ATOM   2576  GL2 DPP   255     121.792  55.512  12.148  1.00  0.00            
ATOM   2577  C1A DPP   255     124.642  59.112  15.098  1.00  0.00           C
ATOM   2578  C2A DPP   255     125.142  60.762  17.998  1.00  0.00           C
ATOM   2579  C3A DPP   255     127.842  62.062  21.198  1.00  0.00           C
ATOM   2580  C4A DPP   255     126.792  65.062  22.698  1.00  0.00           C
ATOM   2581  C1B DPP   255     123.642  53.912  16.448  1.00  0.00           C
ATOM   2582  C2B DPP   255     122.042  53.462  20.498  1.00  0.00           C
ATOM   2583  C3B DPP   255     123.942  54.962  24.398  1.00  0.00           C
ATOM   2584  C4B DPP   255     123.692  55.062  28.898  1.00  0.00           C
ATOM   2585  NC3 DPP   256     119.442  90.012   9.598  1.00  0.00           N
ATOM   2586  PO4 DPP   256     122.142  86.912  10.098  1.00  0.00           P
ATOM   2587  GL1 DPP   256     120.142  86.812  13.698  1.00  0.00            
ATOM   2588  GL2 DPP   256     117.992  85.662  14.298  1.00  0.00            
ATOM   2589  C1A DPP   256     121.192  88.812  17.048  1.00  0.00           C
ATOM   2590  C2A DPP   256     122.942  92.412  19.798  1.00  0.00           C
ATOM   2591  C3A DPP   256     126.142  93.262  22.698  1.00  0.00           C
ATOM   2592  C4A DPP   256     128.842  91.012  25.998  1.00  0.00           C
ATOM   2593  C1B DPP   256     115.942  88.312  18.248  1.00  0.00           C
ATOM   2594  C2B DPP   256     117.292  89.562  20.298  1.00  0.00           C
ATOM   2595  C3B DPP   256     120.892  88.562  21.998  1.00  0.00           C
ATOM   2596  C4B DPP   256     123.992  89.612  24.898  1.00  0.00           C
ATOM   2597  NC3 DPP   257      92.892  15.112   7.248  1.00  0.00           N
ATOM   2598  PO4 DPP   257      94.142  16.162  10.998  1.00  0.00           P
ATOM   2599  GL1 DPP   257      96.092  14.612  14.448  1.00  0.00            
ATOM   2600  GL2 DPP   257      98.292  16.612  15.398  1.00  0.00            
ATOM   2601  C1A DPP   257      95.392  12.312  18.798  1.00  0.00           C
ATOM   2602  C2A DPP   257      94.142  11.512  23.248  1.00  0.00           C
ATOM   2603  C3A DPP   257      93.792  12.862  26.848  1.00  0.00           C
ATOM   2604  C4A DPP   257      91.242  14.862  29.298  1.00  0.00           C
ATOM   2605  C1B DPP   257      99.442  16.862  19.498  1.00  0.00           C
ATOM   2606  C2B DPP   257     100.642  18.062  22.698  1.00  0.00           C
ATOM   2607  C3B DPP   257     101.692  19.662  27.398  1.00  0.00           C
ATOM   2608  C4B DPP   257     100.692  24.862  27.498  1.00  0.00           C
ATOM   2609  NC3 DPP   258     196.742  87.112   0.148  1.00  0.00           N
ATOM   2610  PO4 DPP   258     193.292  84.512  -1.152  1.00  0.00           P
ATOM   2611  GL1 DPP   258     191.742  85.662   2.898  1.00  0.00            
ATOM   2612  GL2 DPP   258     189.092  86.262   2.498  1.00  0.00            
ATOM   2613  C1A DPP   258     191.192  86.762   6.648  1.00  0.00           C
ATOM   2614  C2A DPP   258     188.642  85.412  10.698  1.00  0.00           C
ATOM   2615  C3A DPP   258     190.342  86.962  15.098  1.00  0.00           C
ATOM   2616  C4A DPP   258     187.292  87.362  18.948  1.00  0.00           C
ATOM   2617  C1B DPP   258     187.142  89.562   5.848  1.00  0.00           C
ATOM   2618  C2B DPP   258     187.692  90.562  10.548  1.00  0.00           C
ATOM   2619  C3B DPP   258     188.542  91.762  15.298  1.00  0.00           C
ATOM   2620  C4B DPP   258     189.592  94.912  16.948  1.00  0.00           C
ATOM   2621  NC3 DPP   259     172.292 129.762  -2.052  1.00  0.00           N
ATOM   2622  PO4 DPP   259     169.442 132.012   0.798  1.00  0.00           P
ATOM   2623  GL1 DPP   259     168.092 132.462   4.648  1.00  0.00            
ATOM   2624  GL2 DPP   259     165.142 134.462   4.748  1.00  0.00            
ATOM   2625  C1A DPP   259     169.942 132.012   8.448  1.00  0.00           C
ATOM   2626  C2A DPP   259     169.092 131.162  12.798  1.00  0.00           C
ATOM   2627  C3A DPP   259     169.192 129.462  15.898  1.00  0.00           C
ATOM   2628  C4A DPP   259     166.592 127.862  18.348  1.00  0.00           C
ATOM   2629  C1B DPP   259     165.792 134.162   8.998  1.00  0.00           C
ATOM   2630  C2B DPP   259     165.392 134.862  12.998  1.00  0.00           C
ATOM   2631  C3B DPP   259     167.242 137.112  16.248  1.00  0.00           C
ATOM   2632  C4B DPP   259     167.092 140.162  19.398  1.00  0.00           C
ATOM   2633  NC3 DPP   260     182.242  99.512  38.398  1.00  0.00           N
ATOM   2634  PO4 DPP   260     186.492  96.912  40.398  1.00  0.00           P
ATOM   2635  GL1 DPP   260     186.592  96.562  36.448  1.00  0.00            
ATOM   2636  GL2 DPP   260     185.642  99.662  34.348  1.00  0.00            
ATOM   2637  C1A DPP   260     184.542  96.012  31.298  1.00  0.00           C
ATOM   2638  C2A DPP   260     186.242  95.112  26.898  1.00  0.00           C
ATOM   2639  C3A DPP   260     185.192  95.812  22.098  1.00  0.00           C
ATOM   2640  C4A DPP   260     184.992  92.612  19.098  1.00  0.00           C
ATOM   2641  C1B DPP   260     187.842  99.312  29.598  1.00  0.00           C
ATOM   2642  C2B DPP   260     191.592  99.362  26.698  1.00  0.00           C
ATOM   2643  C3B DPP   260     194.192  98.462  23.448  1.00  0.00           C
ATOM   2644  C4B DPP   260     198.092  97.012  22.398  1.00  0.00           C
ATOM   2645  NC3 DPP   261     151.942 101.612  49.048  1.00  0.00           N
ATOM   2646  PO4 DPP   261     149.092 104.612  47.548  1.00  0.00           P
ATOM   2647  GL1 DPP   261     147.442 104.662  42.898  1.00  0.00            
ATOM   2648  GL2 DPP   261     150.642 104.462  40.748  1.00  0.00            
ATOM   2649  C1A DPP   261     146.092 104.612  39.698  1.00  0.00           C
ATOM   2650  C2A DPP   261     148.842 104.562  35.598  1.00  0.00           C
ATOM   2651  C3A DPP   261     149.442 105.662  31.048  1.00  0.00           C
ATOM   2652  C4A DPP   261     147.442 107.112  27.198  1.00  0.00           C
ATOM   2653  C1B DPP   261     149.792 108.812  37.998  1.00  0.00           C
ATOM   2654  C2B DPP   261     150.442 109.562  34.048  1.00  0.00           C
ATOM   2655  C3B DPP   261     150.392 111.462  30.298  1.00  0.00           C
ATOM   2656  C4B DPP   261     151.542 110.262  27.048  1.00  0.00           C
ATOM   2657  NC3 DPP   262     145.492  74.962  46.948  1.00  0.00           N
ATOM   2658  PO4 DPP   262     143.042  74.462  43.598  1.00  0.00           P
ATOM   2659  GL1 DPP   262     143.342  75.512  39.098  1.00  0.00            
ATOM   2660  GL2 DPP   262     144.792  73.862  37.298  1.00  0.00            
ATOM   2661  C1A DPP   262     142.592  78.562  34.698  1.00  0.00           C
ATOM   2662  C2A DPP   262     142.892  77.862  30.848  1.00  0.00           C
ATOM   2663  C3A DPP   262     145.742  75.212  27.998  1.00  0.00           C
ATOM   2664  C4A DPP   262     149.142  73.862  25.748  1.00  0.00           C
ATOM   2665  C1B DPP   262     146.592  73.912  33.398  1.00  0.00           C
ATOM   2666  C2B DPP   262     149.192  71.712  30.898  1.00  0.00           C
ATOM   2667  C3B DPP   262     150.892  66.662  29.148  1.00  0.00           C
ATOM   2668  C4B DPP   262     148.192  65.012  25.848  1.00  0.00           C
ATOM   2669  NC3 DPP   263     118.142  24.612  51.448  1.00  0.00           N
ATOM   2670  PO4 DPP   263     113.692  22.662  49.548  1.00  0.00           P
ATOM   2671  GL1 DPP   263     115.092  23.312  46.248  1.00  0.00            
ATOM   2672  GL2 DPP   263     115.192  21.612  44.148  1.00  0.00            
ATOM   2673  C1A DPP   263     115.642  25.312  41.548  1.00  0.00           C
ATOM   2674  C2A DPP   263     114.392  29.462  39.648  1.00  0.00           C
ATOM   2675  C3A DPP   263     114.442  32.562  36.598  1.00  0.00           C
ATOM   2676  C4A DPP   263     115.192  32.912  32.398  1.00  0.00           C
ATOM   2677  C1B DPP   263     119.442  21.162  43.048  1.00  0.00           C
ATOM   2678  C2B DPP   263     122.092  21.912  40.648  1.00  0.00           C
ATOM   2679  C3B DPP   263     126.542  22.462  37.448  1.00  0.00           C
ATOM   2680  C4B DPP   263     130.242  21.462  35.548  1.00  0.00           C
ATOM   2681  NC3 DPP   264     176.792  95.512  39.698  1.00  0.00           N
ATOM   2682  PO4 DPP   264     176.442  99.412  38.448  1.00  0.00           P
ATOM   2683  GL1 DPP   264     177.442  99.112  34.748  1.00  0.00            
ATOM   2684  GL2 DPP   264     179.442  96.562  34.898  1.00  0.00            
ATOM   2685  C1A DPP   264     174.142  96.662  31.748  1.00  0.00           C
ATOM   2686  C2A DPP   264     170.142  96.812  31.348  1.00  0.00           C
ATOM   2687  C3A DPP   264     167.792  98.462  28.948  1.00  0.00           C
ATOM   2688  C4A DPP   264     164.542  99.212  26.498  1.00  0.00           C
ATOM   2689  C1B DPP   264     178.842  97.762  30.248  1.00  0.00           C
ATOM   2690  C2B DPP   264     176.092  98.262  27.248  1.00  0.00           C
ATOM   2691  C3B DPP   264     172.192  96.212  26.198  1.00  0.00           C
ATOM   2692  C4B DPP   264     169.342  96.812  24.998  1.00  0.00           C
ATOM   2693  NC3 DPP   265      34.792  37.462  48.548  1.00  0.00           N
ATOM   2694  PO4 DPP   265      33.092  34.162  47.198  1.00  0.00           P
ATOM   2695  GL1 DPP   265      31.342  32.662  43.748  1.00  0.00            
ATOM   2696  GL2 DPP   265      28.442  30.712  42.848  1.00  0.00            
ATOM   2697  C1A DPP   265      32.992  32.662  40.398  1.00  0.00           C
ATOM   2698  C2A DPP   265      32.842  29.762  36.498  1.00  0.00           C
ATOM   2699  C3A DPP   265      33.092  31.212  32.048  1.00  0.00           C
ATOM   2700  C4A DPP   265      35.092  32.612  29.598  1.00  0.00           C
ATOM   2701  C1B DPP   265      28.342  29.812  38.898  1.00  0.00           C
ATOM   2702  C2B DPP   265      27.242  31.462  34.498  1.00  0.00           C
ATOM   2703  C3B DPP   265      29.092  33.662  30.098  1.00  0.00           C
ATOM   2704  C4B DPP   265      30.942  32.462  26.298  1.00  0.00           C
ATOM   2705  NC3 DPP   266      65.242 177.112  53.448  1.00  0.00           N
ATOM   2706  PO4 DPP   266      64.342 173.512  53.098  1.00  0.00           P
ATOM   2707  GL1 DPP   266      65.692 175.312  48.448  1.00  0.00            
ATOM   2708  GL2 DPP   266      65.592 178.762  48.048  1.00  0.00            
ATOM   2709  C1A DPP   266      66.842 174.512  44.398  1.00  0.00           C
ATOM   2710  C2A DPP   266      70.542 173.412  41.998  1.00  0.00           C
ATOM   2711  C3A DPP   266      70.842 170.262  38.548  1.00  0.00           C
ATOM   2712  C4A DPP   266      71.342 169.762  34.348  1.00  0.00           C
ATOM   2713  C1B DPP   266      66.742 180.612  44.348  1.00  0.00           C
ATOM   2714  C2B DPP   266      65.842 183.612  40.348  1.00  0.00           C
ATOM   2715  C3B DPP   266      66.892 186.362  36.248  1.00  0.00           C
ATOM   2716  C4B DPP   266      67.242 184.962  31.948  1.00  0.00           C
ATOM   2717  NC3 DPP   267     175.292  95.762   3.248  1.00  0.00           N
ATOM   2718  PO4 DPP   267     172.142  91.962   3.198  1.00  0.00           P
ATOM   2719  GL1 DPP   267     173.242  91.362   7.198  1.00  0.00            
ATOM   2720  GL2 DPP   267     175.692  92.412   8.448  1.00  0.00            
ATOM   2721  C1A DPP   267     172.342  91.812  11.948  1.00  0.00           C
ATOM   2722  C2A DPP   267     171.792  91.712  15.848  1.00  0.00           C
ATOM   2723  C3A DPP   267     174.042  91.162  20.548  1.00  0.00           C
ATOM   2724  C4A DPP   267     172.942  91.412  23.648  1.00  0.00           C
ATOM   2725  C1B DPP   267     175.942  95.112  11.248  1.00  0.00           C
ATOM   2726  C2B DPP   267     176.092  98.862  13.748  1.00  0.00           C
ATOM   2727  C3B DPP   267     174.092 101.262  16.798  1.00  0.00           C
ATOM   2728  C4B DPP   267     169.992 103.262  19.098  1.00  0.00           C
ATOM   2729  NC3 DPP   268      69.592 201.112  10.898  1.00  0.00           N
ATOM   2730  PO4 DPP   268      73.092 199.112  12.098  1.00  0.00           P
ATOM   2731  GL1 DPP   268      72.242 200.262  16.098  1.00  0.00            
ATOM   2732  GL2 DPP   268      73.192 203.862  15.698  1.00  0.00            
ATOM   2733  C1A DPP   268      71.242 199.512  20.548  1.00  0.00           C
ATOM   2734  C2A DPP   268      70.342 198.962  25.248  1.00  0.00           C
ATOM   2735  C3A DPP   268      67.842 198.962  29.198  1.00  0.00           C
ATOM   2736  C4A DPP   268      66.742 198.762  33.448  1.00  0.00           C
ATOM   2737  C1B DPP   268      75.542 202.912  18.998  1.00  0.00           C
ATOM   2738  C2B DPP   268      75.392 202.262  23.498  1.00  0.00           C
ATOM   2739  C3B DPP   268      75.642 201.062  27.048  1.00  0.00           C
ATOM   2740  C4B DPP   268      72.692 198.612  30.248  1.00  0.00           C
ATOM   2741  NC3 DPP   269     152.942 172.112  42.798  1.00  0.00           N
ATOM   2742  PO4 DPP   269     156.842 172.812  40.348  1.00  0.00           P
ATOM   2743  GL1 DPP   269     156.592 171.362  36.148  1.00  0.00            
ATOM   2744  GL2 DPP   269     156.092 168.462  35.898  1.00  0.00            
ATOM   2745  C1A DPP   269     154.192 173.612  32.548  1.00  0.00           C
ATOM   2746  C2A DPP   269     155.192 172.362  28.598  1.00  0.00           C
ATOM   2747  C3A DPP   269     152.992 171.862  25.098  1.00  0.00           C
ATOM   2748  C4A DPP   269     150.792 174.562  21.998  1.00  0.00           C
ATOM   2749  C1B DPP   269     155.392 168.562  31.248  1.00  0.00           C
ATOM   2750  C2B DPP   269     154.342 167.412  27.748  1.00  0.00           C
ATOM   2751  C3B DPP   269     156.642 164.462  25.348  1.00  0.00           C
ATOM   2752  C4B DPP   269     161.992 164.162  24.098  1.00  0.00           C
ATOM   2753  NC3 DPP   270      84.092 144.362  51.198  1.00  0.00           N
ATOM   2754  PO4 DPP   270      81.092 140.662  49.198  1.00  0.00           P
ATOM   2755  GL1 DPP   270      79.292 142.162  45.698  1.00  0.00            
ATOM   2756  GL2 DPP   270      81.742 143.612  45.148  1.00  0.00            
ATOM   2757  C1A DPP   270      78.792 140.612  41.998  1.00  0.00           C
ATOM   2758  C2A DPP   270      81.242 142.512  39.348  1.00  0.00           C
ATOM   2759  C3A DPP   270      84.792 143.462  36.798  1.00  0.00           C
ATOM   2760  C4A DPP   270      89.242 144.512  33.998  1.00  0.00           C
ATOM   2761  C1B DPP   270      81.642 147.162  42.948  1.00  0.00           C
ATOM   2762  C2B DPP   270      82.142 147.862  38.048  1.00  0.00           C
ATOM   2763  C3B DPP   270      79.992 145.862  35.348  1.00  0.00           C
ATOM   2764  C4B DPP   270      80.442 146.112  31.498  1.00  0.00           C
ATOM   2765  NC3 DPP   271      41.442 148.862   7.998  1.00  0.00           N
ATOM   2766  PO4 DPP   271      43.992 146.562   5.648  1.00  0.00           P
ATOM   2767  GL1 DPP   271      44.892 145.362  10.248  1.00  0.00            
ATOM   2768  GL2 DPP   271      46.992 144.812  13.248  1.00  0.00            
ATOM   2769  C1A DPP   271      42.592 142.562  13.448  1.00  0.00           C
ATOM   2770  C2A DPP   271      42.192 141.062  17.448  1.00  0.00           C
ATOM   2771  C3A DPP   271      42.042 140.812  21.298  1.00  0.00           C
ATOM   2772  C4A DPP   271      38.842 141.062  23.798  1.00  0.00           C
ATOM   2773  C1B DPP   271      47.042 146.962  17.848  1.00  0.00           C
ATOM   2774  C2B DPP   271      46.592 149.012  21.348  1.00  0.00           C
ATOM   2775  C3B DPP   271      44.392 150.262  24.648  1.00  0.00           C
ATOM   2776  C4B DPP   271      39.592 150.612  25.248  1.00  0.00           C
ATOM   2777  NC3 DPP   272     187.592 138.862   0.048  1.00  0.00           N
ATOM   2778  PO4 DPP   272     183.442 140.662  -1.552  1.00  0.00           P
ATOM   2779  GL1 DPP   272     182.742 138.112   2.648  1.00  0.00            
ATOM   2780  GL2 DPP   272     184.092 135.112   2.698  1.00  0.00            
ATOM   2781  C1A DPP   272     182.192 137.712   7.348  1.00  0.00           C
ATOM   2782  C2A DPP   272     181.942 137.012  10.798  1.00  0.00           C
ATOM   2783  C3A DPP   272     181.992 136.312  14.548  1.00  0.00           C
ATOM   2784  C4A DPP   272     182.642 135.662  18.448  1.00  0.00           C
ATOM   2785  C1B DPP   272     184.742 133.112   6.048  1.00  0.00           C
ATOM   2786  C2B DPP   272     185.242 133.362  10.498  1.00  0.00           C
ATOM   2787  C3B DPP   272     185.392 132.762  15.698  1.00  0.00           C
ATOM   2788  C4B DPP   272     186.742 130.962  20.098  1.00  0.00           C
ATOM   2789  NC3 DPP   273      78.292 145.462  11.498  1.00  0.00           N
ATOM   2790  PO4 DPP   273      78.192 142.262  13.198  1.00  0.00           P
ATOM   2791  GL1 DPP   273      78.042 139.412  16.148  1.00  0.00            
ATOM   2792  GL2 DPP   273      76.292 141.012  18.848  1.00  0.00            
ATOM   2793  C1A DPP   273      74.692 136.412  18.648  1.00  0.00           C
ATOM   2794  C2A DPP   273      71.292 134.962  20.748  1.00  0.00           C
ATOM   2795  C3A DPP   273      68.592 134.512  24.848  1.00  0.00           C
ATOM   2796  C4A DPP   273      67.842 133.062  29.098  1.00  0.00           C
ATOM   2797  C1B DPP   273      74.492 140.812  22.148  1.00  0.00           C
ATOM   2798  C2B DPP   273      73.392 142.762  26.198  1.00  0.00           C
ATOM   2799  C3B DPP   273      73.442 146.212  27.798  1.00  0.00           C
ATOM   2800  C4B DPP   273      72.842 149.512  30.498  1.00  0.00           C
ATOM   2801  NC3 DPP   274     175.892 158.262  -2.102  1.00  0.00           N
ATOM   2802  PO4 DPP   274     172.792 155.812  -1.852  1.00  0.00           P
ATOM   2803  GL1 DPP   274     174.292 157.812   2.798  1.00  0.00            
ATOM   2804  GL2 DPP   274     177.042 158.762   3.048  1.00  0.00            
ATOM   2805  C1A DPP   274     174.192 158.112   6.648  1.00  0.00           C
ATOM   2806  C2A DPP   274     170.492 157.262   9.098  1.00  0.00           C
ATOM   2807  C3A DPP   274     169.642 158.362  13.598  1.00  0.00           C
ATOM   2808  C4A DPP   274     170.892 155.812  16.548  1.00  0.00           C
ATOM   2809  C1B DPP   274     174.592 162.562   4.198  1.00  0.00           C
ATOM   2810  C2B DPP   274     172.892 165.862   3.198  1.00  0.00           C
ATOM   2811  C3B DPP   274     170.792 169.562   4.448  1.00  0.00           C
ATOM   2812  C4B DPP   274     166.642 170.812   6.498  1.00  0.00           C
ATOM   2813  NC3 DPP   275      64.892 212.362  12.098  1.00  0.00           N
ATOM   2814  PO4 DPP   275      68.342 214.612  14.198  1.00  0.00           P
ATOM   2815  GL1 DPP   275      67.092 212.562  16.948  1.00  0.00            
ATOM   2816  GL2 DPP   275      66.542 209.612  16.498  1.00  0.00            
ATOM   2817  C1A DPP   275      66.992 212.312  20.548  1.00  0.00           C
ATOM   2818  C2A DPP   275      67.942 210.162  23.598  1.00  0.00           C
ATOM   2819  C3A DPP   275      68.942 208.462  28.098  1.00  0.00           C
ATOM   2820  C4A DPP   275      67.842 208.162  31.948  1.00  0.00           C
ATOM   2821  C1B DPP   275      64.542 207.712  20.048  1.00  0.00           C
ATOM   2822  C2B DPP   275      65.092 204.512  22.598  1.00  0.00           C
ATOM   2823  C3B DPP   275      66.492 204.562  26.448  1.00  0.00           C
ATOM   2824  C4B DPP   275      64.392 202.612  29.698  1.00  0.00           C
ATOM   2825  NC3 DPP   276      67.392  85.012  15.548  1.00  0.00           N
ATOM   2826  PO4 DPP   276      72.392  85.362  15.248  1.00  0.00           P
ATOM   2827  GL1 DPP   276      73.142  88.912  18.998  1.00  0.00            
ATOM   2828  GL2 DPP   276      75.642  89.712  21.248  1.00  0.00            
ATOM   2829  C1A DPP   276      71.092  89.412  23.998  1.00  0.00           C
ATOM   2830  C2A DPP   276      71.542  87.862  27.948  1.00  0.00           C
ATOM   2831  C3A DPP   276      69.492  88.912  32.498  1.00  0.00           C
ATOM   2832  C4A DPP   276      66.542  86.712  34.598  1.00  0.00           C
ATOM   2833  C1B DPP   276      76.442  89.362  25.548  1.00  0.00           C
ATOM   2834  C2B DPP   276      76.592  90.212  29.548  1.00  0.00           C
ATOM   2835  C3B DPP   276      76.892  91.612  33.348  1.00  0.00           C
ATOM   2836  C4B DPP   276      75.492  92.762  37.598  1.00  0.00           C
ATOM   2837  NC3 DPP   277     117.542  29.412  10.498  1.00  0.00           N
ATOM   2838  PO4 DPP   277     113.492  29.462   8.748  1.00  0.00           P
ATOM   2839  GL1 DPP   277     113.342  29.362  13.848  1.00  0.00            
ATOM   2840  GL2 DPP   277     112.092  32.812  15.248  1.00  0.00            
ATOM   2841  C1A DPP   277     111.292  28.412  16.698  1.00  0.00           C
ATOM   2842  C2A DPP   277     111.292  27.612  21.148  1.00  0.00           C
ATOM   2843  C3A DPP   277     112.092  28.062  25.548  1.00  0.00           C
ATOM   2844  C4A DPP   277     112.842  28.662  30.548  1.00  0.00           C
ATOM   2845  C1B DPP   277     110.842  33.262  19.498  1.00  0.00           C
ATOM   2846  C2B DPP   277     109.642  32.062  24.948  1.00  0.00           C
ATOM   2847  C3B DPP   277     109.192  32.462  28.748  1.00  0.00           C
ATOM   2848  C4B DPP   277     109.242  35.712  32.848  1.00  0.00           C
ATOM   2849  NC3 DPP   278     133.842 131.612   5.048  1.00  0.00           N
ATOM   2850  PO4 DPP   278     136.692 129.862   3.498  1.00  0.00           P
ATOM   2851  GL1 DPP   278     137.742 128.262   5.748  1.00  0.00            
ATOM   2852  GL2 DPP   278     141.192 129.312   6.198  1.00  0.00            
ATOM   2853  C1A DPP   278     136.992 129.112  10.348  1.00  0.00           C
ATOM   2854  C2A DPP   278     137.742 127.612  14.298  1.00  0.00           C
ATOM   2855  C3A DPP   278     138.192 124.362  16.648  1.00  0.00           C
ATOM   2856  C4A DPP   278     139.242 119.712  15.498  1.00  0.00           C
ATOM   2857  C1B DPP   278     140.642 132.112   9.048  1.00  0.00           C
ATOM   2858  C2B DPP   278     141.892 130.762  13.498  1.00  0.00           C
ATOM   2859  C3B DPP   278     140.792 129.662  17.698  1.00  0.00           C
ATOM   2860  C4B DPP   278     138.992 131.412  21.898  1.00  0.00           C
ATOM   2861  NC3 DPP   279     109.192  87.762  12.548  1.00  0.00           N
ATOM   2862  PO4 DPP   279     108.042  91.912  11.598  1.00  0.00           P
ATOM   2863  GL1 DPP   279     106.242  90.912  16.648  1.00  0.00            
ATOM   2864  GL2 DPP   279     109.592  90.762  16.698  1.00  0.00            
ATOM   2865  C1A DPP   279     106.742  91.762  20.548  1.00  0.00           C
ATOM   2866  C2A DPP   279     106.442  93.062  24.948  1.00  0.00           C
ATOM   2867  C3A DPP   279     106.392  95.962  28.148  1.00  0.00           C
ATOM   2868  C4A DPP   279     104.942  96.112  32.448  1.00  0.00           C
ATOM   2869  C1B DPP   279     111.542  91.962  21.448  1.00  0.00           C
ATOM   2870  C2B DPP   279     114.592  92.312  25.148  1.00  0.00           C
ATOM   2871  C3B DPP   279     117.192  94.362  29.148  1.00  0.00           C
ATOM   2872  C4B DPP   279     119.992  91.812  31.498  1.00  0.00           C
ATOM   2873  NC3 DPP   280      93.842  79.862  19.198  1.00  0.00           N
ATOM   2874  PO4 DPP   280      97.742  78.212  16.298  1.00  0.00           P
ATOM   2875  GL1 DPP   280      97.242  76.862  20.748  1.00  0.00            
ATOM   2876  GL2 DPP   280      95.292  75.112  20.848  1.00  0.00            
ATOM   2877  C1A DPP   280      98.542  76.012  24.798  1.00  0.00           C
ATOM   2878  C2A DPP   280      99.442  77.812  28.548  1.00  0.00           C
ATOM   2879  C3A DPP   280     100.942  77.112  32.148  1.00  0.00           C
ATOM   2880  C4A DPP   280      98.992  75.262  34.398  1.00  0.00           C
ATOM   2881  C1B DPP   280      94.792  72.912  24.648  1.00  0.00           C
ATOM   2882  C2B DPP   280      94.142  73.912  27.498  1.00  0.00           C
ATOM   2883  C3B DPP   280      94.642  76.562  31.498  1.00  0.00           C
ATOM   2884  C4B DPP   280      94.392  78.712  35.898  1.00  0.00           C
ATOM   2885  NC3 DPP   281      31.292 157.962   9.098  1.00  0.00           N
ATOM   2886  PO4 DPP   281      35.642 156.012   8.548  1.00  0.00           P
ATOM   2887  GL1 DPP   281      32.342 153.962  11.648  1.00  0.00            
ATOM   2888  GL2 DPP   281      28.442 153.812  11.248  1.00  0.00            
ATOM   2889  C1A DPP   281      32.792 151.612  15.098  1.00  0.00           C
ATOM   2890  C2A DPP   281      32.692 150.912  18.648  1.00  0.00           C
ATOM   2891  C3A DPP   281      33.542 148.862  22.998  1.00  0.00           C
ATOM   2892  C4A DPP   281      34.092 149.312  27.648  1.00  0.00           C
ATOM   2893  C1B DPP   281      25.942 152.412  14.098  1.00  0.00           C
ATOM   2894  C2B DPP   281      27.792 151.362  17.248  1.00  0.00           C
ATOM   2895  C3B DPP   281      27.792 150.112  20.798  1.00  0.00           C
ATOM   2896  C4B DPP   281      28.392 150.712  24.898  1.00  0.00           C
ATOM   2897  NC3 DPP   282      26.742 127.512   5.048  1.00  0.00           N
ATOM   2898  PO4 DPP   282      24.242 130.212   5.598  1.00  0.00           P
ATOM   2899  GL1 DPP   282      23.392 133.312   7.898  1.00  0.00            
ATOM   2900  GL2 DPP   282      20.592 135.062   8.298  1.00  0.00            
ATOM   2901  C1A DPP   282      24.192 135.062  11.698  1.00  0.00           C
ATOM   2902  C2A DPP   282      24.492 136.812  14.748  1.00  0.00           C
ATOM   2903  C3A DPP   282      25.242 136.362  19.248  1.00  0.00           C
ATOM   2904  C4A DPP   282      24.992 135.412  23.448  1.00  0.00           C
ATOM   2905  C1B DPP   282      19.592 136.762  12.598  1.00  0.00           C
ATOM   2906  C2B DPP   282      19.342 136.162  16.898  1.00  0.00           C
ATOM   2907  C3B DPP   282      21.192 133.862  20.548  1.00  0.00           C
ATOM   2908  C4B DPP   282      20.042 134.612  25.148  1.00  0.00           C
ATOM   2909  NC3 DPP   283     163.842  54.412   5.348  1.00  0.00           N
ATOM   2910  PO4 DPP   283     164.542  58.162   7.048  1.00  0.00           P
ATOM   2911  GL1 DPP   283     166.492  58.362  11.898  1.00  0.00            
ATOM   2912  GL2 DPP   283     167.642  54.962  10.648  1.00  0.00            
ATOM   2913  C1A DPP   283     167.492  57.412  16.298  1.00  0.00           C
ATOM   2914  C2A DPP   283     168.592  57.962  20.298  1.00  0.00           C
ATOM   2915  C3A DPP   283     168.742  58.662  24.498  1.00  0.00           C
ATOM   2916  C4A DPP   283     171.492  59.112  28.448  1.00  0.00           C
ATOM   2917  C1B DPP   283     169.092  53.062  13.998  1.00  0.00           C
ATOM   2918  C2B DPP   283     169.092  53.562  18.598  1.00  0.00           C
ATOM   2919  C3B DPP   283     169.042  53.712  23.048  1.00  0.00           C
ATOM   2920  C4B DPP   283     169.842  52.812  27.098  1.00  0.00           C
ATOM   2921  NC3 DPP   284     175.942  90.462   0.148  1.00  0.00           N
ATOM   2922  PO4 DPP   284     174.442  87.662   3.298  1.00  0.00           P
ATOM   2923  GL1 DPP   284     175.292  86.762   6.898  1.00  0.00            
ATOM   2924  GL2 DPP   284     177.592  87.862   8.698  1.00  0.00            
ATOM   2925  C1A DPP   284     173.692  86.712  11.348  1.00  0.00           C
ATOM   2926  C2A DPP   284     173.992  87.212  15.348  1.00  0.00           C
ATOM   2927  C3A DPP   284     177.742  87.012  18.398  1.00  0.00           C
ATOM   2928  C4A DPP   284     182.192  86.262  18.798  1.00  0.00           C
ATOM   2929  C1B DPP   284     177.142  89.612  13.298  1.00  0.00           C
ATOM   2930  C2B DPP   284     176.942  92.612  15.748  1.00  0.00           C
ATOM   2931  C3B DPP   284     175.292  95.362  17.448  1.00  0.00           C
ATOM   2932  C4B DPP   284     171.292  95.562  20.598  1.00  0.00           C
ATOM   2933  NC3 DPP   285      18.692 175.912  13.148  1.00  0.00           N
ATOM   2934  PO4 DPP   285      16.092 172.662  11.548  1.00  0.00           P
ATOM   2935  GL1 DPP   285      16.992 170.662  15.498  1.00  0.00            
ATOM   2936  GL2 DPP   285      19.592 172.112  16.148  1.00  0.00            
ATOM   2937  C1A DPP   285      16.592 170.112  19.648  1.00  0.00           C
ATOM   2938  C2A DPP   285      17.092 171.512  23.198  1.00  0.00           C
ATOM   2939  C3A DPP   285      18.042 171.262  27.498  1.00  0.00           C
ATOM   2940  C4A DPP   285      21.642 171.562  30.548  1.00  0.00           C
ATOM   2941  C1B DPP   285      20.142 174.362  19.848  1.00  0.00           C
ATOM   2942  C2B DPP   285      20.742 175.362  24.198  1.00  0.00           C
ATOM   2943  C3B DPP   285      21.842 178.912  27.148  1.00  0.00           C
ATOM   2944  C4B DPP   285      22.292 181.512  31.448  1.00  0.00           C
ATOM   2945  NC3 DPP   286      41.692  80.612   9.448  1.00  0.00           N
ATOM   2946  PO4 DPP   286      40.042  85.262   9.298  1.00  0.00           P
ATOM   2947  GL1 DPP   286      39.242  86.862  13.748  1.00  0.00            
ATOM   2948  GL2 DPP   286      41.542  88.662  14.148  1.00  0.00            
ATOM   2949  C1A DPP   286      37.492  90.112  17.148  1.00  0.00           C
ATOM   2950  C2A DPP   286      37.192  91.462  21.548  1.00  0.00           C
ATOM   2951  C3A DPP   286      34.842  92.412  24.698  1.00  0.00           C
ATOM   2952  C4A DPP   286      33.142  94.712  27.998  1.00  0.00           C
ATOM   2953  C1B DPP   286      42.492  89.412  17.248  1.00  0.00           C
ATOM   2954  C2B DPP   286      41.992  90.912  21.348  1.00  0.00           C
ATOM   2955  C3B DPP   286      41.142  92.312  25.098  1.00  0.00           C
ATOM   2956  C4B DPP   286      38.492  92.862  28.748  1.00  0.00           C
ATOM   2957  NC3 DPP   287     158.892  56.162   4.248  1.00  0.00           N
ATOM   2958  PO4 DPP   287     158.992  59.712   5.998  1.00  0.00           P
ATOM   2959  GL1 DPP   287     156.392  60.862  10.348  1.00  0.00            
ATOM   2960  GL2 DPP   287     154.192  59.612  11.198  1.00  0.00            
ATOM   2961  C1A DPP   287     158.242  61.612  14.198  1.00  0.00           C
ATOM   2962  C2A DPP   287     160.542  63.412  17.848  1.00  0.00           C
ATOM   2963  C3A DPP   287     161.392  64.612  23.398  1.00  0.00           C
ATOM   2964  C4A DPP   287     160.342  64.562  27.648  1.00  0.00           C
ATOM   2965  C1B DPP   287     154.042  56.362  15.298  1.00  0.00           C
ATOM   2966  C2B DPP   287     155.192  56.012  19.948  1.00  0.00           C
ATOM   2967  C3B DPP   287     153.742  55.912  23.948  1.00  0.00           C
ATOM   2968  C4B DPP   287     152.492  53.512  26.948  1.00  0.00           C
ATOM   2969  NC3 DPP   288      58.992 174.412   4.048  1.00  0.00           N
ATOM   2970  PO4 DPP   288      59.742 175.262   8.348  1.00  0.00           P
ATOM   2971  GL1 DPP   288      60.792 175.212  12.498  1.00  0.00            
ATOM   2972  GL2 DPP   288      63.192 176.762  13.498  1.00  0.00            
ATOM   2973  C1A DPP   288      63.192 173.312  17.498  1.00  0.00           C
ATOM   2974  C2A DPP   288      65.342 173.112  21.148  1.00  0.00           C
ATOM   2975  C3A DPP   288      65.042 172.212  24.798  1.00  0.00           C
ATOM   2976  C4A DPP   288      66.142 171.812  28.698  1.00  0.00           C
ATOM   2977  C1B DPP   288      61.392 178.012  18.048  1.00  0.00           C
ATOM   2978  C2B DPP   288      61.492 176.862  21.498  1.00  0.00           C
ATOM   2979  C3B DPP   288      61.842 176.012  25.148  1.00  0.00           C
ATOM   2980  C4B DPP   288      63.692 176.762  28.698  1.00  0.00           C
ATOM   2981  NC3 DPP   289      41.592 119.412   7.348  1.00  0.00           N
ATOM   2982  PO4 DPP   289      44.092 122.662   5.648  1.00  0.00           P
ATOM   2983  GL1 DPP   289      44.042 124.712   9.948  1.00  0.00            
ATOM   2984  GL2 DPP   289      42.092 127.262  11.548  1.00  0.00            
ATOM   2985  C1A DPP   289      45.342 122.862  14.048  1.00  0.00           C
ATOM   2986  C2A DPP   289      44.542 122.412  18.848  1.00  0.00           C
ATOM   2987  C3A DPP   289      43.592 122.962  23.498  1.00  0.00           C
ATOM   2988  C4A DPP   289      40.092 123.362  27.348  1.00  0.00           C
ATOM   2989  C1B DPP   289      43.092 127.162  15.898  1.00  0.00           C
ATOM   2990  C2B DPP   289      44.842 127.762  19.848  1.00  0.00           C
ATOM   2991  C3B DPP   289      46.842 127.512  23.398  1.00  0.00           C
ATOM   2992  C4B DPP   289      50.292 128.262  26.498  1.00  0.00           C
ATOM   2993  NC3 DPP   290      58.392 179.662   9.948  1.00  0.00           N
ATOM   2994  PO4 DPP   290      53.842 179.912  11.398  1.00  0.00           P
ATOM   2995  GL1 DPP   290      51.492 178.762  15.148  1.00  0.00            
ATOM   2996  GL2 DPP   290      53.092 178.312  16.048  1.00  0.00            
ATOM   2997  C1A DPP   290      48.692 179.812  17.698  1.00  0.00           C
ATOM   2998  C2A DPP   290      49.542 183.562  20.098  1.00  0.00           C
ATOM   2999  C3A DPP   290      47.892 186.412  23.048  1.00  0.00           C
ATOM   3000  C4A DPP   290      49.042 189.412  26.148  1.00  0.00           C
ATOM   3001  C1B DPP   290      52.642 178.262  20.148  1.00  0.00           C
ATOM   3002  C2B DPP   290      51.992 179.712  23.198  1.00  0.00           C
ATOM   3003  C3B DPP   290      53.842 179.762  28.398  1.00  0.00           C
ATOM   3004  C4B DPP   290      54.392 176.962  32.648  1.00  0.00           C
ATOM   3005  NC3 DPP   291      63.742 167.512   7.048  1.00  0.00           N
ATOM   3006  PO4 DPP   291      66.292 168.212  10.898  1.00  0.00           P
ATOM   3007  GL1 DPP   291      66.692 164.762  13.648  1.00  0.00            
ATOM   3008  GL2 DPP   291      68.642 166.812  15.998  1.00  0.00            
ATOM   3009  C1A DPP   291      66.742 162.762  17.548  1.00  0.00           C
ATOM   3010  C2A DPP   291      67.942 162.812  21.498  1.00  0.00           C
ATOM   3011  C3A DPP   291      67.292 162.462  25.498  1.00  0.00           C
ATOM   3012  C4A DPP   291      64.192 161.562  28.498  1.00  0.00           C
ATOM   3013  C1B DPP   291      68.792 167.462  20.048  1.00  0.00           C
ATOM   3014  C2B DPP   291      68.392 168.312  24.198  1.00  0.00           C
ATOM   3015  C3B DPP   291      67.192 167.512  27.448  1.00  0.00           C
ATOM   3016  C4B DPP   291      67.692 164.812  30.848  1.00  0.00           C
ATOM   3017  NC3 DPP   292      87.342 211.212   8.598  1.00  0.00           N
ATOM   3018  PO4 DPP   292      90.292 208.662  10.848  1.00  0.00           P
ATOM   3019  GL1 DPP   292      90.292 207.512  14.448  1.00  0.00            
ATOM   3020  GL2 DPP   292      93.292 208.412  15.648  1.00  0.00            
ATOM   3021  C1A DPP   292      88.742 209.862  18.348  1.00  0.00           C
ATOM   3022  C2A DPP   292      89.742 208.562  22.548  1.00  0.00           C
ATOM   3023  C3A DPP   292      88.642 208.712  27.348  1.00  0.00           C
ATOM   3024  C4A DPP   292      85.642 211.262  28.548  1.00  0.00           C
ATOM   3025  C1B DPP   292      94.442 206.012  18.948  1.00  0.00           C
ATOM   3026  C2B DPP   292      96.342 204.662  22.648  1.00  0.00           C
ATOM   3027  C3B DPP   292      97.542 203.212  27.398  1.00  0.00           C
ATOM   3028  C4B DPP   292      99.392 200.862  31.648  1.00  0.00           C
ATOM   3029  NC3 DPP   293      75.192 112.612  12.198  1.00  0.00           N
ATOM   3030  PO4 DPP   293      78.942 113.062  13.798  1.00  0.00           P
ATOM   3031  GL1 DPP   293      78.392 110.912  17.848  1.00  0.00            
ATOM   3032  GL2 DPP   293      80.992 113.262  19.398  1.00  0.00            
ATOM   3033  C1A DPP   293      76.642 109.662  22.398  1.00  0.00           C
ATOM   3034  C2A DPP   293      75.492 108.362  26.848  1.00  0.00           C
ATOM   3035  C3A DPP   293      72.842 107.362  28.998  1.00  0.00           C
ATOM   3036  C4A DPP   293      68.742 108.462  30.048  1.00  0.00           C
ATOM   3037  C1B DPP   293      81.892 112.962  23.548  1.00  0.00           C
ATOM   3038  C2B DPP   293      81.692 111.312  26.948  1.00  0.00           C
ATOM   3039  C3B DPP   293      83.792 111.262  31.548  1.00  0.00           C
ATOM   3040  C4B DPP   293      84.642 109.662  35.348  1.00  0.00           C
ATOM   3041  NC3 DPP   294       1.042  80.812   2.648  1.00  0.00           N
ATOM   3042  PO4 DPP   294       0.342  80.162   7.248  1.00  0.00           P
ATOM   3043  GL1 DPP   294      -0.608  79.712  11.498  1.00  0.00            
ATOM   3044  GL2 DPP   294       1.192  76.562  12.898  1.00  0.00            
ATOM   3045  C1A DPP   294      -3.508  79.712  14.098  1.00  0.00           C
ATOM   3046  C2A DPP   294      -2.608  81.362  17.348  1.00  0.00           C
ATOM   3047  C3A DPP   294      -2.208  81.862  22.198  1.00  0.00           C
ATOM   3048  C4A DPP   294      -3.908  78.512  24.598  1.00  0.00           C
ATOM   3049  C1B DPP   294       1.492  78.362  17.598  1.00  0.00           C
ATOM   3050  C2B DPP   294       2.292  80.562  21.648  1.00  0.00           C
ATOM   3051  C3B DPP   294       1.942  79.212  25.848  1.00  0.00           C
ATOM   3052  C4B DPP   294       4.642  77.462  28.848  1.00  0.00           C
ATOM   3053  NC3 DPP   295      36.642 123.962   1.648  1.00  0.00           N
ATOM   3054  PO4 DPP   295      34.742 122.762   5.848  1.00  0.00           P
ATOM   3055  GL1 DPP   295      35.392 123.712  10.048  1.00  0.00            
ATOM   3056  GL2 DPP   295      32.542 122.862  10.898  1.00  0.00            
ATOM   3057  C1A DPP   295      37.292 125.812  13.148  1.00  0.00           C
ATOM   3058  C2A DPP   295      37.242 127.962  16.798  1.00  0.00           C
ATOM   3059  C3A DPP   295      36.392 127.612  20.998  1.00  0.00           C
ATOM   3060  C4A DPP   295      36.192 126.312  25.548  1.00  0.00           C
ATOM   3061  C1B DPP   295      34.542 122.712  15.398  1.00  0.00           C
ATOM   3062  C2B DPP   295      32.992 123.262  19.148  1.00  0.00           C
ATOM   3063  C3B DPP   295      32.042 121.262  22.798  1.00  0.00           C
ATOM   3064  C4B DPP   295      30.992 119.612  26.598  1.00  0.00           C
ATOM   3065  NC3 DPP   296     158.442 170.462  -5.502  1.00  0.00           N
ATOM   3066  PO4 DPP   296     159.942 172.462  -1.702  1.00  0.00           P
ATOM   3067  GL1 DPP   296     160.492 169.162   1.198  1.00  0.00            
ATOM   3068  GL2 DPP   296     162.642 170.762   2.098  1.00  0.00            
ATOM   3069  C1A DPP   296     158.592 170.162   4.648  1.00  0.00           C
ATOM   3070  C2A DPP   296     156.142 168.062   8.398  1.00  0.00           C
ATOM   3071  C3A DPP   296     156.292 169.262  13.098  1.00  0.00           C
ATOM   3072  C4A DPP   296     154.992 165.962  16.748  1.00  0.00           C
ATOM   3073  C1B DPP   296     162.192 173.912   6.448  1.00  0.00           C
ATOM   3074  C2B DPP   296     162.992 173.012  10.498  1.00  0.00           C
ATOM   3075  C3B DPP   296     165.042 174.162  13.398  1.00  0.00           C
ATOM   3076  C4B DPP   296     168.242 175.862  16.498  1.00  0.00           C
ATOM   3077  NC3 DPP   297      98.642  74.512  12.898  1.00  0.00           N
ATOM   3078  PO4 DPP   297     101.842  72.262  13.148  1.00  0.00           P
ATOM   3079  GL1 DPP   297     104.342  72.712  16.548  1.00  0.00            
ATOM   3080  GL2 DPP   297     106.092  75.612  17.098  1.00  0.00            
ATOM   3081  C1A DPP   297     104.992  70.762  19.898  1.00  0.00           C
ATOM   3082  C2A DPP   297     106.142  69.512  24.198  1.00  0.00           C
ATOM   3083  C3A DPP   297     107.142  66.512  26.248  1.00  0.00           C
ATOM   3084  C4A DPP   297     109.792  63.562  25.798  1.00  0.00           C
ATOM   3085  C1B DPP   297     106.942  75.212  21.898  1.00  0.00           C
ATOM   3086  C2B DPP   297     104.342  74.612  25.948  1.00  0.00           C
ATOM   3087  C3B DPP   297     100.742  73.212  29.098  1.00  0.00           C
ATOM   3088  C4B DPP   297      96.492  71.812  31.148  1.00  0.00           C
ATOM   3089  NC3 DPP   298     118.992 197.362   1.348  1.00  0.00           N
ATOM   3090  PO4 DPP   298     123.142 197.762   0.398  1.00  0.00           P
ATOM   3091  GL1 DPP   298     124.442 197.412   4.898  1.00  0.00            
ATOM   3092  GL2 DPP   298     127.442 196.512   4.848  1.00  0.00            
ATOM   3093  C1A DPP   298     125.792 199.362   9.198  1.00  0.00           C
ATOM   3094  C2A DPP   298     127.642 200.462  13.598  1.00  0.00           C
ATOM   3095  C3A DPP   298     125.942 200.762  18.248  1.00  0.00           C
ATOM   3096  C4A DPP   298     127.692 197.712  21.448  1.00  0.00           C
ATOM   3097  C1B DPP   298     128.192 194.762   8.498  1.00  0.00           C
ATOM   3098  C2B DPP   298     127.692 194.912  12.998  1.00  0.00           C
ATOM   3099  C3B DPP   298     130.492 196.212  16.548  1.00  0.00           C
ATOM   3100  C4B DPP   298     133.492 193.512  18.748  1.00  0.00           C
ATOM   3101  NC3 DPP   299      48.042 125.212   7.598  1.00  0.00           N
ATOM   3102  PO4 DPP   299      52.292 123.062   7.998  1.00  0.00           P
ATOM   3103  GL1 DPP   299      54.142 120.762  11.448  1.00  0.00            
ATOM   3104  GL2 DPP   299      54.092 118.312  11.498  1.00  0.00            
ATOM   3105  C1A DPP   299      54.542 121.712  15.698  1.00  0.00           C
ATOM   3106  C2A DPP   299      54.992 121.012  20.098  1.00  0.00           C
ATOM   3107  C3A DPP   299      57.792 121.262  22.698  1.00  0.00           C
ATOM   3108  C4A DPP   299      56.692 120.862  27.098  1.00  0.00           C
ATOM   3109  C1B DPP   299      51.792 115.862  14.548  1.00  0.00           C
ATOM   3110  C2B DPP   299      48.192 114.962  15.948  1.00  0.00           C
ATOM   3111  C3B DPP   299      46.742 115.612  20.048  1.00  0.00           C
ATOM   3112  C4B DPP   299      44.942 115.012  24.398  1.00  0.00           C
ATOM   3113  NC3 DPP   300     110.442   0.062   8.248  1.00  0.00           N
ATOM   3114  PO4 DPP   300     112.992   3.912   8.948  1.00  0.00           P
ATOM   3115  GL1 DPP   300     116.692   3.812  11.248  1.00  0.00            
ATOM   3116  GL2 DPP   300     116.892   5.162  14.048  1.00  0.00            
ATOM   3117  C1A DPP   300     120.292   1.962  12.648  1.00  0.00           C
ATOM   3118  C2A DPP   300     121.492   1.812  16.548  1.00  0.00           C
ATOM   3119  C3A DPP   300     123.442   1.712  20.748  1.00  0.00           C
ATOM   3120  C4A DPP   300     126.392  -0.888  22.548  1.00  0.00           C
ATOM   3121  C1B DPP   300     118.192   4.912  18.098  1.00  0.00           C
ATOM   3122  C2B DPP   300     118.792   3.462  22.248  1.00  0.00           C
ATOM   3123  C3B DPP   300     116.742   0.612  24.798  1.00  0.00           C
ATOM   3124  C4B DPP   300     115.692   1.112  29.398  1.00  0.00           C
ATOM   3125  NC3 DPP   301      82.242 139.512  13.648  1.00  0.00           N
ATOM   3126  PO4 DPP   301      79.192 138.312  10.798  1.00  0.00           P
ATOM   3127  GL1 DPP   301      79.942 134.862  14.548  1.00  0.00            
ATOM   3128  GL2 DPP   301      82.942 135.462  16.498  1.00  0.00            
ATOM   3129  C1A DPP   301      78.192 132.762  19.198  1.00  0.00           C
ATOM   3130  C2A DPP   301      78.642 133.662  23.948  1.00  0.00           C
ATOM   3131  C3A DPP   301      77.492 132.612  27.798  1.00  0.00           C
ATOM   3132  C4A DPP   301      79.842 131.562  31.348  1.00  0.00           C
ATOM   3133  C1B DPP   301      80.392 137.312  20.098  1.00  0.00           C
ATOM   3134  C2B DPP   301      82.592 137.012  24.648  1.00  0.00           C
ATOM   3135  C3B DPP   301      79.992 136.712  28.698  1.00  0.00           C
ATOM   3136  C4B DPP   301      78.942 136.512  33.848  1.00  0.00           C
ATOM   3137  NC3 DPP   302      90.442 176.912   6.198  1.00  0.00           N
ATOM   3138  PO4 DPP   302      94.192 176.712   7.198  1.00  0.00           P
ATOM   3139  GL1 DPP   302      93.842 174.462  11.198  1.00  0.00            
ATOM   3140  GL2 DPP   302      96.642 172.062  12.248  1.00  0.00            
ATOM   3141  C1A DPP   302      94.842 176.612  15.498  1.00  0.00           C
ATOM   3142  C2A DPP   302      97.942 178.962  17.698  1.00  0.00           C
ATOM   3143  C3A DPP   302      98.742 179.362  21.898  1.00  0.00           C
ATOM   3144  C4A DPP   302      98.642 176.762  25.098  1.00  0.00           C
ATOM   3145  C1B DPP   302      93.392 171.262  15.198  1.00  0.00           C
ATOM   3146  C2B DPP   302      93.692 169.362  18.848  1.00  0.00           C
ATOM   3147  C3B DPP   302      95.292 167.612  23.298  1.00  0.00           C
ATOM   3148  C4B DPP   302      95.492 164.212  27.048  1.00  0.00           C
ATOM   3149  NC3 DPP   303     202.092  70.662   0.348  1.00  0.00           N
ATOM   3150  PO4 DPP   303     201.692  68.962   4.298  1.00  0.00           P
ATOM   3151  GL1 DPP   303     202.542  71.012   8.798  1.00  0.00            
ATOM   3152  GL2 DPP   303     198.642  69.862  11.448  1.00  0.00            
ATOM   3153  C1A DPP   303     204.442  69.962  13.248  1.00  0.00           C
ATOM   3154  C2A DPP   303     202.142  69.212  16.498  1.00  0.00           C
ATOM   3155  C3A DPP   303     201.442  67.512  20.098  1.00  0.00           C
ATOM   3156  C4A DPP   303     202.492  67.462  24.548  1.00  0.00           C
ATOM   3157  C1B DPP   303     200.392  73.362  12.348  1.00  0.00           C
ATOM   3158  C2B DPP   303     201.942  74.162  16.798  1.00  0.00           C
ATOM   3159  C3B DPP   303     199.792  76.612  19.548  1.00  0.00           C
ATOM   3160  C4B DPP   303     195.842  78.362  19.498  1.00  0.00           C
ATOM   3161  NC3 DPP   304      87.892 204.412  10.348  1.00  0.00           N
ATOM   3162  PO4 DPP   304      88.892 199.912  12.098  1.00  0.00           P
ATOM   3163  GL1 DPP   304      84.942 201.262  13.948  1.00  0.00            
ATOM   3164  GL2 DPP   304      82.042 199.562  12.948  1.00  0.00            
ATOM   3165  C1A DPP   304      84.642 201.312  18.948  1.00  0.00           C
ATOM   3166  C2A DPP   304      83.592 202.612  22.448  1.00  0.00           C
ATOM   3167  C3A DPP   304      80.842 202.012  25.998  1.00  0.00           C
ATOM   3168  C4A DPP   304      80.642 198.362  29.148  1.00  0.00           C
ATOM   3169  C1B DPP   304      79.742 201.512  17.298  1.00  0.00           C
ATOM   3170  C2B DPP   304      79.592 200.612  21.248  1.00  0.00           C
ATOM   3171  C3B DPP   304      80.142 197.512  24.148  1.00  0.00           C
ATOM   3172  C4B DPP   304      82.542 194.412  27.698  1.00  0.00           C
ATOM   3173  NC3 DPP   305     144.792 102.212   6.398  1.00  0.00           N
ATOM   3174  PO4 DPP   305     149.292 101.612   3.948  1.00  0.00           P
ATOM   3175  GL1 DPP   305     149.592 103.862   7.448  1.00  0.00            
ATOM   3176  GL2 DPP   305     151.242 100.362   8.998  1.00  0.00            
ATOM   3177  C1A DPP   305     150.892 104.362  11.548  1.00  0.00           C
ATOM   3178  C2A DPP   305     152.892 104.212  14.598  1.00  0.00           C
ATOM   3179  C3A DPP   305     155.492 103.112  19.848  1.00  0.00           C
ATOM   3180  C4A DPP   305     157.892 101.312  22.198  1.00  0.00           C
ATOM   3181  C1B DPP   305     152.692  99.262  12.648  1.00  0.00           C
ATOM   3182  C2B DPP   305     154.992  98.962  16.198  1.00  0.00           C
ATOM   3183  C3B DPP   305     155.392  96.912  19.448  1.00  0.00           C
ATOM   3184  C4B DPP   305     155.192  96.012  23.448  1.00  0.00           C
ATOM   3185  NC3 DPP   306     132.592  93.412   9.348  1.00  0.00           N
ATOM   3186  PO4 DPP   306     128.592  94.612   8.098  1.00  0.00           P
ATOM   3187  GL1 DPP   306     128.392  95.862  12.898  1.00  0.00            
ATOM   3188  GL2 DPP   306     128.992  98.762  11.148  1.00  0.00            
ATOM   3189  C1A DPP   306     130.292  94.362  16.648  1.00  0.00           C
ATOM   3190  C2A DPP   306     130.842  93.412  19.848  1.00  0.00           C
ATOM   3191  C3A DPP   306     131.842  93.662  22.798  1.00  0.00           C
ATOM   3192  C4A DPP   306     132.742  95.462  26.948  1.00  0.00           C
ATOM   3193  C1B DPP   306     130.942 100.462  14.898  1.00  0.00           C
ATOM   3194  C2B DPP   306     130.392 100.862  19.298  1.00  0.00           C
ATOM   3195  C3B DPP   306     130.492 101.462  24.348  1.00  0.00           C
ATOM   3196  C4B DPP   306     129.242 105.762  25.648  1.00  0.00           C
ATOM   3197  NC3 DPP   307     110.842 115.362  10.848  1.00  0.00           N
ATOM   3198  PO4 DPP   307     107.192 113.012  11.848  1.00  0.00           P
ATOM   3199  GL1 DPP   307     105.042 113.962  15.548  1.00  0.00            
ATOM   3200  GL2 DPP   307     106.042 111.112  16.248  1.00  0.00            
ATOM   3201  C1A DPP   307     103.142 115.762  19.448  1.00  0.00           C
ATOM   3202  C2A DPP   307     101.442 116.162  23.448  1.00  0.00           C
ATOM   3203  C3A DPP   307     102.292 115.512  27.248  1.00  0.00           C
ATOM   3204  C4A DPP   307     102.192 116.362  30.598  1.00  0.00           C
ATOM   3205  C1B DPP   307     105.442 111.012  20.898  1.00  0.00           C
ATOM   3206  C2B DPP   307     102.792 111.512  22.848  1.00  0.00           C
ATOM   3207  C3B DPP   307     102.592 109.812  27.498  1.00  0.00           C
ATOM   3208  C4B DPP   307     101.942 111.412  31.398  1.00  0.00           C
ATOM   3209  NC3 DPP   308      75.042 153.362  10.298  1.00  0.00           N
ATOM   3210  PO4 DPP   308      78.092 155.862  10.548  1.00  0.00           P
ATOM   3211  GL1 DPP   308      79.792 156.812  14.698  1.00  0.00            
ATOM   3212  GL2 DPP   308      80.342 159.062  15.648  1.00  0.00            
ATOM   3213  C1A DPP   308      81.142 154.112  17.548  1.00  0.00           C
ATOM   3214  C2A DPP   308      82.292 154.262  21.648  1.00  0.00           C
ATOM   3215  C3A DPP   308      81.392 151.012  24.798  1.00  0.00           C
ATOM   3216  C4A DPP   308      79.292 149.212  27.598  1.00  0.00           C
ATOM   3217  C1B DPP   308      81.392 158.962  19.498  1.00  0.00           C
ATOM   3218  C2B DPP   308      81.442 159.112  23.798  1.00  0.00           C
ATOM   3219  C3B DPP   308      80.492 159.312  28.698  1.00  0.00           C
ATOM   3220  C4B DPP   308      78.692 161.912  32.648  1.00  0.00           C
ATOM   3221  NC3 DPP   309     176.542  45.462   1.848  1.00  0.00           N
ATOM   3222  PO4 DPP   309     180.642  43.962   3.948  1.00  0.00           P
ATOM   3223  GL1 DPP   309     177.492  41.812   7.048  1.00  0.00            
ATOM   3224  GL2 DPP   309     175.342  39.212   5.248  1.00  0.00            
ATOM   3225  C1A DPP   309     176.992  40.162  10.798  1.00  0.00           C
ATOM   3226  C2A DPP   309     177.892  37.712  15.298  1.00  0.00           C
ATOM   3227  C3A DPP   309     179.542  38.362  18.998  1.00  0.00           C
ATOM   3228  C4A DPP   309     184.142  38.412  20.848  1.00  0.00           C
ATOM   3229  C1B DPP   309     175.392  35.662   7.698  1.00  0.00           C
ATOM   3230  C2B DPP   309     175.292  35.262  11.998  1.00  0.00           C
ATOM   3231  C3B DPP   309     174.942  34.112  16.298  1.00  0.00           C
ATOM   3232  C4B DPP   309     175.442  35.912  20.398  1.00  0.00           C
ATOM   3233  NC3 DPP   310     130.642 175.512   2.698  1.00  0.00           N
ATOM   3234  PO4 DPP   310     130.892 170.512   3.348  1.00  0.00           P
ATOM   3235  GL1 DPP   310     131.142 171.862   7.798  1.00  0.00            
ATOM   3236  GL2 DPP   310     129.992 174.562   7.698  1.00  0.00            
ATOM   3237  C1A DPP   310     132.442 172.762  11.998  1.00  0.00           C
ATOM   3238  C2A DPP   310     132.992 173.112  15.298  1.00  0.00           C
ATOM   3239  C3A DPP   310     135.642 174.212  17.898  1.00  0.00           C
ATOM   3240  C4A DPP   310     139.992 175.062  16.448  1.00  0.00           C
ATOM   3241  C1B DPP   310     127.542 175.362  10.648  1.00  0.00           C
ATOM   3242  C2B DPP   310     126.892 174.362  14.998  1.00  0.00           C
ATOM   3243  C3B DPP   310     127.042 175.412  18.348  1.00  0.00           C
ATOM   3244  C4B DPP   310     128.542 173.362  21.748  1.00  0.00           C
ATOM   3245  NC3 DPP   311     214.942  91.412   5.098  1.00  0.00           N
ATOM   3246  PO4 DPP   311     210.292  89.912   4.248  1.00  0.00           P
ATOM   3247  GL1 DPP   311     211.442  89.462   7.898  1.00  0.00            
ATOM   3248  GL2 DPP   311     208.292  87.662   9.248  1.00  0.00            
ATOM   3249  C1A DPP   311     213.092  90.562  11.548  1.00  0.00           C
ATOM   3250  C2A DPP   311     212.392  90.662  14.798  1.00  0.00           C
ATOM   3251  C3A DPP   311     213.042  91.112  18.648  1.00  0.00           C
ATOM   3252  C4A DPP   311     211.292  93.312  21.848  1.00  0.00           C
ATOM   3253  C1B DPP   311     208.042  88.412  14.298  1.00  0.00           C
ATOM   3254  C2B DPP   311     206.692  88.562  18.348  1.00  0.00           C
ATOM   3255  C3B DPP   311     206.992  91.512  21.898  1.00  0.00           C
ATOM   3256  C4B DPP   311     207.742  92.712  26.298  1.00  0.00           C
ATOM   3257  NC3 DPP   312     190.792 135.712  -3.902  1.00  0.00           N
ATOM   3258  PO4 DPP   312     193.192 132.612  -2.152  1.00  0.00           P
ATOM   3259  GL1 DPP   312     190.692 132.612   0.898  1.00  0.00            
ATOM   3260  GL2 DPP   312     193.092 131.212   3.098  1.00  0.00            
ATOM   3261  C1A DPP   312     189.192 133.662   4.548  1.00  0.00           C
ATOM   3262  C2A DPP   312     189.292 131.662   8.548  1.00  0.00           C
ATOM   3263  C3A DPP   312     189.742 131.862  12.348  1.00  0.00           C
ATOM   3264  C4A DPP   312     190.142 133.812  16.198  1.00  0.00           C
ATOM   3265  C1B DPP   312     194.242 129.712   7.798  1.00  0.00           C
ATOM   3266  C2B DPP   312     194.242 129.712  11.898  1.00  0.00           C
ATOM   3267  C3B DPP   312     193.892 130.012  16.098  1.00  0.00           C
ATOM   3268  C4B DPP   312     192.292 131.462  20.448  1.00  0.00           C
ATOM   3269  NC3 DPP   313     138.792 168.212  -1.702  1.00  0.00           N
ATOM   3270  PO4 DPP   313     140.942 171.912   0.598  1.00  0.00           P
ATOM   3271  GL1 DPP   313     142.742 170.612   4.848  1.00  0.00            
ATOM   3272  GL2 DPP   313     144.292 167.412   3.848  1.00  0.00            
ATOM   3273  C1A DPP   313     142.892 170.162   9.198  1.00  0.00           C
ATOM   3274  C2A DPP   313     144.092 172.262  12.798  1.00  0.00           C
ATOM   3275  C3A DPP   313     145.542 170.812  16.548  1.00  0.00           C
ATOM   3276  C4A DPP   313     150.792 171.712  17.798  1.00  0.00           C
ATOM   3277  C1B DPP   313     146.542 165.912   7.398  1.00  0.00           C
ATOM   3278  C2B DPP   313     146.442 167.012  10.948  1.00  0.00           C
ATOM   3279  C3B DPP   313     146.892 166.062  15.848  1.00  0.00           C
ATOM   3280  C4B DPP   313     147.742 166.712  19.198  1.00  0.00           C
ATOM   3281  NC3 DPP   314      95.092 163.762   5.898  1.00  0.00           N
ATOM   3282  PO4 DPP   314      95.092 162.012  10.898  1.00  0.00           P
ATOM   3283  GL1 DPP   314      97.192 165.112  12.348  1.00  0.00            
ATOM   3284  GL2 DPP   314     100.542 164.712  11.498  1.00  0.00            
ATOM   3285  C1A DPP   314      98.142 167.762  14.748  1.00  0.00           C
ATOM   3286  C2A DPP   314      99.742 172.812  17.198  1.00  0.00           C
ATOM   3287  C3A DPP   314     102.142 174.812  21.098  1.00  0.00           C
ATOM   3288  C4A DPP   314     106.242 175.462  22.298  1.00  0.00           C
ATOM   3289  C1B DPP   314     103.642 165.912  12.548  1.00  0.00           C
ATOM   3290  C2B DPP   314     105.242 166.562  16.848  1.00  0.00           C
ATOM   3291  C3B DPP   314     106.892 165.312  20.648  1.00  0.00           C
ATOM   3292  C4B DPP   314     107.642 163.312  24.148  1.00  0.00           C
ATOM   3293  NC3 DPP   315      35.692 114.012   2.398  1.00  0.00           N
ATOM   3294  PO4 DPP   315      37.392 116.862   5.298  1.00  0.00           P
ATOM   3295  GL1 DPP   315      36.692 118.362   8.898  1.00  0.00            
ATOM   3296  GL2 DPP   315      33.042 117.412   9.398  1.00  0.00            
ATOM   3297  C1A DPP   315      36.242 117.862  13.198  1.00  0.00           C
ATOM   3298  C2A DPP   315      32.692 118.212  15.548  1.00  0.00           C
ATOM   3299  C3A DPP   315      30.442 118.862  18.598  1.00  0.00           C
ATOM   3300  C4A DPP   315      29.592 116.412  21.748  1.00  0.00           C
ATOM   3301  C1B DPP   315      31.092 114.212  11.448  1.00  0.00           C
ATOM   3302  C2B DPP   315      29.492 114.712  15.848  1.00  0.00           C
ATOM   3303  C3B DPP   315      25.092 117.162  17.898  1.00  0.00           C
ATOM   3304  C4B DPP   315      20.492 118.162  18.448  1.00  0.00           C
ATOM   3305  NC3 DPP   316     140.792  83.512   6.748  1.00  0.00           N
ATOM   3306  PO4 DPP   316     142.092  88.062   6.598  1.00  0.00           P
ATOM   3307  GL1 DPP   316     141.542  87.412  10.298  1.00  0.00            
ATOM   3308  GL2 DPP   316     142.692  84.062  11.148  1.00  0.00            
ATOM   3309  C1A DPP   316     142.542  89.362  13.948  1.00  0.00           C
ATOM   3310  C2A DPP   316     143.992  90.612  17.548  1.00  0.00           C
ATOM   3311  C3A DPP   316     145.292  91.562  21.548  1.00  0.00           C
ATOM   3312  C4A DPP   316     147.292  92.512  26.248  1.00  0.00           C
ATOM   3313  C1B DPP   316     141.342  84.512  14.648  1.00  0.00           C
ATOM   3314  C2B DPP   316     139.742  82.062  18.098  1.00  0.00           C
ATOM   3315  C3B DPP   316     140.692  80.362  22.348  1.00  0.00           C
ATOM   3316  C4B DPP   316     141.492  78.062  26.298  1.00  0.00           C
ATOM   3317  NC3 DPP   317     126.142  29.612  10.498  1.00  0.00           N
ATOM   3318  PO4 DPP   317     122.792  28.712   9.098  1.00  0.00           P
ATOM   3319  GL1 DPP   317     121.992  30.712  13.348  1.00  0.00            
ATOM   3320  GL2 DPP   317     125.192  31.762  14.998  1.00  0.00            
ATOM   3321  C1A DPP   317     121.392  29.112  18.248  1.00  0.00           C
ATOM   3322  C2A DPP   317     120.592  29.712  22.548  1.00  0.00           C
ATOM   3323  C3A DPP   317     121.342  28.262  26.548  1.00  0.00           C
ATOM   3324  C4A DPP   317     117.492  29.162  28.898  1.00  0.00           C
ATOM   3325  C1B DPP   317     125.042  32.312  19.798  1.00  0.00           C
ATOM   3326  C2B DPP   317     126.992  30.762  22.498  1.00  0.00           C
ATOM   3327  C3B DPP   317     127.842  31.212  26.298  1.00  0.00           C
ATOM   3328  C4B DPP   317     131.942  33.662  28.848  1.00  0.00           C
ATOM   3329  NC3 DPP   318      24.342  69.212   7.048  1.00  0.00           N
ATOM   3330  PO4 DPP   318      20.942  66.212   8.248  1.00  0.00           P
ATOM   3331  GL1 DPP   318      19.592  66.062  12.298  1.00  0.00            
ATOM   3332  GL2 DPP   318      20.742  63.312  12.898  1.00  0.00            
ATOM   3333  C1A DPP   318      16.792  67.712  15.348  1.00  0.00           C
ATOM   3334  C2A DPP   318      14.342  69.362  19.148  1.00  0.00           C
ATOM   3335  C3A DPP   318      14.942  71.512  23.098  1.00  0.00           C
ATOM   3336  C4A DPP   318      13.692  73.762  26.698  1.00  0.00           C
ATOM   3337  C1B DPP   318      22.992  62.312  16.598  1.00  0.00           C
ATOM   3338  C2B DPP   318      24.442  63.762  20.648  1.00  0.00           C
ATOM   3339  C3B DPP   318      26.042  62.862  24.798  1.00  0.00           C
ATOM   3340  C4B DPP   318      27.842  64.162  28.398  1.00  0.00           C
ATOM   3341  NC3 DPP   319     201.142  60.012   8.948  1.00  0.00           N
ATOM   3342  PO4 DPP   319     197.892  58.162   5.798  1.00  0.00           P
ATOM   3343  GL1 DPP   319     196.742  56.062   8.298  1.00  0.00            
ATOM   3344  GL2 DPP   319     196.792  57.562  11.348  1.00  0.00            
ATOM   3345  C1A DPP   319     195.842  52.512  10.048  1.00  0.00           C
ATOM   3346  C2A DPP   319     192.292  50.662   9.248  1.00  0.00           C
ATOM   3347  C3A DPP   319     189.742  48.412  10.048  1.00  0.00           C
ATOM   3348  C4A DPP   319     189.092  46.012  14.098  1.00  0.00           C
ATOM   3349  C1B DPP   319     196.492  60.512  14.848  1.00  0.00           C
ATOM   3350  C2B DPP   319     195.192  61.312  19.248  1.00  0.00           C
ATOM   3351  C3B DPP   319     191.142  62.262  22.048  1.00  0.00           C
ATOM   3352  C4B DPP   319     186.592  63.362  22.498  1.00  0.00           C
ATOM   3353  NC3 DPP   320      34.292  59.162  11.498  1.00  0.00           N
ATOM   3354  PO4 DPP   320      31.192  55.812   9.798  1.00  0.00           P
ATOM   3355  GL1 DPP   320      29.042  56.162  13.248  1.00  0.00            
ATOM   3356  GL2 DPP   320      30.892  56.512  15.198  1.00  0.00            
ATOM   3357  C1A DPP   320      27.692  53.312  17.348  1.00  0.00           C
ATOM   3358  C2A DPP   320      26.242  52.462  21.698  1.00  0.00           C
ATOM   3359  C3A DPP   320      22.942  50.812  24.198  1.00  0.00           C
ATOM   3360  C4A DPP   320      22.142  47.262  27.448  1.00  0.00           C
ATOM   3361  C1B DPP   320      30.792  56.562  19.698  1.00  0.00           C
ATOM   3362  C2B DPP   320      29.892  54.712  23.998  1.00  0.00           C
ATOM   3363  C3B DPP   320      28.442  51.062  26.298  1.00  0.00           C
ATOM   3364  C4B DPP   320      30.442  46.562  26.998  1.00  0.00           C
ATOM   3365  NC3 DPP   321     174.092  82.362   3.948  1.00  0.00           N
ATOM   3366  PO4 DPP   321     169.292  80.962   3.248  1.00  0.00           P
ATOM   3367  GL1 DPP   321     170.342  78.512   7.548  1.00  0.00            
ATOM   3368  GL2 DPP   321     172.542  79.912   7.448  1.00  0.00            
ATOM   3369  C1A DPP   321     170.992  76.862  11.598  1.00  0.00           C
ATOM   3370  C2A DPP   321     174.342  76.662  15.598  1.00  0.00           C
ATOM   3371  C3A DPP   321     175.842  75.512  20.198  1.00  0.00           C
ATOM   3372  C4A DPP   321     179.392  72.312  22.448  1.00  0.00           C
ATOM   3373  C1B DPP   321     174.492  80.862  11.098  1.00  0.00           C
ATOM   3374  C2B DPP   321     175.692  82.262  14.598  1.00  0.00           C
ATOM   3375  C3B DPP   321     173.842  82.962  18.248  1.00  0.00           C
ATOM   3376  C4B DPP   321     174.192  81.662  22.348  1.00  0.00           C
ATOM   3377  NC3 DPP   322      56.042   7.412  10.798  1.00  0.00           N
ATOM   3378  PO4 DPP   322      58.792   5.262  14.648  1.00  0.00           P
ATOM   3379  GL1 DPP   322      60.792   6.812  18.798  1.00  0.00            
ATOM   3380  GL2 DPP   322      57.842   8.612  19.848  1.00  0.00            
ATOM   3381  C1A DPP   322      62.592   8.562  22.948  1.00  0.00           C
ATOM   3382  C2A DPP   322      63.642   9.312  26.698  1.00  0.00           C
ATOM   3383  C3A DPP   322      63.392   9.512  31.098  1.00  0.00           C
ATOM   3384  C4A DPP   322      65.942   9.612  34.498  1.00  0.00           C
ATOM   3385  C1B DPP   322      58.042  10.262  24.098  1.00  0.00           C
ATOM   3386  C2B DPP   322      58.892   9.612  28.448  1.00  0.00           C
ATOM   3387  C3B DPP   322      57.542   6.512  32.598  1.00  0.00           C
ATOM   3388  C4B DPP   322      57.242   3.562  35.798  1.00  0.00           C
ATOM   3389  NC3 DPP   323     152.792  89.462   0.748  1.00  0.00           N
ATOM   3390  PO4 DPP   323     152.992  93.862   3.348  1.00  0.00           P
ATOM   3391  GL1 DPP   323     152.992  95.562   7.748  1.00  0.00            
ATOM   3392  GL2 DPP   323     150.242  94.362   7.648  1.00  0.00            
ATOM   3393  C1A DPP   323     156.592  98.362   7.848  1.00  0.00           C
ATOM   3394  C2A DPP   323     160.142  97.562  10.948  1.00  0.00           C
ATOM   3395  C3A DPP   323     160.692  98.962  14.548  1.00  0.00           C
ATOM   3396  C4A DPP   323     161.192  98.662  19.398  1.00  0.00           C
ATOM   3397  C1B DPP   323     149.692  95.212  11.998  1.00  0.00           C
ATOM   3398  C2B DPP   323     151.692  95.212  16.598  1.00  0.00           C
ATOM   3399  C3B DPP   323     151.192  98.712  21.098  1.00  0.00           C
ATOM   3400  C4B DPP   323     152.792 101.462  23.448  1.00  0.00           C
ATOM   3401  NC3 DPP   324     104.992  58.062   5.298  1.00  0.00           N
ATOM   3402  PO4 DPP   324     103.392  55.662   9.448  1.00  0.00           P
ATOM   3403  GL1 DPP   324     104.792  56.262  14.348  1.00  0.00            
ATOM   3404  GL2 DPP   324     107.892  58.062  14.498  1.00  0.00            
ATOM   3405  C1A DPP   324     105.642  53.312  17.048  1.00  0.00           C
ATOM   3406  C2A DPP   324     106.392  53.462  21.498  1.00  0.00           C
ATOM   3407  C3A DPP   324     108.042  54.262  25.248  1.00  0.00           C
ATOM   3408  C4A DPP   324     109.492  54.112  29.098  1.00  0.00           C
ATOM   3409  C1B DPP   324     109.342  56.162  18.298  1.00  0.00           C
ATOM   3410  C2B DPP   324     111.392  54.262  21.798  1.00  0.00           C
ATOM   3411  C3B DPP   324     113.092  52.212  24.048  1.00  0.00           C
ATOM   3412  C4B DPP   324     116.542  51.912  25.848  1.00  0.00           C
ATOM   3413  NC3 DPP   325     160.792 144.362  -1.102  1.00  0.00           N
ATOM   3414  PO4 DPP   325     160.892 147.812   2.348  1.00  0.00           P
ATOM   3415  GL1 DPP   325     162.392 150.612   5.348  1.00  0.00            
ATOM   3416  GL2 DPP   325     159.892 151.162   6.848  1.00  0.00            
ATOM   3417  C1A DPP   325     164.492 150.362   9.548  1.00  0.00           C
ATOM   3418  C2A DPP   325     162.742 149.312  13.448  1.00  0.00           C
ATOM   3419  C3A DPP   325     160.992 148.362  17.198  1.00  0.00           C
ATOM   3420  C4A DPP   325     157.592 148.862  19.698  1.00  0.00           C
ATOM   3421  C1B DPP   325     159.992 152.612  10.448  1.00  0.00           C
ATOM   3422  C2B DPP   325     158.842 153.612  14.248  1.00  0.00           C
ATOM   3423  C3B DPP   325     161.642 153.062  17.398  1.00  0.00           C
ATOM   3424  C4B DPP   325     161.392 151.412  22.048  1.00  0.00           C
ATOM   3425  NC3 DPP   326      89.692 195.412  11.148  1.00  0.00           N
ATOM   3426  PO4 DPP   326      85.992 196.212   9.398  1.00  0.00           P
ATOM   3427  GL1 DPP   326      85.142 195.412  14.348  1.00  0.00            
ATOM   3428  GL2 DPP   326      87.292 197.712  15.948  1.00  0.00            
ATOM   3429  C1A DPP   326      84.942 195.362  19.398  1.00  0.00           C
ATOM   3430  C2A DPP   326      85.042 196.012  23.248  1.00  0.00           C
ATOM   3431  C3A DPP   326      85.192 199.512  26.248  1.00  0.00           C
ATOM   3432  C4A DPP   326      85.692 203.912  28.548  1.00  0.00           C
ATOM   3433  C1B DPP   326      89.192 198.412  19.698  1.00  0.00           C
ATOM   3434  C2B DPP   326      89.342 197.712  23.798  1.00  0.00           C
ATOM   3435  C3B DPP   326      87.642 195.712  28.048  1.00  0.00           C
ATOM   3436  C4B DPP   326      85.192 195.612  32.298  1.00  0.00           C
ATOM   3437  NC3 DPP   327     208.142  36.162   8.098  1.00  0.00           N
ATOM   3438  PO4 DPP   327     209.942  37.512  11.098  1.00  0.00           P
ATOM   3439  GL1 DPP   327     207.442  40.112  13.848  1.00  0.00            
ATOM   3440  GL2 DPP   327     208.342  42.862  14.898  1.00  0.00            
ATOM   3441  C1A DPP   327     204.892  40.562  17.048  1.00  0.00           C
ATOM   3442  C2A DPP   327     205.992  42.712  21.548  1.00  0.00           C
ATOM   3443  C3A DPP   327     208.042  43.962  24.298  1.00  0.00           C
ATOM   3444  C4A DPP   327     210.742  48.162  25.948  1.00  0.00           C
ATOM   3445  C1B DPP   327     207.842  46.112  17.798  1.00  0.00           C
ATOM   3446  C2B DPP   327     209.042  47.862  20.898  1.00  0.00           C
ATOM   3447  C3B DPP   327     206.492  48.562  23.048  1.00  0.00           C
ATOM   3448  C4B DPP   327     207.392  51.862  25.998  1.00  0.00           C
ATOM   3449  NC3 DPP   328     138.392  52.462   6.148  1.00  0.00           N
ATOM   3450  PO4 DPP   328     134.392  51.012   8.398  1.00  0.00           P
ATOM   3451  GL1 DPP   328     131.042  49.462  11.648  1.00  0.00            
ATOM   3452  GL2 DPP   328     133.142  51.562  13.798  1.00  0.00            
ATOM   3453  C1A DPP   328     131.742  47.362  16.398  1.00  0.00           C
ATOM   3454  C2A DPP   328     129.442  46.612  20.698  1.00  0.00           C
ATOM   3455  C3A DPP   328     129.692  44.462  24.598  1.00  0.00           C
ATOM   3456  C4A DPP   328     132.242  43.412  27.948  1.00  0.00           C
ATOM   3457  C1B DPP   328     136.792  52.062  17.098  1.00  0.00           C
ATOM   3458  C2B DPP   328     138.992  52.412  20.998  1.00  0.00           C
ATOM   3459  C3B DPP   328     139.192  50.262  25.248  1.00  0.00           C
ATOM   3460  C4B DPP   328     143.092  48.462  27.598  1.00  0.00           C
ATOM   3461  NC3 DPP   329      16.742 139.362   0.148  1.00  0.00           N
ATOM   3462  PO4 DPP   329      15.592 141.462   3.348  1.00  0.00           P
ATOM   3463  GL1 DPP   329      14.942 141.062   7.648  1.00  0.00            
ATOM   3464  GL2 DPP   329      15.742 137.562   8.148  1.00  0.00            
ATOM   3465  C1A DPP   329      14.892 139.212  13.298  1.00  0.00           C
ATOM   3466  C2A DPP   329      13.992 138.962  17.948  1.00  0.00           C
ATOM   3467  C3A DPP   329      11.642 137.662  19.798  1.00  0.00           C
ATOM   3468  C4A DPP   329       8.242 137.412  20.498  1.00  0.00           C
ATOM   3469  C1B DPP   329      16.642 132.862  10.598  1.00  0.00           C
ATOM   3470  C2B DPP   329      17.392 130.012  15.848  1.00  0.00           C
ATOM   3471  C3B DPP   329      14.692 125.862  15.398  1.00  0.00           C
ATOM   3472  C4B DPP   329      10.092 126.512  17.648  1.00  0.00           C
ATOM   3473  NC3 DPP   330     163.192 157.812  -0.202  1.00  0.00           N
ATOM   3474  PO4 DPP   330     163.742 161.412  -1.852  1.00  0.00           P
ATOM   3475  GL1 DPP   330     166.192 163.362   1.648  1.00  0.00            
ATOM   3476  GL2 DPP   330     165.442 160.962   2.748  1.00  0.00            
ATOM   3477  C1A DPP   330     167.942 165.012   5.448  1.00  0.00           C
ATOM   3478  C2A DPP   330     167.692 165.662   9.198  1.00  0.00           C
ATOM   3479  C3A DPP   330     166.992 169.012  11.898  1.00  0.00           C
ATOM   3480  C4A DPP   330     170.092 172.362  13.448  1.00  0.00           C
ATOM   3481  C1B DPP   330     165.092 161.162   7.448  1.00  0.00           C
ATOM   3482  C2B DPP   330     166.792 161.362  11.198  1.00  0.00           C
ATOM   3483  C3B DPP   330     168.692 164.862  13.848  1.00  0.00           C
ATOM   3484  C4B DPP   330     171.492 167.812  14.648  1.00  0.00           C
ATOM   3485  NC3 DPP   331     124.942 134.012   3.798  1.00  0.00           N
ATOM   3486  PO4 DPP   331     124.692 138.362   2.798  1.00  0.00           P
ATOM   3487  GL1 DPP   331     126.692 139.212   6.698  1.00  0.00            
ATOM   3488  GL2 DPP   331     125.592 141.462   9.348  1.00  0.00            
ATOM   3489  C1A DPP   331     129.042 138.212  11.298  1.00  0.00           C
ATOM   3490  C2A DPP   331     129.542 138.712  15.898  1.00  0.00           C
ATOM   3491  C3A DPP   331     131.192 140.412  19.698  1.00  0.00           C
ATOM   3492  C4A DPP   331     132.492 142.162  22.398  1.00  0.00           C
ATOM   3493  C1B DPP   331     125.442 141.662  14.198  1.00  0.00           C
ATOM   3494  C2B DPP   331     126.242 141.962  17.548  1.00  0.00           C
ATOM   3495  C3B DPP   331     126.492 141.162  21.498  1.00  0.00           C
ATOM   3496  C4B DPP   331     125.192 140.212  25.048  1.00  0.00           C
ATOM   3497  NC3 DPP   332      88.492 170.062  11.348  1.00  0.00           N
ATOM   3498  PO4 DPP   332      88.642 171.962   8.048  1.00  0.00           P
ATOM   3499  GL1 DPP   332      87.742 175.062  10.848  1.00  0.00            
ATOM   3500  GL2 DPP   332      85.592 175.062  12.498  1.00  0.00            
ATOM   3501  C1A DPP   332      89.992 177.162  13.198  1.00  0.00           C
ATOM   3502  C2A DPP   332      90.792 177.012  18.698  1.00  0.00           C
ATOM   3503  C3A DPP   332      93.442 176.812  21.248  1.00  0.00           C
ATOM   3504  C4A DPP   332      96.242 173.012  21.298  1.00  0.00           C
ATOM   3505  C1B DPP   332      85.442 177.012  16.298  1.00  0.00           C
ATOM   3506  C2B DPP   332      86.792 177.712  21.548  1.00  0.00           C
ATOM   3507  C3B DPP   332      88.792 177.262  25.198  1.00  0.00           C
ATOM   3508  C4B DPP   332      88.992 174.962  29.198  1.00  0.00           C
ATOM   3509  NC3 DPP   333     127.292 106.362   7.048  1.00  0.00           N
ATOM   3510  PO4 DPP   333     123.542 107.112   8.448  1.00  0.00           P
ATOM   3511  GL1 DPP   333     124.142 107.962  12.398  1.00  0.00            
ATOM   3512  GL2 DPP   333     126.692 109.412  11.448  1.00  0.00            
ATOM   3513  C1A DPP   333     127.492 107.462  15.998  1.00  0.00           C
ATOM   3514  C2A DPP   333     129.292 106.212  20.098  1.00  0.00           C
ATOM   3515  C3A DPP   333     132.942 105.112  22.298  1.00  0.00           C
ATOM   3516  C4A DPP   333     133.742 104.862  26.698  1.00  0.00           C
ATOM   3517  C1B DPP   333     128.592 112.312  14.548  1.00  0.00           C
ATOM   3518  C2B DPP   333     129.092 114.862  17.998  1.00  0.00           C
ATOM   3519  C3B DPP   333     125.842 116.362  20.048  1.00  0.00           C
ATOM   3520  C4B DPP   333     125.042 115.862  24.048  1.00  0.00           C
ATOM   3521  NC3 DPP   334     158.442  47.012   3.048  1.00  0.00           N
ATOM   3522  PO4 DPP   334     160.192  50.812   3.498  1.00  0.00           P
ATOM   3523  GL1 DPP   334     158.842  52.362   7.798  1.00  0.00            
ATOM   3524  GL2 DPP   334     158.342  56.062   8.948  1.00  0.00            
ATOM   3525  C1A DPP   334     157.542  51.762  11.598  1.00  0.00           C
ATOM   3526  C2A DPP   334     156.842  51.562  16.098  1.00  0.00           C
ATOM   3527  C3A DPP   334     157.892  51.712  19.398  1.00  0.00           C
ATOM   3528  C4A DPP   334     159.442  55.312  22.498  1.00  0.00           C
ATOM   3529  C1B DPP   334     158.342  56.712  13.398  1.00  0.00           C
ATOM   3530  C2B DPP   334     159.242  58.212  17.898  1.00  0.00           C
ATOM   3531  C3B DPP   334     159.092  60.612  21.698  1.00  0.00           C
ATOM   3532  C4B DPP   334     157.042  62.962  24.048  1.00  0.00           C
ATOM   3533  NC3 DPP   335     124.142 206.962  -0.052  1.00  0.00           N
ATOM   3534  PO4 DPP   335     121.292 206.412   2.148  1.00  0.00           P
ATOM   3535  GL1 DPP   335     123.742 205.512   6.098  1.00  0.00            
ATOM   3536  GL2 DPP   335     124.142 208.212   8.498  1.00  0.00            
ATOM   3537  C1A DPP   335     121.542 201.762   8.598  1.00  0.00           C
ATOM   3538  C2A DPP   335     118.592 200.012  11.598  1.00  0.00           C
ATOM   3539  C3A DPP   335     117.742 196.862  14.748  1.00  0.00           C
ATOM   3540  C4A DPP   335     119.792 193.912  16.448  1.00  0.00           C
ATOM   3541  C1B DPP   335     127.292 205.712  11.048  1.00  0.00           C
ATOM   3542  C2B DPP   335     128.742 205.012  15.048  1.00  0.00           C
ATOM   3543  C3B DPP   335     131.842 205.662  18.448  1.00  0.00           C
ATOM   3544  C4B DPP   335     136.342 203.912  19.998  1.00  0.00           C
ATOM   3545  NC3 DPP   336      68.392 155.462   6.948  1.00  0.00           N
ATOM   3546  PO4 DPP   336      63.692 154.762   9.348  1.00  0.00           P
ATOM   3547  GL1 DPP   336      61.892 155.462  13.498  1.00  0.00            
ATOM   3548  GL2 DPP   336      62.492 152.362  14.198  1.00  0.00            
ATOM   3549  C1A DPP   336      60.892 157.262  17.448  1.00  0.00           C
ATOM   3550  C2A DPP   336      58.792 155.662  21.398  1.00  0.00           C
ATOM   3551  C3A DPP   336      59.092 154.412  25.548  1.00  0.00           C
ATOM   3552  C4A DPP   336      61.492 151.912  28.698  1.00  0.00           C
ATOM   3553  C1B DPP   336      59.392 151.862  17.348  1.00  0.00           C
ATOM   3554  C2B DPP   336      56.942 149.962  20.498  1.00  0.00           C
ATOM   3555  C3B DPP   336      55.142 152.062  23.998  1.00  0.00           C
ATOM   3556  C4B DPP   336      52.492 153.162  28.148  1.00  0.00           C
ATOM   3557  NC3 DPP   337     161.792  86.612   0.698  1.00  0.00           N
ATOM   3558  PO4 DPP   337     156.692  87.162   2.248  1.00  0.00           P
ATOM   3559  GL1 DPP   337     155.292  85.212   6.298  1.00  0.00            
ATOM   3560  GL2 DPP   337     154.692  82.312   6.598  1.00  0.00            
ATOM   3561  C1A DPP   337     157.842  86.512   9.748  1.00  0.00           C
ATOM   3562  C2A DPP   337     159.792  86.412  12.948  1.00  0.00           C
ATOM   3563  C3A DPP   337     159.142  86.462  16.448  1.00  0.00           C
ATOM   3564  C4A DPP   337     158.592  87.812  20.498  1.00  0.00           C
ATOM   3565  C1B DPP   337     153.742  83.512  10.748  1.00  0.00           C
ATOM   3566  C2B DPP   337     154.292  83.712  14.048  1.00  0.00           C
ATOM   3567  C3B DPP   337     155.542  83.062  19.048  1.00  0.00           C
ATOM   3568  C4B DPP   337     158.892  82.862  22.598  1.00  0.00           C
ATOM   3569  NC3 DPP   338     148.742  96.762   2.648  1.00  0.00           N
ATOM   3570  PO4 DPP   338     145.192  95.312   5.198  1.00  0.00           P
ATOM   3571  GL1 DPP   338     145.592  98.212   9.148  1.00  0.00            
ATOM   3572  GL2 DPP   338     143.442 100.862  10.848  1.00  0.00            
ATOM   3573  C1A DPP   338     148.042 100.212  12.248  1.00  0.00           C
ATOM   3574  C2A DPP   338     149.292 100.512  16.398  1.00  0.00           C
ATOM   3575  C3A DPP   338     149.942 103.462  18.998  1.00  0.00           C
ATOM   3576  C4A DPP   338     149.842 106.612  22.248  1.00  0.00           C
ATOM   3577  C1B DPP   338     144.092 100.712  15.148  1.00  0.00           C
ATOM   3578  C2B DPP   338     145.092 100.412  19.248  1.00  0.00           C
ATOM   3579  C3B DPP   338     146.242 102.962  22.948  1.00  0.00           C
ATOM   3580  C4B DPP   338     149.142 102.212  26.048  1.00  0.00           C
ATOM   3581  NC3 DPP   339      96.092 149.262  10.198  1.00  0.00           N
ATOM   3582  PO4 DPP   339      94.542 144.712   9.448  1.00  0.00           P
ATOM   3583  GL1 DPP   339      92.642 146.662  12.648  1.00  0.00            
ATOM   3584  GL2 DPP   339      90.892 145.112  14.998  1.00  0.00            
ATOM   3585  C1A DPP   339      94.792 147.712  16.448  1.00  0.00           C
ATOM   3586  C2A DPP   339      94.642 148.162  20.848  1.00  0.00           C
ATOM   3587  C3A DPP   339      94.742 144.812  25.048  1.00  0.00           C
ATOM   3588  C4A DPP   339      95.442 142.762  29.148  1.00  0.00           C
ATOM   3589  C1B DPP   339      92.542 143.412  20.198  1.00  0.00           C
ATOM   3590  C2B DPP   339      90.792 141.362  23.948  1.00  0.00           C
ATOM   3591  C3B DPP   339      90.692 139.112  28.348  1.00  0.00           C
ATOM   3592  C4B DPP   339      92.342 140.862  31.698  1.00  0.00           C
ATOM   3593  NC3 DPP   340       8.042 169.562   6.448  1.00  0.00           N
ATOM   3594  PO4 DPP   340       9.992 167.612   9.598  1.00  0.00           P
ATOM   3595  GL1 DPP   340       8.992 168.412  14.498  1.00  0.00            
ATOM   3596  GL2 DPP   340      12.042 171.112  16.898  1.00  0.00            
ATOM   3597  C1A DPP   340       7.992 168.512  19.098  1.00  0.00           C
ATOM   3598  C2A DPP   340       7.042 164.962  22.298  1.00  0.00           C
ATOM   3599  C3A DPP   340       6.542 164.212  26.448  1.00  0.00           C
ATOM   3600  C4A DPP   340       5.192 164.312  30.698  1.00  0.00           C
ATOM   3601  C1B DPP   340      12.292 171.862  20.848  1.00  0.00           C
ATOM   3602  C2B DPP   340      12.592 170.962  24.698  1.00  0.00           C
ATOM   3603  C3B DPP   340      13.392 169.512  28.198  1.00  0.00           C
ATOM   3604  C4B DPP   340      16.242 167.412  30.398  1.00  0.00           C
ATOM   3605  NC3 DPP   341      49.342 155.112   8.098  1.00  0.00           N
ATOM   3606  PO4 DPP   341      52.442 153.462  10.148  1.00  0.00           P
ATOM   3607  GL1 DPP   341      53.642 156.562  13.948  1.00  0.00            
ATOM   3608  GL2 DPP   341      56.942 157.812  14.548  1.00  0.00            
ATOM   3609  C1A DPP   341      51.142 158.212  17.348  1.00  0.00           C
ATOM   3610  C2A DPP   341      50.392 158.362  22.198  1.00  0.00           C
ATOM   3611  C3A DPP   341      49.342 157.962  27.448  1.00  0.00           C
ATOM   3612  C4A DPP   341      47.942 154.862  30.098  1.00  0.00           C
ATOM   3613  C1B DPP   341      56.892 159.812  18.748  1.00  0.00           C
ATOM   3614  C2B DPP   341      55.142 158.862  22.448  1.00  0.00           C
ATOM   3615  C3B DPP   341      53.792 157.212  25.698  1.00  0.00           C
ATOM   3616  C4B DPP   341      52.792 157.112  30.948  1.00  0.00           C
ATOM   3617  NC3 DPP   342     116.892  39.462   9.748  1.00  0.00           N
ATOM   3618  PO4 DPP   342     112.992  39.212  10.598  1.00  0.00           P
ATOM   3619  GL1 DPP   342     113.942  37.212  13.948  1.00  0.00            
ATOM   3620  GL2 DPP   342     117.442  38.012  14.748  1.00  0.00            
ATOM   3621  C1A DPP   342     114.442  36.062  18.398  1.00  0.00           C
ATOM   3622  C2A DPP   342     114.142  36.612  22.398  1.00  0.00           C
ATOM   3623  C3A DPP   342     116.142  38.712  25.498  1.00  0.00           C
ATOM   3624  C4A DPP   342     114.142  42.112  27.698  1.00  0.00           C
ATOM   3625  C1B DPP   342     120.792  39.712  17.198  1.00  0.00           C
ATOM   3626  C2B DPP   342     123.042  39.112  20.448  1.00  0.00           C
ATOM   3627  C3B DPP   342     121.642  40.262  24.548  1.00  0.00           C
ATOM   3628  C4B DPP   342     119.542  41.162  29.098  1.00  0.00           C
ATOM   3629  NC3 DPP   343      43.592  19.612   8.898  1.00  0.00           N
ATOM   3630  PO4 DPP   343      42.542  19.612  12.198  1.00  0.00           P
ATOM   3631  GL1 DPP   343      45.592  21.012  15.148  1.00  0.00            
ATOM   3632  GL2 DPP   343      49.642  21.412  15.098  1.00  0.00            
ATOM   3633  C1A DPP   343      45.892  20.912  19.298  1.00  0.00           C
ATOM   3634  C2A DPP   343      46.592  22.462  23.998  1.00  0.00           C
ATOM   3635  C3A DPP   343      44.192  26.262  26.998  1.00  0.00           C
ATOM   3636  C4A DPP   343      43.242  25.862  31.248  1.00  0.00           C
ATOM   3637  C1B DPP   343      50.842  23.362  18.948  1.00  0.00           C
ATOM   3638  C2B DPP   343      51.542  22.462  23.998  1.00  0.00           C
ATOM   3639  C3B DPP   343      52.942  25.912  27.098  1.00  0.00           C
ATOM   3640  C4B DPP   343      56.942  27.262  29.098  1.00  0.00           C
ATOM   3641  NC3 DPP   344     146.792  86.762   3.848  1.00  0.00           N
ATOM   3642  PO4 DPP   344     150.142  84.462   4.598  1.00  0.00           P
ATOM   3643  GL1 DPP   344     148.792  84.662   8.798  1.00  0.00            
ATOM   3644  GL2 DPP   344     146.892  86.312   8.948  1.00  0.00            
ATOM   3645  C1A DPP   344     149.742  86.362  13.448  1.00  0.00           C
ATOM   3646  C2A DPP   344     150.992  85.612  17.798  1.00  0.00           C
ATOM   3647  C3A DPP   344     153.592  87.362  21.648  1.00  0.00           C
ATOM   3648  C4A DPP   344     155.092  89.412  24.748  1.00  0.00           C
ATOM   3649  C1B DPP   344     148.442  90.362  11.048  1.00  0.00           C
ATOM   3650  C2B DPP   344     149.492  90.712  15.498  1.00  0.00           C
ATOM   3651  C3B DPP   344     149.242  91.062  19.048  1.00  0.00           C
ATOM   3652  C4B DPP   344     151.542  92.462  22.298  1.00  0.00           C
ATOM   3653  NC3 DPP   345      82.942 110.962  15.398  1.00  0.00           N
ATOM   3654  PO4 DPP   345      83.442 106.912  16.848  1.00  0.00           P
ATOM   3655  GL1 DPP   345      84.742 105.062  20.848  1.00  0.00            
ATOM   3656  GL2 DPP   345      88.192 106.062  20.698  1.00  0.00            
ATOM   3657  C1A DPP   345      86.442 101.062  22.848  1.00  0.00           C
ATOM   3658  C2A DPP   345      86.742  97.262  25.398  1.00  0.00           C
ATOM   3659  C3A DPP   345      87.042  98.162  29.798  1.00  0.00           C
ATOM   3660  C4A DPP   345      87.042 100.812  33.448  1.00  0.00           C
ATOM   3661  C1B DPP   345      91.642 103.612  22.498  1.00  0.00           C
ATOM   3662  C2B DPP   345      95.142 103.962  22.498  1.00  0.00           C
ATOM   3663  C3B DPP   345      98.592 106.362  25.198  1.00  0.00           C
ATOM   3664  C4B DPP   345      98.542 107.562  29.098  1.00  0.00           C
ATOM   3665  NC3 DPP   346     173.292  59.462  46.548  1.00  0.00           N
ATOM   3666  PO4 DPP   346     169.242  59.062  44.248  1.00  0.00           P
ATOM   3667  GL1 DPP   346     172.142  61.912  41.598  1.00  0.00            
ATOM   3668  GL2 DPP   346     169.242  64.562  40.198  1.00  0.00            
ATOM   3669  C1A DPP   346     174.092  60.012  37.398  1.00  0.00           C
ATOM   3670  C2A DPP   346     173.042  59.712  33.948  1.00  0.00           C
ATOM   3671  C3A DPP   346     170.542  58.612  33.098  1.00  0.00           C
ATOM   3672  C4A DPP   346     166.442  59.612  32.698  1.00  0.00           C
ATOM   3673  C1B DPP   346     168.892  61.662  36.948  1.00  0.00           C
ATOM   3674  C2B DPP   346     168.292  56.862  37.298  1.00  0.00           C
ATOM   3675  C3B DPP   346     168.692  53.612  33.398  1.00  0.00           C
ATOM   3676  C4B DPP   346     171.092  50.262  31.198  1.00  0.00           C
ATOM   3677  NC3 DPP   347     132.142 146.412  46.648  1.00  0.00           N
ATOM   3678  PO4 DPP   347     136.292 144.112  48.198  1.00  0.00           P
ATOM   3679  GL1 DPP   347     135.492 144.012  43.648  1.00  0.00            
ATOM   3680  GL2 DPP   347     133.942 141.312  41.748  1.00  0.00            
ATOM   3681  C1A DPP   347     136.442 144.762  39.298  1.00  0.00           C
ATOM   3682  C2A DPP   347     135.442 143.312  34.648  1.00  0.00           C
ATOM   3683  C3A DPP   347     134.592 142.212  30.798  1.00  0.00           C
ATOM   3684  C4A DPP   347     130.692 141.812  27.198  1.00  0.00           C
ATOM   3685  C1B DPP   347     131.942 139.912  37.348  1.00  0.00           C
ATOM   3686  C2B DPP   347     128.642 139.612  34.448  1.00  0.00           C
ATOM   3687  C3B DPP   347     126.392 139.862  30.148  1.00  0.00           C
ATOM   3688  C4B DPP   347     126.242 143.862  27.448  1.00  0.00           C
ATOM   3689  NC3 DPP   348      44.992   3.212  46.948  1.00  0.00           N
ATOM   3690  PO4 DPP   348      43.192   7.062  48.248  1.00  0.00           P
ATOM   3691  GL1 DPP   348      43.042   8.512  44.348  1.00  0.00            
ATOM   3692  GL2 DPP   348      46.342   8.012  43.098  1.00  0.00            
ATOM   3693  C1A DPP   348      42.492  10.362  40.498  1.00  0.00           C
ATOM   3694  C2A DPP   348      43.092   9.812  35.748  1.00  0.00           C
ATOM   3695  C3A DPP   348      46.592  10.212  33.248  1.00  0.00           C
ATOM   3696  C4A DPP   348      49.442  10.962  30.098  1.00  0.00           C
ATOM   3697  C1B DPP   348      46.692   7.912  38.698  1.00  0.00           C
ATOM   3698  C2B DPP   348      45.742   5.462  35.598  1.00  0.00           C
ATOM   3699  C3B DPP   348      47.142   1.362  34.898  1.00  0.00           C
ATOM   3700  C4B DPP   348      51.492   0.162  32.998  1.00  0.00           C
ATOM   3701  NC3 DPP   349     201.392  73.712  47.748  1.00  0.00           N
ATOM   3702  PO4 DPP   349     201.692  69.012  47.498  1.00  0.00           P
ATOM   3703  GL1 DPP   349     200.542  67.562  43.598  1.00  0.00            
ATOM   3704  GL2 DPP   349     196.442  68.112  42.248  1.00  0.00            
ATOM   3705  C1A DPP   349     202.092  65.412  40.798  1.00  0.00           C
ATOM   3706  C2A DPP   349     201.242  64.712  36.698  1.00  0.00           C
ATOM   3707  C3A DPP   349     200.492  64.362  31.798  1.00  0.00           C
ATOM   3708  C4A DPP   349     199.742  64.962  27.798  1.00  0.00           C
ATOM   3709  C1B DPP   349     197.092  64.112  40.048  1.00  0.00           C
ATOM   3710  C2B DPP   349     193.642  60.862  38.298  1.00  0.00           C
ATOM   3711  C3B DPP   349     190.392  57.212  37.898  1.00  0.00           C
ATOM   3712  C4B DPP   349     186.992  57.412  35.948  1.00  0.00           C
ATOM   3713  NC3 DPP   350      46.092 192.212  49.498  1.00  0.00           N
ATOM   3714  PO4 DPP   350      48.742 196.762  49.498  1.00  0.00           P
ATOM   3715  GL1 DPP   350      46.792 197.162  45.548  1.00  0.00            
ATOM   3716  GL2 DPP   350      43.842 196.212  45.148  1.00  0.00            
ATOM   3717  C1A DPP   350      45.692 198.162  40.598  1.00  0.00           C
ATOM   3718  C2A DPP   350      43.942 199.612  36.798  1.00  0.00           C
ATOM   3719  C3A DPP   350      43.042 204.112  35.498  1.00  0.00           C
ATOM   3720  C4A DPP   350      41.492 205.312  31.598  1.00  0.00           C
ATOM   3721  C1B DPP   350      41.992 200.462  42.998  1.00  0.00           C
ATOM   3722  C2B DPP   350      40.192 202.562  38.948  1.00  0.00           C
ATOM   3723  C3B DPP   350      38.892 201.662  33.648  1.00  0.00           C
ATOM   3724  C4B DPP   350      35.592 204.112  31.198  1.00  0.00           C
ATOM   3725  NC3 DPP   351      50.492 126.862  47.498  1.00  0.00           N
ATOM   3726  PO4 DPP   351      54.142 124.912  47.048  1.00  0.00           P
ATOM   3727  GL1 DPP   351      56.442 123.312  43.898  1.00  0.00            
ATOM   3728  GL2 DPP   351      57.642 126.362  42.148  1.00  0.00            
ATOM   3729  C1A DPP   351      56.292 121.812  39.948  1.00  0.00           C
ATOM   3730  C2A DPP   351      59.042 119.212  36.548  1.00  0.00           C
ATOM   3731  C3A DPP   351      60.142 119.312  31.848  1.00  0.00           C
ATOM   3732  C4A DPP   351      62.592 119.812  27.798  1.00  0.00           C
ATOM   3733  C1B DPP   351      57.192 128.762  39.198  1.00  0.00           C
ATOM   3734  C2B DPP   351      59.292 129.462  35.498  1.00  0.00           C
ATOM   3735  C3B DPP   351      59.592 129.812  31.298  1.00  0.00           C
ATOM   3736  C4B DPP   351      59.142 132.962  28.298  1.00  0.00           C
ATOM   3737  NC3 DPP   352     146.442 112.862  46.548  1.00  0.00           N
ATOM   3738  PO4 DPP   352     150.842 114.462  45.198  1.00  0.00           P
ATOM   3739  GL1 DPP   352     148.892 114.862  40.298  1.00  0.00            
ATOM   3740  GL2 DPP   352     147.292 118.362  37.798  1.00  0.00            
ATOM   3741  C1A DPP   352     147.742 113.462  36.348  1.00  0.00           C
ATOM   3742  C2A DPP   352     148.042 115.562  32.148  1.00  0.00           C
ATOM   3743  C3A DPP   352     147.292 116.462  28.348  1.00  0.00           C
ATOM   3744  C4A DPP   352     150.042 117.212  23.798  1.00  0.00           C
ATOM   3745  C1B DPP   352     149.842 118.362  35.948  1.00  0.00           C
ATOM   3746  C2B DPP   352     151.392 119.762  31.848  1.00  0.00           C
ATOM   3747  C3B DPP   352     152.192 121.512  27.598  1.00  0.00           C
ATOM   3748  C4B DPP   352     155.742 120.912  23.748  1.00  0.00           C
ATOM   3749  NC3 DPP   353     171.792  45.162  44.148  1.00  0.00           N
ATOM   3750  PO4 DPP   353     175.292  42.562  42.898  1.00  0.00           P
ATOM   3751  GL1 DPP   353     171.942  40.412  40.698  1.00  0.00            
ATOM   3752  GL2 DPP   353     168.892  41.762  40.498  1.00  0.00            
ATOM   3753  C1A DPP   353     171.792  38.512  35.748  1.00  0.00           C
ATOM   3754  C2A DPP   353     172.442  38.212  31.098  1.00  0.00           C
ATOM   3755  C3A DPP   353     172.892  40.962  25.898  1.00  0.00           C
ATOM   3756  C4A DPP   353     170.542  40.112  22.098  1.00  0.00           C
ATOM   3757  C1B DPP   353     170.792  43.662  36.798  1.00  0.00           C
ATOM   3758  C2B DPP   353     173.842  42.312  33.598  1.00  0.00           C
ATOM   3759  C3B DPP   353     174.742  42.762  29.948  1.00  0.00           C
ATOM   3760  C4B DPP   353     172.142  46.562  27.848  1.00  0.00           C
ATOM   3761  NC3 DPP   354      44.542 158.862  49.998  1.00  0.00           N
ATOM   3762  PO4 DPP   354      46.342 163.362  53.048  1.00  0.00           P
ATOM   3763  GL1 DPP   354      46.092 164.912  49.248  1.00  0.00            
ATOM   3764  GL2 DPP   354      43.392 163.462  48.348  1.00  0.00            
ATOM   3765  C1A DPP   354      48.392 163.912  45.698  1.00  0.00           C
ATOM   3766  C2A DPP   354      48.642 163.712  41.048  1.00  0.00           C
ATOM   3767  C3A DPP   354      51.092 161.962  38.498  1.00  0.00           C
ATOM   3768  C4A DPP   354      53.392 160.312  34.748  1.00  0.00           C
ATOM   3769  C1B DPP   354      43.742 165.112  44.048  1.00  0.00           C
ATOM   3770  C2B DPP   354      44.042 163.112  39.898  1.00  0.00           C
ATOM   3771  C3B DPP   354      43.092 161.762  36.548  1.00  0.00           C
ATOM   3772  C4B DPP   354      44.192 163.112  33.548  1.00  0.00           C
ATOM   3773  NC3 DPP   355     200.342 142.912  46.648  1.00  0.00           N
ATOM   3774  PO4 DPP   355     201.892 147.562  45.748  1.00  0.00           P
ATOM   3775  GL1 DPP   355     201.442 145.812  41.698  1.00  0.00            
ATOM   3776  GL2 DPP   355     199.792 142.212  41.948  1.00  0.00            
ATOM   3777  C1A DPP   355     201.642 148.162  37.448  1.00  0.00           C
ATOM   3778  C2A DPP   355     202.892 149.812  33.148  1.00  0.00           C
ATOM   3779  C3A DPP   355     207.692 150.362  32.048  1.00  0.00           C
ATOM   3780  C4A DPP   355     209.342 149.262  27.598  1.00  0.00           C
ATOM   3781  C1B DPP   355     200.842 142.912  36.698  1.00  0.00           C
ATOM   3782  C2B DPP   355     201.942 145.062  33.148  1.00  0.00           C
ATOM   3783  C3B DPP   355     204.542 146.462  29.898  1.00  0.00           C
ATOM   3784  C4B DPP   355     204.042 150.362  27.798  1.00  0.00           C
ATOM   3785  NC3 DPP   356      15.692  84.212  51.048  1.00  0.00           N
ATOM   3786  PO4 DPP   356      17.692  78.962  51.098  1.00  0.00           P
ATOM   3787  GL1 DPP   356      17.092  77.962  47.098  1.00  0.00            
ATOM   3788  GL2 DPP   356      20.392  78.362  45.098  1.00  0.00            
ATOM   3789  C1A DPP   356      17.142  76.012  41.848  1.00  0.00           C
ATOM   3790  C2A DPP   356      16.292  76.562  37.148  1.00  0.00           C
ATOM   3791  C3A DPP   356      17.842  79.462  33.398  1.00  0.00           C
ATOM   3792  C4A DPP   356      16.292  78.412  29.048  1.00  0.00           C
ATOM   3793  C1B DPP   356      20.992  81.812  42.948  1.00  0.00           C
ATOM   3794  C2B DPP   356      23.042  84.612  40.048  1.00  0.00           C
ATOM   3795  C3B DPP   356      24.692  86.612  35.898  1.00  0.00           C
ATOM   3796  C4B DPP   356      27.442  89.262  33.598  1.00  0.00           C
ATOM   3797  NC3 DPP   357      58.942 161.362  49.998  1.00  0.00           N
ATOM   3798  PO4 DPP   357      62.092 157.812  51.048  1.00  0.00           P
ATOM   3799  GL1 DPP   357      63.342 156.662  47.698  1.00  0.00            
ATOM   3800  GL2 DPP   357      64.992 154.562  46.598  1.00  0.00            
ATOM   3801  C1A DPP   357      61.192 155.562  42.798  1.00  0.00           C
ATOM   3802  C2A DPP   357      58.142 156.462  40.298  1.00  0.00           C
ATOM   3803  C3A DPP   357      57.992 157.662  36.048  1.00  0.00           C
ATOM   3804  C4A DPP   357      58.442 160.262  33.548  1.00  0.00           C
ATOM   3805  C1B DPP   357      66.392 157.662  43.198  1.00  0.00           C
ATOM   3806  C2B DPP   357      69.542 158.462  39.398  1.00  0.00           C
ATOM   3807  C3B DPP   357      69.992 159.912  36.098  1.00  0.00           C
ATOM   3808  C4B DPP   357      70.792 164.412  34.798  1.00  0.00           C
ATOM   3809  NC3 DPP   358      61.392 161.112  54.748  1.00  0.00           N
ATOM   3810  PO4 DPP   358      62.942 164.462  52.198  1.00  0.00           P
ATOM   3811  GL1 DPP   358      62.192 167.212  49.248  1.00  0.00            
ATOM   3812  GL2 DPP   358      64.592 169.362  50.198  1.00  0.00            
ATOM   3813  C1A DPP   358      61.792 167.962  45.048  1.00  0.00           C
ATOM   3814  C2A DPP   358      64.542 170.512  41.848  1.00  0.00           C
ATOM   3815  C3A DPP   358      66.092 172.562  38.098  1.00  0.00           C
ATOM   3816  C4A DPP   358      68.892 175.012  35.948  1.00  0.00           C
ATOM   3817  C1B DPP   358      66.842 169.912  45.748  1.00  0.00           C
ATOM   3818  C2B DPP   358      68.842 167.712  42.598  1.00  0.00           C
ATOM   3819  C3B DPP   358      66.892 167.612  38.098  1.00  0.00           C
ATOM   3820  C4B DPP   358      65.342 169.162  33.298  1.00  0.00           C
ATOM   3821  NC3 DPP   359      41.442 122.912  48.998  1.00  0.00           N
ATOM   3822  PO4 DPP   359      45.842 125.012  49.398  1.00  0.00           P
ATOM   3823  GL1 DPP   359      45.192 124.312  45.198  1.00  0.00            
ATOM   3824  GL2 DPP   359      45.792 126.212  42.098  1.00  0.00            
ATOM   3825  C1A DPP   359      47.392 121.512  42.048  1.00  0.00           C
ATOM   3826  C2A DPP   359      47.042 121.112  38.898  1.00  0.00           C
ATOM   3827  C3A DPP   359      48.042 121.912  34.548  1.00  0.00           C
ATOM   3828  C4A DPP   359      50.642 121.512  31.348  1.00  0.00           C
ATOM   3829  C1B DPP   359      47.492 126.412  38.398  1.00  0.00           C
ATOM   3830  C2B DPP   359      48.842 127.462  34.748  1.00  0.00           C
ATOM   3831  C3B DPP   359      48.492 125.612  30.748  1.00  0.00           C
ATOM   3832  C4B DPP   359      47.542 123.712  26.998  1.00  0.00           C
ATOM   3833  NC3 DPP   360     140.892 124.562  42.648  1.00  0.00           N
ATOM   3834  PO4 DPP   360     143.942 128.062  42.848  1.00  0.00           P
ATOM   3835  GL1 DPP   360     142.492 128.012  38.198  1.00  0.00            
ATOM   3836  GL2 DPP   360     141.092 130.812  37.298  1.00  0.00            
ATOM   3837  C1A DPP   360     143.442 125.112  34.798  1.00  0.00           C
ATOM   3838  C2A DPP   360     143.192 124.412  30.248  1.00  0.00           C
ATOM   3839  C3A DPP   360     141.592 123.362  25.898  1.00  0.00           C
ATOM   3840  C4A DPP   360     139.692 122.012  21.398  1.00  0.00           C
ATOM   3841  C1B DPP   360     139.192 128.012  33.848  1.00  0.00           C
ATOM   3842  C2B DPP   360     138.992 127.862  29.498  1.00  0.00           C
ATOM   3843  C3B DPP   360     138.492 127.012  24.798  1.00  0.00           C
ATOM   3844  C4B DPP   360     138.542 126.812  21.148  1.00  0.00           C
ATOM   3845  NC3 DPP   361      50.092 103.212  47.748  1.00  0.00           N
ATOM   3846  PO4 DPP   361      51.492 106.262  44.898  1.00  0.00           P
ATOM   3847  GL1 DPP   361      54.292 108.362  42.498  1.00  0.00            
ATOM   3848  GL2 DPP   361      57.742 108.162  42.498  1.00  0.00            
ATOM   3849  C1A DPP   361      56.192 110.662  38.348  1.00  0.00           C
ATOM   3850  C2A DPP   361      53.942 110.662  34.548  1.00  0.00           C
ATOM   3851  C3A DPP   361      49.892 110.562  33.248  1.00  0.00           C
ATOM   3852  C4A DPP   361      45.392 110.562  31.698  1.00  0.00           C
ATOM   3853  C1B DPP   361      56.342 105.612  39.048  1.00  0.00           C
ATOM   3854  C2B DPP   361      57.092 106.712  34.598  1.00  0.00           C
ATOM   3855  C3B DPP   361      58.092 110.662  31.898  1.00  0.00           C
ATOM   3856  C4B DPP   361      58.342 114.962  31.598  1.00  0.00           C
ATOM   3857  NC3 DPP   362      75.692 140.862  49.898  1.00  0.00           N
ATOM   3858  PO4 DPP   362      77.342 137.812  48.048  1.00  0.00           P
ATOM   3859  GL1 DPP   362      75.692 134.762  44.898  1.00  0.00            
ATOM   3860  GL2 DPP   362      72.142 133.662  44.648  1.00  0.00            
ATOM   3861  C1A DPP   362      76.642 135.362  40.298  1.00  0.00           C
ATOM   3862  C2A DPP   362      75.342 133.362  36.348  1.00  0.00           C
ATOM   3863  C3A DPP   362      72.742 130.662  37.648  1.00  0.00           C
ATOM   3864  C4A DPP   362      72.292 129.712  42.448  1.00  0.00           C
ATOM   3865  C1B DPP   362      71.092 133.912  40.448  1.00  0.00           C
ATOM   3866  C2B DPP   362      70.142 135.262  35.398  1.00  0.00           C
ATOM   3867  C3B DPP   362      69.992 137.262  31.348  1.00  0.00           C
ATOM   3868  C4B DPP   362      71.242 138.312  27.298  1.00  0.00           C
ATOM   3869  NC3 DPP   363      93.092   7.112  54.598  1.00  0.00           N
ATOM   3870  PO4 DPP   363      91.192   5.662  50.748  1.00  0.00           P
ATOM   3871  GL1 DPP   363      90.842   9.062  48.248  1.00  0.00            
ATOM   3872  GL2 DPP   363      90.892  12.312  49.348  1.00  0.00            
ATOM   3873  C1A DPP   363      88.342   7.762  43.748  1.00  0.00           C
ATOM   3874  C2A DPP   363      86.542  10.012  39.848  1.00  0.00           C
ATOM   3875  C3A DPP   363      83.892  11.862  37.048  1.00  0.00           C
ATOM   3876  C4A DPP   363      83.742  15.212  33.848  1.00  0.00           C
ATOM   3877  C1B DPP   363      92.692  14.262  46.448  1.00  0.00           C
ATOM   3878  C2B DPP   363      95.042  14.212  42.698  1.00  0.00           C
ATOM   3879  C3B DPP   363      99.392  12.912  42.598  1.00  0.00           C
ATOM   3880  C4B DPP   363     103.242  15.012  42.798  1.00  0.00           C
ATOM   3881  NC3 DPP   364     178.492  39.412  45.598  1.00  0.00           N
ATOM   3882  PO4 DPP   364     183.092  39.762  47.298  1.00  0.00           P
ATOM   3883  GL1 DPP   364     183.242  40.062  43.048  1.00  0.00            
ATOM   3884  GL2 DPP   364     179.592  40.662  41.198  1.00  0.00            
ATOM   3885  C1A DPP   364     183.692  43.212  39.548  1.00  0.00           C
ATOM   3886  C2A DPP   364     184.192  45.262  35.698  1.00  0.00           C
ATOM   3887  C3A DPP   364     185.992  46.562  32.548  1.00  0.00           C
ATOM   3888  C4A DPP   364     186.592  50.612  30.498  1.00  0.00           C
ATOM   3889  C1B DPP   364     181.692  38.462  38.348  1.00  0.00           C
ATOM   3890  C2B DPP   364     182.992  38.162  33.948  1.00  0.00           C
ATOM   3891  C3B DPP   364     182.042  38.412  29.598  1.00  0.00           C
ATOM   3892  C4B DPP   364     180.242  39.262  25.248  1.00  0.00           C
ATOM   3893  NC3 DPP   365      75.392 147.562  53.248  1.00  0.00           N
ATOM   3894  PO4 DPP   365      72.542 144.812  50.648  1.00  0.00           P
ATOM   3895  GL1 DPP   365      69.692 147.512  48.048  1.00  0.00            
ATOM   3896  GL2 DPP   365      67.542 150.062  47.598  1.00  0.00            
ATOM   3897  C1A DPP   365      70.842 149.612  43.548  1.00  0.00           C
ATOM   3898  C2A DPP   365      73.592 149.562  39.048  1.00  0.00           C
ATOM   3899  C3A DPP   365      75.242 149.712  36.098  1.00  0.00           C
ATOM   3900  C4A DPP   365      75.492 147.212  33.698  1.00  0.00           C
ATOM   3901  C1B DPP   365      66.242 151.412  42.748  1.00  0.00           C
ATOM   3902  C2B DPP   365      65.242 153.612  39.048  1.00  0.00           C
ATOM   3903  C3B DPP   365      62.192 154.212  37.598  1.00  0.00           C
ATOM   3904  C4B DPP   365      57.242 152.612  36.548  1.00  0.00           C
ATOM   3905  NC3 DPP   366      97.792  -0.888  54.598  1.00  0.00           N
ATOM   3906  PO4 DPP   366      99.792   0.112  50.648  1.00  0.00           P
ATOM   3907  GL1 DPP   366      98.342   1.762  47.248  1.00  0.00            
ATOM   3908  GL2 DPP   366      95.242   0.412  45.798  1.00  0.00            
ATOM   3909  C1A DPP   366      99.092   2.362  43.148  1.00  0.00           C
ATOM   3910  C2A DPP   366      97.042   4.462  39.648  1.00  0.00           C
ATOM   3911  C3A DPP   366      96.042   4.212  34.848  1.00  0.00           C
ATOM   3912  C4A DPP   366      96.042   3.562  29.898  1.00  0.00           C
ATOM   3913  C1B DPP   366      94.242  -0.438  41.948  1.00  0.00           C
ATOM   3914  C2B DPP   366      93.992   0.512  37.548  1.00  0.00           C
ATOM   3915  C3B DPP   366      92.142   1.562  33.548  1.00  0.00           C
ATOM   3916  C4B DPP   366      88.742   2.862  30.748  1.00  0.00           C
ATOM   3917  NC3 DPP   367     177.342  67.862  44.348  1.00  0.00           N
ATOM   3918  PO4 DPP   367     175.442  63.362  45.098  1.00  0.00           P
ATOM   3919  GL1 DPP   367     176.992  61.912  41.148  1.00  0.00            
ATOM   3920  GL2 DPP   367     179.842  60.162  41.148  1.00  0.00            
ATOM   3921  C1A DPP   367     178.742  62.312  37.048  1.00  0.00           C
ATOM   3922  C2A DPP   367     176.992  63.112  32.898  1.00  0.00           C
ATOM   3923  C3A DPP   367     177.092  65.312  27.898  1.00  0.00           C
ATOM   3924  C4A DPP   367     176.992  66.062  23.848  1.00  0.00           C
ATOM   3925  C1B DPP   367     182.642  59.612  38.148  1.00  0.00           C
ATOM   3926  C2B DPP   367     182.342  58.962  33.848  1.00  0.00           C
ATOM   3927  C3B DPP   367     183.242  60.562  29.648  1.00  0.00           C
ATOM   3928  C4B DPP   367     181.892  59.862  24.998  1.00  0.00           C
ATOM   3929  NC3 DPP   368     161.492  52.562  45.048  1.00  0.00           N
ATOM   3930  PO4 DPP   368     165.042  53.462  44.998  1.00  0.00           P
ATOM   3931  GL1 DPP   368     165.642  52.112  42.148  1.00  0.00            
ATOM   3932  GL2 DPP   368     164.142  49.762  41.098  1.00  0.00            
ATOM   3933  C1A DPP   368     167.792  51.412  38.348  1.00  0.00           C
ATOM   3934  C2A DPP   368     169.992  49.262  36.048  1.00  0.00           C
ATOM   3935  C3A DPP   368     173.592  47.362  34.398  1.00  0.00           C
ATOM   3936  C4A DPP   368     176.842  47.262  31.048  1.00  0.00           C
ATOM   3937  C1B DPP   368     163.192  49.512  36.748  1.00  0.00           C
ATOM   3938  C2B DPP   368     164.992  50.262  32.748  1.00  0.00           C
ATOM   3939  C3B DPP   368     167.542  47.362  30.098  1.00  0.00           C
ATOM   3940  C4B DPP   368     169.792  44.262  31.648  1.00  0.00           C
ATOM   3941  NC3 DPP   369      14.142  49.712  47.598  1.00  0.00           N
ATOM   3942  PO4 DPP   369      19.292  51.162  49.098  1.00  0.00           P
ATOM   3943  GL1 DPP   369      19.142  52.412  45.598  1.00  0.00            
ATOM   3944  GL2 DPP   369      21.142  51.412  43.498  1.00  0.00            
ATOM   3945  C1A DPP   369      17.092  50.812  41.148  1.00  0.00           C
ATOM   3946  C2A DPP   369      16.742  51.812  36.698  1.00  0.00           C
ATOM   3947  C3A DPP   369      15.142  52.462  32.398  1.00  0.00           C
ATOM   3948  C4A DPP   369      15.592  52.512  27.598  1.00  0.00           C
ATOM   3949  C1B DPP   369      24.892  53.262  40.998  1.00  0.00           C
ATOM   3950  C2B DPP   369      24.592  52.462  36.648  1.00  0.00           C
ATOM   3951  C3B DPP   369      21.742  52.762  33.948  1.00  0.00           C
ATOM   3952  C4B DPP   369      20.542  51.312  29.548  1.00  0.00           C
ATOM   3953  NC3 DPP   370      21.242 146.712  50.548  1.00  0.00           N
ATOM   3954  PO4 DPP   370      19.292 145.612  46.448  1.00  0.00           P
ATOM   3955  GL1 DPP   370      18.342 145.162  42.998  1.00  0.00            
ATOM   3956  GL2 DPP   370      15.492 145.962  42.248  1.00  0.00            
ATOM   3957  C1A DPP   370      20.242 144.462  38.598  1.00  0.00           C
ATOM   3958  C2A DPP   370      22.092 144.912  34.448  1.00  0.00           C
ATOM   3959  C3A DPP   370      23.742 146.412  31.548  1.00  0.00           C
ATOM   3960  C4A DPP   370      26.842 149.762  30.148  1.00  0.00           C
ATOM   3961  C1B DPP   370      15.192 146.012  37.998  1.00  0.00           C
ATOM   3962  C2B DPP   370      16.942 148.562  34.148  1.00  0.00           C
ATOM   3963  C3B DPP   370      19.742 149.012  31.848  1.00  0.00           C
ATOM   3964  C4B DPP   370      22.042 151.162  28.798  1.00  0.00           C
ATOM   3965  NC3 DPP   371     138.642  19.712  47.948  1.00  0.00           N
ATOM   3966  PO4 DPP   371     134.642  21.912  48.698  1.00  0.00           P
ATOM   3967  GL1 DPP   371     135.892  21.112  44.198  1.00  0.00            
ATOM   3968  GL2 DPP   371     136.992  17.662  43.548  1.00  0.00            
ATOM   3969  C1A DPP   371     138.192  23.462  40.498  1.00  0.00           C
ATOM   3970  C2A DPP   371     138.892  25.612  36.648  1.00  0.00           C
ATOM   3971  C3A DPP   371     136.392  28.862  34.448  1.00  0.00           C
ATOM   3972  C4A DPP   371     135.892  29.812  30.248  1.00  0.00           C
ATOM   3973  C1B DPP   371     137.442  18.062  39.798  1.00  0.00           C
ATOM   3974  C2B DPP   371     139.542  19.912  36.398  1.00  0.00           C
ATOM   3975  C3B DPP   371     141.292  22.212  32.798  1.00  0.00           C
ATOM   3976  C4B DPP   371     144.642  24.812  30.048  1.00  0.00           C
ATOM   3977  NC3 DPP   372     129.792  26.912  49.298  1.00  0.00           N
ATOM   3978  PO4 DPP   372     131.692  30.462  47.198  1.00  0.00           P
ATOM   3979  GL1 DPP   372     129.842  29.612  43.748  1.00  0.00            
ATOM   3980  GL2 DPP   372     127.392  27.512  44.248  1.00  0.00            
ATOM   3981  C1A DPP   372     129.242  31.662  40.198  1.00  0.00           C
ATOM   3982  C2A DPP   372     129.492  33.612  36.898  1.00  0.00           C
ATOM   3983  C3A DPP   372     130.092  35.762  33.848  1.00  0.00           C
ATOM   3984  C4A DPP   372     130.892  38.462  31.048  1.00  0.00           C
ATOM   3985  C1B DPP   372     126.692  27.212  39.698  1.00  0.00           C
ATOM   3986  C2B DPP   372     126.142  30.162  36.348  1.00  0.00           C
ATOM   3987  C3B DPP   372     124.592  32.712  33.748  1.00  0.00           C
ATOM   3988  C4B DPP   372     122.942  31.912  29.698  1.00  0.00           C
ATOM   3989  NC3 DPP   373     147.042 163.612  44.748  1.00  0.00           N
ATOM   3990  PO4 DPP   373     150.242 160.912  43.848  1.00  0.00           P
ATOM   3991  GL1 DPP   373     150.992 163.662  40.448  1.00  0.00            
ATOM   3992  GL2 DPP   373     147.792 164.512  39.848  1.00  0.00            
ATOM   3993  C1A DPP   373     150.492 161.462  36.298  1.00  0.00           C
ATOM   3994  C2A DPP   373     150.442 159.962  32.398  1.00  0.00           C
ATOM   3995  C3A DPP   373     149.542 161.062  28.548  1.00  0.00           C
ATOM   3996  C4A DPP   373     148.842 159.462  24.498  1.00  0.00           C
ATOM   3997  C1B DPP   373     146.042 160.712  35.748  1.00  0.00           C
ATOM   3998  C2B DPP   373     145.592 160.312  31.598  1.00  0.00           C
ATOM   3999  C3B DPP   373     145.242 158.062  27.498  1.00  0.00           C
ATOM   4000  C4B DPP   373     145.092 155.612  23.648  1.00  0.00           C
ATOM   4001  NC3 DPP   374      90.692  48.862  49.048  1.00  0.00           N
ATOM   4002  PO4 DPP   374      87.492  50.262  49.798  1.00  0.00           P
ATOM   4003  GL1 DPP   374      85.992  51.112  46.748  1.00  0.00            
ATOM   4004  GL2 DPP   374      83.592  52.762  46.298  1.00  0.00            
ATOM   4005  C1A DPP   374      88.492  52.312  43.448  1.00  0.00           C
ATOM   4006  C2A DPP   374      91.692  54.462  41.198  1.00  0.00           C
ATOM   4007  C3A DPP   374      92.042  55.612  37.648  1.00  0.00           C
ATOM   4008  C4A DPP   374      88.142  53.912  34.598  1.00  0.00           C
ATOM   4009  C1B DPP   374      82.692  53.512  43.148  1.00  0.00           C
ATOM   4010  C2B DPP   374      81.292  56.062  38.748  1.00  0.00           C
ATOM   4011  C3B DPP   374      83.042  54.762  35.698  1.00  0.00           C
ATOM   4012  C4B DPP   374      83.642  52.712  32.298  1.00  0.00           C
ATOM   4013  NC3 DPP   375     202.642  86.562  44.048  1.00  0.00           N
ATOM   4014  PO4 DPP   375     202.092  89.162  40.848  1.00  0.00           P
ATOM   4015  GL1 DPP   375     201.692  88.062  36.448  1.00  0.00            
ATOM   4016  GL2 DPP   375     200.542  85.412  36.398  1.00  0.00            
ATOM   4017  C1A DPP   375     206.192  86.512  34.248  1.00  0.00           C
ATOM   4018  C2A DPP   375     208.292  84.712  31.648  1.00  0.00           C
ATOM   4019  C3A DPP   375     209.092  84.262  27.248  1.00  0.00           C
ATOM   4020  C4A DPP   375     208.142  86.812  23.598  1.00  0.00           C
ATOM   4021  C1B DPP   375     202.292  84.612  32.398  1.00  0.00           C
ATOM   4022  C2B DPP   375     204.692  88.312  29.748  1.00  0.00           C
ATOM   4023  C3B DPP   375     203.942  88.912  24.748  1.00  0.00           C
ATOM   4024  C4B DPP   375     202.092  89.762  21.298  1.00  0.00           C
ATOM   4025  NC3 DPP   376     140.192 200.912  38.898  1.00  0.00           N
ATOM   4026  PO4 DPP   376     138.792 196.312  38.798  1.00  0.00           P
ATOM   4027  GL1 DPP   376     138.942 197.362  35.298  1.00  0.00            
ATOM   4028  GL2 DPP   376     139.742 200.262  33.898  1.00  0.00            
ATOM   4029  C1A DPP   376     137.192 196.662  30.548  1.00  0.00           C
ATOM   4030  C2A DPP   376     138.142 196.412  26.998  1.00  0.00           C
ATOM   4031  C3A DPP   376     137.342 193.712  22.698  1.00  0.00           C
ATOM   4032  C4A DPP   376     138.492 194.512  18.748  1.00  0.00           C
ATOM   4033  C1B DPP   376     136.842 201.912  31.298  1.00  0.00           C
ATOM   4034  C2B DPP   376     135.342 200.962  27.248  1.00  0.00           C
ATOM   4035  C3B DPP   376     133.592 201.912  23.498  1.00  0.00           C
ATOM   4036  C4B DPP   376     129.592 202.612  21.848  1.00  0.00           C
ATOM   4037  NC3 DPP   377      10.742  67.462  44.948  1.00  0.00           N
ATOM   4038  PO4 DPP   377      12.692  64.812  46.348  1.00  0.00           P
ATOM   4039  GL1 DPP   377      15.792  66.112  44.648  1.00  0.00            
ATOM   4040  GL2 DPP   377      18.392  67.812  46.148  1.00  0.00            
ATOM   4041  C1A DPP   377      18.042  64.862  41.398  1.00  0.00           C
ATOM   4042  C2A DPP   377      19.142  67.362  37.998  1.00  0.00           C
ATOM   4043  C3A DPP   377      22.642  68.812  36.998  1.00  0.00           C
ATOM   4044  C4A DPP   377      22.942  71.612  33.698  1.00  0.00           C
ATOM   4045  C1B DPP   377      19.692  70.462  41.698  1.00  0.00           C
ATOM   4046  C2B DPP   377      20.492  73.862  37.448  1.00  0.00           C
ATOM   4047  C3B DPP   377      21.792  76.362  34.598  1.00  0.00           C
ATOM   4048  C4B DPP   377      23.292  80.062  33.098  1.00  0.00           C
ATOM   4049  NC3 DPP   378     191.792 166.762  42.598  1.00  0.00           N
ATOM   4050  PO4 DPP   378     194.442 168.962  41.548  1.00  0.00           P
ATOM   4051  GL1 DPP   378     196.842 172.062  39.598  1.00  0.00            
ATOM   4052  GL2 DPP   378     197.542 174.462  40.898  1.00  0.00            
ATOM   4053  C1A DPP   378     199.442 171.262  36.598  1.00  0.00           C
ATOM   4054  C2A DPP   378     201.642 171.412  33.198  1.00  0.00           C
ATOM   4055  C3A DPP   378     204.992 168.312  32.648  1.00  0.00           C
ATOM   4056  C4A DPP   378     208.842 167.462  32.148  1.00  0.00           C
ATOM   4057  C1B DPP   378     201.942 176.012  38.498  1.00  0.00           C
ATOM   4058  C2B DPP   378     202.742 180.162  37.148  1.00  0.00           C
ATOM   4059  C3B DPP   378     203.992 181.912  32.648  1.00  0.00           C
ATOM   4060  C4B DPP   378     204.942 179.112  30.998  1.00  0.00           C
ATOM   4061  NC3 DPP   379     171.942  46.812  52.098  1.00  0.00           N
ATOM   4062  PO4 DPP   379     168.692  45.562  48.398  1.00  0.00           P
ATOM   4063  GL1 DPP   379     166.942  44.462  44.098  1.00  0.00            
ATOM   4064  GL2 DPP   379     163.392  42.762  42.448  1.00  0.00            
ATOM   4065  C1A DPP   379     166.742  45.862  39.248  1.00  0.00           C
ATOM   4066  C2A DPP   379     166.142  45.712  35.248  1.00  0.00           C
ATOM   4067  C3A DPP   379     164.242  43.262  31.498  1.00  0.00           C
ATOM   4068  C4A DPP   379     162.792  41.512  27.898  1.00  0.00           C
ATOM   4069  C1B DPP   379     164.742  41.262  37.848  1.00  0.00           C
ATOM   4070  C2B DPP   379     167.542  40.562  34.048  1.00  0.00           C
ATOM   4071  C3B DPP   379     167.492  39.012  29.398  1.00  0.00           C
ATOM   4072  C4B DPP   379     166.992  37.862  25.348  1.00  0.00           C
ATOM   4073  NC3 DPP   380      42.642 166.312  55.548  1.00  0.00           N
ATOM   4074  PO4 DPP   380      42.392 166.662  51.948  1.00  0.00           P
ATOM   4075  GL1 DPP   380      40.942 168.012  48.148  1.00  0.00            
ATOM   4076  GL2 DPP   380      39.442 170.912  47.948  1.00  0.00            
ATOM   4077  C1A DPP   380      41.942 169.512  43.998  1.00  0.00           C
ATOM   4078  C2A DPP   380      43.642 168.262  40.248  1.00  0.00           C
ATOM   4079  C3A DPP   380      45.842 166.812  35.948  1.00  0.00           C
ATOM   4080  C4A DPP   380      49.092 163.262  34.298  1.00  0.00           C
ATOM   4081  C1B DPP   380      38.142 173.412  44.598  1.00  0.00           C
ATOM   4082  C2B DPP   380      37.892 175.462  39.998  1.00  0.00           C
ATOM   4083  C3B DPP   380      40.142 177.862  36.898  1.00  0.00           C
ATOM   4084  C4B DPP   380      43.092 181.362  36.198  1.00  0.00           C
ATOM   4085  NC3 DPP   381      48.892  69.712  49.398  1.00  0.00           N
ATOM   4086  PO4 DPP   381      48.542  64.712  50.048  1.00  0.00           P
ATOM   4087  GL1 DPP   381      47.042  62.862  47.148  1.00  0.00            
ATOM   4088  GL2 DPP   381      47.242  64.512  44.548  1.00  0.00            
ATOM   4089  C1A DPP   381      47.992  59.262  44.348  1.00  0.00           C
ATOM   4090  C2A DPP   381      49.442  57.562  40.948  1.00  0.00           C
ATOM   4091  C3A DPP   381      48.892  56.412  36.598  1.00  0.00           C
ATOM   4092  C4A DPP   381      48.792  54.962  33.148  1.00  0.00           C
ATOM   4093  C1B DPP   381      51.192  62.262  40.948  1.00  0.00           C
ATOM   4094  C2B DPP   381      52.142  59.812  37.048  1.00  0.00           C
ATOM   4095  C3B DPP   381      51.792  58.812  32.448  1.00  0.00           C
ATOM   4096  C4B DPP   381      49.092  58.862  28.848  1.00  0.00           C
ATOM   4097  NC3 DPP   382     104.592 170.462  49.298  1.00  0.00           N
ATOM   4098  PO4 DPP   382     107.092 166.462  49.398  1.00  0.00           P
ATOM   4099  GL1 DPP   382     106.992 166.962  45.248  1.00  0.00            
ATOM   4100  GL2 DPP   382     106.292 170.662  44.598  1.00  0.00            
ATOM   4101  C1A DPP   382     103.242 166.312  42.648  1.00  0.00           C
ATOM   4102  C2A DPP   382     102.742 167.912  38.048  1.00  0.00           C
ATOM   4103  C3A DPP   382     103.592 169.912  34.348  1.00  0.00           C
ATOM   4104  C4A DPP   382     101.592 170.662  30.948  1.00  0.00           C
ATOM   4105  C1B DPP   382     107.192 169.612  40.198  1.00  0.00           C
ATOM   4106  C2B DPP   382     107.442 172.162  36.748  1.00  0.00           C
ATOM   4107  C3B DPP   382     107.792 172.212  31.798  1.00  0.00           C
ATOM   4108  C4B DPP   382     108.592 173.662  26.998  1.00  0.00           C
ATOM   4109  NC3 DPP   383      80.842 186.562  50.748  1.00  0.00           N
ATOM   4110  PO4 DPP   383      85.042 188.362  51.498  1.00  0.00           P
ATOM   4111  GL1 DPP   383      84.292 187.312  46.698  1.00  0.00            
ATOM   4112  GL2 DPP   383      86.742 189.012  45.298  1.00  0.00            
ATOM   4113  C1A DPP   383      81.092 186.612  42.748  1.00  0.00           C
ATOM   4114  C2A DPP   383      78.242 185.012  40.198  1.00  0.00           C
ATOM   4115  C3A DPP   383      75.642 184.912  36.498  1.00  0.00           C
ATOM   4116  C4A DPP   383      71.892 185.412  33.698  1.00  0.00           C
ATOM   4117  C1B DPP   383      85.642 189.162  40.948  1.00  0.00           C
ATOM   4118  C2B DPP   383      85.442 189.412  37.098  1.00  0.00           C
ATOM   4119  C3B DPP   383      86.592 187.362  33.648  1.00  0.00           C
ATOM   4120  C4B DPP   383      89.642 185.462  29.898  1.00  0.00           C
ATOM   4121  NC3 DPP   384     192.442  55.862  52.448  1.00  0.00           N
ATOM   4122  PO4 DPP   384     195.442  56.712  48.048  1.00  0.00           P
ATOM   4123  GL1 DPP   384     197.492  57.362  43.798  1.00  0.00            
ATOM   4124  GL2 DPP   384     201.192  56.312  43.798  1.00  0.00            
ATOM   4125  C1A DPP   384     198.092  59.612  40.148  1.00  0.00           C
ATOM   4126  C2A DPP   384     201.842  60.412  38.398  1.00  0.00           C
ATOM   4127  C3A DPP   384     203.342  60.862  34.398  1.00  0.00           C
ATOM   4128  C4A DPP   384     205.592  63.562  31.648  1.00  0.00           C
ATOM   4129  C1B DPP   384     200.592  55.462  39.448  1.00  0.00           C
ATOM   4130  C2B DPP   384     201.042  55.112  34.898  1.00  0.00           C
ATOM   4131  C3B DPP   384     204.342  56.562  32.348  1.00  0.00           C
ATOM   4132  C4B DPP   384     206.892  59.712  29.648  1.00  0.00           C
ATOM   4133  NC3 DPP   385     147.992 172.362  44.048  1.00  0.00           N
ATOM   4134  PO4 DPP   385     144.192 173.412  42.298  1.00  0.00           P
ATOM   4135  GL1 DPP   385     143.742 173.962  38.498  1.00  0.00            
ATOM   4136  GL2 DPP   385     142.192 177.012  37.848  1.00  0.00            
ATOM   4137  C1A DPP   385     145.292 172.362  34.398  1.00  0.00           C
ATOM   4138  C2A DPP   385     144.842 170.812  29.798  1.00  0.00           C
ATOM   4139  C3A DPP   385     143.592 170.262  25.948  1.00  0.00           C
ATOM   4140  C4A DPP   385     144.092 171.312  21.448  1.00  0.00           C
ATOM   4141  C1B DPP   385     139.542 176.962  34.048  1.00  0.00           C
ATOM   4142  C2B DPP   385     138.692 177.512  28.998  1.00  0.00           C
ATOM   4143  C3B DPP   385     135.642 179.162  25.348  1.00  0.00           C
ATOM   4144  C4B DPP   385     134.392 180.862  21.648  1.00  0.00           C
ATOM   4145  NC3 DPP   386      65.892 197.512  48.948  1.00  0.00           N
ATOM   4146  PO4 DPP   386      63.642 193.362  47.998  1.00  0.00           P
ATOM   4147  GL1 DPP   386      61.442 194.762  44.848  1.00  0.00            
ATOM   4148  GL2 DPP   386      62.692 198.662  44.048  1.00  0.00            
ATOM   4149  C1A DPP   386      61.442 194.662  40.948  1.00  0.00           C
ATOM   4150  C2A DPP   386      62.192 193.112  36.198  1.00  0.00           C
ATOM   4151  C3A DPP   386      64.592 194.062  32.348  1.00  0.00           C
ATOM   4152  C4A DPP   386      65.142 192.612  28.198  1.00  0.00           C
ATOM   4153  C1B DPP   386      64.092 199.062  39.848  1.00  0.00           C
ATOM   4154  C2B DPP   386      62.342 198.212  36.648  1.00  0.00           C
ATOM   4155  C3B DPP   386      61.892 199.262  32.098  1.00  0.00           C
ATOM   4156  C4B DPP   386      62.242 196.462  28.448  1.00  0.00           C
ATOM   4157  NC3 DPP   387     123.392 131.412  47.148  1.00  0.00           N
ATOM   4158  PO4 DPP   387     121.742 133.362  44.098  1.00  0.00           P
ATOM   4159  GL1 DPP   387     120.592 131.012  41.648  1.00  0.00            
ATOM   4160  GL2 DPP   387     122.242 129.512  40.048  1.00  0.00            
ATOM   4161  C1A DPP   387     118.292 132.262  38.598  1.00  0.00           C
ATOM   4162  C2A DPP   387     116.442 131.462  35.498  1.00  0.00           C
ATOM   4163  C3A DPP   387     115.942 131.312  31.448  1.00  0.00           C
ATOM   4164  C4A DPP   387     113.042 134.112  30.048  1.00  0.00           C
ATOM   4165  C1B DPP   387     123.242 130.962  36.248  1.00  0.00           C
ATOM   4166  C2B DPP   387     125.592 130.762  33.048  1.00  0.00           C
ATOM   4167  C3B DPP   387     128.342 134.262  31.898  1.00  0.00           C
ATOM   4168  C4B DPP   387     131.292 137.962  30.648  1.00  0.00           C
ATOM   4169  NC3 DPP   388     191.392  98.612  39.498  1.00  0.00           N
ATOM   4170  PO4 DPP   388     194.642 101.162  38.548  1.00  0.00           P
ATOM   4171  GL1 DPP   388     195.942  96.812  36.048  1.00  0.00            
ATOM   4172  GL2 DPP   388     198.342  95.212  35.898  1.00  0.00            
ATOM   4173  C1A DPP   388     195.792  95.362  31.998  1.00  0.00           C
ATOM   4174  C2A DPP   388     194.542  95.662  28.148  1.00  0.00           C
ATOM   4175  C3A DPP   388     194.792  93.412  23.698  1.00  0.00           C
ATOM   4176  C4A DPP   388     197.942  92.512  19.748  1.00  0.00           C
ATOM   4177  C1B DPP   388     200.992  96.112  32.748  1.00  0.00           C
ATOM   4178  C2B DPP   388     199.442  95.912  28.698  1.00  0.00           C
ATOM   4179  C3B DPP   388     201.792  94.462  24.998  1.00  0.00           C
ATOM   4180  C4B DPP   388     203.242  94.612  20.698  1.00  0.00           C
ATOM   4181  NC3 DPP   389      24.442 114.162  47.048  1.00  0.00           N
ATOM   4182  PO4 DPP   389      23.092 115.312  42.898  1.00  0.00           P
ATOM   4183  GL1 DPP   389      21.842 115.212  38.248  1.00  0.00            
ATOM   4184  GL2 DPP   389      21.242 118.012  36.948  1.00  0.00            
ATOM   4185  C1A DPP   389      22.792 114.962  33.398  1.00  0.00           C
ATOM   4186  C2A DPP   389      24.192 115.512  28.848  1.00  0.00           C
ATOM   4187  C3A DPP   389      25.142 118.162  24.948  1.00  0.00           C
ATOM   4188  C4A DPP   389      22.842 120.662  22.098  1.00  0.00           C
ATOM   4189  C1B DPP   389      23.492 119.712  34.498  1.00  0.00           C
ATOM   4190  C2B DPP   389      24.042 120.362  30.848  1.00  0.00           C
ATOM   4191  C3B DPP   389      22.242 122.512  27.048  1.00  0.00           C
ATOM   4192  C4B DPP   389      23.842 125.462  23.698  1.00  0.00           C
ATOM   4193  NC3 DPP   390     112.892  28.062  49.298  1.00  0.00           N
ATOM   4194  PO4 DPP   390     111.642  32.262  49.448  1.00  0.00           P
ATOM   4195  GL1 DPP   390     109.692  33.812  46.298  1.00  0.00            
ATOM   4196  GL2 DPP   390     111.942  36.012  45.298  1.00  0.00            
ATOM   4197  C1A DPP   390     107.792  33.212  42.198  1.00  0.00           C
ATOM   4198  C2A DPP   390     109.492  29.962  39.598  1.00  0.00           C
ATOM   4199  C3A DPP   390     111.392  28.812  35.498  1.00  0.00           C
ATOM   4200  C4A DPP   390     115.592  28.112  34.898  1.00  0.00           C
ATOM   4201  C1B DPP   390     109.542  38.662  41.198  1.00  0.00           C
ATOM   4202  C2B DPP   390     108.292  40.462  35.798  1.00  0.00           C
ATOM   4203  C3B DPP   390     105.942  44.012  33.848  1.00  0.00           C
ATOM   4204  C4B DPP   390     101.942  44.112  33.448  1.00  0.00           C
ATOM   4205  NC3 DPP   391      89.492 197.362  56.698  1.00  0.00           N
ATOM   4206  PO4 DPP   391      88.192 193.662  53.848  1.00  0.00           P
ATOM   4207  GL1 DPP   391      88.042 195.412  49.398  1.00  0.00            
ATOM   4208  GL2 DPP   391      86.042 197.262  48.198  1.00  0.00            
ATOM   4209  C1A DPP   391      88.142 194.112  44.698  1.00  0.00           C
ATOM   4210  C2A DPP   391      87.942 193.812  39.748  1.00  0.00           C
ATOM   4211  C3A DPP   391      89.142 194.912  34.898  1.00  0.00           C
ATOM   4212  C4A DPP   391      88.692 198.162  34.748  1.00  0.00           C
ATOM   4213  C1B DPP   391      86.242 201.012  44.798  1.00  0.00           C
ATOM   4214  C2B DPP   391      83.492 203.212  41.148  1.00  0.00           C
ATOM   4215  C3B DPP   391      80.792 201.012  38.198  1.00  0.00           C
ATOM   4216  C4B DPP   391      81.492 198.062  34.448  1.00  0.00           C
ATOM   4217  NC3 DPP   392      79.792 172.062  57.448  1.00  0.00           N
ATOM   4218  PO4 DPP   392      80.392 174.662  53.148  1.00  0.00           P
ATOM   4219  GL1 DPP   392      80.492 173.112  47.998  1.00  0.00            
ATOM   4220  GL2 DPP   392      83.542 173.962  45.898  1.00  0.00            
ATOM   4221  C1A DPP   392      80.592 170.862  43.998  1.00  0.00           C
ATOM   4222  C2A DPP   392      79.992 170.012  39.098  1.00  0.00           C
ATOM   4223  C3A DPP   392      81.392 166.162  36.798  1.00  0.00           C
ATOM   4224  C4A DPP   392      83.392 163.162  35.548  1.00  0.00           C
ATOM   4225  C1B DPP   392      83.142 173.962  39.998  1.00  0.00           C
ATOM   4226  C2B DPP   392      81.192 174.412  37.098  1.00  0.00           C
ATOM   4227  C3B DPP   392      80.242 171.912  34.348  1.00  0.00           C
ATOM   4228  C4B DPP   392      77.092 169.412  33.648  1.00  0.00           C
ATOM   4229  NC3 DPP   393      90.942 164.362  50.698  1.00  0.00           N
ATOM   4230  PO4 DPP   393      87.842 167.912  51.498  1.00  0.00           P
ATOM   4231  GL1 DPP   393      89.092 167.462  47.698  1.00  0.00            
ATOM   4232  GL2 DPP   393      86.942 167.512  45.448  1.00  0.00            
ATOM   4233  C1A DPP   393      91.292 168.712  44.398  1.00  0.00           C
ATOM   4234  C2A DPP   393      90.892 168.112  39.848  1.00  0.00           C
ATOM   4235  C3A DPP   393      87.442 166.212  36.698  1.00  0.00           C
ATOM   4236  C4A DPP   393      88.442 165.762  32.098  1.00  0.00           C
ATOM   4237  C1B DPP   393      85.142 169.062  41.348  1.00  0.00           C
ATOM   4238  C2B DPP   393      84.392 170.262  36.848  1.00  0.00           C
ATOM   4239  C3B DPP   393      85.492 174.362  34.498  1.00  0.00           C
ATOM   4240  C4B DPP   393      88.392 176.262  34.298  1.00  0.00           C
ATOM   4241  NC3 DPP   394     133.492 189.612  46.048  1.00  0.00           N
ATOM   4242  PO4 DPP   394     134.642 189.862  41.848  1.00  0.00           P
ATOM   4243  GL1 DPP   394     135.942 188.162  38.148  1.00  0.00            
ATOM   4244  GL2 DPP   394     139.742 187.112  37.348  1.00  0.00            
ATOM   4245  C1A DPP   394     133.992 188.412  33.948  1.00  0.00           C
ATOM   4246  C2A DPP   394     130.242 189.562  33.098  1.00  0.00           C
ATOM   4247  C3A DPP   394     128.392 189.612  28.948  1.00  0.00           C
ATOM   4248  C4A DPP   394     126.092 190.512  25.698  1.00  0.00           C
ATOM   4249  C1B DPP   394     139.192 185.862  33.198  1.00  0.00           C
ATOM   4250  C2B DPP   394     135.542 186.812  29.548  1.00  0.00           C
ATOM   4251  C3B DPP   394     132.492 188.062  27.648  1.00  0.00           C
ATOM   4252  C4B DPP   394     129.292 187.262  23.948  1.00  0.00           C
ATOM   4253  NC3 DPP   395      37.242 131.112  44.898  1.00  0.00           N
ATOM   4254  PO4 DPP   395      35.992 133.662  46.448  1.00  0.00           P
ATOM   4255  GL1 DPP   395      39.092 136.712  44.398  1.00  0.00            
ATOM   4256  GL2 DPP   395      37.892 140.312  43.498  1.00  0.00            
ATOM   4257  C1A DPP   395      41.542 136.412  41.298  1.00  0.00           C
ATOM   4258  C2A DPP   395      44.042 134.562  37.698  1.00  0.00           C
ATOM   4259  C3A DPP   395      44.342 135.212  32.748  1.00  0.00           C
ATOM   4260  C4A DPP   395      44.292 138.612  30.698  1.00  0.00           C
ATOM   4261  C1B DPP   395      39.542 141.862  40.498  1.00  0.00           C
ATOM   4262  C2B DPP   395      40.292 143.762  36.348  1.00  0.00           C
ATOM   4263  C3B DPP   395      40.092 142.012  32.248  1.00  0.00           C
ATOM   4264  C4B DPP   395      37.942 140.612  28.548  1.00  0.00           C
ATOM   4265  NC3 DPP   396     140.142 130.462  45.998  1.00  0.00           N
ATOM   4266  PO4 DPP   396     138.792 129.612  41.548  1.00  0.00           P
ATOM   4267  GL1 DPP   396     136.042 127.012  39.298  1.00  0.00            
ATOM   4268  GL2 DPP   396     133.042 128.062  40.248  1.00  0.00            
ATOM   4269  C1A DPP   396     134.292 126.062  35.548  1.00  0.00           C
ATOM   4270  C2A DPP   396     133.942 126.712  31.348  1.00  0.00           C
ATOM   4271  C3A DPP   396     134.792 125.562  27.898  1.00  0.00           C
ATOM   4272  C4A DPP   396     135.392 122.812  24.598  1.00  0.00           C
ATOM   4273  C1B DPP   396     132.142 130.362  37.498  1.00  0.00           C
ATOM   4274  C2B DPP   396     130.242 129.712  33.748  1.00  0.00           C
ATOM   4275  C3B DPP   396     129.042 129.412  30.198  1.00  0.00           C
ATOM   4276  C4B DPP   396     125.192 130.312  28.098  1.00  0.00           C
ATOM   4277  NC3 DPP   397     157.142 123.062  48.698  1.00  0.00           N
ATOM   4278  PO4 DPP   397     156.092 119.762  45.398  1.00  0.00           P
ATOM   4279  GL1 DPP   397     155.192 121.862  41.048  1.00  0.00            
ATOM   4280  GL2 DPP   397     156.392 125.012  42.098  1.00  0.00            
ATOM   4281  C1A DPP   397     157.592 121.312  38.348  1.00  0.00           C
ATOM   4282  C2A DPP   397     158.742 123.462  36.448  1.00  0.00           C
ATOM   4283  C3A DPP   397     158.692 124.812  32.598  1.00  0.00           C
ATOM   4284  C4A DPP   397     158.942 127.812  30.198  1.00  0.00           C
ATOM   4285  C1B DPP   397     156.592 126.712  38.598  1.00  0.00           C
ATOM   4286  C2B DPP   397     156.492 128.912  36.048  1.00  0.00           C
ATOM   4287  C3B DPP   397     156.192 131.262  32.698  1.00  0.00           C
ATOM   4288  C4B DPP   397     155.792 131.362  28.798  1.00  0.00           C
ATOM   4289  NC3 DPP   398     111.192 113.662  52.898  1.00  0.00           N
ATOM   4290  PO4 DPP   398     107.642 114.362  53.148  1.00  0.00           P
ATOM   4291  GL1 DPP   398     107.742 113.912  47.948  1.00  0.00            
ATOM   4292  GL2 DPP   398     111.092 113.062  46.548  1.00  0.00            
ATOM   4293  C1A DPP   398     106.742 114.812  43.548  1.00  0.00           C
ATOM   4294  C2A DPP   398     104.642 112.162  42.548  1.00  0.00           C
ATOM   4295  C3A DPP   398     104.892 111.462  38.598  1.00  0.00           C
ATOM   4296  C4A DPP   398     105.492 109.312  35.348  1.00  0.00           C
ATOM   4297  C1B DPP   398     110.242 111.562  42.248  1.00  0.00           C
ATOM   4298  C2B DPP   398     109.642 109.812  37.948  1.00  0.00           C
ATOM   4299  C3B DPP   398     109.092 105.612  35.048  1.00  0.00           C
ATOM   4300  C4B DPP   398     106.292 103.862  32.848  1.00  0.00           C
ATOM   4301  NC3 DPP   399      98.442 167.362  50.498  1.00  0.00           N
ATOM   4302  PO4 DPP   399      96.142 164.212  51.498  1.00  0.00           P
ATOM   4303  GL1 DPP   399      96.892 164.212  46.648  1.00  0.00            
ATOM   4304  GL2 DPP   399      93.942 164.662  45.948  1.00  0.00            
ATOM   4305  C1A DPP   399      99.592 162.662  43.748  1.00  0.00           C
ATOM   4306  C2A DPP   399     101.492 161.362  39.548  1.00  0.00           C
ATOM   4307  C3A DPP   399     101.142 160.462  35.648  1.00  0.00           C
ATOM   4308  C4A DPP   399     101.742 160.362  31.798  1.00  0.00           C
ATOM   4309  C1B DPP   399      94.492 162.212  42.598  1.00  0.00           C
ATOM   4310  C2B DPP   399      95.042 160.362  38.048  1.00  0.00           C
ATOM   4311  C3B DPP   399      97.192 157.712  35.248  1.00  0.00           C
ATOM   4312  C4B DPP   399      97.592 158.162  30.898  1.00  0.00           C
ATOM   4313  NC3 DPP   400     100.642 180.662  54.898  1.00  0.00           N
ATOM   4314  PO4 DPP   400     100.242 181.412  50.198  1.00  0.00           P
ATOM   4315  GL1 DPP   400     100.842 183.212  45.548  1.00  0.00            
ATOM   4316  GL2 DPP   400     103.592 185.312  44.648  1.00  0.00            
ATOM   4317  C1A DPP   400     101.442 181.012  41.348  1.00  0.00           C
ATOM   4318  C2A DPP   400     100.542 181.662  37.398  1.00  0.00           C
ATOM   4319  C3A DPP   400     100.842 182.562  33.398  1.00  0.00           C
ATOM   4320  C4A DPP   400     101.242 185.362  29.548  1.00  0.00           C
ATOM   4321  C1B DPP   400     100.542 185.612  40.548  1.00  0.00           C
ATOM   4322  C2B DPP   400     100.592 186.862  36.298  1.00  0.00           C
ATOM   4323  C3B DPP   400      97.642 187.312  32.748  1.00  0.00           C
ATOM   4324  C4B DPP   400      92.742 186.012  34.098  1.00  0.00           C
ATOM   4325  NC3 DPP   401     132.492  54.462  46.798  1.00  0.00           N
ATOM   4326  PO4 DPP   401     131.892  58.862  46.848  1.00  0.00           P
ATOM   4327  GL1 DPP   401     129.292  59.662  43.998  1.00  0.00            
ATOM   4328  GL2 DPP   401     130.342  57.912  41.248  1.00  0.00            
ATOM   4329  C1A DPP   401     127.692  62.262  40.298  1.00  0.00           C
ATOM   4330  C2A DPP   401     125.192  63.912  37.298  1.00  0.00           C
ATOM   4331  C3A DPP   401     124.192  65.112  33.148  1.00  0.00           C
ATOM   4332  C4A DPP   401     121.292  67.462  31.048  1.00  0.00           C
ATOM   4333  C1B DPP   401     126.892  57.312  37.898  1.00  0.00           C
ATOM   4334  C2B DPP   401     124.142  55.112  34.548  1.00  0.00           C
ATOM   4335  C3B DPP   401     120.742  56.912  32.198  1.00  0.00           C
ATOM   4336  C4B DPP   401     118.292  55.962  28.748  1.00  0.00           C
ATOM   4337  NC3 DPP   402     187.192 109.012  38.048  1.00  0.00           N
ATOM   4338  PO4 DPP   402     188.442 113.662  38.798  1.00  0.00           P
ATOM   4339  GL1 DPP   402     185.942 114.712  35.348  1.00  0.00            
ATOM   4340  GL2 DPP   402     185.542 112.312  34.248  1.00  0.00            
ATOM   4341  C1A DPP   402     187.092 115.062  30.598  1.00  0.00           C
ATOM   4342  C2A DPP   402     186.142 114.562  26.548  1.00  0.00           C
ATOM   4343  C3A DPP   402     185.742 112.862  22.098  1.00  0.00           C
ATOM   4344  C4A DPP   402     184.092 114.612  18.698  1.00  0.00           C
ATOM   4345  C1B DPP   402     183.542 111.612  29.548  1.00  0.00           C
ATOM   4346  C2B DPP   402     181.992 111.162  25.398  1.00  0.00           C
ATOM   4347  C3B DPP   402     181.292 110.362  20.348  1.00  0.00           C
ATOM   4348  C4B DPP   402     179.042 112.662  17.198  1.00  0.00           C
ATOM   4349  NC3 DPP   403     201.492 128.412  41.098  1.00  0.00           N
ATOM   4350  PO4 DPP   403     197.392 126.262  39.698  1.00  0.00           P
ATOM   4351  GL1 DPP   403     195.142 128.412  37.548  1.00  0.00            
ATOM   4352  GL2 DPP   403     197.192 130.462  36.098  1.00  0.00            
ATOM   4353  C1A DPP   403     192.392 128.512  34.498  1.00  0.00           C
ATOM   4354  C2A DPP   403     191.242 128.012  30.798  1.00  0.00           C
ATOM   4355  C3A DPP   403     187.342 128.412  28.748  1.00  0.00           C
ATOM   4356  C4A DPP   403     186.642 127.562  24.448  1.00  0.00           C
ATOM   4357  C1B DPP   403     198.692 128.612  33.198  1.00  0.00           C
ATOM   4358  C2B DPP   403     198.542 129.612  29.898  1.00  0.00           C
ATOM   4359  C3B DPP   403     199.542 131.212  25.348  1.00  0.00           C
ATOM   4360  C4B DPP   403     197.492 131.262  21.298  1.00  0.00           C
ATOM   4361  NC3 DPP   404     192.092 144.362  46.798  1.00  0.00           N
ATOM   4362  PO4 DPP   404     194.692 145.212  42.348  1.00  0.00           P
ATOM   4363  GL1 DPP   404     192.742 143.212  39.048  1.00  0.00            
ATOM   4364  GL2 DPP   404     195.792 140.762  38.448  1.00  0.00            
ATOM   4365  C1A DPP   404     192.792 143.362  35.198  1.00  0.00           C
ATOM   4366  C2A DPP   404     193.742 143.062  30.748  1.00  0.00           C
ATOM   4367  C3A DPP   404     195.792 143.762  26.848  1.00  0.00           C
ATOM   4368  C4A DPP   404     198.342 141.112  24.148  1.00  0.00           C
ATOM   4369  C1B DPP   404     197.542 140.912  33.598  1.00  0.00           C
ATOM   4370  C2B DPP   404     199.592 142.362  29.398  1.00  0.00           C
ATOM   4371  C3B DPP   404     201.042 145.812  26.548  1.00  0.00           C
ATOM   4372  C4B DPP   404     198.242 146.462  23.198  1.00  0.00           C
ATOM   4373  NC3 DPP   405     111.892  59.412  48.398  1.00  0.00           N
ATOM   4374  PO4 DPP   405     109.542  55.462  49.498  1.00  0.00           P
ATOM   4375  GL1 DPP   405     107.692  55.412  46.098  1.00  0.00            
ATOM   4376  GL2 DPP   405     107.542  58.712  45.948  1.00  0.00            
ATOM   4377  C1A DPP   405     108.142  55.162  41.848  1.00  0.00           C
ATOM   4378  C2A DPP   405     110.492  54.062  39.098  1.00  0.00           C
ATOM   4379  C3A DPP   405     110.792  53.862  34.348  1.00  0.00           C
ATOM   4380  C4A DPP   405     114.092  56.062  31.148  1.00  0.00           C
ATOM   4381  C1B DPP   405     107.242  62.062  41.748  1.00  0.00           C
ATOM   4382  C2B DPP   405     105.742  63.212  38.648  1.00  0.00           C
ATOM   4383  C3B DPP   405     108.042  64.012  35.298  1.00  0.00           C
ATOM   4384  C4B DPP   405     112.342  65.112  33.298  1.00  0.00           C
ATOM   4385  NC3 DPP   406     155.842  74.712  45.048  1.00  0.00           N
ATOM   4386  PO4 DPP   406     156.942  78.212  45.998  1.00  0.00           P
ATOM   4387  GL1 DPP   406     157.042  77.212  40.898  1.00  0.00            
ATOM   4388  GL2 DPP   406     154.792  73.762  40.048  1.00  0.00            
ATOM   4389  C1A DPP   406     157.192  78.962  36.748  1.00  0.00           C
ATOM   4390  C2A DPP   406     155.342  79.262  32.598  1.00  0.00           C
ATOM   4391  C3A DPP   406     155.142  79.562  27.898  1.00  0.00           C
ATOM   4392  C4A DPP   406     151.792  78.012  25.748  1.00  0.00           C
ATOM   4393  C1B DPP   406     155.542  74.512  35.248  1.00  0.00           C
ATOM   4394  C2B DPP   406     157.292  74.312  30.398  1.00  0.00           C
ATOM   4395  C3B DPP   406     154.142  73.962  27.048  1.00  0.00           C
ATOM   4396  C4B DPP   406     153.292  73.962  22.598  1.00  0.00           C
ATOM   4397  NC3 DPP   407     184.042  44.912  48.598  1.00  0.00           N
ATOM   4398  PO4 DPP   407     180.942  44.262  45.798  1.00  0.00           P
ATOM   4399  GL1 DPP   407     183.592  45.762  43.298  1.00  0.00            
ATOM   4400  GL2 DPP   407     185.842  46.512  43.098  1.00  0.00            
ATOM   4401  C1A DPP   407     181.942  48.312  39.298  1.00  0.00           C
ATOM   4402  C2A DPP   407     181.742  49.212  34.498  1.00  0.00           C
ATOM   4403  C3A DPP   407     181.742  48.312  29.398  1.00  0.00           C
ATOM   4404  C4A DPP   407     178.242  49.512  26.348  1.00  0.00           C
ATOM   4405  C1B DPP   407     187.192  47.512  40.148  1.00  0.00           C
ATOM   4406  C2B DPP   407     186.542  49.912  36.298  1.00  0.00           C
ATOM   4407  C3B DPP   407     188.792  52.612  34.548  1.00  0.00           C
ATOM   4408  C4B DPP   407     192.142  54.362  33.698  1.00  0.00           C
ATOM   4409  NC3 DPP   408     117.942  50.862  53.598  1.00  0.00           N
ATOM   4410  PO4 DPP   408     119.192  53.812  50.998  1.00  0.00           P
ATOM   4411  GL1 DPP   408     118.042  53.162  46.048  1.00  0.00            
ATOM   4412  GL2 DPP   408     116.792  50.562  45.648  1.00  0.00            
ATOM   4413  C1A DPP   408     119.792  55.312  42.448  1.00  0.00           C
ATOM   4414  C2A DPP   408     122.342  54.362  39.448  1.00  0.00           C
ATOM   4415  C3A DPP   408     125.042  50.812  38.548  1.00  0.00           C
ATOM   4416  C4A DPP   408     127.042  49.362  41.598  1.00  0.00           C
ATOM   4417  C1B DPP   408     118.892  46.212  45.298  1.00  0.00           C
ATOM   4418  C2B DPP   408     118.542  42.862  42.898  1.00  0.00           C
ATOM   4419  C3B DPP   408     117.892  42.112  38.898  1.00  0.00           C
ATOM   4420  C4B DPP   408     118.292  40.162  34.898  1.00  0.00           C
ATOM   4421  NC3 DPP   409     161.892 111.562  48.498  1.00  0.00           N
ATOM   4422  PO4 DPP   409     160.692 116.012  45.898  1.00  0.00           P
ATOM   4423  GL1 DPP   409     157.842 117.062  41.898  1.00  0.00            
ATOM   4424  GL2 DPP   409     158.842 114.912  38.898  1.00  0.00            
ATOM   4425  C1A DPP   409     153.992 117.362  39.248  1.00  0.00           C
ATOM   4426  C2A DPP   409     154.742 118.762  35.448  1.00  0.00           C
ATOM   4427  C3A DPP   409     157.292 120.162  32.398  1.00  0.00           C
ATOM   4428  C4A DPP   409     156.842 122.062  28.398  1.00  0.00           C
ATOM   4429  C1B DPP   409     158.842 115.912  34.948  1.00  0.00           C
ATOM   4430  C2B DPP   409     159.742 116.612  30.398  1.00  0.00           C
ATOM   4431  C3B DPP   409     158.042 117.512  26.348  1.00  0.00           C
ATOM   4432  C4B DPP   409     155.442 115.312  22.848  1.00  0.00           C
ATOM   4433  NC3 DPP   410     158.592 184.612  39.598  1.00  0.00           N
ATOM   4434  PO4 DPP   410     155.692 186.362  39.848  1.00  0.00           P
ATOM   4435  GL1 DPP   410     155.742 183.862  35.898  1.00  0.00            
ATOM   4436  GL2 DPP   410     153.542 181.462  36.998  1.00  0.00            
ATOM   4437  C1A DPP   410     154.092 182.712  31.648  1.00  0.00           C
ATOM   4438  C2A DPP   410     151.792 181.862  27.948  1.00  0.00           C
ATOM   4439  C3A DPP   410     152.192 182.912  25.148  1.00  0.00           C
ATOM   4440  C4A DPP   410     154.992 182.362  22.248  1.00  0.00           C
ATOM   4441  C1B DPP   410     153.942 178.762  34.298  1.00  0.00           C
ATOM   4442  C2B DPP   410     154.642 177.862  30.148  1.00  0.00           C
ATOM   4443  C3B DPP   410     152.942 177.512  25.098  1.00  0.00           C
ATOM   4444  C4B DPP   410     150.692 179.662  21.198  1.00  0.00           C
ATOM   4445  NC3 DPP   411     133.542  12.962  46.548  1.00  0.00           N
ATOM   4446  PO4 DPP   411     132.342  16.162  44.548  1.00  0.00           P
ATOM   4447  GL1 DPP   411     132.392  18.762  41.598  1.00  0.00            
ATOM   4448  GL2 DPP   411     128.942  18.312  40.048  1.00  0.00            
ATOM   4449  C1A DPP   411     134.342  21.212  38.448  1.00  0.00           C
ATOM   4450  C2A DPP   411     135.142  23.312  34.398  1.00  0.00           C
ATOM   4451  C3A DPP   411     137.492  24.662  30.348  1.00  0.00           C
ATOM   4452  C4A DPP   411     136.892  24.512  25.198  1.00  0.00           C
ATOM   4453  C1B DPP   411     127.542  17.462  35.198  1.00  0.00           C
ATOM   4454  C2B DPP   411     126.042  20.312  31.348  1.00  0.00           C
ATOM   4455  C3B DPP   411     129.392  22.562  29.798  1.00  0.00           C
ATOM   4456  C4B DPP   411     133.542  21.812  29.798  1.00  0.00           C
ATOM   4457  NC3 DPP   412      38.992  -2.188  51.048  1.00  0.00           N
ATOM   4458  PO4 DPP   412      38.092  -1.938  47.648  1.00  0.00           P
ATOM   4459  GL1 DPP   412      39.842  -1.288  43.898  1.00  0.00            
ATOM   4460  GL2 DPP   412      42.942  -0.138  42.898  1.00  0.00            
ATOM   4461  C1A DPP   412      38.392   1.312  40.348  1.00  0.00           C
ATOM   4462  C2A DPP   412      38.392   1.762  35.998  1.00  0.00           C
ATOM   4463  C3A DPP   412      42.242   2.312  32.048  1.00  0.00           C
ATOM   4464  C4A DPP   412      45.692   3.662  30.648  1.00  0.00           C
ATOM   4465  C1B DPP   412      43.942   3.912  40.798  1.00  0.00           C
ATOM   4466  C2B DPP   412      41.242   5.862  38.798  1.00  0.00           C
ATOM   4467  C3B DPP   412      39.692   6.462  34.698  1.00  0.00           C
ATOM   4468  C4B DPP   412      38.692  10.312  32.948  1.00  0.00           C
ATOM   4469  NC3 DPP   413      36.742 157.262  50.348  1.00  0.00           N
ATOM   4470  PO4 DPP   413      40.192 155.662  50.498  1.00  0.00           P
ATOM   4471  GL1 DPP   413      39.042 157.312  46.198  1.00  0.00            
ATOM   4472  GL2 DPP   413      41.692 159.612  45.198  1.00  0.00            
ATOM   4473  C1A DPP   413      37.692 155.712  42.398  1.00  0.00           C
ATOM   4474  C2A DPP   413      35.042 155.012  38.498  1.00  0.00           C
ATOM   4475  C3A DPP   413      34.842 157.462  32.898  1.00  0.00           C
ATOM   4476  C4A DPP   413      31.742 158.062  31.348  1.00  0.00           C
ATOM   4477  C1B DPP   413      45.392 160.162  42.948  1.00  0.00           C
ATOM   4478  C2B DPP   413      46.892 158.462  39.098  1.00  0.00           C
ATOM   4479  C3B DPP   413      48.842 157.862  35.148  1.00  0.00           C
ATOM   4480  C4B DPP   413      46.692 159.612  31.048  1.00  0.00           C
ATOM   4481  NC3 DPP   414     169.192 189.162  33.798  1.00  0.00           N
ATOM   4482  PO4 DPP   414     172.542 185.962  34.498  1.00  0.00           P
ATOM   4483  GL1 DPP   414     170.092 184.512  31.448  1.00  0.00            
ATOM   4484  GL2 DPP   414     166.942 184.462  32.648  1.00  0.00            
ATOM   4485  C1A DPP   414     170.942 181.362  27.848  1.00  0.00           C
ATOM   4486  C2A DPP   414     170.092 180.512  23.898  1.00  0.00           C
ATOM   4487  C3A DPP   414     169.992 178.912  20.398  1.00  0.00           C
ATOM   4488  C4A DPP   414     171.942 178.712  16.248  1.00  0.00           C
ATOM   4489  C1B DPP   414     166.142 182.662  28.398  1.00  0.00           C
ATOM   4490  C2B DPP   414     162.842 184.262  25.198  1.00  0.00           C
ATOM   4491  C3B DPP   414     161.492 188.062  24.698  1.00  0.00           C
ATOM   4492  C4B DPP   414     160.192 189.212  20.648  1.00  0.00           C
ATOM   4493  NC3 DPP   415     158.842 177.712  39.298  1.00  0.00           N
ATOM   4494  PO4 DPP   415     160.292 180.612  36.948  1.00  0.00           P
ATOM   4495  GL1 DPP   415     160.242 181.312  32.198  1.00  0.00            
ATOM   4496  GL2 DPP   415     162.892 180.212  30.398  1.00  0.00            
ATOM   4497  C1A DPP   415     157.342 181.062  28.148  1.00  0.00           C
ATOM   4498  C2A DPP   415     158.992 180.212  24.248  1.00  0.00           C
ATOM   4499  C3A DPP   415     161.042 178.312  21.398  1.00  0.00           C
ATOM   4500  C4A DPP   415     163.992 177.112  18.348  1.00  0.00           C
ATOM   4501  C1B DPP   415     163.292 178.812  26.298  1.00  0.00           C
ATOM   4502  C2B DPP   415     165.742 180.262  22.498  1.00  0.00           C
ATOM   4503  C3B DPP   415     163.992 183.012  20.348  1.00  0.00           C
ATOM   4504  C4B DPP   415     164.392 186.262  17.398  1.00  0.00           C
ATOM   4505  NC3 DPP   416      70.742  20.162  12.498  1.00  0.00           N
ATOM   4506  PO4 DPP   416      69.292  16.562  13.598  1.00  0.00           P
ATOM   4507  GL1 DPP   416      70.342  15.562  17.448  1.00  0.00            
ATOM   4508  GL2 DPP   416      70.642  12.262  18.348  1.00  0.00            
ATOM   4509  C1A DPP   416      71.642  16.762  21.648  1.00  0.00           C
ATOM   4510  C2A DPP   416      71.592  16.712  26.198  1.00  0.00           C
ATOM   4511  C3A DPP   416      72.992  14.612  30.098  1.00  0.00           C
ATOM   4512  C4A DPP   416      76.342  13.362  32.298  1.00  0.00           C
ATOM   4513  C1B DPP   416      71.292  11.912  22.798  1.00  0.00           C
ATOM   4514  C2B DPP   416      70.192  11.612  27.398  1.00  0.00           C
ATOM   4515  C3B DPP   416      67.142  12.962  30.948  1.00  0.00           C
ATOM   4516  C4B DPP   416      65.242  15.612  33.298  1.00  0.00           C
ATOM   4517  NC3 DPP   417     168.892  53.312   5.598  1.00  0.00           N
ATOM   4518  PO4 DPP   417     166.192  50.262   8.148  1.00  0.00           P
ATOM   4519  GL1 DPP   417     163.492  48.812  10.948  1.00  0.00            
ATOM   4520  GL2 DPP   417     164.592  49.962  13.298  1.00  0.00            
ATOM   4521  C1A DPP   417     159.992  47.362  12.398  1.00  0.00           C
ATOM   4522  C2A DPP   417     158.742  47.112  17.148  1.00  0.00           C
ATOM   4523  C3A DPP   417     158.042  45.312  21.848  1.00  0.00           C
ATOM   4524  C4A DPP   417     155.692  43.362  24.348  1.00  0.00           C
ATOM   4525  C1B DPP   417     163.742  49.412  17.248  1.00  0.00           C
ATOM   4526  C2B DPP   417     162.992  49.412  20.498  1.00  0.00           C
ATOM   4527  C3B DPP   417     160.242  49.812  24.348  1.00  0.00           C
ATOM   4528  C4B DPP   417     159.042  46.212  27.448  1.00  0.00           C
ATOM   4529  NC3 DPP   418     189.692 181.762   7.398  1.00  0.00           N
ATOM   4530  PO4 DPP   418     192.042 178.312   4.598  1.00  0.00           P
ATOM   4531  GL1 DPP   418     191.842 174.912   6.998  1.00  0.00            
ATOM   4532  GL2 DPP   418     192.242 171.662   7.098  1.00  0.00            
ATOM   4533  C1A DPP   418     189.642 175.062  11.148  1.00  0.00           C
ATOM   4534  C2A DPP   418     189.092 173.112  14.398  1.00  0.00           C
ATOM   4535  C3A DPP   418     189.642 169.262  16.548  1.00  0.00           C
ATOM   4536  C4A DPP   418     188.092 165.962  17.898  1.00  0.00           C
ATOM   4537  C1B DPP   418     191.342 168.812  11.198  1.00  0.00           C
ATOM   4538  C2B DPP   418     193.892 167.612  14.548  1.00  0.00           C
ATOM   4539  C3B DPP   418     193.842 165.862  17.298  1.00  0.00           C
ATOM   4540  C4B DPP   418     196.592 164.862  20.348  1.00  0.00           C
ATOM   4541  NC3 DPP   419     142.792 133.912  -5.752  1.00  0.00           N
ATOM   4542  PO4 DPP   419     142.742 134.762  -1.102  1.00  0.00           P
ATOM   4543  GL1 DPP   419     143.892 136.212   3.548  1.00  0.00            
ATOM   4544  GL2 DPP   419     145.942 139.612   4.398  1.00  0.00            
ATOM   4545  C1A DPP   419     143.142 137.062   8.148  1.00  0.00           C
ATOM   4546  C2A DPP   419     144.642 137.412  11.598  1.00  0.00           C
ATOM   4547  C3A DPP   419     144.392 135.962  16.298  1.00  0.00           C
ATOM   4548  C4A DPP   419     143.192 133.962  19.448  1.00  0.00           C
ATOM   4549  C1B DPP   419     146.742 141.712   7.298  1.00  0.00           C
ATOM   4550  C2B DPP   419     147.392 142.062  12.348  1.00  0.00           C
ATOM   4551  C3B DPP   419     146.792 140.212  15.498  1.00  0.00           C
ATOM   4552  C4B DPP   419     148.592 137.112  19.548  1.00  0.00           C
ATOM   4553  NC3 DPP   420      76.092 160.312   9.548  1.00  0.00           N
ATOM   4554  PO4 DPP   420      71.942 157.612  10.648  1.00  0.00           P
ATOM   4555  GL1 DPP   420      70.442 159.112  15.398  1.00  0.00            
ATOM   4556  GL2 DPP   420      71.692 162.562  16.298  1.00  0.00            
ATOM   4557  C1A DPP   420      70.592 158.912  19.598  1.00  0.00           C
ATOM   4558  C2A DPP   420      69.992 158.512  24.248  1.00  0.00           C
ATOM   4559  C3A DPP   420      68.842 157.962  28.498  1.00  0.00           C
ATOM   4560  C4A DPP   420      67.592 160.012  31.748  1.00  0.00           C
ATOM   4561  C1B DPP   420      73.392 162.912  19.798  1.00  0.00           C
ATOM   4562  C2B DPP   420      73.292 162.712  23.998  1.00  0.00           C
ATOM   4563  C3B DPP   420      71.492 162.062  27.748  1.00  0.00           C
ATOM   4564  C4B DPP   420      72.792 160.712  32.048  1.00  0.00           C
ATOM   4565  NC3 DPP   421      93.692   7.662  13.548  1.00  0.00           N
ATOM   4566  PO4 DPP   421      89.342   7.662  13.648  1.00  0.00           P
ATOM   4567  GL1 DPP   421      88.892   9.962  16.848  1.00  0.00            
ATOM   4568  GL2 DPP   421      91.392  11.462  16.748  1.00  0.00            
ATOM   4569  C1A DPP   421      89.442   9.662  21.148  1.00  0.00           C
ATOM   4570  C2A DPP   421      88.942  10.912  25.948  1.00  0.00           C
ATOM   4571  C3A DPP   421      90.492   9.762  29.448  1.00  0.00           C
ATOM   4572  C4A DPP   421      91.842   6.162  32.148  1.00  0.00           C
ATOM   4573  C1B DPP   421      89.442  14.262  19.948  1.00  0.00           C
ATOM   4574  C2B DPP   421      89.942  15.162  23.698  1.00  0.00           C
ATOM   4575  C3B DPP   421      90.342  19.262  26.048  1.00  0.00           C
ATOM   4576  C4B DPP   421      92.042  20.412  30.598  1.00  0.00           C
ATOM   4577  NC3 DPP   422      32.192 158.712   3.898  1.00  0.00           N
ATOM   4578  PO4 DPP   422      31.692 161.862   6.198  1.00  0.00           P
ATOM   4579  GL1 DPP   422      32.392 163.012  10.298  1.00  0.00            
ATOM   4580  GL2 DPP   422      30.142 161.412  12.148  1.00  0.00            
ATOM   4581  C1A DPP   422      34.692 162.812  12.398  1.00  0.00           C
ATOM   4582  C2A DPP   422      36.342 162.162  15.998  1.00  0.00           C
ATOM   4583  C3A DPP   422      36.392 161.462  19.248  1.00  0.00           C
ATOM   4584  C4A DPP   422      36.142 161.262  23.598  1.00  0.00           C
ATOM   4585  C1B DPP   422      31.392 162.212  16.198  1.00  0.00           C
ATOM   4586  C2B DPP   422      30.892 161.512  20.198  1.00  0.00           C
ATOM   4587  C3B DPP   422      31.742 162.262  24.598  1.00  0.00           C
ATOM   4588  C4B DPP   422      29.342 161.862  28.548  1.00  0.00           C
ATOM   4589  NC3 DPP   423      83.742 155.262  10.698  1.00  0.00           N
ATOM   4590  PO4 DPP   423      85.942 150.862   9.848  1.00  0.00           P
ATOM   4591  GL1 DPP   423      88.092 150.512  13.498  1.00  0.00            
ATOM   4592  GL2 DPP   423      85.492 151.962  14.848  1.00  0.00            
ATOM   4593  C1A DPP   423      89.842 149.212  18.148  1.00  0.00           C
ATOM   4594  C2A DPP   423      89.792 147.312  21.648  1.00  0.00           C
ATOM   4595  C3A DPP   423      88.892 146.262  24.998  1.00  0.00           C
ATOM   4596  C4A DPP   423      89.492 143.862  27.848  1.00  0.00           C
ATOM   4597  C1B DPP   423      86.292 152.262  19.348  1.00  0.00           C
ATOM   4598  C2B DPP   423      86.442 150.162  24.048  1.00  0.00           C
ATOM   4599  C3B DPP   423      86.992 151.862  28.248  1.00  0.00           C
ATOM   4600  C4B DPP   423      88.042 155.712  31.448  1.00  0.00           C
ATOM   4601  NC3 DPP   424      25.842 179.362   7.498  1.00  0.00           N
ATOM   4602  PO4 DPP   424      23.842 178.212  11.248  1.00  0.00           P
ATOM   4603  GL1 DPP   424      22.942 177.312  16.598  1.00  0.00            
ATOM   4604  GL2 DPP   424      24.392 174.812  17.298  1.00  0.00            
ATOM   4605  C1A DPP   424      21.742 179.662  20.298  1.00  0.00           C
ATOM   4606  C2A DPP   424      23.542 181.562  23.098  1.00  0.00           C
ATOM   4607  C3A DPP   424      25.492 181.712  26.548  1.00  0.00           C
ATOM   4608  C4A DPP   424      26.742 183.412  31.298  1.00  0.00           C
ATOM   4609  C1B DPP   424      24.792 174.012  22.248  1.00  0.00           C
ATOM   4610  C2B DPP   424      25.092 174.312  26.898  1.00  0.00           C
ATOM   4611  C3B DPP   424      24.242 176.162  30.598  1.00  0.00           C
ATOM   4612  C4B DPP   424      20.792 177.212  33.098  1.00  0.00           C
ATOM   4613  NC3 DPP   425     159.192  13.212   5.598  1.00  0.00           N
ATOM   4614  PO4 DPP   425     160.892  16.912   6.748  1.00  0.00           P
ATOM   4615  GL1 DPP   425     160.742  18.812  11.448  1.00  0.00            
ATOM   4616  GL2 DPP   425     161.842  21.712  14.498  1.00  0.00            
ATOM   4617  C1A DPP   425     158.842  17.762  15.498  1.00  0.00           C
ATOM   4618  C2A DPP   425     160.692  16.762  19.548  1.00  0.00           C
ATOM   4619  C3A DPP   425     160.492  16.762  24.548  1.00  0.00           C
ATOM   4620  C4A DPP   425     163.742  19.162  27.298  1.00  0.00           C
ATOM   4621  C1B DPP   425     160.042  21.562  18.848  1.00  0.00           C
ATOM   4622  C2B DPP   425     156.642  19.662  22.598  1.00  0.00           C
ATOM   4623  C3B DPP   425     156.142  17.862  27.298  1.00  0.00           C
ATOM   4624  C4B DPP   425     154.942  13.562  29.648  1.00  0.00           C
ATOM   4625  NC3 DPP   426     116.692  44.062   7.998  1.00  0.00           N
ATOM   4626  PO4 DPP   426     120.492  42.812   8.948  1.00  0.00           P
ATOM   4627  GL1 DPP   426     124.442  43.412  11.598  1.00  0.00            
ATOM   4628  GL2 DPP   426     127.042  46.112  12.098  1.00  0.00            
ATOM   4629  C1A DPP   426     124.142  42.412  15.498  1.00  0.00           C
ATOM   4630  C2A DPP   426     125.942  43.412  19.498  1.00  0.00           C
ATOM   4631  C3A DPP   426     126.492  41.312  23.398  1.00  0.00           C
ATOM   4632  C4A DPP   426     126.742  41.112  27.548  1.00  0.00           C
ATOM   4633  C1B DPP   426     129.042  42.512  14.348  1.00  0.00           C
ATOM   4634  C2B DPP   426     130.292  40.912  18.798  1.00  0.00           C
ATOM   4635  C3B DPP   426     131.892  39.612  23.598  1.00  0.00           C
ATOM   4636  C4B DPP   426     134.842  36.012  25.448  1.00  0.00           C
ATOM   4637  NC3 DPP   427      83.292 181.612   8.248  1.00  0.00           N
ATOM   4638  PO4 DPP   427      88.642 181.412   7.348  1.00  0.00           P
ATOM   4639  GL1 DPP   427      86.842 180.462  11.648  1.00  0.00            
ATOM   4640  GL2 DPP   427      84.592 182.512  12.848  1.00  0.00            
ATOM   4641  C1A DPP   427      88.842 181.512  16.598  1.00  0.00           C
ATOM   4642  C2A DPP   427      86.742 182.712  20.948  1.00  0.00           C
ATOM   4643  C3A DPP   427      86.992 186.312  23.898  1.00  0.00           C
ATOM   4644  C4A DPP   427      84.592 186.562  28.098  1.00  0.00           C
ATOM   4645  C1B DPP   427      83.892 181.462  16.548  1.00  0.00           C
ATOM   4646  C2B DPP   427      82.492 180.312  21.048  1.00  0.00           C
ATOM   4647  C3B DPP   427      83.192 178.312  24.698  1.00  0.00           C
ATOM   4648  C4B DPP   427      84.492 177.562  28.148  1.00  0.00           C
ATOM   4649  NC3 DPP   428      16.692  71.562   4.348  1.00  0.00           N
ATOM   4650  PO4 DPP   428      12.692  72.362   6.898  1.00  0.00           P
ATOM   4651  GL1 DPP   428      12.892  75.312  10.498  1.00  0.00            
ATOM   4652  GL2 DPP   428      16.292  74.612  10.048  1.00  0.00            
ATOM   4653  C1A DPP   428      12.542  74.962  14.798  1.00  0.00           C
ATOM   4654  C2A DPP   428      12.242  73.962  19.398  1.00  0.00           C
ATOM   4655  C3A DPP   428      10.192  73.762  23.098  1.00  0.00           C
ATOM   4656  C4A DPP   428       8.892  76.612  26.148  1.00  0.00           C
ATOM   4657  C1B DPP   428      16.942  72.562  13.298  1.00  0.00           C
ATOM   4658  C2B DPP   428      16.842  73.162  17.448  1.00  0.00           C
ATOM   4659  C3B DPP   428      19.192  71.912  20.148  1.00  0.00           C
ATOM   4660  C4B DPP   428      20.092  70.512  24.248  1.00  0.00           C
ATOM   4661  NC3 DPP   429       9.142  76.162   7.648  1.00  0.00           N
ATOM   4662  PO4 DPP   429       9.542  79.812   8.498  1.00  0.00           P
ATOM   4663  GL1 DPP   429      10.542  79.812  12.948  1.00  0.00            
ATOM   4664  GL2 DPP   429      13.342  79.862  13.598  1.00  0.00            
ATOM   4665  C1A DPP   429       9.742  78.212  17.398  1.00  0.00           C
ATOM   4666  C2A DPP   429      11.192  78.562  20.898  1.00  0.00           C
ATOM   4667  C3A DPP   429      12.942  79.012  24.598  1.00  0.00           C
ATOM   4668  C4A DPP   429      11.642  79.512  28.798  1.00  0.00           C
ATOM   4669  C1B DPP   429      14.992  78.362  17.448  1.00  0.00           C
ATOM   4670  C2B DPP   429      16.842  76.362  21.598  1.00  0.00           C
ATOM   4671  C3B DPP   429      18.442  75.612  25.798  1.00  0.00           C
ATOM   4672  C4B DPP   429      21.142  77.112  29.348  1.00  0.00           C
ATOM   4673  NC3 DPP   430     101.842   2.062   8.598  1.00  0.00           N
ATOM   4674  PO4 DPP   430     102.742   5.712   9.948  1.00  0.00           P
ATOM   4675  GL1 DPP   430     101.842   6.712  13.698  1.00  0.00            
ATOM   4676  GL2 DPP   430     104.792   5.662  15.198  1.00  0.00            
ATOM   4677  C1A DPP   430     100.742   7.012  18.598  1.00  0.00           C
ATOM   4678  C2A DPP   430      97.692   7.462  21.848  1.00  0.00           C
ATOM   4679  C3A DPP   430      98.892   8.212  24.598  1.00  0.00           C
ATOM   4680  C4A DPP   430     101.742  10.612  28.648  1.00  0.00           C
ATOM   4681  C1B DPP   430     105.542   6.712  19.948  1.00  0.00           C
ATOM   4682  C2B DPP   430     104.492   7.312  24.648  1.00  0.00           C
ATOM   4683  C3B DPP   430     106.642   9.912  26.748  1.00  0.00           C
ATOM   4684  C4B DPP   430     107.792  11.912  30.898  1.00  0.00           C
ATOM   4685  NC3 DPP   431      69.442 188.262   9.048  1.00  0.00           N
ATOM   4686  PO4 DPP   431      66.692 186.462  11.448  1.00  0.00           P
ATOM   4687  GL1 DPP   431      65.442 186.462  15.248  1.00  0.00            
ATOM   4688  GL2 DPP   431      64.292 188.812  15.448  1.00  0.00            
ATOM   4689  C1A DPP   431      65.542 185.762  19.498  1.00  0.00           C
ATOM   4690  C2A DPP   431      65.592 186.062  23.698  1.00  0.00           C
ATOM   4691  C3A DPP   431      64.492 187.662  28.548  1.00  0.00           C
ATOM   4692  C4A DPP   431      64.592 188.962  32.998  1.00  0.00           C
ATOM   4693  C1B DPP   431      63.392 190.462  19.898  1.00  0.00           C
ATOM   4694  C2B DPP   431      63.042 190.512  24.148  1.00  0.00           C
ATOM   4695  C3B DPP   431      60.392 190.262  29.198  1.00  0.00           C
ATOM   4696  C4B DPP   431      59.642 193.462  32.048  1.00  0.00           C
ATOM   4697  NC3 DPP   432      99.292  15.862  10.148  1.00  0.00           N
ATOM   4698  PO4 DPP   432     101.642  12.712  12.698  1.00  0.00           P
ATOM   4699  GL1 DPP   432     104.442  13.812  16.548  1.00  0.00            
ATOM   4700  GL2 DPP   432     104.142  10.562  16.648  1.00  0.00            
ATOM   4701  C1A DPP   432     103.992  14.912  20.698  1.00  0.00           C
ATOM   4702  C2A DPP   432     104.092  13.712  24.998  1.00  0.00           C
ATOM   4703  C3A DPP   432     104.242  15.412  28.848  1.00  0.00           C
ATOM   4704  C4A DPP   432     105.242  18.912  32.648  1.00  0.00           C
ATOM   4705  C1B DPP   432     100.542  11.612  19.198  1.00  0.00           C
ATOM   4706  C2B DPP   432      98.992  13.162  22.548  1.00  0.00           C
ATOM   4707  C3B DPP   432      98.992  14.962  27.348  1.00  0.00           C
ATOM   4708  C4B DPP   432      96.192  16.262  30.598  1.00  0.00           C
ATOM   4709  NC3 DPP   433      91.692  72.612  12.248  1.00  0.00           N
ATOM   4710  PO4 DPP   433      95.242  71.662  15.298  1.00  0.00           P
ATOM   4711  GL1 DPP   433      98.292  69.312  16.848  1.00  0.00            
ATOM   4712  GL2 DPP   433     100.592  69.112  16.198  1.00  0.00            
ATOM   4713  C1A DPP   433      98.342  66.962  19.748  1.00  0.00           C
ATOM   4714  C2A DPP   433      97.942  64.262  22.448  1.00  0.00           C
ATOM   4715  C3A DPP   433      99.092  62.812  26.548  1.00  0.00           C
ATOM   4716  C4A DPP   433      99.842  62.712  30.398  1.00  0.00           C
ATOM   4717  C1B DPP   433     103.042  67.062  18.398  1.00  0.00           C
ATOM   4718  C2B DPP   433     103.192  65.062  22.548  1.00  0.00           C
ATOM   4719  C3B DPP   433     103.992  62.912  26.948  1.00  0.00           C
ATOM   4720  C4B DPP   433     104.092  60.262  30.598  1.00  0.00           C
ATOM   4721  NC3 DPP   434       4.592  59.112   3.248  1.00  0.00           N
ATOM   4722  PO4 DPP   434       6.192  57.612   7.998  1.00  0.00           P
ATOM   4723  GL1 DPP   434       3.742  59.562  11.898  1.00  0.00            
ATOM   4724  GL2 DPP   434       1.642  62.812  11.398  1.00  0.00            
ATOM   4725  C1A DPP   434       3.142  60.712  15.748  1.00  0.00           C
ATOM   4726  C2A DPP   434       0.892  61.612  18.248  1.00  0.00           C
ATOM   4727  C3A DPP   434      -0.208  60.812  22.048  1.00  0.00           C
ATOM   4728  C4A DPP   434       0.792  60.212  26.348  1.00  0.00           C
ATOM   4729  C1B DPP   434      -1.408  64.412  14.848  1.00  0.00           C
ATOM   4730  C2B DPP   434      -2.108  65.262  19.748  1.00  0.00           C
ATOM   4731  C3B DPP   434      -3.558  65.562  23.598  1.00  0.00           C
ATOM   4732  C4B DPP   434      -2.608  64.412  27.098  1.00  0.00           C
ATOM   4733  NC3 DPP   435     191.892 167.462  -3.652  1.00  0.00           N
ATOM   4734  PO4 DPP   435     192.442 164.212   0.648  1.00  0.00           P
ATOM   4735  GL1 DPP   435     190.292 166.062   4.448  1.00  0.00            
ATOM   4736  GL2 DPP   435     187.642 168.912   4.548  1.00  0.00            
ATOM   4737  C1A DPP   435     188.542 165.412   7.848  1.00  0.00           C
ATOM   4738  C2A DPP   435     187.292 165.562  12.448  1.00  0.00           C
ATOM   4739  C3A DPP   435     184.892 168.812  12.848  1.00  0.00           C
ATOM   4740  C4A DPP   435     184.492 169.362  17.348  1.00  0.00           C
ATOM   4741  C1B DPP   435     186.642 171.612   7.898  1.00  0.00           C
ATOM   4742  C2B DPP   435     184.692 173.512  11.248  1.00  0.00           C
ATOM   4743  C3B DPP   435     183.792 173.612  14.698  1.00  0.00           C
ATOM   4744  C4B DPP   435     181.492 177.012  17.398  1.00  0.00           C
ATOM   4745  NC3 DPP   436       4.992 155.912   4.448  1.00  0.00           N
ATOM   4746  PO4 DPP   436       4.492 159.462   7.198  1.00  0.00           P
ATOM   4747  GL1 DPP   436       4.942 158.962  11.448  1.00  0.00            
ATOM   4748  GL2 DPP   436       7.592 158.962  12.398  1.00  0.00            
ATOM   4749  C1A DPP   436       2.792 160.262  14.548  1.00  0.00           C
ATOM   4750  C2A DPP   436      -0.608 161.312  17.498  1.00  0.00           C
ATOM   4751  C3A DPP   436      -4.958 163.312  19.448  1.00  0.00           C
ATOM   4752  C4A DPP   436      -6.308 164.262  23.898  1.00  0.00           C
ATOM   4753  C1B DPP   436       8.342 157.812  16.098  1.00  0.00           C
ATOM   4754  C2B DPP   436       7.892 156.212  20.298  1.00  0.00           C
ATOM   4755  C3B DPP   436       8.792 156.162  25.148  1.00  0.00           C
ATOM   4756  C4B DPP   436      10.142 157.312  28.998  1.00  0.00           C
ATOM   4757  NC3 DPP   437      39.592  90.462   8.998  1.00  0.00           N
ATOM   4758  PO4 DPP   437      38.042  94.112   7.948  1.00  0.00           P
ATOM   4759  GL1 DPP   437      34.592  97.362   8.148  1.00  0.00            
ATOM   4760  GL2 DPP   437      31.892  96.262   8.548  1.00  0.00            
ATOM   4761  C1A DPP   437      34.492  99.712  12.398  1.00  0.00           C
ATOM   4762  C2A DPP   437      32.692 100.062  16.848  1.00  0.00           C
ATOM   4763  C3A DPP   437      33.192 101.812  20.848  1.00  0.00           C
ATOM   4764  C4A DPP   437      35.592 104.712  22.998  1.00  0.00           C
ATOM   4765  C1B DPP   437      30.592  94.212  12.798  1.00  0.00           C
ATOM   4766  C2B DPP   437      29.042  96.862  16.598  1.00  0.00           C
ATOM   4767  C3B DPP   437      30.092  98.062  20.748  1.00  0.00           C
ATOM   4768  C4B DPP   437      27.942  97.212  25.748  1.00  0.00           C
ATOM   4769  NC3 DPP   438     102.392  66.312   7.248  1.00  0.00           N
ATOM   4770  PO4 DPP   438     100.092  64.862  10.898  1.00  0.00           P
ATOM   4771  GL1 DPP   438      99.742  63.762  16.248  1.00  0.00            
ATOM   4772  GL2 DPP   438      97.242  62.362  15.648  1.00  0.00            
ATOM   4773  C1A DPP   438     101.792  61.762  19.098  1.00  0.00           C
ATOM   4774  C2A DPP   438     101.342  60.112  22.648  1.00  0.00           C
ATOM   4775  C3A DPP   438     101.592  57.912  27.398  1.00  0.00           C
ATOM   4776  C4A DPP   438     100.442  55.762  31.248  1.00  0.00           C
ATOM   4777  C1B DPP   438      97.592  58.662  17.948  1.00  0.00           C
ATOM   4778  C2B DPP   438     101.142  54.862  18.248  1.00  0.00           C
ATOM   4779  C3B DPP   438     102.042  54.212  22.648  1.00  0.00           C
ATOM   4780  C4B DPP   438     104.292  52.962  27.848  1.00  0.00           C
ATOM   4781  NC3 DPP   439      56.242 161.012  10.798  1.00  0.00           N
ATOM   4782  PO4 DPP   439      59.992 160.612  10.798  1.00  0.00           P
ATOM   4783  GL1 DPP   439      59.242 162.412  14.848  1.00  0.00            
ATOM   4784  GL2 DPP   439      61.742 163.662  15.298  1.00  0.00            
ATOM   4785  C1A DPP   439      58.042 165.112  18.398  1.00  0.00           C
ATOM   4786  C2A DPP   439      57.842 163.412  22.148  1.00  0.00           C
ATOM   4787  C3A DPP   439      56.242 163.462  25.798  1.00  0.00           C
ATOM   4788  C4A DPP   439      58.042 163.512  29.948  1.00  0.00           C
ATOM   4789  C1B DPP   439      62.242 161.362  19.248  1.00  0.00           C
ATOM   4790  C2B DPP   439      60.592 159.562  24.298  1.00  0.00           C
ATOM   4791  C3B DPP   439      58.942 158.062  29.248  1.00  0.00           C
ATOM   4792  C4B DPP   439      61.242 155.312  32.998  1.00  0.00           C
ATOM   4793  NC3 DPP   440     193.092  74.412   3.998  1.00  0.00           N
ATOM   4794  PO4 DPP   440     191.742  76.562   0.648  1.00  0.00           P
ATOM   4795  GL1 DPP   440     188.792  77.312   3.098  1.00  0.00            
ATOM   4796  GL2 DPP   440     190.492  78.762   4.848  1.00  0.00            
ATOM   4797  C1A DPP   440     185.592  77.612   6.648  1.00  0.00           C
ATOM   4798  C2A DPP   440     183.142  78.862  10.898  1.00  0.00           C
ATOM   4799  C3A DPP   440     181.942  81.212  14.898  1.00  0.00           C
ATOM   4800  C4A DPP   440     179.142  81.362  17.848  1.00  0.00           C
ATOM   4801  C1B DPP   440     189.742  79.112  10.348  1.00  0.00           C
ATOM   4802  C2B DPP   440     186.992  81.862  14.198  1.00  0.00           C
ATOM   4803  C3B DPP   440     185.642  82.562  18.498  1.00  0.00           C
ATOM   4804  C4B DPP   440     182.142  81.862  21.348  1.00  0.00           C
ATOM   4805  NC3 DPP   441     153.692  82.662   1.848  1.00  0.00           N
ATOM   4806  PO4 DPP   441     154.792  78.162   3.098  1.00  0.00           P
ATOM   4807  GL1 DPP   441     155.042  77.312   6.948  1.00  0.00            
ATOM   4808  GL2 DPP   441     157.892  76.062   7.298  1.00  0.00            
ATOM   4809  C1A DPP   441     153.492  78.662  11.248  1.00  0.00           C
ATOM   4810  C2A DPP   441     152.542  78.462  15.848  1.00  0.00           C
ATOM   4811  C3A DPP   441     153.592  77.812  19.198  1.00  0.00           C
ATOM   4812  C4A DPP   441     155.992  78.412  22.148  1.00  0.00           C
ATOM   4813  C1B DPP   441     156.492  74.212  11.248  1.00  0.00           C
ATOM   4814  C2B DPP   441     155.942  74.662  15.598  1.00  0.00           C
ATOM   4815  C3B DPP   441     157.092  74.062  19.198  1.00  0.00           C
ATOM   4816  C4B DPP   441     157.892  72.962  23.648  1.00  0.00           C
ATOM   4817  NC3 DPP   442      31.092 132.062   6.098  1.00  0.00           N
ATOM   4818  PO4 DPP   442      35.092 128.512   3.848  1.00  0.00           P
ATOM   4819  GL1 DPP   442      36.742 129.762   7.748  1.00  0.00            
ATOM   4820  GL2 DPP   442      33.492 128.712  10.448  1.00  0.00            
ATOM   4821  C1A DPP   442      38.342 130.762  11.998  1.00  0.00           C
ATOM   4822  C2A DPP   442      39.792 132.412  15.798  1.00  0.00           C
ATOM   4823  C3A DPP   442      40.142 132.012  20.198  1.00  0.00           C
ATOM   4824  C4A DPP   442      37.992 131.962  23.898  1.00  0.00           C
ATOM   4825  C1B DPP   442      32.042 126.712  14.498  1.00  0.00           C
ATOM   4826  C2B DPP   442      31.592 128.112  18.998  1.00  0.00           C
ATOM   4827  C3B DPP   442      29.042 130.162  20.298  1.00  0.00           C
ATOM   4828  C4B DPP   442      25.192 131.262  19.698  1.00  0.00           C
ATOM   4829  NC3 DPP   443      24.492 162.662   4.498  1.00  0.00           N
ATOM   4830  PO4 DPP   443      27.542 159.512   6.448  1.00  0.00           P
ATOM   4831  GL1 DPP   443      26.292 158.512  10.548  1.00  0.00            
ATOM   4832  GL2 DPP   443      25.242 161.112  12.398  1.00  0.00            
ATOM   4833  C1A DPP   443      27.292 157.312  14.798  1.00  0.00           C
ATOM   4834  C2A DPP   443      25.842 156.112  18.848  1.00  0.00           C
ATOM   4835  C3A DPP   443      25.342 154.362  23.098  1.00  0.00           C
ATOM   4836  C4A DPP   443      24.492 157.012  27.598  1.00  0.00           C
ATOM   4837  C1B DPP   443      21.292 162.662  14.598  1.00  0.00           C
ATOM   4838  C2B DPP   443      21.442 164.212  18.448  1.00  0.00           C
ATOM   4839  C3B DPP   443      22.442 163.262  22.298  1.00  0.00           C
ATOM   4840  C4B DPP   443      22.592 160.412  24.798  1.00  0.00           C
ATOM   4841  NC3 DPP   444     111.492 156.212   5.298  1.00  0.00           N
ATOM   4842  PO4 DPP   444     116.392 156.012   4.298  1.00  0.00           P
ATOM   4843  GL1 DPP   444     115.242 157.512   7.848  1.00  0.00            
ATOM   4844  GL2 DPP   444     117.342 159.662   7.498  1.00  0.00            
ATOM   4845  C1A DPP   444     115.592 156.562  12.048  1.00  0.00           C
ATOM   4846  C2A DPP   444     116.042 158.212  16.498  1.00  0.00           C
ATOM   4847  C3A DPP   444     115.292 156.462  21.148  1.00  0.00           C
ATOM   4848  C4A DPP   444     115.092 157.162  24.648  1.00  0.00           C
ATOM   4849  C1B DPP   444     114.492 162.062  10.848  1.00  0.00           C
ATOM   4850  C2B DPP   444     114.892 163.062  14.298  1.00  0.00           C
ATOM   4851  C3B DPP   444     115.192 162.462  18.848  1.00  0.00           C
ATOM   4852  C4B DPP   444     113.442 162.112  22.698  1.00  0.00           C
ATOM   4853  NC3 DPP   445     121.792 139.462   7.298  1.00  0.00           N
ATOM   4854  PO4 DPP   445     117.292 138.512   7.648  1.00  0.00           P
ATOM   4855  GL1 DPP   445     116.842 139.012  11.548  1.00  0.00            
ATOM   4856  GL2 DPP   445     119.592 140.412  12.198  1.00  0.00            
ATOM   4857  C1A DPP   445     116.592 137.712  15.398  1.00  0.00           C
ATOM   4858  C2A DPP   445     116.892 138.062  18.898  1.00  0.00           C
ATOM   4859  C3A DPP   445     117.742 139.262  22.598  1.00  0.00           C
ATOM   4860  C4A DPP   445     120.792 138.362  26.248  1.00  0.00           C
ATOM   4861  C1B DPP   445     121.492 140.062  15.498  1.00  0.00           C
ATOM   4862  C2B DPP   445     121.392 141.062  19.798  1.00  0.00           C
ATOM   4863  C3B DPP   445     121.092 142.862  23.348  1.00  0.00           C
ATOM   4864  C4B DPP   445     120.542 143.862  27.998  1.00  0.00           C
ATOM   4865  NC3 DPP   446      90.992 125.262   9.798  1.00  0.00           N
ATOM   4866  PO4 DPP   446      93.492 121.412  11.948  1.00  0.00           P
ATOM   4867  GL1 DPP   446      89.692 121.862  14.598  1.00  0.00            
ATOM   4868  GL2 DPP   446      91.492 124.612  15.148  1.00  0.00            
ATOM   4869  C1A DPP   446      86.892 124.362  17.498  1.00  0.00           C
ATOM   4870  C2A DPP   446      85.892 126.212  20.198  1.00  0.00           C
ATOM   4871  C3A DPP   446      85.042 126.462  24.698  1.00  0.00           C
ATOM   4872  C4A DPP   446      86.542 126.762  29.098  1.00  0.00           C
ATOM   4873  C1B DPP   446      90.992 125.262  19.848  1.00  0.00           C
ATOM   4874  C2B DPP   446      90.592 125.412  24.548  1.00  0.00           C
ATOM   4875  C3B DPP   446      91.092 124.312  29.548  1.00  0.00           C
ATOM   4876  C4B DPP   446      90.642 127.862  32.948  1.00  0.00           C
ATOM   4877  NC3 DPP   447      76.992 132.912  10.198  1.00  0.00           N
ATOM   4878  PO4 DPP   447      80.442 130.462  11.898  1.00  0.00           P
ATOM   4879  GL1 DPP   447      77.042 130.612  14.998  1.00  0.00            
ATOM   4880  GL2 DPP   447      76.692 127.412  16.448  1.00  0.00            
ATOM   4881  C1A DPP   447      74.092 130.762  18.898  1.00  0.00           C
ATOM   4882  C2A DPP   447      74.092 131.512  22.898  1.00  0.00           C
ATOM   4883  C3A DPP   447      72.292 132.962  27.098  1.00  0.00           C
ATOM   4884  C4A DPP   447      73.192 132.712  31.948  1.00  0.00           C
ATOM   4885  C1B DPP   447      76.542 124.462  18.698  1.00  0.00           C
ATOM   4886  C2B DPP   447      75.842 122.012  22.898  1.00  0.00           C
ATOM   4887  C3B DPP   447      75.642 122.562  27.348  1.00  0.00           C
ATOM   4888  C4B DPP   447      77.192 125.412  29.998  1.00  0.00           C
ATOM   4889  NC3 DPP   448     176.042  52.562   1.698  1.00  0.00           N
ATOM   4890  PO4 DPP   448     173.542  49.512   4.148  1.00  0.00           P
ATOM   4891  GL1 DPP   448     175.992  50.162   7.448  1.00  0.00            
ATOM   4892  GL2 DPP   448     177.492  46.812   6.898  1.00  0.00            
ATOM   4893  C1A DPP   448     177.242  51.262  11.298  1.00  0.00           C
ATOM   4894  C2A DPP   448     178.542  52.212  14.848  1.00  0.00           C
ATOM   4895  C3A DPP   448     178.692  51.762  18.798  1.00  0.00           C
ATOM   4896  C4A DPP   448     177.392  53.312  23.148  1.00  0.00           C
ATOM   4897  C1B DPP   448     177.492  45.962  11.698  1.00  0.00           C
ATOM   4898  C2B DPP   448     177.592  47.112  15.848  1.00  0.00           C
ATOM   4899  C3B DPP   448     177.342  46.212  20.298  1.00  0.00           C
ATOM   4900  C4B DPP   448     175.942  45.262  25.248  1.00  0.00           C
ATOM   4901  NC3 DPP   449     130.842 156.562  -0.602  1.00  0.00           N
ATOM   4902  PO4 DPP   449     127.092 152.312  -0.552  1.00  0.00           P
ATOM   4903  GL1 DPP   449     128.292 151.962   3.748  1.00  0.00            
ATOM   4904  GL2 DPP   449     124.942 152.262   4.998  1.00  0.00            
ATOM   4905  C1A DPP   449     129.092 153.212   7.498  1.00  0.00           C
ATOM   4906  C2A DPP   449     131.942 152.562  11.198  1.00  0.00           C
ATOM   4907  C3A DPP   449     131.942 151.362  14.748  1.00  0.00           C
ATOM   4908  C4A DPP   449     129.092 150.412  18.398  1.00  0.00           C
ATOM   4909  C1B DPP   449     123.542 150.512   8.398  1.00  0.00           C
ATOM   4910  C2B DPP   449     122.892 149.812  13.098  1.00  0.00           C
ATOM   4911  C3B DPP   449     123.642 151.012  16.848  1.00  0.00           C
ATOM   4912  C4B DPP   449     124.792 151.062  21.548  1.00  0.00           C
ATOM   4913  NC3 DPP   450     139.542 111.462   3.748  1.00  0.00           N
ATOM   4914  PO4 DPP   450     144.742 111.462   3.148  1.00  0.00           P
ATOM   4915  GL1 DPP   450     144.692 111.962   7.748  1.00  0.00            
ATOM   4916  GL2 DPP   450     147.742 109.912   8.098  1.00  0.00            
ATOM   4917  C1A DPP   450     143.442 112.962  12.198  1.00  0.00           C
ATOM   4918  C2A DPP   450     145.042 111.912  16.698  1.00  0.00           C
ATOM   4919  C3A DPP   450     149.692 111.662  19.248  1.00  0.00           C
ATOM   4920  C4A DPP   450     152.092 110.862  22.448  1.00  0.00           C
ATOM   4921  C1B DPP   450     147.542 109.462  12.298  1.00  0.00           C
ATOM   4922  C2B DPP   450     150.592 108.662  14.748  1.00  0.00           C
ATOM   4923  C3B DPP   450     153.092 108.062  18.348  1.00  0.00           C
ATOM   4924  C4B DPP   450     155.042 106.962  22.848  1.00  0.00           C
ATOM   4925  NC3 DPP   451     135.692  80.912   6.998  1.00  0.00           N
ATOM   4926  PO4 DPP   451     135.242  85.512   7.098  1.00  0.00           P
ATOM   4927  GL1 DPP   451     137.792  84.312  10.998  1.00  0.00            
ATOM   4928  GL2 DPP   451     135.392  84.112  13.198  1.00  0.00            
ATOM   4929  C1A DPP   451     138.042  88.162  14.198  1.00  0.00           C
ATOM   4930  C2A DPP   451     140.042  87.862  17.998  1.00  0.00           C
ATOM   4931  C3A DPP   451     140.842  86.562  21.598  1.00  0.00           C
ATOM   4932  C4A DPP   451     141.792  84.212  24.848  1.00  0.00           C
ATOM   4933  C1B DPP   451     135.142  84.612  16.948  1.00  0.00           C
ATOM   4934  C2B DPP   451     136.392  84.862  20.898  1.00  0.00           C
ATOM   4935  C3B DPP   451     134.942  84.362  25.148  1.00  0.00           C
ATOM   4936  C4B DPP   451     135.142  85.612  29.648  1.00  0.00           C
ATOM   4937  NC3 DPP   452      98.092 173.312   6.898  1.00  0.00           N
ATOM   4938  PO4 DPP   452     100.992 170.262   5.798  1.00  0.00           P
ATOM   4939  GL1 DPP   452     102.192 172.162   9.748  1.00  0.00            
ATOM   4940  GL2 DPP   452     105.842 172.762   9.648  1.00  0.00            
ATOM   4941  C1A DPP   452     102.942 170.712  14.098  1.00  0.00           C
ATOM   4942  C2A DPP   452     104.592 171.712  18.098  1.00  0.00           C
ATOM   4943  C3A DPP   452     104.842 170.012  23.048  1.00  0.00           C
ATOM   4944  C4A DPP   452     105.592 169.862  27.048  1.00  0.00           C
ATOM   4945  C1B DPP   452     107.492 173.912  13.998  1.00  0.00           C
ATOM   4946  C2B DPP   452     108.792 174.462  17.598  1.00  0.00           C
ATOM   4947  C3B DPP   452     112.242 175.362  19.198  1.00  0.00           C
ATOM   4948  C4B DPP   452     114.592 179.412  19.998  1.00  0.00           C
ATOM   4949  NC3 DPP   453      91.142 190.462  10.048  1.00  0.00           N
ATOM   4950  PO4 DPP   453      87.042 190.762  10.498  1.00  0.00           P
ATOM   4951  GL1 DPP   453      85.392 189.112  13.598  1.00  0.00            
ATOM   4952  GL2 DPP   453      81.842 190.562  13.698  1.00  0.00            
ATOM   4953  C1A DPP   453      86.642 186.512  16.348  1.00  0.00           C
ATOM   4954  C2A DPP   453      90.792 185.462  19.848  1.00  0.00           C
ATOM   4955  C3A DPP   453      92.292 186.762  24.548  1.00  0.00           C
ATOM   4956  C4A DPP   453      94.342 186.762  27.998  1.00  0.00           C
ATOM   4957  C1B DPP   453      83.292 191.562  17.248  1.00  0.00           C
ATOM   4958  C2B DPP   453      83.092 190.862  21.948  1.00  0.00           C
ATOM   4959  C3B DPP   453      84.992 190.762  25.148  1.00  0.00           C
ATOM   4960  C4B DPP   453      88.242 189.662  26.898  1.00  0.00           C
ATOM   4961  NC3 DPP   454     152.292  49.812   1.648  1.00  0.00           N
ATOM   4962  PO4 DPP   454     152.592  48.562   5.648  1.00  0.00           P
ATOM   4963  GL1 DPP   454     151.942  50.512   8.748  1.00  0.00            
ATOM   4964  GL2 DPP   454     150.142  48.362  10.998  1.00  0.00            
ATOM   4965  C1A DPP   454     151.242  53.612  11.148  1.00  0.00           C
ATOM   4966  C2A DPP   454     148.692  56.212  13.598  1.00  0.00           C
ATOM   4967  C3A DPP   454     144.992  55.412  15.848  1.00  0.00           C
ATOM   4968  C4A DPP   454     142.692  52.512  18.098  1.00  0.00           C
ATOM   4969  C1B DPP   454     151.192  50.712  15.398  1.00  0.00           C
ATOM   4970  C2B DPP   454     152.242  52.812  18.598  1.00  0.00           C
ATOM   4971  C3B DPP   454     150.092  56.462  18.998  1.00  0.00           C
ATOM   4972  C4B DPP   454     145.992  58.612  20.948  1.00  0.00           C
ATOM   4973  NC3 DPP   455      84.092  41.662   8.998  1.00  0.00           N
ATOM   4974  PO4 DPP   455      84.592  37.862  10.048  1.00  0.00           P
ATOM   4975  GL1 DPP   455      81.442  37.512  12.698  1.00  0.00            
ATOM   4976  GL2 DPP   455      78.792  36.412  13.198  1.00  0.00            
ATOM   4977  C1A DPP   455      82.292  40.262  17.098  1.00  0.00           C
ATOM   4978  C2A DPP   455      84.292  40.762  21.398  1.00  0.00           C
ATOM   4979  C3A DPP   455      86.192  43.162  24.848  1.00  0.00           C
ATOM   4980  C4A DPP   455      84.992  44.762  27.998  1.00  0.00           C
ATOM   4981  C1B DPP   455      78.092  38.212  16.748  1.00  0.00           C
ATOM   4982  C2B DPP   455      78.192  39.062  21.048  1.00  0.00           C
ATOM   4983  C3B DPP   455      79.442  37.312  24.848  1.00  0.00           C
ATOM   4984  C4B DPP   455      79.642  39.312  28.748  1.00  0.00           C
ATOM   4985  NC3 DPP   456     116.392 141.812   3.248  1.00  0.00           N
ATOM   4986  PO4 DPP   456     112.342 144.062   4.648  1.00  0.00           P
ATOM   4987  GL1 DPP   456     112.042 145.862   8.648  1.00  0.00            
ATOM   4988  GL2 DPP   456     114.992 147.962  10.098  1.00  0.00            
ATOM   4989  C1A DPP   456     110.842 146.512  13.498  1.00  0.00           C
ATOM   4990  C2A DPP   456     111.592 147.712  18.198  1.00  0.00           C
ATOM   4991  C3A DPP   456     112.492 148.312  22.498  1.00  0.00           C
ATOM   4992  C4A DPP   456     111.742 149.912  27.148  1.00  0.00           C
ATOM   4993  C1B DPP   456     115.892 147.762  13.898  1.00  0.00           C
ATOM   4994  C2B DPP   456     117.842 148.512  15.998  1.00  0.00           C
ATOM   4995  C3B DPP   456     120.092 148.712  20.348  1.00  0.00           C
ATOM   4996  C4B DPP   456     120.292 149.562  25.198  1.00  0.00           C
ATOM   4997  NC3 DPP   457     209.242  85.062   5.698  1.00  0.00           N
ATOM   4998  PO4 DPP   457     205.292  82.912   2.448  1.00  0.00           P
ATOM   4999  GL1 DPP   457     204.142  82.712   6.848  1.00  0.00            
ATOM   5000  GL2 DPP   457     206.242  82.962   9.498  1.00  0.00            
ATOM   5001  C1A DPP   457     201.942  81.112  10.148  1.00  0.00           C
ATOM   5002  C2A DPP   457     199.342  82.112  13.998  1.00  0.00           C
ATOM   5003  C3A DPP   457     198.192  82.562  19.148  1.00  0.00           C
ATOM   5004  C4A DPP   457     195.192  83.512  22.448  1.00  0.00           C
ATOM   5005  C1B DPP   457     205.492  84.462  13.598  1.00  0.00           C
ATOM   5006  C2B DPP   457     202.792  85.862  16.198  1.00  0.00           C
ATOM   5007  C3B DPP   457     198.542  87.512  17.348  1.00  0.00           C
ATOM   5008  C4B DPP   457     194.542  85.562  17.198  1.00  0.00           C
ATOM   5009  NC3 DPP   458      16.892 112.912   0.198  1.00  0.00           N
ATOM   5010  PO4 DPP   458      14.292 109.262  -1.902  1.00  0.00           P
ATOM   5011  GL1 DPP   458      13.642 108.312   1.548  1.00  0.00            
ATOM   5012  GL2 DPP   458      11.942 106.162   2.348  1.00  0.00            
ATOM   5013  C1A DPP   458      12.492 111.262   4.648  1.00  0.00           C
ATOM   5014  C2A DPP   458       9.942 112.412   9.498  1.00  0.00           C
ATOM   5015  C3A DPP   458       6.642 113.612  12.998  1.00  0.00           C
ATOM   5016  C4A DPP   458       5.692 114.312  17.448  1.00  0.00           C
ATOM   5017  C1B DPP   458      11.992 107.662   7.248  1.00  0.00           C
ATOM   5018  C2B DPP   458      13.892 107.012  11.498  1.00  0.00           C
ATOM   5019  C3B DPP   458      14.242 107.262  15.998  1.00  0.00           C
ATOM   5020  C4B DPP   458      16.642 109.962  18.648  1.00  0.00           C
ATOM   5021  NC3 DPP   459     138.642 181.862   1.548  1.00  0.00           N
ATOM   5022  PO4 DPP   459     136.042 185.662   0.748  1.00  0.00           P
ATOM   5023  GL1 DPP   459     138.792 186.662   4.298  1.00  0.00            
ATOM   5024  GL2 DPP   459     138.092 183.862   6.898  1.00  0.00            
ATOM   5025  C1A DPP   459     136.542 189.362   6.198  1.00  0.00           C
ATOM   5026  C2A DPP   459     134.842 187.712  10.098  1.00  0.00           C
ATOM   5027  C3A DPP   459     133.842 187.762  14.598  1.00  0.00           C
ATOM   5028  C4A DPP   459     131.492 187.762  18.998  1.00  0.00           C
ATOM   5029  C1B DPP   459     138.542 185.212  10.848  1.00  0.00           C
ATOM   5030  C2B DPP   459     137.742 184.462  14.548  1.00  0.00           C
ATOM   5031  C3B DPP   459     136.942 183.862  17.948  1.00  0.00           C
ATOM   5032  C4B DPP   459     139.042 184.162  21.298  1.00  0.00           C
ATOM   5033  NC3 DPP   460     172.892  16.012   8.448  1.00  0.00           N
ATOM   5034  PO4 DPP   460     173.142  11.912   7.448  1.00  0.00           P
ATOM   5035  GL1 DPP   460     175.742  12.912  11.298  1.00  0.00            
ATOM   5036  GL2 DPP   460     177.792  11.462  11.798  1.00  0.00            
ATOM   5037  C1A DPP   460     174.092  13.462  15.098  1.00  0.00           C
ATOM   5038  C2A DPP   460     177.642  15.312  17.498  1.00  0.00           C
ATOM   5039  C3A DPP   460     178.292  16.212  22.148  1.00  0.00           C
ATOM   5040  C4A DPP   460     177.642  12.112  23.748  1.00  0.00           C
ATOM   5041  C1B DPP   460     176.692   9.262  15.548  1.00  0.00           C
ATOM   5042  C2B DPP   460     174.692  10.312  18.498  1.00  0.00           C
ATOM   5043  C3B DPP   460     172.692  10.312  22.948  1.00  0.00           C
ATOM   5044  C4B DPP   460     168.592   9.212  25.098  1.00  0.00           C
ATOM   5045  NC3 DPP   461      52.542 184.062   7.598  1.00  0.00           N
ATOM   5046  PO4 DPP   461      56.842 183.812   7.598  1.00  0.00           P
ATOM   5047  GL1 DPP   461      56.792 183.962  11.898  1.00  0.00            
ATOM   5048  GL2 DPP   461      59.192 185.112  13.448  1.00  0.00            
ATOM   5049  C1A DPP   461      55.692 186.912  15.698  1.00  0.00           C
ATOM   5050  C2A DPP   461      52.392 187.062  18.098  1.00  0.00           C
ATOM   5051  C3A DPP   461      48.242 187.862  17.798  1.00  0.00           C
ATOM   5052  C4A DPP   461      46.292 190.362  20.848  1.00  0.00           C
ATOM   5053  C1B DPP   461      60.492 185.812  17.598  1.00  0.00           C
ATOM   5054  C2B DPP   461      61.192 186.162  21.998  1.00  0.00           C
ATOM   5055  C3B DPP   461      60.892 185.612  26.598  1.00  0.00           C
ATOM   5056  C4B DPP   461      61.592 185.312  31.698  1.00  0.00           C
ATOM   5057  NC3 DPP   462     197.842 102.512  -1.702  1.00  0.00           N
ATOM   5058  PO4 DPP   462     194.442 105.212  -3.602  1.00  0.00           P
ATOM   5059  GL1 DPP   462     195.392 105.662   0.448  1.00  0.00            
ATOM   5060  GL2 DPP   462     194.092 107.512   2.198  1.00  0.00            
ATOM   5061  C1A DPP   462     197.242 106.162   5.498  1.00  0.00           C
[truncated: 3,972,448 more chars]
