# Supplementary material for: Data showing the lipid conformations and membrane binding behaviors of beta-amyloid fibrils in phase-separated cholesterol-enriched lipid domains with and without glycolipid and oxidized cholesterol from coarse-grained molecular dynamics simulations
Source: Data Brief. 2020 Apr 19;30:105496. doi: 10.1016/j.dib.2020.105496 (PMC7186522; doi:10.1016/j.dib.2020.105496)
Supplement: Supplementary file 1 [file mmc1.zip › Supplementary-Data/S08-12/P1-AB-1.pdb]

TITLE     P1-AB system t= 20000000.00000
REMARK    THIS IS A SIMULATION BOX
CRYST1  226.749  228.511  124.905  90.00  90.00  90.00 P 1           1
MODEL        1
ATOM      1  BB  LEU     1     119.186 126.238  65.563  1.00  0.00           B
ATOM      2  SC1 LEU     1     121.336 126.038  64.013  1.00  0.00           S
ATOM      3  BB  VAL     2     118.636 122.788  67.213  1.00  0.00           B
ATOM      4  SC1 VAL     2     118.936 121.288  68.513  1.00  0.00           S
ATOM      5  BB  PHE     3     116.936 121.588  64.063  1.00  0.00           B
ATOM      6  SC1 PHE     3     119.886 121.488  62.363  1.00  0.00           S
ATOM      7  SC2 PHE     3     119.236 119.238  62.613  1.00  0.00           S
ATOM      8  SC3 PHE     3     120.436 119.888  60.663  1.00  0.00           S
ATOM      9  BB  PHE     4     115.286 118.238  64.863  1.00  0.00           B
ATOM     10  SC1 PHE     4     116.636 114.888  66.113  1.00  0.00           S
ATOM     11  SC2 PHE     4     117.836 116.988  66.063  1.00  0.00           S
ATOM     12  SC3 PHE     4     118.986 114.888  65.863  1.00  0.00           S
ATOM     13  BB  ALA     5     113.936 118.538  68.513  1.00  0.00           B
ATOM     14  BB  GLU     6     114.486 115.788  70.963  1.00  0.00           B
ATOM     15  SC1 GLU     6     116.736 115.088  72.063  1.00  0.00           S
ATOM     16  BB  ASP     7     112.136 112.838  70.313  1.00  0.00           B
ATOM     17  SC1 ASP     7     113.786 111.838  68.663  1.00  0.00           S
ATOM     18  BB  VAL     8     110.686 110.888  73.313  1.00  0.00           B
ATOM     19  SC1 VAL     8     111.336 111.188  75.213  1.00  0.00           S
ATOM     20  BB  GLY     9     111.736 107.488  71.913  1.00  0.00           B
ATOM     21  BB  SER    10     109.636 104.888  73.713  1.00  0.00           B
ATOM     22  SC1 SER    10     109.136 104.988  75.613  1.00  0.00           S
ATOM     23  BB  ASN    11     110.986 101.338  72.863  1.00  0.00           B
ATOM     24  SC1 ASN    11     110.686  99.088  73.863  1.00  0.00           S
ATOM     25  BB  LYS    12     111.686 101.488  69.163  1.00  0.00           B
ATOM     26  SC1 LYS    12     111.286  99.238  68.713  1.00  0.00           S
ATOM     27  SC2 LYS    12     111.086  97.388  66.313  1.00  0.00           S
ATOM     28  BB  GLY    13     112.786 103.538  66.163  1.00  0.00           B
ATOM     29  BB  ALA    14     112.836 101.088  63.263  1.00  0.00           B
ATOM     30  BB  ILE    15     113.036 102.188  59.713  1.00  0.00           B
ATOM     31  SC1 ILE    15     112.686 100.288  58.513  1.00  0.00           S
ATOM     32  BB  ILE    16     112.586 105.938  60.013  1.00  0.00           B
ATOM     33  SC1 ILE    16     112.086 106.888  58.313  1.00  0.00           S
ATOM     34  BB  GLY    17     112.786 107.638  63.413  1.00  0.00           B
ATOM     35  BB  LEU    18     115.236 110.538  63.463  1.00  0.00           B
ATOM     36  SC1 LEU    18     117.836 110.838  63.913  1.00  0.00           S
ATOM     37  BB  MET    19     114.636 112.238  60.163  1.00  0.00           B
ATOM     38  SC1 MET    19     114.936 110.638  58.313  1.00  0.00           S
ATOM     39  BB  VAL    20     117.136 115.088  60.263  1.00  0.00           B
ATOM     40  SC1 VAL    20     118.986 114.588  60.763  1.00  0.00           S
ATOM     41  BB  GLY    21     116.836 118.288  58.113  1.00  0.00           B
ATOM     42  BB  GLY    22     117.836 120.888  55.563  1.00  0.00           B
ATOM     43  BB  VAL    23     117.736 124.338  54.013  1.00  0.00           B
ATOM     44  SC1 VAL    23     117.186 124.338  52.113  1.00  0.00           S
ATOM     45  BB  VAL    24     119.536 127.438  55.413  1.00  0.00           B
ATOM     46  SC1 VAL    24     121.086 128.338  54.663  1.00  0.00           S
ATOM     47  BB  ILE    25     119.786 126.938  59.113  1.00  0.00           B
ATOM     48  SC1 ILE    25     121.886 128.138  59.163  1.00  0.00           S
ATOM     49  BB  ALA    26     117.536 123.888  59.413  1.00  0.00           B
ATOM     50  BB  LEU    27     115.336 127.838  65.113  1.00  0.00           B
ATOM     51  SC1 LEU    27     113.786 129.988  64.563  1.00  0.00           S
ATOM     52  BB  VAL    28     114.386 124.938  67.363  1.00  0.00           B
ATOM     53  SC1 VAL    28     113.786 123.738  68.863  1.00  0.00           S
ATOM     54  BB  PHE    29     112.886 123.388  64.263  1.00  0.00           B
ATOM     55  SC1 PHE    29     111.086 125.888  62.963  1.00  0.00           S
ATOM     56  SC2 PHE    29     110.736 123.988  61.463  1.00  0.00           S
ATOM     57  SC3 PHE    29     110.786 126.238  60.563  1.00  0.00           S
ATOM     58  BB  PHE    30     110.936 120.138  64.263  1.00  0.00           B
ATOM     59  SC1 PHE    30     108.186 118.338  63.163  1.00  0.00           S
ATOM     60  SC2 PHE    30     108.136 120.588  62.413  1.00  0.00           S
ATOM     61  SC3 PHE    30     106.236 119.238  62.063  1.00  0.00           S
ATOM     62  BB  ALA    31     110.486 120.438  67.963  1.00  0.00           B
ATOM     63  BB  GLU    32     109.486 117.738  70.313  1.00  0.00           B
ATOM     64  SC1 GLU    32     107.136 119.088  71.163  1.00  0.00           S
ATOM     65  BB  ASP    33     108.186 114.238  69.713  1.00  0.00           B
ATOM     66  SC1 ASP    33     107.186 113.388  67.513  1.00  0.00           S
ATOM     67  BB  VAL    34     106.986 112.538  72.913  1.00  0.00           B
ATOM     68  SC1 VAL    34     106.286 113.188  74.663  1.00  0.00           S
ATOM     69  BB  GLY    35     106.536 109.338  70.913  1.00  0.00           B
ATOM     70  BB  SER    36     105.636 105.888  71.963  1.00  0.00           B
ATOM     71  SC1 SER    36     104.436 105.488  73.413  1.00  0.00           S
ATOM     72  BB  ASN    37     107.386 102.888  70.463  1.00  0.00           B
ATOM     73  SC1 ASN    37     106.036 101.088  71.563  1.00  0.00           S
ATOM     74  BB  LYS    38     107.536 104.738  67.163  1.00  0.00           B
ATOM     75  SC1 LYS    38     108.686 106.788  67.563  1.00  0.00           S
ATOM     76  SC2 LYS    38     109.936 109.388  67.363  1.00  0.00           S
ATOM     77  BB  GLY    39     109.636 102.138  65.213  1.00  0.00           B
ATOM     78  BB  ALA    40     108.586 100.038  62.263  1.00  0.00           B
ATOM     79  BB  ILE    41     107.986 102.288  59.313  1.00  0.00           B
ATOM     80  SC1 ILE    41     106.386 101.338  58.263  1.00  0.00           S
ATOM     81  BB  ILE    42     107.336 106.088  59.713  1.00  0.00           B
ATOM     82  SC1 ILE    42     107.086 107.338  57.913  1.00  0.00           S
ATOM     83  BB  GLY    43     108.036 108.138  62.813  1.00  0.00           B
ATOM     84  BB  LEU    44     109.336 111.738  62.613  1.00  0.00           B
ATOM     85  SC1 LEU    44     109.386 111.738  59.963  1.00  0.00           S
ATOM     86  BB  MET    45     111.436 114.838  63.163  1.00  0.00           B
ATOM     87  SC1 MET    45     111.386 114.988  65.663  1.00  0.00           S
ATOM     88  BB  VAL    46     112.336 116.938  60.163  1.00  0.00           B
ATOM     89  SC1 VAL    46     111.386 115.738  58.863  1.00  0.00           S
ATOM     90  BB  GLY    47     114.286 120.138  60.513  1.00  0.00           B
ATOM     91  BB  GLY    48     114.186 120.938  56.763  1.00  0.00           B
ATOM     92  BB  VAL    49     113.486 124.588  56.263  1.00  0.00           B
ATOM     93  SC1 VAL    49     111.586 124.838  55.663  1.00  0.00           S
ATOM     94  BB  VAL    50     115.286 127.988  55.963  1.00  0.00           B
ATOM     95  SC1 VAL    50     114.986 129.688  54.913  1.00  0.00           S
ATOM     96  BB  ILE    51     114.786 128.838  59.563  1.00  0.00           B
ATOM     97  SC1 ILE    51     114.236 131.088  59.963  1.00  0.00           S
ATOM     98  BB  ALA    52     116.286 125.638  61.013  1.00  0.00           B
ATOM     99  ROH CHO    53      50.286  78.438  52.913  1.00  0.00            
ATOM    100  R1  CHO    53      51.536  80.088  54.863  1.00  0.00            
ATOM    101  R2  CHO    53      50.636  82.638  55.413  1.00  0.00            
ATOM    102  R3  CHO    53      50.636  81.738  57.963  1.00  0.00            
ATOM    103  R4  CHO    53      50.486  84.638  58.263  1.00  0.00            
ATOM    104  R5  CHO    53      51.936  83.288  59.213  1.00  0.00            
ATOM    105  C1  CHO    53      50.386  84.888  62.313  1.00  0.00           C
ATOM    106  C2  CHO    53      48.886  84.038  65.763  1.00  0.00           C
ATOM    107  ROH CHO    54      41.886  70.588  50.713  1.00  0.00            
ATOM    108  R1  CHO    54      40.936  67.988  51.363  1.00  0.00            
ATOM    109  R2  CHO    54      42.586  66.038  52.413  1.00  0.00            
ATOM    110  R3  CHO    54      40.636  65.938  54.363  1.00  0.00            
ATOM    111  R4  CHO    54      41.986  63.338  54.513  1.00  0.00            
ATOM    112  R5  CHO    54      39.836  63.638  54.263  1.00  0.00            
ATOM    113  C1  CHO    54      39.836  61.638  57.513  1.00  0.00           C
ATOM    114  C2  CHO    54      39.336  59.688  60.663  1.00  0.00           C
ATOM    115  ROH CHO    55      28.636 141.588  66.613  1.00  0.00            
ATOM    116  R1  CHO    55      29.186 142.938  64.163  1.00  0.00            
ATOM    117  R2  CHO    55      31.136 142.088  62.413  1.00  0.00            
ATOM    118  R3  CHO    55      29.086 142.138  60.613  1.00  0.00            
ATOM    119  R4  CHO    55      31.136 140.488  59.363  1.00  0.00            
ATOM    120  R5  CHO    55      30.136 142.238  58.463  1.00  0.00            
ATOM    121  C1  CHO    55      29.236 139.588  55.863  1.00  0.00           C
ATOM    122  C2  CHO    55      32.336 141.238  53.713  1.00  0.00           C
ATOM    123  ROH CHO    56     170.786  87.138  38.363  1.00  0.00            
ATOM    124  R1  CHO    56     170.986  86.488  41.113  1.00  0.00            
ATOM    125  R2  CHO    56     173.436  86.038  42.313  1.00  0.00            
ATOM    126  R3  CHO    56     172.536  87.938  44.063  1.00  0.00            
ATOM    127  R4  CHO    56     173.336  85.688  45.763  1.00  0.00            
ATOM    128  R5  CHO    56     171.386  86.688  45.763  1.00  0.00            
ATOM    129  C1  CHO    56     172.436  87.288  49.413  1.00  0.00           C
ATOM    130  C2  CHO    56     175.636  86.838  52.663  1.00  0.00           C
ATOM    131  ROH CHO    57     199.336 118.788  60.113  1.00  0.00            
ATOM    132  R1  CHO    57     199.936 117.538  57.613  1.00  0.00            
ATOM    133  R2  CHO    57     201.536 118.738  55.713  1.00  0.00            
ATOM    134  R3  CHO    57     202.886 116.388  55.913  1.00  0.00            
ATOM    135  R4  CHO    57     202.536 116.838  53.013  1.00  0.00            
ATOM    136  R5  CHO    57     202.036 115.038  54.113  1.00  0.00            
ATOM    137  C1  CHO    57     204.436 113.538  51.613  1.00  0.00           C
ATOM    138  C2  CHO    57     208.336 111.788  50.613  1.00  0.00           C
ATOM    139  ROH CHO    58     172.436  14.288  34.713  1.00  0.00            
ATOM    140  R1  CHO    58     174.236  16.038  33.363  1.00  0.00            
ATOM    141  R2  CHO    58     175.936  15.138  31.363  1.00  0.00            
ATOM    142  R3  CHO    58     174.786  17.138  29.963  1.00  0.00            
ATOM    143  R4  CHO    58     177.036  16.288  28.313  1.00  0.00            
ATOM    144  R5  CHO    58     176.586  18.338  28.963  1.00  0.00            
ATOM    145  C1  CHO    58     176.536  18.838  25.163  1.00  0.00           C
ATOM    146  C2  CHO    58     176.536  20.788  22.963  1.00  0.00           C
ATOM    147  ROH CHO    59     213.886 137.388  57.563  1.00  0.00            
ATOM    148  R1  CHO    59     213.186 136.738  54.913  1.00  0.00            
ATOM    149  R2  CHO    59     213.586 138.438  52.813  1.00  0.00            
ATOM    150  R3  CHO    59     214.936 136.338  51.763  1.00  0.00            
ATOM    151  R4  CHO    59     214.886 138.338  49.613  1.00  0.00            
ATOM    152  R5  CHO    59     214.236 136.288  49.463  1.00  0.00            
ATOM    153  C1  CHO    59     216.936 136.288  46.763  1.00  0.00           C
ATOM    154  C2  CHO    59     218.486 135.238  43.963  1.00  0.00           C
ATOM    155  ROH CHO    60     146.536 192.638  37.363  1.00  0.00            
ATOM    156  R1  CHO    60     146.086 193.088  40.113  1.00  0.00            
ATOM    157  R2  CHO    60     145.886 191.038  41.963  1.00  0.00            
ATOM    158  R3  CHO    60     147.836 192.388  43.213  1.00  0.00            
ATOM    159  R4  CHO    60     146.836 190.538  45.263  1.00  0.00            
ATOM    160  R5  CHO    60     147.036 192.688  45.463  1.00  0.00            
ATOM    161  C1  CHO    60     149.236 191.538  48.363  1.00  0.00           C
ATOM    162  C2  CHO    60     150.036 191.888  52.763  1.00  0.00           C
ATOM    163  ROH CHO    61      87.786 204.888  55.263  1.00  0.00            
ATOM    164  R1  CHO    61      86.436 203.588  53.113  1.00  0.00            
ATOM    165  R2  CHO    61      86.936 204.188  50.463  1.00  0.00            
ATOM    166  R3  CHO    61      87.386 201.538  50.263  1.00  0.00            
ATOM    167  R4  CHO    61      86.486 202.338  47.613  1.00  0.00            
ATOM    168  R5  CHO    61      85.636 200.738  48.813  1.00  0.00            
ATOM    169  C1  CHO    61      86.686 198.738  45.713  1.00  0.00           C
ATOM    170  C2  CHO    61      86.936 195.588  44.663  1.00  0.00           C
ATOM    171  ROH CHO    62     196.986  49.038  40.763  1.00  0.00            
ATOM    172  R1  CHO    62     196.836  49.188  37.913  1.00  0.00            
ATOM    173  R2  CHO    62     195.236  50.988  36.613  1.00  0.00            
ATOM    174  R3  CHO    62     197.536  51.688  35.363  1.00  0.00            
ATOM    175  R4  CHO    62     195.386  52.388  33.513  1.00  0.00            
ATOM    176  R5  CHO    62     197.136  51.138  33.063  1.00  0.00            
ATOM    177  C1  CHO    62     197.686  53.888  30.463  1.00  0.00           C
ATOM    178  C2  CHO    62     198.336  52.338  26.463  1.00  0.00           C
ATOM    179  ROH CHO    63     198.986   0.388  22.563  1.00  0.00            
ATOM    180  R1  CHO    63     198.586   0.138  25.313  1.00  0.00            
ATOM    181  R2  CHO    63     199.936  -1.662  26.913  1.00  0.00            
ATOM    182  R3  CHO    63     200.536   0.538  28.363  1.00  0.00            
ATOM    183  R4  CHO    63     200.936  -1.712  30.213  1.00  0.00            
ATOM    184  R5  CHO    63     199.686   0.088  30.563  1.00  0.00            
ATOM    185  C1  CHO    63     202.136   0.388  33.513  1.00  0.00           C
ATOM    186  C2  CHO    63     201.586   3.438  36.063  1.00  0.00           C
ATOM    187  ROH CHO    64      71.286 141.388  62.763  1.00  0.00            
ATOM    188  R1  CHO    64      69.786 138.988  63.013  1.00  0.00            
ATOM    189  R2  CHO    64      70.286 137.088  64.963  1.00  0.00            
ATOM    190  R3  CHO    64      67.636 137.388  65.513  1.00  0.00            
ATOM    191  R4  CHO    64      68.486 135.188  67.213  1.00  0.00            
ATOM    192  R5  CHO    64      66.836 135.188  65.813  1.00  0.00            
ATOM    193  C1  CHO    64      64.936 134.388  69.013  1.00  0.00           C
ATOM    194  C2  CHO    64      62.136 133.638  70.913  1.00  0.00           C
ATOM    195  ROH CHO    65      33.436  76.038  34.813  1.00  0.00            
ATOM    196  R1  CHO    65      34.186  77.038  37.363  1.00  0.00            
ATOM    197  R2  CHO    65      32.336  77.488  39.363  1.00  0.00            
ATOM    198  R3  CHO    65      33.986  75.838  40.763  1.00  0.00            
ATOM    199  R4  CHO    65      32.836  77.638  42.763  1.00  0.00            
ATOM    200  R5  CHO    65      34.936  77.288  42.463  1.00  0.00            
ATOM    201  C1  CHO    65      34.636  76.238  46.113  1.00  0.00           C
ATOM    202  C2  CHO    65      34.086  75.338  50.713  1.00  0.00           C
ATOM    203  ROH CHO    66     114.136 103.738  47.513  1.00  0.00            
ATOM    204  R1  CHO    66     112.286 104.288  45.463  1.00  0.00            
ATOM    205  R2  CHO    66     110.236 106.138  45.813  1.00  0.00            
ATOM    206  R3  CHO    66     111.286 107.238  43.563  1.00  0.00            
ATOM    207  R4  CHO    66     108.386 107.388  43.163  1.00  0.00            
ATOM    208  R5  CHO    66     109.836 106.488  41.813  1.00  0.00            
ATOM    209  C1  CHO    66     108.286 109.138  39.513  1.00  0.00           C
ATOM    210  C2  CHO    66     108.486 112.988  38.263  1.00  0.00           C
ATOM    211  ROH CHO    67     213.636 108.538  42.763  1.00  0.00            
ATOM    212  R1  CHO    67     214.536 109.888  40.463  1.00  0.00            
ATOM    213  R2  CHO    67     216.536 111.788  40.563  1.00  0.00            
ATOM    214  R3  CHO    67     217.636 110.188  38.613  1.00  0.00            
ATOM    215  R4  CHO    67     218.636 112.888  38.063  1.00  0.00            
ATOM    216  R5  CHO    67     217.636 111.538  36.663  1.00  0.00            
ATOM    217  C1  CHO    67     220.936 112.038  34.763  1.00  0.00           C
ATOM    218  C2  CHO    67     222.186 112.188  31.813  1.00  0.00           C
ATOM    219  ROH CHO    68      79.936 107.338  47.613  1.00  0.00            
ATOM    220  R1  CHO    68      77.336 108.388  47.413  1.00  0.00            
ATOM    221  R2  CHO    68      76.686 110.488  45.713  1.00  0.00            
ATOM    222  R3  CHO    68      74.836 108.738  44.813  1.00  0.00            
ATOM    223  R4  CHO    68      73.986 111.338  43.763  1.00  0.00            
ATOM    224  R5  CHO    68      72.736 109.938  44.913  1.00  0.00            
ATOM    225  C1  CHO    68      70.636 110.138  41.763  1.00  0.00           C
ATOM    226  C2  CHO    68      70.086 111.488  37.263  1.00  0.00           C
ATOM    227  ROH CHO    69     166.786 107.288  41.563  1.00  0.00            
ATOM    228  R1  CHO    69     168.436 105.738  43.213  1.00  0.00            
ATOM    229  R2  CHO    69     169.786 106.738  45.413  1.00  0.00            
ATOM    230  R3  CHO    69     168.536 104.738  46.713  1.00  0.00            
ATOM    231  R4  CHO    69     169.886 106.238  48.863  1.00  0.00            
ATOM    232  R5  CHO    69     170.086 104.088  48.463  1.00  0.00            
ATOM    233  C1  CHO    69     168.786 103.988  52.063  1.00  0.00           C
ATOM    234  C2  CHO    69     169.936 104.788  54.763  1.00  0.00           C
ATOM    235  ROH CHO    70      10.836 113.238  48.463  1.00  0.00            
ATOM    236  R1  CHO    70       9.936 113.238  45.813  1.00  0.00            
ATOM    237  R2  CHO    70      10.836 114.988  43.913  1.00  0.00            
ATOM    238  R3  CHO    70      11.386 112.688  42.513  1.00  0.00            
ATOM    239  R4  CHO    70      12.536 114.788  40.863  1.00  0.00            
ATOM    240  R5  CHO    70      11.136 113.288  40.213  1.00  0.00            
ATOM    241  C1  CHO    70      14.036 112.588  37.863  1.00  0.00           C
ATOM    242  C2  CHO    70      15.186 111.688  33.913  1.00  0.00           C
ATOM    243  ROH CHO    71     181.086  39.638  36.613  1.00  0.00            
ATOM    244  R1  CHO    71     179.136  39.288  38.663  1.00  0.00            
ATOM    245  R2  CHO    71     179.136  37.138  40.313  1.00  0.00            
ATOM    246  R3  CHO    71     179.136  38.988  42.263  1.00  0.00            
ATOM    247  R4  CHO    71     179.136  36.438  43.713  1.00  0.00            
ATOM    248  R5  CHO    71     177.736  38.088  44.013  1.00  0.00            
ATOM    249  C1  CHO    71     179.186  37.838  47.513  1.00  0.00           C
ATOM    250  C2  CHO    71     178.736  38.238  50.413  1.00  0.00           C
ATOM    251  ROH CHO    72       8.636 121.488  30.913  1.00  0.00            
ATOM    252  R1  CHO    72       9.886 121.388  33.463  1.00  0.00            
ATOM    253  R2  CHO    72      10.536 123.638  34.863  1.00  0.00            
ATOM    254  R3  CHO    72       9.086 122.438  36.813  1.00  0.00            
ATOM    255  R4  CHO    72      10.586 124.588  38.213  1.00  0.00            
ATOM    256  R5  CHO    72      10.536 122.438  38.713  1.00  0.00            
ATOM    257  C1  CHO    72       9.286 123.988  41.963  1.00  0.00           C
ATOM    258  C2  CHO    72       8.936 124.288  45.463  1.00  0.00           C
ATOM    259  ROH CHO    73     199.486  98.938  40.113  1.00  0.00            
ATOM    260  R1  CHO    73     199.336  98.088  37.413  1.00  0.00            
ATOM    261  R2  CHO    73     199.886  99.838  35.313  1.00  0.00            
ATOM    262  R3  CHO    73     201.636  97.838  34.613  1.00  0.00            
ATOM    263  R4  CHO    73     201.586  99.688  32.313  1.00  0.00            
ATOM    264  R5  CHO    73     201.236  97.538  32.263  1.00  0.00            
ATOM    265  C1  CHO    73     204.236  97.788  29.913  1.00  0.00           C
ATOM    266  C2  CHO    73     205.336  97.138  26.113  1.00  0.00           C
ATOM    267  ROH CHO    74     206.436 201.738  38.363  1.00  0.00            
ATOM    268  R1  CHO    74     206.986 200.188  36.063  1.00  0.00            
ATOM    269  R2  CHO    74     205.886 197.688  35.663  1.00  0.00            
ATOM    270  R3  CHO    74     205.036 198.788  33.313  1.00  0.00            
ATOM    271  R4  CHO    74     204.836 195.888  32.913  1.00  0.00            
ATOM    272  R5  CHO    74     205.836 197.288  31.663  1.00  0.00            
ATOM    273  C1  CHO    74     203.386 195.838  29.163  1.00  0.00           C
ATOM    274  C2  CHO    74     202.486 197.338  25.513  1.00  0.00           C
ATOM    275  ROH CHO    75      89.636 108.988  60.913  1.00  0.00            
ATOM    276  R1  CHO    75      88.636 107.138  59.013  1.00  0.00            
ATOM    277  R2  CHO    75      85.936 106.488  58.813  1.00  0.00            
ATOM    278  R3  CHO    75      86.286 107.238  56.213  1.00  0.00            
ATOM    279  R4  CHO    75      83.786 105.738  56.213  1.00  0.00            
ATOM    280  R5  CHO    75      85.486 105.388  54.963  1.00  0.00            
ATOM    281  C1  CHO    75      82.836 105.988  52.313  1.00  0.00           C
ATOM    282  C2  CHO    75      83.186 104.088  48.613  1.00  0.00           C
ATOM    283  ROH CHO    76     155.686 164.638  46.513  1.00  0.00            
ATOM    284  R1  CHO    76     154.136 165.188  48.813  1.00  0.00            
ATOM    285  R2  CHO    76     154.486 163.888  51.213  1.00  0.00            
ATOM    286  R3  CHO    76     154.686 166.388  52.213  1.00  0.00            
ATOM    287  R4  CHO    76     154.286 164.688  54.563  1.00  0.00            
ATOM    288  R5  CHO    76     153.136 166.438  53.963  1.00  0.00            
ATOM    289  C1  CHO    76     154.336 167.538  57.413  1.00  0.00           C
ATOM    290  C2  CHO    76     155.436 167.388  61.813  1.00  0.00           C
ATOM    291  ROH CHO    77     181.586  46.488  46.213  1.00  0.00            
ATOM    292  R1  CHO    77     183.836  46.088  44.563  1.00  0.00            
ATOM    293  R2  CHO    77     183.786  46.688  41.863  1.00  0.00            
ATOM    294  R3  CHO    77     185.986  48.188  42.463  1.00  0.00            
ATOM    295  R4  CHO    77     186.536  47.138  39.763  1.00  0.00            
ATOM    296  R5  CHO    77     187.836  46.938  41.513  1.00  0.00            
ATOM    297  C1  CHO    77     190.136  48.838  39.163  1.00  0.00           C
ATOM    298  C2  CHO    77     190.836  47.438  36.663  1.00  0.00           C
ATOM    299  ROH CHO    78     187.686 100.288  34.313  1.00  0.00            
ATOM    300  R1  CHO    78     188.236  98.488  32.213  1.00  0.00            
ATOM    301  R2  CHO    78     188.986  99.388  29.663  1.00  0.00            
ATOM    302  R3  CHO    78     191.086  97.688  30.113  1.00  0.00            
ATOM    303  R4  CHO    78     191.186  98.288  27.213  1.00  0.00            
ATOM    304  R5  CHO    78     191.136  96.288  28.163  1.00  0.00            
ATOM    305  C1  CHO    78     194.436  96.088  26.213  1.00  0.00           C
ATOM    306  C2  CHO    78     195.236  97.088  22.963  1.00  0.00           C
ATOM    307  ROH CHO    79     106.236 209.238  53.213  1.00  0.00            
ATOM    308  R1  CHO    79     106.536 209.088  50.413  1.00  0.00            
ATOM    309  R2  CHO    79     105.236 207.138  48.913  1.00  0.00            
ATOM    310  R3  CHO    79     104.336 209.288  47.513  1.00  0.00            
ATOM    311  R4  CHO    79     104.636 207.138  45.513  1.00  0.00            
ATOM    312  R5  CHO    79     105.486 209.138  45.413  1.00  0.00            
ATOM    313  C1  CHO    79     103.436 209.188  42.213  1.00  0.00           C
ATOM    314  C2  CHO    79     103.436 212.838  39.863  1.00  0.00           C
ATOM    315  ROH CHO    80     112.436 151.688  42.113  1.00  0.00            
ATOM    316  R1  CHO    80     113.086 149.638  43.913  1.00  0.00            
ATOM    317  R2  CHO    80     114.686 150.038  46.113  1.00  0.00            
ATOM    318  R3  CHO    80     112.586 148.938  47.463  1.00  0.00            
ATOM    319  R4  CHO    80     114.836 148.588  49.263  1.00  0.00            
ATOM    320  R5  CHO    80     113.486 147.038  48.563  1.00  0.00            
ATOM    321  C1  CHO    80     112.936 146.688  52.313  1.00  0.00           C
ATOM    322  C2  CHO    80     113.736 146.138  55.163  1.00  0.00           C
ATOM    323  ROH CHO    81     207.286  78.938  28.363  1.00  0.00            
ATOM    324  R1  CHO    81     205.186  80.838  28.163  1.00  0.00            
ATOM    325  R2  CHO    81     204.686  82.738  30.063  1.00  0.00            
ATOM    326  R3  CHO    81     204.886  84.438  27.963  1.00  0.00            
ATOM    327  R4  CHO    81     203.486  85.988  30.063  1.00  0.00            
ATOM    328  R5  CHO    81     202.836  85.638  27.963  1.00  0.00            
ATOM    329  C1  CHO    81     202.936  89.488  28.013  1.00  0.00           C
ATOM    330  C2  CHO    81     203.236  92.738  27.963  1.00  0.00           C
ATOM    331  ROH CHO    82     185.736  67.888  41.663  1.00  0.00            
ATOM    332  R1  CHO    82     185.886  68.238  44.463  1.00  0.00            
ATOM    333  R2  CHO    82     185.436  66.188  46.263  1.00  0.00            
ATOM    334  R3  CHO    82     187.886  66.838  47.213  1.00  0.00            
ATOM    335  R4  CHO    82     186.786  64.988  49.213  1.00  0.00            
ATOM    336  R5  CHO    82     187.586  66.988  49.563  1.00  0.00            
ATOM    337  C1  CHO    82     189.886  64.938  51.813  1.00  0.00           C
ATOM    338  C2  CHO    82     189.186  66.088  55.713  1.00  0.00           C
ATOM    339  ROH CHO    83       1.486 219.038  25.263  1.00  0.00            
ATOM    340  R1  CHO    83       1.686 217.738  27.763  1.00  0.00            
ATOM    341  R2  CHO    83       2.836 218.888  30.013  1.00  0.00            
ATOM    342  R3  CHO    83       0.436 218.288  31.163  1.00  0.00            
ATOM    343  R4  CHO    83       2.336 218.588  33.413  1.00  0.00            
ATOM    344  R5  CHO    83       1.036 216.888  33.013  1.00  0.00            
ATOM    345  C1  CHO    83      -0.214 217.838  36.463  1.00  0.00           C
ATOM    346  C2  CHO    83       2.586 219.938  38.113  1.00  0.00           C
ATOM    347  ROH CHO    84      32.236  41.538  32.813  1.00  0.00            
ATOM    348  R1  CHO    84      30.936  41.938  35.313  1.00  0.00            
ATOM    349  R2  CHO    84      32.236  43.088  37.463  1.00  0.00            
ATOM    350  R3  CHO    84      30.136  44.788  37.413  1.00  0.00            
ATOM    351  R4  CHO    84      30.986  44.738  40.263  1.00  0.00            
ATOM    352  R5  CHO    84      28.986  44.388  39.463  1.00  0.00            
ATOM    353  C1  CHO    84      28.286  47.338  41.813  1.00  0.00           C
ATOM    354  C2  CHO    84      25.436  48.988  44.263  1.00  0.00           C
ATOM    355  ROH CHO    85     191.686 224.238  36.913  1.00  0.00            
ATOM    356  R1  CHO    85     191.886 226.238  34.963  1.00  0.00            
ATOM    357  R2  CHO    85     194.286 226.888  33.713  1.00  0.00            
ATOM    358  R3  CHO    85     192.836 226.438  31.413  1.00  0.00            
ATOM    359  R4  CHO    85     195.186 227.988  30.563  1.00  0.00            
ATOM    360  R5  CHO    85     193.086 228.438  30.163  1.00  0.00            
ATOM    361  C1  CHO    85     194.336 228.188  26.563  1.00  0.00           C
ATOM    362  C2  CHO    85     193.686 229.638  23.763  1.00  0.00           C
ATOM    363  ROH CHO    86     149.486  35.338  23.013  1.00  0.00            
ATOM    364  R1  CHO    86     148.936  33.538  25.063  1.00  0.00            
ATOM    365  R2  CHO    86     150.886  32.588  26.763  1.00  0.00            
ATOM    366  R3  CHO    86     149.236  33.488  28.713  1.00  0.00            
ATOM    367  R4  CHO    86     151.486  32.288  30.163  1.00  0.00            
ATOM    368  R5  CHO    86     149.386  31.838  30.463  1.00  0.00            
ATOM    369  C1  CHO    86     150.286  32.988  33.963  1.00  0.00           C
ATOM    370  C2  CHO    86     152.886  32.488  36.613  1.00  0.00           C
ATOM    371  ROH CHO    87     149.836 177.838  57.913  1.00  0.00            
ATOM    372  R1  CHO    87     147.986 176.988  55.913  1.00  0.00            
ATOM    373  R2  CHO    87     148.436 177.338  53.213  1.00  0.00            
ATOM    374  R3  CHO    87     148.036 174.638  53.113  1.00  0.00            
ATOM    375  R4  CHO    87     147.986 175.538  50.313  1.00  0.00            
ATOM    376  R5  CHO    87     146.436 174.388  51.363  1.00  0.00            
ATOM    377  C1  CHO    87     147.286 171.938  48.513  1.00  0.00           C
ATOM    378  C2  CHO    87     146.486 169.238  48.513  1.00  0.00           C
ATOM    379  ROH CHO    88     106.986 171.888  49.313  1.00  0.00            
ATOM    380  R1  CHO    88     106.636 171.438  46.513  1.00  0.00            
ATOM    381  R2  CHO    88     107.286 173.288  44.613  1.00  0.00            
ATOM    382  R3  CHO    88     108.736 171.288  43.563  1.00  0.00            
ATOM    383  R4  CHO    88     109.136 173.488  41.713  1.00  0.00            
ATOM    384  R5  CHO    88     108.486 171.488  41.213  1.00  0.00            
ATOM    385  C1  CHO    88     111.636 171.738  39.063  1.00  0.00           C
ATOM    386  C2  CHO    88     112.936 172.538  36.013  1.00  0.00           C
ATOM    387  ROH CHO    89     189.936 107.838  57.913  1.00  0.00            
ATOM    388  R1  CHO    89     190.186 107.638  55.113  1.00  0.00            
ATOM    389  R2  CHO    89     188.536 109.038  53.363  1.00  0.00            
ATOM    390  R3  CHO    89     190.886 109.938  52.363  1.00  0.00            
ATOM    391  R4  CHO    89     188.936 110.488  50.263  1.00  0.00            
ATOM    392  R5  CHO    89     190.836 109.388  50.063  1.00  0.00            
ATOM    393  C1  CHO    89     191.386 112.138  47.513  1.00  0.00           C
ATOM    394  C2  CHO    89     190.686 113.688  43.913  1.00  0.00           C
ATOM    395  ROH CHO    90      69.336 110.738  51.313  1.00  0.00            
ATOM    396  R1  CHO    90      69.786 108.188  52.513  1.00  0.00            
ATOM    397  R2  CHO    90      72.336 107.138  52.813  1.00  0.00            
ATOM    398  R3  CHO    90      71.636 106.988  55.413  1.00  0.00            
ATOM    399  R4  CHO    90      73.886 105.138  55.163  1.00  0.00            
ATOM    400  R5  CHO    90      71.936 104.688  56.013  1.00  0.00            
ATOM    401  C1  CHO    90      74.136 103.838  59.013  1.00  0.00           C
ATOM    402  C2  CHO    90      75.436 102.138  62.863  1.00  0.00           C
ATOM    403  ROH CHO    91      52.636 183.888  63.313  1.00  0.00            
ATOM    404  R1  CHO    91      52.236 184.588  60.613  1.00  0.00            
ATOM    405  R2  CHO    91      53.786 186.488  59.313  1.00  0.00            
ATOM    406  R3  CHO    91      54.236 184.488  57.563  1.00  0.00            
ATOM    407  R4  CHO    91      53.386 186.738  55.913  1.00  0.00            
ATOM    408  R5  CHO    91      52.536 184.738  55.913  1.00  0.00            
ATOM    409  C1  CHO    91      53.636 184.988  52.263  1.00  0.00           C
ATOM    410  C2  CHO    91      52.636 185.938  49.413  1.00  0.00           C
ATOM    411  ROH CHO    92      39.086  11.288  45.263  1.00  0.00            
ATOM    412  R1  CHO    92      38.386  12.188  47.863  1.00  0.00            
ATOM    413  R2  CHO    92      35.786  12.938  48.513  1.00  0.00            
ATOM    414  R3  CHO    92      36.136  11.088  50.513  1.00  0.00            
ATOM    415  R4  CHO    92      33.936  12.788  51.413  1.00  0.00            
ATOM    416  R5  CHO    92      35.736  12.288  52.513  1.00  0.00            
ATOM    417  C1  CHO    92      33.086  10.988  54.963  1.00  0.00           C
ATOM    418  C2  CHO    92      33.036   9.488  58.063  1.00  0.00           C
ATOM    419  ROH CHO    93      30.086  95.688  55.313  1.00  0.00            
ATOM    420  R1  CHO    93      28.336  94.588  57.263  1.00  0.00            
ATOM    421  R2  CHO    93      26.436  92.688  56.713  1.00  0.00            
ATOM    422  R3  CHO    93      27.636  91.338  58.713  1.00  0.00            
ATOM    423  R4  CHO    93      24.836  90.638  58.963  1.00  0.00            
ATOM    424  R5  CHO    93      26.086  91.438  60.513  1.00  0.00            
ATOM    425  C1  CHO    93      25.036  88.138  62.163  1.00  0.00           C
ATOM    426  C2  CHO    93      21.236  87.438  61.413  1.00  0.00           C
ATOM    427  ROH CHO    94     114.786 170.738  61.563  1.00  0.00            
ATOM    428  R1  CHO    94     112.086 171.188  62.363  1.00  0.00            
ATOM    429  R2  CHO    94     111.036 173.688  62.713  1.00  0.00            
ATOM    430  R3  CHO    94     109.186 172.838  60.963  1.00  0.00            
ATOM    431  R4  CHO    94     107.636 173.938  63.163  1.00  0.00            
ATOM    432  R5  CHO    94     107.436 171.938  62.313  1.00  0.00            
ATOM    433  C1  CHO    94     103.886 173.238  61.763  1.00  0.00           C
ATOM    434  C2  CHO    94     100.886 172.488  63.963  1.00  0.00           C
ATOM    435  ROH CHO    95     106.686 135.738  54.863  1.00  0.00            
ATOM    436  R1  CHO    95     105.636 136.588  57.363  1.00  0.00            
ATOM    437  R2  CHO    95     104.636 134.838  59.213  1.00  0.00            
ATOM    438  R3  CHO    95     106.386 136.088  60.863  1.00  0.00            
ATOM    439  R4  CHO    95     104.186 135.288  62.613  1.00  0.00            
ATOM    440  R5  CHO    95     105.036 137.288  62.413  1.00  0.00            
ATOM    441  C1  CHO    95     105.586 136.738  66.163  1.00  0.00           C
ATOM    442  C2  CHO    95     105.986 136.188  69.013  1.00  0.00           C
ATOM    443  ROH CHO    96     190.836 110.138  21.813  1.00  0.00            
ATOM    444  R1  CHO    96     193.186 108.888  20.913  1.00  0.00            
ATOM    445  R2  CHO    96     195.686 109.438  21.963  1.00  0.00            
ATOM    446  R3  CHO    96     195.786 106.738  22.363  1.00  0.00            
ATOM    447  R4  CHO    96     198.586 107.538  22.013  1.00  0.00            
ATOM    448  R5  CHO    96     197.486 105.988  20.913  1.00  0.00            
ATOM    449  C1  CHO    96     200.336 103.888  22.413  1.00  0.00           C
ATOM    450  C2  CHO    96     201.786  99.788  23.113  1.00  0.00           C
ATOM    451  ROH CHO    97     181.986 172.338  42.013  1.00  0.00            
ATOM    452  R1  CHO    97     181.686 170.388  39.963  1.00  0.00            
ATOM    453  R2  CHO    97     179.436 170.288  38.313  1.00  0.00            
ATOM    454  R3  CHO    97     181.336 170.438  36.363  1.00  0.00            
ATOM    455  R4  CHO    97     178.936 169.338  35.063  1.00  0.00            
ATOM    456  R5  CHO    97     180.936 168.438  35.063  1.00  0.00            
ATOM    457  C1  CHO    97     180.386 168.888  31.313  1.00  0.00           C
ATOM    458  C2  CHO    97     177.386 166.988  29.263  1.00  0.00           C
ATOM    459  ROH CHO    98     176.186 192.438  41.763  1.00  0.00            
ATOM    460  R1  CHO    98     174.636 190.638  43.363  1.00  0.00            
ATOM    461  R2  CHO    98     174.636 190.738  46.113  1.00  0.00            
ATOM    462  R3  CHO    98     171.936 190.888  45.763  1.00  0.00            
ATOM    463  R4  CHO    98     172.286 190.588  48.663  1.00  0.00            
ATOM    464  R5  CHO    98     171.036 189.388  47.363  1.00  0.00            
ATOM    465  C1  CHO    98     168.436 190.688  49.813  1.00  0.00           C
ATOM    466  C2  CHO    98     167.286 189.038  53.813  1.00  0.00           C
ATOM    467  ROH CHO    99      96.186  93.538  39.413  1.00  0.00            
ATOM    468  R1  CHO    99      97.186  93.088  36.813  1.00  0.00            
ATOM    469  R2  CHO    99      99.636  91.888  36.363  1.00  0.00            
ATOM    470  R3  CHO    99      98.186  90.238  34.813  1.00  0.00            
ATOM    471  R4  CHO    99     100.636  90.688  33.263  1.00  0.00            
ATOM    472  R5  CHO    99      98.586  90.988  32.563  1.00  0.00            
ATOM    473  C1  CHO    99      99.836  88.438  30.013  1.00  0.00           C
ATOM    474  C2  CHO    99      99.486  89.388  26.213  1.00  0.00           C
ATOM    475  ROH CHO   100      16.186 159.238  46.163  1.00  0.00            
ATOM    476  R1  CHO   100      14.336 158.488  48.163  1.00  0.00            
ATOM    477  R2  CHO   100      14.386 156.038  49.413  1.00  0.00            
ATOM    478  R3  CHO   100      14.436 157.488  51.663  1.00  0.00            
ATOM    479  R4  CHO   100      12.486 155.438  52.213  1.00  0.00            
ATOM    480  R5  CHO   100      12.186 157.588  52.413  1.00  0.00            
ATOM    481  C1  CHO   100      11.436 156.438  56.013  1.00  0.00           C
ATOM    482  C2  CHO   100       8.386 158.238  58.313  1.00  0.00           C
ATOM    483  ROH CHO   101      21.786  62.488  48.313  1.00  0.00            
ATOM    484  R1  CHO   101      23.736  62.338  50.363  1.00  0.00            
ATOM    485  R2  CHO   101      24.636  64.588  51.713  1.00  0.00            
ATOM    486  R3  CHO   101      23.836  63.188  53.913  1.00  0.00            
ATOM    487  R4  CHO   101      26.086  64.888  54.863  1.00  0.00            
ATOM    488  R5  CHO   101      25.886  62.738  55.063  1.00  0.00            
ATOM    489  C1  CHO   101      26.136  63.738  58.763  1.00  0.00           C
ATOM    490  C2  CHO   101      25.036  65.488  62.113  1.00  0.00           C
ATOM    491  ROH CHO   102      10.536 186.438  26.713  1.00  0.00            
ATOM    492  R1  CHO   102       8.386 187.138  28.413  1.00  0.00            
ATOM    493  R2  CHO   102       6.736 185.288  29.563  1.00  0.00            
ATOM    494  R3  CHO   102       7.436 186.588  31.863  1.00  0.00            
ATOM    495  R4  CHO   102       5.786 184.338  32.763  1.00  0.00            
ATOM    496  R5  CHO   102       5.536 186.438  33.263  1.00  0.00            
ATOM    497  C1  CHO   102       5.936 184.988  36.763  1.00  0.00           C
ATOM    498  C2  CHO   102       5.086 182.738  39.863  1.00  0.00           C
ATOM    499  ROH CHO   103     226.386 165.338  40.163  1.00  0.00            
ATOM    500  R1  CHO   103     227.436 164.138  37.813  1.00  0.00            
ATOM    501  R2  CHO   103     226.286 161.888  36.613  1.00  0.00            
ATOM    502  R3  CHO   103     226.236 163.488  34.413  1.00  0.00            
ATOM    503  R4  CHO   103     226.936 160.788  33.413  1.00  0.00            
ATOM    504  R5  CHO   103     228.036 162.688  33.063  1.00  0.00            
ATOM    505  C1  CHO   103     227.286 161.688  29.463  1.00  0.00           C
ATOM    506  C2  CHO   103     226.836 158.538  27.363  1.00  0.00           C
ATOM    507  ROH CHO   104      35.836 145.888  34.963  1.00  0.00            
ATOM    508  R1  CHO   104      36.236 144.738  37.513  1.00  0.00            
ATOM    509  R2  CHO   104      36.686 146.188  39.763  1.00  0.00            
ATOM    510  R3  CHO   104      34.536 144.838  40.713  1.00  0.00            
ATOM    511  R4  CHO   104      35.936 145.788  43.113  1.00  0.00            
ATOM    512  R5  CHO   104      35.336 143.738  42.713  1.00  0.00            
ATOM    513  C1  CHO   104      33.436 144.288  45.963  1.00  0.00           C
ATOM    514  C2  CHO   104      30.236 142.688  47.913  1.00  0.00           C
ATOM    515  ROH CHO   105     144.436 200.238  31.513  1.00  0.00            
ATOM    516  R1  CHO   105     141.886 201.388  31.163  1.00  0.00            
ATOM    517  R2  CHO   105     141.486 203.988  30.313  1.00  0.00            
ATOM    518  R3  CHO   105     139.986 202.838  28.363  1.00  0.00            
ATOM    519  R4  CHO   105     139.186 205.638  28.313  1.00  0.00            
ATOM    520  R5  CHO   105     137.886 203.938  28.513  1.00  0.00            
ATOM    521  C1  CHO   105     136.486 205.488  25.363  1.00  0.00           C
ATOM    522  C2  CHO   105     136.686 207.288  22.413  1.00  0.00           C
ATOM    523  ROH CHO   106      35.886 183.488  41.513  1.00  0.00            
ATOM    524  R1  CHO   106      35.786 181.538  39.463  1.00  0.00            
ATOM    525  R2  CHO   106      34.136 181.738  37.263  1.00  0.00            
ATOM    526  R3  CHO   106      36.436 181.388  35.913  1.00  0.00            
ATOM    527  R4  CHO   106      34.336 180.888  33.913  1.00  0.00            
ATOM    528  R5  CHO   106      35.986 179.538  34.413  1.00  0.00            
ATOM    529  C1  CHO   106      36.586 180.038  30.663  1.00  0.00           C
ATOM    530  C2  CHO   106      37.286 180.338  27.563  1.00  0.00           C
ATOM    531  ROH CHO   107     202.936 225.988  21.663  1.00  0.00            
ATOM    532  R1  CHO   107     203.586 225.088  24.263  1.00  0.00            
ATOM    533  R2  CHO   107     206.136 225.338  25.313  1.00  0.00            
ATOM    534  R3  CHO   107     204.836 226.588  27.363  1.00  0.00            
ATOM    535  R4  CHO   107     207.436 225.888  28.513  1.00  0.00            
ATOM    536  R5  CHO   107     205.486 225.388  29.313  1.00  0.00            
ATOM    537  C1  CHO   107     206.936 227.388  32.213  1.00  0.00           C
ATOM    538  C2  CHO   107     207.586 229.288  35.963  1.00  0.00           C
ATOM    539  ROH CHO   108     217.636 181.988  39.913  1.00  0.00            
ATOM    540  R1  CHO   108     216.836 180.988  37.413  1.00  0.00            
ATOM    541  R2  CHO   108     216.636 182.588  35.163  1.00  0.00            
ATOM    542  R3  CHO   108     218.236 180.688  34.063  1.00  0.00            
ATOM    543  R4  CHO   108     216.786 181.788  31.763  1.00  0.00            
ATOM    544  R5  CHO   108     216.936 179.688  32.363  1.00  0.00            
ATOM    545  C1  CHO   108     218.336 179.538  28.813  1.00  0.00           C
ATOM    546  C2  CHO   108     219.636 178.338  25.313  1.00  0.00           C
ATOM    547  ROH CHO   109     215.336   4.488  31.563  1.00  0.00            
ATOM    548  R1  CHO   109     216.736   3.338  29.363  1.00  0.00            
ATOM    549  R2  CHO   109     215.436   2.688  26.963  1.00  0.00            
ATOM    550  R3  CHO   109     217.386   4.238  25.863  1.00  0.00            
ATOM    551  R4  CHO   109     216.436   2.538  23.663  1.00  0.00            
ATOM    552  R5  CHO   109     218.536   2.788  24.363  1.00  0.00            
ATOM    553  C1  CHO   109     218.836   3.888  20.713  1.00  0.00           C
ATOM    554  C2  CHO   109     217.886   1.788  18.063  1.00  0.00           C
ATOM    555  ROH CHO   110     208.286 154.388  42.563  1.00  0.00            
ATOM    556  R1  CHO   110     207.286 154.088  39.913  1.00  0.00            
ATOM    557  R2  CHO   110     207.286 156.188  38.063  1.00  0.00            
ATOM    558  R3  CHO   110     208.636 154.388  36.513  1.00  0.00            
ATOM    559  R4  CHO   110     206.886 155.838  34.663  1.00  0.00            
ATOM    560  R5  CHO   110     206.986 153.688  34.913  1.00  0.00            
ATOM    561  C1  CHO   110     207.936 153.938  31.213  1.00  0.00           C
ATOM    562  C2  CHO   110     208.086 154.638  27.713  1.00  0.00           C
ATOM    563  ROH CHO   111     166.786 145.488  60.963  1.00  0.00            
ATOM    564  R1  CHO   111     168.086 144.338  58.713  1.00  0.00            
ATOM    565  R2  CHO   111     170.836 144.188  58.513  1.00  0.00            
ATOM    566  R3  CHO   111     170.386 141.588  58.113  1.00  0.00            
ATOM    567  R4  CHO   111     172.936 142.038  56.813  1.00  0.00            
ATOM    568  R5  CHO   111     171.186 141.138  55.913  1.00  0.00            
ATOM    569  C1  CHO   111     173.736 138.338  55.463  1.00  0.00           C
ATOM    570  C2  CHO   111     172.936 133.388  56.113  1.00  0.00           C
ATOM    571  ROH CHO   112      65.136 171.688  50.363  1.00  0.00            
ATOM    572  R1  CHO   112      63.586 172.588  52.513  1.00  0.00            
ATOM    573  R2  CHO   112      64.036 171.838  55.113  1.00  0.00            
ATOM    574  R3  CHO   112      64.136 174.538  55.563  1.00  0.00            
ATOM    575  R4  CHO   112      64.786 173.338  58.163  1.00  0.00            
ATOM    576  R5  CHO   112      63.186 174.788  57.763  1.00  0.00            
ATOM    577  C1  CHO   112      65.236 176.738  60.363  1.00  0.00           C
ATOM    578  C2  CHO   112      66.686 175.538  65.063  1.00  0.00           C
ATOM    579  ROH CHO   113      74.686  38.188  40.463  1.00  0.00            
ATOM    580  R1  CHO   113      76.836  38.488  42.263  1.00  0.00            
ATOM    581  R2  CHO   113      76.486  39.588  44.763  1.00  0.00            
ATOM    582  R3  CHO   113      77.686  37.288  45.613  1.00  0.00            
ATOM    583  R4  CHO   113      78.436  39.288  47.613  1.00  0.00            
ATOM    584  R5  CHO   113      79.786  38.038  46.513  1.00  0.00            
ATOM    585  C1  CHO   113      80.686  36.938  50.063  1.00  0.00           C
ATOM    586  C2  CHO   113      82.986  36.488  52.813  1.00  0.00           C
ATOM    587  ROH CHO   114     155.636  52.238  22.563  1.00  0.00            
ATOM    588  R1  CHO   114     155.436  52.138  25.363  1.00  0.00            
ATOM    589  R2  CHO   114     157.486  51.188  26.963  1.00  0.00            
ATOM    590  R3  CHO   114     157.186  53.588  28.213  1.00  0.00            
ATOM    591  R4  CHO   114     158.186  51.788  30.313  1.00  0.00            
ATOM    592  R5  CHO   114     156.436  52.988  30.413  1.00  0.00            
ATOM    593  C1  CHO   114     158.336  54.338  33.413  1.00  0.00           C
ATOM    594  C2  CHO   114     157.886  54.588  37.363  1.00  0.00           C
ATOM    595  ROH CHO   115       1.636 185.288  36.113  1.00  0.00            
ATOM    596  R1  CHO   115       2.486 182.638  35.763  1.00  0.00            
ATOM    597  R2  CHO   115       0.936 180.738  34.463  1.00  0.00            
ATOM    598  R3  CHO   115       3.186 180.438  32.963  1.00  0.00            
ATOM    599  R4  CHO   115       1.336 178.288  32.063  1.00  0.00            
ATOM    600  R5  CHO   115       3.386 178.038  32.713  1.00  0.00            
ATOM    601  C1  CHO   115       3.686 176.638  29.163  1.00  0.00           C
ATOM    602  C2  CHO   115       3.086 175.488  25.463  1.00  0.00           C
ATOM    603  ROH CHO   116     154.286  83.388  24.513  1.00  0.00            
ATOM    604  R1  CHO   116     154.736  84.538  27.063  1.00  0.00            
ATOM    605  R2  CHO   116     152.686  85.288  28.713  1.00  0.00            
ATOM    606  R3  CHO   116     153.986  83.688  30.513  1.00  0.00            
ATOM    607  R4  CHO   116     152.286  85.438  32.163  1.00  0.00            
ATOM    608  R5  CHO   116     154.436  85.138  32.363  1.00  0.00            
ATOM    609  C1  CHO   116     153.286  84.038  35.863  1.00  0.00           C
ATOM    610  C2  CHO   116     154.786  82.338  39.363  1.00  0.00           C
ATOM    611  ROH CHO   117     139.736  87.388  36.313  1.00  0.00            
ATOM    612  R1  CHO   117     137.836  89.388  36.913  1.00  0.00            
ATOM    613  R2  CHO   117     137.786  90.688  39.313  1.00  0.00            
ATOM    614  R3  CHO   117     137.886  92.888  37.763  1.00  0.00            
ATOM    615  R4  CHO   117     137.086  93.888  40.413  1.00  0.00            
ATOM    616  R5  CHO   117     136.086  94.238  38.513  1.00  0.00            
ATOM    617  C1  CHO   117     136.786  97.838  39.613  1.00  0.00           C
ATOM    618  C2  CHO   117     135.986 101.538  38.913  1.00  0.00           C
ATOM    619  ROH CHO   118     214.936  27.388  55.513  1.00  0.00            
ATOM    620  R1  CHO   118     215.736  29.238  53.513  1.00  0.00            
ATOM    621  R2  CHO   118     218.336  29.438  52.613  1.00  0.00            
ATOM    622  R3  CHO   118     217.136  29.088  50.163  1.00  0.00            
ATOM    623  R4  CHO   118     219.886  29.888  49.563  1.00  0.00            
ATOM    624  R5  CHO   118     218.086  30.788  48.763  1.00  0.00            
ATOM    625  C1  CHO   118     219.736  29.738  45.513  1.00  0.00           C
ATOM    626  C2  CHO   118     222.536  29.438  42.413  1.00  0.00           C
ATOM    627  ROH CHO   119     118.636 119.188  35.413  1.00  0.00            
ATOM    628  R1  CHO   119     118.136 116.388  35.263  1.00  0.00            
ATOM    629  R2  CHO   119     116.486 115.088  37.063  1.00  0.00            
ATOM    630  R3  CHO   119     115.186 114.288  34.813  1.00  0.00            
ATOM    631  R4  CHO   119     114.186 112.538  36.913  1.00  0.00            
ATOM    632  R5  CHO   119     115.086 111.888  35.013  1.00  0.00            
ATOM    633  C1  CHO   119     111.636 110.238  34.763  1.00  0.00           C
ATOM    634  C2  CHO   119     109.886 108.588  32.113  1.00  0.00           C
ATOM    635  ROH CHO   120     219.836  63.538  45.013  1.00  0.00            
ATOM    636  R1  CHO   120     220.636  63.738  47.713  1.00  0.00            
ATOM    637  R2  CHO   120     219.536  65.538  49.463  1.00  0.00            
ATOM    638  R3  CHO   120     219.086  63.338  50.963  1.00  0.00            
ATOM    639  R4  CHO   120     219.836  65.388  52.913  1.00  0.00            
ATOM    640  R5  CHO   120     220.736  63.438  52.713  1.00  0.00            
ATOM    641  C1  CHO   120     219.586  63.238  56.363  1.00  0.00           C
ATOM    642  C2  CHO   120     219.736  62.338  58.663  1.00  0.00           C
ATOM    643  ROH CHO   121     219.436   4.738  33.063  1.00  0.00            
ATOM    644  R1  CHO   121     220.636   5.388  30.563  1.00  0.00            
ATOM    645  R2  CHO   121     223.086   4.338  29.763  1.00  0.00            
ATOM    646  R3  CHO   121     221.636   3.588  27.613  1.00  0.00            
ATOM    647  R4  CHO   121     224.386   3.838  26.613  1.00  0.00            
ATOM    648  R5  CHO   121     222.636   4.788  25.813  1.00  0.00            
ATOM    649  C1  CHO   121     223.836   2.888  22.763  1.00  0.00           C
ATOM    650  C2  CHO   121     225.936   2.038  19.763  1.00  0.00           C
ATOM    651  ROH CHO   122     170.736   3.538  51.513  1.00  0.00            
ATOM    652  R1  CHO   122     171.386   4.838  49.063  1.00  0.00            
ATOM    653  R2  CHO   122     171.236   3.588  46.613  1.00  0.00            
ATOM    654  R3  CHO   122     169.636   5.688  45.963  1.00  0.00            
ATOM    655  R4  CHO   122     170.786   4.838  43.413  1.00  0.00            
ATOM    656  R5  CHO   122     170.836   6.838  44.263  1.00  0.00            
ATOM    657  C1  CHO   122     168.986   7.538  41.013  1.00  0.00           C
ATOM    658  C2  CHO   122     170.886   9.838  37.063  1.00  0.00           C
ATOM    659  ROH CHO   123     129.236 175.838  49.513  1.00  0.00            
ATOM    660  R1  CHO   123     128.436 176.738  46.913  1.00  0.00            
ATOM    661  R2  CHO   123     130.186 177.088  44.863  1.00  0.00            
ATOM    662  R3  CHO   123     128.536 175.388  43.563  1.00  0.00            
ATOM    663  R4  CHO   123     129.986 176.838  41.413  1.00  0.00            
ATOM    664  R5  CHO   123     127.786 176.638  41.613  1.00  0.00            
ATOM    665  C1  CHO   123     128.236 175.088  38.163  1.00  0.00           C
ATOM    666  C2  CHO   123     127.986 174.938  34.163  1.00  0.00           C
ATOM    667  ROH CHO   124      59.736  26.188  57.263  1.00  0.00            
ATOM    668  R1  CHO   124      57.236  26.638  56.063  1.00  0.00            
ATOM    669  R2  CHO   124      56.836  26.238  53.363  1.00  0.00            
ATOM    670  R3  CHO   124      54.786  24.638  54.213  1.00  0.00            
ATOM    671  R4  CHO   124      54.036  25.388  51.463  1.00  0.00            
ATOM    672  R5  CHO   124      52.836  25.638  53.263  1.00  0.00            
ATOM    673  C1  CHO   124      50.536  23.388  51.163  1.00  0.00           C
ATOM    674  C2  CHO   124      47.586  23.488  48.463  1.00  0.00           C
ATOM    675  ROH CHO   125     129.186 143.788  34.863  1.00  0.00            
ATOM    676  R1  CHO   125     131.086 143.038  36.813  1.00  0.00            
ATOM    677  R2  CHO   125     133.186 144.638  37.563  1.00  0.00            
ATOM    678  R3  CHO   125     132.186 144.188  40.063  1.00  0.00            
ATOM    679  R4  CHO   125     134.436 145.988  40.513  1.00  0.00            
ATOM    680  R5  CHO   125     134.086 144.038  41.463  1.00  0.00            
ATOM    681  C1  CHO   125     134.286 146.338  44.513  1.00  0.00           C
ATOM    682  C2  CHO   125     133.336 145.738  48.263  1.00  0.00           C
ATOM    683  ROH CHO   126     100.086 119.638  49.163  1.00  0.00            
ATOM    684  R1  CHO   126     100.386 120.488  51.863  1.00  0.00            
ATOM    685  R2  CHO   126      98.686 122.338  53.063  1.00  0.00            
ATOM    686  R3  CHO   126      98.436 120.388  54.913  1.00  0.00            
ATOM    687  R4  CHO   126      97.786 122.888  56.313  1.00  0.00            
ATOM    688  R5  CHO   126      99.286 121.388  56.913  1.00  0.00            
ATOM    689  C1  CHO   126      97.036 121.338  60.013  1.00  0.00           C
ATOM    690  C2  CHO   126      96.886 121.638  63.613  1.00  0.00           C
ATOM    691  ROH CHO   127       0.336  31.488  41.413  1.00  0.00            
ATOM    692  R1  CHO   127       1.586  31.888  38.913  1.00  0.00            
ATOM    693  R2  CHO   127       1.686  29.938  36.963  1.00  0.00            
ATOM    694  R3  CHO   127       0.536  31.888  35.413  1.00  0.00            
ATOM    695  R4  CHO   127       2.536  30.688  33.663  1.00  0.00            
ATOM    696  R5  CHO   127       2.336  32.788  34.113  1.00  0.00            
ATOM    697  C1  CHO   127       1.936  32.888  30.313  1.00  0.00           C
ATOM    698  C2  CHO   127       3.986  34.138  27.463  1.00  0.00           C
ATOM    699  ROH CHO   128     188.936   8.188  36.113  1.00  0.00            
ATOM    700  R1  CHO   128     187.586   8.438  33.663  1.00  0.00            
ATOM    701  R2  CHO   128     187.686  10.738  32.113  1.00  0.00            
ATOM    702  R3  CHO   128     188.486   8.988  30.163  1.00  0.00            
ATOM    703  R4  CHO   128     186.886  10.988  28.763  1.00  0.00            
ATOM    704  R5  CHO   128     186.586   8.788  28.713  1.00  0.00            
ATOM    705  C1  CHO   128     187.186   9.488  24.963  1.00  0.00           C
ATOM    706  C2  CHO   128     188.836   8.338  21.563  1.00  0.00           C
ATOM    707  ROH CHO   129     163.436  29.688  35.613  1.00  0.00            
ATOM    708  R1  CHO   129     161.736  29.238  33.363  1.00  0.00            
ATOM    709  R2  CHO   129     161.886  30.688  31.063  1.00  0.00            
ATOM    710  R3  CHO   129     162.136  28.288  29.913  1.00  0.00            
ATOM    711  R4  CHO   129     161.386  30.038  27.713  1.00  0.00            
ATOM    712  R5  CHO   129     160.386  28.188  28.263  1.00  0.00            
ATOM    713  C1  CHO   129     161.336  27.338  24.663  1.00  0.00           C
ATOM    714  C2  CHO   129     162.936  27.138  20.913  1.00  0.00           C
ATOM    715  ROH CHO   130     204.436 206.338  36.913  1.00  0.00            
ATOM    716  R1  CHO   130     204.436 205.688  34.163  1.00  0.00            
ATOM    717  R2  CHO   130     204.236 203.088  33.213  1.00  0.00            
ATOM    718  R3  CHO   130     202.186 204.138  31.813  1.00  0.00            
ATOM    719  R4  CHO   130     202.386 201.388  30.863  1.00  0.00            
ATOM    720  R5  CHO   130     202.386 203.138  29.613  1.00  0.00            
ATOM    721  C1  CHO   130     199.386 201.338  28.163  1.00  0.00           C
ATOM    722  C2  CHO   130     198.786 201.638  24.563  1.00  0.00           C
ATOM    723  ROH CHO   131     209.186  83.388  30.463  1.00  0.00            
ATOM    724  R1  CHO   131     208.536  85.338  32.413  1.00  0.00            
ATOM    725  R2  CHO   131     206.036  85.488  33.613  1.00  0.00            
ATOM    726  R3  CHO   131     207.486  85.388  35.913  1.00  0.00            
ATOM    727  R4  CHO   131     205.186  87.038  36.563  1.00  0.00            
ATOM    728  R5  CHO   131     207.286  87.538  36.863  1.00  0.00            
ATOM    729  C1  CHO   131     206.036  87.838  40.463  1.00  0.00           C
ATOM    730  C2  CHO   131     205.636  91.188  42.713  1.00  0.00           C
ATOM    731  ROH CHO   132     161.386  69.738  24.713  1.00  0.00            
ATOM    732  R1  CHO   132     159.636  71.038  26.513  1.00  0.00            
ATOM    733  R2  CHO   132     157.386  69.838  27.513  1.00  0.00            
ATOM    734  R3  CHO   132     158.436  70.538  29.913  1.00  0.00            
ATOM    735  R4  CHO   132     155.836  69.338  30.613  1.00  0.00            
ATOM    736  R5  CHO   132     156.586  71.288  31.213  1.00  0.00            
ATOM    737  C1  CHO   132     155.986  69.688  34.613  1.00  0.00           C
ATOM    738  C2  CHO   132     153.186  68.238  37.663  1.00  0.00           C
ATOM    739  ROH CHO   133      68.536  24.988  39.313  1.00  0.00            
ATOM    740  R1  CHO   133      68.736  26.438  36.863  1.00  0.00            
ATOM    741  R2  CHO   133      68.086  29.088  36.663  1.00  0.00            
ATOM    742  R3  CHO   133      70.586  29.288  35.663  1.00  0.00            
ATOM    743  R4  CHO   133      69.186  31.588  34.563  1.00  0.00            
ATOM    744  R5  CHO   133      70.286  30.088  33.413  1.00  0.00            
ATOM    745  C1  CHO   133      72.186  33.238  32.363  1.00  0.00           C
ATOM    746  C2  CHO   133      73.586  37.288  31.163  1.00  0.00           C
ATOM    747  ROH CHO   134      86.936   7.488  24.663  1.00  0.00            
ATOM    748  R1  CHO   134      88.836   7.988  26.713  1.00  0.00            
ATOM    749  R2  CHO   134      90.886   6.238  27.313  1.00  0.00            
ATOM    750  R3  CHO   134      92.436   8.438  26.913  1.00  0.00            
ATOM    751  R4  CHO   134      93.986   6.788  28.763  1.00  0.00            
ATOM    752  R5  CHO   134      93.436   8.888  29.063  1.00  0.00            
ATOM    753  C1  CHO   134      97.236   9.138  29.263  1.00  0.00           C
ATOM    754  C2  CHO   134     100.936   8.838  28.263  1.00  0.00           C
ATOM    755  ROH CHO   135     161.736 129.638  44.563  1.00  0.00            
ATOM    756  R1  CHO   135     159.736 129.288  46.563  1.00  0.00            
ATOM    757  R2  CHO   135     159.986 127.488  48.613  1.00  0.00            
ATOM    758  R3  CHO   135     159.486 129.638  50.163  1.00  0.00            
ATOM    759  R4  CHO   135     158.886 127.388  51.913  1.00  0.00            
ATOM    760  R5  CHO   135     157.586 129.088  51.463  1.00  0.00            
ATOM    761  C1  CHO   135     157.786 129.388  55.263  1.00  0.00           C
ATOM    762  C2  CHO   135     155.586 127.488  58.413  1.00  0.00           C
ATOM    763  ROH CHO   136     200.836 139.988  60.863  1.00  0.00            
ATOM    764  R1  CHO   136     202.036 142.188  59.563  1.00  0.00            
ATOM    765  R2  CHO   136     204.686 142.838  59.863  1.00  0.00            
ATOM    766  R3  CHO   136     204.686 142.738  57.163  1.00  0.00            
ATOM    767  R4  CHO   136     206.986 144.388  57.813  1.00  0.00            
ATOM    768  R5  CHO   136     205.386 144.888  56.463  1.00  0.00            
ATOM    769  C1  CHO   136     208.336 145.188  54.063  1.00  0.00           C
ATOM    770  C2  CHO   136     209.836 146.738  49.613  1.00  0.00           C
ATOM    771  ROH CHO   137     210.036   8.638  50.863  1.00  0.00            
ATOM    772  R1  CHO   137     210.936   9.188  48.213  1.00  0.00            
ATOM    773  R2  CHO   137     211.486   7.188  46.413  1.00  0.00            
ATOM    774  R3  CHO   137     209.786   8.638  44.813  1.00  0.00            
ATOM    775  R4  CHO   137     211.536   7.188  42.963  1.00  0.00            
ATOM    776  R5  CHO   137     211.136   9.338  43.013  1.00  0.00            
ATOM    777  C1  CHO   137     209.986   8.538  39.463  1.00  0.00           C
ATOM    778  C2  CHO   137     211.136  10.038  36.763  1.00  0.00           C
ATOM    779  ROH CHO   138     182.386 133.238  41.563  1.00  0.00            
ATOM    780  R1  CHO   138     183.886 133.538  39.163  1.00  0.00            
ATOM    781  R2  CHO   138     183.736 131.738  37.113  1.00  0.00            
ATOM    782  R3  CHO   138     183.136 133.938  35.663  1.00  0.00            
ATOM    783  R4  CHO   138     184.336 132.088  33.713  1.00  0.00            
ATOM    784  R5  CHO   138     184.936 134.188  34.113  1.00  0.00            
ATOM    785  C1  CHO   138     184.136 134.388  30.363  1.00  0.00           C
ATOM    786  C2  CHO   138     185.886 134.238  27.213  1.00  0.00           C
ATOM    787  ROH CHO   139      32.036  30.188  40.613  1.00  0.00            
ATOM    788  R1  CHO   139      32.436  29.788  37.813  1.00  0.00            
ATOM    789  R2  CHO   139      32.736  27.288  36.713  1.00  0.00            
ATOM    790  R3  CHO   139      30.686  28.138  35.113  1.00  0.00            
ATOM    791  R4  CHO   139      32.236  26.338  33.413  1.00  0.00            
ATOM    792  R5  CHO   139      31.686  28.388  32.963  1.00  0.00            
ATOM    793  C1  CHO   139      30.086  26.538  30.013  1.00  0.00           C
ATOM    794  C2  CHO   139      30.536  24.638  26.413  1.00  0.00           C
ATOM    795  ROH CHO   140     138.536 142.738  38.163  1.00  0.00            
ATOM    796  R1  CHO   140     138.186 141.888  40.863  1.00  0.00            
ATOM    797  R2  CHO   140     140.136 142.188  42.813  1.00  0.00            
ATOM    798  R3  CHO   140     138.136 143.488  44.163  1.00  0.00            
ATOM    799  R4  CHO   140     140.286 143.238  46.113  1.00  0.00            
ATOM    800  R5  CHO   140     138.236 142.588  46.363  1.00  0.00            
ATOM    801  C1  CHO   140     138.536 145.038  49.263  1.00  0.00           C
ATOM    802  C2  CHO   140     137.236 145.488  53.163  1.00  0.00           C
ATOM    803  ROH CHO   141      68.736  75.338  40.963  1.00  0.00            
ATOM    804  R1  CHO   141      69.036  76.538  38.413  1.00  0.00            
ATOM    805  R2  CHO   141      70.686  75.538  36.463  1.00  0.00            
ATOM    806  R3  CHO   141      68.436  75.588  34.963  1.00  0.00            
ATOM    807  R4  CHO   141      70.586  75.088  33.013  1.00  0.00            
ATOM    808  R5  CHO   141      69.086  76.688  32.913  1.00  0.00            
ATOM    809  C1  CHO   141      68.436  74.888  29.613  1.00  0.00           C
ATOM    810  C2  CHO   141      69.536  75.388  26.313  1.00  0.00           C
ATOM    811  ROH CHO   142      23.386  36.438  30.663  1.00  0.00            
ATOM    812  R1  CHO   142      23.186  35.038  33.113  1.00  0.00            
ATOM    813  R2  CHO   142      24.286  35.938  35.463  1.00  0.00            
ATOM    814  R3  CHO   142      21.786  35.688  36.413  1.00  0.00            
ATOM    815  R4  CHO   142      23.486  35.688  38.813  1.00  0.00            
ATOM    816  R5  CHO   142      21.986  34.188  38.263  1.00  0.00            
ATOM    817  C1  CHO   142      20.586  35.238  41.613  1.00  0.00           C
ATOM    818  C2  CHO   142      23.086  33.038  44.113  1.00  0.00           C
ATOM    819  ROH CHO   143     102.936 117.438  38.263  1.00  0.00            
ATOM    820  R1  CHO   143     103.436 116.038  40.663  1.00  0.00            
ATOM    821  R2  CHO   143     104.236 113.388  40.713  1.00  0.00            
ATOM    822  R3  CHO   143     106.236 114.338  42.263  1.00  0.00            
ATOM    823  R4  CHO   143     106.086 111.488  42.913  1.00  0.00            
ATOM    824  R5  CHO   143     106.036 113.138  44.313  1.00  0.00            
ATOM    825  C1  CHO   143     109.086 111.288  45.613  1.00  0.00           C
ATOM    826  C2  CHO   143     109.786 111.038  49.663  1.00  0.00           C
ATOM    827  ROH CHO   144     111.736 162.638  68.163  1.00  0.00            
ATOM    828  R1  CHO   144     111.586 162.188  65.413  1.00  0.00            
ATOM    829  R2  CHO   144     110.136 160.088  64.263  1.00  0.00            
ATOM    830  R3  CHO   144     108.986 162.088  62.813  1.00  0.00            
ATOM    831  R4  CHO   144     108.186 159.638  61.463  1.00  0.00            
ATOM    832  R5  CHO   144     109.186 161.388  60.563  1.00  0.00            
ATOM    833  C1  CHO   144     105.986 161.288  58.463  1.00  0.00           C
ATOM    834  C2  CHO   144     102.836 160.188  56.063  1.00  0.00           C
ATOM    835  ROH CHO   145      73.986  40.638  59.513  1.00  0.00            
ATOM    836  R1  CHO   145      73.136  40.988  56.813  1.00  0.00            
ATOM    837  R2  CHO   145      71.086  42.688  56.163  1.00  0.00            
ATOM    838  R3  CHO   145      72.936  43.688  54.413  1.00  0.00            
ATOM    839  R4  CHO   145      70.386  44.288  53.163  1.00  0.00            
ATOM    840  R5  CHO   145      72.036  43.238  52.263  1.00  0.00            
ATOM    841  C1  CHO   145      71.686  46.138  49.763  1.00  0.00           C
ATOM    842  C2  CHO   145      71.236  45.038  44.563  1.00  0.00           C
ATOM    843  ROH CHO   146       2.836  69.288  48.213  1.00  0.00            
ATOM    844  R1  CHO   146       1.986  69.338  50.913  1.00  0.00            
ATOM    845  R2  CHO   146       1.936  67.088  52.513  1.00  0.00            
ATOM    846  R3  CHO   146       3.436  68.638  54.163  1.00  0.00            
ATOM    847  R4  CHO   146       1.786  66.988  55.963  1.00  0.00            
ATOM    848  R5  CHO   146       1.986  69.138  56.013  1.00  0.00            
ATOM    849  C1  CHO   146       3.136  68.338  59.513  1.00  0.00           C
ATOM    850  C2  CHO   146       0.386  67.538  60.913  1.00  0.00           C
ATOM    851  ROH CHO   147     228.836   5.338  22.463  1.00  0.00            
ATOM    852  R1  CHO   147     228.736   7.038  24.763  1.00  0.00            
ATOM    853  R2  CHO   147     226.336   8.038  25.713  1.00  0.00            
ATOM    854  R3  CHO   147     227.136   6.888  28.063  1.00  0.00            
ATOM    855  R4  CHO   147     224.636   8.188  28.713  1.00  0.00            
ATOM    856  R5  CHO   147     226.536   8.438  29.763  1.00  0.00            
ATOM    857  C1  CHO   147     224.386   7.188  32.613  1.00  0.00           C
ATOM    858  C2  CHO   147     222.736   8.838  35.563  1.00  0.00           C
ATOM    859  ROH CHO   148     205.686 216.988  41.463  1.00  0.00            
ATOM    860  R1  CHO   148     205.936 218.688  43.713  1.00  0.00            
ATOM    861  R2  CHO   148     203.786 219.638  45.113  1.00  0.00            
ATOM    862  R3  CHO   148     205.086 218.488  47.263  1.00  0.00            
ATOM    863  R4  CHO   148     203.136 220.338  48.463  1.00  0.00            
ATOM    864  R5  CHO   148     205.286 220.288  48.863  1.00  0.00            
ATOM    865  C1  CHO   148     203.986 219.638  52.363  1.00  0.00           C
ATOM    866  C2  CHO   148     204.086 217.538  55.713  1.00  0.00           C
ATOM    867  ROH CHO   149     183.736   6.038  39.463  1.00  0.00            
ATOM    868  R1  CHO   149     182.136   5.938  41.813  1.00  0.00            
ATOM    869  R2  CHO   149     182.286   3.838  43.613  1.00  0.00            
ATOM    870  R3  CHO   149     182.686   5.838  45.413  1.00  0.00            
ATOM    871  R4  CHO   149     181.836   3.538  47.013  1.00  0.00            
ATOM    872  R5  CHO   149     180.986   5.538  47.013  1.00  0.00            
ATOM    873  C1  CHO   149     181.986   5.238  50.713  1.00  0.00           C
ATOM    874  C2  CHO   149     181.186   3.238  53.313  1.00  0.00           C
ATOM    875  ROH CHO   150     140.636 168.888  45.913  1.00  0.00            
ATOM    876  R1  CHO   150     140.486 168.788  43.063  1.00  0.00            
ATOM    877  R2  CHO   150     140.836 170.988  41.463  1.00  0.00            
ATOM    878  R3  CHO   150     142.686 169.438  40.263  1.00  0.00            
ATOM    879  R4  CHO   150     142.086 171.538  38.313  1.00  0.00            
ATOM    880  R5  CHO   150     142.036 169.388  37.963  1.00  0.00            
ATOM    881  C1  CHO   150     144.586 170.388  35.363  1.00  0.00           C
ATOM    882  C2  CHO   150     145.036 170.288  31.163  1.00  0.00           C
ATOM    883  ROH CHO   151       6.636  43.788  27.613  1.00  0.00            
ATOM    884  R1  CHO   151       6.386  42.588  30.113  1.00  0.00            
ATOM    885  R2  CHO   151       7.236  43.788  32.463  1.00  0.00            
ATOM    886  R3  CHO   151       4.686  43.388  33.263  1.00  0.00            
ATOM    887  R4  CHO   151       6.236  43.188  35.713  1.00  0.00            
ATOM    888  R5  CHO   151       4.836  41.738  34.963  1.00  0.00            
ATOM    889  C1  CHO   151       3.236  42.488  38.363  1.00  0.00           C
ATOM    890  C2  CHO   151       1.186  43.238  42.263  1.00  0.00           C
ATOM    891  ROH CHO   152     222.286 131.138  43.413  1.00  0.00            
ATOM    892  R1  CHO   152     223.936 130.338  41.213  1.00  0.00            
ATOM    893  R2  CHO   152     222.936 129.138  38.963  1.00  0.00            
ATOM    894  R3  CHO   152     224.186 131.188  37.713  1.00  0.00            
ATOM    895  R4  CHO   152     223.836 129.138  35.613  1.00  0.00            
ATOM    896  R5  CHO   152     225.686 130.088  36.163  1.00  0.00            
ATOM    897  C1  CHO   152     225.536 131.088  32.513  1.00  0.00           C
ATOM    898  C2  CHO   152     223.686 133.138  29.463  1.00  0.00           C
ATOM    899  ROH CHO   153     152.736 183.438  40.563  1.00  0.00            
ATOM    900  R1  CHO   153     151.836 183.338  43.263  1.00  0.00            
ATOM    901  R2  CHO   153     149.786 181.688  44.113  1.00  0.00            
ATOM    902  R3  CHO   153     151.636 180.888  45.913  1.00  0.00            
ATOM    903  R4  CHO   153     149.286 181.638  47.513  1.00  0.00            
ATOM    904  R5  CHO   153     151.336 182.388  47.763  1.00  0.00            
ATOM    905  C1  CHO   153     150.686 180.838  51.213  1.00  0.00           C
ATOM    906  C2  CHO   153     149.936 182.188  55.363  1.00  0.00           C
ATOM    907  ROH CHO   154     122.786 121.238  52.963  1.00  0.00            
ATOM    908  R1  CHO   154     123.436 122.988  55.113  1.00  0.00            
ATOM    909  R2  CHO   154     122.486 122.588  57.663  1.00  0.00            
ATOM    910  R3  CHO   154     125.086 122.738  58.363  1.00  0.00            
ATOM    911  R4  CHO   154     123.686 123.688  60.713  1.00  0.00            
ATOM    912  R5  CHO   154     125.286 124.738  59.613  1.00  0.00            
ATOM    913  C1  CHO   154     126.836 124.488  63.113  1.00  0.00           C
ATOM    914  C2  CHO   154     125.786 126.238  66.913  1.00  0.00           C
ATOM    915  ROH CHO   155     191.686 146.788  47.863  1.00  0.00            
ATOM    916  R1  CHO   155     189.636 146.138  49.713  1.00  0.00            
ATOM    917  R2  CHO   155     190.036 144.438  51.863  1.00  0.00            
ATOM    918  R3  CHO   155     189.036 146.588  53.263  1.00  0.00            
ATOM    919  R4  CHO   155     188.336 144.238  54.863  1.00  0.00            
ATOM    920  R5  CHO   155     186.986 145.788  54.163  1.00  0.00            
ATOM    921  C1  CHO   155     186.386 146.038  57.913  1.00  0.00           C
ATOM    922  C2  CHO   155     188.386 145.188  61.113  1.00  0.00           C
ATOM    923  ROH CHO   156     166.986   3.438  31.213  1.00  0.00            
ATOM    924  R1  CHO   156     166.836   4.288  28.513  1.00  0.00            
ATOM    925  R2  CHO   156     168.936   4.038  26.763  1.00  0.00            
ATOM    926  R3  CHO   156     167.136   2.738  25.213  1.00  0.00            
ATOM    927  R4  CHO   156     168.986   3.938  23.313  1.00  0.00            
ATOM    928  R5  CHO   156     166.786   4.138  23.313  1.00  0.00            
ATOM    929  C1  CHO   156     167.236   2.688  19.863  1.00  0.00           C
ATOM    930  C2  CHO   156     168.336  -0.462  18.363  1.00  0.00           C
ATOM    931  ROH CHO   157     201.386 194.688  41.113  1.00  0.00            
ATOM    932  R1  CHO   157     202.136 194.238  38.413  1.00  0.00            
ATOM    933  R2  CHO   157     201.836 191.838  37.163  1.00  0.00            
ATOM    934  R3  CHO   157     200.386 193.288  35.363  1.00  0.00            
ATOM    935  R4  CHO   157     201.436 191.038  33.813  1.00  0.00            
ATOM    936  R5  CHO   157     201.686 193.138  33.313  1.00  0.00            
ATOM    937  C1  CHO   157     199.886 191.938  30.163  1.00  0.00           C
ATOM    938  C2  CHO   157     200.486 192.538  26.163  1.00  0.00           C
ATOM    939  ROH CHO   158     151.486  54.188  47.013  1.00  0.00            
ATOM    940  R1  CHO   158     150.886  51.538  46.213  1.00  0.00            
ATOM    941  R2  CHO   158     150.486  50.888  43.563  1.00  0.00            
ATOM    942  R3  CHO   158     152.386  48.988  44.063  1.00  0.00            
ATOM    943  R4  CHO   158     150.986  47.988  41.713  1.00  0.00            
ATOM    944  R5  CHO   158     151.286  46.938  43.563  1.00  0.00            
ATOM    945  C1  CHO   158     153.036  44.538  41.113  1.00  0.00           C
ATOM    946  C2  CHO   158     153.936  41.438  40.613  1.00  0.00           C
ATOM    947  ROH CHO   159     100.886  44.288  37.663  1.00  0.00            
ATOM    948  R1  CHO   159      98.636  42.688  38.213  1.00  0.00            
ATOM    949  R2  CHO   159      97.086  43.038  40.463  1.00  0.00            
ATOM    950  R3  CHO   159      95.086  43.188  38.613  1.00  0.00            
ATOM    951  R4  CHO   159      93.736  42.288  41.063  1.00  0.00            
ATOM    952  R5  CHO   159      93.636  41.338  39.113  1.00  0.00            
ATOM    953  C1  CHO   159      89.936  42.088  39.713  1.00  0.00           C
ATOM    954  C2  CHO   159      85.486  41.788  41.163  1.00  0.00           C
ATOM    955  ROH CHO   160      21.536 141.788  49.763  1.00  0.00            
ATOM    956  R1  CHO   160      20.236 142.688  52.113  1.00  0.00            
ATOM    957  R2  CHO   160      20.636 141.488  54.563  1.00  0.00            
ATOM    958  R3  CHO   160      21.336 144.038  55.363  1.00  0.00            
ATOM    959  R4  CHO   160      20.086 142.838  57.713  1.00  0.00            
ATOM    960  R5  CHO   160      19.536 144.738  56.763  1.00  0.00            
ATOM    961  C1  CHO   160      20.386 145.988  60.263  1.00  0.00           C
ATOM    962  C2  CHO   160      19.336 147.038  64.663  1.00  0.00           C
ATOM    963  ROH CHO   161      43.936 148.138  51.363  1.00  0.00            
ATOM    964  R1  CHO   161      45.186 149.638  49.363  1.00  0.00            
ATOM    965  R2  CHO   161      46.686 148.538  47.313  1.00  0.00            
ATOM    966  R3  CHO   161      44.986 149.888  45.713  1.00  0.00            
ATOM    967  R4  CHO   161      47.286 149.288  44.013  1.00  0.00            
ATOM    968  R5  CHO   161      46.436 151.288  44.363  1.00  0.00            
ATOM    969  C1  CHO   161      46.086 151.088  40.563  1.00  0.00           C
ATOM    970  C2  CHO   161      46.286 150.738  36.263  1.00  0.00           C
ATOM    971  ROH CHO   162     219.086 166.538  45.213  1.00  0.00            
ATOM    972  R1  CHO   162     220.436 166.788  47.663  1.00  0.00            
ATOM    973  R2  CHO   162     220.086 168.988  49.363  1.00  0.00            
ATOM    974  R3  CHO   162     219.486 167.088  51.213  1.00  0.00            
ATOM    975  R4  CHO   162     220.736 169.238  52.713  1.00  0.00            
ATOM    976  R5  CHO   162     221.336 167.188  52.713  1.00  0.00            
ATOM    977  C1  CHO   162     220.586 167.638  56.413  1.00  0.00           C
ATOM    978  C2  CHO   162     219.636 169.838  59.913  1.00  0.00           C
ATOM    979  ROH CHO   163      90.536  56.838  27.263  1.00  0.00            
ATOM    980  R1  CHO   163      92.636  57.788  28.863  1.00  0.00            
ATOM    981  R2  CHO   163      93.836  56.288  30.863  1.00  0.00            
ATOM    982  R3  CHO   163      96.136  56.888  29.513  1.00  0.00            
ATOM    983  R4  CHO   163      96.836  57.188  32.313  1.00  0.00            
ATOM    984  R5  CHO   163      97.136  58.688  30.763  1.00  0.00            
ATOM    985  C1  CHO   163     100.736  58.238  31.913  1.00  0.00           C
ATOM    986  C2  CHO   163     104.786  60.038  29.613  1.00  0.00           C
ATOM    987  ROH CHO   164     144.636 158.488  31.463  1.00  0.00            
ATOM    988  R1  CHO   164     146.536 159.238  33.413  1.00  0.00            
ATOM    989  R2  CHO   164     145.936 160.938  35.513  1.00  0.00            
ATOM    990  R3  CHO   164     146.886 158.888  37.013  1.00  0.00            
ATOM    991  R4  CHO   164     146.886 161.138  38.863  1.00  0.00            
ATOM    992  R5  CHO   164     148.586 159.888  38.413  1.00  0.00            
ATOM    993  C1  CHO   164     148.336 159.388  42.163  1.00  0.00           C
ATOM    994  C2  CHO   164     146.386 162.238  45.663  1.00  0.00           C
ATOM    995  ROH CHO   165      98.586 190.238  42.463  1.00  0.00            
ATOM    996  R1  CHO   165      96.286 189.988  44.063  1.00  0.00            
ATOM    997  R2  CHO   165      95.936 187.888  45.813  1.00  0.00            
ATOM    998  R3  CHO   165      95.536 189.888  47.613  1.00  0.00            
ATOM    999  R4  CHO   165      95.636 187.438  49.263  1.00  0.00            
ATOM   1000  R5  CHO   165      94.086 188.938  49.263  1.00  0.00            
ATOM   1001  C1  CHO   165      95.136 189.088  52.913  1.00  0.00           C
ATOM   1002  C2  CHO   165      94.986 189.588  56.763  1.00  0.00           C
ATOM   1003  ROH CHO   166       3.536 208.238  56.213  1.00  0.00            
ATOM   1004  R1  CHO   166       3.136 208.188  53.413  1.00  0.00            
ATOM   1005  R2  CHO   166       3.786 210.338  51.763  1.00  0.00            
ATOM   1006  R3  CHO   166       5.186 208.488  50.413  1.00  0.00            
ATOM   1007  R4  CHO   166       4.536 210.538  48.413  1.00  0.00            
ATOM   1008  R5  CHO   166       4.136 208.388  48.263  1.00  0.00            
ATOM   1009  C1  CHO   166       6.336 208.888  45.213  1.00  0.00           C
ATOM   1010  C2  CHO   166       3.236 207.938  42.863  1.00  0.00           C
ATOM   1011  ROH CHO   167     170.086 199.138  43.813  1.00  0.00            
ATOM   1012  R1  CHO   167     171.786 200.138  45.813  1.00  0.00            
ATOM   1013  R2  CHO   167     170.936 201.838  47.813  1.00  0.00            
ATOM   1014  R3  CHO   167     171.986 199.938  49.463  1.00  0.00            
ATOM   1015  R4  CHO   167     171.936 202.388  51.063  1.00  0.00            
ATOM   1016  R5  CHO   167     173.686 201.138  50.663  1.00  0.00            
ATOM   1017  C1  CHO   167     173.536 200.938  54.513  1.00  0.00           C
ATOM   1018  C2  CHO   167     175.636 199.888  58.263  1.00  0.00           C
ATOM   1019  ROH CHO   168     126.286 151.388  50.363  1.00  0.00            
ATOM   1020  R1  CHO   168     124.636 153.538  51.213  1.00  0.00            
ATOM   1021  R2  CHO   168     122.886 153.288  53.363  1.00  0.00            
ATOM   1022  R3  CHO   168     124.186 155.488  54.263  1.00  0.00            
ATOM   1023  R4  CHO   168     121.686 155.538  55.663  1.00  0.00            
ATOM   1024  R5  CHO   168     122.486 157.138  54.513  1.00  0.00            
ATOM   1025  C1  CHO   168     122.186 158.888  57.913  1.00  0.00           C
ATOM   1026  C2  CHO   168     122.636 158.538  62.013  1.00  0.00           C
ATOM   1027  ROH CHO   169      41.836  16.438  47.113  1.00  0.00            
ATOM   1028  R1  CHO   169      40.236  17.388  49.213  1.00  0.00            
ATOM   1029  R2  CHO   169      37.536  16.938  49.363  1.00  0.00            
ATOM   1030  R3  CHO   169      38.136  15.938  51.813  1.00  0.00            
ATOM   1031  R4  CHO   169      35.336  16.888  52.063  1.00  0.00            
ATOM   1032  R5  CHO   169      37.036  17.438  53.363  1.00  0.00            
ATOM   1033  C1  CHO   169      34.686  15.888  55.913  1.00  0.00           C
ATOM   1034  C2  CHO   169      33.186  14.388  59.063  1.00  0.00           C
ATOM   1035  ROH CHO   170      87.186  90.138  60.163  1.00  0.00            
ATOM   1036  R1  CHO   170      87.586  88.188  58.163  1.00  0.00            
ATOM   1037  R2  CHO   170      88.486  85.638  58.663  1.00  0.00            
ATOM   1038  R3  CHO   170      86.236  84.888  57.363  1.00  0.00            
ATOM   1039  R4  CHO   170      88.336  83.038  56.413  1.00  0.00            
ATOM   1040  R5  CHO   170      86.986  84.288  55.163  1.00  0.00            
ATOM   1041  C1  CHO   170      86.086  80.838  53.863  1.00  0.00           C
ATOM   1042  C2  CHO   170      83.336  78.338  55.713  1.00  0.00           C
ATOM   1043  ROH CHO   171      75.986  70.888  56.813  1.00  0.00            
ATOM   1044  R1  CHO   171      76.486  70.188  54.163  1.00  0.00            
ATOM   1045  R2  CHO   171      74.586  70.338  52.163  1.00  0.00            
ATOM   1046  R3  CHO   171      76.436  71.888  50.913  1.00  0.00            
ATOM   1047  R4  CHO   171      74.336  71.438  48.913  1.00  0.00            
ATOM   1048  R5  CHO   171      76.486  71.038  48.663  1.00  0.00            
ATOM   1049  C1  CHO   171      75.986  73.488  45.813  1.00  0.00           C
ATOM   1050  C2  CHO   171      77.786  74.538  42.413  1.00  0.00           C
ATOM   1051  ROH CHO   172      94.636  61.638  28.213  1.00  0.00            
ATOM   1052  R1  CHO   172      93.686  61.938  30.863  1.00  0.00            
ATOM   1053  R2  CHO   172      91.336  60.738  31.713  1.00  0.00            
ATOM   1054  R3  CHO   172      92.986  59.738  33.663  1.00  0.00            
ATOM   1055  R4  CHO   172      90.236  59.288  34.663  1.00  0.00            
ATOM   1056  R5  CHO   172      91.836  60.338  35.713  1.00  0.00            
ATOM   1057  C1  CHO   172      91.136  57.488  38.163  1.00  0.00           C
ATOM   1058  C2  CHO   172      93.636  55.138  41.063  1.00  0.00           C
ATOM   1059  ROH CHO   173      14.736 225.838  62.513  1.00  0.00            
ATOM   1060  R1  CHO   173      13.786 226.588  59.913  1.00  0.00            
ATOM   1061  R2  CHO   173      15.436 226.638  57.713  1.00  0.00            
ATOM   1062  R3  CHO   173      13.536 224.988  56.663  1.00  0.00            
ATOM   1063  R4  CHO   173      14.786 226.238  54.313  1.00  0.00            
ATOM   1064  R5  CHO   173      12.636 226.188  54.763  1.00  0.00            
ATOM   1065  C1  CHO   173      12.636 224.438  51.363  1.00  0.00           C
ATOM   1066  C2  CHO   173       9.636 223.738  49.363  1.00  0.00           C
ATOM   1067  ROH CHO   174       6.436   4.688  33.963  1.00  0.00            
ATOM   1068  R1  CHO   174       6.936   2.538  32.213  1.00  0.00            
ATOM   1069  R2  CHO   174       7.986   2.838  29.663  1.00  0.00            
ATOM   1070  R3  CHO   174       9.836   1.088  30.563  1.00  0.00            
ATOM   1071  R4  CHO   174      10.436   1.388  27.713  1.00  0.00            
ATOM   1072  R5  CHO   174      10.086  -0.462  28.763  1.00  0.00            
ATOM   1073  C1  CHO   174      13.586  -1.112  27.363  1.00  0.00           C
ATOM   1074  C2  CHO   174      14.136  -1.862  24.913  1.00  0.00           C
ATOM   1075  ROH CHO   175     190.686 145.138  43.013  1.00  0.00            
ATOM   1076  R1  CHO   175     193.036 145.438  41.513  1.00  0.00            
ATOM   1077  R2  CHO   175     194.086 143.438  39.913  1.00  0.00            
ATOM   1078  R3  CHO   175     193.986 145.338  37.963  1.00  0.00            
ATOM   1079  R4  CHO   175     196.236 143.688  37.213  1.00  0.00            
ATOM   1080  R5  CHO   175     196.286 145.838  37.513  1.00  0.00            
ATOM   1081  C1  CHO   175     197.436 145.588  33.863  1.00  0.00           C
ATOM   1082  C2  CHO   175     198.586 144.588  30.013  1.00  0.00           C
ATOM   1083  ROH CHO   176       9.336  87.838  46.113  1.00  0.00            
ATOM   1084  R1  CHO   176       8.686  89.088  43.613  1.00  0.00            
ATOM   1085  R2  CHO   176       9.786  88.238  41.263  1.00  0.00            
ATOM   1086  R3  CHO   176       7.186  88.038  40.463  1.00  0.00            
ATOM   1087  R4  CHO   176       8.686  87.838  37.963  1.00  0.00            
ATOM   1088  R5  CHO   176       7.086  89.238  38.413  1.00  0.00            
ATOM   1089  C1  CHO   176       5.636  87.438  35.363  1.00  0.00           C
ATOM   1090  C2  CHO   176       4.436  87.738  31.763  1.00  0.00           C
ATOM   1091  ROH CHO   177      36.336 205.688  42.863  1.00  0.00            
ATOM   1092  R1  CHO   177      36.336 206.738  45.513  1.00  0.00            
ATOM   1093  R2  CHO   177      33.986 207.288  46.863  1.00  0.00            
ATOM   1094  R3  CHO   177      35.136 205.738  48.763  1.00  0.00            
ATOM   1095  R4  CHO   177      33.886 207.938  50.263  1.00  0.00            
ATOM   1096  R5  CHO   177      35.936 207.288  50.413  1.00  0.00            
ATOM   1097  C1  CHO   177      34.886 206.838  54.013  1.00  0.00           C
ATOM   1098  C2  CHO   177      34.936 207.988  58.363  1.00  0.00           C
ATOM   1099  ROH CHO   178     170.936  95.138  32.663  1.00  0.00            
ATOM   1100  R1  CHO   178     168.786  96.788  31.763  1.00  0.00            
ATOM   1101  R2  CHO   178     169.136  98.738  29.863  1.00  0.00            
ATOM   1102  R3  CHO   178     167.136  97.438  28.563  1.00  0.00            
ATOM   1103  R4  CHO   178     167.036 100.138  27.413  1.00  0.00            
ATOM   1104  R5  CHO   178     165.386  99.038  28.363  1.00  0.00            
ATOM   1105  C1  CHO   178     163.986  99.638  24.863  1.00  0.00           C
ATOM   1106  C2  CHO   178     162.286  99.038  22.363  1.00  0.00           C
ATOM   1107  ROH CHO   179      59.636  42.938  46.613  1.00  0.00            
ATOM   1108  R1  CHO   179      60.636  40.488  47.563  1.00  0.00            
ATOM   1109  R2  CHO   179      62.986  40.288  48.963  1.00  0.00            
ATOM   1110  R3  CHO   179      61.436  39.038  50.813  1.00  0.00            
ATOM   1111  R4  CHO   179      64.186  38.638  51.763  1.00  0.00            
ATOM   1112  R5  CHO   179      62.686  37.088  51.413  1.00  0.00            
ATOM   1113  C1  CHO   179      63.386  36.438  55.113  1.00  0.00           C
ATOM   1114  C2  CHO   179      64.586  34.938  58.613  1.00  0.00           C
ATOM   1115  ROH CHO   180      16.186 212.138  42.863  1.00  0.00            
ATOM   1116  R1  CHO   180      14.836 212.088  45.363  1.00  0.00            
ATOM   1117  R2  CHO   180      15.236 210.138  47.263  1.00  0.00            
ATOM   1118  R3  CHO   180      15.736 212.238  48.863  1.00  0.00            
ATOM   1119  R4  CHO   180      15.686 209.938  50.663  1.00  0.00            
ATOM   1120  R5  CHO   180      14.536 211.788  50.913  1.00  0.00            
ATOM   1121  C1  CHO   180      16.486 211.838  54.163  1.00  0.00           C
ATOM   1122  C2  CHO   180      15.836 211.288  57.413  1.00  0.00           C
ATOM   1123  ROH CHO   181     190.886 129.238  24.213  1.00  0.00            
ATOM   1124  R1  CHO   181     190.286 129.838  26.863  1.00  0.00            
ATOM   1125  R2  CHO   181     187.686 129.638  27.913  1.00  0.00            
ATOM   1126  R3  CHO   181     188.936 128.038  29.763  1.00  0.00            
ATOM   1127  R4  CHO   181     186.686 129.238  31.213  1.00  0.00            
ATOM   1128  R5  CHO   181     188.786 129.288  31.813  1.00  0.00            
ATOM   1129  C1  CHO   181     187.236 127.588  34.813  1.00  0.00           C
ATOM   1130  C2  CHO   181     185.936 126.488  37.713  1.00  0.00           C
ATOM   1131  ROH CHO   182      45.636  55.138  30.413  1.00  0.00            
ATOM   1132  R1  CHO   182      47.436  55.838  32.513  1.00  0.00            
ATOM   1133  R2  CHO   182      46.586  56.938  34.913  1.00  0.00            
ATOM   1134  R3  CHO   182      48.036  54.838  35.963  1.00  0.00            
ATOM   1135  R4  CHO   182      47.586  56.688  38.213  1.00  0.00            
ATOM   1136  R5  CHO   182      49.536  55.888  37.513  1.00  0.00            
ATOM   1137  C1  CHO   182      49.486  54.588  41.113  1.00  0.00           C
ATOM   1138  C2  CHO   182      48.886  53.188  44.463  1.00  0.00           C
ATOM   1139  ROH CHO   183     189.436 173.038  61.213  1.00  0.00            
ATOM   1140  R1  CHO   183     189.936 172.188  58.563  1.00  0.00            
ATOM   1141  R2  CHO   183     187.936 171.088  56.963  1.00  0.00            
ATOM   1142  R3  CHO   183     188.686 173.088  55.263  1.00  0.00            
ATOM   1143  R4  CHO   183     187.186 171.188  53.613  1.00  0.00            
ATOM   1144  R5  CHO   183     189.186 171.938  53.213  1.00  0.00            
ATOM   1145  C1  CHO   183     187.436 173.138  50.013  1.00  0.00           C
ATOM   1146  C2  CHO   183     185.236 172.088  45.913  1.00  0.00           C
ATOM   1147  ROH CHO   184     182.136 118.838  35.213  1.00  0.00            
ATOM   1148  R1  CHO   184     181.786 118.388  32.413  1.00  0.00            
ATOM   1149  R2  CHO   184     181.686 120.438  30.563  1.00  0.00            
ATOM   1150  R3  CHO   184     183.686 119.038  29.363  1.00  0.00            
ATOM   1151  R4  CHO   184     182.636 120.738  27.263  1.00  0.00            
ATOM   1152  R5  CHO   184     182.886 118.588  27.163  1.00  0.00            
ATOM   1153  C1  CHO   184     185.086 119.638  24.213  1.00  0.00           C
ATOM   1154  C2  CHO   184     184.886 121.838  20.113  1.00  0.00           C
ATOM   1155  ROH CHO   185      10.936  84.688  58.663  1.00  0.00            
ATOM   1156  R1  CHO   185      11.136  84.238  55.863  1.00  0.00            
ATOM   1157  R2  CHO   185      10.236  81.938  54.613  1.00  0.00            
ATOM   1158  R3  CHO   185       8.836  83.688  53.113  1.00  0.00            
ATOM   1159  R4  CHO   185       9.536  81.438  51.313  1.00  0.00            
ATOM   1160  R5  CHO   185       9.936  83.588  50.963  1.00  0.00            
ATOM   1161  C1  CHO   185       7.786  82.838  47.913  1.00  0.00           C
ATOM   1162  C2  CHO   185       6.736  83.088  43.913  1.00  0.00           C
ATOM   1163  ROH CHO   186      44.136  72.838  67.363  1.00  0.00            
ATOM   1164  R1  CHO   186      46.586  71.388  67.813  1.00  0.00            
ATOM   1165  R2  CHO   186      47.986  70.238  65.763  1.00  0.00            
ATOM   1166  R3  CHO   186      50.036  71.738  66.763  1.00  0.00            
ATOM   1167  R4  CHO   186      51.336  69.788  64.963  1.00  0.00            
ATOM   1168  R5  CHO   186      51.836  70.138  67.063  1.00  0.00            
ATOM   1169  C1  CHO   186      55.186  70.938  65.513  1.00  0.00           C
ATOM   1170  C2  CHO   186      59.636  72.188  65.363  1.00  0.00           C
ATOM   1171  ROH CHO   187     197.486 132.838  56.063  1.00  0.00            
ATOM   1172  R1  CHO   187     197.586 130.688  54.263  1.00  0.00            
ATOM   1173  R2  CHO   187     198.586 130.988  51.663  1.00  0.00            
ATOM   1174  R3  CHO   187     200.186 128.888  52.413  1.00  0.00            
ATOM   1175  R4  CHO   187     200.086 128.738  49.513  1.00  0.00            
ATOM   1176  R5  CHO   187     199.636 127.138  50.863  1.00  0.00            
ATOM   1177  C1  CHO   187     202.486 125.538  48.913  1.00  0.00           C
ATOM   1178  C2  CHO   187     202.336 125.188  44.763  1.00  0.00           C
ATOM   1179  ROH CHO   188      42.336  -2.812  31.763  1.00  0.00            
ATOM   1180  R1  CHO   188      41.186  -0.612  30.513  1.00  0.00            
ATOM   1181  R2  CHO   188      39.236  -0.812  28.563  1.00  0.00            
ATOM   1182  R3  CHO   188      37.836   0.788  30.213  1.00  0.00            
ATOM   1183  R4  CHO   188      36.886   1.488  27.513  1.00  0.00            
ATOM   1184  R5  CHO   188      37.686   2.888  29.013  1.00  0.00            
ATOM   1185  C1  CHO   188      34.186   4.388  28.463  1.00  0.00           C
ATOM   1186  C2  CHO   188      34.886   8.188  26.463  1.00  0.00           C
ATOM   1187  ROH CHO   189      34.786  51.188  59.313  1.00  0.00            
ATOM   1188  R1  CHO   189      33.536  50.638  56.813  1.00  0.00            
ATOM   1189  R2  CHO   189      34.486  51.638  54.413  1.00  0.00            
ATOM   1190  R3  CHO   189      34.486  49.038  53.663  1.00  0.00            
ATOM   1191  R4  CHO   189      33.686  50.488  51.263  1.00  0.00            
ATOM   1192  R5  CHO   189      32.586  48.838  52.213  1.00  0.00            
ATOM   1193  C1  CHO   189      33.186  47.388  48.713  1.00  0.00           C
ATOM   1194  C2  CHO   189      31.086  45.688  45.713  1.00  0.00           C
ATOM   1195  ROH CHO   190      95.136 216.838  39.613  1.00  0.00            
ATOM   1196  R1  CHO   190      94.486 217.538  42.313  1.00  0.00            
ATOM   1197  R2  CHO   190      94.286 215.638  44.313  1.00  0.00            
ATOM   1198  R3  CHO   190      96.086 217.238  45.563  1.00  0.00            
ATOM   1199  R4  CHO   190      94.936 215.638  47.713  1.00  0.00            
ATOM   1200  R5  CHO   190      95.036 217.838  47.663  1.00  0.00            
ATOM   1201  C1  CHO   190      96.986 217.138  50.863  1.00  0.00           C
ATOM   1202  C2  CHO   190      98.736 214.938  54.763  1.00  0.00           C
ATOM   1203  ROH CHO   191     226.686 223.238  25.313  1.00  0.00            
ATOM   1204  R1  CHO   191     226.636 222.288  27.963  1.00  0.00            
ATOM   1205  R2  CHO   191     228.336 223.238  29.963  1.00  0.00            
ATOM   1206  R3  CHO   191     225.986 223.688  31.263  1.00  0.00            
ATOM   1207  R4  CHO   191     227.936 223.038  33.363  1.00  0.00            
ATOM   1208  R5  CHO   191     226.036 222.038  33.063  1.00  0.00            
ATOM   1209  C1  CHO   191     225.536 223.338  36.613  1.00  0.00           C
ATOM   1210  C2  CHO   191     226.186 224.088  40.313  1.00  0.00           C
ATOM   1211  ROH CHO   192      56.086 149.588  38.863  1.00  0.00            
ATOM   1212  R1  CHO   192      55.536 151.488  40.913  1.00  0.00            
ATOM   1213  R2  CHO   192      55.286 150.788  43.563  1.00  0.00            
ATOM   1214  R3  CHO   192      57.186 152.638  43.913  1.00  0.00            
ATOM   1215  R4  CHO   192      55.836 152.438  46.513  1.00  0.00            
ATOM   1216  R5  CHO   192      56.186 154.238  45.413  1.00  0.00            
ATOM   1217  C1  CHO   192      57.986 155.138  48.613  1.00  0.00           C
ATOM   1218  C2  CHO   192      55.786 159.288  49.913  1.00  0.00           C
ATOM   1219  ROH CHO   193      12.986  94.788  63.213  1.00  0.00            
ATOM   1220  R1  CHO   193      14.086  94.788  60.613  1.00  0.00            
ATOM   1221  R2  CHO   193      12.636  93.938  58.413  1.00  0.00            
ATOM   1222  R3  CHO   193      13.336  96.388  57.413  1.00  0.00            
ATOM   1223  R4  CHO   193      11.536  95.288  55.413  1.00  0.00            
ATOM   1224  R5  CHO   193      13.536  96.088  55.063  1.00  0.00            
ATOM   1225  C1  CHO   193      11.536  98.338  52.763  1.00  0.00           C
ATOM   1226  C2  CHO   193       9.086 101.238  50.513  1.00  0.00           C
ATOM   1227  ROH CHO   194      40.086  83.188  46.863  1.00  0.00            
ATOM   1228  R1  CHO   194      40.486  84.588  44.413  1.00  0.00            
ATOM   1229  R2  CHO   194      41.986  83.488  42.363  1.00  0.00            
ATOM   1230  R3  CHO   194      39.736  84.038  40.913  1.00  0.00            
ATOM   1231  R4  CHO   194      41.736  83.338  38.913  1.00  0.00            
ATOM   1232  R5  CHO   194      40.536  85.138  38.963  1.00  0.00            
ATOM   1233  C1  CHO   194      39.536  83.788  35.563  1.00  0.00           C
ATOM   1234  C2  CHO   194      42.186  82.238  33.163  1.00  0.00           C
ATOM   1235  ROH CHO   195     180.236 102.438  22.313  1.00  0.00            
ATOM   1236  R1  CHO   195     179.586 102.688  25.063  1.00  0.00            
ATOM   1237  R2  CHO   195     178.086 104.788  26.063  1.00  0.00            
ATOM   1238  R3  CHO   195     176.536 102.788  27.063  1.00  0.00            
ATOM   1239  R4  CHO   195     176.586 104.838  29.163  1.00  0.00            
ATOM   1240  R5  CHO   195     177.086 102.738  29.363  1.00  0.00            
ATOM   1241  C1  CHO   195     174.236 103.038  31.913  1.00  0.00           C
ATOM   1242  C2  CHO   195     171.436 100.788  33.563  1.00  0.00           C
ATOM   1243  ROH CHO   196     150.486 211.088  34.063  1.00  0.00            
ATOM   1244  R1  CHO   196     149.686 209.938  31.613  1.00  0.00            
ATOM   1245  R2  CHO   196     148.236 211.288  29.713  1.00  0.00            
ATOM   1246  R3  CHO   196     150.286 210.588  28.113  1.00  0.00            
ATOM   1247  R4  CHO   196     148.086 211.238  26.263  1.00  0.00            
ATOM   1248  R5  CHO   196     149.236 209.388  26.313  1.00  0.00            
ATOM   1249  C1  CHO   196     149.886 210.538  22.713  1.00  0.00           C
ATOM   1250  C2  CHO   196     149.836 208.738  18.163  1.00  0.00           C
ATOM   1251  ROH CHO   197     228.236 148.088  48.213  1.00  0.00            
ATOM   1252  R1  CHO   197     226.886 146.838  50.363  1.00  0.00            
ATOM   1253  R2  CHO   197     227.486 147.288  53.013  1.00  0.00            
ATOM   1254  R3  CHO   197     224.836 147.838  53.213  1.00  0.00            
ATOM   1255  R4  CHO   197     225.586 146.888  55.863  1.00  0.00            
ATOM   1256  R5  CHO   197     223.986 146.138  54.613  1.00  0.00            
ATOM   1257  C1  CHO   197     221.986 147.138  57.663  1.00  0.00           C
ATOM   1258  C2  CHO   197     218.436 145.788  60.213  1.00  0.00           C
ATOM   1259  ROH CHO   198      14.736  58.338  39.513  1.00  0.00            
ATOM   1260  R1  CHO   198      16.136  57.338  37.263  1.00  0.00            
ATOM   1261  R2  CHO   198      16.986  58.938  35.163  1.00  0.00            
ATOM   1262  R3  CHO   198      19.436  57.838  35.713  1.00  0.00            
ATOM   1263  R4  CHO   198      19.486  58.338  32.813  1.00  0.00            
ATOM   1264  R5  CHO   198      19.886  56.438  33.863  1.00  0.00            
ATOM   1265  C1  CHO   198      23.186  56.938  32.013  1.00  0.00           C
ATOM   1266  C2  CHO   198      25.886  55.138  30.863  1.00  0.00           C
ATOM   1267  ROH CHO   199      44.336  80.638  63.713  1.00  0.00            
ATOM   1268  R1  CHO   199      44.686  82.738  61.863  1.00  0.00            
ATOM   1269  R2  CHO   199      46.386  82.538  59.713  1.00  0.00            
ATOM   1270  R3  CHO   199      44.186  83.288  58.313  1.00  0.00            
ATOM   1271  R4  CHO   199      46.436  84.688  56.963  1.00  0.00            
ATOM   1272  R5  CHO   199      44.586  85.588  57.763  1.00  0.00            
ATOM   1273  C1  CHO   199      44.336  86.588  54.063  1.00  0.00           C
ATOM   1274  C2  CHO   199      44.636  90.738  53.063  1.00  0.00           C
ATOM   1275  ROH CHO   200     165.836 177.238  57.863  1.00  0.00            
ATOM   1276  R1  CHO   200     163.936 177.338  55.813  1.00  0.00            
ATOM   1277  R2  CHO   200     164.486 178.438  53.313  1.00  0.00            
ATOM   1278  R3  CHO   200     163.636 175.988  52.413  1.00  0.00            
ATOM   1279  R4  CHO   200     163.686 177.688  50.013  1.00  0.00            
ATOM   1280  R5  CHO   200     161.986 176.488  50.763  1.00  0.00            
ATOM   1281  C1  CHO   200     162.436 174.988  47.263  1.00  0.00           C
ATOM   1282  C2  CHO   200     160.186 173.138  44.963  1.00  0.00           C
ATOM   1283  ROH CHO   201     117.836 180.188  47.563  1.00  0.00            
ATOM   1284  R1  CHO   201     118.786 179.538  45.013  1.00  0.00            
ATOM   1285  R2  CHO   201     117.286 178.088  43.163  1.00  0.00            
ATOM   1286  R3  CHO   201     117.836 180.188  41.563  1.00  0.00            
ATOM   1287  R4  CHO   201     116.936 178.088  39.713  1.00  0.00            
ATOM   1288  R5  CHO   201     118.836 179.188  39.613  1.00  0.00            
ATOM   1289  C1  CHO   201     117.286 180.038  36.213  1.00  0.00           C
ATOM   1290  C2  CHO   201     119.186 177.938  32.013  1.00  0.00           C
ATOM   1291  ROH CHO   202     154.086  17.288  20.963  1.00  0.00            
ATOM   1292  R1  CHO   202     154.386  16.738  23.713  1.00  0.00            
ATOM   1293  R2  CHO   202     152.886  14.888  25.063  1.00  0.00            
ATOM   1294  R3  CHO   202     155.286  13.888  25.763  1.00  0.00            
ATOM   1295  R4  CHO   202     153.586  13.338  28.063  1.00  0.00            
ATOM   1296  R5  CHO   202     155.486  14.388  28.113  1.00  0.00            
ATOM   1297  C1  CHO   202     156.286  11.488  30.463  1.00  0.00           C
ATOM   1298  C2  CHO   202     157.986   7.888  32.813  1.00  0.00           C
ATOM   1299  ROH CHO   203     140.686 177.238  42.663  1.00  0.00            
ATOM   1300  R1  CHO   203     140.286 179.438  44.413  1.00  0.00            
ATOM   1301  R2  CHO   203     138.186 179.588  46.213  1.00  0.00            
ATOM   1302  R3  CHO   203     140.186 179.988  48.013  1.00  0.00            
ATOM   1303  R4  CHO   203     137.736 180.538  49.513  1.00  0.00            
ATOM   1304  R5  CHO   203     139.436 181.838  49.313  1.00  0.00            
ATOM   1305  C1  CHO   203     139.336 181.438  53.113  1.00  0.00           C
ATOM   1306  C2  CHO   203     139.636 181.188  56.313  1.00  0.00           C
ATOM   1307  ROH CHO   204     155.136 154.888  41.413  1.00  0.00            
ATOM   1308  R1  CHO   204     155.986 154.388  38.763  1.00  0.00            
ATOM   1309  R2  CHO   204     157.586 152.188  38.113  1.00  0.00            
ATOM   1310  R3  CHO   204     155.536 151.638  36.363  1.00  0.00            
ATOM   1311  R4  CHO   204     157.736 149.838  35.563  1.00  0.00            
ATOM   1312  R5  CHO   204     156.686 151.238  34.263  1.00  0.00            
ATOM   1313  C1  CHO   204     155.936 147.988  32.463  1.00  0.00           C
ATOM   1314  C2  CHO   204     156.986 145.088  28.913  1.00  0.00           C
ATOM   1315  ROH CHO   205     228.636 141.738  33.563  1.00  0.00            
ATOM   1316  R1  CHO   205     226.586 141.688  35.513  1.00  0.00            
ATOM   1317  R2  CHO   205     225.586 139.338  36.563  1.00  0.00            
ATOM   1318  R3  CHO   205     226.186 140.538  38.913  1.00  0.00            
ATOM   1319  R4  CHO   205     223.986 138.738  39.563  1.00  0.00            
ATOM   1320  R5  CHO   205     224.036 140.838  40.013  1.00  0.00            
ATOM   1321  C1  CHO   205     223.586 139.488  43.513  1.00  0.00           C
ATOM   1322  C2  CHO   205     221.036 139.238  45.813  1.00  0.00           C
ATOM   1323  ROH CHO   206     133.536 157.888  57.713  1.00  0.00            
ATOM   1324  R1  CHO   206     134.786 157.688  55.163  1.00  0.00            
ATOM   1325  R2  CHO   206     135.186 155.288  53.913  1.00  0.00            
ATOM   1326  R3  CHO   206     133.886 156.538  51.863  1.00  0.00            
ATOM   1327  R4  CHO   206     135.886 154.788  50.563  1.00  0.00            
ATOM   1328  R5  CHO   206     135.636 156.938  50.263  1.00  0.00            
ATOM   1329  C1  CHO   206     135.086 155.688  46.663  1.00  0.00           C
ATOM   1330  C2  CHO   206     135.536 152.488  44.913  1.00  0.00           C
ATOM   1331  ROH CHO   207     102.936 148.888  53.763  1.00  0.00            
ATOM   1332  R1  CHO   207     104.086 148.438  51.213  1.00  0.00            
ATOM   1333  R2  CHO   207     102.936 146.738  49.363  1.00  0.00            
ATOM   1334  R3  CHO   207     103.086 148.938  47.763  1.00  0.00            
ATOM   1335  R4  CHO   207     103.036 146.688  45.913  1.00  0.00            
ATOM   1336  R5  CHO   207     104.536 148.288  45.963  1.00  0.00            
ATOM   1337  C1  CHO   207     103.236 148.688  42.363  1.00  0.00           C
ATOM   1338  C2  CHO   207     101.936 151.388  39.813  1.00  0.00           C
ATOM   1339  ROH CHO   208     167.286 152.438  47.063  1.00  0.00            
ATOM   1340  R1  CHO   208     166.286 152.988  49.663  1.00  0.00            
ATOM   1341  R2  CHO   208     163.686 152.338  50.463  1.00  0.00            
ATOM   1342  R3  CHO   208     164.986 151.088  52.463  1.00  0.00            
ATOM   1343  R4  CHO   208     162.186 150.238  52.763  1.00  0.00            
ATOM   1344  R5  CHO   208     163.436 151.138  54.313  1.00  0.00            
ATOM   1345  C1  CHO   208     162.536 147.838  55.963  1.00  0.00           C
ATOM   1346  C2  CHO   208     162.686 147.238  59.463  1.00  0.00           C
ATOM   1347  ROH CHO   209     198.136 179.538  40.763  1.00  0.00            
ATOM   1348  R1  CHO   209     199.186 178.988  38.163  1.00  0.00            
ATOM   1349  R2  CHO   209     198.486 176.738  36.713  1.00  0.00            
ATOM   1350  R3  CHO   209     197.836 178.588  34.813  1.00  0.00            
ATOM   1351  R4  CHO   209     198.536 176.188  33.313  1.00  0.00            
ATOM   1352  R5  CHO   209     199.386 178.138  33.063  1.00  0.00            
ATOM   1353  C1  CHO   209     197.986 177.538  29.563  1.00  0.00           C
ATOM   1354  C2  CHO   209     196.936 178.588  25.713  1.00  0.00           C
ATOM   1355  ROH CHO   210     113.236 127.038  51.363  1.00  0.00            
ATOM   1356  R1  CHO   210     113.786 126.738  48.613  1.00  0.00            
ATOM   1357  R2  CHO   210     111.786 126.338  46.713  1.00  0.00            
ATOM   1358  R3  CHO   210     112.986 128.438  45.513  1.00  0.00            
ATOM   1359  R4  CHO   210     111.086 127.438  43.513  1.00  0.00            
ATOM   1360  R5  CHO   210     113.186 127.788  43.213  1.00  0.00            
ATOM   1361  C1  CHO   210     111.736 130.038  40.513  1.00  0.00           C
ATOM   1362  C2  CHO   210     113.286 131.288  37.213  1.00  0.00           C
ATOM   1363  ROH CHO   211      57.336 214.338  24.163  1.00  0.00            
ATOM   1364  R1  CHO   211      58.436 215.238  26.563  1.00  0.00            
ATOM   1365  R2  CHO   211      56.936 216.438  28.563  1.00  0.00            
ATOM   1366  R3  CHO   211      57.986 214.488  30.113  1.00  0.00            
ATOM   1367  R4  CHO   211      57.486 216.688  31.963  1.00  0.00            
ATOM   1368  R5  CHO   211      59.386 215.688  31.663  1.00  0.00            
ATOM   1369  C1  CHO   211      58.786 215.038  35.413  1.00  0.00           C
ATOM   1370  C2  CHO   211      58.586 215.888  39.713  1.00  0.00           C
ATOM   1371  ROH CHO   212     183.786  79.188  24.163  1.00  0.00            
ATOM   1372  R1  CHO   212     182.136  80.188  26.263  1.00  0.00            
ATOM   1373  R2  CHO   212     182.436  79.338  28.863  1.00  0.00            
ATOM   1374  R3  CHO   212     182.636  81.988  29.363  1.00  0.00            
ATOM   1375  R4  CHO   212     182.736  80.738  32.013  1.00  0.00            
ATOM   1376  R5  CHO   212     181.386  82.338  31.363  1.00  0.00            
ATOM   1377  C1  CHO   212     183.136  84.088  34.263  1.00  0.00           C
ATOM   1378  C2  CHO   212     184.786  86.688  36.563  1.00  0.00           C
ATOM   1379  ROH CHO   213     215.586 176.538  57.763  1.00  0.00            
ATOM   1380  R1  CHO   213     214.686 176.938  55.113  1.00  0.00            
ATOM   1381  R2  CHO   213     215.836 175.688  52.913  1.00  0.00            
ATOM   1382  R3  CHO   213     213.286 174.838  52.463  1.00  0.00            
ATOM   1383  R4  CHO   213     214.636 174.638  49.863  1.00  0.00            
ATOM   1384  R5  CHO   213     212.786 175.738  50.263  1.00  0.00            
ATOM   1385  C1  CHO   213     211.586 173.288  47.613  1.00  0.00           C
ATOM   1386  C2  CHO   213     208.886 170.188  46.463  1.00  0.00           C
ATOM   1387  ROH CHO   214     218.436 198.438  22.613  1.00  0.00            
ATOM   1388  R1  CHO   214     218.036 199.188  25.313  1.00  0.00            
ATOM   1389  R2  CHO   214     216.236 197.888  26.913  1.00  0.00            
ATOM   1390  R3  CHO   214     218.386 197.588  28.563  1.00  0.00            
ATOM   1391  R4  CHO   214     216.086 197.688  30.363  1.00  0.00            
ATOM   1392  R5  CHO   214     217.886 198.938  30.463  1.00  0.00            
ATOM   1393  C1  CHO   214     218.086 197.338  33.913  1.00  0.00           C
ATOM   1394  C2  CHO   214     214.386 197.888  36.513  1.00  0.00           C
ATOM   1395  ROH CHO   215     166.686  44.288  31.313  1.00  0.00            
ATOM   1396  R1  CHO   215     166.886  47.088  30.763  1.00  0.00            
ATOM   1397  R2  CHO   215     168.936  48.088  29.213  1.00  0.00            
ATOM   1398  R3  CHO   215     166.936  49.138  27.763  1.00  0.00            
ATOM   1399  R4  CHO   215     169.236  50.788  27.063  1.00  0.00            
ATOM   1400  R5  CHO   215     167.286  51.488  27.763  1.00  0.00            
ATOM   1401  C1  CHO   215     167.486  53.338  24.463  1.00  0.00           C
ATOM   1402  C2  CHO   215     169.736  55.688  21.663  1.00  0.00           C
ATOM   1403  ROH CHO   216      47.836 173.838  44.713  1.00  0.00            
ATOM   1404  R1  CHO   216      49.236 174.888  42.463  1.00  0.00            
ATOM   1405  R2  CHO   216      51.836 175.788  42.613  1.00  0.00            
ATOM   1406  R3  CHO   216      52.236 174.038  40.563  1.00  0.00            
ATOM   1407  R4  CHO   216      54.886 175.188  41.113  1.00  0.00            
ATOM   1408  R5  CHO   216      53.836 175.138  39.163  1.00  0.00            
ATOM   1409  C1  CHO   216      56.986 173.188  38.263  1.00  0.00           C
ATOM   1410  C2  CHO   216      59.086 173.188  34.863  1.00  0.00           C
ATOM   1411  ROH CHO   217     147.336 207.338  42.713  1.00  0.00            
ATOM   1412  R1  CHO   217     145.536 205.838  41.113  1.00  0.00            
ATOM   1413  R2  CHO   217     145.336 203.088  41.313  1.00  0.00            
ATOM   1414  R3  CHO   217     142.686 203.588  41.713  1.00  0.00            
ATOM   1415  R4  CHO   217     142.736 201.238  39.963  1.00  0.00            
ATOM   1416  R5  CHO   217     141.636 203.138  39.613  1.00  0.00            
ATOM   1417  C1  CHO   217     138.736 200.738  39.563  1.00  0.00           C
ATOM   1418  C2  CHO   217     137.086 198.188  42.063  1.00  0.00           C
ATOM   1419  ROH CHO   218     206.036  94.938  59.113  1.00  0.00            
ATOM   1420  R1  CHO   218     207.186  94.838  56.563  1.00  0.00            
ATOM   1421  R2  CHO   218     207.286  92.538  55.063  1.00  0.00            
ATOM   1422  R3  CHO   218     206.136  94.088  53.163  1.00  0.00            
ATOM   1423  R4  CHO   218     207.386  91.938  51.663  1.00  0.00            
ATOM   1424  R5  CHO   218     207.686  94.088  51.363  1.00  0.00            
ATOM   1425  C1  CHO   218     206.386  93.088  47.913  1.00  0.00           C
ATOM   1426  C2  CHO   218     208.536  90.338  46.363  1.00  0.00           C
ATOM   1427  ROH CHO   219     137.786  74.988  39.763  1.00  0.00            
ATOM   1428  R1  CHO   219     139.386  74.988  42.113  1.00  0.00            
ATOM   1429  R2  CHO   219     138.336  75.388  44.613  1.00  0.00            
ATOM   1430  R3  CHO   219     139.636  73.088  45.163  1.00  0.00            
ATOM   1431  R4  CHO   219     140.036  74.738  47.563  1.00  0.00            
ATOM   1432  R5  CHO   219     141.586  73.738  46.363  1.00  0.00            
ATOM   1433  C1  CHO   219     142.286  72.138  49.763  1.00  0.00           C
ATOM   1434  C2  CHO   219     141.286  74.188  52.063  1.00  0.00           C
ATOM   1435  ROH CHO   220     141.336 109.988  42.213  1.00  0.00            
ATOM   1436  R1  CHO   220     140.186 108.688  39.963  1.00  0.00            
ATOM   1437  R2  CHO   220     137.786 107.338  40.163  1.00  0.00            
ATOM   1438  R3  CHO   220     137.036 108.938  38.113  1.00  0.00            
ATOM   1439  R4  CHO   220     134.936 106.938  38.213  1.00  0.00            
ATOM   1440  R5  CHO   220     136.136 107.488  36.463  1.00  0.00            
ATOM   1441  C1  CHO   220     132.636 108.238  35.163  1.00  0.00           C
ATOM   1442  C2  CHO   220     131.286 107.638  31.763  1.00  0.00           C
ATOM   1443  ROH CHO   221      94.236  14.788  51.863  1.00  0.00            
ATOM   1444  R1  CHO   221      92.536  13.638  49.863  1.00  0.00            
ATOM   1445  R2  CHO   221      92.236  14.738  47.363  1.00  0.00            
ATOM   1446  R3  CHO   221      92.936  12.288  46.563  1.00  0.00            
ATOM   1447  R4  CHO   221      91.786  13.538  44.163  1.00  0.00            
ATOM   1448  R5  CHO   221      91.186  11.638  45.013  1.00  0.00            
ATOM   1449  C1  CHO   221      92.186  10.488  41.513  1.00  0.00           C
ATOM   1450  C2  CHO   221      93.386   6.988  39.163  1.00  0.00           C
ATOM   1451  ROH CHO   222     149.186 218.738  40.263  1.00  0.00            
ATOM   1452  R1  CHO   222     149.636 218.688  43.063  1.00  0.00            
ATOM   1453  R2  CHO   222     150.036 220.938  44.613  1.00  0.00            
ATOM   1454  R3  CHO   222     147.986 219.888  46.063  1.00  0.00            
ATOM   1455  R4  CHO   222     149.236 221.838  47.813  1.00  0.00            
ATOM   1456  R5  CHO   222     148.836 219.738  48.263  1.00  0.00            
ATOM   1457  C1  CHO   222     146.886 221.388  51.113  1.00  0.00           C
ATOM   1458  C2  CHO   222     145.586 224.338  53.913  1.00  0.00           C
ATOM   1459  ROH CHO   223      24.936 149.588  65.713  1.00  0.00            
ATOM   1460  R1  CHO   223      24.636 151.138  63.363  1.00  0.00            
ATOM   1461  R2  CHO   223      26.836 151.938  61.813  1.00  0.00            
ATOM   1462  R3  CHO   223      25.436 150.738  59.813  1.00  0.00            
ATOM   1463  R4  CHO   223      27.236 152.638  58.463  1.00  0.00            
ATOM   1464  R5  CHO   223      25.086 152.488  58.263  1.00  0.00            
ATOM   1465  C1  CHO   223      26.136 151.938  54.613  1.00  0.00           C
ATOM   1466  C2  CHO   223      27.886 152.238  51.463  1.00  0.00           C
ATOM   1467  ROH CHO   224       7.786 181.538  44.013  1.00  0.00            
ATOM   1468  R1  CHO   224       7.836 181.488  46.863  1.00  0.00            
ATOM   1469  R2  CHO   224       9.086 179.538  48.313  1.00  0.00            
ATOM   1470  R3  CHO   224      10.336 181.638  49.463  1.00  0.00            
ATOM   1471  R4  CHO   224      10.486 179.488  51.463  1.00  0.00            
ATOM   1472  R5  CHO   224       9.686 181.488  51.763  1.00  0.00            
ATOM   1473  C1  CHO   224      12.486 181.438  54.413  1.00  0.00           C
ATOM   1474  C2  CHO   224       9.336 181.138  57.513  1.00  0.00           C
ATOM   1475  ROH CHO   225     225.886  98.738  32.463  1.00  0.00            
ATOM   1476  R1  CHO   225     227.136  97.988  34.913  1.00  0.00            
ATOM   1477  R2  CHO   225     226.736  99.438  37.213  1.00  0.00            
ATOM   1478  R3  CHO   225     225.986  96.988  38.213  1.00  0.00            
ATOM   1479  R4  CHO   225     225.086  98.938  40.213  1.00  0.00            
ATOM   1480  R5  CHO   225     226.386  97.188  40.563  1.00  0.00            
ATOM   1481  C1  CHO   225     223.436  96.338  42.913  1.00  0.00           C
ATOM   1482  C2  CHO   225     223.686  93.938  45.963  1.00  0.00           C
ATOM   1483  ROH CHO   226       7.736  34.388  30.763  1.00  0.00            
ATOM   1484  R1  CHO   226       6.386  34.088  33.263  1.00  0.00            
ATOM   1485  R2  CHO   226       6.586  31.788  34.763  1.00  0.00            
ATOM   1486  R3  CHO   226       7.336  33.538  36.713  1.00  0.00            
ATOM   1487  R4  CHO   226       6.336  31.188  38.163  1.00  0.00            
ATOM   1488  R5  CHO   226       5.686  33.238  38.463  1.00  0.00            
ATOM   1489  C1  CHO   226       6.936  32.438  41.963  1.00  0.00           C
ATOM   1490  C2  CHO   226       5.036  30.138  43.213  1.00  0.00           C
ATOM   1491  ROH CHO   227     137.136 115.038  39.463  1.00  0.00            
ATOM   1492  R1  CHO   227     137.786 112.738  40.963  1.00  0.00            
ATOM   1493  R2  CHO   227     137.686 112.688  43.713  1.00  0.00            
ATOM   1494  R3  CHO   227     136.086 110.538  43.313  1.00  0.00            
ATOM   1495  R4  CHO   227     136.436 110.638  46.213  1.00  0.00            
ATOM   1496  R5  CHO   227     136.836 108.938  44.913  1.00  0.00            
ATOM   1497  C1  CHO   227     134.236 107.438  47.263  1.00  0.00           C
ATOM   1498  C2  CHO   227     130.986 105.238  49.563  1.00  0.00           C
ATOM   1499  ROH CHO   228     206.986  63.338  45.763  1.00  0.00            
ATOM   1500  R1  CHO   228     207.836  63.288  48.463  1.00  0.00            
ATOM   1501  R2  CHO   228     210.186  64.438  49.313  1.00  0.00            
ATOM   1502  R3  CHO   228     208.586  65.788  51.013  1.00  0.00            
ATOM   1503  R4  CHO   228     211.286  65.988  52.213  1.00  0.00            
ATOM   1504  R5  CHO   228     209.436  65.238  53.213  1.00  0.00            
ATOM   1505  C1  CHO   228     210.336  68.138  55.513  1.00  0.00           C
ATOM   1506  C2  CHO   228     212.786  67.638  58.363  1.00  0.00           C
ATOM   1507  ROH CHO   229      98.636  57.338  53.813  1.00  0.00            
ATOM   1508  R1  CHO   229      99.286  58.588  51.413  1.00  0.00            
ATOM   1509  R2  CHO   229      97.336  59.188  49.463  1.00  0.00            
ATOM   1510  R3  CHO   229      98.336  61.688  49.713  1.00  0.00            
ATOM   1511  R4  CHO   229      96.686  61.788  47.313  1.00  0.00            
ATOM   1512  R5  CHO   229      98.736  62.388  47.463  1.00  0.00            
ATOM   1513  C1  CHO   229      97.186  65.638  46.263  1.00  0.00           C
ATOM   1514  C2  CHO   229      97.086  65.538  42.713  1.00  0.00           C
ATOM   1515  ROH CHO   230     198.336  10.038  21.613  1.00  0.00            
ATOM   1516  R1  CHO   230     198.886  10.938  24.263  1.00  0.00            
ATOM   1517  R2  CHO   230     197.486  10.088  26.463  1.00  0.00            
ATOM   1518  R3  CHO   230     199.936   9.488  27.413  1.00  0.00            
ATOM   1519  R4  CHO   230     198.136   8.938  29.663  1.00  0.00            
ATOM   1520  R5  CHO   230     199.936  10.238  29.663  1.00  0.00            
ATOM   1521  C1  CHO   230     200.886   7.738  32.363  1.00  0.00           C
ATOM   1522  C2  CHO   230     201.786   9.438  35.913  1.00  0.00           C
ATOM   1523  ROH CHO   231      12.086 194.088  45.413  1.00  0.00            
ATOM   1524  R1  CHO   231      11.286 195.738  47.613  1.00  0.00            
ATOM   1525  R2  CHO   231      10.736 194.688  50.113  1.00  0.00            
ATOM   1526  R3  CHO   231      12.586 196.538  50.913  1.00  0.00            
ATOM   1527  R4  CHO   231      11.486 195.488  53.363  1.00  0.00            
ATOM   1528  R5  CHO   231      11.636 197.588  52.763  1.00  0.00            
ATOM   1529  C1  CHO   231      13.636 197.688  56.013  1.00  0.00           C
ATOM   1530  C2  CHO   231      13.686 198.938  59.563  1.00  0.00           C
ATOM   1531  ROH CHO   232      56.086  92.488  58.063  1.00  0.00            
ATOM   1532  R1  CHO   232      56.886  92.388  55.363  1.00  0.00            
ATOM   1533  R2  CHO   232      55.086  91.838  53.313  1.00  0.00            
ATOM   1534  R3  CHO   232      56.036  94.188  52.313  1.00  0.00            
ATOM   1535  R4  CHO   232      54.286  93.088  50.213  1.00  0.00            
ATOM   1536  R5  CHO   232      56.386  93.738  50.013  1.00  0.00            
ATOM   1537  C1  CHO   232      54.686  96.038  47.463  1.00  0.00           C
ATOM   1538  C2  CHO   232      54.836  98.638  45.363  1.00  0.00           C
ATOM   1539  ROH CHO   233      59.736 152.538  55.613  1.00  0.00            
ATOM   1540  R1  CHO   233      59.136 150.488  57.463  1.00  0.00            
ATOM   1541  R2  CHO   233      59.836 150.638  60.113  1.00  0.00            
ATOM   1542  R3  CHO   233      57.186 150.188  60.513  1.00  0.00            
ATOM   1543  R4  CHO   233      58.336 150.188  63.213  1.00  0.00            
ATOM   1544  R5  CHO   233      57.086 148.638  62.313  1.00  0.00            
ATOM   1545  C1  CHO   233      54.936 149.488  65.363  1.00  0.00           C
ATOM   1546  C2  CHO   233      55.586 148.638  69.713  1.00  0.00           C
ATOM   1547  ROH CHO   234     212.236 171.788  43.163  1.00  0.00            
ATOM   1548  R1  CHO   234     213.386 170.788  40.763  1.00  0.00            
ATOM   1549  R2  CHO   234     211.936 169.488  38.863  1.00  0.00            
ATOM   1550  R3  CHO   234     213.036 171.388  37.213  1.00  0.00            
ATOM   1551  R4  CHO   234     212.236 169.188  35.413  1.00  0.00            
ATOM   1552  R5  CHO   234     214.236 170.088  35.563  1.00  0.00            
ATOM   1553  C1  CHO   234     213.486 170.788  31.913  1.00  0.00           C
ATOM   1554  C2  CHO   234     214.836 169.988  29.213  1.00  0.00           C
ATOM   1555  ROH CHO   235     111.436 189.488  28.813  1.00  0.00            
ATOM   1556  R1  CHO   235     110.936 188.938  31.513  1.00  0.00            
ATOM   1557  R2  CHO   235     112.936 188.288  33.313  1.00  0.00            
ATOM   1558  R3  CHO   235     111.936 190.338  34.763  1.00  0.00            
ATOM   1559  R4  CHO   235     113.186 188.638  36.763  1.00  0.00            
ATOM   1560  R5  CHO   235     111.136 189.338  36.763  1.00  0.00            
ATOM   1561  C1  CHO   235     112.386 190.788  40.063  1.00  0.00           C
ATOM   1562  C2  CHO   235     113.636 189.038  43.913  1.00  0.00           C
ATOM   1563  ROH CHO   236     202.586 177.388  41.513  1.00  0.00            
ATOM   1564  R1  CHO   236     203.736 176.688  39.013  1.00  0.00            
ATOM   1565  R2  CHO   236     202.736 174.638  37.463  1.00  0.00            
ATOM   1566  R3  CHO   236     202.636 176.588  35.563  1.00  0.00            
ATOM   1567  R4  CHO   236     202.836 174.088  34.063  1.00  0.00            
ATOM   1568  R5  CHO   236     204.136 175.838  33.863  1.00  0.00            
ATOM   1569  C1  CHO   236     202.786 175.588  30.263  1.00  0.00           C
ATOM   1570  C2  CHO   236     203.286 176.338  27.413  1.00  0.00           C
ATOM   1571  ROH CHO   237      72.436 162.288  34.913  1.00  0.00            
ATOM   1572  R1  CHO   237      72.836 164.288  36.913  1.00  0.00            
ATOM   1573  R2  CHO   237      71.586 164.188  39.363  1.00  0.00            
ATOM   1574  R3  CHO   237      74.086 164.338  40.313  1.00  0.00            
ATOM   1575  R4  CHO   237      72.436 165.488  42.463  1.00  0.00            
ATOM   1576  R5  CHO   237      74.186 166.438  41.513  1.00  0.00            
ATOM   1577  C1  CHO   237      75.336 166.438  45.113  1.00  0.00           C
ATOM   1578  C2  CHO   237      77.386 166.638  48.913  1.00  0.00           C
ATOM   1579  ROH CHO   238     206.186 201.388  42.713  1.00  0.00            
ATOM   1580  R1  CHO   238     205.836 203.488  44.563  1.00  0.00            
ATOM   1581  R2  CHO   238     203.636 203.638  46.213  1.00  0.00            
ATOM   1582  R3  CHO   238     205.486 203.738  48.163  1.00  0.00            
ATOM   1583  R4  CHO   238     203.186 205.188  49.263  1.00  0.00            
ATOM   1584  R5  CHO   238     205.236 205.938  49.113  1.00  0.00            
ATOM   1585  C1  CHO   238     204.686 206.238  52.863  1.00  0.00           C
ATOM   1586  C2  CHO   238     204.836 205.588  56.513  1.00  0.00           C
ATOM   1587  ROH CHO   239     159.336  94.138  37.013  1.00  0.00            
ATOM   1588  R1  CHO   239     158.936  93.538  34.263  1.00  0.00            
ATOM   1589  R2  CHO   239     156.386  93.338  33.163  1.00  0.00            
ATOM   1590  R3  CHO   239     157.386  95.138  31.413  1.00  0.00            
ATOM   1591  R4  CHO   239     155.186  93.888  29.963  1.00  0.00            
ATOM   1592  R5  CHO   239     157.236  94.038  29.263  1.00  0.00            
ATOM   1593  C1  CHO   239     155.386  95.838  26.463  1.00  0.00           C
ATOM   1594  C2  CHO   239     156.136  97.588  23.313  1.00  0.00           C
ATOM   1595  ROH CHO   240      77.236 157.488  68.913  1.00  0.00            
ATOM   1596  R1  CHO   240      76.686 158.688  66.363  1.00  0.00            
ATOM   1597  R2  CHO   240      78.586 159.838  64.813  1.00  0.00            
ATOM   1598  R3  CHO   240      77.636 158.088  62.913  1.00  0.00            
ATOM   1599  R4  CHO   240      78.886 160.238  61.363  1.00  0.00            
ATOM   1600  R5  CHO   240      76.836 159.538  61.163  1.00  0.00            
ATOM   1601  C1  CHO   240      78.186 158.888  57.613  1.00  0.00           C
ATOM   1602  C2  CHO   240      80.886 159.038  54.463  1.00  0.00           C
ATOM   1603  ROH CHO   241      73.036 175.588  50.963  1.00  0.00            
ATOM   1604  R1  CHO   241      74.186 175.638  53.513  1.00  0.00            
ATOM   1605  R2  CHO   241      75.886 177.638  54.363  1.00  0.00            
ATOM   1606  R3  CHO   241      74.136 177.838  56.413  1.00  0.00            
ATOM   1607  R4  CHO   241      75.836 180.188  56.663  1.00  0.00            
ATOM   1608  R5  CHO   241      75.436 178.738  58.213  1.00  0.00            
ATOM   1609  C1  CHO   241      74.186 181.838  59.963  1.00  0.00           C
ATOM   1610  C2  CHO   241      75.386 184.938  62.563  1.00  0.00           C
ATOM   1611  ROH CHO   242      56.286  -2.812  56.513  1.00  0.00            
ATOM   1612  R1  CHO   242      56.186  -0.062  55.813  1.00  0.00            
ATOM   1613  R2  CHO   242      57.936   1.838  56.913  1.00  0.00            
ATOM   1614  R3  CHO   242      58.486   2.388  54.313  1.00  0.00            
ATOM   1615  R4  CHO   242      58.936   4.888  55.713  1.00  0.00            
ATOM   1616  R5  CHO   242      57.636   4.588  53.963  1.00  0.00            
ATOM   1617  C1  CHO   242      60.036   7.188  52.563  1.00  0.00           C
ATOM   1618  C2  CHO   242      63.536   8.188  54.313  1.00  0.00           C
ATOM   1619  ROH CHO   243     172.736 218.788  38.313  1.00  0.00            
ATOM   1620  R1  CHO   243     171.336 219.688  40.613  1.00  0.00            
ATOM   1621  R2  CHO   243     172.436 219.638  43.113  1.00  0.00            
ATOM   1622  R3  CHO   243     171.786 222.288  43.113  1.00  0.00            
ATOM   1623  R4  CHO   243     172.286 221.638  45.963  1.00  0.00            
ATOM   1624  R5  CHO   243     170.486 222.588  45.163  1.00  0.00            
ATOM   1625  C1  CHO   243     171.586 225.288  47.563  1.00  0.00           C
ATOM   1626  C2  CHO   243     168.586 227.588  50.663  1.00  0.00           C
ATOM   1627  ROH CHO   244     164.736 144.188  40.463  1.00  0.00            
ATOM   1628  R1  CHO   244     165.536 146.388  38.913  1.00  0.00            
ATOM   1629  R2  CHO   244     167.486 146.188  36.963  1.00  0.00            
ATOM   1630  R3  CHO   244     165.586 147.238  35.363  1.00  0.00            
ATOM   1631  R4  CHO   244     168.136 147.938  34.063  1.00  0.00            
ATOM   1632  R5  CHO   244     166.536 149.338  34.613  1.00  0.00            
ATOM   1633  C1  CHO   244     166.686 149.938  30.863  1.00  0.00           C
ATOM   1634  C2  CHO   244     167.236 150.488  26.913  1.00  0.00           C
ATOM   1635  ROH CHO   245      95.936  76.938  30.213  1.00  0.00            
ATOM   1636  R1  CHO   245      95.936  77.188  33.013  1.00  0.00            
ATOM   1637  R2  CHO   245      96.686  79.538  34.313  1.00  0.00            
ATOM   1638  R3  CHO   245      94.236  79.288  35.463  1.00  0.00            
ATOM   1639  R4  CHO   245      96.036  80.238  37.613  1.00  0.00            
ATOM   1640  R5  CHO   245      94.686  78.488  37.713  1.00  0.00            
ATOM   1641  C1  CHO   245      93.336  80.438  40.663  1.00  0.00           C
ATOM   1642  C2  CHO   245      94.986  82.288  44.063  1.00  0.00           C
ATOM   1643  ROH CHO   246     128.986 122.688  46.313  1.00  0.00            
ATOM   1644  R1  CHO   246     130.536 123.738  44.213  1.00  0.00            
ATOM   1645  R2  CHO   246     131.386 122.238  42.063  1.00  0.00            
ATOM   1646  R3  CHO   246     130.236 124.188  40.613  1.00  0.00            
ATOM   1647  R4  CHO   246     131.336 122.338  38.613  1.00  0.00            
ATOM   1648  R5  CHO   246     131.686 124.488  38.763  1.00  0.00            
ATOM   1649  C1  CHO   246     130.136 124.288  35.263  1.00  0.00           C
ATOM   1650  C2  CHO   246     130.386 122.888  31.313  1.00  0.00           C
ATOM   1651  ROH CHO   247      11.986 175.038  43.963  1.00  0.00            
ATOM   1652  R1  CHO   247      12.386 174.438  41.213  1.00  0.00            
ATOM   1653  R2  CHO   247      13.836 172.238  40.363  1.00  0.00            
ATOM   1654  R3  CHO   247      11.586 171.688  38.963  1.00  0.00            
ATOM   1655  R4  CHO   247      13.736 170.988  37.163  1.00  0.00            
ATOM   1656  R5  CHO   247      12.086 172.338  36.713  1.00  0.00            
ATOM   1657  C1  CHO   247      11.586 169.788  33.963  1.00  0.00           C
ATOM   1658  C2  CHO   247      11.986 169.388  30.513  1.00  0.00           C
ATOM   1659  ROH CHO   248     152.436 131.788  43.463  1.00  0.00            
ATOM   1660  R1  CHO   248     152.036 132.238  40.713  1.00  0.00            
ATOM   1661  R2  CHO   248     152.086 130.238  38.813  1.00  0.00            
ATOM   1662  R3  CHO   248     149.636 131.238  38.163  1.00  0.00            
ATOM   1663  R4  CHO   248     150.486 129.638  35.813  1.00  0.00            
ATOM   1664  R5  CHO   248     149.836 131.738  35.813  1.00  0.00            
ATOM   1665  C1  CHO   248     147.236 130.238  33.463  1.00  0.00           C
ATOM   1666  C2  CHO   248     146.386 128.888  29.963  1.00  0.00           C
ATOM   1667  ROH CHO   249      47.586  15.788  27.713  1.00  0.00            
ATOM   1668  R1  CHO   249      48.886  17.138  29.813  1.00  0.00            
ATOM   1669  R2  CHO   249      47.886  19.438  30.963  1.00  0.00            
ATOM   1670  R3  CHO   249      48.186  17.988  33.263  1.00  0.00            
ATOM   1671  R4  CHO   249      48.286  20.788  34.113  1.00  0.00            
ATOM   1672  R5  CHO   249      49.736  19.238  34.563  1.00  0.00            
ATOM   1673  C1  CHO   249      48.786  20.238  38.113  1.00  0.00           C
ATOM   1674  C2  CHO   249      49.086  24.338  39.613  1.00  0.00           C
ATOM   1675  ROH CHO   250      26.936 212.788  55.563  1.00  0.00            
ATOM   1676  R1  CHO   250      26.086 213.338  52.963  1.00  0.00            
ATOM   1677  R2  CHO   250      27.686 212.938  50.713  1.00  0.00            
ATOM   1678  R3  CHO   250      25.536 211.438  49.913  1.00  0.00            
ATOM   1679  R4  CHO   250      27.086 211.938  47.463  1.00  0.00            
ATOM   1680  R5  CHO   250      24.986 212.338  47.763  1.00  0.00            
ATOM   1681  C1  CHO   250      24.786 209.988  44.763  1.00  0.00           C
ATOM   1682  C2  CHO   250      23.786 207.138  41.163  1.00  0.00           C
ATOM   1683  ROH CHO   251      80.986 192.888  44.163  1.00  0.00            
ATOM   1684  R1  CHO   251      79.786 192.288  46.663  1.00  0.00            
ATOM   1685  R2  CHO   251      81.236 191.938  48.963  1.00  0.00            
ATOM   1686  R3  CHO   251      79.536 193.838  49.913  1.00  0.00            
ATOM   1687  R4  CHO   251      80.986 192.838  52.263  1.00  0.00            
ATOM   1688  R5  CHO   251      78.836 192.938  52.013  1.00  0.00            
ATOM   1689  C1  CHO   251      79.236 195.138  55.113  1.00  0.00           C
ATOM   1690  C2  CHO   251      79.836 192.938  57.563  1.00  0.00           C
ATOM   1691  ROH CHO   252      55.186  67.238  46.613  1.00  0.00            
ATOM   1692  R1  CHO   252      55.786  66.638  43.913  1.00  0.00            
ATOM   1693  R2  CHO   252      55.286  64.138  42.813  1.00  0.00            
ATOM   1694  R3  CHO   252      53.936  65.638  40.963  1.00  0.00            
ATOM   1695  R4  CHO   252      55.136  63.438  39.413  1.00  0.00            
ATOM   1696  R5  CHO   252      55.336  65.588  39.013  1.00  0.00            
ATOM   1697  C1  CHO   252      53.836  64.388  35.713  1.00  0.00           C
ATOM   1698  C2  CHO   252      53.786  66.588  32.213  1.00  0.00           C
ATOM   1699  ROH CHO   253     188.286  52.538  35.113  1.00  0.00            
ATOM   1700  R1  CHO   253     190.636  52.388  33.563  1.00  0.00            
ATOM   1701  R2  CHO   253     191.286  50.138  32.063  1.00  0.00            
ATOM   1702  R3  CHO   253     191.436  51.938  30.013  1.00  0.00            
ATOM   1703  R4  CHO   253     192.786  49.538  29.013  1.00  0.00            
ATOM   1704  R5  CHO   253     193.586  51.588  29.063  1.00  0.00            
ATOM   1705  C1  CHO   253     193.786  50.888  25.313  1.00  0.00           C
ATOM   1706  C2  CHO   253     196.786  49.738  22.513  1.00  0.00           C
ATOM   1707  ROH CHO   254     175.736  48.788  48.613  1.00  0.00            
ATOM   1708  R1  CHO   254     174.436  50.288  46.613  1.00  0.00            
ATOM   1709  R2  CHO   254     174.986  52.938  46.163  1.00  0.00            
ATOM   1710  R3  CHO   254     175.436  52.088  43.613  1.00  0.00            
ATOM   1711  R4  CHO   254     174.136  54.688  43.313  1.00  0.00            
ATOM   1712  R5  CHO   254     173.486  52.788  42.413  1.00  0.00            
ATOM   1713  C1  CHO   254     174.036  54.888  39.263  1.00  0.00           C
ATOM   1714  C2  CHO   254     175.736  56.988  38.163  1.00  0.00           C
ATOM   1715  ROH CHO   255     159.086 141.638  32.413  1.00  0.00            
ATOM   1716  R1  CHO   255     160.736 140.138  30.713  1.00  0.00            
ATOM   1717  R2  CHO   255     162.436 138.138  31.663  1.00  0.00            
ATOM   1718  R3  CHO   255     161.136 136.638  29.813  1.00  0.00            
ATOM   1719  R4  CHO   255     163.486 135.038  30.613  1.00  0.00            
ATOM   1720  R5  CHO   255     162.886 135.588  28.563  1.00  0.00            
ATOM   1721  C1  CHO   255     162.886 131.788  28.263  1.00  0.00           C
ATOM   1722  C2  CHO   255     163.336 129.538  26.363  1.00  0.00           C
ATOM   1723  ROH CHO   256      16.886 161.638  59.763  1.00  0.00            
ATOM   1724  R1  CHO   256      19.536 161.188  58.863  1.00  0.00            
ATOM   1725  R2  CHO   256      21.636 162.838  59.563  1.00  0.00            
ATOM   1726  R3  CHO   256      22.786 160.488  60.413  1.00  0.00            
ATOM   1727  R4  CHO   256      24.336 162.588  61.713  1.00  0.00            
ATOM   1728  R5  CHO   256      25.136 160.988  60.513  1.00  0.00            
ATOM   1729  C1  CHO   256      26.986 160.288  63.763  1.00  0.00           C
ATOM   1730  C2  CHO   256      29.636 160.538  66.763  1.00  0.00           C
ATOM   1731  ROH CHO   257     201.736  72.438  52.913  1.00  0.00            
ATOM   1732  R1  CHO   257     201.336  72.638  50.113  1.00  0.00            
ATOM   1733  R2  CHO   257     199.486  74.388  48.963  1.00  0.00            
ATOM   1734  R3  CHO   257     201.686  75.288  47.613  1.00  0.00            
ATOM   1735  R4  CHO   257     199.386  75.888  45.863  1.00  0.00            
ATOM   1736  R5  CHO   257     201.186  74.788  45.313  1.00  0.00            
ATOM   1737  C1  CHO   257     201.336  77.588  42.763  1.00  0.00           C
ATOM   1738  C2  CHO   257     199.836  80.188  39.663  1.00  0.00           C
ATOM   1739  ROH CHO   258     145.636 117.988  59.363  1.00  0.00            
ATOM   1740  R1  CHO   258     144.136 116.438  57.513  1.00  0.00            
ATOM   1741  R2  CHO   258     142.986 117.588  55.263  1.00  0.00            
ATOM   1742  R3  CHO   258     144.386 115.588  53.963  1.00  0.00            
ATOM   1743  R4  CHO   258     142.886 116.988  51.813  1.00  0.00            
ATOM   1744  R5  CHO   258     142.886 114.838  52.263  1.00  0.00            
ATOM   1745  C1  CHO   258     144.136 114.788  48.663  1.00  0.00           C
ATOM   1746  C2  CHO   258     142.586 114.338  45.213  1.00  0.00           C
ATOM   1747  ROH CHO   259      -2.764 150.688  49.813  1.00  0.00            
ATOM   1748  R1  CHO   259      -0.614 152.088  51.063  1.00  0.00            
ATOM   1749  R2  CHO   259      -0.064 154.738  50.413  1.00  0.00            
ATOM   1750  R3  CHO   259      -0.314 155.088  53.063  1.00  0.00            
ATOM   1751  R4  CHO   259       1.936 156.838  52.263  1.00  0.00            
ATOM   1752  R5  CHO   259       1.936 155.288  53.863  1.00  0.00            
ATOM   1753  C1  CHO   259       2.886 158.388  55.913  1.00  0.00           C
ATOM   1754  C2  CHO   259       3.786 159.338  59.763  1.00  0.00           C
ATOM   1755  ROH CHO   260     211.286  72.188  43.613  1.00  0.00            
ATOM   1756  R1  CHO   260     212.086  73.838  45.763  1.00  0.00            
ATOM   1757  R2  CHO   260     210.986  76.338  46.213  1.00  0.00            
ATOM   1758  R3  CHO   260     210.486  75.288  48.713  1.00  0.00            
ATOM   1759  R4  CHO   260     210.286  78.188  49.063  1.00  0.00            
ATOM   1760  R5  CHO   260     211.536  76.838  50.213  1.00  0.00            
ATOM   1761  C1  CHO   260     209.436  78.288  53.013  1.00  0.00           C
ATOM   1762  C2  CHO   260     207.586  81.488  55.563  1.00  0.00           C
ATOM   1763  ROH CHO   261       1.436  63.538  42.263  1.00  0.00            
ATOM   1764  R1  CHO   261       0.236  63.888  39.713  1.00  0.00            
ATOM   1765  R2  CHO   261       0.986  65.888  37.963  1.00  0.00            
ATOM   1766  R3  CHO   261       1.286  63.788  36.263  1.00  0.00            
ATOM   1767  R4  CHO   261       1.386  66.188  34.563  1.00  0.00            
ATOM   1768  R5  CHO   261       0.036  64.488  34.313  1.00  0.00            
ATOM   1769  C1  CHO   261       1.836  64.388  30.963  1.00  0.00           C
ATOM   1770  C2  CHO   261       2.736  65.538  27.913  1.00  0.00           C
ATOM   1771  ROH CHO   262     147.786  30.138  36.313  1.00  0.00            
ATOM   1772  R1  CHO   262     145.986  29.938  38.463  1.00  0.00            
ATOM   1773  R2  CHO   262     146.086  27.888  40.313  1.00  0.00            
ATOM   1774  R3  CHO   262     146.186  29.938  42.113  1.00  0.00            
ATOM   1775  R4  CHO   262     145.686  27.588  43.713  1.00  0.00            
ATOM   1776  R5  CHO   262     144.486  29.388  43.713  1.00  0.00            
ATOM   1777  C1  CHO   262     145.486  29.288  47.413  1.00  0.00           C
ATOM   1778  C2  CHO   262     145.186  32.288  51.063  1.00  0.00           C
ATOM   1779  ROH CHO   263      43.786 106.688  49.613  1.00  0.00            
ATOM   1780  R1  CHO   263      43.636 106.788  52.463  1.00  0.00            
ATOM   1781  R2  CHO   263      41.686 108.238  53.763  1.00  0.00            
ATOM   1782  R3  CHO   263      41.186 105.838  54.963  1.00  0.00            
ATOM   1783  R4  CHO   263      41.686 107.688  57.163  1.00  0.00            
ATOM   1784  R5  CHO   263      42.686 105.788  56.863  1.00  0.00            
ATOM   1785  C1  CHO   263      41.236 105.138  60.313  1.00  0.00           C
ATOM   1786  C2  CHO   263      42.486 106.038  63.013  1.00  0.00           C
ATOM   1787  ROH CHO   264      23.186 183.188  48.263  1.00  0.00            
ATOM   1788  R1  CHO   264      23.836 184.088  50.863  1.00  0.00            
ATOM   1789  R2  CHO   264      26.436 184.588  51.713  1.00  0.00            
ATOM   1790  R3  CHO   264      25.386 187.038  52.363  1.00  0.00            
ATOM   1791  R4  CHO   264      27.786 186.738  54.063  1.00  0.00            
ATOM   1792  R5  CHO   264      25.736 187.188  54.713  1.00  0.00            
ATOM   1793  C1  CHO   264      27.586 190.238  56.063  1.00  0.00           C
ATOM   1794  C2  CHO   264      29.836 190.288  59.113  1.00  0.00           C
ATOM   1795  ROH CHO   265      50.586 173.838  49.113  1.00  0.00            
ATOM   1796  R1  CHO   265      49.336 173.638  51.663  1.00  0.00            
ATOM   1797  R2  CHO   265      50.586 172.738  53.913  1.00  0.00            
ATOM   1798  R3  CHO   265      49.786 175.138  54.963  1.00  0.00            
ATOM   1799  R4  CHO   265      50.286 173.488  57.313  1.00  0.00            
ATOM   1800  R5  CHO   265      48.436 174.538  56.863  1.00  0.00            
ATOM   1801  C1  CHO   265      49.336 176.088  60.213  1.00  0.00           C
ATOM   1802  C2  CHO   265      50.886 178.038  63.763  1.00  0.00           C
ATOM   1803  ROH CHO   266     185.636  68.838  36.713  1.00  0.00            
ATOM   1804  R1  CHO   266     185.186  68.188  34.013  1.00  0.00            
ATOM   1805  R2  CHO   266     184.486  70.088  32.113  1.00  0.00            
ATOM   1806  R3  CHO   266     186.636  69.138  30.813  1.00  0.00            
ATOM   1807  R4  CHO   266     184.786  69.938  28.663  1.00  0.00            
ATOM   1808  R5  CHO   266     185.736  67.988  28.913  1.00  0.00            
ATOM   1809  C1  CHO   266     186.986  68.988  25.463  1.00  0.00           C
ATOM   1810  C2  CHO   266     186.386  67.538  22.763  1.00  0.00           C
ATOM   1811  ROH CHO   267      63.736  73.288  62.363  1.00  0.00            
ATOM   1812  R1  CHO   267      61.536  73.538  60.613  1.00  0.00            
ATOM   1813  R2  CHO   267      61.636  75.038  58.313  1.00  0.00            
ATOM   1814  R3  CHO   267      60.786  72.738  57.163  1.00  0.00            
ATOM   1815  R4  CHO   267      59.886  74.838  55.313  1.00  0.00            
ATOM   1816  R5  CHO   267      58.636  73.288  56.213  1.00  0.00            
ATOM   1817  C1  CHO   267      58.086  72.588  52.513  1.00  0.00           C
ATOM   1818  C2  CHO   267      56.086  69.688  51.863  1.00  0.00           C
ATOM   1819  ROH CHO   268      20.336 156.288  43.913  1.00  0.00            
ATOM   1820  R1  CHO   268      18.086 155.288  42.513  1.00  0.00            
ATOM   1821  R2  CHO   268      17.286 156.288  40.063  1.00  0.00            
ATOM   1822  R3  CHO   268      17.436 153.638  39.313  1.00  0.00            
ATOM   1823  R4  CHO   268      16.186 154.988  37.063  1.00  0.00            
ATOM   1824  R5  CHO   268      15.436 153.238  38.113  1.00  0.00            
ATOM   1825  C1  CHO   268      15.736 151.838  34.563  1.00  0.00           C
ATOM   1826  C2  CHO   268      14.686 149.538  31.363  1.00  0.00           C
ATOM   1827  ROH CHO   269      23.286  13.738  59.913  1.00  0.00            
ATOM   1828  R1  CHO   269      22.486  12.888  57.313  1.00  0.00            
ATOM   1829  R2  CHO   269      20.886  14.438  55.713  1.00  0.00            
ATOM   1830  R3  CHO   269      22.886  14.088  53.913  1.00  0.00            
ATOM   1831  R4  CHO   269      20.486  14.238  52.263  1.00  0.00            
ATOM   1832  R5  CHO   269      21.986  12.688  52.263  1.00  0.00            
ATOM   1833  C1  CHO   269      22.186  13.838  48.613  1.00  0.00           C
ATOM   1834  C2  CHO   269      20.186  15.288  46.063  1.00  0.00           C
ATOM   1835  ROH CHO   270      43.986 152.288  53.513  1.00  0.00            
ATOM   1836  R1  CHO   270      42.136 152.788  55.613  1.00  0.00            
ATOM   1837  R2  CHO   270      39.686 151.538  55.763  1.00  0.00            
ATOM   1838  R3  CHO   270      40.536 150.838  58.263  1.00  0.00            
ATOM   1839  R4  CHO   270      37.636 150.888  58.463  1.00  0.00            
ATOM   1840  R5  CHO   270      39.036 151.988  59.713  1.00  0.00            
ATOM   1841  C1  CHO   270      37.236 149.888  62.363  1.00  0.00           C
ATOM   1842  C2  CHO   270      36.686 148.738  66.013  1.00  0.00           C
ATOM   1843  ROH CHO   271     210.586  99.988  43.663  1.00  0.00            
ATOM   1844  R1  CHO   271     210.586  97.738  41.863  1.00  0.00            
ATOM   1845  R2  CHO   271     209.386  97.838  39.413  1.00  0.00            
ATOM   1846  R3  CHO   271     211.886  97.038  38.563  1.00  0.00            
ATOM   1847  R4  CHO   271     210.336  97.488  36.063  1.00  0.00            
ATOM   1848  R5  CHO   271     211.436  95.688  36.613  1.00  0.00            
ATOM   1849  C1  CHO   271     213.186  96.538  33.363  1.00  0.00           C
ATOM   1850  C2  CHO   271     212.736  95.688  31.063  1.00  0.00           C
ATOM   1851  ROH CHO   272      95.586  34.788  24.563  1.00  0.00            
ATOM   1852  R1  CHO   272      97.286  34.588  26.813  1.00  0.00            
ATOM   1853  R2  CHO   272      97.486  36.638  28.713  1.00  0.00            
ATOM   1854  R3  CHO   272      96.886  34.638  30.463  1.00  0.00            
ATOM   1855  R4  CHO   272      98.636  36.438  31.963  1.00  0.00            
ATOM   1856  R5  CHO   272      98.936  34.338  31.713  1.00  0.00            
ATOM   1857  C1  CHO   272      98.736  34.488  35.513  1.00  0.00           C
ATOM   1858  C2  CHO   272     102.086  34.388  38.063  1.00  0.00           C
ATOM   1859  ROH CHO   273      84.936 174.288  63.763  1.00  0.00            
ATOM   1860  R1  CHO   273      83.686 173.838  61.263  1.00  0.00            
ATOM   1861  R2  CHO   273      84.686 174.838  58.913  1.00  0.00            
ATOM   1862  R3  CHO   273      84.586 172.238  58.113  1.00  0.00            
ATOM   1863  R4  CHO   273      84.936 173.788  55.613  1.00  0.00            
ATOM   1864  R5  CHO   273      83.386 172.288  56.013  1.00  0.00            
ATOM   1865  C1  CHO   273      85.036 170.688  52.963  1.00  0.00           C
ATOM   1866  C2  CHO   273      84.486 168.138  49.613  1.00  0.00           C
ATOM   1867  ROH CHO   274      39.436  94.338  34.563  1.00  0.00            
ATOM   1868  R1  CHO   274      37.736  94.538  36.813  1.00  0.00            
ATOM   1869  R2  CHO   274      35.036  94.938  36.613  1.00  0.00            
ATOM   1870  R3  CHO   274      34.936  92.688  38.163  1.00  0.00            
ATOM   1871  R4  CHO   274      32.786  94.438  39.213  1.00  0.00            
ATOM   1872  R5  CHO   274      34.436  93.538  40.363  1.00  0.00            
ATOM   1873  C1  CHO   274      31.386  92.088  42.163  1.00  0.00           C
ATOM   1874  C2  CHO   274      32.786  91.588  45.063  1.00  0.00           C
ATOM   1875  ROH CHO   275     105.886 138.388  39.813  1.00  0.00            
ATOM   1876  R1  CHO   275     105.986 138.088  42.613  1.00  0.00            
ATOM   1877  R2  CHO   275     103.736 137.388  44.113  1.00  0.00            
ATOM   1878  R3  CHO   275     105.386 135.388  44.963  1.00  0.00            
ATOM   1879  R4  CHO   275     103.936 136.288  47.363  1.00  0.00            
ATOM   1880  R5  CHO   275     106.086 136.088  47.113  1.00  0.00            
ATOM   1881  C1  CHO   275     105.536 133.738  50.113  1.00  0.00           C
ATOM   1882  C2  CHO   275     108.586 131.138  52.163  1.00  0.00           C
ATOM   1883  ROH CHO   276     178.936 154.088  40.813  1.00  0.00            
ATOM   1884  R1  CHO   276     178.736 153.238  38.113  1.00  0.00            
ATOM   1885  R2  CHO   276     179.136 154.938  36.013  1.00  0.00            
ATOM   1886  R3  CHO   276     180.936 153.088  35.263  1.00  0.00            
ATOM   1887  R4  CHO   276     179.836 154.088  32.713  1.00  0.00            
ATOM   1888  R5  CHO   276     179.936 151.988  33.363  1.00  0.00            
ATOM   1889  C1  CHO   276     181.936 151.788  30.113  1.00  0.00           C
ATOM   1890  C2  CHO   276     183.786 151.638  25.913  1.00  0.00           C
ATOM   1891  ROH CHO   277     103.936 157.788  60.863  1.00  0.00            
ATOM   1892  R1  CHO   277     106.186 156.488  59.763  1.00  0.00            
ATOM   1893  R2  CHO   277     106.486 155.988  57.063  1.00  0.00            
ATOM   1894  R3  CHO   277     108.836 157.338  57.413  1.00  0.00            
ATOM   1895  R4  CHO   277     109.536 154.938  55.863  1.00  0.00            
ATOM   1896  R5  CHO   277     110.486 155.588  57.713  1.00  0.00            
ATOM   1897  C1  CHO   277     113.536 155.588  55.463  1.00  0.00           C
ATOM   1898  C2  CHO   277     117.636 155.888  53.813  1.00  0.00           C
ATOM   1899  ROH CHO   278      56.736  60.038  51.113  1.00  0.00            
ATOM   1900  R1  CHO   278      57.536  58.988  53.663  1.00  0.00            
ATOM   1901  R2  CHO   278      59.736  59.938  55.063  1.00  0.00            
ATOM   1902  R3  CHO   278      57.886  60.288  57.013  1.00  0.00            
ATOM   1903  R4  CHO   278      60.486  60.588  58.363  1.00  0.00            
ATOM   1904  R5  CHO   278      58.886  59.238  58.913  1.00  0.00            
ATOM   1905  C1  CHO   278      59.236  61.288  62.163  1.00  0.00           C
ATOM   1906  C2  CHO   278      58.736  61.438  65.663  1.00  0.00           C
ATOM   1907  ROH CHO   279      18.586 198.788  57.413  1.00  0.00            
ATOM   1908  R1  CHO   279      21.136 197.588  57.063  1.00  0.00            
ATOM   1909  R2  CHO   279      22.286 197.188  54.563  1.00  0.00            
ATOM   1910  R3  CHO   279      24.336 198.538  55.663  1.00  0.00            
ATOM   1911  R4  CHO   279      25.436 197.438  53.163  1.00  0.00            
ATOM   1912  R5  CHO   279      26.286 197.188  55.163  1.00  0.00            
ATOM   1913  C1  CHO   279      29.186 198.838  53.363  1.00  0.00           C
ATOM   1914  C2  CHO   279      33.536 198.238  53.713  1.00  0.00           C
ATOM   1915  ROH CHO   280     189.686 132.788  45.113  1.00  0.00            
ATOM   1916  R1  CHO   280     188.886 131.538  47.563  1.00  0.00            
ATOM   1917  R2  CHO   280     188.736 128.788  47.863  1.00  0.00            
ATOM   1918  R3  CHO   280     190.386 129.238  49.963  1.00  0.00            
ATOM   1919  R4  CHO   280     188.486 127.238  50.913  1.00  0.00            
ATOM   1920  R5  CHO   280     188.936 129.138  51.863  1.00  0.00            
ATOM   1921  C1  CHO   280     189.886 126.788  54.713  1.00  0.00           C
ATOM   1922  C2  CHO   280     188.386 124.188  58.013  1.00  0.00           C
ATOM   1923  ROH CHO   281      18.536  72.538  41.863  1.00  0.00            
ATOM   1924  R1  CHO   281      18.886  75.338  41.663  1.00  0.00            
ATOM   1925  R2  CHO   281      21.236  76.488  40.713  1.00  0.00            
ATOM   1926  R3  CHO   281      19.536  77.738  39.013  1.00  0.00            
ATOM   1927  R4  CHO   281      21.836  79.538  39.213  1.00  0.00            
ATOM   1928  R5  CHO   281      19.736  80.088  39.513  1.00  0.00            
ATOM   1929  C1  CHO   281      20.586  82.488  36.713  1.00  0.00           C
ATOM   1930  C2  CHO   281      21.336  83.138  32.613  1.00  0.00           C
ATOM   1931  ROH CHO   282     103.986  16.288  30.863  1.00  0.00            
ATOM   1932  R1  CHO   282     105.886  17.988  32.113  1.00  0.00            
ATOM   1933  R2  CHO   282     108.336  17.038  32.963  1.00  0.00            
ATOM   1934  R3  CHO   282     109.286  19.088  31.413  1.00  0.00            
ATOM   1935  R4  CHO   282     110.936  19.188  33.863  1.00  0.00            
ATOM   1936  R5  CHO   282     109.786  20.838  32.963  1.00  0.00            
ATOM   1937  C1  CHO   282     113.286  22.338  32.913  1.00  0.00           C
ATOM   1938  C2  CHO   282     114.586  25.988  32.713  1.00  0.00           C
ATOM   1939  ROH CHO   283      24.436 134.088  33.663  1.00  0.00            
ATOM   1940  R1  CHO   283      24.736 131.788  35.313  1.00  0.00            
ATOM   1941  R2  CHO   283      25.886 131.838  37.813  1.00  0.00            
ATOM   1942  R3  CHO   283      23.536 130.688  38.563  1.00  0.00            
ATOM   1943  R4  CHO   283      25.586 129.238  40.013  1.00  0.00            
ATOM   1944  R5  CHO   283      24.086 128.388  38.763  1.00  0.00            
ATOM   1945  C1  CHO   283      23.236 126.588  42.063  1.00  0.00           C
ATOM   1946  C2  CHO   283      21.836 125.288  44.863  1.00  0.00           C
ATOM   1947  ROH CHO   284     209.336  17.488  48.913  1.00  0.00            
ATOM   1948  R1  CHO   284     209.136  17.038  46.113  1.00  0.00            
ATOM   1949  R2  CHO   284     208.186  18.988  44.363  1.00  0.00            
ATOM   1950  R3  CHO   284     210.536  18.488  43.113  1.00  0.00            
ATOM   1951  R4  CHO   284     209.136  20.438  41.413  1.00  0.00            
ATOM   1952  R5  CHO   284     209.986  18.538  40.763  1.00  0.00            
ATOM   1953  C1  CHO   284     211.886  20.838  38.463  1.00  0.00           C
ATOM   1954  C2  CHO   284     215.386  22.288  36.663  1.00  0.00           C
ATOM   1955  ROH CHO   285     123.686 116.438  35.013  1.00  0.00            
ATOM   1956  R1  CHO   285     122.086 116.738  37.313  1.00  0.00            
ATOM   1957  R2  CHO   285     121.936 114.788  39.313  1.00  0.00            
ATOM   1958  R3  CHO   285     122.686 116.838  40.913  1.00  0.00            
ATOM   1959  R4  CHO   285     122.086 114.638  42.763  1.00  0.00            
ATOM   1960  R5  CHO   285     121.286 116.638  42.813  1.00  0.00            
ATOM   1961  C1  CHO   285     122.886 116.438  46.263  1.00  0.00           C
ATOM   1962  C2  CHO   285     125.886 114.188  48.163  1.00  0.00           C
ATOM   1963  ROH CHO   286      84.236 114.788  51.163  1.00  0.00            
ATOM   1964  R1  CHO   286      85.286 116.438  49.113  1.00  0.00            
ATOM   1965  R2  CHO   286      87.986 116.488  48.513  1.00  0.00            
ATOM   1966  R3  CHO   286      87.136 115.888  46.013  1.00  0.00            
ATOM   1967  R4  CHO   286      89.436 117.638  45.613  1.00  0.00            
ATOM   1968  R5  CHO   286      87.436 117.938  44.763  1.00  0.00            
ATOM   1969  C1  CHO   286      89.486 117.738  41.563  1.00  0.00           C
ATOM   1970  C2  CHO   286      91.036 116.938  38.163  1.00  0.00           C
ATOM   1971  ROH CHO   287       3.736  33.938  59.113  1.00  0.00            
ATOM   1972  R1  CHO   287       3.636  35.338  56.663  1.00  0.00            
ATOM   1973  R2  CHO   287       4.936  34.488  54.413  1.00  0.00            
ATOM   1974  R3  CHO   287       2.436  34.688  53.313  1.00  0.00            
ATOM   1975  R4  CHO   287       4.236  34.288  51.013  1.00  0.00            
ATOM   1976  R5  CHO   287       2.836  35.938  51.263  1.00  0.00            
ATOM   1977  C1  CHO   287       1.536  34.388  48.013  1.00  0.00           C
ATOM   1978  C2  CHO   287       1.986  35.238  44.063  1.00  0.00           C
ATOM   1979  ROH CHO   288     213.936 103.838  45.013  1.00  0.00            
ATOM   1980  R1  CHO   288     211.286 103.488  45.963  1.00  0.00            
ATOM   1981  R2  CHO   288     210.636 101.788  48.013  1.00  0.00            
ATOM   1982  R3  CHO   288     209.536 103.988  49.113  1.00  0.00            
ATOM   1983  R4  CHO   288     208.336 101.788  50.613  1.00  0.00            
ATOM   1984  R5  CHO   288     207.286 103.338  49.613  1.00  0.00            
ATOM   1985  C1  CHO   288     205.986 103.838  53.213  1.00  0.00           C
ATOM   1986  C2  CHO   288     203.586 102.188  56.563  1.00  0.00           C
ATOM   1987  ROH CHO   289     167.386  12.488  39.663  1.00  0.00            
ATOM   1988  R1  CHO   289     168.136  12.288  42.363  1.00  0.00            
ATOM   1989  R2  CHO   289     166.336  12.138  44.413  1.00  0.00            
ATOM   1990  R3  CHO   289     167.736   9.888  45.063  1.00  0.00            
ATOM   1991  R4  CHO   289     166.686  10.838  47.613  1.00  0.00            
ATOM   1992  R5  CHO   289     168.786  10.388  47.113  1.00  0.00            
ATOM   1993  C1  CHO   289     168.236   8.038  50.063  1.00  0.00           C
ATOM   1994  C2  CHO   289     169.186   7.988  54.163  1.00  0.00           C
ATOM   1995  ROH CHO   290     104.436 195.588  29.463  1.00  0.00            
ATOM   1996  R1  CHO   290     103.136 195.688  32.013  1.00  0.00            
ATOM   1997  R2  CHO   290     104.436 195.238  34.363  1.00  0.00            
ATOM   1998  R3  CHO   290     103.486 197.688  35.063  1.00  0.00            
ATOM   1999  R4  CHO   290     104.986 196.838  37.413  1.00  0.00            
ATOM   2000  R5  CHO   290     102.936 197.488  37.363  1.00  0.00            
ATOM   2001  C1  CHO   290     104.386 200.038  39.763  1.00  0.00           C
ATOM   2002  C2  CHO   290     103.136 197.938  42.663  1.00  0.00           C
ATOM   2003  ROH CHO   291      27.536 138.088  48.263  1.00  0.00            
ATOM   2004  R1  CHO   291      28.186 138.838  45.613  1.00  0.00            
ATOM   2005  R2  CHO   291      30.786 139.188  44.763  1.00  0.00            
ATOM   2006  R3  CHO   291      29.986 137.438  42.813  1.00  0.00            
ATOM   2007  R4  CHO   291      32.086 139.038  41.563  1.00  0.00            
ATOM   2008  R5  CHO   291      30.086 138.688  40.763  1.00  0.00            
ATOM   2009  C1  CHO   291      32.136 137.338  37.863  1.00  0.00           C
ATOM   2010  C2  CHO   291      33.236 140.888  34.913  1.00  0.00           C
ATOM   2011  ROH CHO   292      77.486  99.688  48.763  1.00  0.00            
ATOM   2012  R1  CHO   292      77.736  98.138  46.413  1.00  0.00            
ATOM   2013  R2  CHO   292      76.136  98.538  44.163  1.00  0.00            
ATOM   2014  R3  CHO   292      78.536  98.788  42.913  1.00  0.00            
ATOM   2015  R4  CHO   292      76.736  97.538  40.913  1.00  0.00            
ATOM   2016  R5  CHO   292      78.686  96.788  41.563  1.00  0.00            
ATOM   2017  C1  CHO   292      79.336  97.188  37.813  1.00  0.00           C
ATOM   2018  C2  CHO   292      78.236  99.338  34.413  1.00  0.00           C
ATOM   2019  ROH CHO   293      83.986  28.088  24.813  1.00  0.00            
ATOM   2020  R1  CHO   293      85.336  26.538  26.763  1.00  0.00            
ATOM   2021  R2  CHO   293      85.386  27.238  29.413  1.00  0.00            
ATOM   2022  R3  CHO   293      84.436  24.738  29.763  1.00  0.00            
ATOM   2023  R4  CHO   293      84.986  25.738  32.463  1.00  0.00            
ATOM   2024  R5  CHO   293      85.736  23.888  31.613  1.00  0.00            
ATOM   2025  C1  CHO   293      83.836  22.438  34.613  1.00  0.00           C
ATOM   2026  C2  CHO   293      85.786  23.488  38.563  1.00  0.00           C
ATOM   2027  ROH CHO   294      90.886  71.538  44.013  1.00  0.00            
ATOM   2028  R1  CHO   294      90.786  72.138  46.813  1.00  0.00            
ATOM   2029  R2  CHO   294      89.936  70.288  48.663  1.00  0.00            
ATOM   2030  R3  CHO   294      92.286  70.838  49.863  1.00  0.00            
ATOM   2031  R4  CHO   294      90.736  69.638  52.013  1.00  0.00            
ATOM   2032  R5  CHO   294      91.736  71.588  52.063  1.00  0.00            
ATOM   2033  C1  CHO   294      93.436  69.838  55.013  1.00  0.00           C
ATOM   2034  C2  CHO   294      95.486  66.588  57.313  1.00  0.00           C
ATOM   2035  ROH CHO   295     184.036 186.438  27.913  1.00  0.00            
ATOM   2036  R1  CHO   295     182.436 186.488  30.263  1.00  0.00            
ATOM   2037  R2  CHO   295     182.686 184.588  32.263  1.00  0.00            
ATOM   2038  R3  CHO   295     183.086 186.738  33.863  1.00  0.00            
ATOM   2039  R4  CHO   295     183.236 184.438  35.663  1.00  0.00            
ATOM   2040  R5  CHO   295     181.936 186.188  35.913  1.00  0.00            
ATOM   2041  C1  CHO   295     183.936 186.388  39.113  1.00  0.00           C
ATOM   2042  C2  CHO   295     181.086 185.188  42.163  1.00  0.00           C
ATOM   2043  ROH CHO   296     212.436  86.288  45.713  1.00  0.00            
ATOM   2044  R1  CHO   296     214.486  85.188  44.163  1.00  0.00            
ATOM   2045  R2  CHO   296     214.186  82.888  42.663  1.00  0.00            
ATOM   2046  R3  CHO   296     214.986  84.438  40.613  1.00  0.00            
ATOM   2047  R4  CHO   296     215.686  81.738  39.813  1.00  0.00            
ATOM   2048  R5  CHO   296     217.036  83.438  39.863  1.00  0.00            
ATOM   2049  C1  CHO   296     217.286  82.488  36.163  1.00  0.00           C
ATOM   2050  C2  CHO   296     215.236  80.988  33.013  1.00  0.00           C
ATOM   2051  ROH CHO   297      30.186 127.688  47.113  1.00  0.00            
ATOM   2052  R1  CHO   297      31.636 128.988  45.063  1.00  0.00            
ATOM   2053  R2  CHO   297      34.336 129.638  45.313  1.00  0.00            
ATOM   2054  R3  CHO   297      34.536 128.238  43.013  1.00  0.00            
ATOM   2055  R4  CHO   297      36.686 130.238  42.863  1.00  0.00            
ATOM   2056  R5  CHO   297      35.186 129.838  41.363  1.00  0.00            
ATOM   2057  C1  CHO   297      38.286 129.188  39.313  1.00  0.00           C
ATOM   2058  C2  CHO   297      40.386 127.788  34.563  1.00  0.00           C
ATOM   2059  ROH CHO   298      68.236  81.638  45.563  1.00  0.00            
ATOM   2060  R1  CHO   298      68.886  82.488  48.213  1.00  0.00            
ATOM   2061  R2  CHO   298      66.936  82.988  50.113  1.00  0.00            
ATOM   2062  R3  CHO   298      68.386  81.188  51.563  1.00  0.00            
ATOM   2063  R4  CHO   298      67.586  83.288  53.463  1.00  0.00            
ATOM   2064  R5  CHO   298      69.636  82.538  53.063  1.00  0.00            
ATOM   2065  C1  CHO   298      69.386  81.788  56.813  1.00  0.00           C
ATOM   2066  C2  CHO   298      67.886  84.638  60.663  1.00  0.00           C
ATOM   2067  ROH CHO   299     185.536 216.438  33.163  1.00  0.00            
ATOM   2068  R1  CHO   299     184.086 216.488  30.763  1.00  0.00            
ATOM   2069  R2  CHO   299     184.786 218.038  28.613  1.00  0.00            
ATOM   2070  R3  CHO   299     184.786 215.688  27.263  1.00  0.00            
ATOM   2071  R4  CHO   299     184.186 217.738  25.213  1.00  0.00            
ATOM   2072  R5  CHO   299     182.986 215.938  25.663  1.00  0.00            
ATOM   2073  C1  CHO   299     183.786 215.288  22.013  1.00  0.00           C
ATOM   2074  C2  CHO   299     182.886 215.688  18.713  1.00  0.00           C
ATOM   2075  ROH CHO   300      64.636 231.488  44.963  1.00  0.00            
ATOM   2076  R1  CHO   300      64.736 229.088  43.513  1.00  0.00            
ATOM   2077  R2  CHO   300      64.886 228.988  40.713  1.00  0.00            
ATOM   2078  R3  CHO   300      67.036 227.438  41.213  1.00  0.00            
ATOM   2079  R4  CHO   300      66.386 226.888  38.413  1.00  0.00            
ATOM   2080  R5  CHO   300      66.636 225.388  40.013  1.00  0.00            
ATOM   2081  C1  CHO   300      69.236 224.188  37.563  1.00  0.00           C
ATOM   2082  C2  CHO   300      71.486 225.088  36.063  1.00  0.00           C
ATOM   2083  ROH CHO   301     166.836  40.238  23.163  1.00  0.00            
ATOM   2084  R1  CHO   301     168.586  39.938  25.413  1.00  0.00            
ATOM   2085  R2  CHO   301     168.036  41.088  27.863  1.00  0.00            
ATOM   2086  R3  CHO   301     168.436  38.538  28.763  1.00  0.00            
ATOM   2087  R4  CHO   301     168.386  40.188  31.163  1.00  0.00            
ATOM   2088  R5  CHO   301     169.936  38.788  30.613  1.00  0.00            
ATOM   2089  C1  CHO   301     168.886  37.288  33.963  1.00  0.00           C
ATOM   2090  C2  CHO   301     170.636  37.738  37.913  1.00  0.00           C
ATOM   2091  ROH CHO   302     148.836 129.488  46.163  1.00  0.00            
ATOM   2092  R1  CHO   302     147.186 130.538  48.163  1.00  0.00            
ATOM   2093  R2  CHO   302     147.386 129.838  50.813  1.00  0.00            
ATOM   2094  R3  CHO   302     147.636 132.488  51.213  1.00  0.00            
ATOM   2095  R4  CHO   302     147.136 131.388  53.863  1.00  0.00            
ATOM   2096  R5  CHO   302     146.036 132.988  52.913  1.00  0.00            
ATOM   2097  C1  CHO   302     147.236 134.838  56.063  1.00  0.00           C
ATOM   2098  C2  CHO   302     148.986 133.438  60.013  1.00  0.00           C
ATOM   2099  ROH CHO   303      61.536 117.038  51.613  1.00  0.00            
ATOM   2100  R1  CHO   303      62.936 117.538  54.063  1.00  0.00            
ATOM   2101  R2  CHO   303      62.686 115.938  56.263  1.00  0.00            
ATOM   2102  R3  CHO   303      65.386 115.788  56.113  1.00  0.00            
ATOM   2103  R4  CHO   303      64.836 116.038  58.963  1.00  0.00            
ATOM   2104  R5  CHO   303      66.136 117.288  57.763  1.00  0.00            
ATOM   2105  C1  CHO   303      68.636 115.988  60.363  1.00  0.00           C
ATOM   2106  C2  CHO   303      70.336 113.538  64.163  1.00  0.00           C
ATOM   2107  ROH CHO   304     193.936 220.888  54.013  1.00  0.00            
ATOM   2108  R1  CHO   304     194.336 220.538  51.263  1.00  0.00            
ATOM   2109  R2  CHO   304     194.286 218.038  50.063  1.00  0.00            
ATOM   2110  R3  CHO   304     192.436 219.138  48.463  1.00  0.00            
ATOM   2111  R4  CHO   304     193.136 216.688  47.063  1.00  0.00            
ATOM   2112  R5  CHO   304     193.136 218.688  46.263  1.00  0.00            
ATOM   2113  C1  CHO   304     190.736 216.988  43.863  1.00  0.00           C
ATOM   2114  C2  CHO   304     190.436 216.338  40.563  1.00  0.00           C
ATOM   2115  ROH CHO   305     151.136   7.438  50.563  1.00  0.00            
ATOM   2116  R1  CHO   305     149.286   7.088  48.413  1.00  0.00            
ATOM   2117  R2  CHO   305     149.286   8.638  46.163  1.00  0.00            
ATOM   2118  R3  CHO   305     149.436   6.238  44.863  1.00  0.00            
ATOM   2119  R4  CHO   305     149.436   8.238  42.713  1.00  0.00            
ATOM   2120  R5  CHO   305     148.136   6.538  42.913  1.00  0.00            
ATOM   2121  C1  CHO   305     149.736   5.788  39.513  1.00  0.00           C
ATOM   2122  C2  CHO   305     149.436   5.838  35.563  1.00  0.00           C
ATOM   2123  ROH CHO   306     166.736  81.838  52.963  1.00  0.00            
ATOM   2124  R1  CHO   306     165.836  80.188  50.863  1.00  0.00            
ATOM   2125  R2  CHO   306     164.036  81.088  48.963  1.00  0.00            
ATOM   2126  R3  CHO   306     165.986  80.238  47.263  1.00  0.00            
ATOM   2127  R4  CHO   306     163.686  80.788  45.513  1.00  0.00            
ATOM   2128  R5  CHO   306     164.836  78.888  45.613  1.00  0.00            
ATOM   2129  C1  CHO   306     165.286  79.738  41.913  1.00  0.00           C
ATOM   2130  C2  CHO   306     166.736  79.438  38.913  1.00  0.00           C
ATOM   2131  ROH CHO   307     115.286 170.838  47.713  1.00  0.00            
ATOM   2132  R1  CHO   307     117.586 169.888  46.413  1.00  0.00            
ATOM   2133  R2  CHO   307     117.586 167.588  44.863  1.00  0.00            
ATOM   2134  R3  CHO   307     118.586 169.238  42.963  1.00  0.00            
ATOM   2135  R4  CHO   307     118.986 166.538  41.913  1.00  0.00            
ATOM   2136  R5  CHO   307     120.536 168.088  42.163  1.00  0.00            
ATOM   2137  C1  CHO   307     120.836 167.488  38.413  1.00  0.00           C
ATOM   2138  C2  CHO   307     120.936 168.338  34.113  1.00  0.00           C
ATOM   2139  ROH CHO   308     188.286   6.088  54.763  1.00  0.00            
ATOM   2140  R1  CHO   308     187.186   6.088  52.163  1.00  0.00            
ATOM   2141  R2  CHO   308     188.436   7.238  50.013  1.00  0.00            
ATOM   2142  R3  CHO   308     188.086   4.788  48.863  1.00  0.00            
ATOM   2143  R4  CHO   308     188.186   6.638  46.613  1.00  0.00            
ATOM   2144  R5  CHO   308     186.636   5.188  47.013  1.00  0.00            
ATOM   2145  C1  CHO   308     187.736   3.988  43.563  1.00  0.00           C
ATOM   2146  C2  CHO   308     188.436   3.688  39.713  1.00  0.00           C
ATOM   2147  ROH CHO   309     165.036 113.688  34.913  1.00  0.00            
ATOM   2148  R1  CHO   309     166.186 113.638  32.313  1.00  0.00            
ATOM   2149  R2  CHO   309     164.736 112.888  30.063  1.00  0.00            
ATOM   2150  R3  CHO   309     165.586 115.288  29.113  1.00  0.00            
ATOM   2151  R4  CHO   309     165.336 113.638  26.763  1.00  0.00            
ATOM   2152  R5  CHO   309     167.086 114.738  27.363  1.00  0.00            
ATOM   2153  C1  CHO   309     166.536 116.288  23.963  1.00  0.00           C
ATOM   2154  C2  CHO   309     168.586 116.038  21.213  1.00  0.00           C
ATOM   2155  ROH CHO   310     205.436  71.738  34.563  1.00  0.00            
ATOM   2156  R1  CHO   310     205.236  68.938  34.263  1.00  0.00            
ATOM   2157  R2  CHO   310     202.836  67.638  33.713  1.00  0.00            
ATOM   2158  R3  CHO   310     204.286  66.638  31.613  1.00  0.00            
ATOM   2159  R4  CHO   310     202.336  64.538  32.363  1.00  0.00            
ATOM   2160  R5  CHO   310     204.536  64.288  32.163  1.00  0.00            
ATOM   2161  C1  CHO   310     203.386  61.688  29.613  1.00  0.00           C
ATOM   2162  C2  CHO   310     204.986  60.288  25.013  1.00  0.00           C
ATOM   2163  ROH CHO   311      33.486 102.488  65.513  1.00  0.00            
ATOM   2164  R1  CHO   311      33.786  99.988  64.163  1.00  0.00            
ATOM   2165  R2  CHO   311      32.136  99.238  62.063  1.00  0.00            
ATOM   2166  R3  CHO   311      34.436  98.888  60.713  1.00  0.00            
ATOM   2167  R4  CHO   311      32.636  96.938  59.513  1.00  0.00            
ATOM   2168  R5  CHO   311      34.636  96.538  60.363  1.00  0.00            
ATOM   2169  C1  CHO   311      35.136  95.338  56.813  1.00  0.00           C
ATOM   2170  C2  CHO   311      34.386  93.588  53.063  1.00  0.00           C
ATOM   2171  ROH CHO   312      64.586 147.888  36.013  1.00  0.00            
ATOM   2172  R1  CHO   312      65.136 147.038  38.663  1.00  0.00            
ATOM   2173  R2  CHO   312      64.786 148.688  40.863  1.00  0.00            
ATOM   2174  R3  CHO   312      63.286 146.588  41.763  1.00  0.00            
ATOM   2175  R4  CHO   312      64.436 147.788  44.163  1.00  0.00            
ATOM   2176  R5  CHO   312      64.536 145.688  43.613  1.00  0.00            
ATOM   2177  C1  CHO   312      62.836 145.338  46.963  1.00  0.00           C
ATOM   2178  C2  CHO   312      61.486 145.138  51.263  1.00  0.00           C
ATOM   2179  ROH CHO   313     193.386 198.688  26.013  1.00  0.00            
ATOM   2180  R1  CHO   313     192.986 197.888  28.713  1.00  0.00            
ATOM   2181  R2  CHO   313     194.436 198.938  30.813  1.00  0.00            
ATOM   2182  R3  CHO   313     191.986 199.488  31.813  1.00  0.00            
ATOM   2183  R4  CHO   313     193.786 199.738  34.113  1.00  0.00            
ATOM   2184  R5  CHO   313     191.986 198.488  34.013  1.00  0.00            
ATOM   2185  C1  CHO   313     191.086 200.688  36.963  1.00  0.00           C
ATOM   2186  C2  CHO   313     192.336 201.388  40.363  1.00  0.00           C
ATOM   2187  ROH CHO   314     220.536 117.788  58.913  1.00  0.00            
ATOM   2188  R1  CHO   314     223.086 118.338  57.813  1.00  0.00            
ATOM   2189  R2  CHO   314     224.886 116.388  57.063  1.00  0.00            
ATOM   2190  R3  CHO   314     224.836 117.688  54.663  1.00  0.00            
ATOM   2191  R4  CHO   314     227.236 116.038  54.563  1.00  0.00            
ATOM   2192  R5  CHO   314     227.086 118.188  54.213  1.00  0.00            
ATOM   2193  C1  CHO   314     228.536 117.088  50.863  1.00  0.00           C
ATOM   2194  C2  CHO   314     227.036 115.988  46.863  1.00  0.00           C
ATOM   2195  ROH CHO   315      82.286  46.788  52.913  1.00  0.00            
ATOM   2196  R1  CHO   315      80.586  47.388  50.763  1.00  0.00            
ATOM   2197  R2  CHO   315      81.186  49.288  48.863  1.00  0.00            
ATOM   2198  R3  CHO   315      80.736  47.238  47.113  1.00  0.00            
ATOM   2199  R4  CHO   315      80.136  49.688  45.563  1.00  0.00            
ATOM   2200  R5  CHO   315      78.836  47.938  45.863  1.00  0.00            
ATOM   2201  C1  CHO   315      79.086  47.938  42.063  1.00  0.00           C
ATOM   2202  C2  CHO   315      76.836  50.238  39.613  1.00  0.00           C
ATOM   2203  ROH CHO   316     203.336 106.888  40.963  1.00  0.00            
ATOM   2204  R1  CHO   316     205.936 106.688  39.813  1.00  0.00            
ATOM   2205  R2  CHO   316     206.636 104.738  38.013  1.00  0.00            
ATOM   2206  R3  CHO   316     207.436 106.838  36.513  1.00  0.00            
ATOM   2207  R4  CHO   316     207.886 104.538  34.813  1.00  0.00            
ATOM   2208  R5  CHO   316     209.336 106.088  35.313  1.00  0.00            
ATOM   2209  C1  CHO   316     209.386 106.388  31.513  1.00  0.00           C
ATOM   2210  C2  CHO   316     210.686 104.038  29.363  1.00  0.00           C
ATOM   2211  ROH CHO   317     205.886 126.288  30.213  1.00  0.00            
ATOM   2212  R1  CHO   317     206.486 126.488  32.963  1.00  0.00            
ATOM   2213  R2  CHO   317     207.036 128.938  34.163  1.00  0.00            
ATOM   2214  R3  CHO   317     205.036 128.138  35.863  1.00  0.00            
ATOM   2215  R4  CHO   317     206.836 129.788  37.513  1.00  0.00            
ATOM   2216  R5  CHO   317     206.136 127.738  37.963  1.00  0.00            
ATOM   2217  C1  CHO   317     204.836 129.538  41.063  1.00  0.00           C
ATOM   2218  C2  CHO   317     201.736 129.788  44.213  1.00  0.00           C
ATOM   2219  ROH CHO   318      66.936  66.738  38.913  1.00  0.00            
ATOM   2220  R1  CHO   318      68.386  65.938  36.613  1.00  0.00            
ATOM   2221  R2  CHO   318      67.436  64.088  34.813  1.00  0.00            
ATOM   2222  R3  CHO   318      67.886  66.088  33.013  1.00  0.00            
ATOM   2223  R4  CHO   318      67.986  63.588  31.463  1.00  0.00            
ATOM   2224  R5  CHO   318      69.536  65.138  31.513  1.00  0.00            
ATOM   2225  C1  CHO   318      68.786  65.188  27.813  1.00  0.00           C
ATOM   2226  C2  CHO   318      66.486  66.588  25.763  1.00  0.00           C
ATOM   2227  ROH CHO   319      18.936  95.438  32.863  1.00  0.00            
ATOM   2228  R1  CHO   319      21.086  95.338  34.663  1.00  0.00            
ATOM   2229  R2  CHO   319      21.686  97.388  36.413  1.00  0.00            
ATOM   2230  R3  CHO   319      21.586  95.438  38.263  1.00  0.00            
ATOM   2231  R4  CHO   319      22.986  97.638  39.613  1.00  0.00            
ATOM   2232  R5  CHO   319      23.686  95.538  39.413  1.00  0.00            
ATOM   2233  C1  CHO   319      23.686  95.888  43.213  1.00  0.00           C
ATOM   2234  C2  CHO   319      23.436  94.488  47.963  1.00  0.00           C
ATOM   2235  ROH CHO   320     180.536  22.288  35.963  1.00  0.00            
ATOM   2236  R1  CHO   320     179.036  20.588  37.663  1.00  0.00            
ATOM   2237  R2  CHO   320     180.186  19.438  39.963  1.00  0.00            
ATOM   2238  R3  CHO   320     178.036  20.588  41.163  1.00  0.00            
ATOM   2239  R4  CHO   320     178.936  18.538  43.063  1.00  0.00            
ATOM   2240  R5  CHO   320     176.936  18.738  42.263  1.00  0.00            
ATOM   2241  C1  CHO   320     176.236  19.038  46.013  1.00  0.00           C
ATOM   2242  C2  CHO   320     175.686  17.938  50.813  1.00  0.00           C
ATOM   2243  ROH CHO   321     117.286  54.138  47.863  1.00  0.00            
ATOM   2244  R1  CHO   321     116.436  55.488  45.513  1.00  0.00            
ATOM   2245  R2  CHO   321     116.786  54.438  42.963  1.00  0.00            
ATOM   2246  R3  CHO   321     114.136  54.888  42.813  1.00  0.00            
ATOM   2247  R4  CHO   321     115.036  54.638  40.013  1.00  0.00            
ATOM   2248  R5  CHO   321     113.886  56.288  40.863  1.00  0.00            
ATOM   2249  C1  CHO   321     111.486  55.138  38.113  1.00  0.00           C
ATOM   2250  C2  CHO   321     108.686  54.638  35.513  1.00  0.00           C
ATOM   2251  ROH CHO   322      57.386 202.738  56.013  1.00  0.00            
ATOM   2252  R1  CHO   322      57.086 201.538  53.463  1.00  0.00            
ATOM   2253  R2  CHO   322      54.886 199.938  52.863  1.00  0.00            
ATOM   2254  R3  CHO   322      54.636 201.638  50.813  1.00  0.00            
ATOM   2255  R4  CHO   322      52.936 199.338  50.063  1.00  0.00            
ATOM   2256  R5  CHO   322      54.536 200.238  48.863  1.00  0.00            
ATOM   2257  C1  CHO   322      51.536 200.688  46.513  1.00  0.00           C
ATOM   2258  C2  CHO   322      50.036 201.688  42.013  1.00  0.00           C
ATOM   2259  ROH CHO   323     162.036 216.388  40.013  1.00  0.00            
ATOM   2260  R1  CHO   323     162.736 216.738  42.763  1.00  0.00            
ATOM   2261  R2  CHO   323     162.286 219.088  44.113  1.00  0.00            
ATOM   2262  R3  CHO   323     160.986 217.438  45.863  1.00  0.00            
ATOM   2263  R4  CHO   323     161.636 219.838  47.413  1.00  0.00            
ATOM   2264  R5  CHO   323     162.086 217.788  47.963  1.00  0.00            
ATOM   2265  C1  CHO   323     159.936 218.788  50.963  1.00  0.00           C
ATOM   2266  C2  CHO   323     161.486 220.388  54.063  1.00  0.00           C
ATOM   2267  ROH CHO   324      21.236  62.888  43.713  1.00  0.00            
ATOM   2268  R1  CHO   324      21.386  63.738  41.013  1.00  0.00            
ATOM   2269  R2  CHO   324      22.886  65.938  40.213  1.00  0.00            
ATOM   2270  R3  CHO   324      24.036  64.138  38.513  1.00  0.00            
ATOM   2271  R4  CHO   324      25.186  66.738  37.713  1.00  0.00            
ATOM   2272  R5  CHO   324      24.136  65.288  36.413  1.00  0.00            
ATOM   2273  C1  CHO   324      27.536  65.488  34.663  1.00  0.00           C
ATOM   2274  C2  CHO   324      28.336  64.138  30.663  1.00  0.00           C
ATOM   2275  ROH CHO   325     217.186 157.038  27.263  1.00  0.00            
ATOM   2276  R1  CHO   325     217.836 158.438  29.613  1.00  0.00            
ATOM   2277  R2  CHO   325     216.086 160.088  30.963  1.00  0.00            
ATOM   2278  R3  CHO   325     216.686 158.538  33.063  1.00  0.00            
ATOM   2279  R4  CHO   325     215.986 161.138  34.263  1.00  0.00            
ATOM   2280  R5  CHO   325     217.786 159.988  34.613  1.00  0.00            
ATOM   2281  C1  CHO   325     216.486 160.238  38.163  1.00  0.00           C
ATOM   2282  C2  CHO   325     217.536 162.088  42.263  1.00  0.00           C
ATOM   2283  ROH CHO   326      71.886 168.088  63.763  1.00  0.00            
ATOM   2284  R1  CHO   326      72.186 168.588  61.013  1.00  0.00            
ATOM   2285  R2  CHO   326      74.336 167.588  59.563  1.00  0.00            
ATOM   2286  R3  CHO   326      72.386 166.588  57.963  1.00  0.00            
ATOM   2287  R4  CHO   326      74.736 166.688  56.263  1.00  0.00            
ATOM   2288  R5  CHO   326      72.786 167.538  55.813  1.00  0.00            
ATOM   2289  C1  CHO   326      73.136 165.238  52.813  1.00  0.00           C
ATOM   2290  C2  CHO   326      72.036 165.138  48.063  1.00  0.00           C
ATOM   2291  ROH CHO   327     210.386  12.188  32.063  1.00  0.00            
ATOM   2292  R1  CHO   327     210.186  12.638  29.263  1.00  0.00            
ATOM   2293  R2  CHO   327     211.486  10.988  27.413  1.00  0.00            
ATOM   2294  R3  CHO   327     208.986  10.738  26.363  1.00  0.00            
ATOM   2295  R4  CHO   327     210.836   9.788  24.263  1.00  0.00            
ATOM   2296  R5  CHO   327     209.286  11.338  24.063  1.00  0.00            
ATOM   2297  C1  CHO   327     208.086   8.838  21.463  1.00  0.00           C
ATOM   2298  C2  CHO   327     208.636  10.738  18.613  1.00  0.00           C
ATOM   2299  ROH CHO   328      81.736 183.438  47.213  1.00  0.00            
ATOM   2300  R1  CHO   328      81.336 182.988  49.963  1.00  0.00            
ATOM   2301  R2  CHO   328      83.386 182.438  51.713  1.00  0.00            
ATOM   2302  R3  CHO   328      82.336 184.588  53.063  1.00  0.00            
ATOM   2303  R4  CHO   328      84.086 183.238  55.013  1.00  0.00            
ATOM   2304  R5  CHO   328      81.986 183.738  55.313  1.00  0.00            
ATOM   2305  C1  CHO   328      83.486 185.638  58.213  1.00  0.00           C
ATOM   2306  C2  CHO   328      85.136 183.888  62.163  1.00  0.00           C
ATOM   2307  ROH CHO   329     132.736 143.988  61.463  1.00  0.00            
ATOM   2308  R1  CHO   329     132.186 146.088  59.613  1.00  0.00            
ATOM   2309  R2  CHO   329     133.236 146.138  57.063  1.00  0.00            
ATOM   2310  R3  CHO   329     130.636 146.388  56.313  1.00  0.00            
ATOM   2311  R4  CHO   329     132.136 147.088  53.963  1.00  0.00            
ATOM   2312  R5  CHO   329     130.586 148.288  54.913  1.00  0.00            
ATOM   2313  C1  CHO   329     129.086 147.888  51.413  1.00  0.00           C
ATOM   2314  C2  CHO   329     126.136 146.088  48.613  1.00  0.00           C
ATOM   2315  ROH CHO   330      41.236  83.538  51.163  1.00  0.00            
ATOM   2316  R1  CHO   330      40.286  81.838  53.213  1.00  0.00            
ATOM   2317  R2  CHO   330      41.586  79.538  54.013  1.00  0.00            
ATOM   2318  R3  CHO   330      41.436  80.688  56.463  1.00  0.00            
ATOM   2319  R4  CHO   330      41.236  77.788  56.963  1.00  0.00            
ATOM   2320  R5  CHO   330      39.886  79.338  57.663  1.00  0.00            
ATOM   2321  C1  CHO   330      40.936  77.888  61.013  1.00  0.00           C
ATOM   2322  C2  CHO   330      39.136  78.788  64.463  1.00  0.00           C
ATOM   2323  ROH CHO   331      54.586 203.538  44.013  1.00  0.00            
ATOM   2324  R1  CHO   331      56.536 202.488  45.763  1.00  0.00            
ATOM   2325  R2  CHO   331      59.086 203.588  46.013  1.00  0.00            
ATOM   2326  R3  CHO   331      58.436 203.638  48.663  1.00  0.00            
ATOM   2327  R4  CHO   331      61.336 203.638  48.613  1.00  0.00            
ATOM   2328  R5  CHO   331      60.086 202.238  49.713  1.00  0.00            
ATOM   2329  C1  CHO   331      62.036 203.738  52.613  1.00  0.00           C
ATOM   2330  C2  CHO   331      61.136 207.388  55.513  1.00  0.00           C
ATOM   2331  ROH CHO   332      40.186  40.138  47.913  1.00  0.00            
ATOM   2332  R1  CHO   332      38.486  40.638  50.113  1.00  0.00            
ATOM   2333  R2  CHO   332      37.286  38.638  51.563  1.00  0.00            
ATOM   2334  R3  CHO   332      38.436  39.888  53.663  1.00  0.00            
ATOM   2335  R4  CHO   332      36.086  38.538  54.813  1.00  0.00            
ATOM   2336  R5  CHO   332      36.586  40.638  55.013  1.00  0.00            
ATOM   2337  C1  CHO   332      36.486  39.688  58.713  1.00  0.00           C
ATOM   2338  C2  CHO   332      38.086  36.538  62.213  1.00  0.00           C
ATOM   2339  ROH CHO   333     141.636  17.838  21.463  1.00  0.00            
ATOM   2340  R1  CHO   333     141.136  16.538  23.963  1.00  0.00            
ATOM   2341  R2  CHO   333     139.336  14.438  24.263  1.00  0.00            
ATOM   2342  R3  CHO   333     141.486  13.188  25.363  1.00  0.00            
ATOM   2343  R4  CHO   333     139.136  11.688  26.263  1.00  0.00            
ATOM   2344  R5  CHO   333     140.736  12.538  27.513  1.00  0.00            
ATOM   2345  C1  CHO   333     141.086   8.888  28.513  1.00  0.00           C
ATOM   2346  C2  CHO   333     140.736   8.038  31.613  1.00  0.00           C
ATOM   2347  ROH CHO   334      82.836 225.238  54.113  1.00  0.00            
ATOM   2348  R1  CHO   334      84.436 224.238  51.963  1.00  0.00            
ATOM   2349  R2  CHO   334      83.336 223.238  49.663  1.00  0.00            
ATOM   2350  R3  CHO   334      84.986 225.038  48.463  1.00  0.00            
ATOM   2351  R4  CHO   334      84.786 222.838  46.563  1.00  0.00            
ATOM   2352  R5  CHO   334      86.636 223.688  47.363  1.00  0.00            
ATOM   2353  C1  CHO   334      87.186 224.338  43.613  1.00  0.00           C
ATOM   2354  C2  CHO   334      87.986 226.888  41.013  1.00  0.00           C
ATOM   2355  ROH CHO   335      39.436 215.088  21.813  1.00  0.00            
ATOM   2356  R1  CHO   335      38.186 214.688  24.313  1.00  0.00            
ATOM   2357  R2  CHO   335      39.186 213.038  26.263  1.00  0.00            
ATOM   2358  R3  CHO   335      38.986 215.238  27.813  1.00  0.00            
ATOM   2359  R4  CHO   335      39.386 213.088  29.713  1.00  0.00            
ATOM   2360  R5  CHO   335      37.786 214.538  29.763  1.00  0.00            
ATOM   2361  C1  CHO   335      39.336 215.188  33.163  1.00  0.00           C
ATOM   2362  C2  CHO   335      39.086 215.988  37.013  1.00  0.00           C
ATOM   2363  ROH CHO   336      64.136  93.888  45.863  1.00  0.00            
ATOM   2364  R1  CHO   336      63.486  94.688  48.513  1.00  0.00            
ATOM   2365  R2  CHO   336      61.186  93.888  49.813  1.00  0.00            
ATOM   2366  R3  CHO   336      62.886  93.088  51.713  1.00  0.00            
ATOM   2367  R4  CHO   336      60.336  93.388  53.113  1.00  0.00            
ATOM   2368  R5  CHO   336      62.236  94.288  53.663  1.00  0.00            
ATOM   2369  C1  CHO   336      61.486  92.288  56.863  1.00  0.00           C
ATOM   2370  C2  CHO   336      59.836  94.088  60.063  1.00  0.00           C
ATOM   2371  ROH CHO   337     178.886  81.438  53.263  1.00  0.00            
ATOM   2372  R1  CHO   337     178.586  79.388  51.313  1.00  0.00            
ATOM   2373  R2  CHO   337     180.486  77.388  50.963  1.00  0.00            
ATOM   2374  R3  CHO   337     178.336  75.738  51.313  1.00  0.00            
ATOM   2375  R4  CHO   337     180.386  74.088  50.013  1.00  0.00            
ATOM   2376  R5  CHO   337     178.286  74.388  49.363  1.00  0.00            
ATOM   2377  C1  CHO   337     178.286  70.588  49.763  1.00  0.00           C
ATOM   2378  C2  CHO   337     178.386  66.688  50.713  1.00  0.00           C
ATOM   2379  ROH CHO   338     129.286  58.838  44.863  1.00  0.00            
ATOM   2380  R1  CHO   338     127.036  59.538  43.263  1.00  0.00            
ATOM   2381  R2  CHO   338     125.736  61.938  43.513  1.00  0.00            
ATOM   2382  R3  CHO   338     126.186  62.088  40.813  1.00  0.00            
ATOM   2383  R4  CHO   338     124.086  64.038  41.313  1.00  0.00            
ATOM   2384  R5  CHO   338     124.036  62.388  39.863  1.00  0.00            
ATOM   2385  C1  CHO   338     123.536  65.338  37.513  1.00  0.00           C
ATOM   2386  C2  CHO   338     122.036  63.538  33.713  1.00  0.00           C
ATOM   2387  ROH CHO   339     117.636  34.388  38.313  1.00  0.00            
ATOM   2388  R1  CHO   339     119.386  32.438  39.413  1.00  0.00            
ATOM   2389  R2  CHO   339     119.836  32.288  42.113  1.00  0.00            
ATOM   2390  R3  CHO   339     119.086  29.688  41.763  1.00  0.00            
ATOM   2391  R4  CHO   339     120.986  29.588  44.013  1.00  0.00            
ATOM   2392  R5  CHO   339     121.086  28.438  42.163  1.00  0.00            
ATOM   2393  C1  CHO   339     120.936  25.638  44.763  1.00  0.00           C
ATOM   2394  C2  CHO   339     122.636  25.138  49.463  1.00  0.00           C
ATOM   2395  ROH CHO   340      56.286 203.938  39.963  1.00  0.00            
ATOM   2396  R1  CHO   340      55.186 204.338  37.413  1.00  0.00            
ATOM   2397  R2  CHO   340      56.686 205.138  35.213  1.00  0.00            
ATOM   2398  R3  CHO   340      55.586 202.888  34.063  1.00  0.00            
ATOM   2399  R4  CHO   340      55.936 204.788  31.863  1.00  0.00            
ATOM   2400  R5  CHO   340      54.086 203.738  32.413  1.00  0.00            
ATOM   2401  C1  CHO   340      54.486 202.438  28.813  1.00  0.00           C
ATOM   2402  C2  CHO   340      52.936 200.538  25.213  1.00  0.00           C
ATOM   2403  ROH CHO   341     187.286 136.288  42.863  1.00  0.00            
ATOM   2404  R1  CHO   341     187.486 137.488  40.313  1.00  0.00            
ATOM   2405  R2  CHO   341     189.186 136.588  38.363  1.00  0.00            
ATOM   2406  R3  CHO   341     186.886 136.488  36.863  1.00  0.00            
ATOM   2407  R4  CHO   341     188.936 137.338  35.013  1.00  0.00            
ATOM   2408  R5  CHO   341     187.086 138.388  35.413  1.00  0.00            
ATOM   2409  C1  CHO   341     186.686 137.738  31.663  1.00  0.00           C
ATOM   2410  C2  CHO   341     183.336 138.388  27.963  1.00  0.00           C
ATOM   2411  ROH CHO   342       4.936  22.088  37.363  1.00  0.00            
ATOM   2412  R1  CHO   342       5.436  21.238  34.713  1.00  0.00            
ATOM   2413  R2  CHO   342       3.386  20.588  32.913  1.00  0.00            
ATOM   2414  R3  CHO   342       4.686  22.388  31.363  1.00  0.00            
ATOM   2415  R4  CHO   342       2.986  20.838  29.513  1.00  0.00            
ATOM   2416  R5  CHO   342       5.136  21.188  29.313  1.00  0.00            
ATOM   2417  C1  CHO   342       3.936  22.638  26.013  1.00  0.00           C
ATOM   2418  C2  CHO   342       4.036  21.538  22.013  1.00  0.00           C
ATOM   2419  ROH CHO   343      45.436 200.338  28.363  1.00  0.00            
ATOM   2420  R1  CHO   343      44.286 200.038  30.913  1.00  0.00            
ATOM   2421  R2  CHO   343      45.786 199.188  33.113  1.00  0.00            
ATOM   2422  R3  CHO   343      44.836 201.488  34.213  1.00  0.00            
ATOM   2423  R4  CHO   343      46.336 200.188  36.363  1.00  0.00            
ATOM   2424  R5  CHO   343      44.286 200.838  36.463  1.00  0.00            
ATOM   2425  C1  CHO   343      45.786 202.888  39.313  1.00  0.00           C
ATOM   2426  C2  CHO   343      45.986 204.838  41.613  1.00  0.00           C
ATOM   2427  ROH CHO   344      57.936 106.438  46.563  1.00  0.00            
ATOM   2428  R1  CHO   344      59.086 107.538  48.913  1.00  0.00            
ATOM   2429  R2  CHO   344      57.686 107.738  51.313  1.00  0.00            
ATOM   2430  R3  CHO   344      59.836 106.388  52.263  1.00  0.00            
ATOM   2431  R4  CHO   344      58.936 108.038  54.513  1.00  0.00            
ATOM   2432  R5  CHO   344      60.936 107.988  53.713  1.00  0.00            
ATOM   2433  C1  CHO   344      61.636 106.988  57.313  1.00  0.00           C
ATOM   2434  C2  CHO   344      63.536 105.688  60.763  1.00  0.00           C
ATOM   2435  ROH CHO   345     103.986  23.188  50.513  1.00  0.00            
ATOM   2436  R1  CHO   345     101.836  22.288  48.913  1.00  0.00            
ATOM   2437  R2  CHO   345     100.886  23.738  46.713  1.00  0.00            
ATOM   2438  R3  CHO   345     101.336  21.388  45.413  1.00  0.00            
ATOM   2439  R4  CHO   345      99.436  22.838  43.713  1.00  0.00            
ATOM   2440  R5  CHO   345      99.186  20.838  44.463  1.00  0.00            
ATOM   2441  C1  CHO   345      98.986  20.188  40.713  1.00  0.00           C
ATOM   2442  C2  CHO   345      95.236  20.738  39.163  1.00  0.00           C
ATOM   2443  ROH CHO   346      31.086 220.938  44.063  1.00  0.00            
ATOM   2444  R1  CHO   346      31.986 220.638  46.713  1.00  0.00            
ATOM   2445  R2  CHO   346      32.536 222.838  48.313  1.00  0.00            
ATOM   2446  R3  CHO   346      30.836 221.538  50.013  1.00  0.00            
ATOM   2447  R4  CHO   346      32.036 223.688  51.663  1.00  0.00            
ATOM   2448  R5  CHO   346      31.936 221.538  52.113  1.00  0.00            
ATOM   2449  C1  CHO   346      30.136 222.988  55.163  1.00  0.00           C
ATOM   2450  C2  CHO   346      29.836 222.838  58.713  1.00  0.00           C
ATOM   2451  ROH CHO   347      48.036 135.938  51.513  1.00  0.00            
ATOM   2452  R1  CHO   347      47.436 136.888  48.913  1.00  0.00            
ATOM   2453  R2  CHO   347      48.986 138.788  47.613  1.00  0.00            
ATOM   2454  R3  CHO   347      49.086 136.938  45.663  1.00  0.00            
ATOM   2455  R4  CHO   347      49.486 139.488  44.263  1.00  0.00            
ATOM   2456  R5  CHO   347      47.986 137.988  43.813  1.00  0.00            
ATOM   2457  C1  CHO   347      49.836 138.188  40.463  1.00  0.00           C
ATOM   2458  C2  CHO   347      49.136 137.288  37.313  1.00  0.00           C
ATOM   2459  ROH CHO   348      11.986 104.988  49.363  1.00  0.00            
ATOM   2460  R1  CHO   348      13.036 103.738  47.063  1.00  0.00            
ATOM   2461  R2  CHO   348      11.486 102.438  45.213  1.00  0.00            
ATOM   2462  R3  CHO   348      12.636 104.138  43.463  1.00  0.00            
ATOM   2463  R4  CHO   348      12.286 101.638  41.963  1.00  0.00            
ATOM   2464  R5  CHO   348      14.136 102.738  42.163  1.00  0.00            
ATOM   2465  C1  CHO   348      13.836 102.788  38.363  1.00  0.00           C
ATOM   2466  C2  CHO   348      13.986 102.038  34.613  1.00  0.00           C
ATOM   2467  ROH CHO   349      34.386 119.188  47.763  1.00  0.00            
ATOM   2468  R1  CHO   349      35.986 120.238  45.713  1.00  0.00            
ATOM   2469  R2  CHO   349      38.786 120.138  45.813  1.00  0.00            
ATOM   2470  R3  CHO   349      38.536 118.988  43.363  1.00  0.00            
ATOM   2471  R4  CHO   349      41.036 120.438  43.263  1.00  0.00            
ATOM   2472  R5  CHO   349      39.386 120.588  41.863  1.00  0.00            
ATOM   2473  C1  CHO   349      42.136 119.438  39.463  1.00  0.00           C
ATOM   2474  C2  CHO   349      41.986 120.638  35.313  1.00  0.00           C
ATOM   2475  ROH CHO   350     146.936 118.138  38.913  1.00  0.00            
ATOM   2476  R1  CHO   350     148.286 119.138  36.663  1.00  0.00            
ATOM   2477  R2  CHO   350     149.636 117.438  34.863  1.00  0.00            
ATOM   2478  R3  CHO   350     148.086 118.688  33.063  1.00  0.00            
ATOM   2479  R4  CHO   350     150.436 117.838  31.563  1.00  0.00            
ATOM   2480  R5  CHO   350     149.636 119.888  31.613  1.00  0.00            
ATOM   2481  C1  CHO   350     149.436 119.238  27.863  1.00  0.00           C
ATOM   2482  C2  CHO   350     151.036 119.138  23.213  1.00  0.00           C
ATOM   2483  ROH CHO   351      24.536 118.538  51.763  1.00  0.00            
ATOM   2484  R1  CHO   351      23.086 119.288  54.063  1.00  0.00            
ATOM   2485  R2  CHO   351      24.186 119.138  56.613  1.00  0.00            
ATOM   2486  R3  CHO   351      23.486 121.788  56.713  1.00  0.00            
ATOM   2487  R4  CHO   351      23.186 120.838  59.463  1.00  0.00            
ATOM   2488  R5  CHO   351      21.686 121.838  58.263  1.00  0.00            
ATOM   2489  C1  CHO   351      21.886 124.238  61.213  1.00  0.00           C
ATOM   2490  C2  CHO   351      20.836 126.088  65.463  1.00  0.00           C
ATOM   2491  ROH CHO   352     184.236 138.488  45.913  1.00  0.00            
ATOM   2492  R1  CHO   352     183.286 138.588  48.613  1.00  0.00            
ATOM   2493  R2  CHO   352     182.536 136.338  50.013  1.00  0.00            
ATOM   2494  R3  CHO   352     184.336 137.288  51.813  1.00  0.00            
ATOM   2495  R4  CHO   352     182.886 135.138  53.213  1.00  0.00            
ATOM   2496  R5  CHO   352     183.136 137.188  53.913  1.00  0.00            
ATOM   2497  C1  CHO   352     184.736 135.338  56.813  1.00  0.00           C
ATOM   2498  C2  CHO   352     185.036 136.138  59.663  1.00  0.00           C
ATOM   2499  ROH CHO   353     214.786 209.388  54.863  1.00  0.00            
ATOM   2500  R1  CHO   353     214.286 207.838  52.513  1.00  0.00            
ATOM   2501  R2  CHO   353     213.136 208.938  50.263  1.00  0.00            
ATOM   2502  R3  CHO   353     215.336 207.938  49.013  1.00  0.00            
ATOM   2503  R4  CHO   353     213.136 207.288  47.213  1.00  0.00            
ATOM   2504  R5  CHO   353     214.586 205.888  48.013  1.00  0.00            
ATOM   2505  C1  CHO   353     215.186 205.388  44.313  1.00  0.00           C
ATOM   2506  C2  CHO   353     215.986 205.188  40.913  1.00  0.00           C
ATOM   2507  ROH CHO   354     120.736  50.938  31.963  1.00  0.00            
ATOM   2508  R1  CHO   354     120.436  50.138  29.263  1.00  0.00            
ATOM   2509  R2  CHO   354     118.436  48.488  28.363  1.00  0.00            
ATOM   2510  R3  CHO   354     117.986  50.538  26.613  1.00  0.00            
ATOM   2511  R4  CHO   354     116.736  48.188  25.363  1.00  0.00            
ATOM   2512  R5  CHO   354     118.186  49.538  24.463  1.00  0.00            
ATOM   2513  C1  CHO   354     115.286  49.938  22.013  1.00  0.00           C
ATOM   2514  C2  CHO   354     114.736  49.588  17.513  1.00  0.00           C
ATOM   2515  ROH CHO   355     162.186 120.138  56.513  1.00  0.00            
ATOM   2516  R1  CHO   355     161.086 119.488  54.013  1.00  0.00            
ATOM   2517  R2  CHO   355     159.586 121.238  52.513  1.00  0.00            
ATOM   2518  R3  CHO   355     161.386 120.638  50.613  1.00  0.00            
ATOM   2519  R4  CHO   355     159.086 121.838  49.163  1.00  0.00            
ATOM   2520  R5  CHO   355     160.036 119.888  48.763  1.00  0.00            
ATOM   2521  C1  CHO   355     160.486 121.538  45.363  1.00  0.00           C
ATOM   2522  C2  CHO   355     159.686 124.538  42.863  1.00  0.00           C
ATOM   2523  ROH CHO   356       5.086  53.138  45.563  1.00  0.00            
ATOM   2524  R1  CHO   356       4.886  54.988  47.713  1.00  0.00            
ATOM   2525  R2  CHO   356       2.486  55.988  48.563  1.00  0.00            
ATOM   2526  R3  CHO   356       3.336  55.038  51.013  1.00  0.00            
ATOM   2527  R4  CHO   356       1.786  57.438  51.613  1.00  0.00            
ATOM   2528  R5  CHO   356       3.836  57.038  52.263  1.00  0.00            
ATOM   2529  C1  CHO   356       2.186  57.438  55.663  1.00  0.00           C
ATOM   2530  C2  CHO   356       0.036  56.438  59.263  1.00  0.00           C
ATOM   2531  ROH CHO   357     115.536 199.388  57.063  1.00  0.00            
ATOM   2532  R1  CHO   357     113.786 199.738  54.863  1.00  0.00            
ATOM   2533  R2  CHO   357     114.686 199.788  52.263  1.00  0.00            
ATOM   2534  R3  CHO   357     112.786 197.838  51.963  1.00  0.00            
ATOM   2535  R4  CHO   357     112.886 199.188  49.363  1.00  0.00            
ATOM   2536  R5  CHO   357     111.136 198.838  50.563  1.00  0.00            
ATOM   2537  C1  CHO   357     110.136 196.988  47.363  1.00  0.00           C
ATOM   2538  C2  CHO   357     106.886 195.588  44.813  1.00  0.00           C
ATOM   2539  ROH CHO   358     122.286  98.588  42.513  1.00  0.00            
ATOM   2540  R1  CHO   358     120.736  98.638  40.163  1.00  0.00            
ATOM   2541  R2  CHO   358     119.136 100.788  39.463  1.00  0.00            
ATOM   2542  R3  CHO   358     120.536 100.688  37.163  1.00  0.00            
ATOM   2543  R4  CHO   358     118.286 102.438  36.563  1.00  0.00            
ATOM   2544  R5  CHO   358     118.886 100.688  35.413  1.00  0.00            
ATOM   2545  C1  CHO   358     119.086 103.288  32.663  1.00  0.00           C
ATOM   2546  C2  CHO   358     118.636 103.938  28.513  1.00  0.00           C
ATOM   2547  ROH CHO   359     171.786 165.538  33.063  1.00  0.00            
ATOM   2548  R1  CHO   359     171.436 164.038  35.463  1.00  0.00            
ATOM   2549  R2  CHO   359     171.036 165.238  37.913  1.00  0.00            
ATOM   2550  R3  CHO   359     168.886 163.588  37.963  1.00  0.00            
ATOM   2551  R4  CHO   359     168.986 164.738  40.663  1.00  0.00            
ATOM   2552  R5  CHO   359     168.936 162.588  40.163  1.00  0.00            
ATOM   2553  C1  CHO   359     165.836 162.838  42.313  1.00  0.00           C
ATOM   2554  C2  CHO   359     163.386 162.988  45.413  1.00  0.00           C
ATOM   2555  ROH CHO   360       5.686   7.988  59.263  1.00  0.00            
ATOM   2556  R1  CHO   360       5.286   9.088  56.713  1.00  0.00            
ATOM   2557  R2  CHO   360       7.136  10.738  55.463  1.00  0.00            
ATOM   2558  R3  CHO   360       6.986   8.938  53.463  1.00  0.00            
ATOM   2559  R4  CHO   360       7.936  11.388  52.163  1.00  0.00            
ATOM   2560  R5  CHO   360       6.186  10.188  51.613  1.00  0.00            
ATOM   2561  C1  CHO   360       8.236  10.038  48.363  1.00  0.00           C
ATOM   2562  C2  CHO   360       9.036  10.438  45.513  1.00  0.00           C
ATOM   2563  ROH CHO   361     119.686 102.588  49.163  1.00  0.00            
ATOM   2564  R1  CHO   361     118.136 102.188  51.463  1.00  0.00            
ATOM   2565  R2  CHO   361     116.886 104.288  52.763  1.00  0.00            
ATOM   2566  R3  CHO   361     114.636 102.788  52.413  1.00  0.00            
ATOM   2567  R4  CHO   361     113.886 104.738  54.413  1.00  0.00            
ATOM   2568  R5  CHO   361     113.686 102.588  54.563  1.00  0.00            
ATOM   2569  C1  CHO   361     110.036 103.588  55.013  1.00  0.00           C
ATOM   2570  C2  CHO   361     105.936 103.538  53.913  1.00  0.00           C
ATOM   2571  ROH CHO   362     183.786 218.838  51.663  1.00  0.00            
ATOM   2572  R1  CHO   362     183.686 217.188  49.363  1.00  0.00            
ATOM   2573  R2  CHO   362     181.336 216.038  48.463  1.00  0.00            
ATOM   2574  R3  CHO   362     181.986 217.338  46.163  1.00  0.00            
ATOM   2575  R4  CHO   362     180.436 214.988  45.313  1.00  0.00            
ATOM   2576  R5  CHO   362     182.436 215.588  44.563  1.00  0.00            
ATOM   2577  C1  CHO   362     180.536 215.588  41.263  1.00  0.00           C
ATOM   2578  C2  CHO   362     181.086 214.988  37.763  1.00  0.00           C
ATOM   2579  ROH CHO   363     191.086  20.438  24.263  1.00  0.00            
ATOM   2580  R1  CHO   363     191.886  20.788  26.963  1.00  0.00            
ATOM   2581  R2  CHO   363     190.736  19.338  29.013  1.00  0.00            
ATOM   2582  R3  CHO   363     193.336  18.688  29.563  1.00  0.00            
ATOM   2583  R4  CHO   363     192.036  18.638  32.163  1.00  0.00            
ATOM   2584  R5  CHO   363     193.836  19.738  31.613  1.00  0.00            
ATOM   2585  C1  CHO   363     195.236  17.638  34.463  1.00  0.00           C
ATOM   2586  C2  CHO   363     194.786  16.088  36.963  1.00  0.00           C
ATOM   2587  ROH CHO   364      93.686 151.938  51.763  1.00  0.00            
ATOM   2588  R1  CHO   364      92.486 151.938  49.213  1.00  0.00            
ATOM   2589  R2  CHO   364      92.136 154.238  47.763  1.00  0.00            
ATOM   2590  R3  CHO   364      93.486 152.838  45.863  1.00  0.00            
ATOM   2591  R4  CHO   364      91.836 154.788  44.363  1.00  0.00            
ATOM   2592  R5  CHO   364      91.886 152.588  44.063  1.00  0.00            
ATOM   2593  C1  CHO   364      92.936 153.788  40.563  1.00  0.00           C
ATOM   2594  C2  CHO   364      93.936 153.788  36.963  1.00  0.00           C
ATOM   2595  ROH CHO   365     127.386  69.988  47.763  1.00  0.00            
ATOM   2596  R1  CHO   365     126.986  69.688  45.013  1.00  0.00            
ATOM   2597  R2  CHO   365     129.086  69.538  43.213  1.00  0.00            
ATOM   2598  R3  CHO   365     127.836  67.238  42.463  1.00  0.00            
ATOM   2599  R4  CHO   365     129.586  67.888  40.213  1.00  0.00            
ATOM   2600  R5  CHO   365     127.436  67.488  40.113  1.00  0.00            
ATOM   2601  C1  CHO   365     128.686  64.738  37.763  1.00  0.00           C
ATOM   2602  C2  CHO   365     126.786  62.538  34.763  1.00  0.00           C
ATOM   2603  ROH CHO   366     198.736 116.988  26.513  1.00  0.00            
ATOM   2604  R1  CHO   366     196.386 116.588  28.063  1.00  0.00            
ATOM   2605  R2  CHO   366     196.136 114.438  29.813  1.00  0.00            
ATOM   2606  R3  CHO   366     195.636 116.388  31.613  1.00  0.00            
ATOM   2607  R4  CHO   366     194.036 114.088  32.563  1.00  0.00            
ATOM   2608  R5  CHO   366     193.286 116.088  32.163  1.00  0.00            
ATOM   2609  C1  CHO   366     192.386 115.738  35.863  1.00  0.00           C
ATOM   2610  C2  CHO   366     189.836 115.238  38.613  1.00  0.00           C
ATOM   2611  ROH CHO   367     194.436  32.238  28.313  1.00  0.00            
ATOM   2612  R1  CHO   367     195.586  32.038  30.913  1.00  0.00            
ATOM   2613  R2  CHO   367     194.086  31.788  33.213  1.00  0.00            
ATOM   2614  R3  CHO   367     195.636  29.588  33.613  1.00  0.00            
ATOM   2615  R4  CHO   367     194.486  30.138  36.213  1.00  0.00            
ATOM   2616  R5  CHO   367     196.586  29.888  35.763  1.00  0.00            
ATOM   2617  C1  CHO   367     196.136  27.188  38.363  1.00  0.00           C
ATOM   2618  C2  CHO   367     198.486  26.288  40.613  1.00  0.00           C
ATOM   2619  ROH CHO   368     200.486 227.038  54.263  1.00  0.00            
ATOM   2620  R1  CHO   368     199.936 227.138  51.513  1.00  0.00            
ATOM   2621  R2  CHO   368     199.886 229.538  50.113  1.00  0.00            
ATOM   2622  R3  CHO   368     201.636 228.238  48.463  1.00  0.00            
ATOM   2623  R4  CHO   368     200.486 230.388  46.813  1.00  0.00            
ATOM   2624  R5  CHO   368     200.586 228.238  46.313  1.00  0.00            
ATOM   2625  C1  CHO   368     202.536 229.638  43.363  1.00  0.00           C
ATOM   2626  C2  CHO   368     204.186 229.338  39.813  1.00  0.00           C
ATOM   2627  ROH CHO   369     201.386 192.938  45.913  1.00  0.00            
ATOM   2628  R1  CHO   369     201.736 194.138  48.463  1.00  0.00            
ATOM   2629  R2  CHO   369     200.186 196.188  49.363  1.00  0.00            
ATOM   2630  R3  CHO   369     199.786 194.538  51.513  1.00  0.00            
ATOM   2631  R4  CHO   369     200.336 197.138  52.713  1.00  0.00            
ATOM   2632  R5  CHO   369     201.386 195.238  53.113  1.00  0.00            
ATOM   2633  C1  CHO   369     200.086 196.138  56.613  1.00  0.00           C
ATOM   2634  C2  CHO   369     202.186 197.188  59.313  1.00  0.00           C
ATOM   2635  ROH CHO   370      45.786  11.488  58.363  1.00  0.00            
ATOM   2636  R1  CHO   370      44.886  10.588  55.813  1.00  0.00            
ATOM   2637  R2  CHO   370      46.586  10.238  53.663  1.00  0.00            
ATOM   2638  R3  CHO   370      45.536   7.738  53.663  1.00  0.00            
ATOM   2639  R4  CHO   370      46.086   8.288  50.863  1.00  0.00            
ATOM   2640  R5  CHO   370      44.186   7.638  51.713  1.00  0.00            
ATOM   2641  C1  CHO   370      44.836   4.788  49.213  1.00  0.00           C
ATOM   2642  C2  CHO   370      42.686   2.838  43.963  1.00  0.00           C
ATOM   2643  ROH CHO   371       9.036 149.288  49.013  1.00  0.00            
ATOM   2644  R1  CHO   371      10.486 149.238  51.413  1.00  0.00            
ATOM   2645  R2  CHO   371      11.136 151.588  52.813  1.00  0.00            
ATOM   2646  R3  CHO   371       9.936 150.288  54.863  1.00  0.00            
ATOM   2647  R4  CHO   371      12.036 151.888  56.113  1.00  0.00            
ATOM   2648  R5  CHO   371      11.736 149.738  56.363  1.00  0.00            
ATOM   2649  C1  CHO   371      11.386 150.888  60.013  1.00  0.00           C
ATOM   2650  C2  CHO   371      11.086 154.288  61.113  1.00  0.00           C
ATOM   2651  ROH CHO   372     130.536  88.788  49.513  1.00  0.00            
ATOM   2652  R1  CHO   372     131.886  87.138  47.663  1.00  0.00            
ATOM   2653  R2  CHO   372     132.186  87.838  45.013  1.00  0.00            
ATOM   2654  R3  CHO   372     134.786  87.388  45.513  1.00  0.00            
ATOM   2655  R4  CHO   372     134.686  87.888  42.613  1.00  0.00            
ATOM   2656  R5  CHO   372     135.586  86.138  43.613  1.00  0.00            
ATOM   2657  C1  CHO   372     138.636  87.488  41.713  1.00  0.00           C
ATOM   2658  C2  CHO   372     140.436  84.938  40.363  1.00  0.00           C
ATOM   2659  ROH CHO   373      26.436 110.938  42.363  1.00  0.00            
ATOM   2660  R1  CHO   373      25.186 109.688  44.613  1.00  0.00            
ATOM   2661  R2  CHO   373      26.636 108.938  46.813  1.00  0.00            
ATOM   2662  R3  CHO   373      24.786 110.438  48.113  1.00  0.00            
ATOM   2663  R4  CHO   373      25.536 108.388  50.063  1.00  0.00            
ATOM   2664  R5  CHO   373      23.536 108.838  49.413  1.00  0.00            
ATOM   2665  C1  CHO   373      23.136 109.438  53.163  1.00  0.00           C
ATOM   2666  C2  CHO   373      24.336 109.538  56.213  1.00  0.00           C
ATOM   2667  ROH CHO   374      14.136 117.438  52.663  1.00  0.00            
ATOM   2668  R1  CHO   374      13.686 120.138  53.363  1.00  0.00            
ATOM   2669  R2  CHO   374      11.186 121.288  53.313  1.00  0.00            
ATOM   2670  R3  CHO   374      11.736 121.888  55.913  1.00  0.00            
ATOM   2671  R4  CHO   374       9.336 123.488  55.313  1.00  0.00            
ATOM   2672  R5  CHO   374      11.236 124.238  56.113  1.00  0.00            
ATOM   2673  C1  CHO   374       8.836 125.338  58.863  1.00  0.00           C
ATOM   2674  C2  CHO   374       8.886 126.738  62.363  1.00  0.00           C
ATOM   2675  ROH CHO   375     157.536 205.138  36.813  1.00  0.00            
ATOM   2676  R1  CHO   375     157.236 206.688  39.163  1.00  0.00            
ATOM   2677  R2  CHO   375     156.286 205.688  41.513  1.00  0.00            
ATOM   2678  R3  CHO   375     158.586 206.688  42.513  1.00  0.00            
ATOM   2679  R4  CHO   375     156.636 207.038  44.663  1.00  0.00            
ATOM   2680  R5  CHO   375     157.886 208.588  43.813  1.00  0.00            
ATOM   2681  C1  CHO   375     159.036 208.838  47.463  1.00  0.00           C
ATOM   2682  C2  CHO   375     161.336 207.788  50.763  1.00  0.00           C
ATOM   2683  ROH CHO   376     146.736 164.538  63.013  1.00  0.00            
ATOM   2684  R1  CHO   376     145.136 163.088  61.163  1.00  0.00            
ATOM   2685  R2  CHO   376     142.636 163.938  60.363  1.00  0.00            
ATOM   2686  R3  CHO   376     143.686 163.738  57.863  1.00  0.00            
ATOM   2687  R4  CHO   376     140.836 163.238  57.513  1.00  0.00            
ATOM   2688  R5  CHO   376     142.486 161.938  56.813  1.00  0.00            
ATOM   2689  C1  CHO   376     140.786 162.638  53.463  1.00  0.00           C
ATOM   2690  C2  CHO   376     139.836 165.488  50.663  1.00  0.00           C
ATOM   2691  ROH CHO   377     220.786   4.738  37.313  1.00  0.00            
ATOM   2692  R1  CHO   377     220.736   3.788  39.963  1.00  0.00            
ATOM   2693  R2  CHO   377     222.986   3.888  41.613  1.00  0.00            
ATOM   2694  R3  CHO   377     221.286   5.188  43.263  1.00  0.00            
ATOM   2695  R4  CHO   377     222.836   3.388  45.013  1.00  0.00            
ATOM   2696  R5  CHO   377     220.686   3.538  44.913  1.00  0.00            
ATOM   2697  C1  CHO   377     221.186   4.388  48.563  1.00  0.00           C
ATOM   2698  C2  CHO   377     221.186   4.538  52.663  1.00  0.00           C
ATOM   2699  ROH CHO   378      98.436 108.838  35.663  1.00  0.00            
ATOM   2700  R1  CHO   378      96.086 107.488  36.613  1.00  0.00            
ATOM   2701  R2  CHO   378      95.286 107.588  39.213  1.00  0.00            
ATOM   2702  R3  CHO   378      92.936 108.388  38.113  1.00  0.00            
ATOM   2703  R4  CHO   378      92.336 108.188  40.963  1.00  0.00            
ATOM   2704  R5  CHO   378      91.236 107.238  39.363  1.00  0.00            
ATOM   2705  C1  CHO   378      88.486 109.288  40.963  1.00  0.00           C
ATOM   2706  C2  CHO   378      85.136 109.338  38.763  1.00  0.00           C
ATOM   2707  ROH CHO   379      43.386  36.738  41.763  1.00  0.00            
ATOM   2708  R1  CHO   379      42.386  35.388  39.513  1.00  0.00            
ATOM   2709  R2  CHO   379      40.686  36.538  37.663  1.00  0.00            
ATOM   2710  R3  CHO   379      42.586  35.688  35.913  1.00  0.00            
ATOM   2711  R4  CHO   379      40.036  35.038  34.613  1.00  0.00            
ATOM   2712  R5  CHO   379      41.686  33.688  35.013  1.00  0.00            
ATOM   2713  C1  CHO   379      41.436  33.388  31.213  1.00  0.00           C
ATOM   2714  C2  CHO   379      42.386  34.188  26.863  1.00  0.00           C
ATOM   2715  ROH CHO   380      82.436  83.138  38.163  1.00  0.00            
ATOM   2716  R1  CHO   380      80.886  82.638  40.513  1.00  0.00            
ATOM   2717  R2  CHO   380      81.986  82.788  43.063  1.00  0.00            
ATOM   2718  R3  CHO   380      79.886  84.438  43.463  1.00  0.00            
ATOM   2719  R4  CHO   380      80.536  83.388  46.113  1.00  0.00            
ATOM   2720  R5  CHO   380      78.586  83.338  45.163  1.00  0.00            
ATOM   2721  C1  CHO   380      77.736  85.288  48.313  1.00  0.00           C
ATOM   2722  C2  CHO   380      76.236  88.388  48.463  1.00  0.00           C
ATOM   2723  ROH CHO   381     135.886 213.788  54.513  1.00  0.00            
ATOM   2724  R1  CHO   381     135.836 214.438  51.763  1.00  0.00            
ATOM   2725  R2  CHO   381     138.136 215.088  50.313  1.00  0.00            
ATOM   2726  R3  CHO   381     137.286 213.088  48.713  1.00  0.00            
ATOM   2727  R4  CHO   381     138.836 214.838  46.963  1.00  0.00            
ATOM   2728  R5  CHO   381     136.786 214.138  46.613  1.00  0.00            
ATOM   2729  C1  CHO   381     138.486 212.788  43.463  1.00  0.00           C
ATOM   2730  C2  CHO   381     139.686 215.738  42.213  1.00  0.00           C
ATOM   2731  ROH CHO   382     119.186 101.938  44.663  1.00  0.00            
ATOM   2732  R1  CHO   382     118.286  99.788  46.263  1.00  0.00            
ATOM   2733  R2  CHO   382     119.786  97.488  46.663  1.00  0.00            
ATOM   2734  R3  CHO   382     119.436  98.088  49.313  1.00  0.00            
ATOM   2735  R4  CHO   382     121.136  95.738  49.313  1.00  0.00            
ATOM   2736  R5  CHO   382     119.286  95.988  50.413  1.00  0.00            
ATOM   2737  C1  CHO   382     121.636  95.288  53.313  1.00  0.00           C
ATOM   2738  C2  CHO   382     121.786  92.988  56.713  1.00  0.00           C
ATOM   2739  ROH CHO   383     178.486 104.538  54.463  1.00  0.00            
ATOM   2740  R1  CHO   383     179.486 105.938  52.213  1.00  0.00            
ATOM   2741  R2  CHO   383     181.636 105.038  50.713  1.00  0.00            
ATOM   2742  R3  CHO   383     179.886 105.338  48.663  1.00  0.00            
ATOM   2743  R4  CHO   383     182.336 104.288  47.413  1.00  0.00            
ATOM   2744  R5  CHO   383     181.236 106.088  46.813  1.00  0.00            
ATOM   2745  C1  CHO   383     181.086 104.088  43.563  1.00  0.00           C
ATOM   2746  C2  CHO   383     180.436 102.288  39.063  1.00  0.00           C
ATOM   2747  ROH CHO   384     106.886  26.638  38.713  1.00  0.00            
ATOM   2748  R1  CHO   384     108.836  27.338  40.613  1.00  0.00            
ATOM   2749  R2  CHO   384     108.536  29.438  42.363  1.00  0.00            
ATOM   2750  R3  CHO   384     109.036  27.588  44.263  1.00  0.00            
ATOM   2751  R4  CHO   384     109.236  30.138  45.663  1.00  0.00            
ATOM   2752  R5  CHO   384     110.736  28.538  45.613  1.00  0.00            
ATOM   2753  C1  CHO   384     110.086  28.738  49.363  1.00  0.00           C
ATOM   2754  C2  CHO   384     110.236  26.888  52.913  1.00  0.00           C
ATOM   2755  ROH CHO   385     169.886  85.038  23.863  1.00  0.00            
ATOM   2756  R1  CHO   385     168.286  86.238  25.863  1.00  0.00            
ATOM   2757  R2  CHO   385     166.336  84.888  27.263  1.00  0.00            
ATOM   2758  R3  CHO   385     167.736  85.788  29.413  1.00  0.00            
ATOM   2759  R4  CHO   385     164.986  85.388  30.363  1.00  0.00            
ATOM   2760  R5  CHO   385     166.186  87.238  30.513  1.00  0.00            
ATOM   2761  C1  CHO   385     165.436  86.588  34.213  1.00  0.00           C
ATOM   2762  C2  CHO   385     165.136  83.988  37.313  1.00  0.00           C
ATOM   2763  ROH CHO   386     222.086 153.488  43.463  1.00  0.00            
ATOM   2764  R1  CHO   386     223.936 153.588  41.313  1.00  0.00            
ATOM   2765  R2  CHO   386     224.886 151.288  40.063  1.00  0.00            
ATOM   2766  R3  CHO   386     223.936 152.538  37.813  1.00  0.00            
ATOM   2767  R4  CHO   386     225.936 150.588  36.863  1.00  0.00            
ATOM   2768  R5  CHO   386     225.886 152.738  36.413  1.00  0.00            
ATOM   2769  C1  CHO   386     225.686 151.288  32.863  1.00  0.00           C
ATOM   2770  C2  CHO   386     226.886 153.938  29.913  1.00  0.00           C
ATOM   2771  ROH CHO   387       3.986 202.188  21.713  1.00  0.00            
ATOM   2772  R1  CHO   387       4.036 202.638  24.513  1.00  0.00            
ATOM   2773  R2  CHO   387       6.136 201.888  26.113  1.00  0.00            
ATOM   2774  R3  CHO   387       6.086 204.488  26.863  1.00  0.00            
ATOM   2775  R4  CHO   387       7.186 203.038  29.213  1.00  0.00            
ATOM   2776  R5  CHO   387       5.436 204.388  29.163  1.00  0.00            
ATOM   2777  C1  CHO   387       7.686 206.138  31.713  1.00  0.00           C
ATOM   2778  C2  CHO   387       6.336 207.188  35.413  1.00  0.00           C
ATOM   2779  ROH CHO   388     126.936 206.238  44.113  1.00  0.00            
ATOM   2780  R1  CHO   388     124.386 206.688  45.313  1.00  0.00            
ATOM   2781  R2  CHO   388     123.486 205.138  47.413  1.00  0.00            
ATOM   2782  R3  CHO   388     123.186 207.538  48.663  1.00  0.00            
ATOM   2783  R4  CHO   388     121.686 205.638  50.313  1.00  0.00            
ATOM   2784  R5  CHO   388     120.936 207.488  49.463  1.00  0.00            
ATOM   2785  C1  CHO   388     120.436 208.188  53.213  1.00  0.00           C
ATOM   2786  C2  CHO   388     121.036 208.188  57.363  1.00  0.00           C
ATOM   2787  ROH CHO   389      51.186 111.288  63.263  1.00  0.00            
ATOM   2788  R1  CHO   389      50.586 111.238  60.463  1.00  0.00            
ATOM   2789  R2  CHO   389      49.586 113.388  59.113  1.00  0.00            
ATOM   2790  R3  CHO   389      51.686 112.938  57.513  1.00  0.00            
ATOM   2791  R4  CHO   389      49.636 114.038  55.713  1.00  0.00            
ATOM   2792  R5  CHO   389      50.786 112.188  55.413  1.00  0.00            
ATOM   2793  C1  CHO   389      51.686 113.988  52.213  1.00  0.00           C
ATOM   2794  C2  CHO   389      50.836 112.838  48.663  1.00  0.00           C
ATOM   2795  ROH CHO   390     176.986 113.788  41.313  1.00  0.00            
ATOM   2796  R1  CHO   390     177.286 114.988  43.863  1.00  0.00            
ATOM   2797  R2  CHO   390     175.136 115.688  45.413  1.00  0.00            
ATOM   2798  R3  CHO   390     176.386 114.138  47.263  1.00  0.00            
ATOM   2799  R4  CHO   390     174.536 115.788  48.813  1.00  0.00            
ATOM   2800  R5  CHO   390     176.636 115.538  49.213  1.00  0.00            
ATOM   2801  C1  CHO   390     175.286 114.338  52.563  1.00  0.00           C
ATOM   2802  C2  CHO   390     175.086 113.188  56.463  1.00  0.00           C
ATOM   2803  ROH CHO   391     177.336  67.238  24.013  1.00  0.00            
ATOM   2804  R1  CHO   391     175.586  67.238  26.213  1.00  0.00            
ATOM   2805  R2  CHO   391     175.436  65.138  28.013  1.00  0.00            
ATOM   2806  R3  CHO   391     175.836  67.138  29.813  1.00  0.00            
ATOM   2807  R4  CHO   391     174.586  64.988  31.363  1.00  0.00            
ATOM   2808  R5  CHO   391     173.936  67.038  31.263  1.00  0.00            
ATOM   2809  C1  CHO   391     174.436  66.738  35.013  1.00  0.00           C
ATOM   2810  C2  CHO   391     171.686  65.738  37.713  1.00  0.00           C
ATOM   2811  ROH CHO   392     115.486  68.588  47.913  1.00  0.00            
ATOM   2812  R1  CHO   392     115.236  68.338  45.113  1.00  0.00            
ATOM   2813  R2  CHO   392     114.836  65.938  43.813  1.00  0.00            
ATOM   2814  R3  CHO   392     112.736  67.238  42.763  1.00  0.00            
ATOM   2815  R4  CHO   392     112.886  64.688  41.263  1.00  0.00            
ATOM   2816  R5  CHO   392     112.836  66.738  40.413  1.00  0.00            
ATOM   2817  C1  CHO   392     109.786  65.238  38.713  1.00  0.00           C
ATOM   2818  C2  CHO   392     107.336  64.038  37.163  1.00  0.00           C
ATOM   2819  ROH CHO   393      74.236 184.938  29.063  1.00  0.00            
ATOM   2820  R1  CHO   393      74.536 182.788  30.913  1.00  0.00            
ATOM   2821  R2  CHO   393      73.636 180.238  30.413  1.00  0.00            
ATOM   2822  R3  CHO   393      76.186 179.588  31.013  1.00  0.00            
ATOM   2823  R4  CHO   393      74.686 177.038  31.213  1.00  0.00            
ATOM   2824  R5  CHO   393      75.986 177.938  32.763  1.00  0.00            
ATOM   2825  C1  CHO   393      77.736 174.588  32.263  1.00  0.00           C
ATOM   2826  C2  CHO   393      81.236 172.638  31.363  1.00  0.00           C
ATOM   2827  ROH CHO   394      59.186 189.438  42.963  1.00  0.00            
ATOM   2828  R1  CHO   394      60.736 190.388  45.113  1.00  0.00            
ATOM   2829  R2  CHO   394      59.786 192.188  46.963  1.00  0.00            
ATOM   2830  R3  CHO   394      60.586 190.288  48.763  1.00  0.00            
ATOM   2831  R4  CHO   394      59.586 192.488  50.413  1.00  0.00            
ATOM   2832  R5  CHO   394      61.536 191.538  50.563  1.00  0.00            
ATOM   2833  C1  CHO   394      60.236 190.888  54.113  1.00  0.00           C
ATOM   2834  C2  CHO   394      59.886 192.588  58.213  1.00  0.00           C
ATOM   2835  ROH CHO   395      56.136  44.238  61.013  1.00  0.00            
ATOM   2836  R1  CHO   395      55.586  41.938  59.463  1.00  0.00            
ATOM   2837  R2  CHO   395      56.086  39.388  60.413  1.00  0.00            
ATOM   2838  R3  CHO   395      53.436  38.988  59.813  1.00  0.00            
ATOM   2839  R4  CHO   395      54.336  36.438  60.913  1.00  0.00            
ATOM   2840  R5  CHO   395      53.336  36.738  59.013  1.00  0.00            
ATOM   2841  C1  CHO   395      50.886  34.338  60.663  1.00  0.00           C
ATOM   2842  C2  CHO   395      49.936  31.688  63.363  1.00  0.00           C
ATOM   2843  ROH CHO   396      18.036 141.438  33.313  1.00  0.00            
ATOM   2844  R1  CHO   396      19.236 141.788  35.863  1.00  0.00            
ATOM   2845  R2  CHO   396      20.086 144.288  36.763  1.00  0.00            
ATOM   2846  R3  CHO   396      18.486 143.638  38.913  1.00  0.00            
ATOM   2847  R4  CHO   396      20.486 145.438  40.013  1.00  0.00            
ATOM   2848  R5  CHO   396      19.986 143.438  40.763  1.00  0.00            
ATOM   2849  C1  CHO   396      19.286 145.538  43.863  1.00  0.00           C
ATOM   2850  C2  CHO   396      19.986 146.788  47.113  1.00  0.00           C
ATOM   2851  ROH CHO   397      44.986 209.538  43.763  1.00  0.00            
ATOM   2852  R1  CHO   397      45.286 208.938  46.513  1.00  0.00            
ATOM   2853  R2  CHO   397      47.636 209.138  47.913  1.00  0.00            
ATOM   2854  R3  CHO   397      46.186 210.688  49.563  1.00  0.00            
ATOM   2855  R4  CHO   397      48.236 209.488  51.313  1.00  0.00            
ATOM   2856  R5  CHO   397      46.086 209.438  51.613  1.00  0.00            
ATOM   2857  C1  CHO   397      47.186 211.138  54.863  1.00  0.00           C
ATOM   2858  C2  CHO   397      47.386 211.988  58.213  1.00  0.00           C
ATOM   2859  ROH CHO   398     102.186  91.038  45.663  1.00  0.00            
ATOM   2860  R1  CHO   398     102.886  88.338  46.063  1.00  0.00            
ATOM   2861  R2  CHO   398     105.486  87.538  46.463  1.00  0.00            
ATOM   2862  R3  CHO   398     104.436  86.388  48.713  1.00  0.00            
ATOM   2863  R4  CHO   398     106.936  84.938  48.263  1.00  0.00            
ATOM   2864  R5  CHO   398     104.936  84.038  48.513  1.00  0.00            
ATOM   2865  C1  CHO   398     106.786  82.338  51.413  1.00  0.00           C
ATOM   2866  C2  CHO   398     110.486  81.088  50.913  1.00  0.00           C
ATOM   2867  ROH CHO   399      99.986 181.888  59.613  1.00  0.00            
ATOM   2868  R1  CHO   399      99.886 180.738  57.013  1.00  0.00            
ATOM   2869  R2  CHO   399      98.336 178.538  56.413  1.00  0.00            
ATOM   2870  R3  CHO   399      97.286 180.138  54.463  1.00  0.00            
ATOM   2871  R4  CHO   399      96.886 177.438  53.463  1.00  0.00            
ATOM   2872  R5  CHO   399      97.886 179.088  52.413  1.00  0.00            
ATOM   2873  C1  CHO   399      95.086 178.338  49.913  1.00  0.00           C
ATOM   2874  C2  CHO   399      92.686 176.538  47.063  1.00  0.00           C
ATOM   2875  ROH CHO   400     192.086 206.888  23.613  1.00  0.00            
ATOM   2876  R1  CHO   400     192.186 208.638  25.763  1.00  0.00            
ATOM   2877  R2  CHO   400     190.886 208.188  28.163  1.00  0.00            
ATOM   2878  R3  CHO   400     193.336 208.538  29.213  1.00  0.00            
ATOM   2879  R4  CHO   400     191.486 209.588  31.263  1.00  0.00            
ATOM   2880  R5  CHO   400     193.186 210.638  30.413  1.00  0.00            
ATOM   2881  C1  CHO   400     194.186 210.688  34.063  1.00  0.00           C
ATOM   2882  C2  CHO   400     193.636 209.738  38.163  1.00  0.00           C
ATOM   2883  ROH CHO   401     107.586  91.638  43.363  1.00  0.00            
ATOM   2884  R1  CHO   401     106.986  93.238  41.163  1.00  0.00            
ATOM   2885  R2  CHO   401     108.436  95.538  40.513  1.00  0.00            
ATOM   2886  R3  CHO   401     108.686  94.288  38.113  1.00  0.00            
ATOM   2887  R4  CHO   401     110.236  96.788  37.863  1.00  0.00            
ATOM   2888  R5  CHO   401     108.636  96.138  36.513  1.00  0.00            
ATOM   2889  C1  CHO   401     111.536  96.338  34.013  1.00  0.00           C
ATOM   2890  C2  CHO   401     112.436  96.738  30.113  1.00  0.00           C
ATOM   2891  ROH CHO   402     102.836 163.988  71.763  1.00  0.00            
ATOM   2892  R1  CHO   402     100.336 164.338  70.463  1.00  0.00            
ATOM   2893  R2  CHO   402      98.636 162.188  69.913  1.00  0.00            
ATOM   2894  R3  CHO   402      96.836 163.738  71.213  1.00  0.00            
ATOM   2895  R4  CHO   402      95.286 161.538  70.063  1.00  0.00            
ATOM   2896  R5  CHO   402      94.886 163.688  69.813  1.00  0.00            
ATOM   2897  C1  CHO   402      91.586 162.588  71.413  1.00  0.00           C
ATOM   2898  C2  CHO   402      88.286 159.538  71.613  1.00  0.00           C
ATOM   2899  ROH CHO   403      38.636  18.688  28.363  1.00  0.00            
ATOM   2900  R1  CHO   403      37.636  19.288  30.913  1.00  0.00            
ATOM   2901  R2  CHO   403      37.686  17.488  33.013  1.00  0.00            
ATOM   2902  R3  CHO   403      38.936  19.488  34.313  1.00  0.00            
ATOM   2903  R4  CHO   403      38.186  17.638  36.413  1.00  0.00            
ATOM   2904  R5  CHO   403      37.736  19.738  36.363  1.00  0.00            
ATOM   2905  C1  CHO   403      39.686  19.588  39.613  1.00  0.00           C
ATOM   2906  C2  CHO   403      40.636  20.538  43.563  1.00  0.00           C
ATOM   2907  ROH CHO   404     163.586  17.788  21.863  1.00  0.00            
ATOM   2908  R1  CHO   404     164.736  17.838  24.463  1.00  0.00            
ATOM   2909  R2  CHO   404     163.686  19.338  26.513  1.00  0.00            
ATOM   2910  R3  CHO   404     163.736  16.938  27.863  1.00  0.00            
ATOM   2911  R4  CHO   404     163.836  18.988  29.963  1.00  0.00            
ATOM   2912  R5  CHO   404     165.186  17.288  29.713  1.00  0.00            
ATOM   2913  C1  CHO   404     163.886  16.538  33.213  1.00  0.00           C
ATOM   2914  C2  CHO   404     163.486  15.288  37.063  1.00  0.00           C
ATOM   2915  ROH CHO   405     114.936   8.188  34.363  1.00  0.00            
ATOM   2916  R1  CHO   405     116.836   6.738  35.963  1.00  0.00            
ATOM   2917  R2  CHO   405     119.086   7.938  37.013  1.00  0.00            
ATOM   2918  R3  CHO   405     118.086   6.988  39.363  1.00  0.00            
ATOM   2919  R4  CHO   405     120.686   8.188  40.063  1.00  0.00            
ATOM   2920  R5  CHO   405     120.036   6.188  40.513  1.00  0.00            
ATOM   2921  C1  CHO   405     120.686   7.438  44.063  1.00  0.00           C
ATOM   2922  C2  CHO   405     122.336   5.338  47.463  1.00  0.00           C
ATOM   2923  ROH CHO   406      68.986  19.788  42.013  1.00  0.00            
ATOM   2924  R1  CHO   406      67.686  21.438  43.913  1.00  0.00            
ATOM   2925  R2  CHO   406      66.486  20.438  46.163  1.00  0.00            
ATOM   2926  R3  CHO   406      68.036  22.238  47.413  1.00  0.00            
ATOM   2927  R4  CHO   406      66.086  21.438  49.463  1.00  0.00            
ATOM   2928  R5  CHO   406      66.536  23.488  48.813  1.00  0.00            
ATOM   2929  C1  CHO   406      67.386  23.738  52.563  1.00  0.00           C
ATOM   2930  C2  CHO   406      69.136  24.388  56.163  1.00  0.00           C
ATOM   2931  ROH CHO   407      85.886  31.938  24.763  1.00  0.00            
ATOM   2932  R1  CHO   407      85.736  31.488  27.563  1.00  0.00            
ATOM   2933  R2  CHO   407      87.936  31.088  29.113  1.00  0.00            
ATOM   2934  R3  CHO   407      86.886  33.138  30.563  1.00  0.00            
ATOM   2935  R4  CHO   407      88.336  31.538  32.513  1.00  0.00            
ATOM   2936  R5  CHO   407      86.236  32.138  32.663  1.00  0.00            
ATOM   2937  C1  CHO   407      87.536  33.688  35.863  1.00  0.00           C
ATOM   2938  C2  CHO   407      85.836  37.338  38.463  1.00  0.00           C
ATOM   2939  ROH CHO   408     192.336  97.738  56.463  1.00  0.00            
ATOM   2940  R1  CHO   408     191.636  98.988  54.063  1.00  0.00            
ATOM   2941  R2  CHO   408     193.486  99.688  52.113  1.00  0.00            
ATOM   2942  R3  CHO   408     191.886  98.238  50.513  1.00  0.00            
ATOM   2943  R4  CHO   408     193.486  99.888  48.663  1.00  0.00            
ATOM   2944  R5  CHO   408     191.286  99.738  48.713  1.00  0.00            
ATOM   2945  C1  CHO   408     191.936  98.638  45.163  1.00  0.00           C
ATOM   2946  C2  CHO   408     191.236  99.188  40.863  1.00  0.00           C
ATOM   2947  ROH CHO   409      11.636  37.038  53.013  1.00  0.00            
ATOM   2948  R1  CHO   409      14.186  36.188  53.763  1.00  0.00            
ATOM   2949  R2  CHO   409      16.486  36.738  52.313  1.00  0.00            
ATOM   2950  R3  CHO   409      17.386  37.738  54.663  1.00  0.00            
ATOM   2951  R4  CHO   409      19.786  37.538  53.013  1.00  0.00            
ATOM   2952  R5  CHO   409      19.486  36.688  55.013  1.00  0.00            
ATOM   2953  C1  CHO   409      22.536  38.938  55.613  1.00  0.00           C
ATOM   2954  C2  CHO   409      26.336  38.238  57.963  1.00  0.00           C
ATOM   2955  ROH CHO   410      54.986 104.188  48.963  1.00  0.00            
ATOM   2956  R1  CHO   410      54.686 103.838  51.763  1.00  0.00            
ATOM   2957  R2  CHO   410      56.186 101.988  53.163  1.00  0.00            
ATOM   2958  R3  CHO   410      56.786 104.188  54.713  1.00  0.00            
ATOM   2959  R4  CHO   410      56.786 101.938  56.563  1.00  0.00            
ATOM   2960  R5  CHO   410      55.686 103.788  56.763  1.00  0.00            
ATOM   2961  C1  CHO   410      57.686 103.938  59.963  1.00  0.00           C
ATOM   2962  C2  CHO   410      57.836 103.638  63.713  1.00  0.00           C
ATOM   2963  ROH CHO   411      33.436 225.088  44.363  1.00  0.00            
ATOM   2964  R1  CHO   411      35.186 226.188  46.313  1.00  0.00            
ATOM   2965  R2  CHO   411      34.636 228.488  47.713  1.00  0.00            
ATOM   2966  R3  CHO   411      35.086 226.888  49.863  1.00  0.00            
ATOM   2967  R4  CHO   411      35.336 229.638  50.913  1.00  0.00            
ATOM   2968  R5  CHO   411      36.836 228.038  51.063  1.00  0.00            
ATOM   2969  C1  CHO   411      36.186 228.788  54.763  1.00  0.00           C
ATOM   2970  C2  CHO   411      37.836 229.138  58.363  1.00  0.00           C
ATOM   2971  ROH CHO   412      16.886 215.238  39.513  1.00  0.00            
ATOM   2972  R1  CHO   412      18.036 213.688  37.413  1.00  0.00            
ATOM   2973  R2  CHO   412      17.836 214.488  34.713  1.00  0.00            
ATOM   2974  R3  CHO   412      20.586 214.238  34.813  1.00  0.00            
ATOM   2975  R4  CHO   412      19.886 213.738  32.013  1.00  0.00            
ATOM   2976  R5  CHO   412      21.036 212.438  33.313  1.00  0.00            
ATOM   2977  C1  CHO   412      23.586 213.038  30.513  1.00  0.00           C
ATOM   2978  C2  CHO   412      23.636 211.888  26.063  1.00  0.00           C
ATOM   2979  ROH CHO   413      13.836 189.588  36.713  1.00  0.00            
ATOM   2980  R1  CHO   413      15.836 190.438  34.913  1.00  0.00            
ATOM   2981  R2  CHO   413      18.486 189.838  35.163  1.00  0.00            
ATOM   2982  R3  CHO   413      18.236 188.888  32.663  1.00  0.00            
ATOM   2983  R4  CHO   413      20.986 189.888  32.763  1.00  0.00            
ATOM   2984  R5  CHO   413      19.436 190.388  31.313  1.00  0.00            
ATOM   2985  C1  CHO   413      22.186 188.988  29.013  1.00  0.00           C
ATOM   2986  C2  CHO   413      24.386 189.938  25.563  1.00  0.00           C
ATOM   2987  ROH CHO   414      60.136  16.538  55.863  1.00  0.00            
ATOM   2988  R1  CHO   414      57.436  16.788  55.013  1.00  0.00            
ATOM   2989  R2  CHO   414      56.236  14.888  53.463  1.00  0.00            
ATOM   2990  R3  CHO   414      54.386  14.838  55.463  1.00  0.00            
ATOM   2991  R4  CHO   414      52.886  14.038  53.063  1.00  0.00            
ATOM   2992  R5  CHO   414      52.386  15.638  54.413  1.00  0.00            
ATOM   2993  C1  CHO   414      49.236  13.488  54.763  1.00  0.00           C
ATOM   2994  C2  CHO   414      47.336  15.638  56.613  1.00  0.00           C
ATOM   2995  ROH CHO   415      15.986 216.738  43.963  1.00  0.00            
ATOM   2996  R1  CHO   415      16.936 215.938  46.513  1.00  0.00            
ATOM   2997  R2  CHO   415      18.286 217.688  48.213  1.00  0.00            
ATOM   2998  R3  CHO   415      16.386 216.938  49.963  1.00  0.00            
ATOM   2999  R4  CHO   415      18.736 217.338  51.613  1.00  0.00            
ATOM   3000  R5  CHO   415      17.536 215.538  51.563  1.00  0.00            
ATOM   3001  C1  CHO   415      17.186 216.438  55.263  1.00  0.00           C
ATOM   3002  C2  CHO   415      17.436 215.788  59.713  1.00  0.00           C
ATOM   3003  ROH CHO   416      78.686 143.538  67.963  1.00  0.00            
ATOM   3004  R1  CHO   416      78.086 144.588  65.413  1.00  0.00            
ATOM   3005  R2  CHO   416      77.736 142.988  63.213  1.00  0.00            
ATOM   3006  R3  CHO   416      75.336 144.238  63.013  1.00  0.00            
ATOM   3007  R4  CHO   416      75.686 142.938  60.413  1.00  0.00            
ATOM   3008  R5  CHO   416      75.236 145.038  60.763  1.00  0.00            
ATOM   3009  C1  CHO   416      72.236 144.138  58.663  1.00  0.00           C
ATOM   3010  C2  CHO   416      68.786 142.738  57.563  1.00  0.00           C
ATOM   3011  ROH CHO   417     211.236 185.438  46.013  1.00  0.00            
ATOM   3012  R1  CHO   417     210.136 184.538  48.463  1.00  0.00            
ATOM   3013  R2  CHO   417     211.386 184.938  50.913  1.00  0.00            
ATOM   3014  R3  CHO   417     208.986 186.038  51.563  1.00  0.00            
ATOM   3015  R4  CHO   417     210.486 185.938  54.063  1.00  0.00            
ATOM   3016  R5  CHO   417     208.486 185.138  53.713  1.00  0.00            
ATOM   3017  C1  CHO   417     207.686 187.538  56.563  1.00  0.00           C
ATOM   3018  C2  CHO   417     206.386 187.188  59.063  1.00  0.00           C
ATOM   3019  ROH CHO   418      22.036  85.488  51.013  1.00  0.00            
ATOM   3020  R1  CHO   418      20.986  84.438  48.563  1.00  0.00            
ATOM   3021  R2  CHO   418      19.486  85.938  46.813  1.00  0.00            
ATOM   3022  R3  CHO   418      21.386  85.138  45.013  1.00  0.00            
ATOM   3023  R4  CHO   418      19.436  86.588  43.413  1.00  0.00            
ATOM   3024  R5  CHO   418      20.136  84.588  43.063  1.00  0.00            
ATOM   3025  C1  CHO   418      21.136  86.238  39.763  1.00  0.00           C
ATOM   3026  C2  CHO   418      22.236  87.638  34.863  1.00  0.00           C
ATOM   3027  ROH CHO   419     211.636  45.838  26.263  1.00  0.00            
ATOM   3028  R1  CHO   419     213.836  44.138  26.863  1.00  0.00            
ATOM   3029  R2  CHO   419     213.936  42.588  29.163  1.00  0.00            
ATOM   3030  R3  CHO   419     214.336  40.588  27.363  1.00  0.00            
ATOM   3031  R4  CHO   419     214.636  39.338  30.013  1.00  0.00            
ATOM   3032  R5  CHO   419     216.086  39.238  28.363  1.00  0.00            
ATOM   3033  C1  CHO   419     215.436  35.538  28.813  1.00  0.00           C
ATOM   3034  C2  CHO   419     212.736  31.938  28.763  1.00  0.00           C
ATOM   3035  ROH CHO   420     222.186 183.838  55.963  1.00  0.00            
ATOM   3036  R1  CHO   420     222.586 185.538  53.763  1.00  0.00            
ATOM   3037  R2  CHO   420     225.036 185.738  52.463  1.00  0.00            
ATOM   3038  R3  CHO   420     223.586 185.138  50.263  1.00  0.00            
ATOM   3039  R4  CHO   420     226.086 186.188  49.213  1.00  0.00            
ATOM   3040  R5  CHO   420     224.086 186.888  48.713  1.00  0.00            
ATOM   3041  C1  CHO   420     225.336 185.888  45.263  1.00  0.00           C
ATOM   3042  C2  CHO   420     226.786 184.288  41.213  1.00  0.00           C
ATOM   3043  ROH CHO   421       2.086  20.288  58.563  1.00  0.00            
ATOM   3044  R1  CHO   421       3.486  20.888  56.163  1.00  0.00            
ATOM   3045  R2  CHO   421       2.336  20.688  53.663  1.00  0.00            
ATOM   3046  R3  CHO   421       3.136  23.288  53.463  1.00  0.00            
ATOM   3047  R4  CHO   421       3.236  22.188  50.713  1.00  0.00            
ATOM   3048  R5  CHO   421       4.886  23.188  51.763  1.00  0.00            
ATOM   3049  C1  CHO   421       4.586  25.538  48.763  1.00  0.00           C
ATOM   3050  C2  CHO   421       4.236  25.288  45.013  1.00  0.00           C
ATOM   3051  ROH CHO   422      70.836 145.188  53.113  1.00  0.00            
ATOM   3052  R1  CHO   422      72.086 146.438  50.913  1.00  0.00            
ATOM   3053  R2  CHO   422      74.436 145.488  49.813  1.00  0.00            
ATOM   3054  R3  CHO   422      73.036 145.488  47.513  1.00  0.00            
ATOM   3055  R4  CHO   422      75.736 144.838  46.663  1.00  0.00            
ATOM   3056  R5  CHO   422      74.486 146.438  45.863  1.00  0.00            
ATOM   3057  C1  CHO   422      75.186 144.488  42.663  1.00  0.00           C
ATOM   3058  C2  CHO   422      75.636 144.288  38.813  1.00  0.00           C
ATOM   3059  ROH CHO   423      86.986 126.188  66.163  1.00  0.00            
ATOM   3060  R1  CHO   423      86.586 126.238  63.363  1.00  0.00            
ATOM   3061  R2  CHO   423      87.786 128.138  61.713  1.00  0.00            
ATOM   3062  R3  CHO   423      88.686 125.938  60.363  1.00  0.00            
ATOM   3063  R4  CHO   423      89.186 128.188  58.563  1.00  0.00            
ATOM   3064  R5  CHO   423      88.086 126.338  58.113  1.00  0.00            
ATOM   3065  C1  CHO   423      90.836 126.138  55.463  1.00  0.00           C
ATOM   3066  C2  CHO   423      93.686 125.788  54.063  1.00  0.00           C
ATOM   3067  ROH CHO   424     192.586 195.238  62.213  1.00  0.00            
ATOM   3068  R1  CHO   424     194.736 193.588  61.363  1.00  0.00            
ATOM   3069  R2  CHO   424     197.336 194.588  61.063  1.00  0.00            
ATOM   3070  R3  CHO   424     197.936 192.538  62.713  1.00  0.00            
ATOM   3071  R4  CHO   424     200.486 193.188  61.363  1.00  0.00            
ATOM   3072  R5  CHO   424     199.536 191.238  61.463  1.00  0.00            
ATOM   3073  C1  CHO   424     202.886 190.438  63.113  1.00  0.00           C
ATOM   3074  C2  CHO   424     204.186 186.988  64.513  1.00  0.00           C
ATOM   3075  ROH CHO   425     182.736 171.488  27.763  1.00  0.00            
ATOM   3076  R1  CHO   425     184.286 171.788  30.113  1.00  0.00            
ATOM   3077  R2  CHO   425     184.336 174.138  31.563  1.00  0.00            
ATOM   3078  R3  CHO   425     183.686 172.488  33.613  1.00  0.00            
ATOM   3079  R4  CHO   425     184.486 174.988  34.913  1.00  0.00            
ATOM   3080  R5  CHO   425     185.286 172.988  35.313  1.00  0.00            
ATOM   3081  C1  CHO   425     183.986 173.938  38.763  1.00  0.00           C
ATOM   3082  C2  CHO   425     186.086 175.438  42.013  1.00  0.00           C
ATOM   3083  ROH CHO   426     101.836  17.188  34.713  1.00  0.00            
ATOM   3084  R1  CHO   426     102.036  17.488  37.513  1.00  0.00            
ATOM   3085  R2  CHO   426     101.036  15.588  39.263  1.00  0.00            
ATOM   3086  R3  CHO   426     103.586  15.688  40.263  1.00  0.00            
ATOM   3087  R4  CHO   426     102.036  14.238  42.313  1.00  0.00            
ATOM   3088  R5  CHO   426     103.286  15.988  42.613  1.00  0.00            
ATOM   3089  C1  CHO   426     104.986  13.488  44.963  1.00  0.00           C
ATOM   3090  C2  CHO   426     103.236  12.938  48.763  1.00  0.00           C
ATOM   3091  ROH CHO   427     167.536 204.388  36.363  1.00  0.00            
ATOM   3092  R1  CHO   427     167.886 201.938  35.013  1.00  0.00            
ATOM   3093  R2  CHO   427     165.886 200.788  33.513  1.00  0.00            
ATOM   3094  R3  CHO   427     167.786 200.788  31.563  1.00  0.00            
ATOM   3095  R4  CHO   427     165.336 199.738  30.263  1.00  0.00            
ATOM   3096  R5  CHO   427     167.336 198.788  30.313  1.00  0.00            
ATOM   3097  C1  CHO   427     166.836 199.188  26.513  1.00  0.00           C
ATOM   3098  C2  CHO   427     167.186 199.138  22.563  1.00  0.00           C
ATOM   3099  ROH CHO   428      43.786 119.888  57.963  1.00  0.00            
ATOM   3100  R1  CHO   428      41.986 122.038  57.963  1.00  0.00            
ATOM   3101  R2  CHO   428      41.986 124.038  56.063  1.00  0.00            
ATOM   3102  R3  CHO   428      39.386 123.338  55.763  1.00  0.00            
ATOM   3103  R4  CHO   428      39.536 126.038  54.713  1.00  0.00            
ATOM   3104  R5  CHO   428      38.186 125.338  56.213  1.00  0.00            
ATOM   3105  C1  CHO   428      35.636 126.588  53.663  1.00  0.00           C
ATOM   3106  C2  CHO   428      31.936 126.738  51.863  1.00  0.00           C
ATOM   3107  ROH CHO   429     133.636  23.588  21.163  1.00  0.00            
ATOM   3108  R1  CHO   429     132.986  23.688  23.913  1.00  0.00            
ATOM   3109  R2  CHO   429     132.286  21.388  25.313  1.00  0.00            
ATOM   3110  R3  CHO   429     134.336  22.188  26.963  1.00  0.00            
ATOM   3111  R4  CHO   429     132.336  21.038  28.763  1.00  0.00            
ATOM   3112  R5  CHO   429     133.236  23.038  28.913  1.00  0.00            
ATOM   3113  C1  CHO   429     134.236  21.538  32.313  1.00  0.00           C
ATOM   3114  C2  CHO   429     137.136  21.088  35.463  1.00  0.00           C
ATOM   3115  ROH CHO   430     111.186 109.338  54.563  1.00  0.00            
ATOM   3116  R1  CHO   430     111.636 112.088  55.063  1.00  0.00            
ATOM   3117  R2  CHO   430     112.786 113.788  53.163  1.00  0.00            
ATOM   3118  R3  CHO   430     110.536 115.238  53.613  1.00  0.00            
ATOM   3119  R4  CHO   430     112.386 117.088  52.313  1.00  0.00            
ATOM   3120  R5  CHO   430     111.336 117.388  54.163  1.00  0.00            
ATOM   3121  C1  CHO   430     110.086 120.388  52.213  1.00  0.00           C
ATOM   3122  C2  CHO   430     112.936 122.138  51.713  1.00  0.00           C
ATOM   3123  ROH CHO   431      29.286 195.488  41.713  1.00  0.00            
ATOM   3124  R1  CHO   431      28.886 195.138  38.913  1.00  0.00            
ATOM   3125  R2  CHO   431      29.936 196.838  37.013  1.00  0.00            
ATOM   3126  R3  CHO   431      30.936 194.538  36.013  1.00  0.00            
ATOM   3127  R4  CHO   431      30.636 196.338  33.663  1.00  0.00            
ATOM   3128  R5  CHO   431      29.836 194.288  33.863  1.00  0.00            
ATOM   3129  C1  CHO   431      32.036 193.888  30.763  1.00  0.00           C
ATOM   3130  C2  CHO   431      34.836 194.538  27.963  1.00  0.00           C
ATOM   3131  ROH CHO   432      60.636 121.838  38.963  1.00  0.00            
ATOM   3132  R1  CHO   432      60.836 119.338  40.363  1.00  0.00            
ATOM   3133  R2  CHO   432      63.236 118.388  41.363  1.00  0.00            
ATOM   3134  R3  CHO   432      61.786 118.238  43.663  1.00  0.00            
ATOM   3135  R4  CHO   432      64.236 116.688  44.213  1.00  0.00            
ATOM   3136  R5  CHO   432      62.186 115.988  44.463  1.00  0.00            
ATOM   3137  C1  CHO   432      63.436 115.538  48.013  1.00  0.00           C
ATOM   3138  C2  CHO   432      66.286 114.888  51.813  1.00  0.00           C
ATOM   3139  ROH CHO   433     173.886 153.888  56.713  1.00  0.00            
ATOM   3140  R1  CHO   433     174.836 154.638  54.163  1.00  0.00            
ATOM   3141  R2  CHO   433     173.286 155.938  52.313  1.00  0.00            
ATOM   3142  R3  CHO   433     175.236 157.788  52.363  1.00  0.00            
ATOM   3143  R4  CHO   433     174.086 158.088  49.713  1.00  0.00            
ATOM   3144  R5  CHO   433     176.186 157.738  50.163  1.00  0.00            
ATOM   3145  C1  CHO   433     176.386 161.038  48.213  1.00  0.00           C
ATOM   3146  C2  CHO   433     177.936 162.738  44.963  1.00  0.00           C
ATOM   3147  ROH CHO   434     183.136  93.938  21.863  1.00  0.00            
ATOM   3148  R1  CHO   434     183.186  93.588  24.663  1.00  0.00            
ATOM   3149  R2  CHO   434     181.086  92.438  26.063  1.00  0.00            
ATOM   3150  R3  CHO   434     183.036  90.788  27.013  1.00  0.00            
ATOM   3151  R4  CHO   434     180.636  90.038  28.513  1.00  0.00            
ATOM   3152  R5  CHO   434     182.586  90.588  29.363  1.00  0.00            
ATOM   3153  C1  CHO   434     182.236  87.088  30.813  1.00  0.00           C
ATOM   3154  C2  CHO   434     179.736  86.638  34.663  1.00  0.00           C
ATOM   3155  ROH CHO   435     204.186 215.238  31.913  1.00  0.00            
ATOM   3156  R1  CHO   435     201.736 215.188  30.463  1.00  0.00            
ATOM   3157  R2  CHO   435     199.986 217.338  30.413  1.00  0.00            
ATOM   3158  R3  CHO   435     200.236 217.038  27.713  1.00  0.00            
ATOM   3159  R4  CHO   435     197.786 218.638  28.113  1.00  0.00            
ATOM   3160  R5  CHO   435     197.986 216.788  26.963  1.00  0.00            
ATOM   3161  C1  CHO   435     196.736 219.188  24.213  1.00  0.00           C
ATOM   3162  C2  CHO   435     193.136 218.988  22.913  1.00  0.00           C
ATOM   3163  ROH CHO   436     228.786  92.588  48.313  1.00  0.00            
ATOM   3164  R1  CHO   436     228.136  91.888  50.963  1.00  0.00            
ATOM   3165  R2  CHO   436     228.836  93.488  53.163  1.00  0.00            
ATOM   3166  R3  CHO   436     226.186  93.338  53.713  1.00  0.00            
ATOM   3167  R4  CHO   436     227.336  94.738  56.013  1.00  0.00            
ATOM   3168  R5  CHO   436     226.086  92.988  56.063  1.00  0.00            
ATOM   3169  C1  CHO   436     223.986  95.338  58.163  1.00  0.00           C
ATOM   3170  C2  CHO   436     224.086  92.988  61.013  1.00  0.00           C
ATOM   3171  ROH CHO   437     219.186 187.488  22.613  1.00  0.00            
ATOM   3172  R1  CHO   437     221.686 187.988  23.813  1.00  0.00            
ATOM   3173  R2  CHO   437     222.786 186.338  25.713  1.00  0.00            
ATOM   3174  R3  CHO   437     224.936 186.288  24.013  1.00  0.00            
ATOM   3175  R4  CHO   437     226.036 185.588  26.663  1.00  0.00            
ATOM   3176  R5  CHO   437     226.736 187.138  25.313  1.00  0.00            
ATOM   3177  C1  CHO   437     229.936 185.088  25.563  1.00  0.00           C
ATOM   3178  C2  CHO   437     233.336 184.788  23.763  1.00  0.00           C
ATOM   3179  ROH CHO   438       3.786 218.038  45.463  1.00  0.00            
ATOM   3180  R1  CHO   438       1.886 218.388  47.513  1.00  0.00            
ATOM   3181  R2  CHO   438       2.536 218.088  50.213  1.00  0.00            
ATOM   3182  R3  CHO   438       1.436 220.588  50.413  1.00  0.00            
ATOM   3183  R4  CHO   438       1.486 219.538  53.163  1.00  0.00            
ATOM   3184  R5  CHO   438      -0.264 220.338  52.063  1.00  0.00            
ATOM   3185  C1  CHO   438      -0.164 222.738  55.063  1.00  0.00           C
ATOM   3186  C2  CHO   438      -0.514 223.888  58.213  1.00  0.00           C
ATOM   3187  ROH CHO   439      20.686 136.988  33.363  1.00  0.00            
ATOM   3188  R1  CHO   439      19.636 137.288  35.963  1.00  0.00            
ATOM   3189  R2  CHO   439      20.986 136.538  38.213  1.00  0.00            
ATOM   3190  R3  CHO   439      20.536 139.138  38.963  1.00  0.00            
ATOM   3191  R4  CHO   439      20.086 137.538  41.413  1.00  0.00            
ATOM   3192  R5  CHO   439      18.736 138.988  40.513  1.00  0.00            
ATOM   3193  C1  CHO   439      19.136 140.588  43.963  1.00  0.00           C
ATOM   3194  C2  CHO   439      18.136 139.388  47.013  1.00  0.00           C
ATOM   3195  ROH CHO   440      84.436 143.088  39.263  1.00  0.00            
ATOM   3196  R1  CHO   440      85.736 142.738  41.713  1.00  0.00            
ATOM   3197  R2  CHO   440      85.586 144.588  43.763  1.00  0.00            
ATOM   3198  R3  CHO   440      84.736 142.438  45.213  1.00  0.00            
ATOM   3199  R4  CHO   440      84.986 144.588  47.163  1.00  0.00            
ATOM   3200  R5  CHO   440      85.886 142.638  47.313  1.00  0.00            
ATOM   3201  C1  CHO   440      83.836 142.588  50.513  1.00  0.00           C
ATOM   3202  C2  CHO   440      84.436 140.388  54.113  1.00  0.00           C
ATOM   3203  ROH CHO   441      68.586 212.788  38.163  1.00  0.00            
ATOM   3204  R1  CHO   441      68.436 214.388  35.813  1.00  0.00            
ATOM   3205  R2  CHO   441      70.636 215.638  34.713  1.00  0.00            
ATOM   3206  R3  CHO   441      69.836 214.288  32.463  1.00  0.00            
ATOM   3207  R4  CHO   441      71.986 216.088  31.563  1.00  0.00            
ATOM   3208  R5  CHO   441      69.986 215.938  30.713  1.00  0.00            
ATOM   3209  C1  CHO   441      72.036 215.138  27.613  1.00  0.00           C
ATOM   3210  C2  CHO   441      72.286 216.288  23.113  1.00  0.00           C
ATOM   3211  ROH CHO   442      28.186  12.438  57.763  1.00  0.00            
ATOM   3212  R1  CHO   442      27.786  13.538  55.213  1.00  0.00            
ATOM   3213  R2  CHO   442      29.136  12.588  52.963  1.00  0.00            
ATOM   3214  R3  CHO   442      26.636  12.338  51.963  1.00  0.00            
ATOM   3215  R4  CHO   442      28.386  12.538  49.613  1.00  0.00            
ATOM   3216  R5  CHO   442      26.636  13.738  50.013  1.00  0.00            
ATOM   3217  C1  CHO   442      25.586  12.238  46.713  1.00  0.00           C
ATOM   3218  C2  CHO   442      24.386  11.038  42.763  1.00  0.00           C
ATOM   3219  ROH CHO   443     184.386 203.688  41.313  1.00  0.00            
ATOM   3220  R1  CHO   443     185.236 205.788  43.063  1.00  0.00            
ATOM   3221  R2  CHO   443     184.136 208.338  42.913  1.00  0.00            
ATOM   3222  R3  CHO   443     183.686 207.888  45.563  1.00  0.00            
ATOM   3223  R4  CHO   443     183.686 210.788  45.313  1.00  0.00            
ATOM   3224  R5  CHO   443     184.886 209.638  46.663  1.00  0.00            
ATOM   3225  C1  CHO   443     183.036 211.838  49.163  1.00  0.00           C
ATOM   3226  C2  CHO   443     181.786 213.188  53.063  1.00  0.00           C
ATOM   3227  ROH CHO   444      57.286 222.438  43.013  1.00  0.00            
ATOM   3228  R1  CHO   444      58.236 222.288  45.663  1.00  0.00            
ATOM   3229  R2  CHO   444      57.436 224.088  47.663  1.00  0.00            
ATOM   3230  R3  CHO   444      56.736 221.788  48.963  1.00  0.00            
ATOM   3231  R4  CHO   444      56.636 223.938  51.013  1.00  0.00            
ATOM   3232  R5  CHO   444      57.786 222.038  51.163  1.00  0.00            
ATOM   3233  C1  CHO   444      55.536 221.738  54.213  1.00  0.00           C
ATOM   3234  C2  CHO   444      54.486 220.888  57.613  1.00  0.00           C
ATOM   3235  ROH CHO   445      55.486 188.988  40.113  1.00  0.00            
ATOM   3236  R1  CHO   445      55.936 188.338  37.413  1.00  0.00            
ATOM   3237  R2  CHO   445      55.086 185.988  36.263  1.00  0.00            
ATOM   3238  R3  CHO   445      53.936 187.638  34.463  1.00  0.00            
ATOM   3239  R4  CHO   445      55.036 185.438  32.813  1.00  0.00            
ATOM   3240  R5  CHO   445      55.386 187.588  32.563  1.00  0.00            
ATOM   3241  C1  CHO   445      53.886 186.688  29.163  1.00  0.00           C
ATOM   3242  C2  CHO   445      52.686 184.138  26.913  1.00  0.00           C
ATOM   3243  ROH CHO   446      62.286  50.088  59.013  1.00  0.00            
ATOM   3244  R1  CHO   446      60.836  50.388  56.613  1.00  0.00            
ATOM   3245  R2  CHO   446      62.086  50.688  54.163  1.00  0.00            
ATOM   3246  R3  CHO   446      60.536  48.538  53.463  1.00  0.00            
ATOM   3247  R4  CHO   446      60.536  50.288  51.113  1.00  0.00            
ATOM   3248  R5  CHO   446      58.786  49.488  52.163  1.00  0.00            
ATOM   3249  C1  CHO   446      58.136  48.088  48.663  1.00  0.00           C
ATOM   3250  C2  CHO   446      60.386  48.138  44.863  1.00  0.00           C
ATOM   3251  ROH CHO   447      96.986 131.688  66.513  1.00  0.00            
ATOM   3252  R1  CHO   447      97.686 132.788  64.013  1.00  0.00            
ATOM   3253  R2  CHO   447     100.136 132.338  62.813  1.00  0.00            
ATOM   3254  R3  CHO   447      98.586 131.538  60.713  1.00  0.00            
ATOM   3255  R4  CHO   447     101.086 132.438  59.513  1.00  0.00            
ATOM   3256  R5  CHO   447      99.086 133.138  59.013  1.00  0.00            
ATOM   3257  C1  CHO   447     100.186 131.788  55.613  1.00  0.00           C
ATOM   3258  C2  CHO   447     102.586 133.738  54.413  1.00  0.00           C
ATOM   3259  ROH CHO   448     105.386  41.088  24.663  1.00  0.00            
ATOM   3260  R1  CHO   448     107.436  39.138  24.913  1.00  0.00            
ATOM   3261  R2  CHO   448     110.036  39.588  24.213  1.00  0.00            
ATOM   3262  R3  CHO   448     110.536  38.738  26.763  1.00  0.00            
ATOM   3263  R4  CHO   448     112.936  37.988  25.263  1.00  0.00            
ATOM   3264  R5  CHO   448     111.686  36.688  26.463  1.00  0.00            
ATOM   3265  C1  CHO   448     115.086  36.288  28.263  1.00  0.00           C
ATOM   3266  C2  CHO   448     118.136  35.588  29.063  1.00  0.00           C
ATOM   3267  ROH CHO   449      59.986 159.588  66.363  1.00  0.00            
ATOM   3268  R1  CHO   449      61.936 160.388  64.463  1.00  0.00            
ATOM   3269  R2  CHO   449      64.586 159.488  64.613  1.00  0.00            
ATOM   3270  R3  CHO   449      64.136 158.738  62.063  1.00  0.00            
ATOM   3271  R4  CHO   449      66.986 158.338  62.413  1.00  0.00            
ATOM   3272  R5  CHO   449      66.036 159.488  60.863  1.00  0.00            
ATOM   3273  C1  CHO   449      67.986 156.938  58.763  1.00  0.00           C
ATOM   3274  C2  CHO   449      68.736 157.538  55.113  1.00  0.00           C
ATOM   3275  ROH CHO   450     161.636 181.488  28.663  1.00  0.00            
ATOM   3276  R1  CHO   450     161.686 180.838  31.413  1.00  0.00            
ATOM   3277  R2  CHO   450     164.036 180.438  32.763  1.00  0.00            
ATOM   3278  R3  CHO   450     163.036 182.338  34.463  1.00  0.00            
ATOM   3279  R4  CHO   450     164.536 180.538  36.213  1.00  0.00            
ATOM   3280  R5  CHO   450     162.436 181.138  36.413  1.00  0.00            
ATOM   3281  C1  CHO   450     163.886 182.388  39.763  1.00  0.00           C
ATOM   3282  C2  CHO   450     161.736 182.638  43.213  1.00  0.00           C
ATOM   3283  ROH CHO   451     123.086 206.088  27.163  1.00  0.00            
ATOM   3284  R1  CHO   451     122.386 205.988  29.913  1.00  0.00            
ATOM   3285  R2  CHO   451     124.286 206.088  31.913  1.00  0.00            
ATOM   3286  R3  CHO   451     122.786 208.188  32.813  1.00  0.00            
ATOM   3287  R4  CHO   451     125.086 208.088  34.663  1.00  0.00            
ATOM   3288  R5  CHO   451     122.936 208.038  35.213  1.00  0.00            
ATOM   3289  C1  CHO   451     124.086 211.188  37.063  1.00  0.00           C
ATOM   3290  C2  CHO   451     126.386 214.888  38.163  1.00  0.00           C
ATOM   3291  ROH CHO   452     148.886 106.688  53.913  1.00  0.00            
ATOM   3292  R1  CHO   452     150.286 104.388  53.063  1.00  0.00            
ATOM   3293  R2  CHO   452     151.636 104.288  50.663  1.00  0.00            
ATOM   3294  R3  CHO   452     153.736 103.538  52.263  1.00  0.00            
ATOM   3295  R4  CHO   452     153.686 101.538  50.113  1.00  0.00            
ATOM   3296  R5  CHO   452     153.636 101.138  52.213  1.00  0.00            
ATOM   3297  C1  CHO   452     156.836  99.238  51.263  1.00  0.00           C
ATOM   3298  C2  CHO   452     158.686  96.488  52.663  1.00  0.00           C
ATOM   3299  ROH CHO   453      94.636 165.288  52.663  1.00  0.00            
ATOM   3300  R1  CHO   453      93.336 167.338  54.113  1.00  0.00            
ATOM   3301  R2  CHO   453      92.236 166.988  56.613  1.00  0.00            
ATOM   3302  R3  CHO   453      93.786 169.088  57.263  1.00  0.00            
ATOM   3303  R4  CHO   453      92.486 168.388  59.763  1.00  0.00            
ATOM   3304  R5  CHO   453      92.486 170.338  58.813  1.00  0.00            
ATOM   3305  C1  CHO   453      94.086 171.188  62.163  1.00  0.00           C
ATOM   3306  C2  CHO   453      95.886 172.538  65.113  1.00  0.00           C
ATOM   3307  ROH CHO   454     187.936 209.338  23.363  1.00  0.00            
ATOM   3308  R1  CHO   454     187.436 211.538  25.063  1.00  0.00            
ATOM   3309  R2  CHO   454     186.686 211.238  27.713  1.00  0.00            
ATOM   3310  R3  CHO   454     188.786 212.888  28.163  1.00  0.00            
ATOM   3311  R4  CHO   454     187.686 212.338  30.813  1.00  0.00            
ATOM   3312  R5  CHO   454     188.086 214.338  29.913  1.00  0.00            
ATOM   3313  C1  CHO   454     190.236 214.538  33.063  1.00  0.00           C
ATOM   3314  C2  CHO   454     192.486 214.888  36.163  1.00  0.00           C
ATOM   3315  ROH CHO   455     128.036 194.388  26.463  1.00  0.00            
ATOM   3316  R1  CHO   455     127.186 194.038  29.113  1.00  0.00            
ATOM   3317  R2  CHO   455     128.936 193.538  31.213  1.00  0.00            
ATOM   3318  R3  CHO   455     127.686 195.688  32.313  1.00  0.00            
ATOM   3319  R4  CHO   455     129.236 194.538  34.513  1.00  0.00            
ATOM   3320  R5  CHO   455     127.086 194.938  34.513  1.00  0.00            
ATOM   3321  C1  CHO   455     128.236 197.088  37.463  1.00  0.00           C
ATOM   3322  C2  CHO   455     127.336 197.588  41.163  1.00  0.00           C
ATOM   3323  ROH CHO   456     203.686  34.538  53.413  1.00  0.00            
ATOM   3324  R1  CHO   456     202.586  32.638  51.613  1.00  0.00            
ATOM   3325  R2  CHO   456     204.136  31.338  49.713  1.00  0.00            
ATOM   3326  R3  CHO   456     203.036  29.138  50.863  1.00  0.00            
ATOM   3327  R4  CHO   456     203.736  28.288  48.163  1.00  0.00            
ATOM   3328  R5  CHO   456     201.786  28.088  49.113  1.00  0.00            
ATOM   3329  C1  CHO   456     202.486  24.438  48.313  1.00  0.00           C
ATOM   3330  C2  CHO   456     202.736  21.288  50.113  1.00  0.00           C
ATOM   3331  ROH CHO   457      66.186 219.438  45.763  1.00  0.00            
ATOM   3332  R1  CHO   457      65.286 218.388  48.213  1.00  0.00            
ATOM   3333  R2  CHO   457      65.886 215.838  49.063  1.00  0.00            
ATOM   3334  R3  CHO   457      66.836 217.088  51.263  1.00  0.00            
ATOM   3335  R4  CHO   457      65.936 214.488  52.213  1.00  0.00            
ATOM   3336  R5  CHO   457      65.336 216.488  53.013  1.00  0.00            
ATOM   3337  C1  CHO   457      66.786 214.938  56.163  1.00  0.00           C
ATOM   3338  C2  CHO   457      66.586 214.188  59.713  1.00  0.00           C
ATOM   3339  ROH CHO   458      25.736  28.138  44.263  1.00  0.00            
ATOM   3340  R1  CHO   458      25.486  29.388  46.813  1.00  0.00            
ATOM   3341  R2  CHO   458      23.586  28.638  48.663  1.00  0.00            
ATOM   3342  R3  CHO   458      25.736  28.388  50.313  1.00  0.00            
ATOM   3343  R4  CHO   458      23.436  28.538  52.113  1.00  0.00            
ATOM   3344  R5  CHO   458      25.236  29.738  52.163  1.00  0.00            
ATOM   3345  C1  CHO   458      25.386  28.188  55.663  1.00  0.00           C
ATOM   3346  C2  CHO   458      25.636  28.988  59.513  1.00  0.00           C
ATOM   3347  ROH CHO   459      29.936 172.288  61.213  1.00  0.00            
ATOM   3348  R1  CHO   459      31.086 171.238  58.813  1.00  0.00            
ATOM   3349  R2  CHO   459      29.886 169.238  57.363  1.00  0.00            
ATOM   3350  R3  CHO   459      30.136 170.988  55.313  1.00  0.00            
ATOM   3351  R4  CHO   459      29.586 168.438  54.013  1.00  0.00            
ATOM   3352  R5  CHO   459      31.236 169.788  53.563  1.00  0.00            
ATOM   3353  C1  CHO   459      29.636 169.688  50.113  1.00  0.00           C
ATOM   3354  C2  CHO   459      28.586 169.738  46.513  1.00  0.00           C
ATOM   3355  ROH CHO   460     144.186  89.088  37.413  1.00  0.00            
ATOM   3356  R1  CHO   460     142.386  91.188  36.763  1.00  0.00            
ATOM   3357  R2  CHO   460     142.736  92.788  34.513  1.00  0.00            
ATOM   3358  R3  CHO   460     140.186  91.988  33.963  1.00  0.00            
ATOM   3359  R4  CHO   460     140.786  93.988  31.913  1.00  0.00            
ATOM   3360  R5  CHO   460     139.086  93.988  33.263  1.00  0.00            
ATOM   3361  C1  CHO   460     137.236  93.938  29.913  1.00  0.00           C
ATOM   3362  C2  CHO   460     135.936  95.438  27.063  1.00  0.00           C
ATOM   3363  ROH CHO   461     128.186 180.088  60.513  1.00  0.00            
ATOM   3364  R1  CHO   461     127.886 180.388  57.713  1.00  0.00            
ATOM   3365  R2  CHO   461     129.286 182.288  56.263  1.00  0.00            
ATOM   3366  R3  CHO   461     130.036 180.138  54.763  1.00  0.00            
ATOM   3367  R4  CHO   461     130.236 182.388  52.963  1.00  0.00            
ATOM   3368  R5  CHO   461     129.136 180.588  52.613  1.00  0.00            
ATOM   3369  C1  CHO   461     131.486 180.438  49.613  1.00  0.00           C
ATOM   3370  C2  CHO   461     133.386 179.538  47.363  1.00  0.00           C
ATOM   3371  ROH CHO   462     194.936  90.738  42.413  1.00  0.00            
ATOM   3372  R1  CHO   462     195.886  89.438  44.713  1.00  0.00            
ATOM   3373  R2  CHO   462     197.336  90.788  46.663  1.00  0.00            
ATOM   3374  R3  CHO   462     195.436  89.838  48.313  1.00  0.00            
ATOM   3375  R4  CHO   462     197.736  90.288  50.063  1.00  0.00            
ATOM   3376  R5  CHO   462     196.586  88.438  49.863  1.00  0.00            
ATOM   3377  C1  CHO   462     196.136  89.138  53.613  1.00  0.00           C
ATOM   3378  C2  CHO   462     195.286  89.088  57.113  1.00  0.00           C
ATOM   3379  ROH CHO   463       4.286 195.188  35.613  1.00  0.00            
ATOM   3380  R1  CHO   463       6.236 193.638  34.263  1.00  0.00            
ATOM   3381  R2  CHO   463       5.686 192.138  32.013  1.00  0.00            
ATOM   3382  R3  CHO   463       7.636 193.588  30.863  1.00  0.00            
ATOM   3383  R4  CHO   463       7.536 191.138  29.263  1.00  0.00            
ATOM   3384  R5  CHO   463       9.286 191.988  30.263  1.00  0.00            
ATOM   3385  C1  CHO   463      10.486 191.938  26.613  1.00  0.00           C
ATOM   3386  C2  CHO   463      10.986 190.138  23.313  1.00  0.00           C
ATOM   3387  ROH CHO   464     157.186 154.788  46.063  1.00  0.00            
ATOM   3388  R1  CHO   464     158.886 154.938  48.313  1.00  0.00            
ATOM   3389  R2  CHO   464     158.036 155.988  50.713  1.00  0.00            
ATOM   3390  R3  CHO   464     158.886 153.638  51.713  1.00  0.00            
ATOM   3391  R4  CHO   464     159.036 155.438  53.963  1.00  0.00            
ATOM   3392  R5  CHO   464     160.636 154.188  53.213  1.00  0.00            
ATOM   3393  C1  CHO   464     160.386 152.888  56.813  1.00  0.00           C
ATOM   3394  C2  CHO   464     161.036 152.238  60.113  1.00  0.00           C
ATOM   3395  ROH CHO   465      97.836  -0.812  32.363  1.00  0.00            
ATOM   3396  R1  CHO   465      99.936   0.938  33.163  1.00  0.00            
ATOM   3397  R2  CHO   465      99.886   2.238  35.613  1.00  0.00            
ATOM   3398  R3  CHO   465     102.336   1.088  35.863  1.00  0.00            
ATOM   3399  R4  CHO   465     102.636   3.688  37.213  1.00  0.00            
ATOM   3400  R5  CHO   465     103.886   2.888  35.663  1.00  0.00            
ATOM   3401  C1  CHO   465     106.486   3.438  38.413  1.00  0.00           C
ATOM   3402  C2  CHO   465     108.386   3.638  41.713  1.00  0.00           C
ATOM   3403  ROH CHO   466      36.386 192.338  44.063  1.00  0.00            
ATOM   3404  R1  CHO   466      36.286 193.538  46.613  1.00  0.00            
ATOM   3405  R2  CHO   466      34.286 192.988  48.463  1.00  0.00            
ATOM   3406  R3  CHO   466      36.386 192.438  50.063  1.00  0.00            
ATOM   3407  R4  CHO   466      34.386 193.688  51.813  1.00  0.00            
ATOM   3408  R5  CHO   466      36.436 194.288  51.613  1.00  0.00            
ATOM   3409  C1  CHO   466      36.436 193.538  55.313  1.00  0.00           C
ATOM   3410  C2  CHO   466      34.586 196.338  58.063  1.00  0.00           C
ATOM   3411  ROH CHO   467     145.836 150.438  49.463  1.00  0.00            
ATOM   3412  R1  CHO   467     145.686 148.588  51.563  1.00  0.00            
ATOM   3413  R2  CHO   467     147.486 146.488  51.863  1.00  0.00            
ATOM   3414  R3  CHO   467     147.786 147.538  54.313  1.00  0.00            
ATOM   3415  R4  CHO   467     147.636 144.638  54.763  1.00  0.00            
ATOM   3416  R5  CHO   467     146.436 146.138  55.713  1.00  0.00            
ATOM   3417  C1  CHO   467     148.086 144.538  58.763  1.00  0.00           C
ATOM   3418  C2  CHO   467     149.286 144.788  61.713  1.00  0.00           C
ATOM   3419  ROH CHO   468      68.686 141.788  51.863  1.00  0.00            
ATOM   3420  R1  CHO   468      69.886 142.588  49.413  1.00  0.00            
ATOM   3421  R2  CHO   468      71.936 141.188  48.213  1.00  0.00            
ATOM   3422  R3  CHO   468      70.236 141.238  46.063  1.00  0.00            
ATOM   3423  R4  CHO   468      72.936 141.338  44.913  1.00  0.00            
ATOM   3424  R5  CHO   468      71.336 142.738  44.513  1.00  0.00            
ATOM   3425  C1  CHO   468      71.986 141.488  41.013  1.00  0.00           C
ATOM   3426  C2  CHO   468      72.236 141.138  36.663  1.00  0.00           C
ATOM   3427  ROH CHO   469      87.536 154.638  70.113  1.00  0.00            
ATOM   3428  R1  CHO   469      87.986 154.438  67.313  1.00  0.00            
ATOM   3429  R2  CHO   469      88.336 156.688  65.713  1.00  0.00            
ATOM   3430  R3  CHO   469      90.586 155.388  64.963  1.00  0.00            
ATOM   3431  R4  CHO   469      90.336 157.588  63.063  1.00  0.00            
ATOM   3432  R5  CHO   469      90.586 155.488  62.563  1.00  0.00            
ATOM   3433  C1  CHO   469      93.636 156.938  60.813  1.00  0.00           C
ATOM   3434  C2  CHO   469      95.636 154.938  57.213  1.00  0.00           C
ATOM   3435  ROH CHO   470     178.686 141.338  42.263  1.00  0.00            
ATOM   3436  R1  CHO   470     178.186 141.738  39.513  1.00  0.00            
ATOM   3437  R2  CHO   470     177.636 144.238  38.463  1.00  0.00            
ATOM   3438  R3  CHO   470     179.736 143.638  36.813  1.00  0.00            
ATOM   3439  R4  CHO   470     177.436 144.138  35.013  1.00  0.00            
ATOM   3440  R5  CHO   470     178.736 142.338  35.063  1.00  0.00            
ATOM   3441  C1  CHO   470     179.286 143.488  31.463  1.00  0.00           C
ATOM   3442  C2  CHO   470     178.536 142.888  27.113  1.00  0.00           C
ATOM   3443  ROH CHO   471     218.886 139.888  41.163  1.00  0.00            
ATOM   3444  R1  CHO   471     216.836 140.988  39.563  1.00  0.00            
ATOM   3445  R2  CHO   471     216.986 141.088  36.813  1.00  0.00            
ATOM   3446  R3  CHO   471     214.586 139.838  36.963  1.00  0.00            
ATOM   3447  R4  CHO   471     214.436 141.388  34.463  1.00  0.00            
ATOM   3448  R5  CHO   471     212.986 141.438  36.113  1.00  0.00            
ATOM   3449  C1  CHO   471     210.686 140.388  33.263  1.00  0.00           C
ATOM   3450  C2  CHO   471     207.636 138.988  33.063  1.00  0.00           C
ATOM   3451  ROH CHO   472     185.236 199.838  58.663  1.00  0.00            
ATOM   3452  R1  CHO   472     184.486 199.638  55.913  1.00  0.00            
ATOM   3453  R2  CHO   472     184.586 201.738  54.163  1.00  0.00            
ATOM   3454  R3  CHO   472     186.136 200.038  52.713  1.00  0.00            
ATOM   3455  R4  CHO   472     184.186 201.138  50.813  1.00  0.00            
ATOM   3456  R5  CHO   472     184.536 199.038  51.163  1.00  0.00            
ATOM   3457  C1  CHO   472     185.336 199.188  47.463  1.00  0.00           C
ATOM   3458  C2  CHO   472     186.186 198.238  43.613  1.00  0.00           C
ATOM   3459  ROH CHO   473      16.286  21.438  60.263  1.00  0.00            
ATOM   3460  R1  CHO   473      16.586  21.188  57.463  1.00  0.00            
ATOM   3461  R2  CHO   473      14.436  21.088  55.713  1.00  0.00            
ATOM   3462  R3  CHO   473      15.686  23.188  54.513  1.00  0.00            
ATOM   3463  R4  CHO   473      14.086  21.938  52.363  1.00  0.00            
ATOM   3464  R5  CHO   473      16.236  22.388  52.313  1.00  0.00            
ATOM   3465  C1  CHO   473      15.086  24.388  49.313  1.00  0.00           C
ATOM   3466  C2  CHO   473      16.086  24.838  44.263  1.00  0.00           C
ATOM   3467  ROH CHO   474     185.186  44.888  51.963  1.00  0.00            
ATOM   3468  R1  CHO   474     185.786  44.788  49.163  1.00  0.00            
ATOM   3469  R2  CHO   474     188.386  44.938  48.213  1.00  0.00            
ATOM   3470  R3  CHO   474     187.686  42.638  46.963  1.00  0.00            
ATOM   3471  R4  CHO   474     189.236  44.138  44.963  1.00  0.00            
ATOM   3472  R5  CHO   474     187.236  43.288  44.713  1.00  0.00            
ATOM   3473  C1  CHO   474     189.086  41.488  41.863  1.00  0.00           C
ATOM   3474  C2  CHO   474     189.886  42.588  38.263  1.00  0.00           C
ATOM   3475  ROH CHO   475      35.236 118.538  53.863  1.00  0.00            
ATOM   3476  R1  CHO   475      33.986 116.788  55.713  1.00  0.00            
ATOM   3477  R2  CHO   475      35.336 114.838  57.163  1.00  0.00            
ATOM   3478  R3  CHO   475      34.186 116.088  59.263  1.00  0.00            
ATOM   3479  R4  CHO   475      35.486 113.738  60.413  1.00  0.00            
ATOM   3480  R5  CHO   475      33.386 114.288  60.663  1.00  0.00            
ATOM   3481  C1  CHO   475      34.486 114.238  64.313  1.00  0.00           C
ATOM   3482  C2  CHO   475      32.536 116.438  67.213  1.00  0.00           C
ATOM   3483  ROH CHO   476     162.886  58.988  38.113  1.00  0.00            
ATOM   3484  R1  CHO   476     164.436  58.588  40.413  1.00  0.00            
ATOM   3485  R2  CHO   476     166.336  60.438  41.263  1.00  0.00            
ATOM   3486  R3  CHO   476     164.936  60.288  43.563  1.00  0.00            
ATOM   3487  R4  CHO   476     167.636  61.288  44.363  1.00  0.00            
ATOM   3488  R5  CHO   476     166.536  59.538  45.213  1.00  0.00            
ATOM   3489  C1  CHO   476     167.036  61.638  48.363  1.00  0.00           C
ATOM   3490  C2  CHO   476     169.236  59.188  50.663  1.00  0.00           C
ATOM   3491  ROH CHO   477     104.186  48.138  39.963  1.00  0.00            
ATOM   3492  R1  CHO   477     106.386  48.488  41.663  1.00  0.00            
ATOM   3493  R2  CHO   477     106.236  49.638  44.163  1.00  0.00            
ATOM   3494  R3  CHO   477     107.436  47.338  44.963  1.00  0.00            
ATOM   3495  R4  CHO   477     107.936  49.288  47.163  1.00  0.00            
ATOM   3496  R5  CHO   477     109.436  48.088  46.063  1.00  0.00            
ATOM   3497  C1  CHO   477     110.086  46.888  49.663  1.00  0.00           C
ATOM   3498  C2  CHO   477     110.436  45.688  53.463  1.00  0.00           C
ATOM   3499  ROH CHO   478      51.986   0.588  43.413  1.00  0.00            
ATOM   3500  R1  CHO   478      52.586   2.938  41.963  1.00  0.00            
ATOM   3501  R2  CHO   478      54.986   3.338  40.663  1.00  0.00            
ATOM   3502  R3  CHO   478      53.386   3.838  38.513  1.00  0.00            
ATOM   3503  R4  CHO   478      56.036   4.838  37.763  1.00  0.00            
ATOM   3504  R5  CHO   478      54.136   5.938  37.663  1.00  0.00            
ATOM   3505  C1  CHO   478      55.136   6.138  34.013  1.00  0.00           C
ATOM   3506  C2  CHO   478      56.136   7.138  30.613  1.00  0.00           C
ATOM   3507  ROH CHO   479      37.636 224.838  22.763  1.00  0.00            
ATOM   3508  R1  CHO   479      39.586 225.638  24.613  1.00  0.00            
ATOM   3509  R2  CHO   479      40.686 223.938  26.463  1.00  0.00            
ATOM   3510  R3  CHO   479      43.036 224.738  25.363  1.00  0.00            
ATOM   3511  R4  CHO   479      43.736 223.938  28.063  1.00  0.00            
ATOM   3512  R5  CHO   479      44.186 225.838  27.163  1.00  0.00            
ATOM   3513  C1  CHO   479      47.736 224.688  27.963  1.00  0.00           C
ATOM   3514  C2  CHO   479      50.586 222.938  29.213  1.00  0.00           C
ATOM   3515  ROH CHO   480     119.586 130.788  63.363  1.00  0.00            
ATOM   3516  R1  CHO   480     118.786 132.288  61.113  1.00  0.00            
ATOM   3517  R2  CHO   480     120.586 132.988  59.113  1.00  0.00            
ATOM   3518  R3  CHO   480     118.736 131.788  57.513  1.00  0.00            
ATOM   3519  R4  CHO   480     120.536 133.238  55.663  1.00  0.00            
ATOM   3520  R5  CHO   480     118.336 133.388  55.763  1.00  0.00            
ATOM   3521  C1  CHO   480     118.736 132.238  52.113  1.00  0.00           C
ATOM   3522  C2  CHO   480     117.936 129.388  49.563  1.00  0.00           C
ATOM   3523  ROH CHO   481      52.236 140.688  49.463  1.00  0.00            
ATOM   3524  R1  CHO   481      52.336 141.838  46.863  1.00  0.00            
ATOM   3525  R2  CHO   481      54.636 142.838  45.763  1.00  0.00            
ATOM   3526  R3  CHO   481      54.036 141.138  43.763  1.00  0.00            
ATOM   3527  R4  CHO   481      55.686 143.188  42.513  1.00  0.00            
ATOM   3528  R5  CHO   481      53.736 142.588  41.863  1.00  0.00            
ATOM   3529  C1  CHO   481      55.736 141.838  38.713  1.00  0.00           C
ATOM   3530  C2  CHO   481      53.836 145.338  37.663  1.00  0.00           C
ATOM   3531  ROH CHO   482     153.536 220.638  18.763  1.00  0.00            
ATOM   3532  R1  CHO   482     152.386 219.338  21.013  1.00  0.00            
ATOM   3533  R2  CHO   482     153.886 218.288  23.063  1.00  0.00            
ATOM   3534  R3  CHO   482     152.336 219.888  24.613  1.00  0.00            
ATOM   3535  R4  CHO   482     153.886 218.288  26.513  1.00  0.00            
ATOM   3536  R5  CHO   482     151.736 218.488  26.463  1.00  0.00            
ATOM   3537  C1  CHO   482     152.436 219.738  30.013  1.00  0.00           C
ATOM   3538  C2  CHO   482     150.786 220.688  34.063  1.00  0.00           C
ATOM   3539  ROH CHO   483      47.986 186.738  60.163  1.00  0.00            
ATOM   3540  R1  CHO   483      48.586 185.538  57.663  1.00  0.00            
ATOM   3541  R2  CHO   483      46.586 184.488  56.063  1.00  0.00            
ATOM   3542  R3  CHO   483      47.686 186.138  54.213  1.00  0.00            
ATOM   3543  R4  CHO   483      46.736 183.838  52.663  1.00  0.00            
ATOM   3544  R5  CHO   483      48.736 184.638  52.613  1.00  0.00            
ATOM   3545  C1  CHO   483      47.836 184.988  48.963  1.00  0.00           C
ATOM   3546  C2  CHO   483      48.886 184.688  45.863  1.00  0.00           C
ATOM   3547  ROH CHO   484     163.636 229.588  34.563  1.00  0.00            
ATOM   3548  R1  CHO   484     163.086 228.638  31.963  1.00  0.00            
ATOM   3549  R2  CHO   484     162.886 230.338  29.813  1.00  0.00            
ATOM   3550  R3  CHO   484     164.786 228.738  28.713  1.00  0.00            
ATOM   3551  R4  CHO   484     163.086 229.488  26.463  1.00  0.00            
ATOM   3552  R5  CHO   484     163.636 227.438  27.063  1.00  0.00            
ATOM   3553  C1  CHO   484     164.986 227.438  23.513  1.00  0.00           C
ATOM   3554  C2  CHO   484     165.186 224.538  20.663  1.00  0.00           C
ATOM   3555  ROH CHO   485     158.886  87.138  23.363  1.00  0.00            
ATOM   3556  R1  CHO   485     158.686  86.538  26.113  1.00  0.00            
ATOM   3557  R2  CHO   485     158.936  83.988  27.113  1.00  0.00            
ATOM   3558  R3  CHO   485     160.836  85.088  28.663  1.00  0.00            
ATOM   3559  R4  CHO   485     159.486  83.238  30.463  1.00  0.00            
ATOM   3560  R5  CHO   485     159.836  85.338  30.813  1.00  0.00            
ATOM   3561  C1  CHO   485     161.686  83.838  33.813  1.00  0.00           C
ATOM   3562  C2  CHO   485     159.336  83.638  37.313  1.00  0.00           C
ATOM   3563  ROH CHO   486     215.086  55.188  42.863  1.00  0.00            
ATOM   3564  R1  CHO   486     214.086  55.238  45.463  1.00  0.00            
ATOM   3565  R2  CHO   486     214.686  53.288  47.313  1.00  0.00            
ATOM   3566  R3  CHO   486     215.486  55.388  48.863  1.00  0.00            
ATOM   3567  R4  CHO   486     214.386  53.488  50.763  1.00  0.00            
ATOM   3568  R5  CHO   486     213.786  55.588  50.563  1.00  0.00            
ATOM   3569  C1  CHO   486     214.936  55.588  54.213  1.00  0.00           C
ATOM   3570  C2  CHO   486     215.786  55.288  58.163  1.00  0.00           C
ATOM   3571  ROH CHO   487      82.086 108.338  43.463  1.00  0.00            
ATOM   3572  R1  CHO   487      80.786 110.838  43.413  1.00  0.00            
ATOM   3573  R2  CHO   487      81.136 112.638  41.313  1.00  0.00            
ATOM   3574  R3  CHO   487      78.436 112.588  41.213  1.00  0.00            
ATOM   3575  R4  CHO   487      79.136 115.288  40.413  1.00  0.00            
ATOM   3576  R5  CHO   487      77.786 114.738  42.013  1.00  0.00            
ATOM   3577  C1  CHO   487      75.436 116.788  39.813  1.00  0.00           C
ATOM   3578  C2  CHO   487      71.436 117.088  38.413  1.00  0.00           C
ATOM   3579  ROH CHO   488      44.886  72.988  34.113  1.00  0.00            
ATOM   3580  R1  CHO   488      45.436  73.588  36.813  1.00  0.00            
ATOM   3581  R2  CHO   488      43.536  74.488  38.563  1.00  0.00            
ATOM   3582  R3  CHO   488      44.386  72.388  40.063  1.00  0.00            
ATOM   3583  R4  CHO   488      43.136  74.288  42.013  1.00  0.00            
ATOM   3584  R5  CHO   488      45.186  73.438  42.113  1.00  0.00            
ATOM   3585  C1  CHO   488      43.786  72.188  45.413  1.00  0.00           C
ATOM   3586  C2  CHO   488      44.286  75.338  47.363  1.00  0.00           C
ATOM   3587  ROH CHO   489      75.336 126.388  55.113  1.00  0.00            
ATOM   3588  R1  CHO   489      73.636 124.888  56.813  1.00  0.00            
ATOM   3589  R2  CHO   489      72.986 122.288  56.363  1.00  0.00            
ATOM   3590  R3  CHO   489      73.886 121.938  58.913  1.00  0.00            
ATOM   3591  R4  CHO   489      71.686 119.988  58.613  1.00  0.00            
ATOM   3592  R5  CHO   489      71.886 121.538  60.163  1.00  0.00            
ATOM   3593  C1  CHO   489      71.736 118.388  62.313  1.00  0.00           C
ATOM   3594  C2  CHO   489      70.936 118.238  65.763  1.00  0.00           C
ATOM   3595  ROH CHO   490     199.636 134.738  31.763  1.00  0.00            
ATOM   3596  R1  CHO   490     197.036 135.288  30.813  1.00  0.00            
ATOM   3597  R2  CHO   490     194.886 135.888  32.463  1.00  0.00            
ATOM   3598  R3  CHO   490     194.736 138.138  30.863  1.00  0.00            
ATOM   3599  R4  CHO   490     191.986 137.688  31.863  1.00  0.00            
ATOM   3600  R5  CHO   490     192.586 137.888  29.813  1.00  0.00            
ATOM   3601  C1  CHO   490     190.136 140.788  30.063  1.00  0.00           C
ATOM   3602  C2  CHO   490     189.036 142.988  27.713  1.00  0.00           C
ATOM   3603  ROH CHO   491     225.386  43.038  61.413  1.00  0.00            
ATOM   3604  R1  CHO   491     225.886  42.338  58.663  1.00  0.00            
ATOM   3605  R2  CHO   491     223.986  42.688  56.713  1.00  0.00            
ATOM   3606  R3  CHO   491     225.986  44.138  55.513  1.00  0.00            
ATOM   3607  R4  CHO   491     223.986  43.688  53.413  1.00  0.00            
ATOM   3608  R5  CHO   491     226.086  43.238  53.263  1.00  0.00            
ATOM   3609  C1  CHO   491     225.836  45.638  50.363  1.00  0.00           C
ATOM   3610  C2  CHO   491     228.536  46.288  46.563  1.00  0.00           C
ATOM   3611  ROH CHO   492     225.036 208.988  41.613  1.00  0.00            
ATOM   3612  R1  CHO   492     224.136 208.988  44.263  1.00  0.00            
ATOM   3613  R2  CHO   492     224.686 206.888  46.013  1.00  0.00            
ATOM   3614  R3  CHO   492     225.736 208.838  47.563  1.00  0.00            
ATOM   3615  R4  CHO   492     224.486 206.988  49.463  1.00  0.00            
ATOM   3616  R5  CHO   492     224.086 209.138  49.313  1.00  0.00            
ATOM   3617  C1  CHO   492     225.286 208.938  52.913  1.00  0.00           C
ATOM   3618  C2  CHO   492     225.386 207.638  56.513  1.00  0.00           C
ATOM   3619  ROH CHO   493      67.486  56.138  48.163  1.00  0.00            
ATOM   3620  R1  CHO   493      69.286  56.188  50.363  1.00  0.00            
ATOM   3621  R2  CHO   493      68.486  56.988  52.913  1.00  0.00            
ATOM   3622  R3  CHO   493      69.536  54.588  53.613  1.00  0.00            
ATOM   3623  R4  CHO   493      69.136  56.038  56.163  1.00  0.00            
ATOM   3624  R5  CHO   493      70.986  55.088  55.463  1.00  0.00            
ATOM   3625  C1  CHO   493      70.486  53.188  58.713  1.00  0.00           C
ATOM   3626  C2  CHO   493      69.636  51.738  62.563  1.00  0.00           C
ATOM   3627  ROH CHO   494     138.686 136.238  30.963  1.00  0.00            
ATOM   3628  R1  CHO   494     139.836 137.438  33.313  1.00  0.00            
ATOM   3629  R2  CHO   494     138.386 137.738  35.663  1.00  0.00            
ATOM   3630  R3  CHO   494     140.486 136.438  36.713  1.00  0.00            
ATOM   3631  R4  CHO   494     140.036 138.688  38.563  1.00  0.00            
ATOM   3632  R5  CHO   494     141.936 138.138  37.563  1.00  0.00            
ATOM   3633  C1  CHO   494     142.986 137.938  41.263  1.00  0.00           C
ATOM   3634  C2  CHO   494     144.686 139.338  45.013  1.00  0.00           C
ATOM   3635  ROH CHO   495      39.736 132.688  70.463  1.00  0.00            
ATOM   3636  R1  CHO   495      38.836 134.038  68.113  1.00  0.00            
ATOM   3637  R2  CHO   495      39.436 136.688  67.613  1.00  0.00            
ATOM   3638  R3  CHO   495      40.386 135.688  65.263  1.00  0.00            
ATOM   3639  R4  CHO   495      39.586 138.438  64.663  1.00  0.00            
ATOM   3640  R5  CHO   495      38.936 136.688  63.613  1.00  0.00            
ATOM   3641  C1  CHO   495      40.586 138.538  60.713  1.00  0.00           C
ATOM   3642  C2  CHO   495      41.536 140.988  59.613  1.00  0.00           C
ATOM   3643  ROH CHO   496     118.936 169.238  51.313  1.00  0.00            
ATOM   3644  R1  CHO   496     120.486 168.788  53.613  1.00  0.00            
ATOM   3645  R2  CHO   496     122.936 169.888  54.013  1.00  0.00            
ATOM   3646  R3  CHO   496     121.836 170.788  56.363  1.00  0.00            
ATOM   3647  R4  CHO   496     124.686 171.338  56.663  1.00  0.00            
ATOM   3648  R5  CHO   496     123.436 170.188  58.013  1.00  0.00            
ATOM   3649  C1  CHO   496     124.636 172.988  60.363  1.00  0.00           C
ATOM   3650  C2  CHO   496     128.336 175.038  61.213  1.00  0.00           C
ATOM   3651  ROH CHO   497      70.036  15.738  39.313  1.00  0.00            
ATOM   3652  R1  CHO   497      70.536  14.038  37.113  1.00  0.00            
ATOM   3653  R2  CHO   497      68.936  11.838  36.563  1.00  0.00            
ATOM   3654  R3  CHO   497      68.736  12.988  34.113  1.00  0.00            
ATOM   3655  R4  CHO   497      68.436  10.138  33.613  1.00  0.00            
ATOM   3656  R5  CHO   497      69.886  11.488  32.613  1.00  0.00            
ATOM   3657  C1  CHO   497      67.936  10.238  29.563  1.00  0.00           C
ATOM   3658  C2  CHO   497      67.936   9.388  26.113  1.00  0.00           C
ATOM   3659  ROH CHO   498     178.536 205.238  23.463  1.00  0.00            
ATOM   3660  R1  CHO   498     179.386 204.738  26.063  1.00  0.00            
ATOM   3661  R2  CHO   498     181.536 206.088  27.263  1.00  0.00            
ATOM   3662  R3  CHO   498     179.686 206.588  29.163  1.00  0.00            
ATOM   3663  R4  CHO   498     182.086 208.038  30.063  1.00  0.00            
ATOM   3664  R5  CHO   498     180.936 206.588  31.213  1.00  0.00            
ATOM   3665  C1  CHO   498     180.686 209.638  33.513  1.00  0.00           C
ATOM   3666  C2  CHO   498     183.336 211.888  34.063  1.00  0.00           C
ATOM   3667  ROH CHO   499     218.836  52.838  27.463  1.00  0.00            
ATOM   3668  R1  CHO   499     219.136  52.388  30.213  1.00  0.00            
ATOM   3669  R2  CHO   499     221.336  53.188  31.663  1.00  0.00            
ATOM   3670  R3  CHO   499     219.486  54.388  33.213  1.00  0.00            
ATOM   3671  R4  CHO   499     222.036  54.738  34.663  1.00  0.00            
ATOM   3672  R5  CHO   499     220.186  53.888  35.463  1.00  0.00            
ATOM   3673  C1  CHO   499     220.686  56.788  37.863  1.00  0.00           C
ATOM   3674  C2  CHO   499     223.436  56.638  40.063  1.00  0.00           C
ATOM   3675  ROH CHO   500     202.136 176.688  59.413  1.00  0.00            
ATOM   3676  R1  CHO   500     202.586 178.238  57.063  1.00  0.00            
ATOM   3677  R2  CHO   500     203.586 177.138  54.763  1.00  0.00            
ATOM   3678  R3  CHO   500     201.336 178.238  53.663  1.00  0.00            
ATOM   3679  R4  CHO   500     203.436 178.788  51.713  1.00  0.00            
ATOM   3680  R5  CHO   500     202.086 180.238  52.613  1.00  0.00            
ATOM   3681  C1  CHO   500     201.236 180.788  48.913  1.00  0.00           C
ATOM   3682  C2  CHO   500     201.286 182.538  45.063  1.00  0.00           C
ATOM   3683  ROH CHO   501     157.286  38.188  21.363  1.00  0.00            
ATOM   3684  R1  CHO   501     157.586  38.638  24.113  1.00  0.00            
ATOM   3685  R2  CHO   501     158.586  40.988  25.113  1.00  0.00            
ATOM   3686  R3  CHO   501     156.286  40.988  26.563  1.00  0.00            
ATOM   3687  R4  CHO   501     158.286  42.038  28.413  1.00  0.00            
ATOM   3688  R5  CHO   501     156.936  40.388  28.763  1.00  0.00            
ATOM   3689  C1  CHO   501     155.986  42.688  31.663  1.00  0.00           C
ATOM   3690  C2  CHO   501     156.336  41.488  35.813  1.00  0.00           C
ATOM   3691  ROH CHO   502     119.986  45.688  31.813  1.00  0.00            
ATOM   3692  R1  CHO   502     121.736  46.388  33.863  1.00  0.00            
ATOM   3693  R2  CHO   502     121.186  48.388  35.713  1.00  0.00            
ATOM   3694  R3  CHO   502     121.686  46.438  37.513  1.00  0.00            
ATOM   3695  R4  CHO   502     122.536  48.888  38.863  1.00  0.00            
ATOM   3696  R5  CHO   502     123.736  47.088  38.563  1.00  0.00            
ATOM   3697  C1  CHO   502     123.786  47.288  42.413  1.00  0.00           C
ATOM   3698  C2  CHO   502     125.036  48.638  45.763  1.00  0.00           C
ATOM   3699  ROH CHO   503     126.686  21.588  48.013  1.00  0.00            
ATOM   3700  R1  CHO   503     125.786  21.938  45.313  1.00  0.00            
ATOM   3701  R2  CHO   503     127.536  22.088  43.163  1.00  0.00            
ATOM   3702  R3  CHO   503     126.036  20.038  42.213  1.00  0.00            
ATOM   3703  R4  CHO   503     128.336  20.138  40.413  1.00  0.00            
ATOM   3704  R5  CHO   503     126.236  20.238  39.863  1.00  0.00            
ATOM   3705  C1  CHO   503     127.336  17.138  37.913  1.00  0.00           C
ATOM   3706  C2  CHO   503     127.586  17.038  34.613  1.00  0.00           C
ATOM   3707  ROH CHO   504      94.086  23.738  35.513  1.00  0.00            
ATOM   3708  R1  CHO   504      94.986  25.088  33.163  1.00  0.00            
ATOM   3709  R2  CHO   504      96.786  24.038  31.413  1.00  0.00            
ATOM   3710  R3  CHO   504      94.836  24.538  29.563  1.00  0.00            
ATOM   3711  R4  CHO   504      97.336  25.288  28.213  1.00  0.00            
ATOM   3712  R5  CHO   504      95.586  26.538  28.463  1.00  0.00            
ATOM   3713  C1  CHO   504      95.836  26.488  24.663  1.00  0.00           C
ATOM   3714  C2  CHO   504      95.836  29.638  22.663  1.00  0.00           C
ATOM   3715  ROH CHO   505      93.836 169.488  48.013  1.00  0.00            
ATOM   3716  R1  CHO   505      94.986 170.688  45.713  1.00  0.00            
ATOM   3717  R2  CHO   505      97.436 170.038  44.763  1.00  0.00            
ATOM   3718  R3  CHO   505      96.086 169.638  42.463  1.00  0.00            
ATOM   3719  R4  CHO   505      98.886 169.488  41.663  1.00  0.00            
ATOM   3720  R5  CHO   505      97.386 170.788  40.763  1.00  0.00            
ATOM   3721  C1  CHO   505      98.436 168.838  37.663  1.00  0.00           C
ATOM   3722  C2  CHO   505     101.586 169.538  34.963  1.00  0.00           C
ATOM   3723  ROH CHO   506     208.086  48.538  25.263  1.00  0.00            
ATOM   3724  R1  CHO   506     206.686  46.488  26.663  1.00  0.00            
ATOM   3725  R2  CHO   506     204.936  47.038  28.713  1.00  0.00            
ATOM   3726  R3  CHO   506     203.186  45.588  27.163  1.00  0.00            
ATOM   3727  R4  CHO   506     202.736  44.588  29.913  1.00  0.00            
ATOM   3728  R5  CHO   506     203.186  43.388  28.163  1.00  0.00            
ATOM   3729  C1  CHO   506     199.836  41.838  29.163  1.00  0.00           C
ATOM   3730  C2  CHO   506     200.286  38.838  28.163  1.00  0.00           C
ATOM   3731  ROH CHO   507      63.236  86.588  40.013  1.00  0.00            
ATOM   3732  R1  CHO   507      64.136  87.488  37.513  1.00  0.00            
ATOM   3733  R2  CHO   507      65.086  85.738  35.563  1.00  0.00            
ATOM   3734  R3  CHO   507      63.236  86.988  34.013  1.00  0.00            
ATOM   3735  R4  CHO   507      64.236  84.888  32.313  1.00  0.00            
ATOM   3736  R5  CHO   507      64.136  86.988  31.813  1.00  0.00            
ATOM   3737  C1  CHO   507      62.036  85.538  29.013  1.00  0.00           C
ATOM   3738  C2  CHO   507      63.436  83.138  26.063  1.00  0.00           C
ATOM   3739  ROH CHO   508     102.436 194.488  57.263  1.00  0.00            
ATOM   3740  R1  CHO   508     104.836 195.138  55.913  1.00  0.00            
ATOM   3741  R2  CHO   508     104.936 197.038  53.963  1.00  0.00            
ATOM   3742  R3  CHO   508     106.886 198.138  55.513  1.00  0.00            
ATOM   3743  R4  CHO   508     107.036 199.638  53.013  1.00  0.00            
ATOM   3744  R5  CHO   508     108.686 198.638  54.013  1.00  0.00            
ATOM   3745  C1  CHO   508     110.036 202.188  53.963  1.00  0.00           C
ATOM   3746  C2  CHO   508     109.736 206.038  54.513  1.00  0.00           C
ATOM   3747  ROH CHO   509      79.086 178.888  46.113  1.00  0.00            
ATOM   3748  R1  CHO   509      77.686 180.688  44.413  1.00  0.00            
ATOM   3749  R2  CHO   509      78.536 183.288  44.013  1.00  0.00            
ATOM   3750  R3  CHO   509      78.436 182.588  41.413  1.00  0.00            
ATOM   3751  R4  CHO   509      77.736 185.438  41.413  1.00  0.00            
ATOM   3752  R5  CHO   509      76.536 183.788  40.563  1.00  0.00            
ATOM   3753  C1  CHO   509      77.086 185.988  37.463  1.00  0.00           C
ATOM   3754  C2  CHO   509      75.636 186.488  33.663  1.00  0.00           C
ATOM   3755  ROH CHO   510       5.736 227.838  41.413  1.00  0.00            
ATOM   3756  R1  CHO   510       4.586 228.788  43.813  1.00  0.00            
ATOM   3757  R2  CHO   510       3.136 227.138  45.513  1.00  0.00            
ATOM   3758  R3  CHO   510       4.936 228.038  47.363  1.00  0.00            
ATOM   3759  R4  CHO   510       2.436 227.638  48.863  1.00  0.00            
ATOM   3760  R5  CHO   510       3.636 229.438  48.813  1.00  0.00            
ATOM   3761  C1  CHO   510       3.686 228.738  52.563  1.00  0.00           C
ATOM   3762  C2  CHO   510       2.136 226.988  55.463  1.00  0.00           C
ATOM   3763  ROH CHO   511     187.386 177.238  60.613  1.00  0.00            
ATOM   3764  R1  CHO   511     187.036 176.088  58.063  1.00  0.00            
ATOM   3765  R2  CHO   511     184.886 174.438  57.413  1.00  0.00            
ATOM   3766  R3  CHO   511     184.536 176.188  55.363  1.00  0.00            
ATOM   3767  R4  CHO   511     183.486 173.688  54.363  1.00  0.00            
ATOM   3768  R5  CHO   511     185.036 174.938  53.413  1.00  0.00            
ATOM   3769  C1  CHO   511     182.436 174.888  50.613  1.00  0.00           C
ATOM   3770  C2  CHO   511     180.136 173.438  46.613  1.00  0.00           C
ATOM   3771  ROH CHO   512      20.286  29.438  27.263  1.00  0.00            
ATOM   3772  R1  CHO   512      21.436  29.138  29.813  1.00  0.00            
ATOM   3773  R2  CHO   512      21.386  31.188  31.713  1.00  0.00            
ATOM   3774  R3  CHO   512      20.236  29.288  33.263  1.00  0.00            
ATOM   3775  R4  CHO   512      21.336  31.238  35.163  1.00  0.00            
ATOM   3776  R5  CHO   512      21.686  29.088  35.163  1.00  0.00            
ATOM   3777  C1  CHO   512      20.236  29.488  38.613  1.00  0.00           C
ATOM   3778  C2  CHO   512      20.286  28.788  42.663  1.00  0.00           C
ATOM   3779  ROH CHO   513      38.536 176.938  48.863  1.00  0.00            
ATOM   3780  R1  CHO   513      37.636 176.988  51.563  1.00  0.00            
ATOM   3781  R2  CHO   513      38.336 175.038  53.413  1.00  0.00            
ATOM   3782  R3  CHO   513      39.186 177.188  54.813  1.00  0.00            
ATOM   3783  R4  CHO   513      38.736 175.088  56.813  1.00  0.00            
ATOM   3784  R5  CHO   513      37.936 177.088  56.863  1.00  0.00            
ATOM   3785  C1  CHO   513      39.786 177.088  60.163  1.00  0.00           C
ATOM   3786  C2  CHO   513      40.136 177.888  63.863  1.00  0.00           C
ATOM   3787  ROH CHO   514      48.736  74.988  33.413  1.00  0.00            
ATOM   3788  R1  CHO   514      49.836  75.338  36.013  1.00  0.00            
ATOM   3789  R2  CHO   514      48.486  76.488  38.113  1.00  0.00            
ATOM   3790  R3  CHO   514      49.086  74.188  39.363  1.00  0.00            
ATOM   3791  R4  CHO   514      48.386  76.038  41.513  1.00  0.00            
ATOM   3792  R5  CHO   514      50.236  74.888  41.363  1.00  0.00            
ATOM   3793  C1  CHO   514      48.936  73.638  44.713  1.00  0.00           C
ATOM   3794  C2  CHO   514      50.236  74.738  49.163  1.00  0.00           C
ATOM   3795  ROH CHO   515       3.086 206.788  23.663  1.00  0.00            
ATOM   3796  R1  CHO   515       3.436 207.838  26.263  1.00  0.00            
ATOM   3797  R2  CHO   515       1.486 209.338  27.563  1.00  0.00            
ATOM   3798  R3  CHO   515       1.836 207.488  29.513  1.00  0.00            
ATOM   3799  R4  CHO   515       0.236 209.588  30.713  1.00  0.00            
ATOM   3800  R5  CHO   515       2.086 208.788  31.513  1.00  0.00            
ATOM   3801  C1  CHO   515      -0.214 207.988  34.463  1.00  0.00           C
ATOM   3802  C2  CHO   515       1.236 206.238  37.413  1.00  0.00           C
ATOM   3803  ROH CHO   516     220.886  14.838  19.413  1.00  0.00            
ATOM   3804  R1  CHO   516     219.786  15.538  21.963  1.00  0.00            
ATOM   3805  R2  CHO   516     219.836  13.838  24.113  1.00  0.00            
ATOM   3806  R3  CHO   516     220.986  15.988  25.313  1.00  0.00            
ATOM   3807  R4  CHO   516     219.886  14.338  27.513  1.00  0.00            
ATOM   3808  R5  CHO   516     219.536  16.488  27.163  1.00  0.00            
ATOM   3809  C1  CHO   516     220.986  16.688  30.663  1.00  0.00           C
ATOM   3810  C2  CHO   516     220.836  14.688  33.813  1.00  0.00           C
ATOM   3811  ROH CHO   517     127.336  31.688  19.513  1.00  0.00            
ATOM   3812  R1  CHO   517     127.786  33.138  21.863  1.00  0.00            
ATOM   3813  R2  CHO   517     128.536  35.838  21.813  1.00  0.00            
ATOM   3814  R3  CHO   517     126.336  36.088  23.463  1.00  0.00            
ATOM   3815  R4  CHO   517     128.136  38.288  24.213  1.00  0.00            
ATOM   3816  R5  CHO   517     127.236  36.788  25.563  1.00  0.00            
ATOM   3817  C1  CHO   517     125.886  39.988  27.113  1.00  0.00           C
ATOM   3818  C2  CHO   517     121.736  39.988  30.013  1.00  0.00           C
ATOM   3819  ROH CHO   518     129.786  91.488  34.363  1.00  0.00            
ATOM   3820  R1  CHO   518     130.486  90.888  31.713  1.00  0.00            
ATOM   3821  R2  CHO   518     130.836  88.288  30.813  1.00  0.00            
ATOM   3822  R3  CHO   518     129.036  89.088  28.913  1.00  0.00            
ATOM   3823  R4  CHO   518     129.636  86.288  28.263  1.00  0.00            
ATOM   3824  R5  CHO   518     129.736  87.988  26.913  1.00  0.00            
ATOM   3825  C1  CHO   518     127.236  85.838  25.013  1.00  0.00           C
ATOM   3826  C2  CHO   518     130.286  83.988  23.413  1.00  0.00           C
ATOM   3827  ROH CHO   519      47.186  48.638  47.763  1.00  0.00            
ATOM   3828  R1  CHO   519      45.286  49.188  49.813  1.00  0.00            
ATOM   3829  R2  CHO   519      44.336  47.188  51.463  1.00  0.00            
ATOM   3830  R3  CHO   519      45.236  48.888  53.413  1.00  0.00            
ATOM   3831  R4  CHO   519      43.536  46.938  54.813  1.00  0.00            
ATOM   3832  R5  CHO   519      43.336  49.088  54.913  1.00  0.00            
ATOM   3833  C1  CHO   519      43.886  48.338  58.613  1.00  0.00           C
ATOM   3834  C2  CHO   519      44.686  49.988  61.213  1.00  0.00           C
ATOM   3835  ROH CHO   520      23.336 104.338  51.013  1.00  0.00            
ATOM   3836  R1  CHO   520      25.986 103.588  50.363  1.00  0.00            
ATOM   3837  R2  CHO   520      27.286 104.488  48.063  1.00  0.00            
ATOM   3838  R3  CHO   520      29.186 105.288  49.813  1.00  0.00            
ATOM   3839  R4  CHO   520      30.536 105.188  47.213  1.00  0.00            
ATOM   3840  R5  CHO   520      31.186 104.188  49.063  1.00  0.00            
ATOM   3841  C1  CHO   520      34.236 106.338  48.363  1.00  0.00           C
ATOM   3842  C2  CHO   520      35.736 110.638  47.113  1.00  0.00           C
ATOM   3843  ROH CHO   521     220.436 130.588  48.813  1.00  0.00            
ATOM   3844  R1  CHO   521     219.586 128.438  50.463  1.00  0.00            
ATOM   3845  R2  CHO   521     219.786 128.538  53.213  1.00  0.00            
ATOM   3846  R3  CHO   521     217.136 128.038  53.163  1.00  0.00            
ATOM   3847  R4  CHO   521     217.986 127.188  55.813  1.00  0.00            
ATOM   3848  R5  CHO   521     216.886 125.988  54.363  1.00  0.00            
ATOM   3849  C1  CHO   521     214.436 125.888  57.263  1.00  0.00           C
ATOM   3850  C2  CHO   521     212.636 125.688  61.013  1.00  0.00           C
ATOM   3851  ROH CHO   522      60.186  80.088  46.963  1.00  0.00            
ATOM   3852  R1  CHO   522      59.186  80.738  44.363  1.00  0.00            
ATOM   3853  R2  CHO   522      58.086  83.188  43.813  1.00  0.00            
ATOM   3854  R3  CHO   522      59.986  83.188  41.813  1.00  0.00            
ATOM   3855  R4  CHO   522      57.886  85.038  40.863  1.00  0.00            
ATOM   3856  R5  CHO   522      58.686  83.288  39.813  1.00  0.00            
ATOM   3857  C1  CHO   522      59.486  86.088  37.313  1.00  0.00           C
ATOM   3858  C2  CHO   522      55.636  87.638  36.163  1.00  0.00           C
ATOM   3859  ROH CHO   523     136.786  79.838  38.863  1.00  0.00            
ATOM   3860  R1  CHO   523     137.736  80.138  41.513  1.00  0.00            
ATOM   3861  R2  CHO   523     137.186  82.388  43.013  1.00  0.00            
ATOM   3862  R3  CHO   523     136.286  80.538  44.813  1.00  0.00            
ATOM   3863  R4  CHO   523     136.836  82.938  46.413  1.00  0.00            
ATOM   3864  R5  CHO   523     137.586  80.938  46.763  1.00  0.00            
ATOM   3865  C1  CHO   523     135.736  81.538  50.063  1.00  0.00           C
ATOM   3866  C2  CHO   523     135.986  78.488  52.063  1.00  0.00           C
ATOM   3867  ROH CHO   524     215.386 195.988  42.413  1.00  0.00            
ATOM   3868  R1  CHO   524     213.536 195.488  44.513  1.00  0.00            
ATOM   3869  R2  CHO   524     214.236 194.138  46.813  1.00  0.00            
ATOM   3870  R3  CHO   524     213.236 196.338  48.013  1.00  0.00            
ATOM   3871  R4  CHO   524     213.136 194.288  50.063  1.00  0.00            
ATOM   3872  R5  CHO   524     211.486 195.538  49.413  1.00  0.00            
ATOM   3873  C1  CHO   524     211.536 196.438  53.113  1.00  0.00           C
ATOM   3874  C2  CHO   524     212.836 196.738  56.763  1.00  0.00           C
ATOM   3875  ROH CHO   525     218.186  13.638  38.213  1.00  0.00            
ATOM   3876  R1  CHO   525     219.636  14.238  40.563  1.00  0.00            
ATOM   3877  R2  CHO   525     219.236  16.588  42.013  1.00  0.00            
ATOM   3878  R3  CHO   525     218.836  14.888  44.063  1.00  0.00            
ATOM   3879  R4  CHO   525     220.186  17.188  45.263  1.00  0.00            
ATOM   3880  R5  CHO   525     220.786  15.088  45.413  1.00  0.00            
ATOM   3881  C1  CHO   525     220.286  15.888  49.113  1.00  0.00           C
ATOM   3882  C2  CHO   525     218.736  14.188  52.613  1.00  0.00           C
ATOM   3883  ROH CHO   526     198.586 121.438  28.013  1.00  0.00            
ATOM   3884  R1  CHO   526     198.336 120.138  30.513  1.00  0.00            
ATOM   3885  R2  CHO   526     198.636 121.488  32.913  1.00  0.00            
ATOM   3886  R3  CHO   526     196.186 120.438  33.463  1.00  0.00            
ATOM   3887  R4  CHO   526     197.286 121.038  36.063  1.00  0.00            
ATOM   3888  R5  CHO   526     196.486 119.138  35.413  1.00  0.00            
ATOM   3889  C1  CHO   526     194.236 119.838  38.413  1.00  0.00           C
ATOM   3890  C2  CHO   526     192.686 117.988  41.563  1.00  0.00           C
ATOM   3891  ROH CHO   527       4.886 172.988  57.613  1.00  0.00            
ATOM   3892  R1  CHO   527       4.586 171.638  55.113  1.00  0.00            
ATOM   3893  R2  CHO   527       2.586 172.288  53.313  1.00  0.00            
ATOM   3894  R3  CHO   527       4.686 172.588  51.613  1.00  0.00            
ATOM   3895  R4  CHO   527       2.286 172.588  49.913  1.00  0.00            
ATOM   3896  R5  CHO   527       4.036 171.288  49.663  1.00  0.00            
ATOM   3897  C1  CHO   527       4.036 172.988  46.263  1.00  0.00           C
ATOM   3898  C2  CHO   527       3.586 172.638  42.513  1.00  0.00           C
ATOM   3899  ROH CHO   528     178.086 186.038  25.463  1.00  0.00            
ATOM   3900  R1  CHO   528     178.636 186.938  28.063  1.00  0.00            
ATOM   3901  R2  CHO   528     176.636 187.838  29.763  1.00  0.00            
ATOM   3902  R3  CHO   528     177.636 185.938  31.463  1.00  0.00            
ATOM   3903  R4  CHO   528     176.136 187.788  33.213  1.00  0.00            
ATOM   3904  R5  CHO   528     178.236 187.188  33.413  1.00  0.00            
ATOM   3905  C1  CHO   528     176.836 185.938  36.763  1.00  0.00           C
ATOM   3906  C2  CHO   528     176.836 186.688  39.813  1.00  0.00           C
ATOM   3907  ROH CHO   529      12.436  59.188  43.613  1.00  0.00            
ATOM   3908  R1  CHO   529      12.086  61.988  43.313  1.00  0.00            
ATOM   3909  R2  CHO   529      11.236  63.588  45.313  1.00  0.00            
ATOM   3910  R3  CHO   529      13.486  64.988  44.763  1.00  0.00            
ATOM   3911  R4  CHO   529      12.086  66.638  46.763  1.00  0.00            
ATOM   3912  R5  CHO   529      12.836  67.288  44.813  1.00  0.00            
ATOM   3913  C1  CHO   529      14.786  69.688  47.113  1.00  0.00           C
ATOM   3914  C2  CHO   529      18.986  70.488  46.763  1.00  0.00           C
ATOM   3915  ROH CHO   530     134.786 216.688  25.663  1.00  0.00            
ATOM   3916  R1  CHO   530     135.586 216.988  28.363  1.00  0.00            
ATOM   3917  R2  CHO   530     137.436 218.888  29.113  1.00  0.00            
ATOM   3918  R3  CHO   530     135.486 219.638  30.863  1.00  0.00            
ATOM   3919  R4  CHO   530     137.986 220.588  32.113  1.00  0.00            
ATOM   3920  R5  CHO   530     136.486 219.338  33.013  1.00  0.00            
ATOM   3921  C1  CHO   530     136.436 222.288  35.463  1.00  0.00           C
ATOM   3922  C2  CHO   530     140.286 221.038  37.863  1.00  0.00           C
ATOM   3923  ROH CHO   531     212.286  40.838  39.113  1.00  0.00            
ATOM   3924  R1  CHO   531     211.836  38.938  37.013  1.00  0.00            
ATOM   3925  R2  CHO   531     209.686  39.188  35.263  1.00  0.00            
ATOM   3926  R3  CHO   531     211.636  39.038  33.413  1.00  0.00            
ATOM   3927  R4  CHO   531     209.236  38.238  31.963  1.00  0.00            
ATOM   3928  R5  CHO   531     211.086  37.138  32.063  1.00  0.00            
ATOM   3929  C1  CHO   531     210.786  37.538  28.313  1.00  0.00           C
ATOM   3930  C2  CHO   531     211.636  35.538  25.613  1.00  0.00           C
ATOM   3931  ROH CHO   532      10.686 136.138  50.913  1.00  0.00            
ATOM   3932  R1  CHO   532      10.936 136.438  53.713  1.00  0.00            
ATOM   3933  R2  CHO   532      12.536 138.388  54.913  1.00  0.00            
ATOM   3934  R3  CHO   532      10.236 138.988  56.213  1.00  0.00            
ATOM   3935  R4  CHO   532      12.386 139.488  58.163  1.00  0.00            
ATOM   3936  R5  CHO   532      10.636 138.238  58.463  1.00  0.00            
ATOM   3937  C1  CHO   532      10.136 140.738  61.313  1.00  0.00           C
ATOM   3938  C2  CHO   532       8.136 142.338  63.713  1.00  0.00           C
ATOM   3939  ROH CHO   533     166.236  72.288  34.513  1.00  0.00            
ATOM   3940  R1  CHO   533     167.286  73.338  32.113  1.00  0.00            
ATOM   3941  R2  CHO   533     165.686  74.388  30.163  1.00  0.00            
ATOM   3942  R3  CHO   533     167.336  76.538  30.413  1.00  0.00            
ATOM   3943  R4  CHO   533     166.336  76.738  27.663  1.00  0.00            
ATOM   3944  R5  CHO   533     168.436  76.738  28.263  1.00  0.00            
ATOM   3945  C1  CHO   533     168.236  80.088  26.463  1.00  0.00           C
ATOM   3946  C2  CHO   533     166.536  80.938  22.463  1.00  0.00           C
ATOM   3947  ROH CHO   534     193.136  25.438  51.813  1.00  0.00            
ATOM   3948  R1  CHO   534     192.536  23.238  50.113  1.00  0.00            
ATOM   3949  R2  CHO   534     193.036  23.238  47.413  1.00  0.00            
ATOM   3950  R3  CHO   534     194.486  20.988  47.963  1.00  0.00            
ATOM   3951  R4  CHO   534     193.536  20.588  45.213  1.00  0.00            
ATOM   3952  R5  CHO   534     193.286  19.238  46.863  1.00  0.00            
ATOM   3953  C1  CHO   534     195.186  16.988  44.463  1.00  0.00           C
ATOM   3954  C2  CHO   534     196.686  14.738  42.613  1.00  0.00           C
ATOM   3955  ROH CHO   535      73.136   1.438  27.113  1.00  0.00            
ATOM   3956  R1  CHO   535      73.736   2.538  29.663  1.00  0.00            
ATOM   3957  R2  CHO   535      72.036   2.288  31.813  1.00  0.00            
ATOM   3958  R3  CHO   535      74.186   1.188  33.013  1.00  0.00            
ATOM   3959  R4  CHO   535      72.386   1.838  35.213  1.00  0.00            
ATOM   3960  R5  CHO   535      74.436   2.488  35.013  1.00  0.00            
ATOM   3961  C1  CHO   535      74.636   0.588  38.313  1.00  0.00           C
ATOM   3962  C2  CHO   535      72.386  -1.162  41.163  1.00  0.00           C
ATOM   3963  ROH CHO   536     159.386 109.238  54.963  1.00  0.00            
ATOM   3964  R1  CHO   536     160.336 110.088  52.463  1.00  0.00            
ATOM   3965  R2  CHO   536     159.886 108.688  50.113  1.00  0.00            
ATOM   3966  R3  CHO   536     158.936 111.088  49.263  1.00  0.00            
ATOM   3967  R4  CHO   536     159.136 109.438  46.813  1.00  0.00            
ATOM   3968  R5  CHO   536     160.036 111.388  47.163  1.00  0.00            
ATOM   3969  C1  CHO   536     157.836 112.138  44.063  1.00  0.00           C
ATOM   3970  C2  CHO   536     156.936 111.088  40.413  1.00  0.00           C
ATOM   3971  ROH CHO   537     127.486  89.988  22.263  1.00  0.00            
ATOM   3972  R1  CHO   537     126.536  90.488  24.913  1.00  0.00            
ATOM   3973  R2  CHO   537     123.886  90.338  25.613  1.00  0.00            
ATOM   3974  R3  CHO   537     124.786  88.588  27.463  1.00  0.00            
ATOM   3975  R4  CHO   537     122.236  89.538  28.513  1.00  0.00            
ATOM   3976  R5  CHO   537     124.136  89.538  29.563  1.00  0.00            
ATOM   3977  C1  CHO   537     122.136  87.438  31.963  1.00  0.00           C
ATOM   3978  C2  CHO   537     121.586  83.988  33.513  1.00  0.00           C
ATOM   3979  ROH CHO   538     182.036  88.388  40.313  1.00  0.00            
ATOM   3980  R1  CHO   538     182.636  87.538  42.913  1.00  0.00            
ATOM   3981  R2  CHO   538     182.536  89.238  45.113  1.00  0.00            
ATOM   3982  R3  CHO   538     180.886  87.338  46.113  1.00  0.00            
ATOM   3983  R4  CHO   538     182.286  88.438  48.463  1.00  0.00            
ATOM   3984  R5  CHO   538     182.186  86.338  47.913  1.00  0.00            
ATOM   3985  C1  CHO   538     180.536  86.238  51.363  1.00  0.00           C
ATOM   3986  C2  CHO   538     183.286  86.438  54.563  1.00  0.00           C
ATOM   3987  ROH CHO   539     214.436 193.338  26.463  1.00  0.00            
ATOM   3988  R1  CHO   539     213.886 193.488  29.263  1.00  0.00            
ATOM   3989  R2  CHO   539     214.686 191.488  31.013  1.00  0.00            
ATOM   3990  R3  CHO   539     215.836 193.588  32.313  1.00  0.00            
ATOM   3991  R4  CHO   539     215.186 191.688  34.413  1.00  0.00            
ATOM   3992  R5  CHO   539     214.586 193.788  34.363  1.00  0.00            
ATOM   3993  C1  CHO   539     216.536 193.738  37.663  1.00  0.00           C
ATOM   3994  C2  CHO   539     219.886 194.338  40.513  1.00  0.00           C
ATOM   3995  ROH CHO   540     197.436 188.238  28.663  1.00  0.00            
ATOM   3996  R1  CHO   540     196.386 188.488  31.263  1.00  0.00            
ATOM   3997  R2  CHO   540     197.986 188.288  33.513  1.00  0.00            
ATOM   3998  R3  CHO   540     196.936 190.738  34.113  1.00  0.00            
ATOM   3999  R4  CHO   540     197.686 189.588  36.713  1.00  0.00            
ATOM   4000  R5  CHO   540     195.736 190.388  36.163  1.00  0.00            
ATOM   4001  C1  CHO   540     196.586 192.638  39.113  1.00  0.00           C
ATOM   4002  C2  CHO   540     197.886 190.888  42.013  1.00  0.00           C
ATOM   4003  ROH CHO   541     126.786 179.838  49.263  1.00  0.00            
ATOM   4004  R1  CHO   541     126.736 181.238  46.813  1.00  0.00            
ATOM   4005  R2  CHO   541     128.936 181.538  45.213  1.00  0.00            
ATOM   4006  R3  CHO   541     127.336 180.488  43.313  1.00  0.00            
ATOM   4007  R4  CHO   541     129.836 181.038  41.913  1.00  0.00            
ATOM   4008  R5  CHO   541     127.886 181.738  41.363  1.00  0.00            
ATOM   4009  C1  CHO   541     128.886 179.788  38.213  1.00  0.00           C
ATOM   4010  C2  CHO   541     126.786 180.688  34.013  1.00  0.00           C
ATOM   4011  ROH CHO   542     122.236 162.688  39.113  1.00  0.00            
ATOM   4012  R1  CHO   542     121.336 162.088  41.763  1.00  0.00            
ATOM   4013  R2  CHO   542     122.986 162.338  43.963  1.00  0.00            
ATOM   4014  R3  CHO   542     120.986 163.938  44.863  1.00  0.00            
ATOM   4015  R4  CHO   542     122.236 162.838  47.313  1.00  0.00            
ATOM   4016  R5  CHO   542     120.136 162.788  46.813  1.00  0.00            
ATOM   4017  C1  CHO   542     119.936 164.638  50.113  1.00  0.00           C
ATOM   4018  C2  CHO   542     116.936 164.238  52.363  1.00  0.00           C
ATOM   4019  ROH CHO   543     204.136 142.338  31.263  1.00  0.00            
ATOM   4020  R1  CHO   543     202.786 144.088  32.963  1.00  0.00            
ATOM   4021  R2  CHO   543     201.286 143.238  35.163  1.00  0.00            
ATOM   4022  R3  CHO   543     202.886 144.988  36.513  1.00  0.00            
ATOM   4023  R4  CHO   543     200.386 144.888  38.013  1.00  0.00            
ATOM   4024  R5  CHO   543     201.386 146.688  37.263  1.00  0.00            
ATOM   4025  C1  CHO   543     201.286 147.488  40.963  1.00  0.00           C
ATOM   4026  C2  CHO   543     199.686 148.838  44.763  1.00  0.00           C
ATOM   4027  ROH CHO   544       7.586  17.488  40.013  1.00  0.00            
ATOM   4028  R1  CHO   544       7.836  18.538  37.363  1.00  0.00            
ATOM   4029  R2  CHO   544       9.536  17.438  35.513  1.00  0.00            
ATOM   4030  R3  CHO   544       7.286  17.238  34.013  1.00  0.00            
ATOM   4031  R4  CHO   544       9.486  17.288  32.063  1.00  0.00            
ATOM   4032  R5  CHO   544       7.736  18.588  32.063  1.00  0.00            
ATOM   4033  C1  CHO   544       7.336  17.038  28.613  1.00  0.00           C
ATOM   4034  C2  CHO   544       8.386  16.838  24.613  1.00  0.00           C
ATOM   4035  ROH CHO   545      25.236 166.288  32.663  1.00  0.00            
ATOM   4036  R1  CHO   545      25.386 166.488  35.513  1.00  0.00            
ATOM   4037  R2  CHO   545      23.486 167.788  37.013  1.00  0.00            
ATOM   4038  R3  CHO   545      23.386 165.438  38.363  1.00  0.00            
ATOM   4039  R4  CHO   545      22.036 167.388  40.113  1.00  0.00            
ATOM   4040  R5  CHO   545      23.686 166.088  40.663  1.00  0.00            
ATOM   4041  C1  CHO   545      21.086 164.938  43.163  1.00  0.00           C
ATOM   4042  C2  CHO   545      20.336 166.488  46.863  1.00  0.00           C
ATOM   4043  ROH CHO   546     190.436 119.738  46.363  1.00  0.00            
ATOM   4044  R1  CHO   546     188.486 117.988  47.463  1.00  0.00            
ATOM   4045  R2  CHO   546     189.236 115.688  48.813  1.00  0.00            
ATOM   4046  R3  CHO   546     187.686 116.738  50.763  1.00  0.00            
ATOM   4047  R4  CHO   546     188.586 114.188  51.863  1.00  0.00            
ATOM   4048  R5  CHO   546     186.536 114.888  51.713  1.00  0.00            
ATOM   4049  C1  CHO   546     186.786 114.288  55.463  1.00  0.00           C
ATOM   4050  C2  CHO   546     186.336 111.238  57.513  1.00  0.00           C
ATOM   4051  ROH CHO   547     129.386 197.938  28.963  1.00  0.00            
ATOM   4052  R1  CHO   547     131.386 198.138  30.963  1.00  0.00            
ATOM   4053  R2  CHO   547     131.686 200.438  32.513  1.00  0.00            
ATOM   4054  R3  CHO   547     131.486 198.638  34.563  1.00  0.00            
ATOM   4055  R4  CHO   547     132.586 201.038  35.763  1.00  0.00            
ATOM   4056  R5  CHO   547     133.436 199.038  35.863  1.00  0.00            
ATOM   4057  C1  CHO   547     132.986 199.688  39.613  1.00  0.00           C
ATOM   4058  C2  CHO   547     130.136 202.838  41.213  1.00  0.00           C
ATOM   4059  ROH CHO   548      55.536  41.538  43.463  1.00  0.00            
ATOM   4060  R1  CHO   548      53.836  42.188  41.263  1.00  0.00            
ATOM   4061  R2  CHO   548      53.236  44.788  40.563  1.00  0.00            
ATOM   4062  R3  CHO   548      54.136  43.988  38.113  1.00  0.00            
ATOM   4063  R4  CHO   548      53.036  46.688  37.713  1.00  0.00            
ATOM   4064  R5  CHO   548      52.536  44.888  36.563  1.00  0.00            
ATOM   4065  C1  CHO   548      53.786  47.088  33.713  1.00  0.00           C
ATOM   4066  C2  CHO   548      55.786  46.538  29.663  1.00  0.00           C
ATOM   4067  ROH CHO   549      70.036 191.288  45.013  1.00  0.00            
ATOM   4068  R1  CHO   549      70.636 193.288  46.863  1.00  0.00            
ATOM   4069  R2  CHO   549      68.686 194.938  48.063  1.00  0.00            
ATOM   4070  R3  CHO   549      69.836 194.038  50.363  1.00  0.00            
ATOM   4071  R4  CHO   549      68.086 196.288  51.163  1.00  0.00            
ATOM   4072  R5  CHO   549      70.236 196.038  51.613  1.00  0.00            
ATOM   4073  C1  CHO   549      68.786 196.238  55.163  1.00  0.00           C
ATOM   4074  C2  CHO   549      68.136 198.488  59.063  1.00  0.00           C
ATOM   4075  ROH CHO   550      44.936 215.488  56.113  1.00  0.00            
ATOM   4076  R1  CHO   550      43.836 214.438  53.713  1.00  0.00            
ATOM   4077  R2  CHO   550      41.386 215.238  52.763  1.00  0.00            
ATOM   4078  R3  CHO   550      42.786 215.738  50.463  1.00  0.00            
ATOM   4079  R4  CHO   550      39.986 215.638  49.613  1.00  0.00            
ATOM   4080  R5  CHO   550      41.636 214.538  48.763  1.00  0.00            
ATOM   4081  C1  CHO   550      40.486 216.388  45.663  1.00  0.00           C
ATOM   4082  C2  CHO   550      40.436 218.388  41.463  1.00  0.00           C
ATOM   4083  ROH CHO   551      16.036 116.288  64.563  1.00  0.00            
ATOM   4084  R1  CHO   551      14.086 115.338  62.713  1.00  0.00            
ATOM   4085  R2  CHO   551      11.986 113.738  63.513  1.00  0.00            
ATOM   4086  R3  CHO   551      10.486 115.638  62.313  1.00  0.00            
ATOM   4087  R4  CHO   551       8.586 113.488  62.913  1.00  0.00            
ATOM   4088  R5  CHO   551       8.936 114.438  60.963  1.00  0.00            
ATOM   4089  C1  CHO   551       5.236 115.138  61.413  1.00  0.00           C
ATOM   4090  C2  CHO   551       3.436 114.788  64.563  1.00  0.00           C
ATOM   4091  ROH CHO   552     128.686 219.938  53.463  1.00  0.00            
ATOM   4092  R1  CHO   552     129.436 220.788  50.863  1.00  0.00            
ATOM   4093  R2  CHO   552     129.886 218.988  48.763  1.00  0.00            
ATOM   4094  R3  CHO   552     128.086 220.538  47.513  1.00  0.00            
ATOM   4095  R4  CHO   552     129.286 218.938  45.363  1.00  0.00            
ATOM   4096  R5  CHO   552     129.136 221.088  45.413  1.00  0.00            
ATOM   4097  C1  CHO   552     127.236 220.388  42.163  1.00  0.00           C
ATOM   4098  C2  CHO   552     127.186 219.438  38.963  1.00  0.00           C
ATOM   4099  ROH CHO   553     173.286 132.688  40.113  1.00  0.00            
ATOM   4100  R1  CHO   553     173.236 134.688  42.113  1.00  0.00            
ATOM   4101  R2  CHO   553     172.086 134.338  44.613  1.00  0.00            
ATOM   4102  R3  CHO   553     174.536 135.188  45.463  1.00  0.00            
ATOM   4103  R4  CHO   553     173.036 134.588  47.913  1.00  0.00            
ATOM   4104  R5  CHO   553     174.036 136.488  47.413  1.00  0.00            
ATOM   4105  C1  CHO   553     175.886 135.538  50.663  1.00  0.00           C
ATOM   4106  C2  CHO   553     177.736 135.188  53.813  1.00  0.00           C
ATOM   4107  ROH CHO   554      59.686 133.588  40.513  1.00  0.00            
ATOM   4108  R1  CHO   554      58.236 132.538  42.713  1.00  0.00            
ATOM   4109  R2  CHO   554      59.486 131.488  44.963  1.00  0.00            
ATOM   4110  R3  CHO   554      57.936 133.238  46.263  1.00  0.00            
ATOM   4111  R4  CHO   554      58.736 131.288  48.313  1.00  0.00            
ATOM   4112  R5  CHO   554      56.686 131.938  47.813  1.00  0.00            
ATOM   4113  C1  CHO   554      56.786 132.888  51.513  1.00  0.00           C
ATOM   4114  C2  CHO   554      56.886 134.338  54.313  1.00  0.00           C
ATOM   4115  ROH CHO   555     201.286  42.038  56.713  1.00  0.00            
ATOM   4116  R1  CHO   555     200.936  42.888  54.063  1.00  0.00            
ATOM   4117  R2  CHO   555     203.086  43.538  52.413  1.00  0.00            
ATOM   4118  R3  CHO   555     201.936  41.688  50.763  1.00  0.00            
ATOM   4119  R4  CHO   555     204.036  42.938  49.163  1.00  0.00            
ATOM   4120  R5  CHO   555     201.936  42.788  48.613  1.00  0.00            
ATOM   4121  C1  CHO   555     203.536  40.888  45.663  1.00  0.00           C
ATOM   4122  C2  CHO   555     202.586  42.288  42.813  1.00  0.00           C
ATOM   4123  ROH CHO   556     160.136  -1.462  35.713  1.00  0.00            
ATOM   4124  R1  CHO   556     159.886   0.988  37.163  1.00  0.00            
ATOM   4125  R2  CHO   556     157.586   1.788  38.463  1.00  0.00            
ATOM   4126  R3  CHO   556     159.186   1.938  40.613  1.00  0.00            
ATOM   4127  R4  CHO   556     157.036   3.838  41.163  1.00  0.00            
ATOM   4128  R5  CHO   556     159.186   4.288  41.163  1.00  0.00            
ATOM   4129  C1  CHO   556     158.236   5.238  44.763  1.00  0.00           C
ATOM   4130  C2  CHO   556     157.636   6.188  48.263  1.00  0.00           C
ATOM   4131  ROH CHO   557     144.336 110.238  37.963  1.00  0.00            
ATOM   4132  R1  CHO   557     144.286 109.388  35.263  1.00  0.00            
ATOM   4133  R2  CHO   557     146.436 108.288  33.963  1.00  0.00            
ATOM   4134  R3  CHO   557     144.686 106.288  33.413  1.00  0.00            
ATOM   4135  R4  CHO   557     146.986 105.838  31.613  1.00  0.00            
ATOM   4136  R5  CHO   557     144.886 105.988  31.063  1.00  0.00            
ATOM   4137  C1  CHO   557     145.636 102.488  29.713  1.00  0.00           C
ATOM   4138  C2  CHO   557     143.886  99.938  27.513  1.00  0.00           C
ATOM   4139  ROH CHO   558     170.836 162.488  58.163  1.00  0.00            
ATOM   4140  R1  CHO   558     169.586 163.988  56.113  1.00  0.00            
ATOM   4141  R2  CHO   558     170.036 166.688  55.813  1.00  0.00            
ATOM   4142  R3  CHO   558     170.736 165.988  53.313  1.00  0.00            
ATOM   4143  R4  CHO   558     169.986 168.838  53.113  1.00  0.00            
ATOM   4144  R5  CHO   558     169.186 167.188  51.913  1.00  0.00            
ATOM   4145  C1  CHO   558     170.586 169.388  49.163  1.00  0.00           C
ATOM   4146  C2  CHO   558     170.086 169.738  46.513  1.00  0.00           C
ATOM   4147  ROH CHO   559     169.336 121.338  35.963  1.00  0.00            
ATOM   4148  R1  CHO   559     169.936 122.438  33.463  1.00  0.00            
ATOM   4149  R2  CHO   559     172.486 123.238  32.763  1.00  0.00            
ATOM   4150  R3  CHO   559     172.086 121.588  30.613  1.00  0.00            
ATOM   4151  R4  CHO   559     173.736 123.738  29.563  1.00  0.00            
ATOM   4152  R5  CHO   559     171.786 123.088  28.763  1.00  0.00            
ATOM   4153  C1  CHO   559     174.036 122.538  25.713  1.00  0.00           C
ATOM   4154  C2  CHO   559     176.736 121.238  23.363  1.00  0.00           C
ATOM   4155  ROH CHO   560     147.936  45.888  19.813  1.00  0.00            
ATOM   4156  R1  CHO   560     147.436  48.188  21.413  1.00  0.00            
ATOM   4157  R2  CHO   560     148.336  50.688  20.763  1.00  0.00            
ATOM   4158  R3  CHO   560     145.736  51.338  21.013  1.00  0.00            
ATOM   4159  R4  CHO   560     147.186  53.888  21.363  1.00  0.00            
ATOM   4160  R5  CHO   560     145.686  52.988  22.763  1.00  0.00            
ATOM   4161  C1  CHO   560     144.036  56.338  22.013  1.00  0.00           C
ATOM   4162  C2  CHO   560     146.736  59.188  22.113  1.00  0.00           C
ATOM   4163  ROH CHO   561     145.586  -0.862  28.313  1.00  0.00            
ATOM   4164  R1  CHO   561     147.486  -1.112  26.213  1.00  0.00            
ATOM   4165  R2  CHO   561     146.736  -1.412  23.563  1.00  0.00            
ATOM   4166  R3  CHO   561     148.286   0.788  23.213  1.00  0.00            
ATOM   4167  R4  CHO   561     148.286  -0.562  20.613  1.00  0.00            
ATOM   4168  R5  CHO   561     150.036   0.038  21.763  1.00  0.00            
ATOM   4169  C1  CHO   561     150.636   1.988  18.513  1.00  0.00           C
ATOM   4170  C2  CHO   561     153.086   1.988  16.113  1.00  0.00           C
ATOM   4171  ROH CHO   562     142.786  96.988  50.313  1.00  0.00            
ATOM   4172  R1  CHO   562     144.186  97.488  47.913  1.00  0.00            
ATOM   4173  R2  CHO   562     146.336  95.988  47.063  1.00  0.00            
ATOM   4174  R3  CHO   562     144.836  95.688  44.813  1.00  0.00            
ATOM   4175  R4  CHO   562     147.486  94.588  44.113  1.00  0.00            
ATOM   4176  R5  CHO   562     146.336  96.138  43.063  1.00  0.00            
ATOM   4177  C1  CHO   562     146.736  93.538  40.263  1.00  0.00           C
ATOM   4178  C2  CHO   562     149.736  95.088  38.913  1.00  0.00           C
ATOM   4179  ROH CHO   563      42.386 138.888  53.863  1.00  0.00            
ATOM   4180  R1  CHO   563      43.336 138.688  51.213  1.00  0.00            
ATOM   4181  R2  CHO   563      41.636 138.388  49.013  1.00  0.00            
ATOM   4182  R3  CHO   563      42.936 140.588  48.113  1.00  0.00            
ATOM   4183  R4  CHO   563      42.786 138.788  45.813  1.00  0.00            
ATOM   4184  R5  CHO   563      44.586 139.688  46.613  1.00  0.00            
ATOM   4185  C1  CHO   563      44.736 141.088  43.063  1.00  0.00           C
ATOM   4186  C2  CHO   563      44.786 140.788  39.263  1.00  0.00           C
ATOM   4187  ROH CHO   564      16.236  42.238  26.513  1.00  0.00            
ATOM   4188  R1  CHO   564      17.286  42.188  29.163  1.00  0.00            
ATOM   4189  R2  CHO   564      17.136  44.338  30.863  1.00  0.00            
ATOM   4190  R3  CHO   564      15.936  42.488  32.513  1.00  0.00            
ATOM   4191  R4  CHO   564      16.436  44.838  34.213  1.00  0.00            
ATOM   4192  R5  CHO   564      17.036  42.788  34.613  1.00  0.00            
ATOM   4193  C1  CHO   564      14.886  43.438  37.713  1.00  0.00           C
ATOM   4194  C2  CHO   564      14.036  45.288  40.413  1.00  0.00           C
ATOM   4195  ROH CHO   565      45.136 162.188  55.713  1.00  0.00            
ATOM   4196  R1  CHO   565      44.386 164.638  56.963  1.00  0.00            
ATOM   4197  R2  CHO   565      43.236 164.688  59.463  1.00  0.00            
ATOM   4198  R3  CHO   565      45.286 166.338  60.063  1.00  0.00            
ATOM   4199  R4  CHO   565      43.686 166.288  62.513  1.00  0.00            
ATOM   4200  R5  CHO   565      44.286 168.088  61.413  1.00  0.00            
ATOM   4201  C1  CHO   565      45.886 168.838  64.763  1.00  0.00           C
ATOM   4202  C2  CHO   565      47.736 167.738  67.563  1.00  0.00           C
ATOM   4203  ROH CHO   566     118.586  11.988  38.363  1.00  0.00            
ATOM   4204  R1  CHO   566     117.886  14.488  39.513  1.00  0.00            
ATOM   4205  R2  CHO   566     115.286  14.988  40.363  1.00  0.00            
ATOM   4206  R3  CHO   566     116.586  15.638  42.713  1.00  0.00            
ATOM   4207  R4  CHO   566     114.086  17.188  42.763  1.00  0.00            
ATOM   4208  R5  CHO   566     116.086  17.938  43.013  1.00  0.00            
ATOM   4209  C1  CHO   566     114.586  19.038  46.313  1.00  0.00           C
ATOM   4210  C2  CHO   566     112.036  18.038  48.963  1.00  0.00           C
ATOM   4211  ROH CHO   567      47.336 191.988  38.863  1.00  0.00            
ATOM   4212  R1  CHO   567      46.036 190.038  37.313  1.00  0.00            
ATOM   4213  R2  CHO   567      45.636 190.288  34.613  1.00  0.00            
ATOM   4214  R3  CHO   567      46.836 187.838  34.563  1.00  0.00            
ATOM   4215  R4  CHO   567      44.736 187.638  32.563  1.00  0.00            
ATOM   4216  R5  CHO   567      45.036 186.288  34.213  1.00  0.00            
ATOM   4217  C1  CHO   567      45.336 183.838  31.313  1.00  0.00           C
ATOM   4218  C2  CHO   567      47.786 181.888  28.813  1.00  0.00           C
ATOM   4219  ROH CHO   568     174.636 225.038  32.213  1.00  0.00            
ATOM   4220  R1  CHO   568     173.786 224.588  29.513  1.00  0.00            
ATOM   4221  R2  CHO   568     174.736 226.088  27.413  1.00  0.00            
ATOM   4222  R3  CHO   568     175.286 223.638  26.363  1.00  0.00            
ATOM   4223  R4  CHO   568     174.786 225.288  24.013  1.00  0.00            
ATOM   4224  R5  CHO   568     173.836 223.388  24.513  1.00  0.00            
ATOM   4225  C1  CHO   568     175.386 222.538  21.113  1.00  0.00           C
ATOM   4226  C2  CHO   568     174.586 222.938  17.863  1.00  0.00           C
ATOM   4227  ROH CHO   569     163.236  95.288  55.163  1.00  0.00            
ATOM   4228  R1  CHO   569     164.386  94.688  52.663  1.00  0.00            
ATOM   4229  R2  CHO   569     162.936  93.438  50.663  1.00  0.00            
ATOM   4230  R3  CHO   569     163.736  95.588  49.163  1.00  0.00            
ATOM   4231  R4  CHO   569     164.086  93.288  47.363  1.00  0.00            
ATOM   4232  R5  CHO   569     165.586  94.788  47.863  1.00  0.00            
ATOM   4233  C1  CHO   569     165.436  95.238  44.113  1.00  0.00           C
ATOM   4234  C2  CHO   569     163.336  94.738  41.263  1.00  0.00           C
ATOM   4235  ROH CHO   570     123.586 229.138  50.563  1.00  0.00            
ATOM   4236  R1  CHO   570     122.136 226.688  50.413  1.00  0.00            
ATOM   4237  R2  CHO   570     121.436 225.238  52.613  1.00  0.00            
ATOM   4238  R3  CHO   570     118.936 225.438  51.513  1.00  0.00            
ATOM   4239  R4  CHO   570     118.836 222.988  53.113  1.00  0.00            
ATOM   4240  R5  CHO   570     118.336 223.188  51.013  1.00  0.00            
ATOM   4241  C1  CHO   570     115.036 221.838  52.413  1.00  0.00           C
ATOM   4242  C2  CHO   570     111.736 221.288  54.313  1.00  0.00           C
ATOM   4243  ROH CHO   571     105.236 159.888  37.813  1.00  0.00            
ATOM   4244  R1  CHO   571     105.886 161.388  40.163  1.00  0.00            
ATOM   4245  R2  CHO   571     104.236 161.438  42.363  1.00  0.00            
ATOM   4246  R3  CHO   571     106.436 160.588  43.663  1.00  0.00            
ATOM   4247  R4  CHO   571     104.786 161.838  45.713  1.00  0.00            
ATOM   4248  R5  CHO   571     106.836 162.338  45.313  1.00  0.00            
ATOM   4249  C1  CHO   571     107.186 161.288  48.963  1.00  0.00           C
ATOM   4250  C2  CHO   571     105.286 162.138  52.413  1.00  0.00           C
ATOM   4251  ROH CHO   572      25.586 192.388  40.663  1.00  0.00            
ATOM   4252  R1  CHO   572      24.386 193.688  38.463  1.00  0.00            
ATOM   4253  R2  CHO   572      25.836 194.238  36.113  1.00  0.00            
ATOM   4254  R3  CHO   572      23.786 192.888  34.963  1.00  0.00            
ATOM   4255  R4  CHO   572      24.486 194.938  33.013  1.00  0.00            
ATOM   4256  R5  CHO   572      22.486 194.538  33.813  1.00  0.00            
ATOM   4257  C1  CHO   572      21.836 194.038  30.113  1.00  0.00           C
ATOM   4258  C2  CHO   572      19.636 192.438  26.113  1.00  0.00           C
ATOM   4259  ROH CHO   573     115.486 141.988  58.213  1.00  0.00            
ATOM   4260  R1  CHO   573     116.836 141.738  60.713  1.00  0.00            
ATOM   4261  R2  CHO   573     118.986 143.288  61.413  1.00  0.00            
ATOM   4262  R3  CHO   573     117.486 143.838  63.563  1.00  0.00            
ATOM   4263  R4  CHO   573     120.136 144.788  64.263  1.00  0.00            
ATOM   4264  R5  CHO   573     118.886 143.438  65.463  1.00  0.00            
ATOM   4265  C1  CHO   573     119.386 146.238  68.013  1.00  0.00           C
ATOM   4266  C2  CHO   573     120.786 146.738  72.063  1.00  0.00           C
ATOM   4267  ROH CHO   574      79.436  10.538  39.463  1.00  0.00            
ATOM   4268  R1  CHO   574      80.436  11.738  41.813  1.00  0.00            
ATOM   4269  R2  CHO   574      79.336  11.238  44.313  1.00  0.00            
ATOM   4270  R3  CHO   574      81.886  10.638  44.963  1.00  0.00            
ATOM   4271  R4  CHO   574      80.436  10.538  47.513  1.00  0.00            
ATOM   4272  R5  CHO   574      82.236  11.688  47.063  1.00  0.00            
ATOM   4273  C1  CHO   574      83.486   9.538  49.963  1.00  0.00           C
ATOM   4274  C2  CHO   574      83.836   9.638  53.813  1.00  0.00           C
ATOM   4275  ROH CHO   575     191.036  34.388  53.713  1.00  0.00            
ATOM   4276  R1  CHO   575     192.686  33.488  51.613  1.00  0.00            
ATOM   4277  R2  CHO   575     191.786  33.138  49.013  1.00  0.00            
ATOM   4278  R3  CHO   575     193.836  34.738  48.413  1.00  0.00            
ATOM   4279  R4  CHO   575     192.586  34.138  45.813  1.00  0.00            
ATOM   4280  R5  CHO   575     194.686  33.888  46.363  1.00  0.00            
ATOM   4281  C1  CHO   575     195.036  36.238  43.363  1.00  0.00           C
ATOM   4282  C2  CHO   575     194.436  38.938  39.963  1.00  0.00           C
ATOM   4283  ROH CHO   576      63.486 176.388  27.113  1.00  0.00            
ATOM   4284  R1  CHO   576      61.536 177.138  29.013  1.00  0.00            
ATOM   4285  R2  CHO   576      58.836 177.438  28.363  1.00  0.00            
ATOM   4286  R3  CHO   576      58.536 175.688  30.463  1.00  0.00            
ATOM   4287  R4  CHO   576      56.036 177.238  30.363  1.00  0.00            
ATOM   4288  R5  CHO   576      57.286 176.988  32.063  1.00  0.00            
ATOM   4289  C1  CHO   576      54.036 175.488  33.463  1.00  0.00           C
ATOM   4290  C2  CHO   576      50.486 176.138  35.013  1.00  0.00           C
ATOM   4291  ROH CHO   577      72.686  34.238  56.313  1.00  0.00            
ATOM   4292  R1  CHO   577      72.636  34.238  53.513  1.00  0.00            
ATOM   4293  R2  CHO   577      72.186  31.938  52.013  1.00  0.00            
ATOM   4294  R3  CHO   577      70.236  33.438  50.863  1.00  0.00            
ATOM   4295  R4  CHO   577      71.536  32.038  48.663  1.00  0.00            
ATOM   4296  R5  CHO   577      71.186  34.188  48.813  1.00  0.00            
ATOM   4297  C1  CHO   577      69.286  33.488  45.613  1.00  0.00           C
ATOM   4298  C2  CHO   577      67.236  35.438  42.863  1.00  0.00           C
ATOM   4299  ROH CHO   578     199.536   1.888  18.313  1.00  0.00            
ATOM   4300  R1  CHO   578     201.736   2.588  20.013  1.00  0.00            
ATOM   4301  R2  CHO   578     204.236   1.388  19.813  1.00  0.00            
ATOM   4302  R3  CHO   578     205.086   3.938  19.613  1.00  0.00            
ATOM   4303  R4  CHO   578     207.536   2.388  19.813  1.00  0.00            
ATOM   4304  R5  CHO   578     206.936   4.088  21.063  1.00  0.00            
ATOM   4305  C1  CHO   578     210.236   5.438  19.663  1.00  0.00           C
ATOM   4306  C2  CHO   578     211.786   6.688  16.663  1.00  0.00           C
ATOM   4307  ROH CHO   579     116.386   8.838  20.113  1.00  0.00            
ATOM   4308  R1  CHO   579     116.986   9.438  22.813  1.00  0.00            
ATOM   4309  R2  CHO   579     119.186   8.438  24.063  1.00  0.00            
ATOM   4310  R3  CHO   579     119.686  11.088  24.613  1.00  0.00            
ATOM   4311  R4  CHO   579     121.286   9.588  26.613  1.00  0.00            
ATOM   4312  R5  CHO   579     119.836  11.188  26.963  1.00  0.00            
ATOM   4313  C1  CHO   579     122.936  12.738  28.563  1.00  0.00           C
ATOM   4314  C2  CHO   579     124.386  13.888  31.963  1.00  0.00           C
ATOM   4315  ROH CHO   580      22.136  50.588  56.513  1.00  0.00            
ATOM   4316  R1  CHO   580      22.736  52.588  54.613  1.00  0.00            
ATOM   4317  R2  CHO   580      24.336  52.138  52.413  1.00  0.00            
ATOM   4318  R3  CHO   580      22.236  53.038  51.013  1.00  0.00            
ATOM   4319  R4  CHO   580      24.286  52.588  49.013  1.00  0.00            
ATOM   4320  R5  CHO   580      23.186  54.438  49.363  1.00  0.00            
ATOM   4321  C1  CHO   580      22.286  53.788  45.713  1.00  0.00           C
ATOM   4322  C2  CHO   580      22.436  54.888  42.463  1.00  0.00           C
ATOM   4323  ROH CHO   581     191.036 165.088  27.163  1.00  0.00            
ATOM   4324  R1  CHO   581     189.586 164.938  29.613  1.00  0.00            
ATOM   4325  R2  CHO   581     190.286 163.238  31.663  1.00  0.00            
ATOM   4326  R3  CHO   581     190.286 165.538  33.113  1.00  0.00            
ATOM   4327  R4  CHO   581     190.236 163.388  35.113  1.00  0.00            
ATOM   4328  R5  CHO   581     188.836 165.088  34.963  1.00  0.00            
ATOM   4329  C1  CHO   581     190.186 165.638  38.463  1.00  0.00           C
ATOM   4330  C2  CHO   581     190.186 161.588  40.513  1.00  0.00           C
ATOM   4331  ROH CHO   582      14.386  25.488  27.213  1.00  0.00            
ATOM   4332  R1  CHO   582      14.186  25.988  29.963  1.00  0.00            
ATOM   4333  R2  CHO   582      14.986  24.138  31.863  1.00  0.00            
ATOM   4334  R3  CHO   582      16.436  26.238  32.813  1.00  0.00            
ATOM   4335  R4  CHO   582      14.936  25.238  35.113  1.00  0.00            
ATOM   4336  R5  CHO   582      14.936  27.288  34.363  1.00  0.00            
ATOM   4337  C1  CHO   582      16.236  27.888  37.913  1.00  0.00           C
ATOM   4338  C2  CHO   582      15.086  28.588  41.063  1.00  0.00           C
ATOM   4339  ROH CHO   583     183.186 195.738  24.113  1.00  0.00            
ATOM   4340  R1  CHO   583     183.486 196.638  26.763  1.00  0.00            
ATOM   4341  R2  CHO   583     181.336 196.988  28.463  1.00  0.00            
ATOM   4342  R3  CHO   583     182.786 195.338  30.063  1.00  0.00            
ATOM   4343  R4  CHO   583     181.336 197.038  31.913  1.00  0.00            
ATOM   4344  R5  CHO   583     183.486 196.738  31.913  1.00  0.00            
ATOM   4345  C1  CHO   583     182.636 195.538  35.463  1.00  0.00           C
ATOM   4346  C2  CHO   583     180.936 195.188  37.963  1.00  0.00           C
ATOM   4347  ROH CHO   584      66.986  61.038  27.913  1.00  0.00            
ATOM   4348  R1  CHO   584      66.336  59.538  30.213  1.00  0.00            
ATOM   4349  R2  CHO   584      68.186  58.138  31.663  1.00  0.00            
ATOM   4350  R3  CHO   584      67.236  59.538  33.763  1.00  0.00            
ATOM   4351  R4  CHO   584      68.786  57.388  35.013  1.00  0.00            
ATOM   4352  R5  CHO   584      66.686  57.888  35.413  1.00  0.00            
ATOM   4353  C1  CHO   584      68.186  58.288  38.913  1.00  0.00           C
ATOM   4354  C2  CHO   584      67.286  58.038  43.513  1.00  0.00           C
ATOM   4355  ROH CHO   585      43.736 129.388  37.763  1.00  0.00            
ATOM   4356  R1  CHO   585      45.936 129.688  39.513  1.00  0.00            
ATOM   4357  R2  CHO   585      46.336 127.988  41.663  1.00  0.00            
ATOM   4358  R3  CHO   585      48.786 127.688  40.513  1.00  0.00            
ATOM   4359  R4  CHO   585      49.136 126.638  43.213  1.00  0.00            
ATOM   4360  R5  CHO   585      50.336 128.138  42.263  1.00  0.00            
ATOM   4361  C1  CHO   585      53.036 125.538  43.063  1.00  0.00           C
ATOM   4362  C2  CHO   585      53.886 126.488  46.063  1.00  0.00           C
ATOM   4363  ROH CHO   586      92.586 134.538  51.713  1.00  0.00            
ATOM   4364  R1  CHO   586      93.686 136.688  50.263  1.00  0.00            
ATOM   4365  R2  CHO   586      95.136 136.338  47.963  1.00  0.00            
ATOM   4366  R3  CHO   586      93.336 138.138  46.963  1.00  0.00            
ATOM   4367  R4  CHO   586      95.436 137.988  44.913  1.00  0.00            
ATOM   4368  R5  CHO   586      94.686 139.788  45.863  1.00  0.00            
ATOM   4369  C1  CHO   586      93.936 140.588  42.213  1.00  0.00           C
ATOM   4370  C2  CHO   586      94.486 143.088  38.413  1.00  0.00           C
ATOM   4371  ROH CHO   587     137.286  57.088  28.713  1.00  0.00            
ATOM   4372  R1  CHO   587     136.136  57.888  31.163  1.00  0.00            
ATOM   4373  R2  CHO   587     134.686  56.188  32.763  1.00  0.00            
ATOM   4374  R3  CHO   587     136.436  56.938  34.663  1.00  0.00            
ATOM   4375  R4  CHO   587     134.286  55.688  36.163  1.00  0.00            
ATOM   4376  R5  CHO   587     135.086  57.688  36.513  1.00  0.00            
ATOM   4377  C1  CHO   587     135.686  56.138  39.963  1.00  0.00           C
ATOM   4378  C2  CHO   587     135.086  55.838  43.613  1.00  0.00           C
ATOM   4379  ROH CHO   588     134.936  30.738  46.413  1.00  0.00            
ATOM   4380  R1  CHO   588     135.786  29.788  43.913  1.00  0.00            
ATOM   4381  R2  CHO   588     134.036  28.638  42.063  1.00  0.00            
ATOM   4382  R3  CHO   588     135.086  30.538  40.413  1.00  0.00            
ATOM   4383  R4  CHO   588     133.686  28.738  38.613  1.00  0.00            
ATOM   4384  R5  CHO   588     135.736  29.338  38.463  1.00  0.00            
ATOM   4385  C1  CHO   588     134.436  30.538  35.063  1.00  0.00           C
ATOM   4386  C2  CHO   588     138.486  30.538  33.613  1.00  0.00           C
ATOM   4387  ROH CHO   589      28.386  78.688  52.213  1.00  0.00            
ATOM   4388  R1  CHO   589      30.736  77.438  53.163  1.00  0.00            
ATOM   4389  R2  CHO   589      31.186  76.888  55.813  1.00  0.00            
ATOM   4390  R3  CHO   589      31.536  74.338  54.963  1.00  0.00            
ATOM   4391  R4  CHO   589      31.936  74.188  57.863  1.00  0.00            
ATOM   4392  R5  CHO   589      33.336  73.488  56.313  1.00  0.00            
ATOM   4393  C1  CHO   589      32.686  70.238  58.213  1.00  0.00           C
ATOM   4394  C2  CHO   589      33.136  68.888  62.663  1.00  0.00           C
ATOM   4395  ROH CHO   590     194.386 182.088  40.113  1.00  0.00            
ATOM   4396  R1  CHO   590     194.986 181.038  37.563  1.00  0.00            
ATOM   4397  R2  CHO   590     193.286 179.338  36.213  1.00  0.00            
ATOM   4398  R3  CHO   590     193.586 181.138  34.213  1.00  0.00            
ATOM   4399  R4  CHO   590     192.936 178.688  32.813  1.00  0.00            
ATOM   4400  R5  CHO   590     194.636 179.938  32.463  1.00  0.00            
ATOM   4401  C1  CHO   590     193.036 179.988  29.013  1.00  0.00           C
ATOM   4402  C2  CHO   590     191.336 181.138  26.213  1.00  0.00           C
ATOM   4403  ROH CHO   591     155.686  72.388  52.863  1.00  0.00            
ATOM   4404  R1  CHO   591     156.686  71.988  50.213  1.00  0.00            
ATOM   4405  R2  CHO   591     155.036  71.988  48.013  1.00  0.00            
ATOM   4406  R3  CHO   591     156.786  73.888  47.113  1.00  0.00            
ATOM   4407  R4  CHO   591     155.036  73.338  44.813  1.00  0.00            
ATOM   4408  R5  CHO   591     157.236  73.288  44.813  1.00  0.00            
ATOM   4409  C1  CHO   591     156.686  75.888  42.113  1.00  0.00           C
ATOM   4410  C2  CHO   591     156.636  77.988  38.413  1.00  0.00           C
ATOM   4411  ROH CHO   592     191.136  71.188  33.813  1.00  0.00            
ATOM   4412  R1  CHO   592     193.536  72.538  33.263  1.00  0.00            
ATOM   4413  R2  CHO   592     195.236  71.788  31.213  1.00  0.00            
ATOM   4414  R3  CHO   592     194.936  74.338  30.413  1.00  0.00            
ATOM   4415  R4  CHO   592     197.036  73.288  28.713  1.00  0.00            
ATOM   4416  R5  CHO   592     197.136  75.088  29.913  1.00  0.00            
ATOM   4417  C1  CHO   592     197.836  76.538  26.463  1.00  0.00           C
ATOM   4418  C2  CHO   592     198.886  76.838  23.263  1.00  0.00           C
ATOM   4419  ROH CHO   593     192.086 154.538  58.963  1.00  0.00            
ATOM   4420  R1  CHO   593     193.486 155.188  56.563  1.00  0.00            
ATOM   4421  R2  CHO   593     196.186 154.738  56.263  1.00  0.00            
ATOM   4422  R3  CHO   593     195.386 153.338  54.063  1.00  0.00            
ATOM   4423  R4  CHO   593     197.936 154.488  53.263  1.00  0.00            
ATOM   4424  R5  CHO   593     196.036 154.688  52.213  1.00  0.00            
ATOM   4425  C1  CHO   593     198.186 153.038  49.513  1.00  0.00           C
ATOM   4426  C2  CHO   593     201.186 151.138  49.063  1.00  0.00           C
ATOM   4427  ROH CHO   594      53.536 100.588  39.063  1.00  0.00            
ATOM   4428  R1  CHO   594      51.136 101.588  40.163  1.00  0.00            
ATOM   4429  R2  CHO   594      50.486 104.288  40.113  1.00  0.00            
ATOM   4430  R3  CHO   594      48.186 103.388  38.963  1.00  0.00            
ATOM   4431  R4  CHO   594      48.186 106.288  38.463  1.00  0.00            
ATOM   4432  R5  CHO   594      46.586 105.088  39.413  1.00  0.00            
ATOM   4433  C1  CHO   594      44.686 106.588  36.413  1.00  0.00           C
ATOM   4434  C2  CHO   594      44.536 107.688  32.413  1.00  0.00           C
ATOM   4435  ROH CHO   595     208.286 181.388  28.513  1.00  0.00            
ATOM   4436  R1  CHO   595     209.136 182.788  30.813  1.00  0.00            
ATOM   4437  R2  CHO   595     207.786 185.038  31.763  1.00  0.00            
ATOM   4438  R3  CHO   595     207.736 183.588  34.063  1.00  0.00            
ATOM   4439  R4  CHO   595     207.036 186.288  34.913  1.00  0.00            
ATOM   4440  R5  CHO   595     208.586 185.088  35.763  1.00  0.00            
ATOM   4441  C1  CHO   595     206.536 185.688  38.863  1.00  0.00           C
ATOM   4442  C2  CHO   595     205.536 184.588  43.263  1.00  0.00           C
ATOM   4443  ROH CHO   596      54.586  44.588  47.663  1.00  0.00            
ATOM   4444  R1  CHO   596      53.986  45.988  50.013  1.00  0.00            
ATOM   4445  R2  CHO   596      51.536  47.238  50.363  1.00  0.00            
ATOM   4446  R3  CHO   596      51.486  45.788  52.663  1.00  0.00            
ATOM   4447  R4  CHO   596      49.586  47.938  53.113  1.00  0.00            
ATOM   4448  R5  CHO   596      51.286  47.388  54.413  1.00  0.00            
ATOM   4449  C1  CHO   596      48.386  46.988  56.863  1.00  0.00           C
ATOM   4450  C2  CHO   596      48.486  46.838  60.663  1.00  0.00           C
ATOM   4451  ROH CHO   597     188.636 181.088  46.463  1.00  0.00            
ATOM   4452  R1  CHO   597     190.486 182.288  48.213  1.00  0.00            
ATOM   4453  R2  CHO   597     189.736 183.288  50.713  1.00  0.00            
ATOM   4454  R3  CHO   597     191.736 181.638  51.563  1.00  0.00            
ATOM   4455  R4  CHO   597     190.986 183.288  53.913  1.00  0.00            
ATOM   4456  R5  CHO   597     192.986 183.038  53.063  1.00  0.00            
ATOM   4457  C1  CHO   597     193.636 181.788  56.613  1.00  0.00           C
ATOM   4458  C2  CHO   597     195.436 182.488  59.913  1.00  0.00           C
ATOM   4459  ROH CHO   598     185.836  27.738  40.863  1.00  0.00            
ATOM   4460  R1  CHO   598     185.336  29.088  43.313  1.00  0.00            
ATOM   4461  R2  CHO   598     183.236  28.438  45.013  1.00  0.00            
ATOM   4462  R3  CHO   598     185.236  28.288  46.863  1.00  0.00            
ATOM   4463  R4  CHO   598     182.836  28.738  48.413  1.00  0.00            
ATOM   4464  R5  CHO   598     184.686  29.888  48.513  1.00  0.00            
ATOM   4465  C1  CHO   598     184.436  28.738  52.163  1.00  0.00           C
ATOM   4466  C2  CHO   598     184.486  28.488  55.763  1.00  0.00           C
ATOM   4467  ROH CHO   599     159.736  98.238  40.063  1.00  0.00            
ATOM   4468  R1  CHO   599     159.586  98.838  42.813  1.00  0.00            
ATOM   4469  R2  CHO   599     159.636  96.888  44.763  1.00  0.00            
ATOM   4470  R3  CHO   599     161.686  98.338  45.713  1.00  0.00            
ATOM   4471  R4  CHO   599     160.236  97.438  48.113  1.00  0.00            
ATOM   4472  R5  CHO   599     160.786  99.488  47.613  1.00  0.00            
ATOM   4473  C1  CHO   599     162.536  99.138  50.963  1.00  0.00           C
ATOM   4474  C2  CHO   599     161.886 100.238  54.813  1.00  0.00           C
ATOM   4475  ROH CHO   600      61.436 101.388  33.763  1.00  0.00            
ATOM   4476  R1  CHO   600      61.536  99.738  36.063  1.00  0.00            
ATOM   4477  R2  CHO   600      60.536  97.138  36.013  1.00  0.00            
ATOM   4478  R3  CHO   600      63.036  96.538  36.963  1.00  0.00            
ATOM   4479  R4  CHO   600      61.186  95.238  38.813  1.00  0.00            
ATOM   4480  R5  CHO   600      62.836  96.638  39.313  1.00  0.00            
ATOM   4481  C1  CHO   600      63.936  93.588  41.313  1.00  0.00           C
ATOM   4482  C2  CHO   600      67.136  90.188  40.913  1.00  0.00           C
ATOM   4483  ROH CHO   601     194.586 205.588  57.813  1.00  0.00            
ATOM   4484  R1  CHO   601     193.436 205.688  55.213  1.00  0.00            
ATOM   4485  R2  CHO   601     194.836 206.538  53.013  1.00  0.00            
ATOM   4486  R3  CHO   601     194.086 204.138  52.013  1.00  0.00            
ATOM   4487  R4  CHO   601     194.486 205.838  49.663  1.00  0.00            
ATOM   4488  R5  CHO   601     192.686 204.688  50.163  1.00  0.00            
ATOM   4489  C1  CHO   601     193.536 203.188  46.763  1.00  0.00           C
ATOM   4490  C2  CHO   601     193.486 200.238  45.913  1.00  0.00           C
ATOM   4491  ROH CHO   602      68.236 172.038  34.563  1.00  0.00            
ATOM   4492  R1  CHO   602      67.936 172.238  37.413  1.00  0.00            
ATOM   4493  R2  CHO   602      70.086 172.838  39.063  1.00  0.00            
ATOM   4494  R3  CHO   602      68.386 174.788  39.913  1.00  0.00            
ATOM   4495  R4  CHO   602      70.736 174.988  41.663  1.00  0.00            
ATOM   4496  R5  CHO   602      68.686 174.788  42.313  1.00  0.00            
ATOM   4497  C1  CHO   602      69.586 178.138  43.963  1.00  0.00           C
ATOM   4498  C2  CHO   602      70.186 179.038  48.513  1.00  0.00           C
ATOM   4499  ROH CHO   603     145.086 229.088  53.163  1.00  0.00            
ATOM   4500  R1  CHO   603     143.136 229.038  51.113  1.00  0.00            
ATOM   4501  R2  CHO   603     143.836 229.188  48.413  1.00  0.00            
ATOM   4502  R3  CHO   603     142.336 226.888  48.313  1.00  0.00            
ATOM   4503  R4  CHO   603     142.536 227.788  45.513  1.00  0.00            
ATOM   4504  R5  CHO   603     140.686 227.388  46.563  1.00  0.00            
ATOM   4505  C1  CHO   603     140.386 224.888  43.713  1.00  0.00           C
ATOM   4506  C2  CHO   603     138.736 225.988  40.163  1.00  0.00           C
ATOM   4507  ROH CHO   604      85.786 177.288  28.013  1.00  0.00            
ATOM   4508  R1  CHO   604      85.386 179.138  30.113  1.00  0.00            
ATOM   4509  R2  CHO   604      87.086 181.288  30.563  1.00  0.00            
ATOM   4510  R3  CHO   604      84.786 182.688  30.363  1.00  0.00            
ATOM   4511  R4  CHO   604      86.636 184.438  31.813  1.00  0.00            
ATOM   4512  R5  CHO   604      84.636 183.838  32.463  1.00  0.00            
ATOM   4513  C1  CHO   604      84.236 187.638  32.413  1.00  0.00           C
ATOM   4514  C2  CHO   604      83.536 190.938  31.463  1.00  0.00           C
ATOM   4515  ROH CHO   605     193.886 132.888  25.263  1.00  0.00            
ATOM   4516  R1  CHO   605     193.136 133.738  27.863  1.00  0.00            
ATOM   4517  R2  CHO   605     190.536 134.138  28.663  1.00  0.00            
ATOM   4518  R3  CHO   605     191.186 132.438  30.663  1.00  0.00            
ATOM   4519  R4  CHO   605     188.836 133.838  31.663  1.00  0.00            
ATOM   4520  R5  CHO   605     190.786 133.638  32.663  1.00  0.00            
ATOM   4521  C1  CHO   605     188.536 132.088  35.263  1.00  0.00           C
ATOM   4522  C2  CHO   605     188.386 131.038  38.763  1.00  0.00           C
ATOM   4523  ROH CHO   606     179.036 227.288  51.713  1.00  0.00            
ATOM   4524  R1  CHO   606     180.186 228.288  49.313  1.00  0.00            
ATOM   4525  R2  CHO   606     181.236 226.588  47.363  1.00  0.00            
ATOM   4526  R3  CHO   606     179.536 227.988  45.763  1.00  0.00            
ATOM   4527  R4  CHO   606     180.936 226.188  43.963  1.00  0.00            
ATOM   4528  R5  CHO   606     180.786 228.338  43.763  1.00  0.00            
ATOM   4529  C1  CHO   606     179.186 227.238  40.463  1.00  0.00           C
ATOM   4530  C2  CHO   606     182.286 228.988  38.263  1.00  0.00           C
ATOM   4531  ROH CHO   607      81.836 163.288  49.363  1.00  0.00            
ATOM   4532  R1  CHO   607      80.886 162.188  46.913  1.00  0.00            
ATOM   4533  R2  CHO   607      79.236 163.588  45.213  1.00  0.00            
ATOM   4534  R3  CHO   607      81.136 162.988  43.363  1.00  0.00            
ATOM   4535  R4  CHO   607      78.686 163.238  41.813  1.00  0.00            
ATOM   4536  R5  CHO   607      80.036 161.538  41.813  1.00  0.00            
ATOM   4537  C1  CHO   607      80.186 162.488  38.113  1.00  0.00           C
ATOM   4538  C2  CHO   607      77.536 162.288  34.063  1.00  0.00           C
ATOM   4539  ROH CHO   608     229.236 110.288  34.563  1.00  0.00            
ATOM   4540  R1  CHO   608     227.836 110.938  36.913  1.00  0.00            
ATOM   4541  R2  CHO   608     225.186 111.688  36.913  1.00  0.00            
ATOM   4542  R3  CHO   608     224.936 109.638  38.713  1.00  0.00            
ATOM   4543  R4  CHO   608     222.786 111.488  39.413  1.00  0.00            
ATOM   4544  R5  CHO   608     224.336 110.688  40.763  1.00  0.00            
ATOM   4545  C1  CHO   608     221.186 109.488  42.513  1.00  0.00           C
ATOM   4546  C2  CHO   608     218.336 106.938  43.163  1.00  0.00           C
ATOM   4547  ROH CHO   609      81.886 139.288  38.163  1.00  0.00            
ATOM   4548  R1  CHO   609      82.686 137.738  40.363  1.00  0.00            
ATOM   4549  R2  CHO   609      84.536 138.638  42.213  1.00  0.00            
ATOM   4550  R3  CHO   609      82.586 138.038  44.013  1.00  0.00            
ATOM   4551  R4  CHO   609      85.036 138.238  45.613  1.00  0.00            
ATOM   4552  R5  CHO   609      83.636 136.588  45.563  1.00  0.00            
ATOM   4553  C1  CHO   609      83.486 137.438  49.263  1.00  0.00           C
ATOM   4554  C2  CHO   609      86.036 136.238  51.613  1.00  0.00           C
ATOM   4555  ROH CHO   610      31.986  61.288  33.613  1.00  0.00            
ATOM   4556  R1  CHO   610      30.286  60.988  35.863  1.00  0.00            
ATOM   4557  R2  CHO   610      31.086  61.688  38.413  1.00  0.00            
ATOM   4558  R3  CHO   610      28.786  63.138  38.313  1.00  0.00            
ATOM   4559  R4  CHO   610      29.436  62.938  41.163  1.00  0.00            
ATOM   4560  R5  CHO   610      27.536  62.388  40.263  1.00  0.00            
ATOM   4561  C1  CHO   610      26.336  64.988  42.763  1.00  0.00           C
ATOM   4562  C2  CHO   610      24.436  66.638  46.013  1.00  0.00           C
ATOM   4563  ROH CHO   611     152.536 111.138  41.613  1.00  0.00            
ATOM   4564  R1  CHO   611     153.736 112.538  43.763  1.00  0.00            
ATOM   4565  R2  CHO   611     152.386 113.188  46.063  1.00  0.00            
ATOM   4566  R3  CHO   611     154.486 111.938  47.263  1.00  0.00            
ATOM   4567  R4  CHO   611     153.636 113.938  49.213  1.00  0.00            
ATOM   4568  R5  CHO   611     155.636 113.688  48.463  1.00  0.00            
ATOM   4569  C1  CHO   611     156.286 113.188  52.163  1.00  0.00           C
ATOM   4570  C2  CHO   611     155.486 113.938  55.863  1.00  0.00           C
ATOM   4571  ROH CHO   612      56.286 217.838  44.313  1.00  0.00            
ATOM   4572  R1  CHO   612      55.636 218.238  47.063  1.00  0.00            
ATOM   4573  R2  CHO   612      54.136 216.388  48.463  1.00  0.00            
ATOM   4574  R3  CHO   612      56.286 216.488  50.163  1.00  0.00            
ATOM   4575  R4  CHO   612      53.986 216.038  51.913  1.00  0.00            
ATOM   4576  R5  CHO   612      55.436 217.588  52.113  1.00  0.00            
ATOM   4577  C1  CHO   612      55.836 215.888  55.513  1.00  0.00           C
ATOM   4578  C2  CHO   612      57.086 216.688  58.413  1.00  0.00           C
ATOM   4579  ROH CHO   613      13.236  75.488  31.163  1.00  0.00            
ATOM   4580  R1  CHO   613      11.936  75.888  33.663  1.00  0.00            
ATOM   4581  R2  CHO   613       9.536  74.638  34.313  1.00  0.00            
ATOM   4582  R3  CHO   613      10.936  73.788  36.463  1.00  0.00            
ATOM   4583  R4  CHO   613       8.636  71.988  36.313  1.00  0.00            
ATOM   4584  R5  CHO   613       9.236  73.138  38.013  1.00  0.00            
ATOM   4585  C1  CHO   613       9.436  69.638  39.513  1.00  0.00           C
ATOM   4586  C2  CHO   613       8.286  67.738  41.563  1.00  0.00           C
ATOM   4587  ROH CHO   614     173.036 178.388  26.313  1.00  0.00            
ATOM   4588  R1  CHO   614     172.936 177.138  28.913  1.00  0.00            
ATOM   4589  R2  CHO   614     175.136 177.088  30.613  1.00  0.00            
ATOM   4590  R3  CHO   614     173.386 178.238  32.363  1.00  0.00            
ATOM   4591  R4  CHO   614     175.786 177.638  33.963  1.00  0.00            
ATOM   4592  R5  CHO   614     173.736 176.988  34.363  1.00  0.00            
ATOM   4593  C1  CHO   614     174.536 179.038  37.513  1.00  0.00           C
ATOM   4594  C2  CHO   614     174.236 177.688  40.563  1.00  0.00           C
ATOM   4595  ROH CHO   615     148.036 150.038  61.463  1.00  0.00            
ATOM   4596  R1  CHO   615     148.636 148.738  59.013  1.00  0.00            
ATOM   4597  R2  CHO   615     150.536 149.688  57.213  1.00  0.00            
ATOM   4598  R3  CHO   615     151.536 147.188  57.463  1.00  0.00            
ATOM   4599  R4  CHO   615     152.836 148.288  55.063  1.00  0.00            
ATOM   4600  R5  CHO   615     151.736 146.438  55.213  1.00  0.00            
ATOM   4601  C1  CHO   615     155.136 145.138  54.063  1.00  0.00           C
ATOM   4602  C2  CHO   615     156.386 143.288  50.463  1.00  0.00           C
ATOM   4603  ROH CHO   616      25.586 179.388  29.263  1.00  0.00            
ATOM   4604  R1  CHO   616      24.836 180.338  31.813  1.00  0.00            
ATOM   4605  R2  CHO   616      22.836 179.188  33.313  1.00  0.00            
ATOM   4606  R3  CHO   616      24.736 178.988  35.213  1.00  0.00            
ATOM   4607  R4  CHO   616      22.286 179.588  36.663  1.00  0.00            
ATOM   4608  R5  CHO   616      24.186 180.688  36.763  1.00  0.00            
ATOM   4609  C1  CHO   616      23.836 179.688  40.413  1.00  0.00           C
ATOM   4610  C2  CHO   616      21.986 180.338  44.263  1.00  0.00           C
ATOM   4611  ROH CHO   617     223.236  28.288  25.613  1.00  0.00            
ATOM   4612  R1  CHO   617     221.586  26.688  27.263  1.00  0.00            
ATOM   4613  R2  CHO   617     222.136  26.238  29.913  1.00  0.00            
ATOM   4614  R3  CHO   617     219.636  27.138  30.313  1.00  0.00            
ATOM   4615  R4  CHO   617     220.536  26.438  32.963  1.00  0.00            
ATOM   4616  R5  CHO   617     218.736  25.738  32.013  1.00  0.00            
ATOM   4617  C1  CHO   617     217.236  27.488  35.113  1.00  0.00           C
ATOM   4618  C2  CHO   617     218.236  29.988  38.713  1.00  0.00           C
ATOM   4619  ROH CHO   618      19.686  50.338  44.613  1.00  0.00            
ATOM   4620  R1  CHO   618      19.786  49.988  47.413  1.00  0.00            
ATOM   4621  R2  CHO   618      20.086  47.488  48.563  1.00  0.00            
ATOM   4622  R3  CHO   618      22.186  48.638  49.813  1.00  0.00            
ATOM   4623  R4  CHO   618      21.436  46.438  51.563  1.00  0.00            
ATOM   4624  R5  CHO   618      21.686  48.538  52.113  1.00  0.00            
ATOM   4625  C1  CHO   618      24.236  46.938  54.513  1.00  0.00           C
ATOM   4626  C2  CHO   618      25.836  46.888  58.163  1.00  0.00           C
ATOM   4627  ROH CHO   619      97.386 102.988  58.313  1.00  0.00            
ATOM   4628  R1  CHO   619      96.986 104.088  55.713  1.00  0.00            
ATOM   4629  R2  CHO   619      97.036 102.538  53.413  1.00  0.00            
ATOM   4630  R3  CHO   619      94.586 103.638  53.013  1.00  0.00            
ATOM   4631  R4  CHO   619      95.486 102.888  50.363  1.00  0.00            
ATOM   4632  R5  CHO   619      94.786 104.838  50.963  1.00  0.00            
ATOM   4633  C1  CHO   619      92.336 104.088  48.163  1.00  0.00           C
ATOM   4634  C2  CHO   619      93.086 104.088  44.413  1.00  0.00           C
ATOM   4635  ROH CHO   620     120.436 141.138  38.163  1.00  0.00            
ATOM   4636  R1  CHO   620     122.386 141.738  40.113  1.00  0.00            
ATOM   4637  R2  CHO   620     121.786 142.488  42.713  1.00  0.00            
ATOM   4638  R3  CHO   620     123.386 140.388  43.363  1.00  0.00            
ATOM   4639  R4  CHO   620     123.936 142.438  45.413  1.00  0.00            
ATOM   4640  R5  CHO   620     125.386 141.438  44.113  1.00  0.00            
ATOM   4641  C1  CHO   620     126.736 140.488  47.563  1.00  0.00           C
ATOM   4642  C2  CHO   620     128.886 143.238  51.063  1.00  0.00           C
ATOM   4643  ROH CHO   621      23.236  19.688  27.113  1.00  0.00            
ATOM   4644  R1  CHO   621      22.486  19.838  29.813  1.00  0.00            
ATOM   4645  R2  CHO   621      23.236  17.938  31.713  1.00  0.00            
ATOM   4646  R3  CHO   621      24.136  20.138  33.013  1.00  0.00            
ATOM   4647  R4  CHO   621      23.486  18.188  35.113  1.00  0.00            
ATOM   4648  R5  CHO   621      22.786  20.288  34.963  1.00  0.00            
ATOM   4649  C1  CHO   621      24.486  20.388  38.413  1.00  0.00           C
ATOM   4650  C2  CHO   621      26.086  22.188  42.263  1.00  0.00           C
ATOM   4651  ROH CHO   622     163.736  49.838  37.313  1.00  0.00            
ATOM   4652  R1  CHO   622     165.686  49.188  39.313  1.00  0.00            
ATOM   4653  R2  CHO   622     165.136  49.188  42.013  1.00  0.00            
ATOM   4654  R3  CHO   622     166.036  46.638  41.863  1.00  0.00            
ATOM   4655  R4  CHO   622     165.686  47.138  44.713  1.00  0.00            
ATOM   4656  R5  CHO   622     167.536  46.438  43.763  1.00  0.00            
ATOM   4657  C1  CHO   622     166.936  43.538  46.213  1.00  0.00           C
ATOM   4658  C2  CHO   622     166.386  44.338  49.463  1.00  0.00           C
ATOM   4659  ROH CHO   623     165.986 209.438  21.713  1.00  0.00            
ATOM   4660  R1  CHO   623     166.936 209.188  24.363  1.00  0.00            
ATOM   4661  R2  CHO   623     166.936 211.288  26.113  1.00  0.00            
ATOM   4662  R3  CHO   623     165.586 209.588  27.713  1.00  0.00            
ATOM   4663  R4  CHO   623     166.486 211.688  29.513  1.00  0.00            
ATOM   4664  R5  CHO   623     166.786 209.538  29.763  1.00  0.00            
ATOM   4665  C1  CHO   623     164.886 210.288  32.963  1.00  0.00           C
ATOM   4666  C2  CHO   623     165.336 208.338  35.363  1.00  0.00           C
ATOM   4667  ROH CHO   624     223.936 196.138  43.563  1.00  0.00            
ATOM   4668  R1  CHO   624     224.286 196.288  46.363  1.00  0.00            
ATOM   4669  R2  CHO   624     222.686 197.888  47.963  1.00  0.00            
ATOM   4670  R3  CHO   624     222.286 195.538  49.313  1.00  0.00            
ATOM   4671  R4  CHO   624     221.586 197.638  51.213  1.00  0.00            
ATOM   4672  R5  CHO   624     222.986 196.038  51.563  1.00  0.00            
ATOM   4673  C1  CHO   624     220.586 195.338  54.413  1.00  0.00           C
ATOM   4674  C2  CHO   624     218.936 194.488  58.813  1.00  0.00           C
ATOM   4675  ROH CHO   625     159.386 170.688  39.113  1.00  0.00            
ATOM   4676  R1  CHO   625     159.236 169.188  36.713  1.00  0.00            
ATOM   4677  R2  CHO   625     160.386 170.088  34.363  1.00  0.00            
ATOM   4678  R3  CHO   625     161.636 167.688  34.413  1.00  0.00            
ATOM   4679  R4  CHO   625     162.086 168.688  31.713  1.00  0.00            
ATOM   4680  R5  CHO   625     161.236 166.738  32.263  1.00  0.00            
ATOM   4681  C1  CHO   625     164.236 165.588  30.213  1.00  0.00           C
ATOM   4682  C2  CHO   625     163.936 163.888  26.563  1.00  0.00           C
ATOM   4683  ROH CHO   626     129.286 211.088  56.263  1.00  0.00            
ATOM   4684  R1  CHO   626     131.536 210.338  54.713  1.00  0.00            
ATOM   4685  R2  CHO   626     131.386 208.588  52.613  1.00  0.00            
ATOM   4686  R3  CHO   626     132.536 210.588  51.263  1.00  0.00            
ATOM   4687  R4  CHO   626     133.136 208.188  49.663  1.00  0.00            
ATOM   4688  R5  CHO   626     134.586 209.638  50.413  1.00  0.00            
ATOM   4689  C1  CHO   626     135.236 209.838  46.663  1.00  0.00           C
ATOM   4690  C2  CHO   626     137.036 207.088  46.063  1.00  0.00           C
ATOM   4691  ROH CHO   627      11.336   7.788  38.063  1.00  0.00            
ATOM   4692  R1  CHO   627      12.286   6.838  35.563  1.00  0.00            
ATOM   4693  R2  CHO   627      10.586   6.038  33.563  1.00  0.00            
ATOM   4694  R3  CHO   627      11.986   7.888  32.113  1.00  0.00            
ATOM   4695  R4  CHO   627      10.586   6.288  30.113  1.00  0.00            
ATOM   4696  R5  CHO   627      12.736   6.688  30.163  1.00  0.00            
ATOM   4697  C1  CHO   627      11.886   8.138  26.713  1.00  0.00           C
ATOM   4698  C2  CHO   627      11.186   4.888  23.863  1.00  0.00           C
ATOM   4699  ROH CHO   628      77.386 217.888  56.163  1.00  0.00            
ATOM   4700  R1  CHO   628      76.336 216.388  54.013  1.00  0.00            
ATOM   4701  R2  CHO   628      75.336 217.538  51.713  1.00  0.00            
ATOM   4702  R3  CHO   628      77.086 215.838  50.463  1.00  0.00            
ATOM   4703  R4  CHO   628      75.036 216.438  48.463  1.00  0.00            
ATOM   4704  R5  CHO   628      75.686 214.438  49.113  1.00  0.00            
ATOM   4705  C1  CHO   628      76.536 214.188  45.413  1.00  0.00           C
ATOM   4706  C2  CHO   628      77.986 210.888  43.813  1.00  0.00           C
ATOM   4707  NC3 DPP   629      -0.014   1.088  58.713  1.00  0.00           N
ATOM   4708  PO4 DPP   629       0.286   5.238  59.913  1.00  0.00           P
ATOM   4709  GL1 DPP   629       0.436   6.488  56.013  1.00  0.00            
ATOM   4710  GL2 DPP   629      -2.314   9.288  55.513  1.00  0.00            
ATOM   4711  C1A DPP   629       2.936   6.588  52.213  1.00  0.00           C
ATOM   4712  C2A DPP   629       3.686   8.138  47.463  1.00  0.00           C
ATOM   4713  C3A DPP   629       3.586   9.538  42.163  1.00  0.00           C
ATOM   4714  C4A DPP   629       7.186  11.788  41.413  1.00  0.00           C
ATOM   4715  C1B DPP   629      -1.814   7.938  51.413  1.00  0.00           C
ATOM   4716  C2B DPP   629      -2.464   7.838  46.213  1.00  0.00           C
ATOM   4717  C3B DPP   629      -1.464   8.388  41.513  1.00  0.00           C
ATOM   4718  C4B DPP   629       1.786  11.188  38.113  1.00  0.00           C
ATOM   4719  NC3 DPP   630      48.086  92.588  67.113  1.00  0.00           N
ATOM   4720  PO4 DPP   630      49.686  88.888  67.613  1.00  0.00           P
ATOM   4721  GL1 DPP   630      51.036  90.888  62.963  1.00  0.00            
ATOM   4722  GL2 DPP   630      53.536  88.738  61.213  1.00  0.00            
ATOM   4723  C1A DPP   630      48.386  89.688  59.363  1.00  0.00           C
ATOM   4724  C2A DPP   630      49.536  88.588  55.213  1.00  0.00           C
ATOM   4725  C3A DPP   630      48.686  85.588  51.113  1.00  0.00           C
ATOM   4726  C4A DPP   630      45.136  84.488  48.463  1.00  0.00           C
ATOM   4727  C1B DPP   630      53.836  88.388  57.013  1.00  0.00           C
ATOM   4728  C2B DPP   630      53.786  87.338  52.513  1.00  0.00           C
ATOM   4729  C3B DPP   630      53.686  87.138  48.463  1.00  0.00           C
ATOM   4730  C4B DPP   630      56.036  88.138  44.163  1.00  0.00           C
ATOM   4731  NC3 DPP   631     165.436  71.438  57.663  1.00  0.00           N
ATOM   4732  PO4 DPP   631     164.936  75.738  58.563  1.00  0.00           P
ATOM   4733  GL1 DPP   631     166.936  76.388  54.663  1.00  0.00            
ATOM   4734  GL2 DPP   631     169.386  74.288  53.113  1.00  0.00            
ATOM   4735  C1A DPP   631     163.886  75.788  49.963  1.00  0.00           C
ATOM   4736  C2A DPP   631     161.836  75.038  46.063  1.00  0.00           C
ATOM   4737  C3A DPP   631     161.736  73.638  42.163  1.00  0.00           C
ATOM   4738  C4A DPP   631     165.236  74.638  40.563  1.00  0.00           C
ATOM   4739  C1B DPP   631     169.086  76.888  49.513  1.00  0.00           C
ATOM   4740  C2B DPP   631     168.636  75.788  45.713  1.00  0.00           C
ATOM   4741  C3B DPP   631     171.336  77.288  42.313  1.00  0.00           C
ATOM   4742  C4B DPP   631     171.836  81.588  40.063  1.00  0.00           C
ATOM   4743  NC3 DPP   632      91.286  76.988  65.763  1.00  0.00           N
ATOM   4744  PO4 DPP   632      88.686  73.638  65.713  1.00  0.00           P
ATOM   4745  GL1 DPP   632      86.436  75.338  62.013  1.00  0.00            
ATOM   4746  GL2 DPP   632      89.636  74.038  60.813  1.00  0.00            
ATOM   4747  C1A DPP   632      88.536  78.138  58.213  1.00  0.00           C
ATOM   4748  C2A DPP   632      91.486  78.638  55.163  1.00  0.00           C
ATOM   4749  C3A DPP   632      92.236  76.988  50.413  1.00  0.00           C
ATOM   4750  C4A DPP   632      92.286  78.188  46.363  1.00  0.00           C
ATOM   4751  C1B DPP   632      89.886  73.788  56.113  1.00  0.00           C
ATOM   4752  C2B DPP   632      88.236  75.288  53.213  1.00  0.00           C
ATOM   4753  C3B DPP   632      87.536  75.888  49.713  1.00  0.00           C
ATOM   4754  C4B DPP   632      87.836  76.238  45.163  1.00  0.00           C
ATOM   4755  NC3 DPP   633      68.536  24.038  61.313  1.00  0.00           N
ATOM   4756  PO4 DPP   633      69.586  27.338  59.813  1.00  0.00           P
ATOM   4757  GL1 DPP   633      70.336  29.688  56.513  1.00  0.00            
ATOM   4758  GL2 DPP   633      68.086  32.138  56.113  1.00  0.00            
ATOM   4759  C1A DPP   633      68.886  28.538  52.063  1.00  0.00           C
ATOM   4760  C2A DPP   633      70.086  27.238  47.863  1.00  0.00           C
ATOM   4761  C3A DPP   633      71.486  24.488  43.163  1.00  0.00           C
ATOM   4762  C4A DPP   633      73.636  21.138  42.463  1.00  0.00           C
ATOM   4763  C1B DPP   633      65.236  32.588  52.263  1.00  0.00           C
ATOM   4764  C2B DPP   633      62.036  32.138  49.313  1.00  0.00           C
ATOM   4765  C3B DPP   633      58.886  29.988  46.813  1.00  0.00           C
ATOM   4766  C4B DPP   633      54.486  28.438  45.813  1.00  0.00           C
ATOM   4767  NC3 DPP   634     221.186 123.288  65.013  1.00  0.00           N
ATOM   4768  PO4 DPP   634     218.136 125.338  66.163  1.00  0.00           P
ATOM   4769  GL1 DPP   634     218.536 126.438  61.913  1.00  0.00            
ATOM   4770  GL2 DPP   634     218.436 123.038  60.663  1.00  0.00            
ATOM   4771  C1A DPP   634     221.486 127.388  59.413  1.00  0.00           C
ATOM   4772  C2A DPP   634     224.086 127.688  57.363  1.00  0.00           C
ATOM   4773  C3A DPP   634     225.136 128.288  53.813  1.00  0.00           C
ATOM   4774  C4A DPP   634     228.786 129.038  51.363  1.00  0.00           C
ATOM   4775  C1B DPP   634     220.686 122.838  56.913  1.00  0.00           C
ATOM   4776  C2B DPP   634     221.886 121.138  53.213  1.00  0.00           C
ATOM   4777  C3B DPP   634     222.836 117.288  50.113  1.00  0.00           C
ATOM   4778  C4B DPP   634     224.386 112.888  51.763  1.00  0.00           C
ATOM   4779  NC3 DPP   635      31.136  43.538  64.163  1.00  0.00           N
ATOM   4780  PO4 DPP   635      33.036  47.938  64.313  1.00  0.00           P
ATOM   4781  GL1 DPP   635      30.786  47.738  59.663  1.00  0.00            
ATOM   4782  GL2 DPP   635      29.536  49.838  59.613  1.00  0.00            
ATOM   4783  C1A DPP   635      29.486  46.038  55.363  1.00  0.00           C
ATOM   4784  C2A DPP   635      29.836  44.038  51.213  1.00  0.00           C
ATOM   4785  C3A DPP   635      29.136  41.438  47.563  1.00  0.00           C
ATOM   4786  C4A DPP   635      26.936  38.588  46.213  1.00  0.00           C
ATOM   4787  C1B DPP   635      28.136  50.338  55.163  1.00  0.00           C
ATOM   4788  C2B DPP   635      27.436  48.438  51.113  1.00  0.00           C
ATOM   4789  C3B DPP   635      26.636  46.038  47.763  1.00  0.00           C
ATOM   4790  C4B DPP   635      26.786  42.788  43.613  1.00  0.00           C
ATOM   4791  NC3 DPP   636     127.736 103.988  61.813  1.00  0.00           N
ATOM   4792  PO4 DPP   636     129.086 105.988  64.863  1.00  0.00           P
ATOM   4793  GL1 DPP   636     132.436 107.188  61.213  1.00  0.00            
ATOM   4794  GL2 DPP   636     134.436 109.638  61.963  1.00  0.00            
ATOM   4795  C1A DPP   636     132.136 107.438  58.113  1.00  0.00           C
ATOM   4796  C2A DPP   636     131.136 107.538  54.213  1.00  0.00           C
ATOM   4797  C3A DPP   636     131.086 110.238  50.313  1.00  0.00           C
ATOM   4798  C4A DPP   636     129.236 111.638  46.063  1.00  0.00           C
ATOM   4799  C1B DPP   636     135.686 111.238  56.363  1.00  0.00           C
ATOM   4800  C2B DPP   636     136.886 112.238  52.313  1.00  0.00           C
ATOM   4801  C3B DPP   636     138.986 114.088  48.813  1.00  0.00           C
ATOM   4802  C4B DPP   636     138.736 118.188  46.913  1.00  0.00           C
ATOM   4803  NC3 DPP   637      42.286 209.688  63.563  1.00  0.00           N
ATOM   4804  PO4 DPP   637      44.986 208.438  60.513  1.00  0.00           P
ATOM   4805  GL1 DPP   637      43.486 208.738  57.163  1.00  0.00            
ATOM   4806  GL2 DPP   637      41.386 211.138  56.563  1.00  0.00            
ATOM   4807  C1A DPP   637      41.886 206.088  55.213  1.00  0.00           C
ATOM   4808  C2A DPP   637      39.886 204.838  52.913  1.00  0.00           C
ATOM   4809  C3A DPP   637      37.336 202.188  50.663  1.00  0.00           C
ATOM   4810  C4A DPP   637      34.936 198.438  49.163  1.00  0.00           C
ATOM   4811  C1B DPP   637      40.986 209.638  51.663  1.00  0.00           C
ATOM   4812  C2B DPP   637      40.786 206.738  48.213  1.00  0.00           C
ATOM   4813  C3B DPP   637      40.936 205.688  43.763  1.00  0.00           C
ATOM   4814  C4B DPP   637      41.036 202.138  40.263  1.00  0.00           C
ATOM   4815  NC3 DPP   638     185.636  73.938  59.513  1.00  0.00           N
ATOM   4816  PO4 DPP   638     188.786  73.838  56.913  1.00  0.00           P
ATOM   4817  GL1 DPP   638     191.736  75.638  54.313  1.00  0.00            
ATOM   4818  GL2 DPP   638     189.186  76.288  52.413  1.00  0.00            
ATOM   4819  C1A DPP   638     193.836  73.688  50.213  1.00  0.00           C
ATOM   4820  C2A DPP   638     194.286  74.188  46.663  1.00  0.00           C
ATOM   4821  C3A DPP   638     195.536  71.638  42.913  1.00  0.00           C
ATOM   4822  C4A DPP   638     195.036  71.188  39.013  1.00  0.00           C
ATOM   4823  C1B DPP   638     189.986  76.588  47.213  1.00  0.00           C
ATOM   4824  C2B DPP   638     191.836  75.438  42.313  1.00  0.00           C
ATOM   4825  C3B DPP   638     195.786  76.788  40.263  1.00  0.00           C
ATOM   4826  C4B DPP   638     200.186  73.638  40.063  1.00  0.00           C
ATOM   4827  NC3 DPP   639      43.586  36.538  66.013  1.00  0.00           N
ATOM   4828  PO4 DPP   639      45.686  32.638  66.313  1.00  0.00           P
ATOM   4829  GL1 DPP   639      45.786  34.538  61.913  1.00  0.00            
ATOM   4830  GL2 DPP   639      43.586  37.288  61.313  1.00  0.00            
ATOM   4831  C1A DPP   639      45.836  34.588  57.513  1.00  0.00           C
ATOM   4832  C2A DPP   639      43.286  35.638  53.963  1.00  0.00           C
ATOM   4833  C3A DPP   639      42.436  36.338  50.263  1.00  0.00           C
ATOM   4834  C4A DPP   639      43.486  35.838  46.863  1.00  0.00           C
ATOM   4835  C1B DPP   639      41.586  38.238  57.613  1.00  0.00           C
ATOM   4836  C2B DPP   639      43.236  40.588  53.663  1.00  0.00           C
ATOM   4837  C3B DPP   639      43.686  42.888  49.563  1.00  0.00           C
ATOM   4838  C4B DPP   639      43.186  44.688  46.713  1.00  0.00           C
ATOM   4839  NC3 DPP   640       2.936  42.088  68.963  1.00  0.00           N
ATOM   4840  PO4 DPP   640       3.586  44.138  65.413  1.00  0.00           P
ATOM   4841  GL1 DPP   640       3.486  44.588  60.763  1.00  0.00            
ATOM   4842  GL2 DPP   640       7.036  43.888  59.813  1.00  0.00            
ATOM   4843  C1A DPP   640       3.486  45.638  56.363  1.00  0.00           C
ATOM   4844  C2A DPP   640       3.636  45.238  52.163  1.00  0.00           C
ATOM   4845  C3A DPP   640       6.236  43.488  48.513  1.00  0.00           C
ATOM   4846  C4A DPP   640       7.086  40.888  44.763  1.00  0.00           C
ATOM   4847  C1B DPP   640       7.836  43.638  55.313  1.00  0.00           C
ATOM   4848  C2B DPP   640       9.636  42.038  51.813  1.00  0.00           C
ATOM   4849  C3B DPP   640      12.736  39.638  49.163  1.00  0.00           C
ATOM   4850  C4B DPP   640      13.286  40.988  44.163  1.00  0.00           C
ATOM   4851  NC3 DPP   641      78.436 160.888  75.763  1.00  0.00           N
ATOM   4852  PO4 DPP   641      79.586 156.138  75.013  1.00  0.00           P
ATOM   4853  GL1 DPP   641      82.186 155.438  71.113  1.00  0.00            
ATOM   4854  GL2 DPP   641      80.536 153.738  68.913  1.00  0.00            
ATOM   4855  C1A DPP   641      82.436 158.238  67.063  1.00  0.00           C
ATOM   4856  C2A DPP   641      83.236 157.788  63.063  1.00  0.00           C
ATOM   4857  C3A DPP   641      83.486 158.038  59.213  1.00  0.00           C
ATOM   4858  C4A DPP   641      85.286 156.588  55.613  1.00  0.00           C
ATOM   4859  C1B DPP   641      79.686 153.888  65.063  1.00  0.00           C
ATOM   4860  C2B DPP   641      80.236 154.088  60.413  1.00  0.00           C
ATOM   4861  C3B DPP   641      81.186 154.188  56.063  1.00  0.00           C
ATOM   4862  C4B DPP   641      81.636 152.738  52.463  1.00  0.00           C
ATOM   4863  NC3 DPP   642      21.586  27.838  69.763  1.00  0.00           N
ATOM   4864  PO4 DPP   642      18.836  28.188  66.063  1.00  0.00           P
ATOM   4865  GL1 DPP   642      19.186  25.688  62.713  1.00  0.00            
ATOM   4866  GL2 DPP   642      21.736  23.238  61.613  1.00  0.00            
ATOM   4867  C1A DPP   642      17.036  26.238  58.863  1.00  0.00           C
ATOM   4868  C2A DPP   642      15.436  28.338  55.413  1.00  0.00           C
ATOM   4869  C3A DPP   642      13.986  29.188  51.663  1.00  0.00           C
ATOM   4870  C4A DPP   642      13.686  28.738  46.863  1.00  0.00           C
ATOM   4871  C1B DPP   642      20.836  23.588  57.613  1.00  0.00           C
ATOM   4872  C2B DPP   642      23.136  23.938  54.113  1.00  0.00           C
ATOM   4873  C3B DPP   642      25.286  23.238  51.363  1.00  0.00           C
ATOM   4874  C4B DPP   642      25.636  23.538  47.463  1.00  0.00           C
ATOM   4875  NC3 DPP   643      80.986 205.638  64.113  1.00  0.00           N
ATOM   4876  PO4 DPP   643      85.136 204.188  63.863  1.00  0.00           P
ATOM   4877  GL1 DPP   643      84.036 203.838  59.263  1.00  0.00            
ATOM   4878  GL2 DPP   643      81.286 204.538  58.363  1.00  0.00            
ATOM   4879  C1A DPP   643      83.286 207.088  55.113  1.00  0.00           C
ATOM   4880  C2A DPP   643      84.986 208.938  51.463  1.00  0.00           C
ATOM   4881  C3A DPP   643      86.936 209.738  47.363  1.00  0.00           C
ATOM   4882  C4A DPP   643      86.586 210.938  43.263  1.00  0.00           C
ATOM   4883  C1B DPP   643      81.686 202.638  53.963  1.00  0.00           C
ATOM   4884  C2B DPP   643      79.186 201.588  49.513  1.00  0.00           C
ATOM   4885  C3B DPP   643      76.436 201.238  46.813  1.00  0.00           C
ATOM   4886  C4B DPP   643      74.536 201.738  42.163  1.00  0.00           C
ATOM   4887  NC3 DPP   644       4.736 202.488  60.713  1.00  0.00           N
ATOM   4888  PO4 DPP   644       2.786 198.588  58.913  1.00  0.00           P
ATOM   4889  GL1 DPP   644       1.786 196.438  55.363  1.00  0.00            
ATOM   4890  GL2 DPP   644       0.236 199.188  54.113  1.00  0.00            
ATOM   4891  C1A DPP   644       1.486 194.488  51.763  1.00  0.00           C
ATOM   4892  C2A DPP   644       3.036 194.438  48.063  1.00  0.00           C
ATOM   4893  C3A DPP   644       3.286 194.138  43.863  1.00  0.00           C
ATOM   4894  C4A DPP   644       5.536 193.738  40.013  1.00  0.00           C
ATOM   4895  C1B DPP   644       2.136 199.438  50.213  1.00  0.00           C
ATOM   4896  C2B DPP   644       1.786 198.888  46.863  1.00  0.00           C
ATOM   4897  C3B DPP   644       2.236 198.588  42.513  1.00  0.00           C
ATOM   4898  C4B DPP   644       5.136 199.038  38.963  1.00  0.00           C
ATOM   4899  NC3 DPP   645     204.086   2.738  59.713  1.00  0.00           N
ATOM   4900  PO4 DPP   645     202.886   2.588  55.963  1.00  0.00           P
ATOM   4901  GL1 DPP   645     201.736   4.338  53.263  1.00  0.00            
ATOM   4902  GL2 DPP   645     201.486   8.488  52.363  1.00  0.00            
ATOM   4903  C1A DPP   645     203.536   5.788  49.063  1.00  0.00           C
ATOM   4904  C2A DPP   645     205.986   3.988  45.463  1.00  0.00           C
ATOM   4905  C3A DPP   645     206.886   5.538  42.013  1.00  0.00           C
ATOM   4906  C4A DPP   645     205.986   5.888  36.763  1.00  0.00           C
ATOM   4907  C1B DPP   645     198.886   5.638  49.663  1.00  0.00           C
ATOM   4908  C2B DPP   645     196.636   7.038  46.663  1.00  0.00           C
ATOM   4909  C3B DPP   645     197.586   7.788  43.113  1.00  0.00           C
ATOM   4910  C4B DPP   645     195.636  10.238  41.763  1.00  0.00           C
ATOM   4911  NC3 DPP   646      61.036 105.938  66.063  1.00  0.00           N
ATOM   4912  PO4 DPP   646      64.086 102.838  65.163  1.00  0.00           P
ATOM   4913  GL1 DPP   646      64.386 100.388  61.113  1.00  0.00            
ATOM   4914  GL2 DPP   646      60.686  99.838  61.263  1.00  0.00            
ATOM   4915  C1A DPP   646      63.536 101.538  56.913  1.00  0.00           C
ATOM   4916  C2A DPP   646      61.286 102.038  53.813  1.00  0.00           C
ATOM   4917  C3A DPP   646      59.836 102.538  49.913  1.00  0.00           C
ATOM   4918  C4A DPP   646      59.186 101.688  45.713  1.00  0.00           C
ATOM   4919  C1B DPP   646      60.136  97.588  56.913  1.00  0.00           C
ATOM   4920  C2B DPP   646      59.136  97.788  53.063  1.00  0.00           C
ATOM   4921  C3B DPP   646      58.886  97.888  49.213  1.00  0.00           C
ATOM   4922  C4B DPP   646      60.636  97.088  44.563  1.00  0.00           C
ATOM   4923  NC3 DPP   647     103.436  56.438  62.463  1.00  0.00           N
ATOM   4924  PO4 DPP   647     100.386  54.288  63.663  1.00  0.00           P
ATOM   4925  GL1 DPP   647     100.386  53.538  58.913  1.00  0.00            
ATOM   4926  GL2 DPP   647     101.786  57.088  57.913  1.00  0.00            
ATOM   4927  C1A DPP   647     100.336  52.688  53.913  1.00  0.00           C
ATOM   4928  C2A DPP   647      98.636  49.738  49.713  1.00  0.00           C
ATOM   4929  C3A DPP   647      96.536  46.738  46.163  1.00  0.00           C
ATOM   4930  C4A DPP   647      95.536  42.038  46.063  1.00  0.00           C
ATOM   4931  C1B DPP   647     101.486  60.988  56.113  1.00  0.00           C
ATOM   4932  C2B DPP   647     101.736  63.638  53.263  1.00  0.00           C
ATOM   4933  C3B DPP   647     101.186  66.088  49.963  1.00  0.00           C
ATOM   4934  C4B DPP   647     103.636  68.638  47.663  1.00  0.00           C
ATOM   4935  NC3 DPP   648      72.236 203.288  65.363  1.00  0.00           N
ATOM   4936  PO4 DPP   648      69.886 204.188  61.513  1.00  0.00           P
ATOM   4937  GL1 DPP   648      70.986 201.888  57.713  1.00  0.00            
ATOM   4938  GL2 DPP   648      71.186 205.038  55.363  1.00  0.00            
ATOM   4939  C1A DPP   648      72.186 199.788  53.963  1.00  0.00           C
ATOM   4940  C2A DPP   648      72.486 200.038  49.863  1.00  0.00           C
ATOM   4941  C3A DPP   648      70.836 203.338  46.313  1.00  0.00           C
ATOM   4942  C4A DPP   648      69.736 208.338  45.613  1.00  0.00           C
ATOM   4943  C1B DPP   648      74.886 203.938  51.763  1.00  0.00           C
ATOM   4944  C2B DPP   648      74.786 205.688  48.013  1.00  0.00           C
ATOM   4945  C3B DPP   648      77.986 205.788  46.013  1.00  0.00           C
ATOM   4946  C4B DPP   648      79.486 206.638  42.363  1.00  0.00           C
ATOM   4947  NC3 DPP   649      68.136 209.038  61.013  1.00  0.00           N
ATOM   4948  PO4 DPP   649      63.436 208.488  60.513  1.00  0.00           P
ATOM   4949  GL1 DPP   649      65.486 210.338  56.713  1.00  0.00            
ATOM   4950  GL2 DPP   649      62.186 212.688  55.963  1.00  0.00            
ATOM   4951  C1A DPP   649      69.436 210.538  54.363  1.00  0.00           C
ATOM   4952  C2A DPP   649      69.036 211.038  50.313  1.00  0.00           C
ATOM   4953  C3A DPP   649      65.186 210.188  46.863  1.00  0.00           C
ATOM   4954  C4A DPP   649      63.886 206.188  44.963  1.00  0.00           C
ATOM   4955  C1B DPP   649      61.136 214.038  51.563  1.00  0.00           C
ATOM   4956  C2B DPP   649      61.636 213.388  47.263  1.00  0.00           C
ATOM   4957  C3B DPP   649      63.836 214.688  43.513  1.00  0.00           C
ATOM   4958  C4B DPP   649      67.486 214.688  43.113  1.00  0.00           C
ATOM   4959  NC3 DPP   650      25.436   2.888  68.863  1.00  0.00           N
ATOM   4960  PO4 DPP   650      23.636   7.188  66.413  1.00  0.00           P
ATOM   4961  GL1 DPP   650      22.886   7.188  62.263  1.00  0.00            
ATOM   4962  GL2 DPP   650      25.836   9.338  61.113  1.00  0.00            
ATOM   4963  C1A DPP   650      20.436   8.488  58.613  1.00  0.00           C
ATOM   4964  C2A DPP   650      20.586   7.788  54.213  1.00  0.00           C
ATOM   4965  C3A DPP   650      21.036   7.588  49.263  1.00  0.00           C
ATOM   4966  C4A DPP   650      19.136  10.388  45.463  1.00  0.00           C
ATOM   4967  C1B DPP   650      25.136   8.788  56.113  1.00  0.00           C
ATOM   4968  C2B DPP   650      25.886   7.338  51.863  1.00  0.00           C
ATOM   4969  C3B DPP   650      25.886   7.088  47.513  1.00  0.00           C
ATOM   4970  C4B DPP   650      22.986   7.488  44.913  1.00  0.00           C
ATOM   4971  NC3 DPP   651     214.536 208.488  59.813  1.00  0.00           N
ATOM   4972  PO4 DPP   651     217.536 210.938  58.813  1.00  0.00           P
ATOM   4973  GL1 DPP   651     220.236 210.088  55.063  1.00  0.00            
ATOM   4974  GL2 DPP   651     222.786 212.138  55.163  1.00  0.00            
ATOM   4975  C1A DPP   651     219.786 208.138  51.713  1.00  0.00           C
ATOM   4976  C2A DPP   651     219.736 207.938  47.263  1.00  0.00           C
ATOM   4977  C3A DPP   651     219.686 208.388  42.913  1.00  0.00           C
ATOM   4978  C4A DPP   651     215.986 210.288  41.963  1.00  0.00           C
ATOM   4979  C1B DPP   651     220.836 213.238  50.363  1.00  0.00           C
ATOM   4980  C2B DPP   651     222.186 213.188  46.613  1.00  0.00           C
ATOM   4981  C3B DPP   651     223.286 213.738  42.213  1.00  0.00           C
ATOM   4982  C4B DPP   651     226.636 212.888  39.163  1.00  0.00           C
ATOM   4983  NC3 DPP   652     111.386  58.688  56.363  1.00  0.00           N
ATOM   4984  PO4 DPP   652     109.736  62.588  56.263  1.00  0.00           P
ATOM   4985  GL1 DPP   652     106.886  60.838  53.263  1.00  0.00            
ATOM   4986  GL2 DPP   652     107.836  58.638  51.413  1.00  0.00            
ATOM   4987  C1A DPP   652     103.736  60.588  50.363  1.00  0.00           C
ATOM   4988  C2A DPP   652     102.236  58.538  47.263  1.00  0.00           C
ATOM   4989  C3A DPP   652     100.436  60.288  43.213  1.00  0.00           C
ATOM   4990  C4A DPP   652     100.036  61.938  38.663  1.00  0.00           C
ATOM   4991  C1B DPP   652     108.236  58.488  47.463  1.00  0.00           C
ATOM   4992  C2B DPP   652     109.986  57.388  43.563  1.00  0.00           C
ATOM   4993  C3B DPP   652     110.836  60.488  39.663  1.00  0.00           C
ATOM   4994  C4B DPP   652     112.836  59.938  36.213  1.00  0.00           C
ATOM   4995  NC3 DPP   653      36.786   4.588  62.713  1.00  0.00           N
ATOM   4996  PO4 DPP   653      39.686   4.838  60.513  1.00  0.00           P
ATOM   4997  GL1 DPP   653      36.986   5.338  57.463  1.00  0.00            
ATOM   4998  GL2 DPP   653      33.836   3.938  57.963  1.00  0.00            
ATOM   4999  C1A DPP   653      37.186   7.988  54.063  1.00  0.00           C
ATOM   5000  C2A DPP   653      39.686   7.238  50.813  1.00  0.00           C
ATOM   5001  C3A DPP   653      41.236   6.538  46.663  1.00  0.00           C
ATOM   5002  C4A DPP   653      41.636   7.638  42.813  1.00  0.00           C
ATOM   5003  C1B DPP   653      33.286   4.538  54.263  1.00  0.00           C
ATOM   5004  C2B DPP   653      34.736   6.388  49.863  1.00  0.00           C
ATOM   5005  C3B DPP   653      35.936   6.938  46.463  1.00  0.00           C
ATOM   5006  C4B DPP   653      36.736   6.488  42.563  1.00  0.00           C
ATOM   5007  NC3 DPP   654     208.286  38.338  62.813  1.00  0.00           N
ATOM   5008  PO4 DPP   654     205.186  41.588  60.813  1.00  0.00           P
ATOM   5009  GL1 DPP   654     208.286  43.538  57.863  1.00  0.00            
ATOM   5010  GL2 DPP   654     208.286  47.088  58.013  1.00  0.00            
ATOM   5011  C1A DPP   654     209.636  42.088  55.113  1.00  0.00           C
ATOM   5012  C2A DPP   654     209.336  41.188  51.563  1.00  0.00           C
ATOM   5013  C3A DPP   654     209.186  40.238  47.213  1.00  0.00           C
ATOM   5014  C4A DPP   654     208.836  42.388  42.763  1.00  0.00           C
ATOM   5015  C1B DPP   654     207.836  46.488  53.113  1.00  0.00           C
ATOM   5016  C2B DPP   654     208.486  45.288  48.413  1.00  0.00           C
ATOM   5017  C3B DPP   654     205.286  45.888  45.163  1.00  0.00           C
ATOM   5018  C4B DPP   654     201.836  47.388  45.363  1.00  0.00           C
ATOM   5019  NC3 DPP   655     218.836  72.288  63.163  1.00  0.00           N
ATOM   5020  PO4 DPP   655     223.036  69.388  64.013  1.00  0.00           P
ATOM   5021  GL1 DPP   655     221.936  66.538  60.713  1.00  0.00            
ATOM   5022  GL2 DPP   655     219.386  67.938  60.163  1.00  0.00            
ATOM   5023  C1A DPP   655     223.986  65.988  57.313  1.00  0.00           C
ATOM   5024  C2A DPP   655     223.736  68.038  52.513  1.00  0.00           C
ATOM   5025  C3A DPP   655     223.886  69.638  48.963  1.00  0.00           C
ATOM   5026  C4A DPP   655     224.736  71.338  45.613  1.00  0.00           C
ATOM   5027  C1B DPP   655     219.986  69.138  55.913  1.00  0.00           C
ATOM   5028  C2B DPP   655     219.336  70.288  51.663  1.00  0.00           C
ATOM   5029  C3B DPP   655     219.086  69.888  48.013  1.00  0.00           C
ATOM   5030  C4B DPP   655     220.336  68.488  44.563  1.00  0.00           C
ATOM   5031  NC3 DPP   656     209.636 165.538  64.463  1.00  0.00           N
ATOM   5032  PO4 DPP   656     213.636 163.838  65.213  1.00  0.00           P
ATOM   5033  GL1 DPP   656     212.986 163.538  61.463  1.00  0.00            
ATOM   5034  GL2 DPP   656     209.786 161.338  59.913  1.00  0.00            
ATOM   5035  C1A DPP   656     213.936 163.188  57.363  1.00  0.00           C
ATOM   5036  C2A DPP   656     215.386 165.588  53.763  1.00  0.00           C
ATOM   5037  C3A DPP   656     216.136 164.088  49.463  1.00  0.00           C
ATOM   5038  C4A DPP   656     219.086 161.438  47.313  1.00  0.00           C
ATOM   5039  C1B DPP   656     209.736 161.038  55.963  1.00  0.00           C
ATOM   5040  C2B DPP   656     211.136 163.188  52.263  1.00  0.00           C
ATOM   5041  C3B DPP   656     211.586 166.838  49.263  1.00  0.00           C
ATOM   5042  C4B DPP   656     215.036 170.038  51.463  1.00  0.00           C
ATOM   5043  NC3 DPP   657     101.086 121.388  66.563  1.00  0.00           N
ATOM   5044  PO4 DPP   657      97.336 122.088  68.563  1.00  0.00           P
ATOM   5045  GL1 DPP   657      97.886 125.938  65.913  1.00  0.00            
ATOM   5046  GL2 DPP   657     101.486 126.838  66.213  1.00  0.00            
ATOM   5047  C1A DPP   657      96.436 127.738  63.013  1.00  0.00           C
ATOM   5048  C2A DPP   657      93.586 130.188  60.113  1.00  0.00           C
ATOM   5049  C3A DPP   657      91.486 131.838  56.563  1.00  0.00           C
ATOM   5050  C4A DPP   657      88.936 134.938  55.113  1.00  0.00           C
ATOM   5051  C1B DPP   657     100.386 125.088  60.913  1.00  0.00           C
ATOM   5052  C2B DPP   657     101.836 126.888  57.663  1.00  0.00           C
ATOM   5053  C3B DPP   657     104.636 129.838  57.263  1.00  0.00           C
ATOM   5054  C4B DPP   657     105.236 129.888  60.613  1.00  0.00           C
ATOM   5055  NC3 DPP   658     118.686  44.288  52.663  1.00  0.00           N
ATOM   5056  PO4 DPP   658     121.286  46.838  52.713  1.00  0.00           P
ATOM   5057  GL1 DPP   658     120.386  47.088  49.013  1.00  0.00            
ATOM   5058  GL2 DPP   658     117.886  48.338  48.763  1.00  0.00            
ATOM   5059  C1A DPP   658     120.136  45.038  45.263  1.00  0.00           C
ATOM   5060  C2A DPP   658     120.986  42.238  41.513  1.00  0.00           C
ATOM   5061  C3A DPP   658     122.986  40.588  38.263  1.00  0.00           C
[truncated: 4,165,366 more chars]
